# Supplementary material for: Searching ChIP-seq genomic islands for combinatorial regulatory codes in mouse embryonic stem cells
Source: BMC Genomics. 2011 Oct 20;12:515. doi: 10.1186/1471-2164-12-515 (PMC3265564; doi:10.1186/1471-2164-12-515)
Supplement: Additional file 2 — ES gene sets. This table lists ES genes in different clusters. [file 1471-2164-12-515-S2.TXT]

Locuslink	Cluster	Gene_set
27395	uniformly-high	ES-up
212442	uniformly-high	ES-up
67080	uniformly-high	ES-up
14367	uniformly-high	ES-up
22596	uniformly-high	ES-up
16008	uniformly-high	ES-up
227327	uniformly-high	ES-up
81879	uniformly-high	ES-up
226419	uniformly-high	ES-up
72017	uniformly-high	ES-up
12301	uniformly-high	ES-up
59290	uniformly-high	ES-up
320202	uniformly-high	ES-up
69051	uniformly-high	ES-up
13590	uniformly-high	ES-up
56075	uniformly-high	ES-up
18128	uniformly-high	ES-up
71820	uniformly-high	ES-up
70296	uniformly-high	ES-up
227699	uniformly-high	ES-up
11898	uniformly-high	ES-up
11636	uniformly-high	ES-up
14287	uniformly-high	ES-up
66998	uniformly-high	ES-up
17076	uniformly-high	ES-up
107435	uniformly-high	ES-up
30059	uniformly-high	ES-up
98956	uniformly-high	ES-up
399568	uniformly-high	ES-up
20732	uniformly-high	ES-up
20515	uniformly-high	ES-up
110911	uniformly-high	ES-up
74528	uniformly-high	ES-up
66044	uniformly-high	ES-up
21407	uniformly-high	ES-up
66971	uniformly-high	ES-up
12396	uniformly-high	ES-up
269378	uniformly-high	ES-up
17865	uniformly-high	ES-up
68236	uniformly-high	ES-up
71971	uniformly-high	ES-up
76425	uniformly-high	ES-up
20257	uniformly-high	ES-up
20674	uniformly-high	ES-up
30953	uniformly-high	ES-up
54635	uniformly-high	ES-up
53868	uniformly-high	ES-up
66659	uniformly-high	ES-up
107869	uniformly-high	ES-up
76804	uniformly-high	ES-up
69863	uniformly-high	ES-up
69893	uniformly-high	ES-up
242642	uniformly-high	ES-up
12795	uniformly-high	ES-up
230738	uniformly-high	ES-up
14620	uniformly-high	ES-up
14622	uniformly-high	ES-up
73680	uniformly-high	ES-up
100340	uniformly-high	ES-up
21401	uniformly-high	ES-up
11647	uniformly-high	ES-up
108911	uniformly-high	ES-up
13836	uniformly-high	ES-up
11610	uniformly-high	ES-up
70556	uniformly-high	ES-up
70025	uniformly-high	ES-up
319653	uniformly-high	ES-up
26429	uniformly-high	ES-up
68294	uniformly-high	ES-up
231326	uniformly-high	ES-up
19712	uniformly-high	ES-up
20750	uniformly-high	ES-up
22241	uniformly-high	ES-up
22256	uniformly-high	ES-up
18778	uniformly-high	ES-up
79565	uniformly-high	ES-up
12740	uniformly-high	ES-up
68758	uniformly-high	ES-up
18590	uniformly-high	ES-up
17766	uniformly-high	ES-up
74781	uniformly-high	ES-up
72611	uniformly-high	ES-up
50799	uniformly-high	ES-up
18181	uniformly-high	ES-up
66117	uniformly-high	ES-up
13990	uniformly-high	ES-up
13197	uniformly-high	ES-up
18139	uniformly-high	ES-up
65967	uniformly-high	ES-up
56505	uniformly-high	ES-up
17216	uniformly-high	ES-up
54563	uniformly-high	ES-up
72170	uniformly-high	ES-up
22044	uniformly-high	ES-up
14911	uniformly-high	ES-up
171508	uniformly-high	ES-up
13619	uniformly-high	ES-up
14562	uniformly-high	ES-up
319801	uniformly-high	ES-up
14228	uniformly-high	ES-up
16832	uniformly-high	ES-up
74741	uniformly-high	ES-up
56306	uniformly-high	ES-up
63872	uniformly-high	ES-up
232969	uniformly-high	ES-up
12039	uniformly-high	ES-up
27998	uniformly-high	ES-up
108075	uniformly-high	ES-up
66367	uniformly-high	ES-up
26411	uniformly-high	ES-up
68458	uniformly-high	ES-up
72556	uniformly-high	ES-up
71981	uniformly-high	ES-up
12447	uniformly-high	ES-up
74400	uniformly-high	ES-up
76787	uniformly-high	ES-up
20174	uniformly-high	ES-up
12036	uniformly-high	ES-up
208836	uniformly-high	ES-up
209225	uniformly-high	ES-up
20352	uniformly-high	ES-up
13626	uniformly-high	ES-up
76572	uniformly-high	ES-up
233876	uniformly-high	ES-up
17907	uniformly-high	ES-up
54204	uniformly-high	ES-up
66422	uniformly-high	ES-up
13017	uniformly-high	ES-up
22286	uniformly-high	ES-up
80876	uniformly-high	ES-up
68713	uniformly-high	ES-up
66141	uniformly-high	ES-up
330671	uniformly-high	ES-up
14175	uniformly-high	ES-up
244329	uniformly-high	ES-up
20516	uniformly-high	ES-up
73754	uniformly-high	ES-up
14782	uniformly-high	ES-up
22702	uniformly-high	ES-up
60406	uniformly-high	ES-up
66234	uniformly-high	ES-up
70885	uniformly-high	ES-up
71780	uniformly-high	ES-up
23886	uniformly-high	ES-up
69550	uniformly-high	ES-up
16598	uniformly-high	ES-up
68999	uniformly-high	ES-up
330814	uniformly-high	ES-up
66929	uniformly-high	ES-up
74666	uniformly-high	ES-up
212528	uniformly-high	ES-up
102060	uniformly-high	ES-up
71846	uniformly-high	ES-up
69724	uniformly-high	ES-up
170833	uniformly-high	ES-up
67378	uniformly-high	ES-up
17750	uniformly-high	ES-up
17748	uniformly-high	ES-up
71805	uniformly-high	ES-up
277978	uniformly-high	ES-up
19171	uniformly-high	ES-up
214572	uniformly-high	ES-up
12550	uniformly-high	ES-up
20650	uniformly-high	ES-up
66427	uniformly-high	ES-up
18104	uniformly-high	ES-up
66894	uniformly-high	ES-up
93739	uniformly-high	ES-up
76454	uniformly-high	ES-up
22152	uniformly-high	ES-up
67618	uniformly-high	ES-up
15894	uniformly-high	ES-up
60507	uniformly-high	ES-up
67629	uniformly-high	ES-up
235041	uniformly-high	ES-up
235132	uniformly-high	ES-up
59095	uniformly-high	ES-up
235323	uniformly-high	ES-up
72022	uniformly-high	ES-up
102614	uniformly-high	ES-up
69106	uniformly-high	ES-up
68014	uniformly-high	ES-up
71973	uniformly-high	ES-up
14860	uniformly-high	ES-up
67968	uniformly-high	ES-up
21667	uniformly-high	ES-up
74249	uniformly-high	ES-up
104099	uniformly-high	ES-up
83397	uniformly-high	ES-up
103268	uniformly-high	ES-up
74747	uniformly-high	ES-up
27355	uniformly-high	ES-up
18119	uniformly-high	ES-up
14872	uniformly-high	ES-up
17385	uniformly-high	ES-up
103172	uniformly-high	ES-up
11634	uniformly-high	ES-up
54427	uniformly-high	ES-up
17873	uniformly-high	ES-up
27375	uniformly-high	ES-up
12905	uniformly-high	ES-up
216233	uniformly-high	ES-up
117599	uniformly-high	ES-up
12808	uniformly-high	ES-up
53625	uniformly-high	ES-up
66011	uniformly-high	ES-up
108645	uniformly-high	ES-up
14584	uniformly-high	ES-up
212706	uniformly-high	ES-up
67966	uniformly-high	ES-up
16362	uniformly-high	ES-up
327942	uniformly-high	ES-up
66358	uniformly-high	ES-up
18208	uniformly-high	ES-up
22059	uniformly-high	ES-up
20670	uniformly-high	ES-up
80886	uniformly-high	ES-up
75273	uniformly-high	ES-up
276829	uniformly-high	ES-up
67493	uniformly-high	ES-up
276919	uniformly-high	ES-up
19193	uniformly-high	ES-up
68550	uniformly-high	ES-up
114714	uniformly-high	ES-up
83560	uniformly-high	ES-up
11640	uniformly-high	ES-up
78912	uniformly-high	ES-up
67036	uniformly-high	ES-up
56354	uniformly-high	ES-up
217216	uniformly-high	ES-up
56095	uniformly-high	ES-up
74136	uniformly-high	ES-up
59027	uniformly-high	ES-up
28071	uniformly-high	ES-up
217558	uniformly-high	ES-up
104806	uniformly-high	ES-up
217737	uniformly-high	ES-up
217837	uniformly-high	ES-up
21432	uniformly-high	ES-up
26448	uniformly-high	ES-up
12709	uniformly-high	ES-up
56421	uniformly-high	ES-up
14063	uniformly-high	ES-up
15357	uniformly-high	ES-up
69134	uniformly-high	ES-up
54342	uniformly-high	ES-up
18424	uniformly-high	ES-up
69890	uniformly-high	ES-up
58865	uniformly-high	ES-up
13829	uniformly-high	ES-up
56643	uniformly-high	ES-up
65100	uniformly-high	ES-up
21847	uniformly-high	ES-up
20775	uniformly-high	ES-up
11838	uniformly-high	ES-up
17069	uniformly-high	ES-up
223669	uniformly-high	ES-up
26912	uniformly-high	ES-up
53357	uniformly-high	ES-up
80287	uniformly-high	ES-up
223773	uniformly-high	ES-up
69354	uniformly-high	ES-up
68015	uniformly-high	ES-up
83383	uniformly-high	ES-up
69101	uniformly-high	ES-up
13358	uniformly-high	ES-up
13972	uniformly-high	ES-up
104156	uniformly-high	ES-up
71911	uniformly-high	ES-up
70757	uniformly-high	ES-up
66667	uniformly-high	ES-up
17450	uniformly-high	ES-up
67374	uniformly-high	ES-up
14450	uniformly-high	ES-up
109857	uniformly-high	ES-up
20656	uniformly-high	ES-up
11692	uniformly-high	ES-up
68241	uniformly-high	ES-up
19252	uniformly-high	ES-up
23853	uniformly-high	ES-up
14229	uniformly-high	ES-up
18712	uniformly-high	ES-up
109801	uniformly-high	ES-up
11307	uniformly-high	ES-up
57773	uniformly-high	ES-up
72462	uniformly-high	ES-up
57875	uniformly-high	ES-up
80880	uniformly-high	ES-up
18132	uniformly-high	ES-up
70274	uniformly-high	ES-up
18999	uniformly-high	ES-up
76416	uniformly-high	ES-up
18519	uniformly-high	ES-up
106766	uniformly-high	ES-up
18188	uniformly-high	ES-up
53895	uniformly-high	ES-up
21815	uniformly-high	ES-up
260409	uniformly-high	ES-up
17075	uniformly-high	ES-up
17685	uniformly-high	ES-up
17688	uniformly-high	ES-up
64291	uniformly-high	ES-up
67664	uniformly-high	ES-up
13824	uniformly-high	ES-up
19290	uniformly-high	ES-up
13367	uniformly-high	ES-up
13664	uniformly-high	ES-up
114663	uniformly-high	ES-up
26447	uniformly-high	ES-up
225745	uniformly-high	ES-up
353242	uniformly-high	ES-up
12894	uniformly-high	ES-up
18120	uniformly-high	ES-up
104383	uniformly-high	ES-up
14704	uniformly-high	ES-up
14705	uniformly-high	ES-up
66276	uniformly-high	ES-up
104174	uniformly-high	ES-up
14718	uniformly-high	ES-up
226180	uniformly-high	ES-up
22773	uniformly-high	ES-up
50785	uniformly-high	ES-down
69660	uniformly-high	ES-down
227292	uniformly-high	ES-down
110611	uniformly-high	ES-down
226519	uniformly-high	ES-down
68944	uniformly-high	ES-down
57370	uniformly-high	ES-down
227737	uniformly-high	ES-down
70231	uniformly-high	ES-down
80985	uniformly-high	ES-down
435684	uniformly-high	ES-down
13010	uniformly-high	ES-down
14950	uniformly-high	ES-down
15901	uniformly-high	ES-down
20613	uniformly-high	ES-down
65112	uniformly-high	ES-down
13002	uniformly-high	ES-down
12457	uniformly-high	ES-down
212114	uniformly-high	ES-down
17261	uniformly-high	ES-down
76893	uniformly-high	ES-down
21894	uniformly-high	ES-down
230654	uniformly-high	ES-down
245877	uniformly-high	ES-down
14077	uniformly-high	ES-down
13200	uniformly-high	ES-down
214359	uniformly-high	ES-down
100198	uniformly-high	ES-down
20318	uniformly-high	ES-down
16599	uniformly-high	ES-down
16590	uniformly-high	ES-down
11938	uniformly-high	ES-down
26433	uniformly-high	ES-down
70240	uniformly-high	ES-down
13846	uniformly-high	ES-down
11987	uniformly-high	ES-down
56174	uniformly-high	ES-down
53421	uniformly-high	ES-down
65106	uniformly-high	ES-down
13498	uniformly-high	ES-down
12527	uniformly-high	ES-down
19294	uniformly-high	ES-down
18476	uniformly-high	ES-down
101497	uniformly-high	ES-down
72287	uniformly-high	ES-down
18975	uniformly-high	ES-down
64540	uniformly-high	ES-down
53978	uniformly-high	ES-down
59042	uniformly-high	ES-down
16795	uniformly-high	ES-down
17159	uniformly-high	ES-down
64209	uniformly-high	ES-down
68119	uniformly-high	ES-down
97440	uniformly-high	ES-down
78688	uniformly-high	ES-down
66320	uniformly-high	ES-down
330836	uniformly-high	ES-down
13478	uniformly-high	ES-down
21767	uniformly-high	ES-down
102791	uniformly-high	ES-down
56693	uniformly-high	ES-down
102545	uniformly-high	ES-down
17684	uniformly-high	ES-down
71733	uniformly-high	ES-down
80294	uniformly-high	ES-down
103466	uniformly-high	ES-down
216344	uniformly-high	ES-down
192678	uniformly-high	ES-down
23943	uniformly-high	ES-down
11492	uniformly-high	ES-down
213673	uniformly-high	ES-down
72729	uniformly-high	ES-down
216850	uniformly-high	ES-down
70310	uniformly-high	ES-down
67181	uniformly-high	ES-down
56486	uniformly-high	ES-down
17913	uniformly-high	ES-down
70451	uniformly-high	ES-down
103551	uniformly-high	ES-down
66180	uniformly-high	ES-down
72469	uniformly-high	ES-down
140721	uniformly-high	ES-down
69900	uniformly-high	ES-down
319188	uniformly-high	ES-down
319179	uniformly-high	ES-down
50709	uniformly-high	ES-down
50708	uniformly-high	ES-down
20677	uniformly-high	ES-down
67511	uniformly-high	ES-down
170625	uniformly-high	ES-down
18074	uniformly-high	ES-down
28199	uniformly-high	ES-down
105446	uniformly-high	ES-down
13709	uniformly-high	ES-down
14958	uniformly-high	ES-down
105785	uniformly-high	ES-down
223697	uniformly-high	ES-down
66151	uniformly-high	ES-down
224093	uniformly-high	ES-down
16419	uniformly-high	ES-down
72599	uniformly-high	ES-down
353502	uniformly-high	ES-down
68347	uniformly-high	ES-down
81630	uniformly-high	ES-down
14977	uniformly-high	ES-down
114584	uniformly-high	ES-down
51793	uniformly-high	ES-down
74123	uniformly-high	ES-down
68617	uniformly-high	ES-down
16772	uniformly-high	ES-down
15200	uniformly-high	ES-down
72056	uniformly-high	ES-down
19653	uniformly-high	ES-down
19697	uniformly-high	ES-down
67706	uniformly-high	ES-down
54132	uniformly-high	ES-down
23792	Oct4	ES-up
66646	Oct4	ES-up
227394	Oct4	ES-up
226422	Oct4	ES-up
67196	Oct4	ES-up
26424	Oct4	ES-up
226518	Oct4	ES-up
226652	Oct4	ES-up
227541	Oct4	ES-up
76467	Oct4	ES-up
18146	Oct4	ES-up
227960	Oct4	ES-up
78830	Oct4	ES-up
228071	Oct4	ES-up
68678	Oct4	ES-up
76894	Oct4	ES-up
228421	Oct4	ES-up
68925	Oct4	ES-up
269344	Oct4	ES-up
15162	Oct4	ES-up
67701	Oct4	ES-up
11981	Oct4	ES-up
21420	Oct4	ES-up
277353	Oct4	ES-up
66361	Oct4	ES-up
12918	Oct4	ES-up
56456	Oct4	ES-up
76295	Oct4	ES-up
110196	Oct4	ES-up
17454	Oct4	ES-up
99512	Oct4	ES-up
11364	Oct4	ES-up
242297	Oct4	ES-up
207920	Oct4	ES-up
50500	Oct4	ES-up
14348	Oct4	ES-up
230073	Oct4	ES-up
72535	Oct4	ES-up
54366	Oct4	ES-up
192120	Oct4	ES-up
72685	Oct4	ES-up
230661	Oct4	ES-up
11876	Oct4	ES-up
106564	Oct4	ES-up
67211	Oct4	ES-up
12933	Oct4	ES-up
79455	Oct4	ES-up
29867	Oct4	ES-up
80888	Oct4	ES-up
14357	Oct4	ES-up
74096	Oct4	ES-up
94244	Oct4	ES-up
22788	Oct4	ES-up
231858	Oct4	ES-up
53324	Oct4	ES-up
27273	Oct4	ES-up
232164	Oct4	ES-up
56748	Oct4	ES-up
232210	Oct4	ES-up
107747	Oct4	ES-up
73708	Oct4	ES-up
14760	Oct4	ES-up
232533	Oct4	ES-up
58804	Oct4	ES-up
21955	Oct4	ES-up
232943	Oct4	ES-up
232975	Oct4	ES-up
22717	Oct4	ES-up
320435	Oct4	ES-up
20190	Oct4	ES-up
233046	Oct4	ES-up
54631	Oct4	ES-up
233107	Oct4	ES-up
233186	Oct4	ES-up
16612	Oct4	ES-up
243963	Oct4	ES-up
69903	Oct4	ES-up
19771	Oct4	ES-up
434204	Oct4	ES-up
14085	Oct4	ES-up
17760	Oct4	ES-up
27276	Oct4	ES-up
14275	Oct4	ES-up
94088	Oct4	ES-up
60510	Oct4	ES-up
64297	Oct4	ES-up
18020	Oct4	ES-up
101602	Oct4	ES-up
66824	Oct4	ES-up
407812	Oct4	ES-up
64384	Oct4	ES-up
71345	Oct4	ES-up
21351	Oct4	ES-up
17173	Oct4	ES-up
17207	Oct4	ES-up
72148	Oct4	ES-up
57312	Oct4	ES-up
71876	Oct4	ES-up
234779	Oct4	ES-up
68918	Oct4	ES-up
18117	Oct4	ES-up
14087	Oct4	ES-up
19143	Oct4	ES-up
84004	Oct4	ES-up
270160	Oct4	ES-up
76886	Oct4	ES-up
21778	Oct4	ES-up
11891	Oct4	ES-up
66991	Oct4	ES-up
209558	Oct4	ES-up
21987	Oct4	ES-up
103199	Oct4	ES-up
12142	Oct4	ES-up
28169	Oct4	ES-up
216134	Oct4	ES-up
216156	Oct4	ES-up
68114	Oct4	ES-up
208666	Oct4	ES-up
50492	Oct4	ES-up
14676	Oct4	ES-up
14797	Oct4	ES-up
20852	Oct4	ES-up
13867	Oct4	ES-up
12323	Oct4	ES-up
76884	Oct4	ES-up
21414	Oct4	ES-up
67473	Oct4	ES-up
57785	Oct4	ES-up
83813	Oct4	ES-up
53624	Oct4	ES-up
11676	Oct4	ES-up
14786	Oct4	ES-up
11754	Oct4	ES-up
66599	Oct4	ES-up
14615	Oct4	ES-up
217333	Oct4	ES-up
17182	Oct4	ES-up
14009	Oct4	ES-up
20471	Oct4	ES-up
20474	Oct4	ES-up
238257	Oct4	ES-up
73828	Oct4	ES-up
171210	Oct4	ES-up
193452	Oct4	ES-up
20354	Oct4	ES-up
15209	Oct4	ES-up
16854	Oct4	ES-up
218978	Oct4	ES-up
21816	Oct4	ES-up
219132	Oct4	ES-up
66597	Oct4	ES-up
239157	Oct4	ES-up
18039	Oct4	ES-up
57746	Oct4	ES-up
17117	Oct4	ES-up
252973	Oct4	ES-up
64705	Oct4	ES-up
239435	Oct4	ES-up
223666	Oct4	ES-up
57028	Oct4	ES-up
29857	Oct4	ES-up
106393	Oct4	ES-up
252870	Oct4	ES-up
26565	Oct4	ES-up
239759	Oct4	ES-up
11815	Oct4	ES-up
85031	Oct4	ES-up
67458	Oct4	ES-up
22092	Oct4	ES-up
18585	Oct4	ES-up
69192	Oct4	ES-up
11811	Oct4	ES-up
116871	Oct4	ES-up
213236	Oct4	ES-up
12683	Oct4	ES-up
52004	Oct4	ES-up
11474	Oct4	ES-up
225845	Oct4	ES-up
208518	Oct4	ES-up
50796	Oct4	ES-up
17060	Oct4	ES-up
75146	Oct4	ES-up
94219	Oct4	ES-up
353283	Oct4	ES-up
69824	Oct4	ES-up
209815	Oct4	ES-up
78755	Oct4	ES-up
11614	Oct4	ES-up
67574	Oct4	ES-up
14163	Oct4	ES-up
353170	Oct4	ES-up
69171	Oct4	ES-down
18484	Oct4	ES-down
226418	Oct4	ES-down
212439	Oct4	ES-down
17164	Oct4	ES-down
12654	Oct4	ES-down
13007	Oct4	ES-down
69399	Oct4	ES-down
215015	Oct4	ES-down
18611	Oct4	ES-down
170760	Oct4	ES-down
12334	Oct4	ES-down
67247	Oct4	ES-down
11910	Oct4	ES-down
66208	Oct4	ES-down
22352	Oct4	ES-down
12238	Oct4	ES-down
98952	Oct4	ES-down
14594	Oct4	ES-down
74194	Oct4	ES-down
11477	Oct4	ES-down
16410	Oct4	ES-down
12258	Oct4	ES-down
228359	Oct4	ES-down
14043	Oct4	ES-down
12509	Oct4	ES-down
19672	Oct4	ES-down
17536	Oct4	ES-down
22174	Oct4	ES-down
66552	Oct4	ES-down
15376	Oct4	ES-down
68728	Oct4	ES-down
16500	Oct4	ES-down
56336	Oct4	ES-down
58220	Oct4	ES-down
11747	Oct4	ES-down
73251	Oct4	ES-down
56700	Oct4	ES-down
14466	Oct4	ES-down
13636	Oct4	ES-down
13639	Oct4	ES-down
229534	Oct4	ES-down
68328	Oct4	ES-down
30791	Oct4	ES-down
20193	Oct4	ES-down
23831	Oct4	ES-down
67220	Oct4	ES-down
67495	Oct4	ES-down
213603	Oct4	ES-down
29815	Oct4	ES-down
20447	Oct4	ES-down
12014	Oct4	ES-down
214944	Oct4	ES-down
14595	Oct4	ES-down
242620	Oct4	ES-down
94242	Oct4	ES-down
100017	Oct4	ES-down
74246	Oct4	ES-down
230861	Oct4	ES-down
14726	Oct4	ES-down
18822	Oct4	ES-down
77034	Oct4	ES-down
230904	Oct4	ES-down
20535	Oct4	ES-down
100532	Oct4	ES-down
68552	Oct4	ES-down
69727	Oct4	ES-down
56041	Oct4	ES-down
27428	Oct4	ES-down
140780	Oct4	ES-down
17355	Oct4	ES-down
19079	Oct4	ES-down
16885	Oct4	ES-down
20392	Oct4	ES-down
16543	Oct4	ES-down
72144	Oct4	ES-down
22644	Oct4	ES-down
60611	Oct4	ES-down
17000	Oct4	ES-down
21937	Oct4	ES-down
109246	Oct4	ES-down
18616	Oct4	ES-down
232910	Oct4	ES-down
243853	Oct4	ES-down
12315	Oct4	ES-down
15377	Oct4	ES-down
11813	Oct4	ES-down
18793	Oct4	ES-down
21803	Oct4	ES-down
74134	Oct4	ES-down
64383	Oct4	ES-down
52428	Oct4	ES-down
52377	Oct4	ES-down
50722	Oct4	ES-down
18220	Oct4	ES-down
17304	Oct4	ES-down
70420	Oct4	ES-down
140481	Oct4	ES-down
18550	Oct4	ES-down
14366	Oct4	ES-down
22411	Oct4	ES-down
56212	Oct4	ES-down
70497	Oct4	ES-down
320683	Oct4	ES-down
27973	Oct4	ES-down
12827	Oct4	ES-down
78560	Oct4	ES-down
12876	Oct4	ES-down
72552	Oct4	ES-down
22761	Oct4	ES-down
19341	Oct4	ES-down
50868	Oct4	ES-down
12581	Oct4	ES-down
213211	Oct4	ES-down
14385	Oct4	ES-down
66952	Oct4	ES-down
12306	Oct4	ES-down
235472	Oct4	ES-down
214345	Oct4	ES-down
14858	Oct4	ES-down
235504	Oct4	ES-down
22038	Oct4	ES-down
211949	Oct4	ES-down
24059	Oct4	ES-down
56395	Oct4	ES-down
19228	Oct4	ES-down
14219	Oct4	ES-down
14628	Oct4	ES-down
13180	Oct4	ES-down
13496	Oct4	ES-down
12798	Oct4	ES-down
338365	Oct4	ES-down
71712	Oct4	ES-down
68212	Oct4	ES-down
52468	Oct4	ES-down
67125	Oct4	ES-down
216440	Oct4	ES-down
14421	Oct4	ES-down
52666	Oct4	ES-down
320080	Oct4	ES-down
211389	Oct4	ES-down
114679	Oct4	ES-down
17898	Oct4	ES-down
20692	Oct4	ES-down
15110	Oct4	ES-down
13643	Oct4	ES-down
216856	Oct4	ES-down
11370	Oct4	ES-down
14252	Oct4	ES-down
20316	Oct4	ES-down
77864	Oct4	ES-down
16400	Oct4	ES-down
14422	Oct4	ES-down
58996	Oct4	ES-down
57265	Oct4	ES-down
14635	Oct4	ES-down
72055	Oct4	ES-down
27376	Oct4	ES-down
210029	Oct4	ES-down
109711	Oct4	ES-down
14281	Oct4	ES-down
81703	Oct4	ES-down
11651	Oct4	ES-down
319185	Oct4	ES-down
319186	Oct4	ES-down
97848	Oct4	ES-down
20719	Oct4	ES-down
23986	Oct4	ES-down
17828	Oct4	ES-down
15904	Oct4	ES-down
17702	Oct4	ES-down
56320	Oct4	ES-down
16372	Oct4	ES-down
80289	Oct4	ES-down
218441	Oct4	ES-down
26401	Oct4	ES-down
17423	Oct4	ES-down
328365	Oct4	ES-down
21924	Oct4	ES-down
65107	Oct4	ES-down
67168	Oct4	ES-down
239217	Oct4	ES-down
223255	Oct4	ES-down
14042	Oct4	ES-down
17869	Oct4	ES-down
17988	Oct4	ES-down
105732	Oct4	ES-down
104445	Oct4	ES-down
17939	Oct4	ES-down
66251	Oct4	ES-down
109270	Oct4	ES-down
12651	Oct4	ES-down
11883	Oct4	ES-down
67197	Oct4	ES-down
13363	Oct4	ES-down
72778	Oct4	ES-down
22379	Oct4	ES-down
223920	Oct4	ES-down
16402	Oct4	ES-down
18574	Oct4	ES-down
52502	Oct4	ES-down
13845	Oct4	ES-down
239796	Oct4	ES-down
15980	Oct4	ES-down
54720	Oct4	ES-down
381066	Oct4	ES-down
72016	Oct4	ES-down
106581	Oct4	ES-down
18010	Oct4	ES-down
193742	Oct4	ES-down
94185	Oct4	ES-down
20807	Oct4	ES-down
65960	Oct4	ES-down
19328	Oct4	ES-down
13819	Oct4	ES-down
68010	Oct4	ES-down
225288	Oct4	ES-down
13653	Oct4	ES-down
93709	Oct4	ES-down
93716	Oct4	ES-down
93702	Oct4	ES-down
93717	Oct4	ES-down
93703	Oct4	ES-down
93722	Oct4	ES-down
93704	Oct4	ES-down
93723	Oct4	ES-down
93705	Oct4	ES-down
93724	Oct4	ES-down
93706	Oct4	ES-down
93707	Oct4	ES-down
93708	Oct4	ES-down
13521	Oct4	ES-down
70361	Oct4	ES-down
225651	Oct4	ES-down
66943	Oct4	ES-down
18739	Oct4	ES-down
56464	Oct4	ES-down
108902	Oct4	ES-down
70445	Oct4	ES-down
58859	Oct4	ES-down
114601	Oct4	ES-down
78891	Oct4	ES-down
108899	Oct4	ES-down
56389	Oct4	ES-down
225898	Oct4	ES-down
58803	Oct4	ES-down
98170	Oct4	ES-down
107351	Oct4	ES-down
56248	Oct4	ES-down
76630	Oct4	ES-down
26456	Oct4	ES-down
226154	Oct4	ES-down
21416	Oct4	ES-down
50786	Oct4	ES-down
19335	Myc	ES-up
98403	Myc	ES-up
227099	Myc	ES-up
68549	Myc	ES-up
57750	Myc	ES-up
66942	Myc	ES-up
56207	Myc	ES-up
69726	Myc	ES-up
13849	Myc	ES-up
67223	Myc	ES-up
215193	Myc	ES-up
70024	Myc	ES-up
241274	Myc	ES-up
107771	Myc	ES-up
66953	Myc	ES-up
13067	Myc	ES-up
211896	Myc	ES-up
74268	Myc	ES-up
228491	Myc	ES-up
66296	Myc	ES-up
77721	Myc	ES-up
57432	Myc	ES-up
78751	Myc	ES-up
78177	Myc	ES-up
57815	Myc	ES-up
66949	Myc	ES-up
76915	Myc	ES-up
80877	Myc	ES-up
229588	Myc	ES-up
67981	Myc	ES-up
68058	Myc	ES-up
53975	Myc	ES-up
14630	Myc	ES-up
99526	Myc	ES-up
110173	Myc	ES-up
73284	Myc	ES-up
230027	Myc	ES-up
71354	Myc	ES-up
77963	Myc	ES-up
69072	Myc	ES-up
51797	Myc	ES-up
68310	Myc	ES-up
67106	Myc	ES-up
19891	Myc	ES-up
69928	Myc	ES-up
18669	Myc	ES-up
242894	Myc	ES-up
74254	Myc	ES-up
59056	Myc	ES-up
68525	Myc	ES-up
17089	Myc	ES-up
66988	Myc	ES-up
22223	Myc	ES-up
231452	Myc	ES-up
73254	Myc	ES-up
18973	Myc	ES-up
50883	Myc	ES-up
50878	Myc	ES-up
12190	Myc	ES-up
72649	Myc	ES-up
83922	Myc	ES-up
11677	Myc	ES-up
77485	Myc	ES-up
68252	Myc	ES-up
70779	Myc	ES-up
69956	Myc	ES-up
20019	Myc	ES-up
66979	Myc	ES-up
236266	Myc	ES-up
243574	Myc	ES-up
12122	Myc	ES-up
108098	Myc	ES-up
112415	Myc	ES-up
18971	Myc	ES-up
78070	Myc	ES-up
71755	Myc	ES-up
243983	Myc	ES-up
108961	Myc	ES-up
71974	Myc	ES-up
84704	Myc	ES-up
12144	Myc	ES-up
68815	Myc	ES-up
17314	Myc	ES-up
66423	Myc	ES-up
80986	Myc	ES-up
67384	Myc	ES-up
23808	Myc	ES-up
320685	Myc	ES-up
66282	Myc	ES-up
14339	Myc	ES-up
56749	Myc	ES-up
234776	Myc	ES-up
234825	Myc	ES-up
13057	Myc	ES-up
192156	Myc	ES-up
16525	Myc	ES-up
17535	Myc	ES-up
26940	Myc	ES-up
14148	Myc	ES-up
67834	Myc	ES-up
71599	Myc	ES-up
75033	Myc	ES-up
76477	Myc	ES-up
235534	Myc	ES-up
27966	Myc	ES-up
22646	Myc	ES-up
237253	Myc	ES-up
66757	Myc	ES-up
64058	Myc	ES-up
83767	Myc	ES-up
67345	Myc	ES-up
93759	Myc	ES-up
16987	Myc	ES-up
70428	Myc	ES-up
12952	Myc	ES-up
14632	Myc	ES-up
66844	Myc	ES-up
64934	Myc	ES-up
18082	Myc	ES-up
380684	Myc	ES-up
18972	Myc	ES-up
68145	Myc	ES-up
67030	Myc	ES-up
19360	Myc	ES-up
216766	Myc	ES-up
22698	Myc	ES-up
216869	Myc	ES-up
319822	Myc	ES-up
54394	Myc	ES-up
217031	Myc	ES-up
56321	Myc	ES-up
68979	Myc	ES-up
73679	Myc	ES-up
217431	Myc	ES-up
328092	Myc	ES-up
72658	Myc	ES-up
59032	Myc	ES-up
66603	Myc	ES-up
217666	Myc	ES-up
75801	Myc	ES-up
110606	Myc	ES-up
68339	Myc	ES-up
217995	Myc	ES-up
68021	Myc	ES-up
56278	Myc	ES-up
13206	Myc	ES-up
69156	Myc	ES-up
105675	Myc	ES-up
30054	Myc	ES-up
239133	Myc	ES-up
105439	Myc	ES-up
67041	Myc	ES-up
19355	Myc	ES-up
75758	Myc	ES-up
19245	Myc	ES-up
12181	Myc	ES-up
22117	Myc	ES-up
214669	Myc	ES-up
14375	Myc	ES-up
140557	Myc	ES-up
29870	Myc	ES-up
380967	Myc	ES-up
68172	Myc	ES-up
66061	Myc	ES-up
69707	Myc	ES-up
381045	Myc	ES-up
74197	Myc	ES-up
106248	Myc	ES-up
66497	Myc	ES-up
56088	Myc	ES-up
71446	Myc	ES-up
224481	Myc	ES-up
214901	Myc	ES-up
56520	Myc	ES-up
74011	Myc	ES-up
72322	Myc	ES-up
381101	Myc	ES-up
13164	Myc	ES-up
74196	Myc	ES-up
67242	Myc	ES-up
16210	Myc	ES-up
225348	Myc	ES-up
67222	Myc	ES-up
110695	Myc	ES-up
17344	Myc	ES-up
66514	Myc	ES-up
59028	Myc	ES-up
15201	Myc	ES-up
107094	Myc	ES-up
18150	Myc	ES-up
68041	Myc	ES-up
17161	Myc	ES-up
236733	Myc	ES-up
77286	Myc	ES-up
56292	Myc	ES-up
14567	Myc	ES-up
67391	Myc	ES-up
18968	Myc	ES-up
237107	Myc	ES-up
69499	Myc	ES-up
66611	Myc	ES-up
20603	Myc	ES-up
245695	Myc	ES-up
98711	Myc	ES-down
68421	Myc	ES-down
213539	Myc	ES-down
73122	Myc	ES-down
227298	Myc	ES-down
245860	Myc	ES-down
108657	Myc	ES-down
226351	Myc	ES-down
74150	Myc	ES-down
208263	Myc	ES-down
59287	Myc	ES-down
12946	Myc	ES-down
13418	Myc	ES-down
75454	Myc	ES-down
59126	Myc	ES-down
14231	Myc	ES-down
68427	Myc	ES-down
14061	Myc	ES-down
73024	Myc	ES-down
20619	Myc	ES-down
14827	Myc	ES-down
58521	Myc	ES-down
69470	Myc	ES-down
19262	Myc	ES-down
108687	Myc	ES-down
67067	Myc	ES-down
20014	Myc	ES-down
228998	Myc	ES-down
66248	Myc	ES-down
11416	Myc	ES-down
73124	Myc	ES-down
19729	Myc	ES-down
17156	Myc	ES-down
20501	Myc	ES-down
229681	Myc	ES-down
109674	Myc	ES-down
14679	Myc	ES-down
66500	Myc	ES-down
19299	Myc	ES-down
66357	Myc	ES-down
67006	Myc	ES-down
23908	Myc	ES-down
93684	Myc	ES-down
56228	Myc	ES-down
384009	Myc	ES-down
242418	Myc	ES-down
56374	Myc	ES-down
66073	Myc	ES-down
230648	Myc	ES-down
230709	Myc	ES-down
71665	Myc	ES-down
22704	Myc	ES-down
74155	Myc	ES-down
67830	Myc	ES-down
74761	Myc	ES-down
28042	Myc	ES-down
68796	Myc	ES-down
13016	Myc	ES-down
17122	Myc	ES-down
22235	Myc	ES-down
57357	Myc	ES-down
21982	Myc	ES-down
330171	Myc	ES-down
67397	Myc	ES-down
68948	Myc	ES-down
56334	Myc	ES-down
13852	Myc	ES-down
66455	Myc	ES-down
14673	Myc	ES-down
231855	Myc	ES-down
19353	Myc	ES-down
19159	Myc	ES-down
27999	Myc	ES-down
69573	Myc	ES-down
101095	Myc	ES-down
58887	Myc	ES-down
232086	Myc	ES-down
57377	Myc	ES-down
66881	Myc	ES-down
58911	Myc	ES-down
192193	Myc	ES-down
66087	Myc	ES-down
110379	Myc	ES-down
66964	Myc	ES-down
67533	Myc	ES-down
54135	Myc	ES-down
68137	Myc	ES-down
101685	Myc	ES-down
233315	Myc	ES-down
16202	Myc	ES-down
66922	Myc	ES-down
70349	Myc	ES-down
53322	Myc	ES-down
15372	Myc	ES-down
69225	Myc	ES-down
192169	Myc	ES-down
326618	Myc	ES-down
23802	Myc	ES-down
102193	Myc	ES-down
112405	Myc	ES-down
19089	Myc	ES-down
68721	Myc	ES-down
68304	Myc	ES-down
26611	Myc	ES-down
20320	Myc	ES-down
23938	Myc	ES-down
11487	Myc	ES-down
66111	Myc	ES-down
114713	Myc	ES-down
74840	Myc	ES-down
77781	Myc	ES-down
18087	Myc	ES-down
216190	Myc	ES-down
103098	Myc	ES-down
21664	Myc	ES-down
215436	Myc	ES-down
75612	Myc	ES-down
29856	Myc	ES-down
66753	Myc	ES-down
17308	Myc	ES-down
59044	Myc	ES-down
103806	Myc	ES-down
30944	Myc	ES-down
77371	Myc	ES-down
29869	Myc	ES-down
83431	Myc	ES-down
16562	Myc	ES-down
116891	Myc	ES-down
76281	Myc	ES-down
55978	Myc	ES-down
338367	Myc	ES-down
53892	Myc	ES-down
75909	Myc	ES-down
22057	Myc	ES-down
98238	Myc	ES-down
27419	Myc	ES-down
56494	Myc	ES-down
19084	Myc	ES-down
19157	Myc	ES-down
18453	Myc	ES-down
217370	Myc	ES-down
71853	Myc	ES-down
320487	Myc	ES-down
12632	Myc	ES-down
72736	Myc	ES-down
53618	Myc	ES-down
217684	Myc	ES-down
64075	Myc	ES-down
19164	Myc	ES-down
217718	Myc	ES-down
22375	Myc	ES-down
70369	Myc	ES-down
108652	Myc	ES-down
66154	Myc	ES-down
18676	Myc	ES-down
66890	Myc	ES-down
67399	Myc	ES-down
69672	Myc	ES-down
218335	Myc	ES-down
218811	Myc	ES-down
76485	Myc	ES-down
68755	Myc	ES-down
58248	Myc	ES-down
74140	Myc	ES-down
68514	Myc	ES-down
219135	Myc	ES-down
67464	Myc	ES-down
319448	Myc	ES-down
338337	Myc	ES-down
58245	Myc	ES-down
67819	Myc	ES-down
20442	Myc	ES-down
66120	Myc	ES-down
72572	Myc	ES-down
246154	Myc	ES-down
66626	Myc	ES-down
74185	Myc	ES-down
22129	Myc	ES-down
20112	Myc	ES-down
67912	Myc	ES-down
21769	Myc	ES-down
208292	Myc	ES-down
28064	Myc	ES-down
78308	Myc	ES-down
106572	Myc	ES-down
268970	Myc	ES-down
21417	Myc	ES-down
19038	Myc	ES-down
17191	Myc	ES-down
107029	Myc	ES-down
52538	Myc	ES-down
17126	Myc	ES-down
72727	Myc	ES-down
68539	Myc	ES-down
67759	Myc	ES-down
240614	Myc	ES-down
17330	Myc	ES-down
20937	Myc	ES-down
14859	Oct4_moderate	ES-up
20849	Oct4_moderate	ES-up
227095	Oct4_moderate	ES-up
12966	Oct4_moderate	ES-up
12965	Oct4_moderate	ES-up
14767	Oct4_moderate	ES-up
16331	Oct4_moderate	ES-up
269224	Oct4_moderate	ES-up
98558	Oct4_moderate	ES-up
241230	Oct4_moderate	ES-up
19224	Oct4_moderate	ES-up
64685	Oct4_moderate	ES-up
67578	Oct4_moderate	ES-up
433470	Oct4_moderate	ES-up
18798	Oct4_moderate	ES-up
11486	Oct4_moderate	ES-up
72413	Oct4_moderate	ES-up
73333	Oct4_moderate	ES-up
74434	Oct4_moderate	ES-up
171388	Oct4_moderate	ES-up
20957	Oct4_moderate	ES-up
14867	Oct4_moderate	ES-up
74446	Oct4_moderate	ES-up
68053	Oct4_moderate	ES-up
69934	Oct4_moderate	ES-up
17843	Oct4_moderate	ES-up
242509	Oct4_moderate	ES-up
67305	Oct4_moderate	ES-up
215627	Oct4_moderate	ES-up
77632	Oct4_moderate	ES-up
27390	Oct4_moderate	ES-up
66469	Oct4_moderate	ES-up
242819	Oct4_moderate	ES-up
76071	Oct4_moderate	ES-up
14181	Oct4_moderate	ES-up
70918	Oct4_moderate	ES-up
320696	Oct4_moderate	ES-up
231510	Oct4_moderate	ES-up
246730	Oct4_moderate	ES-up
20899	Oct4_moderate	ES-up
69938	Oct4_moderate	ES-up
107607	Oct4_moderate	ES-up
73998	Oct4_moderate	ES-up
12332	Oct4_moderate	ES-up
17119	Oct4_moderate	ES-up
50530	Oct4_moderate	ES-up
54137	Oct4_moderate	ES-up
22144	Oct4_moderate	ES-up
20871	Oct4_moderate	ES-up
259277	Oct4_moderate	ES-up
11982	Oct4_moderate	ES-up
272396	Oct4_moderate	ES-up
12877	Oct4_moderate	ES-up
20408	Oct4_moderate	ES-up
101861	Oct4_moderate	ES-up
76484	Oct4_moderate	ES-up
13360	Oct4_moderate	ES-up
23954	Oct4_moderate	ES-up
75796	Oct4_moderate	ES-up
235180	Oct4_moderate	ES-up
208098	Oct4_moderate	ES-up
21838	Oct4_moderate	ES-up
270151	Oct4_moderate	ES-up
214531	Oct4_moderate	ES-up
235330	Oct4_moderate	ES-up
66654	Oct4_moderate	ES-up
75600	Oct4_moderate	ES-up
19378	Oct4_moderate	ES-up
212531	Oct4_moderate	ES-up
215814	Oct4_moderate	ES-up
94214	Oct4_moderate	ES-up
69894	Oct4_moderate	ES-up
327762	Oct4_moderate	ES-up
20962	Oct4_moderate	ES-up
212627	Oct4_moderate	ES-up
26897	Oct4_moderate	ES-up
19300	Oct4_moderate	ES-up
238323	Oct4_moderate	ES-up
26380	Oct4_moderate	ES-up
11472	Oct4_moderate	ES-up
97895	Oct4_moderate	ES-up
170677	Oct4_moderate	ES-up
56739	Oct4_moderate	ES-up
56532	Oct4_moderate	ES-up
13850	Oct4_moderate	ES-up
239188	Oct4_moderate	ES-up
75568	Oct4_moderate	ES-up
26942	Oct4_moderate	ES-up
13992	Oct4_moderate	ES-up
66346	Oct4_moderate	ES-up
59083	Oct4_moderate	ES-up
73703	Oct4_moderate	ES-up
56277	Oct4_moderate	ES-up
52633	Oct4_moderate	ES-up
50913	Oct4_moderate	ES-up
50914	Oct4_moderate	ES-up
224794	Oct4_moderate	ES-up
83433	Oct4_moderate	ES-up
240121	Oct4_moderate	ES-up
66310	Oct4_moderate	ES-up
17288	Oct4_moderate	ES-up
225283	Oct4_moderate	ES-up
20743	Oct4_moderate	ES-up
108101	Oct4_moderate	ES-up
107373	Oct4_moderate	ES-up
271564	Oct4_moderate	ES-up
67383	Oct4_moderate	ES-up
19889	Oct4_moderate	ES-up
22294	Oct4_moderate	ES-up
319535	Oct4_moderate	ES-up
22209	Oct4_moderate	ES-up
72554	Oct4_moderate	ES-up
109904	Oct4_moderate	ES-up
102857	Oct4_moderate	ES-up
236900	Oct4_moderate	ES-up
53310	Oct4_moderate	ES-up
11989	Oct4_moderate	ES-up
16186	Oct4_moderate	ES-up
22589	Oct4_moderate	ES-up
54004	Oct4_moderate	ES-up
78248	Oct4_moderate	ES-up
19139	Oct4_moderate	ES-up
15159	Oct4_moderate	ES-up
20671	Oct4_moderate	ES-down
17087	Oct4_moderate	ES-down
14200	Oct4_moderate	ES-down
17974	Oct4_moderate	ES-down
212712	Oct4_moderate	ES-down
12370	Oct4_moderate	ES-down
16011	Oct4_moderate	ES-down
16147	Oct4_moderate	ES-down
20720	Oct4_moderate	ES-down
16367	Oct4_moderate	ES-down
64294	Oct4_moderate	ES-down
67698	Oct4_moderate	ES-down
13798	Oct4_moderate	ES-down
107895	Oct4_moderate	ES-down
13136	Oct4_moderate	ES-down
212980	Oct4_moderate	ES-down
240753	Oct4_moderate	ES-down
21952	Oct4_moderate	ES-down
67771	Oct4_moderate	ES-down
19775	Oct4_moderate	ES-down
240832	Oct4_moderate	ES-down
14131	Oct4_moderate	ES-down
269152	Oct4_moderate	ES-down
19250	Oct4_moderate	ES-down
74023	Oct4_moderate	ES-down
214742	Oct4_moderate	ES-down
66540	Oct4_moderate	ES-down
18718	Oct4_moderate	ES-down
381356	Oct4_moderate	ES-down
56878	Oct4_moderate	ES-down
13482	Oct4_moderate	ES-down
319876	Oct4_moderate	ES-down
53416	Oct4_moderate	ES-down
329416	Oct4_moderate	ES-down
277396	Oct4_moderate	ES-down
14029	Oct4_moderate	ES-down
72136	Oct4_moderate	ES-down
56398	Oct4_moderate	ES-down
12010	Oct4_moderate	ES-down
22785	Oct4_moderate	ES-down
17289	Oct4_moderate	ES-down
51902	Oct4_moderate	ES-down
19122	Oct4_moderate	ES-down
71436	Oct4_moderate	ES-down
21824	Oct4_moderate	ES-down
19124	Oct4_moderate	ES-down
280635	Oct4_moderate	ES-down
52840	Oct4_moderate	ES-down
11438	Oct4_moderate	ES-down
20459	Oct4_moderate	ES-down
19302	Oct4_moderate	ES-down
27357	Oct4_moderate	ES-down
69257	Oct4_moderate	ES-down
229285	Oct4_moderate	ES-down
17035	Oct4_moderate	ES-down
26879	Oct4_moderate	ES-down
66841	Oct4_moderate	ES-down
70652	Oct4_moderate	ES-down
27049	Oct4_moderate	ES-down
229517	Oct4_moderate	ES-down
19769	Oct4_moderate	ES-down
20333	Oct4_moderate	ES-down
78908	Oct4_moderate	ES-down
70747	Oct4_moderate	ES-down
99470	Oct4_moderate	ES-down
229731	Oct4_moderate	ES-down
14066	Oct4_moderate	ES-down
214137	Oct4_moderate	ES-down
69608	Oct4_moderate	ES-down
18741	Oct4_moderate	ES-down
17777	Oct4_moderate	ES-down
16911	Oct4_moderate	ES-down
65086	Oct4_moderate	ES-down
68810	Oct4_moderate	ES-down
329777	Oct4_moderate	ES-down
19218	Oct4_moderate	ES-down
68151	Oct4_moderate	ES-down
17096	Oct4_moderate	ES-down
66302	Oct4_moderate	ES-down
50798	Oct4_moderate	ES-down
21812	Oct4_moderate	ES-down
76299	Oct4_moderate	ES-down
66775	Oct4_moderate	ES-down
21687	Oct4_moderate	ES-down
94043	Oct4_moderate	ES-down
230584	Oct4_moderate	ES-down
67621	Oct4_moderate	ES-down
230752	Oct4_moderate	ES-down
230777	Oct4_moderate	ES-down
74777	Oct4_moderate	ES-down
22417	Oct4_moderate	ES-down
20148	Oct4_moderate	ES-down
18158	Oct4_moderate	ES-down
18647	Oct4_moderate	ES-down
109552	Oct4_moderate	ES-down
84652	Oct4_moderate	ES-down
100689	Oct4_moderate	ES-down
14184	Oct4_moderate	ES-down
71116	Oct4_moderate	ES-down
66309	Oct4_moderate	ES-down
231207	Oct4_moderate	ES-down
83379	Oct4_moderate	ES-down
18595	Oct4_moderate	ES-down
231507	Oct4_moderate	ES-down
21814	Oct4_moderate	ES-down
384214	Oct4_moderate	ES-down
57816	Oct4_moderate	ES-down
252972	Oct4_moderate	ES-down
215114	Oct4_moderate	ES-down
330260	Oct4_moderate	ES-down
65255	Oct4_moderate	ES-down
15893	Oct4_moderate	ES-down
11844	Oct4_moderate	ES-down
27205	Oct4_moderate	ES-down
68487	Oct4_moderate	ES-down
243755	Oct4_moderate	ES-down
208647	Oct4_moderate	ES-down
69993	Oct4_moderate	ES-down
231997	Oct4_moderate	ES-down
14701	Oct4_moderate	ES-down
22320	Oct4_moderate	ES-down
56316	Oct4_moderate	ES-down
11746	Oct4_moderate	ES-down
16206	Oct4_moderate	ES-down
232288	Oct4_moderate	ES-down
19016	Oct4_moderate	ES-down
14792	Oct4_moderate	ES-down
13860	Oct4_moderate	ES-down
233067	Oct4_moderate	ES-down
17178	Oct4_moderate	ES-down
57444	Oct4_moderate	ES-down
70461	Oct4_moderate	ES-down
67800	Oct4_moderate	ES-down
233552	Oct4_moderate	ES-down
56018	Oct4_moderate	ES-down
19024	Oct4_moderate	ES-down
56788	Oct4_moderate	ES-down
19347	Oct4_moderate	ES-down
74996	Oct4_moderate	ES-down
11865	Oct4_moderate	ES-down
12585	Oct4_moderate	ES-down
233890	Oct4_moderate	ES-down
21804	Oct4_moderate	ES-down
233913	Oct4_moderate	ES-down
77590	Oct4_moderate	ES-down
18242	Oct4_moderate	ES-down
16002	Oct4_moderate	ES-down
13642	Oct4_moderate	ES-down
19332	Oct4_moderate	ES-down
69068	Oct4_moderate	ES-down
244373	Oct4_moderate	ES-down
67887	Oct4_moderate	ES-down
11593	Oct4_moderate	ES-down
234356	Oct4_moderate	ES-down
16373	Oct4_moderate	ES-down
12562	Oct4_moderate	ES-down
56437	Oct4_moderate	ES-down
67866	Oct4_moderate	ES-down
72042	Oct4_moderate	ES-down
71946	Oct4_moderate	ES-down
170748	Oct4_moderate	ES-down
73230	Oct4_moderate	ES-down
117149	Oct4_moderate	ES-down
66279	Oct4_moderate	ES-down
69524	Oct4_moderate	ES-down
72828	Oct4_moderate	ES-down
102644	Oct4_moderate	ES-down
214597	Oct4_moderate	ES-down
12955	Oct4_moderate	ES-down
235406	Oct4_moderate	ES-down
20897	Oct4_moderate	ES-down
208117	Oct4_moderate	ES-down
17436	Oct4_moderate	ES-down
244954	Oct4_moderate	ES-down
13036	Oct4_moderate	ES-down
67016	Oct4_moderate	ES-down
270192	Oct4_moderate	ES-down
81907	Oct4_moderate	ES-down
17897	Oct4_moderate	ES-down
70031	Oct4_moderate	ES-down
69274	Oct4_moderate	ES-down
102566	Oct4_moderate	ES-down
215751	Oct4_moderate	ES-down
22634	Oct4_moderate	ES-down
15273	Oct4_moderate	ES-down
21929	Oct4_moderate	ES-down
15979	Oct4_moderate	ES-down
53331	Oct4_moderate	ES-down
15214	Oct4_moderate	ES-down
216001	Oct4_moderate	ES-down
74048	Oct4_moderate	ES-down
216019	Oct4_moderate	ES-down
19073	Oct4_moderate	ES-down
50784	Oct4_moderate	ES-down
21859	Oct4_moderate	ES-down
12226	Oct4_moderate	ES-down
17311	Oct4_moderate	ES-down
327826	Oct4_moderate	ES-down
69181	Oct4_moderate	ES-down
320183	Oct4_moderate	ES-down
14783	Oct4_moderate	ES-down
17268	Oct4_moderate	ES-down
67579	Oct4_moderate	ES-down
18452	Oct4_moderate	ES-down
14778	Oct4_moderate	ES-down
18858	Oct4_moderate	ES-down
83429	Oct4_moderate	ES-down
16859	Oct4_moderate	ES-down
18015	Oct4_moderate	ES-down
103743	Oct4_moderate	ES-down
21410	Oct4_moderate	ES-down
12351	Oct4_moderate	ES-down
18121	Oct4_moderate	ES-down
18604	Oct4_moderate	ES-down
94179	Oct4_moderate	ES-down
16669	Oct4_moderate	ES-down
11975	Oct4_moderate	ES-down
217212	Oct4_moderate	ES-down
18750	Oct4_moderate	ES-down
19039	Oct4_moderate	ES-down
12418	Oct4_moderate	ES-down
207592	Oct4_moderate	ES-down
268527	Oct4_moderate	ES-down
112407	Oct4_moderate	ES-down
15375	Oct4_moderate	ES-down
217721	Oct4_moderate	ES-down
76411	Oct4_moderate	ES-down
24000	Oct4_moderate	ES-down
19141	Oct4_moderate	ES-down
14026	Oct4_moderate	ES-down
22031	Oct4_moderate	ES-down
20191	Oct4_moderate	ES-down
68024	Oct4_moderate	ES-down
15220	Oct4_moderate	ES-down
66895	Oct4_moderate	ES-down
110521	Oct4_moderate	ES-down
94245	Oct4_moderate	ES-down
12022	Oct4_moderate	ES-down
18740	Oct4_moderate	ES-down
69635	Oct4_moderate	ES-down
13865	Oct4_moderate	ES-down
218442	Oct4_moderate	ES-down
15229	Oct4_moderate	ES-down
20365	Oct4_moderate	ES-down
18260	Oct4_moderate	ES-down
14313	Oct4_moderate	ES-down
66082	Oct4_moderate	ES-down
71704	Oct4_moderate	ES-down
11727	Oct4_moderate	ES-down
14463	Oct4_moderate	ES-down
20680	Oct4_moderate	ES-down
12759	Oct4_moderate	ES-down
12153	Oct4_moderate	ES-down
13618	Oct4_moderate	ES-down
72486	Oct4_moderate	ES-down
76273	Oct4_moderate	ES-down
106052	Oct4_moderate	ES-down
19219	Oct4_moderate	ES-down
22293	Oct4_moderate	ES-down
11732	Oct4_moderate	ES-down
223453	Oct4_moderate	ES-down
69574	Oct4_moderate	ES-down
15117	Oct4_moderate	ES-down
23970	Oct4_moderate	ES-down
67057	Oct4_moderate	ES-down
105727	Oct4_moderate	ES-down
11512	Oct4_moderate	ES-down
16668	Oct4_moderate	ES-down
15426	Oct4_moderate	ES-down
13731	Oct4_moderate	ES-down
18951	Oct4_moderate	ES-down
208177	Oct4_moderate	ES-down
19128	Oct4_moderate	ES-down
19876	Oct4_moderate	ES-down
268903	Oct4_moderate	ES-down
11820	Oct4_moderate	ES-down
11504	Oct4_moderate	ES-down
16155	Oct4_moderate	ES-down
209195	Oct4_moderate	ES-down
56175	Oct4_moderate	ES-down
74116	Oct4_moderate	ES-down
54397	Oct4_moderate	ES-down
224796	Oct4_moderate	ES-down
13823	Oct4_moderate	ES-down
225020	Oct4_moderate	ES-down
74199	Oct4_moderate	ES-down
104215	Oct4_moderate	ES-down
14465	Oct4_moderate	ES-down
27528	Oct4_moderate	ES-down
93710	Oct4_moderate	ES-down
93711	Oct4_moderate	ES-down
93699	Oct4_moderate	ES-down
93712	Oct4_moderate	ES-down
93700	Oct4_moderate	ES-down
93713	Oct4_moderate	ES-down
93714	Oct4_moderate	ES-down
93715	Oct4_moderate	ES-down
93701	Oct4_moderate	ES-down
69226	Oct4_moderate	ES-down
14119	Oct4_moderate	ES-down
18596	Oct4_moderate	ES-down
225608	Oct4_moderate	ES-down
17919	Oct4_moderate	ES-down
11854	Oct4_moderate	ES-down
60527	Oct4_moderate	ES-down
107305	Oct4_moderate	ES-down
54391	Oct4_moderate	ES-down
13380	Oct4_moderate	ES-down
13082	Oct4_moderate	ES-down
19662	Oct4_moderate	ES-down
74055	Oct4_moderate	ES-down
414801	Oct4_moderate	ES-down
226251	Oct4_moderate	ES-down
226255	Oct4_moderate	ES-down
22232	Oct4_moderate	ES-down
14734	Oct4_moderate	ES-down
15354	Oct4_moderate	ES-down
236920	Oct4_moderate	ES-down
98496	uniformly-low	ES-up
383619	uniformly-low	ES-up
210529	uniformly-low	ES-up
55932	uniformly-low	ES-up
19715	uniformly-low	ES-up
112422	uniformly-low	ES-up
14380	uniformly-low	ES-up
54160	uniformly-low	ES-up
67690	uniformly-low	ES-up
71720	uniformly-low	ES-up
56552	uniformly-low	ES-up
22147	uniformly-low	ES-up
26557	uniformly-low	ES-up
13531	uniformly-low	ES-up
12971	uniformly-low	ES-up
244448	uniformly-low	ES-up
12040	uniformly-low	ES-up
107885	uniformly-low	ES-up
353025	uniformly-low	ES-up
195733	uniformly-low	ES-up
20717	uniformly-low	ES-up
105853	uniformly-low	ES-up
14969	uniformly-low	ES-up
11571	uniformly-low	ES-up
226098	uniformly-low	ES-up
19893	uniformly-low	ES-up
74405	uniformly-low	ES-up
22289	uniformly-low	ES-up
75974	uniformly-low	ES-up
56526	uniformly-low	ES-up
69942	uniformly-low	ES-up
19202	uniformly-low	ES-up
104384	uniformly-low	ES-up
245404	uniformly-low	ES-up
320634	uniformly-low	ES-up
26926	uniformly-low	ES-up
209003	uniformly-low	ES-up
70415	uniformly-low	ES-up
15452	uniformly-low	ES-up
14168	uniformly-low	ES-up
207854	uniformly-low	ES-up
68618	uniformly-low	ES-up
17772	uniformly-low	ES-up
18194	uniformly-low	ES-up
22673	uniformly-low	ES-up
27083	uniformly-low	ES-up
14070	uniformly-low	ES-up
83553	uniformly-low	ES-up
66192	uniformly-low	ES-up
14381	uniformly-low	ES-up
22327	uniformly-low	ES-up
67790	uniformly-low	ES-up
13405	uniformly-low	ES-up
68316	uniformly-low	ES-up
14853	uniformly-low	ES-up
83558	uniformly-low	ES-up
67683	uniformly-low	ES-up
407786	uniformly-low	ES-up
54561	uniformly-low	ES-up
74469	uniformly-low	ES-up
83565	uniformly-low	ES-up
70237	uniformly-low	ES-up
399591	uniformly-low	ES-up
53380	uniformly-low	ES-up
237082	uniformly-low	ES-up
66235	uniformly-low	ES-up
55936	uniformly-low	ES-up
20438	uniformly-low	ES-up
69656	uniformly-low	ES-up
14205	uniformly-low	ES-up
18700	uniformly-low	ES-up
237221	uniformly-low	ES-up
237222	uniformly-low	ES-up
56382	uniformly-low	ES-up
54156	uniformly-low	ES-up
17936	uniformly-low	ES-down
329274	uniformly-low	ES-down
14261	uniformly-low	ES-down
23893	uniformly-low	ES-down
209630	uniformly-low	ES-down
14007	uniformly-low	ES-down
75721	uniformly-low	ES-down
20378	uniformly-low	ES-down
76969	uniformly-low	ES-down
269346	uniformly-low	ES-down
12156	uniformly-low	ES-down
229445	uniformly-low	ES-down
110135	uniformly-low	ES-down
12479	uniformly-low	ES-down
22156	uniformly-low	ES-down
19142	uniformly-low	ES-down
13809	uniformly-low	ES-down
23971	uniformly-low	ES-down
67547	uniformly-low	ES-down
16875	uniformly-low	ES-down
53378	uniformly-low	ES-down
64817	uniformly-low	ES-down
19063	uniformly-low	ES-down
69852	uniformly-low	ES-down
15476	uniformly-low	ES-down
20531	uniformly-low	ES-down
231238	uniformly-low	ES-down
77569	uniformly-low	ES-down
243043	uniformly-low	ES-down
16542	uniformly-low	ES-down
100727	uniformly-low	ES-down
52331	uniformly-low	ES-down
21426	uniformly-low	ES-down
269831	uniformly-low	ES-down
11826	uniformly-low	ES-down
12526	uniformly-low	ES-down
232146	uniformly-low	ES-down
70527	uniformly-low	ES-down
66284	uniformly-low	ES-down
22750	uniformly-low	ES-down
12173	uniformly-low	ES-down
80982	uniformly-low	ES-down
13032	uniformly-low	ES-down
11833	uniformly-low	ES-down
16190	uniformly-low	ES-down
16363	uniformly-low	ES-down
17961	uniformly-low	ES-down
12552	uniformly-low	ES-down
71785	uniformly-low	ES-down
67484	uniformly-low	ES-down
320051	uniformly-low	ES-down
17920	uniformly-low	ES-down
20623	uniformly-low	ES-down
22361	uniformly-low	ES-down
237339	uniformly-low	ES-down
66650	uniformly-low	ES-down
69836	uniformly-low	ES-down
18302	uniformly-low	ES-down
72128	uniformly-low	ES-down
73690	uniformly-low	ES-down
216350	uniformly-low	ES-down
12874	uniformly-low	ES-down
319504	uniformly-low	ES-down
18760	uniformly-low	ES-down
170721	uniformly-low	ES-down
13386	uniformly-low	ES-down
27384	uniformly-low	ES-down
11607	uniformly-low	ES-down
20708	uniformly-low	ES-down
328231	uniformly-low	ES-down
20745	uniformly-low	ES-down
79401	uniformly-low	ES-down
69590	uniformly-low	ES-down
218772	uniformly-low	ES-down
218793	uniformly-low	ES-down
54159	uniformly-low	ES-down
17888	uniformly-low	ES-down
18155	uniformly-low	ES-down
20363	uniformly-low	ES-down
14600	uniformly-low	ES-down
268780	uniformly-low	ES-down
210530	uniformly-low	ES-down
56490	uniformly-low	ES-down
207798	uniformly-low	ES-down
54613	uniformly-low	ES-down
110920	uniformly-low	ES-down
50528	uniformly-low	ES-down
64074	uniformly-low	ES-down
224860	uniformly-low	ES-down
19274	uniformly-low	ES-down
140792	uniformly-low	ES-down
93888	uniformly-low	ES-down
93893	uniformly-low	ES-down
20730	uniformly-low	ES-down
77125	uniformly-low	ES-down
16889	uniformly-low	ES-down
107765	uniformly-low	ES-down
76073	uniformly-low	ES-down
18569	uniformly-low	ES-down
71653	uniformly-low	ES-down
214084	uniformly-low	ES-down
58242	uniformly-low	ES-down
331374	uniformly-low	ES-down
54646	uniformly-low	ES-down
209837	uniformly-low	ES-down
56096	uniformly-low	ES-down
22441	uniformly-low	ES-down
70691	uniformly-low	ES-down
78619	uniformly-low	ES-down
236792	uniformly-low	ES-down
19655	uniformly-low	ES-down
171486	uniformly-low	ES-down
94275	uniformly-low	ES-down
12705	uniformly-low	ES-down
50887	uniformly-low	ES-down
56726	uniformly-low	ES-down
170722	uniformly-low	ES-down
27206	uniformly-low	ES-down
245631	uniformly-low	ES-down
75746	uniformly-low	ES-down
12338	uniformly-low	ES-down
27494	uniformly-low	ES-down
80884	uniformly-low	ES-down
54609	uniformly-low	ES-down
278240	uniformly-low	ES-down
20229	uniformly-low	ES-down
12309	uniformly-low	ES-down
17692	uniformly-low	ES-down
