# Supplementary material for: Searching ChIP-seq genomic islands for combinatorial regulatory codes in mouse embryonic stem cells
Source: BMC Genomics. 2011 Oct 20;12:515. doi: 10.1186/1471-2164-12-515 (PMC3265564; doi:10.1186/1471-2164-12-515)
Supplement: Additional file 3 — Pre-selected motifs. This table lists pre-selected motifs. [file 1471-2164-12-515-S3.XLSX]

## Sheet: Sheet1
Motif_symbol	Fold_change_in_expression
M00006_MEF2_01	negative_fold_change
M00011_EVI1_06	negative_fold_change
M00026_RSRFC4_01	negative_fold_change
M00041_CREBP1CJUN_01	negative_fold_change
M00052_NFKAPPAB65_01	negative_fold_change
M00054_NFKAPPAB_01	negative_fold_change
M00063_IRF2_01	negative_fold_change
M00078_EVI1_01	negative_fold_change
M00079_EVI1_02	negative_fold_change
M00080_EVI1_03	negative_fold_change
M00081_EVI1_04	negative_fold_change
M00082_EVI1_05	negative_fold_change
M00118_MYCMAX_01	negative_fold_change
M00123_MYCMAX_02	negative_fold_change
M00134_HNF4_01	negative_fold_change
M00152_SRF_01	negative_fold_change
M00155_ARP1_01	negative_fold_change
M00158_COUP_01	negative_fold_change
M00172_AP1FJ_Q2	negative_fold_change
M00186_SRF_Q6	negative_fold_change
M00215_SRF_C	negative_fold_change
M00222_HAND1E47_01	negative_fold_change
M00225_STAT3_01	negative_fold_change
M00231_MEF2_02	negative_fold_change
M00232_MEF2_03	negative_fold_change
M00233_MEF2_04	negative_fold_change
M00243_EGR1_01	negative_fold_change
M00251_XBP1_01	negative_fold_change
M00257_RREB1_01	negative_fold_change
M00292_FREAC4_01	negative_fold_change
M00302_NFAT_Q6	negative_fold_change
M00322_MYCMAX_B	negative_fold_change
M00396_EN1_01	negative_fold_change
M00403_AMEF2_Q6	negative_fold_change
M00405_MMEF2_Q6	negative_fold_change
M00406_HMEF2_Q6	negative_fold_change
M00407_RSRFC4_Q2	negative_fold_change
M00412_AREB6_01	negative_fold_change
M00413_AREB6_02	negative_fold_change
M00414_AREB6_03	negative_fold_change
M00415_AREB6_04	negative_fold_change
M00419_MEIS1_01	negative_fold_change
M00420_MEIS1AHOXA9_01	negative_fold_change
M00421_MEIS1BHOXA9_02	negative_fold_change
M00422_FOXJ2_01	negative_fold_change
M00423_FOXJ2_02	negative_fold_change
M00446_SPZ1_01	negative_fold_change
M00448_ZIC1_01	negative_fold_change
M00462_GATA6_01	negative_fold_change
M00482_PITX2_Q2	negative_fold_change
M00483_ATF6_01	negative_fold_change
M00490_BACH2_01	negative_fold_change
M00497_STAT3_02	negative_fold_change
M00512_PPARG_01	negative_fold_change
M00513_ATF3_Q6	negative_fold_change
M00515_PPARG_02	negative_fold_change
M00517_AP1_01	negative_fold_change
M00528_PPARG_03	negative_fold_change
M00531_NERF_Q2	negative_fold_change
M00615_MYCMAX_03	negative_fold_change
M00616_AFP1_Q6	negative_fold_change
M00632_GATA4_Q3	negative_fold_change
M00638_HNF4ALPHA_Q6	negative_fold_change
M00671_TCF4_Q5	negative_fold_change
M00724_HNF3ALPHA_Q6	negative_fold_change
M00746_ELF1_Q6	negative_fold_change
M00762_DR1_Q3	negative_fold_change
M00763_PPAR_DR1_Q2	negative_fold_change
M00764_HNF4_DR1_Q3	negative_fold_change
M00765_COUP_DR1_Q6	negative_fold_change
M00771_ETS_Q4	negative_fold_change
M00774_NFKB_Q6_01	negative_fold_change
M00789_GATA_Q6	negative_fold_change
M00790_HNF1_Q6	negative_fold_change
M00791_HNF3_Q6	negative_fold_change
M00792_SMAD_Q6	negative_fold_change
M00799_MYC_Q2	negative_fold_change
M00801_CREB_Q3	negative_fold_change
M00807_EGR_Q6	negative_fold_change
M00810_SRF_Q4	negative_fold_change
M00922_SRF_Q5_01	negative_fold_change
M00924_AP1_Q2_01	negative_fold_change
M00925_AP1_Q6_01	negative_fold_change
M00926_AP1_Q4_01	negative_fold_change
M00935_NFAT_Q4_01	negative_fold_change
M00941_MEF2_Q6_01	negative_fold_change
M00967_HNF4_Q6	negative_fold_change
M00974_SMAD_Q6_01	negative_fold_change
M00982_KROX_Q6	negative_fold_change
M00983_MAF_Q6_01	negative_fold_change
M01007_SRF_Q5_02	negative_fold_change
M01011_HNF1_Q6_01	negative_fold_change
M01012_HNF3_Q6_01	negative_fold_change
M01016_SOX17_01	negative_fold_change
M01031_HNF4_Q6_01	negative_fold_change
M01032_HNF4_Q6_02	negative_fold_change
M01033_HNF4_Q6_03	negative_fold_change
M01036_COUPTF_Q6	negative_fold_change
M01075_PLZF_02	negative_fold_change
M01145_CMYC_01	negative_fold_change
M01150_DMRT5_01	negative_fold_change
M01154_CMYC_02	negative_fold_change
M01160_KID3_01	negative_fold_change
M00004_CMYB_01	positive_fold_change
M00005_AP4_01	positive_fold_change
M00034_P53_01	positive_fold_change
M00062_IRF1_01	positive_fold_change
M00130_FOXD3_01	positive_fold_change
M00175_AP4_Q5	positive_fold_change
M00176_AP4_Q6	positive_fold_change
M00183_MYB_Q6	positive_fold_change
M00185_NFY_Q6	positive_fold_change
M00189_AP2_Q6	positive_fold_change
M00209_NFY_C	positive_fold_change
M00223_STAT_01	positive_fold_change
M00256_NRSF_01	positive_fold_change
M00272_P53_02	positive_fold_change
M00325_NRSE_B	positive_fold_change
M00341_GABP_B	positive_fold_change
M00418_TGIF_01	positive_fold_change
M00450_ZIC3_01	positive_fold_change
M00470_AP2GAMMA_01	positive_fold_change
M00478_CDC5_01	positive_fold_change
M00494_STAT6_01	positive_fold_change
M00498_STAT4_01	positive_fold_change
M00500_STAT6_02	positive_fold_change
M00511_ERR1_Q2	positive_fold_change
M00650_MTF1_Q4	positive_fold_change
M00652_NRF1_Q6	positive_fold_change
M00655_PEA3_Q6	positive_fold_change
M00747_IRF1_Q6	positive_fold_change
M00750_HMGIY_Q6	positive_fold_change
M00761_P53_DECAMER_Q2	positive_fold_change
M00772_IRF_Q6	positive_fold_change
M00773_MYB_Q3	positive_fold_change
M00775_NFY_Q6_01	positive_fold_change
M00777_STAT_Q6	positive_fold_change
M00795_OCT_Q6	positive_fold_change
M00800_AP2_Q3	positive_fold_change
M00805_LEF1_Q2	positive_fold_change
M00809_FOX_Q2	positive_fold_change
M00913_MYB_Q5_01	positive_fold_change
M00915_AP2_Q6_01	positive_fold_change
M00927_AP4_Q6_01	positive_fold_change
M00932_SP1_Q4_01	positive_fold_change
M00933_SP1_Q2_01	positive_fold_change
M00963_T3R_Q6	positive_fold_change
M00965_DR4_Q2	positive_fold_change
M00971_ETS_Q6	positive_fold_change
M00972_IRF_Q6_01	positive_fold_change
M00978_LEF1TCF1_Q4	positive_fold_change
M00981_CREBATF_Q6	positive_fold_change
M00987_FOXP1_01	positive_fold_change
M00999_AIRE_01	positive_fold_change
M01000_AIRE_02	positive_fold_change
M01010_HMGIY_Q3	positive_fold_change
M01014_SOX_Q6	positive_fold_change
M01028_NRSF_Q4	positive_fold_change
M01034_EBOX_Q6_01	positive_fold_change
M01037_GLI_Q2	positive_fold_change
M01066_BLIMP1_Q6	positive_fold_change
M01111_RBPJK_Q4	positive_fold_change
M01112_RBPJK_01	positive_fold_change
M01117_OTX_Q1	positive_fold_change
M01122_ZNF219_01	positive_fold_change
M01123_NANOG_01	positive_fold_change
M01124_OCT4_02	positive_fold_change
M01125_OCT4_01	positive_fold_change
M01142_LRH1_Q5	positive_fold_change
M01146_DMRT1_01	positive_fold_change
N00001_Sox2	positive_fold_change
N00002_Nanog	positive_fold_change
N00003_Otx2	positive_fold_change
N00004_Rbpj	positive_fold_change
N00006_Nr5a2	positive_fold_change
N00007_SoxOctComp	positive_fold_change
N00009_Klf4	positive_fold_change
N00010_Tcfcp2l1	positive_fold_change
N00012_Dax1	positive_fold_change
N00014_Rex1	positive_fold_change
M00008_SP1_01	uniformly_high
M00055_NMYC_01	uniformly_high
M00059_YY1_01	uniformly_high
M00069_YY1_02	uniformly_high
M00196_SP1_Q6	uniformly_high
M00466_HIF1_Q5	uniformly_high
M00480_LUN1_01	uniformly_high
M00514_ATF4_Q2	uniformly_high
M00647_LXR_Q3	uniformly_high
M00691_ATF1_Q6	uniformly_high
M00707_TFIIA_Q6	uniformly_high
M00733_SMAD4_Q6	uniformly_high
M00776_SREBP_Q3	uniformly_high
M00793_YY1_Q6	uniformly_high
M00797_HIF1_Q3	uniformly_high
M00931_SP1_Q6_01	uniformly_high
M00976_AHRHIF_Q6	uniformly_high
M01035_YY1_Q6_02	uniformly_high
M01168_SREBP_Q6	uniformly_high
M01177_SREBP2_Q6	uniformly_high
N00005_Sall4	uniformly_high
N00017_hB_Sall4	uniformly_high
