# Supplementary material for: Searching ChIP-seq genomic islands for combinatorial regulatory codes in mouse embryonic stem cells
Source: BMC Genomics. 2011 Oct 20;12:515. doi: 10.1186/1471-2164-12-515 (PMC3265564; doi:10.1186/1471-2164-12-515)
Supplement: Additional file 4 — Number of ChIP-seq binding sites of main factors of interest in neighborhoods. This table lists the number of ChIP-seq binding sites of main factors of interest in neighborhoods for each cluster. [file 1471-2164-12-515-S4.XLSX]

## Sheet: Sheet1
Cluster	E2f1	Mycn	Zfx	Myc	Klf4	Oct4	Sox2	Nanog	Smad1	STAT3	Tcfcp2l1	Esrrb
uniformly-high	7110	3242	3909	1672	4129	1367	1400	2206	414	945	5172	4669
Oct4	-	-	-	-	-	997	1214	1772	351	641	2867	2724
Myc	3733	2543	2672	1444	-	-	-	-	-	-	-	-
Oct4-moderate	-	-	-	-	-	937	1185	1749	326	578	2553	2379
