# Supplementary material for: Searching ChIP-seq genomic islands for combinatorial regulatory codes in mouse embryonic stem cells
Source: BMC Genomics. 2011 Oct 20;12:515. doi: 10.1186/1471-2164-12-515 (PMC3265564; doi:10.1186/1471-2164-12-515)
Supplement: Additional file 5 — Summary of neighborhood lengths. This table summarizes neighborhood lengths (in bps). [file 1471-2164-12-515-S5.XLSX]

## Sheet: Sheet1
Cluster	Min	1Q	Median	3Q	Max
uniformly-high	1000	1071	1173	1365	3169
Oct4	1000	1041	1095	1225	2670
Myc	1000	1059	1143	1297	2462
Oct4-moderate	1000	1037	1092	1211	3017
1Q and 3Q indicate the first quartile and the third quartile, respectively.
