# Supplementary material for: Searching ChIP-seq genomic islands for combinatorial regulatory codes in mouse embryonic stem cells
Source: BMC Genomics. 2011 Oct 20;12:515. doi: 10.1186/1471-2164-12-515 (PMC3265564; doi:10.1186/1471-2164-12-515)
Supplement: Additional file 6 — Percentiles of distances from neighborhood centers to TSS's. This table summarizes distances (in bps) from neighborhood centers to TSS's. [file 1471-2164-12-515-S6.XLSX]

## Sheet: Sheet1
Cluster	10th	25th	50th	75th	90th
uniformly-high	35622	148132	388583	689223	873713
Oct4	53994.4	170114	409498	715165	881056
Myc	38656.4	166283	413464	697629	875701
Oct4-moderate	95224	217858	458377	722690	888708
