# Supplementary material for: Searching ChIP-seq genomic islands for combinatorial regulatory codes in mouse embryonic stem cells
Source: BMC Genomics. 2011 Oct 20;12:515. doi: 10.1186/1471-2164-12-515 (PMC3265564; doi:10.1186/1471-2164-12-515)
Supplement: Additional file 7 — Feature scores for the uniformly-high cluster (a). This table contains first 1/3 of feature scores (in log scale) for the uniformly-high cluster, with NA indicating nonexistence of scores. Additional files 7, 8 and 9 should be combined (or concatenated into one file) to get all feature scores for the uniformly-high cluster. [file 1471-2164-12-515-S7.TGZ]

Archive with 1 entries (1 files):
- suppl_table_6_Feature_scores_cluster_1a.txt
