# Supplementary material for: Searching ChIP-seq genomic islands for combinatorial regulatory codes in mouse embryonic stem cells
Source: BMC Genomics. 2011 Oct 20;12:515. doi: 10.1186/1471-2164-12-515 (PMC3265564; doi:10.1186/1471-2164-12-515)
Supplement: Additional file 7 — Feature scores for the uniformly-high cluster (a). This table contains first 1/3 of feature scores (in log scale) for the uniformly-high cluster, with NA indicating nonexistence of scores. Additional files 7, 8 and 9 should be combined (or concatenated into one file) to get all feature scores for the uniformly-high cluster. [file 1471-2164-12-515-S7.TGZ › suppl_table_6_Feature_scores_cluster_1a.txt]

Locuslink	Class_label	E2f1	Mycn	Zfx	Myc	Klf4	Oct4	Sox2	Nanog	Smad1	STAT3	Tcfcp2l1	Esrrb	M00006_MEF2_01	M00011_EVI1_06	M00026_RSRFC4_01	M00041_CREBP1CJUN_01	M00052_NFKAPPAB65_01	M00054_NFKAPPAB_01	M00063_IRF2_01	M00078_EVI1_01	M00079_EVI1_02	M00080_EVI1_03	M00081_EVI1_04	M00082_EVI1_05	M00118_MYCMAX_01	M00123_MYCMAX_02	M00134_HNF4_01	M00152_SRF_01	M00155_ARP1_01	M00158_COUP_01	M00172_AP1FJ_Q2	M00186_SRF_Q6	M00215_SRF_C	M00222_HAND1E47_01	M00225_STAT3_01	M00231_MEF2_02	M00232_MEF2_03	M00233_MEF2_04	M00243_EGR1_01	M00251_XBP1_01	M00257_RREB1_01	M00292_FREAC4_01	M00302_NFAT_Q6	M00322_MYCMAX_B	M00396_EN1_01	M00403_AMEF2_Q6	M00405_MMEF2_Q6	M00406_HMEF2_Q6	M00407_RSRFC4_Q2	M00412_AREB6_01	M00413_AREB6_02	M00414_AREB6_03	M00415_AREB6_04	M00419_MEIS1_01	M00420_MEIS1AHOXA9_01	M00421_MEIS1BHOXA9_02	M00422_FOXJ2_01	M00423_FOXJ2_02	M00446_SPZ1_01	M00448_ZIC1_01	M00462_GATA6_01	M00482_PITX2_Q2	M00483_ATF6_01	M00490_BACH2_01	M00497_STAT3_02	M00512_PPARG_01	M00513_ATF3_Q6	M00515_PPARG_02	M00517_AP1_01	M00528_PPARG_03	M00531_NERF_Q2	M00615_MYCMAX_03	M00616_AFP1_Q6	M00632_GATA4_Q3	M00638_HNF4ALPHA_Q6	M00671_TCF4_Q5	M00724_HNF3ALPHA_Q6	M00746_ELF1_Q6	M00762_DR1_Q3	M00763_PPAR_DR1_Q2	M00764_HNF4_DR1_Q3	M00765_COUP_DR1_Q6	M00771_ETS_Q4	M00774_NFKB_Q6_01	M00789_GATA_Q6	M00790_HNF1_Q6	M00791_HNF3_Q6	M00792_SMAD_Q6	M00799_MYC_Q2	M00801_CREB_Q3	M00807_EGR_Q6	M00810_SRF_Q4	M00922_SRF_Q5_01	M00924_AP1_Q2_01	M00925_AP1_Q6_01	M00926_AP1_Q4_01	M00935_NFAT_Q4_01	M00941_MEF2_Q6_01	M00967_HNF4_Q6	M00974_SMAD_Q6_01	M00982_KROX_Q6	M00983_MAF_Q6_01	M01007_SRF_Q5_02	M01011_HNF1_Q6_01	M01012_HNF3_Q6_01	M01016_SOX17_01	M01031_HNF4_Q6_01	M01032_HNF4_Q6_02	M01033_HNF4_Q6_03	M01036_COUPTF_Q6	M01075_PLZF_02	M01145_CMYC_01	M01150_DMRT5_01	M01154_CMYC_02	M01160_KID3_01	M00004_CMYB_01	M00005_AP4_01	M00034_P53_01	M00062_IRF1_01	M00130_FOXD3_01	M00175_AP4_Q5	M00176_AP4_Q6	M00183_MYB_Q6	M00185_NFY_Q6	M00189_AP2_Q6	M00209_NFY_C	M00223_STAT_01	M00256_NRSF_01	M00272_P53_02	M00325_NRSE_B	M00341_GABP_B	M00418_TGIF_01	M00450_ZIC3_01	M00470_AP2GAMMA_01	M00478_CDC5_01	M00494_STAT6_01	M00498_STAT4_01	M00500_STAT6_02	M00511_ERR1_Q2	M00650_MTF1_Q4	M00652_NRF1_Q6	M00655_PEA3_Q6	M00747_IRF1_Q6	M00750_HMGIY_Q6	M00761_P53_DECAMER_Q2	M00772_IRF_Q6	M00773_MYB_Q3	M00775_NFY_Q6_01	M00777_STAT_Q6	M00795_OCT_Q6	M00800_AP2_Q3	M00805_LEF1_Q2	M00809_FOX_Q2	M00913_MYB_Q5_01	M00915_AP2_Q6_01	M00927_AP4_Q6_01	M00932_SP1_Q4_01	M00933_SP1_Q2_01	M00963_T3R_Q6	M00965_DR4_Q2	M00971_ETS_Q6	M00972_IRF_Q6_01	M00978_LEF1TCF1_Q4	M00981_CREBATF_Q6	M00987_FOXP1_01	M00999_AIRE_01	M01000_AIRE_02	M01010_HMGIY_Q3	M01014_SOX_Q6	M01028_NRSF_Q4	M01034_EBOX_Q6_01	M01037_GLI_Q2	M01066_BLIMP1_Q6	M01111_RBPJK_Q4	M01112_RBPJK_01	M01117_OTX_Q1	M01122_ZNF219_01	M01123_NANOG_01	M01124_OCT4_02	M01125_OCT4_01	M01142_LRH1_Q5	M01146_DMRT1_01	N00001_Sox2	N00002_Nanog	N00003_Otx2	N00004_Rbpj	N00006_Nr5a2	N00007_SoxOctComp	N00009_Klf4	N00010_Tcfcp2l1	N00012_Dax1	N00014_Rex1	M00008_SP1_01	M00055_NMYC_01	M00059_YY1_01	M00069_YY1_02	M00196_SP1_Q6	M00466_HIF1_Q5	M00480_LUN1_01	M00514_ATF4_Q2	M00647_LXR_Q3	M00691_ATF1_Q6	M00707_TFIIA_Q6	M00733_SMAD4_Q6	M00776_SREBP_Q3	M00793_YY1_Q6	M00797_HIF1_Q3	M00931_SP1_Q6_01	M00976_AHRHIF_Q6	M01035_YY1_Q6_02	M01168_SREBP_Q6	M01177_SREBP2_Q6	N00005_Sall4	N00017_hB_Sall4	E2f1.M00006_MEF2_01	E2f1.M00011_EVI1_06	E2f1.M00026_RSRFC4_01	E2f1.M00041_CREBP1CJUN_01	E2f1.M00052_NFKAPPAB65_01	E2f1.M00054_NFKAPPAB_01	E2f1.M00063_IRF2_01	E2f1.M00078_EVI1_01	E2f1.M00079_EVI1_02	E2f1.M00080_EVI1_03	E2f1.M00081_EVI1_04	E2f1.M00082_EVI1_05	E2f1.M00118_MYCMAX_01	E2f1.M00123_MYCMAX_02	E2f1.M00134_HNF4_01	E2f1.M00152_SRF_01	E2f1.M00155_ARP1_01	E2f1.M00158_COUP_01	E2f1.M00172_AP1FJ_Q2	E2f1.M00186_SRF_Q6	E2f1.M00215_SRF_C	E2f1.M00222_HAND1E47_01	E2f1.M00225_STAT3_01	E2f1.M00231_MEF2_02	E2f1.M00232_MEF2_03	E2f1.M00233_MEF2_04	E2f1.M00243_EGR1_01	E2f1.M00251_XBP1_01	E2f1.M00257_RREB1_01	E2f1.M00292_FREAC4_01	E2f1.M00302_NFAT_Q6	E2f1.M00322_MYCMAX_B	E2f1.M00396_EN1_01	E2f1.M00403_AMEF2_Q6	E2f1.M00405_MMEF2_Q6	E2f1.M00406_HMEF2_Q6	E2f1.M00407_RSRFC4_Q2	E2f1.M00412_AREB6_01	E2f1.M00413_AREB6_02	E2f1.M00414_AREB6_03	E2f1.M00415_AREB6_04	E2f1.M00419_MEIS1_01	E2f1.M00420_MEIS1AHOXA9_01	E2f1.M00421_MEIS1BHOXA9_02	E2f1.M00422_FOXJ2_01	E2f1.M00423_FOXJ2_02	E2f1.M00446_SPZ1_01	E2f1.M00448_ZIC1_01	E2f1.M00462_GATA6_01	E2f1.M00482_PITX2_Q2	E2f1.M00483_ATF6_01	E2f1.M00490_BACH2_01	E2f1.M00497_STAT3_02	E2f1.M00512_PPARG_01	E2f1.M00513_ATF3_Q6	E2f1.M00515_PPARG_02	E2f1.M00517_AP1_01	E2f1.M00528_PPARG_03	E2f1.M00531_NERF_Q2	E2f1.M00615_MYCMAX_03	E2f1.M00616_AFP1_Q6	E2f1.M00632_GATA4_Q3	E2f1.M00638_HNF4ALPHA_Q6	E2f1.M00671_TCF4_Q5	E2f1.M00724_HNF3ALPHA_Q6	E2f1.M00746_ELF1_Q6	E2f1.M00762_DR1_Q3	E2f1.M00763_PPAR_DR1_Q2	E2f1.M00764_HNF4_DR1_Q3	E2f1.M00765_COUP_DR1_Q6	E2f1.M00771_ETS_Q4	E2f1.M00774_NFKB_Q6_01	E2f1.M00789_GATA_Q6	E2f1.M00790_HNF1_Q6	E2f1.M00791_HNF3_Q6	E2f1.M00792_SMAD_Q6	E2f1.M00799_MYC_Q2	E2f1.M00801_CREB_Q3	E2f1.M00807_EGR_Q6	E2f1.M00810_SRF_Q4	E2f1.M00922_SRF_Q5_01	E2f1.M00924_AP1_Q2_01	E2f1.M00925_AP1_Q6_01	E2f1.M00926_AP1_Q4_01	E2f1.M00935_NFAT_Q4_01	E2f1.M00941_MEF2_Q6_01	E2f1.M00967_HNF4_Q6	E2f1.M00974_SMAD_Q6_01	E2f1.M00982_KROX_Q6	E2f1.M00983_MAF_Q6_01	E2f1.M01007_SRF_Q5_02	E2f1.M01011_HNF1_Q6_01	E2f1.M01012_HNF3_Q6_01	E2f1.M01016_SOX17_01	E2f1.M01031_HNF4_Q6_01	E2f1.M01032_HNF4_Q6_02	E2f1.M01033_HNF4_Q6_03	E2f1.M01036_COUPTF_Q6	E2f1.M01075_PLZF_02	E2f1.M01145_CMYC_01	E2f1.M01150_DMRT5_01	E2f1.M01154_CMYC_02	E2f1.M01160_KID3_01	E2f1.M00004_CMYB_01	E2f1.M00005_AP4_01	E2f1.M00034_P53_01	E2f1.M00062_IRF1_01	E2f1.M00130_FOXD3_01	E2f1.M00175_AP4_Q5	E2f1.M00176_AP4_Q6	E2f1.M00183_MYB_Q6	E2f1.M00185_NFY_Q6	E2f1.M00189_AP2_Q6	E2f1.M00209_NFY_C	E2f1.M00223_STAT_01	E2f1.M00256_NRSF_01	E2f1.M00272_P53_02	E2f1.M00325_NRSE_B	E2f1.M00341_GABP_B	E2f1.M00418_TGIF_01	E2f1.M00450_ZIC3_01	E2f1.M00470_AP2GAMMA_01	E2f1.M00478_CDC5_01	E2f1.M00494_STAT6_01	E2f1.M00498_STAT4_01	E2f1.M00500_STAT6_02	E2f1.M00511_ERR1_Q2	E2f1.M00650_MTF1_Q4	E2f1.M00652_NRF1_Q6	E2f1.M00655_PEA3_Q6	E2f1.M00747_IRF1_Q6	E2f1.M00750_HMGIY_Q6	E2f1.M00761_P53_DECAMER_Q2	E2f1.M00772_IRF_Q6	E2f1.M00773_MYB_Q3	E2f1.M00775_NFY_Q6_01	E2f1.M00777_STAT_Q6	E2f1.M00795_OCT_Q6	E2f1.M00800_AP2_Q3	E2f1.M00805_LEF1_Q2	E2f1.M00809_FOX_Q2	E2f1.M00913_MYB_Q5_01	E2f1.M00915_AP2_Q6_01	E2f1.M00927_AP4_Q6_01	E2f1.M00932_SP1_Q4_01	E2f1.M00933_SP1_Q2_01	E2f1.M00963_T3R_Q6	E2f1.M00965_DR4_Q2	E2f1.M00971_ETS_Q6	E2f1.M00972_IRF_Q6_01	E2f1.M00978_LEF1TCF1_Q4	E2f1.M00981_CREBATF_Q6	E2f1.M00987_FOXP1_01	E2f1.M00999_AIRE_01	E2f1.M01000_AIRE_02	E2f1.M01010_HMGIY_Q3	E2f1.M01014_SOX_Q6	E2f1.M01028_NRSF_Q4	E2f1.M01034_EBOX_Q6_01	E2f1.M01037_GLI_Q2	E2f1.M01066_BLIMP1_Q6	E2f1.M01111_RBPJK_Q4	E2f1.M01112_RBPJK_01	E2f1.M01117_OTX_Q1	E2f1.M01122_ZNF219_01	E2f1.M01123_NANOG_01	E2f1.M01124_OCT4_02	E2f1.M01125_OCT4_01	E2f1.M01142_LRH1_Q5	E2f1.M01146_DMRT1_01	E2f1.N00001_Sox2	E2f1.N00002_Nanog	E2f1.N00003_Otx2	E2f1.N00004_Rbpj	E2f1.N00006_Nr5a2	E2f1.N00007_SoxOctComp	E2f1.N00009_Klf4	E2f1.N00010_Tcfcp2l1	E2f1.N00012_Dax1	E2f1.N00014_Rex1	E2f1.M00008_SP1_01	E2f1.M00055_NMYC_01	E2f1.M00059_YY1_01	E2f1.M00069_YY1_02	E2f1.M00196_SP1_Q6	E2f1.M00466_HIF1_Q5	E2f1.M00480_LUN1_01	E2f1.M00514_ATF4_Q2	E2f1.M00647_LXR_Q3	E2f1.M00691_ATF1_Q6	E2f1.M00707_TFIIA_Q6	E2f1.M00733_SMAD4_Q6	E2f1.M00776_SREBP_Q3	E2f1.M00793_YY1_Q6	E2f1.M00797_HIF1_Q3	E2f1.M00931_SP1_Q6_01	E2f1.M00976_AHRHIF_Q6	E2f1.M01035_YY1_Q6_02	E2f1.M01168_SREBP_Q6	E2f1.M01177_SREBP2_Q6	E2f1.N00005_Sall4	E2f1.N00017_hB_Sall4	Mycn.M00006_MEF2_01	Mycn.M00011_EVI1_06	Mycn.M00026_RSRFC4_01	Mycn.M00041_CREBP1CJUN_01	Mycn.M00052_NFKAPPAB65_01	Mycn.M00054_NFKAPPAB_01	Mycn.M00063_IRF2_01	Mycn.M00078_EVI1_01	Mycn.M00079_EVI1_02	Mycn.M00080_EVI1_03	Mycn.M00081_EVI1_04	Mycn.M00082_EVI1_05	Mycn.M00118_MYCMAX_01	Mycn.M00123_MYCMAX_02	Mycn.M00134_HNF4_01	Mycn.M00152_SRF_01	Mycn.M00155_ARP1_01	Mycn.M00158_COUP_01	Mycn.M00172_AP1FJ_Q2	Mycn.M00186_SRF_Q6	Mycn.M00215_SRF_C	Mycn.M00222_HAND1E47_01	Mycn.M00225_STAT3_01	Mycn.M00231_MEF2_02	Mycn.M00232_MEF2_03	Mycn.M00233_MEF2_04	Mycn.M00243_EGR1_01	Mycn.M00251_XBP1_01	Mycn.M00257_RREB1_01	Mycn.M00292_FREAC4_01	Mycn.M00302_NFAT_Q6	Mycn.M00322_MYCMAX_B	Mycn.M00396_EN1_01	Mycn.M00403_AMEF2_Q6	Mycn.M00405_MMEF2_Q6	Mycn.M00406_HMEF2_Q6	Mycn.M00407_RSRFC4_Q2	Mycn.M00412_AREB6_01	Mycn.M00413_AREB6_02	Mycn.M00414_AREB6_03	Mycn.M00415_AREB6_04	Mycn.M00419_MEIS1_01	Mycn.M00420_MEIS1AHOXA9_01	Mycn.M00421_MEIS1BHOXA9_02	Mycn.M00422_FOXJ2_01	Mycn.M00423_FOXJ2_02	Mycn.M00446_SPZ1_01	Mycn.M00448_ZIC1_01	Mycn.M00462_GATA6_01	Mycn.M00482_PITX2_Q2	Mycn.M00483_ATF6_01	Mycn.M00490_BACH2_01	Mycn.M00497_STAT3_02	Mycn.M00512_PPARG_01	Mycn.M00513_ATF3_Q6	Mycn.M00515_PPARG_02	Mycn.M00517_AP1_01	Mycn.M00528_PPARG_03	Mycn.M00531_NERF_Q2	Mycn.M00615_MYCMAX_03	Mycn.M00616_AFP1_Q6	Mycn.M00632_GATA4_Q3	Mycn.M00638_HNF4ALPHA_Q6	Mycn.M00671_TCF4_Q5	Mycn.M00724_HNF3ALPHA_Q6	Mycn.M00746_ELF1_Q6	Mycn.M00762_DR1_Q3	Mycn.M00763_PPAR_DR1_Q2	Mycn.M00764_HNF4_DR1_Q3	Mycn.M00765_COUP_DR1_Q6	Mycn.M00771_ETS_Q4	Mycn.M00774_NFKB_Q6_01	Mycn.M00789_GATA_Q6	Mycn.M00790_HNF1_Q6	Mycn.M00791_HNF3_Q6	Mycn.M00792_SMAD_Q6	Mycn.M00799_MYC_Q2	Mycn.M00801_CREB_Q3	Mycn.M00807_EGR_Q6	Mycn.M00810_SRF_Q4	Mycn.M00922_SRF_Q5_01	Mycn.M00924_AP1_Q2_01	Mycn.M00925_AP1_Q6_01	Mycn.M00926_AP1_Q4_01	Mycn.M00935_NFAT_Q4_01	Mycn.M00941_MEF2_Q6_01	Mycn.M00967_HNF4_Q6	Mycn.M00974_SMAD_Q6_01	Mycn.M00982_KROX_Q6	Mycn.M00983_MAF_Q6_01	Mycn.M01007_SRF_Q5_02	Mycn.M01011_HNF1_Q6_01	Mycn.M01012_HNF3_Q6_01	Mycn.M01016_SOX17_01	Mycn.M01031_HNF4_Q6_01	Mycn.M01032_HNF4_Q6_02	Mycn.M01033_HNF4_Q6_03	Mycn.M01036_COUPTF_Q6	Mycn.M01075_PLZF_02	Mycn.M01145_CMYC_01	Mycn.M01150_DMRT5_01	Mycn.M01154_CMYC_02	Mycn.M01160_KID3_01	Mycn.M00004_CMYB_01	Mycn.M00005_AP4_01	Mycn.M00034_P53_01	Mycn.M00062_IRF1_01	Mycn.M00130_FOXD3_01	Mycn.M00175_AP4_Q5	Mycn.M00176_AP4_Q6	Mycn.M00183_MYB_Q6	Mycn.M00185_NFY_Q6	Mycn.M00189_AP2_Q6	Mycn.M00209_NFY_C	Mycn.M00223_STAT_01	Mycn.M00256_NRSF_01	Mycn.M00272_P53_02	Mycn.M00325_NRSE_B	Mycn.M00341_GABP_B	Mycn.M00418_TGIF_01	Mycn.M00450_ZIC3_01	Mycn.M00470_AP2GAMMA_01	Mycn.M00478_CDC5_01	Mycn.M00494_STAT6_01	Mycn.M00498_STAT4_01	Mycn.M00500_STAT6_02	Mycn.M00511_ERR1_Q2	Mycn.M00650_MTF1_Q4	Mycn.M00652_NRF1_Q6	Mycn.M00655_PEA3_Q6	Mycn.M00747_IRF1_Q6	Mycn.M00750_HMGIY_Q6	Mycn.M00761_P53_DECAMER_Q2	Mycn.M00772_IRF_Q6	Mycn.M00773_MYB_Q3	Mycn.M00775_NFY_Q6_01	Mycn.M00777_STAT_Q6	Mycn.M00795_OCT_Q6	Mycn.M00800_AP2_Q3	Mycn.M00805_LEF1_Q2	Mycn.M00809_FOX_Q2	Mycn.M00913_MYB_Q5_01	Mycn.M00915_AP2_Q6_01	Mycn.M00927_AP4_Q6_01	Mycn.M00932_SP1_Q4_01	Mycn.M00933_SP1_Q2_01	Mycn.M00963_T3R_Q6	Mycn.M00965_DR4_Q2	Mycn.M00971_ETS_Q6	Mycn.M00972_IRF_Q6_01	Mycn.M00978_LEF1TCF1_Q4	Mycn.M00981_CREBATF_Q6	Mycn.M00987_FOXP1_01	Mycn.M00999_AIRE_01	Mycn.M01000_AIRE_02	Mycn.M01010_HMGIY_Q3	Mycn.M01014_SOX_Q6	Mycn.M01028_NRSF_Q4	Mycn.M01034_EBOX_Q6_01	Mycn.M01037_GLI_Q2	Mycn.M01066_BLIMP1_Q6	Mycn.M01111_RBPJK_Q4	Mycn.M01112_RBPJK_01	Mycn.M01117_OTX_Q1	Mycn.M01122_ZNF219_01	Mycn.M01123_NANOG_01	Mycn.M01124_OCT4_02	Mycn.M01125_OCT4_01	Mycn.M01142_LRH1_Q5	Mycn.M01146_DMRT1_01	Mycn.N00001_Sox2	Mycn.N00002_Nanog	Mycn.N00003_Otx2	Mycn.N00004_Rbpj	Mycn.N00006_Nr5a2	Mycn.N00007_SoxOctComp	Mycn.N00009_Klf4	Mycn.N00010_Tcfcp2l1	Mycn.N00012_Dax1	Mycn.N00014_Rex1	Mycn.M00008_SP1_01	Mycn.M00055_NMYC_01	Mycn.M00059_YY1_01	Mycn.M00069_YY1_02	Mycn.M00196_SP1_Q6	Mycn.M00466_HIF1_Q5	Mycn.M00480_LUN1_01	Mycn.M00514_ATF4_Q2	Mycn.M00647_LXR_Q3	Mycn.M00691_ATF1_Q6	Mycn.M00707_TFIIA_Q6	Mycn.M00733_SMAD4_Q6	Mycn.M00776_SREBP_Q3	Mycn.M00793_YY1_Q6	Mycn.M00797_HIF1_Q3	Mycn.M00931_SP1_Q6_01	Mycn.M00976_AHRHIF_Q6	Mycn.M01035_YY1_Q6_02	Mycn.M01168_SREBP_Q6	Mycn.M01177_SREBP2_Q6	Mycn.N00005_Sall4	Mycn.N00017_hB_Sall4	Zfx.M00006_MEF2_01	Zfx.M00011_EVI1_06	Zfx.M00026_RSRFC4_01	Zfx.M00041_CREBP1CJUN_01	Zfx.M00052_NFKAPPAB65_01	Zfx.M00054_NFKAPPAB_01	Zfx.M00063_IRF2_01	Zfx.M00078_EVI1_01	Zfx.M00079_EVI1_02	Zfx.M00080_EVI1_03	Zfx.M00081_EVI1_04	Zfx.M00082_EVI1_05	Zfx.M00118_MYCMAX_01	Zfx.M00123_MYCMAX_02	Zfx.M00134_HNF4_01	Zfx.M00152_SRF_01	Zfx.M00155_ARP1_01	Zfx.M00158_COUP_01	Zfx.M00172_AP1FJ_Q2	Zfx.M00186_SRF_Q6	Zfx.M00215_SRF_C	Zfx.M00222_HAND1E47_01	Zfx.M00225_STAT3_01	Zfx.M00231_MEF2_02	Zfx.M00232_MEF2_03	Zfx.M00233_MEF2_04	Zfx.M00243_EGR1_01	Zfx.M00251_XBP1_01	Zfx.M00257_RREB1_01	Zfx.M00292_FREAC4_01	Zfx.M00302_NFAT_Q6	Zfx.M00322_MYCMAX_B	Zfx.M00396_EN1_01	Zfx.M00403_AMEF2_Q6	Zfx.M00405_MMEF2_Q6	Zfx.M00406_HMEF2_Q6	Zfx.M00407_RSRFC4_Q2	Zfx.M00412_AREB6_01	Zfx.M00413_AREB6_02	Zfx.M00414_AREB6_03	Zfx.M00415_AREB6_04	Zfx.M00419_MEIS1_01	Zfx.M00420_MEIS1AHOXA9_01	Zfx.M00421_MEIS1BHOXA9_02	Zfx.M00422_FOXJ2_01	Zfx.M00423_FOXJ2_02	Zfx.M00446_SPZ1_01	Zfx.M00448_ZIC1_01	Zfx.M00462_GATA6_01	Zfx.M00482_PITX2_Q2	Zfx.M00483_ATF6_01	Zfx.M00490_BACH2_01	Zfx.M00497_STAT3_02	Zfx.M00512_PPARG_01	Zfx.M00513_ATF3_Q6	Zfx.M00515_PPARG_02	Zfx.M00517_AP1_01	Zfx.M00528_PPARG_03	Zfx.M00531_NERF_Q2	Zfx.M00615_MYCMAX_03	Zfx.M00616_AFP1_Q6	Zfx.M00632_GATA4_Q3	Zfx.M00638_HNF4ALPHA_Q6	Zfx.M00671_TCF4_Q5	Zfx.M00724_HNF3ALPHA_Q6	Zfx.M00746_ELF1_Q6	Zfx.M00762_DR1_Q3	Zfx.M00763_PPAR_DR1_Q2	Zfx.M00764_HNF4_DR1_Q3	Zfx.M00765_COUP_DR1_Q6	Zfx.M00771_ETS_Q4	Zfx.M00774_NFKB_Q6_01	Zfx.M00789_GATA_Q6	Zfx.M00790_HNF1_Q6	Zfx.M00791_HNF3_Q6	Zfx.M00792_SMAD_Q6	Zfx.M00799_MYC_Q2	Zfx.M00801_CREB_Q3	Zfx.M00807_EGR_Q6	Zfx.M00810_SRF_Q4	Zfx.M00922_SRF_Q5_01	Zfx.M00924_AP1_Q2_01	Zfx.M00925_AP1_Q6_01	Zfx.M00926_AP1_Q4_01	Zfx.M00935_NFAT_Q4_01	Zfx.M00941_MEF2_Q6_01	Zfx.M00967_HNF4_Q6	Zfx.M00974_SMAD_Q6_01	Zfx.M00982_KROX_Q6	Zfx.M00983_MAF_Q6_01	Zfx.M01007_SRF_Q5_02	Zfx.M01011_HNF1_Q6_01	Zfx.M01012_HNF3_Q6_01	Zfx.M01016_SOX17_01	Zfx.M01031_HNF4_Q6_01	Zfx.M01032_HNF4_Q6_02	Zfx.M01033_HNF4_Q6_03	Zfx.M01036_COUPTF_Q6	Zfx.M01075_PLZF_02	Zfx.M01145_CMYC_01	Zfx.M01150_DMRT5_01	Zfx.M01154_CMYC_02	Zfx.M01160_KID3_01	Zfx.M00004_CMYB_01	Zfx.M00005_AP4_01	Zfx.M00034_P53_01	Zfx.M00062_IRF1_01	Zfx.M00130_FOXD3_01	Zfx.M00175_AP4_Q5	Zfx.M00176_AP4_Q6	Zfx.M00183_MYB_Q6	Zfx.M00185_NFY_Q6	Zfx.M00189_AP2_Q6	Zfx.M00209_NFY_C	Zfx.M00223_STAT_01	Zfx.M00256_NRSF_01	Zfx.M00272_P53_02	Zfx.M00325_NRSE_B	Zfx.M00341_GABP_B	Zfx.M00418_TGIF_01	Zfx.M00450_ZIC3_01	Zfx.M00470_AP2GAMMA_01	Zfx.M00478_CDC5_01	Zfx.M00494_STAT6_01	Zfx.M00498_STAT4_01	Zfx.M00500_STAT6_02	Zfx.M00511_ERR1_Q2	Zfx.M00650_MTF1_Q4	Zfx.M00652_NRF1_Q6	Zfx.M00655_PEA3_Q6	Zfx.M00747_IRF1_Q6	Zfx.M00750_HMGIY_Q6	Zfx.M00761_P53_DECAMER_Q2	Zfx.M00772_IRF_Q6	Zfx.M00773_MYB_Q3	Zfx.M00775_NFY_Q6_01	Zfx.M00777_STAT_Q6	Zfx.M00795_OCT_Q6	Zfx.M00800_AP2_Q3	Zfx.M00805_LEF1_Q2	Zfx.M00809_FOX_Q2	Zfx.M00913_MYB_Q5_01	Zfx.M00915_AP2_Q6_01	Zfx.M00927_AP4_Q6_01	Zfx.M00932_SP1_Q4_01	Zfx.M00933_SP1_Q2_01	Zfx.M00963_T3R_Q6	Zfx.M00965_DR4_Q2	Zfx.M00971_ETS_Q6	Zfx.M00972_IRF_Q6_01	Zfx.M00978_LEF1TCF1_Q4	Zfx.M00981_CREBATF_Q6	Zfx.M00987_FOXP1_01	Zfx.M00999_AIRE_01	Zfx.M01000_AIRE_02	Zfx.M01010_HMGIY_Q3	Zfx.M01014_SOX_Q6	Zfx.M01028_NRSF_Q4	Zfx.M01034_EBOX_Q6_01	Zfx.M01037_GLI_Q2	Zfx.M01066_BLIMP1_Q6	Zfx.M01111_RBPJK_Q4	Zfx.M01112_RBPJK_01	Zfx.M01117_OTX_Q1	Zfx.M01122_ZNF219_01	Zfx.M01123_NANOG_01	Zfx.M01124_OCT4_02	Zfx.M01125_OCT4_01	Zfx.M01142_LRH1_Q5	Zfx.M01146_DMRT1_01	Zfx.N00001_Sox2	Zfx.N00002_Nanog	Zfx.N00003_Otx2	Zfx.N00004_Rbpj	Zfx.N00006_Nr5a2	Zfx.N00007_SoxOctComp	Zfx.N00009_Klf4	Zfx.N00010_Tcfcp2l1	Zfx.N00012_Dax1	Zfx.N00014_Rex1	Zfx.M00008_SP1_01	Zfx.M00055_NMYC_01	Zfx.M00059_YY1_01	Zfx.M00069_YY1_02	Zfx.M00196_SP1_Q6	Zfx.M00466_HIF1_Q5	Zfx.M00480_LUN1_01	Zfx.M00514_ATF4_Q2	Zfx.M00647_LXR_Q3	Zfx.M00691_ATF1_Q6	Zfx.M00707_TFIIA_Q6	Zfx.M00733_SMAD4_Q6	Zfx.M00776_SREBP_Q3	Zfx.M00793_YY1_Q6	Zfx.M00797_HIF1_Q3	Zfx.M00931_SP1_Q6_01	Zfx.M00976_AHRHIF_Q6	Zfx.M01035_YY1_Q6_02	Zfx.M01168_SREBP_Q6	Zfx.M01177_SREBP2_Q6	Zfx.N00005_Sall4	Zfx.N00017_hB_Sall4	Myc.M00006_MEF2_01	Myc.M00011_EVI1_06	Myc.M00026_RSRFC4_01	Myc.M00041_CREBP1CJUN_01	Myc.M00052_NFKAPPAB65_01	Myc.M00054_NFKAPPAB_01	Myc.M00063_IRF2_01	Myc.M00078_EVI1_01	Myc.M00079_EVI1_02	Myc.M00080_EVI1_03	Myc.M00081_EVI1_04	Myc.M00082_EVI1_05	Myc.M00118_MYCMAX_01	Myc.M00123_MYCMAX_02	Myc.M00134_HNF4_01	Myc.M00152_SRF_01	Myc.M00155_ARP1_01	Myc.M00158_COUP_01	Myc.M00172_AP1FJ_Q2	Myc.M00186_SRF_Q6	Myc.M00215_SRF_C	Myc.M00222_HAND1E47_01	Myc.M00225_STAT3_01	Myc.M00231_MEF2_02	Myc.M00232_MEF2_03	Myc.M00233_MEF2_04	Myc.M00243_EGR1_01	Myc.M00251_XBP1_01	Myc.M00257_RREB1_01	Myc.M00292_FREAC4_01	Myc.M00302_NFAT_Q6	Myc.M00322_MYCMAX_B	Myc.M00396_EN1_01	Myc.M00403_AMEF2_Q6	Myc.M00405_MMEF2_Q6	Myc.M00406_HMEF2_Q6	Myc.M00407_RSRFC4_Q2	Myc.M00412_AREB6_01	Myc.M00413_AREB6_02	Myc.M00414_AREB6_03	Myc.M00415_AREB6_04	Myc.M00419_MEIS1_01	Myc.M00420_MEIS1AHOXA9_01	Myc.M00421_MEIS1BHOXA9_02	Myc.M00422_FOXJ2_01	Myc.M00423_FOXJ2_02	Myc.M00446_SPZ1_01	Myc.M00448_ZIC1_01	Myc.M00462_GATA6_01	Myc.M00482_PITX2_Q2	Myc.M00483_ATF6_01	Myc.M00490_BACH2_01	Myc.M00497_STAT3_02	Myc.M00512_PPARG_01	Myc.M00513_ATF3_Q6	Myc.M00515_PPARG_02	Myc.M00517_AP1_01	Myc.M00528_PPARG_03	Myc.M00531_NERF_Q2	Myc.M00615_MYCMAX_03	Myc.M00616_AFP1_Q6	Myc.M00632_GATA4_Q3	Myc.M00638_HNF4ALPHA_Q6	Myc.M00671_TCF4_Q5	Myc.M00724_HNF3ALPHA_Q6	Myc.M00746_ELF1_Q6	Myc.M00762_DR1_Q3	Myc.M00763_PPAR_DR1_Q2	Myc.M00764_HNF4_DR1_Q3	Myc.M00765_COUP_DR1_Q6	Myc.M00771_ETS_Q4	Myc.M00774_NFKB_Q6_01	Myc.M00789_GATA_Q6	Myc.M00790_HNF1_Q6	Myc.M00791_HNF3_Q6	Myc.M00792_SMAD_Q6	Myc.M00799_MYC_Q2	Myc.M00801_CREB_Q3	Myc.M00807_EGR_Q6	Myc.M00810_SRF_Q4	Myc.M00922_SRF_Q5_01	Myc.M00924_AP1_Q2_01	Myc.M00925_AP1_Q6_01	Myc.M00926_AP1_Q4_01	Myc.M00935_NFAT_Q4_01	Myc.M00941_MEF2_Q6_01	Myc.M00967_HNF4_Q6	Myc.M00974_SMAD_Q6_01	Myc.M00982_KROX_Q6	Myc.M00983_MAF_Q6_01	Myc.M01007_SRF_Q5_02	Myc.M01011_HNF1_Q6_01	Myc.M01012_HNF3_Q6_01	Myc.M01016_SOX17_01	Myc.M01031_HNF4_Q6_01	Myc.M01032_HNF4_Q6_02	Myc.M01033_HNF4_Q6_03	Myc.M01036_COUPTF_Q6	Myc.M01075_PLZF_02	Myc.M01145_CMYC_01	Myc.M01150_DMRT5_01	Myc.M01154_CMYC_02	Myc.M01160_KID3_01	Myc.M00004_CMYB_01	Myc.M00005_AP4_01	Myc.M00034_P53_01	Myc.M00062_IRF1_01	Myc.M00130_FOXD3_01	Myc.M00175_AP4_Q5	Myc.M00176_AP4_Q6	Myc.M00183_MYB_Q6	Myc.M00185_NFY_Q6	Myc.M00189_AP2_Q6	Myc.M00209_NFY_C	Myc.M00223_STAT_01	Myc.M00256_NRSF_01	Myc.M00272_P53_02	Myc.M00325_NRSE_B	Myc.M00341_GABP_B	Myc.M00418_TGIF_01	Myc.M00450_ZIC3_01	Myc.M00470_AP2GAMMA_01	Myc.M00478_CDC5_01	Myc.M00494_STAT6_01	Myc.M00498_STAT4_01	Myc.M00500_STAT6_02	Myc.M00511_ERR1_Q2	Myc.M00650_MTF1_Q4	Myc.M00652_NRF1_Q6	Myc.M00655_PEA3_Q6	Myc.M00747_IRF1_Q6	Myc.M00750_HMGIY_Q6	Myc.M00761_P53_DECAMER_Q2	Myc.M00772_IRF_Q6	Myc.M00773_MYB_Q3	Myc.M00775_NFY_Q6_01	Myc.M00777_STAT_Q6	Myc.M00795_OCT_Q6	Myc.M00800_AP2_Q3	Myc.M00805_LEF1_Q2	Myc.M00809_FOX_Q2	Myc.M00913_MYB_Q5_01	Myc.M00915_AP2_Q6_01	Myc.M00927_AP4_Q6_01	Myc.M00932_SP1_Q4_01	Myc.M00933_SP1_Q2_01	Myc.M00963_T3R_Q6	Myc.M00965_DR4_Q2	Myc.M00971_ETS_Q6	Myc.M00972_IRF_Q6_01	Myc.M00978_LEF1TCF1_Q4	Myc.M00981_CREBATF_Q6	Myc.M00987_FOXP1_01	Myc.M00999_AIRE_01	Myc.M01000_AIRE_02	Myc.M01010_HMGIY_Q3	Myc.M01014_SOX_Q6	Myc.M01028_NRSF_Q4	Myc.M01034_EBOX_Q6_01	Myc.M01037_GLI_Q2	Myc.M01066_BLIMP1_Q6	Myc.M01111_RBPJK_Q4	Myc.M01112_RBPJK_01	Myc.M01117_OTX_Q1	Myc.M01122_ZNF219_01	Myc.M01123_NANOG_01	Myc.M01124_OCT4_02	Myc.M01125_OCT4_01	Myc.M01142_LRH1_Q5	Myc.M01146_DMRT1_01	Myc.N00001_Sox2	Myc.N00002_Nanog	Myc.N00003_Otx2	Myc.N00004_Rbpj	Myc.N00006_Nr5a2	Myc.N00007_SoxOctComp	Myc.N00009_Klf4	Myc.N00010_Tcfcp2l1	Myc.N00012_Dax1	Myc.N00014_Rex1	Myc.M00008_SP1_01	Myc.M00055_NMYC_01	Myc.M00059_YY1_01	Myc.M00069_YY1_02	Myc.M00196_SP1_Q6	Myc.M00466_HIF1_Q5	Myc.M00480_LUN1_01	Myc.M00514_ATF4_Q2	Myc.M00647_LXR_Q3	Myc.M00691_ATF1_Q6	Myc.M00707_TFIIA_Q6	Myc.M00733_SMAD4_Q6	Myc.M00776_SREBP_Q3	Myc.M00793_YY1_Q6	Myc.M00797_HIF1_Q3	Myc.M00931_SP1_Q6_01	Myc.M00976_AHRHIF_Q6	Myc.M01035_YY1_Q6_02	Myc.M01168_SREBP_Q6	Myc.M01177_SREBP2_Q6	Myc.N00005_Sall4	Myc.N00017_hB_Sall4	Klf4.M00006_MEF2_01	Klf4.M00011_EVI1_06	Klf4.M00026_RSRFC4_01	Klf4.M00041_CREBP1CJUN_01	Klf4.M00052_NFKAPPAB65_01	Klf4.M00054_NFKAPPAB_01	Klf4.M00063_IRF2_01	Klf4.M00078_EVI1_01	Klf4.M00079_EVI1_02	Klf4.M00080_EVI1_03	Klf4.M00081_EVI1_04	Klf4.M00082_EVI1_05	Klf4.M00118_MYCMAX_01	Klf4.M00123_MYCMAX_02	Klf4.M00134_HNF4_01	Klf4.M00152_SRF_01	Klf4.M00155_ARP1_01	Klf4.M00158_COUP_01	Klf4.M00172_AP1FJ_Q2	Klf4.M00186_SRF_Q6	Klf4.M00215_SRF_C	Klf4.M00222_HAND1E47_01	Klf4.M00225_STAT3_01	Klf4.M00231_MEF2_02	Klf4.M00232_MEF2_03	Klf4.M00233_MEF2_04	Klf4.M00243_EGR1_01	Klf4.M00251_XBP1_01	Klf4.M00257_RREB1_01	Klf4.M00292_FREAC4_01	Klf4.M00302_NFAT_Q6	Klf4.M00322_MYCMAX_B	Klf4.M00396_EN1_01	Klf4.M00403_AMEF2_Q6	Klf4.M00405_MMEF2_Q6	Klf4.M00406_HMEF2_Q6	Klf4.M00407_RSRFC4_Q2	Klf4.M00412_AREB6_01	Klf4.M00413_AREB6_02	Klf4.M00414_AREB6_03	Klf4.M00415_AREB6_04	Klf4.M00419_MEIS1_01	Klf4.M00420_MEIS1AHOXA9_01	Klf4.M00421_MEIS1BHOXA9_02	Klf4.M00422_FOXJ2_01	Klf4.M00423_FOXJ2_02	Klf4.M00446_SPZ1_01	Klf4.M00448_ZIC1_01	Klf4.M00462_GATA6_01	Klf4.M00482_PITX2_Q2	Klf4.M00483_ATF6_01	Klf4.M00490_BACH2_01	Klf4.M00497_STAT3_02	Klf4.M00512_PPARG_01	Klf4.M00513_ATF3_Q6	Klf4.M00515_PPARG_02	Klf4.M00517_AP1_01	Klf4.M00528_PPARG_03	Klf4.M00531_NERF_Q2	Klf4.M00615_MYCMAX_03	Klf4.M00616_AFP1_Q6	Klf4.M00632_GATA4_Q3	Klf4.M00638_HNF4ALPHA_Q6	Klf4.M00671_TCF4_Q5	Klf4.M00724_HNF3ALPHA_Q6	Klf4.M00746_ELF1_Q6	Klf4.M00762_DR1_Q3	Klf4.M00763_PPAR_DR1_Q2	Klf4.M00764_HNF4_DR1_Q3	Klf4.M00765_COUP_DR1_Q6	Klf4.M00771_ETS_Q4	Klf4.M00774_NFKB_Q6_01	Klf4.M00789_GATA_Q6	Klf4.M00790_HNF1_Q6	Klf4.M00791_HNF3_Q6	Klf4.M00792_SMAD_Q6	Klf4.M00799_MYC_Q2	Klf4.M00801_CREB_Q3	Klf4.M00807_EGR_Q6	Klf4.M00810_SRF_Q4	Klf4.M00922_SRF_Q5_01	Klf4.M00924_AP1_Q2_01	Klf4.M00925_AP1_Q6_01	Klf4.M00926_AP1_Q4_01	Klf4.M00935_NFAT_Q4_01	Klf4.M00941_MEF2_Q6_01	Klf4.M00967_HNF4_Q6	Klf4.M00974_SMAD_Q6_01	Klf4.M00982_KROX_Q6	Klf4.M00983_MAF_Q6_01	Klf4.M01007_SRF_Q5_02	Klf4.M01011_HNF1_Q6_01	Klf4.M01012_HNF3_Q6_01	Klf4.M01016_SOX17_01	Klf4.M01031_HNF4_Q6_01	Klf4.M01032_HNF4_Q6_02	Klf4.M01033_HNF4_Q6_03	Klf4.M01036_COUPTF_Q6	Klf4.M01075_PLZF_02	Klf4.M01145_CMYC_01	Klf4.M01150_DMRT5_01	Klf4.M01154_CMYC_02	Klf4.M01160_KID3_01	Klf4.M00004_CMYB_01	Klf4.M00005_AP4_01	Klf4.M00034_P53_01	Klf4.M00062_IRF1_01	Klf4.M00130_FOXD3_01	Klf4.M00175_AP4_Q5	Klf4.M00176_AP4_Q6	Klf4.M00183_MYB_Q6	Klf4.M00185_NFY_Q6	Klf4.M00189_AP2_Q6	Klf4.M00209_NFY_C	Klf4.M00223_STAT_01	Klf4.M00256_NRSF_01	Klf4.M00272_P53_02	Klf4.M00325_NRSE_B	Klf4.M00341_GABP_B	Klf4.M00418_TGIF_01	Klf4.M00450_ZIC3_01	Klf4.M00470_AP2GAMMA_01	Klf4.M00478_CDC5_01	Klf4.M00494_STAT6_01	Klf4.M00498_STAT4_01	Klf4.M00500_STAT6_02	Klf4.M00511_ERR1_Q2	Klf4.M00650_MTF1_Q4	Klf4.M00652_NRF1_Q6	Klf4.M00655_PEA3_Q6	Klf4.M00747_IRF1_Q6	Klf4.M00750_HMGIY_Q6	Klf4.M00761_P53_DECAMER_Q2	Klf4.M00772_IRF_Q6	Klf4.M00773_MYB_Q3	Klf4.M00775_NFY_Q6_01	Klf4.M00777_STAT_Q6	Klf4.M00795_OCT_Q6	Klf4.M00800_AP2_Q3	Klf4.M00805_LEF1_Q2	Klf4.M00809_FOX_Q2	Klf4.M00913_MYB_Q5_01	Klf4.M00915_AP2_Q6_01	Klf4.M00927_AP4_Q6_01	Klf4.M00932_SP1_Q4_01	Klf4.M00933_SP1_Q2_01	Klf4.M00963_T3R_Q6	Klf4.M00965_DR4_Q2	Klf4.M00971_ETS_Q6	Klf4.M00972_IRF_Q6_01	Klf4.M00978_LEF1TCF1_Q4	Klf4.M00981_CREBATF_Q6	Klf4.M00987_FOXP1_01	Klf4.M00999_AIRE_01	Klf4.M01000_AIRE_02	Klf4.M01010_HMGIY_Q3	Klf4.M01014_SOX_Q6	Klf4.M01028_NRSF_Q4	Klf4.M01034_EBOX_Q6_01	Klf4.M01037_GLI_Q2	Klf4.M01066_BLIMP1_Q6	Klf4.M01111_RBPJK_Q4	Klf4.M01112_RBPJK_01	Klf4.M01117_OTX_Q1	Klf4.M01122_ZNF219_01	Klf4.M01123_NANOG_01	Klf4.M01124_OCT4_02	Klf4.M01125_OCT4_01	Klf4.M01142_LRH1_Q5	Klf4.M01146_DMRT1_01	Klf4.N00001_Sox2	Klf4.N00002_Nanog	Klf4.N00003_Otx2	Klf4.N00004_Rbpj	Klf4.N00006_Nr5a2	Klf4.N00007_SoxOctComp	Klf4.N00009_Klf4	Klf4.N00010_Tcfcp2l1	Klf4.N00012_Dax1	Klf4.N00014_Rex1	Klf4.M00008_SP1_01	Klf4.M00055_NMYC_01	Klf4.M00059_YY1_01	Klf4.M00069_YY1_02	Klf4.M00196_SP1_Q6	Klf4.M00466_HIF1_Q5	Klf4.M00480_LUN1_01	Klf4.M00514_ATF4_Q2	Klf4.M00647_LXR_Q3	Klf4.M00691_ATF1_Q6	Klf4.M00707_TFIIA_Q6	Klf4.M00733_SMAD4_Q6	Klf4.M00776_SREBP_Q3	Klf4.M00793_YY1_Q6	Klf4.M00797_HIF1_Q3	Klf4.M00931_SP1_Q6_01	Klf4.M00976_AHRHIF_Q6	Klf4.M01035_YY1_Q6_02	Klf4.M01168_SREBP_Q6	Klf4.M01177_SREBP2_Q6	Klf4.N00005_Sall4	Klf4.N00017_hB_Sall4	Oct4.M00006_MEF2_01	Oct4.M00011_EVI1_06	Oct4.M00026_RSRFC4_01	Oct4.M00041_CREBP1CJUN_01	Oct4.M00052_NFKAPPAB65_01	Oct4.M00054_NFKAPPAB_01	Oct4.M00063_IRF2_01	Oct4.M00078_EVI1_01	Oct4.M00079_EVI1_02	Oct4.M00080_EVI1_03	Oct4.M00081_EVI1_04	Oct4.M00082_EVI1_05	Oct4.M00118_MYCMAX_01	Oct4.M00123_MYCMAX_02	Oct4.M00134_HNF4_01	Oct4.M00152_SRF_01	Oct4.M00155_ARP1_01	Oct4.M00158_COUP_01	Oct4.M00172_AP1FJ_Q2	Oct4.M00186_SRF_Q6	Oct4.M00215_SRF_C	Oct4.M00222_HAND1E47_01	Oct4.M00225_STAT3_01	Oct4.M00231_MEF2_02	Oct4.M00232_MEF2_03	Oct4.M00233_MEF2_04	Oct4.M00243_EGR1_01	Oct4.M00251_XBP1_01	Oct4.M00257_RREB1_01	Oct4.M00292_FREAC4_01	Oct4.M00302_NFAT_Q6	Oct4.M00322_MYCMAX_B	Oct4.M00396_EN1_01	Oct4.M00403_AMEF2_Q6	Oct4.M00405_MMEF2_Q6	Oct4.M00406_HMEF2_Q6	Oct4.M00407_RSRFC4_Q2	Oct4.M00412_AREB6_01	Oct4.M00413_AREB6_02	Oct4.M00414_AREB6_03	Oct4.M00415_AREB6_04	Oct4.M00419_MEIS1_01	Oct4.M00420_MEIS1AHOXA9_01	Oct4.M00421_MEIS1BHOXA9_02	Oct4.M00422_FOXJ2_01	Oct4.M00423_FOXJ2_02	Oct4.M00446_SPZ1_01	Oct4.M00448_ZIC1_01	Oct4.M00462_GATA6_01	Oct4.M00482_PITX2_Q2	Oct4.M00483_ATF6_01	Oct4.M00490_BACH2_01	Oct4.M00497_STAT3_02	Oct4.M00512_PPARG_01	Oct4.M00513_ATF3_Q6	Oct4.M00515_PPARG_02	Oct4.M00517_AP1_01	Oct4.M00528_PPARG_03	Oct4.M00531_NERF_Q2	Oct4.M00615_MYCMAX_03	Oct4.M00616_AFP1_Q6	Oct4.M00632_GATA4_Q3	Oct4.M00638_HNF4ALPHA_Q6	Oct4.M00671_TCF4_Q5	Oct4.M00724_HNF3ALPHA_Q6	Oct4.M00746_ELF1_Q6	Oct4.M00762_DR1_Q3	Oct4.M00763_PPAR_DR1_Q2	Oct4.M00764_HNF4_DR1_Q3	Oct4.M00765_COUP_DR1_Q6	Oct4.M00771_ETS_Q4	Oct4.M00774_NFKB_Q6_01	Oct4.M00789_GATA_Q6	Oct4.M00790_HNF1_Q6	Oct4.M00791_HNF3_Q6	Oct4.M00792_SMAD_Q6	Oct4.M00799_MYC_Q2	Oct4.M00801_CREB_Q3	Oct4.M00807_EGR_Q6	Oct4.M00810_SRF_Q4	Oct4.M00922_SRF_Q5_01	Oct4.M00924_AP1_Q2_01	Oct4.M00925_AP1_Q6_01	Oct4.M00926_AP1_Q4_01	Oct4.M00935_NFAT_Q4_01	Oct4.M00941_MEF2_Q6_01	Oct4.M00967_HNF4_Q6	Oct4.M00974_SMAD_Q6_01	Oct4.M00982_KROX_Q6	Oct4.M00983_MAF_Q6_01	Oct4.M01007_SRF_Q5_02	Oct4.M01011_HNF1_Q6_01	Oct4.M01012_HNF3_Q6_01	Oct4.M01016_SOX17_01	Oct4.M01031_HNF4_Q6_01	Oct4.M01032_HNF4_Q6_02	Oct4.M01033_HNF4_Q6_03	Oct4.M01036_COUPTF_Q6	Oct4.M01075_PLZF_02	Oct4.M01145_CMYC_01	Oct4.M01150_DMRT5_01	Oct4.M01154_CMYC_02	Oct4.M01160_KID3_01	Oct4.M00004_CMYB_01	Oct4.M00005_AP4_01	Oct4.M00034_P53_01	Oct4.M00062_IRF1_01	Oct4.M00130_FOXD3_01	Oct4.M00175_AP4_Q5	Oct4.M00176_AP4_Q6	Oct4.M00183_MYB_Q6	Oct4.M00185_NFY_Q6	Oct4.M00189_AP2_Q6	Oct4.M00209_NFY_C	Oct4.M00223_STAT_01	Oct4.M00256_NRSF_01	Oct4.M00272_P53_02	Oct4.M00325_NRSE_B	Oct4.M00341_GABP_B	Oct4.M00418_TGIF_01	Oct4.M00450_ZIC3_01	Oct4.M00470_AP2GAMMA_01	Oct4.M00478_CDC5_01	Oct4.M00494_STAT6_01	Oct4.M00498_STAT4_01	Oct4.M00500_STAT6_02	Oct4.M00511_ERR1_Q2	Oct4.M00650_MTF1_Q4	Oct4.M00652_NRF1_Q6	Oct4.M00655_PEA3_Q6	Oct4.M00747_IRF1_Q6	Oct4.M00750_HMGIY_Q6	Oct4.M00761_P53_DECAMER_Q2	Oct4.M00772_IRF_Q6	Oct4.M00773_MYB_Q3	Oct4.M00775_NFY_Q6_01	Oct4.M00777_STAT_Q6	Oct4.M00795_OCT_Q6	Oct4.M00800_AP2_Q3	Oct4.M00805_LEF1_Q2	Oct4.M00809_FOX_Q2	Oct4.M00913_MYB_Q5_01	Oct4.M00915_AP2_Q6_01	Oct4.M00927_AP4_Q6_01	Oct4.M00932_SP1_Q4_01	Oct4.M00933_SP1_Q2_01	Oct4.M00963_T3R_Q6	Oct4.M00965_DR4_Q2	Oct4.M00971_ETS_Q6	Oct4.M00972_IRF_Q6_01	Oct4.M00978_LEF1TCF1_Q4	Oct4.M00981_CREBATF_Q6	Oct4.M00987_FOXP1_01	Oct4.M00999_AIRE_01	Oct4.M01000_AIRE_02	Oct4.M01010_HMGIY_Q3	Oct4.M01014_SOX_Q6	Oct4.M01028_NRSF_Q4	Oct4.M01034_EBOX_Q6_01	Oct4.M01037_GLI_Q2	Oct4.M01066_BLIMP1_Q6	Oct4.M01111_RBPJK_Q4	Oct4.M01112_RBPJK_01	Oct4.M01117_OTX_Q1	Oct4.M01122_ZNF219_01	Oct4.M01123_NANOG_01	Oct4.M01124_OCT4_02	Oct4.M01125_OCT4_01	Oct4.M01142_LRH1_Q5	Oct4.M01146_DMRT1_01	Oct4.N00001_Sox2	Oct4.N00002_Nanog	Oct4.N00003_Otx2	Oct4.N00004_Rbpj	Oct4.N00006_Nr5a2	Oct4.N00007_SoxOctComp	Oct4.N00009_Klf4	Oct4.N00010_Tcfcp2l1	Oct4.N00012_Dax1	Oct4.N00014_Rex1	Oct4.M00008_SP1_01	Oct4.M00055_NMYC_01	Oct4.M00059_YY1_01	Oct4.M00069_YY1_02	Oct4.M00196_SP1_Q6	Oct4.M00466_HIF1_Q5	Oct4.M00480_LUN1_01	Oct4.M00514_ATF4_Q2	Oct4.M00647_LXR_Q3	Oct4.M00691_ATF1_Q6	Oct4.M00707_TFIIA_Q6	Oct4.M00733_SMAD4_Q6	Oct4.M00776_SREBP_Q3	Oct4.M00793_YY1_Q6	Oct4.M00797_HIF1_Q3	Oct4.M00931_SP1_Q6_01	Oct4.M00976_AHRHIF_Q6	Oct4.M01035_YY1_Q6_02	Oct4.M01168_SREBP_Q6	Oct4.M01177_SREBP2_Q6	Oct4.N00005_Sall4	Oct4.N00017_hB_Sall4	Sox2.M00006_MEF2_01	Sox2.M00011_EVI1_06	Sox2.M00026_RSRFC4_01	Sox2.M00041_CREBP1CJUN_01	Sox2.M00052_NFKAPPAB65_01	Sox2.M00054_NFKAPPAB_01	Sox2.M00063_IRF2_01	Sox2.M00078_EVI1_01	Sox2.M00079_EVI1_02	Sox2.M00080_EVI1_03	Sox2.M00081_EVI1_04	Sox2.M00082_EVI1_05	Sox2.M00118_MYCMAX_01	Sox2.M00123_MYCMAX_02	Sox2.M00134_HNF4_01	Sox2.M00152_SRF_01	Sox2.M00155_ARP1_01	Sox2.M00158_COUP_01	Sox2.M00172_AP1FJ_Q2	Sox2.M00186_SRF_Q6	Sox2.M00215_SRF_C	Sox2.M00222_HAND1E47_01	Sox2.M00225_STAT3_01	Sox2.M00231_MEF2_02	Sox2.M00232_MEF2_03	Sox2.M00233_MEF2_04	Sox2.M00243_EGR1_01	Sox2.M00251_XBP1_01	Sox2.M00257_RREB1_01	Sox2.M00292_FREAC4_01	Sox2.M00302_NFAT_Q6	Sox2.M00322_MYCMAX_B	Sox2.M00396_EN1_01	Sox2.M00403_AMEF2_Q6	Sox2.M00405_MMEF2_Q6	Sox2.M00406_HMEF2_Q6	Sox2.M00407_RSRFC4_Q2	Sox2.M00412_AREB6_01	Sox2.M00413_AREB6_02	Sox2.M00414_AREB6_03	Sox2.M00415_AREB6_04	Sox2.M00419_MEIS1_01	Sox2.M00420_MEIS1AHOXA9_01	Sox2.M00421_MEIS1BHOXA9_02	Sox2.M00422_FOXJ2_01	Sox2.M00423_FOXJ2_02	Sox2.M00446_SPZ1_01	Sox2.M00448_ZIC1_01	Sox2.M00462_GATA6_01	Sox2.M00482_PITX2_Q2	Sox2.M00483_ATF6_01	Sox2.M00490_BACH2_01	Sox2.M00497_STAT3_02	Sox2.M00512_PPARG_01	Sox2.M00513_ATF3_Q6	Sox2.M00515_PPARG_02	Sox2.M00517_AP1_01	Sox2.M00528_PPARG_03	Sox2.M00531_NERF_Q2	Sox2.M00615_MYCMAX_03	Sox2.M00616_AFP1_Q6	Sox2.M00632_GATA4_Q3	Sox2.M00638_HNF4ALPHA_Q6	Sox2.M00671_TCF4_Q5	Sox2.M00724_HNF3ALPHA_Q6	Sox2.M00746_ELF1_Q6	Sox2.M00762_DR1_Q3	Sox2.M00763_PPAR_DR1_Q2	Sox2.M00764_HNF4_DR1_Q3	Sox2.M00765_COUP_DR1_Q6	Sox2.M00771_ETS_Q4	Sox2.M00774_NFKB_Q6_01	Sox2.M00789_GATA_Q6	Sox2.M00790_HNF1_Q6	Sox2.M00791_HNF3_Q6	Sox2.M00792_SMAD_Q6	Sox2.M00799_MYC_Q2	Sox2.M00801_CREB_Q3	Sox2.M00807_EGR_Q6	Sox2.M00810_SRF_Q4	Sox2.M00922_SRF_Q5_01	Sox2.M00924_AP1_Q2_01	Sox2.M00925_AP1_Q6_01	Sox2.M00926_AP1_Q4_01	Sox2.M00935_NFAT_Q4_01	Sox2.M00941_MEF2_Q6_01	Sox2.M00967_HNF4_Q6	Sox2.M00974_SMAD_Q6_01	Sox2.M00982_KROX_Q6	Sox2.M00983_MAF_Q6_01	Sox2.M01007_SRF_Q5_02	Sox2.M01011_HNF1_Q6_01	Sox2.M01012_HNF3_Q6_01	Sox2.M01016_SOX17_01	Sox2.M01031_HNF4_Q6_01	Sox2.M01032_HNF4_Q6_02	Sox2.M01033_HNF4_Q6_03	Sox2.M01036_COUPTF_Q6	Sox2.M01075_PLZF_02	Sox2.M01145_CMYC_01	Sox2.M01150_DMRT5_01	Sox2.M01154_CMYC_02	Sox2.M01160_KID3_01	Sox2.M00004_CMYB_01	Sox2.M00005_AP4_01	Sox2.M00034_P53_01	Sox2.M00062_IRF1_01	Sox2.M00130_FOXD3_01	Sox2.M00175_AP4_Q5	Sox2.M00176_AP4_Q6	Sox2.M00183_MYB_Q6	Sox2.M00185_NFY_Q6	Sox2.M00189_AP2_Q6	Sox2.M00209_NFY_C	Sox2.M00223_STAT_01	Sox2.M00256_NRSF_01	Sox2.M00272_P53_02	Sox2.M00325_NRSE_B	Sox2.M00341_GABP_B	Sox2.M00418_TGIF_01	Sox2.M00450_ZIC3_01	Sox2.M00470_AP2GAMMA_01	Sox2.M00478_CDC5_01	Sox2.M00494_STAT6_01	Sox2.M00498_STAT4_01	Sox2.M00500_STAT6_02	Sox2.M00511_ERR1_Q2	Sox2.M00650_MTF1_Q4	Sox2.M00652_NRF1_Q6	Sox2.M00655_PEA3_Q6	Sox2.M00747_IRF1_Q6	Sox2.M00750_HMGIY_Q6	Sox2.M00761_P53_DECAMER_Q2	Sox2.M00772_IRF_Q6	Sox2.M00773_MYB_Q3	Sox2.M00775_NFY_Q6_01	Sox2.M00777_STAT_Q6	Sox2.M00795_OCT_Q6	Sox2.M00800_AP2_Q3	Sox2.M00805_LEF1_Q2	Sox2.M00809_FOX_Q2	Sox2.M00913_MYB_Q5_01	Sox2.M00915_AP2_Q6_01	Sox2.M00927_AP4_Q6_01	Sox2.M00932_SP1_Q4_01	Sox2.M00933_SP1_Q2_01	Sox2.M00963_T3R_Q6	Sox2.M00965_DR4_Q2	Sox2.M00971_ETS_Q6	Sox2.M00972_IRF_Q6_01	Sox2.M00978_LEF1TCF1_Q4	Sox2.M00981_CREBATF_Q6	Sox2.M00987_FOXP1_01	Sox2.M00999_AIRE_01	Sox2.M01000_AIRE_02	Sox2.M01010_HMGIY_Q3	Sox2.M01014_SOX_Q6	Sox2.M01028_NRSF_Q4	Sox2.M01034_EBOX_Q6_01	Sox2.M01037_GLI_Q2	Sox2.M01066_BLIMP1_Q6	Sox2.M01111_RBPJK_Q4	Sox2.M01112_RBPJK_01	Sox2.M01117_OTX_Q1	Sox2.M01122_ZNF219_01	Sox2.M01123_NANOG_01	Sox2.M01124_OCT4_02	Sox2.M01125_OCT4_01	Sox2.M01142_LRH1_Q5	Sox2.M01146_DMRT1_01	Sox2.N00001_Sox2	Sox2.N00002_Nanog	Sox2.N00003_Otx2	Sox2.N00004_Rbpj	Sox2.N00006_Nr5a2	Sox2.N00007_SoxOctComp	Sox2.N00009_Klf4	Sox2.N00010_Tcfcp2l1	Sox2.N00012_Dax1	Sox2.N00014_Rex1	Sox2.M00008_SP1_01	Sox2.M00055_NMYC_01	Sox2.M00059_YY1_01	Sox2.M00069_YY1_02	Sox2.M00196_SP1_Q6	Sox2.M00466_HIF1_Q5	Sox2.M00480_LUN1_01	Sox2.M00514_ATF4_Q2	Sox2.M00647_LXR_Q3	Sox2.M00691_ATF1_Q6	Sox2.M00707_TFIIA_Q6	Sox2.M00733_SMAD4_Q6	Sox2.M00776_SREBP_Q3	Sox2.M00793_YY1_Q6	Sox2.M00797_HIF1_Q3	Sox2.M00931_SP1_Q6_01	Sox2.M00976_AHRHIF_Q6	Sox2.M01035_YY1_Q6_02	Sox2.M01168_SREBP_Q6	Sox2.M01177_SREBP2_Q6	Sox2.N00005_Sall4	Sox2.N00017_hB_Sall4	Nanog.M00006_MEF2_01	Nanog.M00011_EVI1_06	Nanog.M00026_RSRFC4_01	Nanog.M00041_CREBP1CJUN_01	Nanog.M00052_NFKAPPAB65_01	Nanog.M00054_NFKAPPAB_01	Nanog.M00063_IRF2_01	Nanog.M00078_EVI1_01	Nanog.M00079_EVI1_02	Nanog.M00080_EVI1_03	Nanog.M00081_EVI1_04	Nanog.M00082_EVI1_05	Nanog.M00118_MYCMAX_01	Nanog.M00123_MYCMAX_02	Nanog.M00134_HNF4_01	Nanog.M00152_SRF_01	Nanog.M00155_ARP1_01	Nanog.M00158_COUP_01	Nanog.M00172_AP1FJ_Q2	Nanog.M00186_SRF_Q6	Nanog.M00215_SRF_C	Nanog.M00222_HAND1E47_01	Nanog.M00225_STAT3_01	Nanog.M00231_MEF2_02	Nanog.M00232_MEF2_03	Nanog.M00233_MEF2_04	Nanog.M00243_EGR1_01	Nanog.M00251_XBP1_01	Nanog.M00257_RREB1_01	Nanog.M00292_FREAC4_01	Nanog.M00302_NFAT_Q6	Nanog.M00322_MYCMAX_B	Nanog.M00396_EN1_01	Nanog.M00403_AMEF2_Q6	Nanog.M00405_MMEF2_Q6	Nanog.M00406_HMEF2_Q6	Nanog.M00407_RSRFC4_Q2	Nanog.M00412_AREB6_01	Nanog.M00413_AREB6_02	Nanog.M00414_AREB6_03	Nanog.M00415_AREB6_04	Nanog.M00419_MEIS1_01	Nanog.M00420_MEIS1AHOXA9_01	Nanog.M00421_MEIS1BHOXA9_02	Nanog.M00422_FOXJ2_01	Nanog.M00423_FOXJ2_02	Nanog.M00446_SPZ1_01	Nanog.M00448_ZIC1_01	Nanog.M00462_GATA6_01	Nanog.M00482_PITX2_Q2	Nanog.M00483_ATF6_01	Nanog.M00490_BACH2_01	Nanog.M00497_STAT3_02	Nanog.M00512_PPARG_01	Nanog.M00513_ATF3_Q6	Nanog.M00515_PPARG_02	Nanog.M00517_AP1_01	Nanog.M00528_PPARG_03	Nanog.M00531_NERF_Q2	Nanog.M00615_MYCMAX_03	Nanog.M00616_AFP1_Q6	Nanog.M00632_GATA4_Q3	Nanog.M00638_HNF4ALPHA_Q6	Nanog.M00671_TCF4_Q5	Nanog.M00724_HNF3ALPHA_Q6	Nanog.M00746_ELF1_Q6	Nanog.M00762_DR1_Q3	Nanog.M00763_PPAR_DR1_Q2	Nanog.M00764_HNF4_DR1_Q3	Nanog.M00765_COUP_DR1_Q6	Nanog.M00771_ETS_Q4	Nanog.M00774_NFKB_Q6_01	Nanog.M00789_GATA_Q6	Nanog.M00790_HNF1_Q6	Nanog.M00791_HNF3_Q6	Nanog.M00792_SMAD_Q6	Nanog.M00799_MYC_Q2	Nanog.M00801_CREB_Q3	Nanog.M00807_EGR_Q6	Nanog.M00810_SRF_Q4	Nanog.M00922_SRF_Q5_01	Nanog.M00924_AP1_Q2_01	Nanog.M00925_AP1_Q6_01	Nanog.M00926_AP1_Q4_01	Nanog.M00935_NFAT_Q4_01	Nanog.M00941_MEF2_Q6_01	Nanog.M00967_HNF4_Q6	Nanog.M00974_SMAD_Q6_01	Nanog.M00982_KROX_Q6	Nanog.M00983_MAF_Q6_01	Nanog.M01007_SRF_Q5_02	Nanog.M01011_HNF1_Q6_01	Nanog.M01012_HNF3_Q6_01	Nanog.M01016_SOX17_01	Nanog.M01031_HNF4_Q6_01	Nanog.M01032_HNF4_Q6_02	Nanog.M01033_HNF4_Q6_03	Nanog.M01036_COUPTF_Q6	Nanog.M01075_PLZF_02	Nanog.M01145_CMYC_01	Nanog.M01150_DMRT5_01	Nanog.M01154_CMYC_02	Nanog.M01160_KID3_01	Nanog.M00004_CMYB_01	Nanog.M00005_AP4_01	Nanog.M00034_P53_01	Nanog.M00062_IRF1_01	Nanog.M00130_FOXD3_01	Nanog.M00175_AP4_Q5	Nanog.M00176_AP4_Q6	Nanog.M00183_MYB_Q6	Nanog.M00185_NFY_Q6	Nanog.M00189_AP2_Q6	Nanog.M00209_NFY_C	Nanog.M00223_STAT_01	Nanog.M00256_NRSF_01	Nanog.M00272_P53_02	Nanog.M00325_NRSE_B	Nanog.M00341_GABP_B	Nanog.M00418_TGIF_01	Nanog.M00450_ZIC3_01	Nanog.M00470_AP2GAMMA_01	Nanog.M00478_CDC5_01	Nanog.M00494_STAT6_01	Nanog.M00498_STAT4_01	Nanog.M00500_STAT6_02	Nanog.M00511_ERR1_Q2	Nanog.M00650_MTF1_Q4	Nanog.M00652_NRF1_Q6	Nanog.M00655_PEA3_Q6	Nanog.M00747_IRF1_Q6	Nanog.M00750_HMGIY_Q6	Nanog.M00761_P53_DECAMER_Q2	Nanog.M00772_IRF_Q6	Nanog.M00773_MYB_Q3	Nanog.M00775_NFY_Q6_01	Nanog.M00777_STAT_Q6	Nanog.M00795_OCT_Q6	Nanog.M00800_AP2_Q3	Nanog.M00805_LEF1_Q2	Nanog.M00809_FOX_Q2	Nanog.M00913_MYB_Q5_01	Nanog.M00915_AP2_Q6_01	Nanog.M00927_AP4_Q6_01	Nanog.M00932_SP1_Q4_01	Nanog.M00933_SP1_Q2_01	Nanog.M00963_T3R_Q6	Nanog.M00965_DR4_Q2	Nanog.M00971_ETS_Q6	Nanog.M00972_IRF_Q6_01	Nanog.M00978_LEF1TCF1_Q4	Nanog.M00981_CREBATF_Q6	Nanog.M00987_FOXP1_01	Nanog.M00999_AIRE_01	Nanog.M01000_AIRE_02	Nanog.M01010_HMGIY_Q3	Nanog.M01014_SOX_Q6	Nanog.M01028_NRSF_Q4	Nanog.M01034_EBOX_Q6_01	Nanog.M01037_GLI_Q2	Nanog.M01066_BLIMP1_Q6	Nanog.M01111_RBPJK_Q4	Nanog.M01112_RBPJK_01	Nanog.M01117_OTX_Q1	Nanog.M01122_ZNF219_01	Nanog.M01123_NANOG_01	Nanog.M01124_OCT4_02	Nanog.M01125_OCT4_01	Nanog.M01142_LRH1_Q5	Nanog.M01146_DMRT1_01	Nanog.N00001_Sox2	Nanog.N00002_Nanog	Nanog.N00003_Otx2	Nanog.N00004_Rbpj	Nanog.N00006_Nr5a2	Nanog.N00007_SoxOctComp	Nanog.N00009_Klf4	Nanog.N00010_Tcfcp2l1	Nanog.N00012_Dax1	Nanog.N00014_Rex1	Nanog.M00008_SP1_01	Nanog.M00055_NMYC_01	Nanog.M00059_YY1_01	Nanog.M00069_YY1_02	Nanog.M00196_SP1_Q6	Nanog.M00466_HIF1_Q5	Nanog.M00480_LUN1_01	Nanog.M00514_ATF4_Q2	Nanog.M00647_LXR_Q3	Nanog.M00691_ATF1_Q6	Nanog.M00707_TFIIA_Q6	Nanog.M00733_SMAD4_Q6	Nanog.M00776_SREBP_Q3	Nanog.M00793_YY1_Q6	Nanog.M00797_HIF1_Q3	Nanog.M00931_SP1_Q6_01	Nanog.M00976_AHRHIF_Q6	Nanog.M01035_YY1_Q6_02	Nanog.M01168_SREBP_Q6	Nanog.M01177_SREBP2_Q6	Nanog.N00005_Sall4	Nanog.N00017_hB_Sall4	Smad1.M00006_MEF2_01	Smad1.M00011_EVI1_06	Smad1.M00026_RSRFC4_01	Smad1.M00041_CREBP1CJUN_01	Smad1.M00052_NFKAPPAB65_01	Smad1.M00054_NFKAPPAB_01	Smad1.M00063_IRF2_01	Smad1.M00078_EVI1_01	Smad1.M00079_EVI1_02	Smad1.M00080_EVI1_03	Smad1.M00081_EVI1_04	Smad1.M00082_EVI1_05	Smad1.M00118_MYCMAX_01	Smad1.M00123_MYCMAX_02	Smad1.M00134_HNF4_01	Smad1.M00152_SRF_01	Smad1.M00155_ARP1_01	Smad1.M00158_COUP_01	Smad1.M00172_AP1FJ_Q2	Smad1.M00186_SRF_Q6	Smad1.M00215_SRF_C	Smad1.M00222_HAND1E47_01	Smad1.M00225_STAT3_01	Smad1.M00231_MEF2_02	Smad1.M00232_MEF2_03	Smad1.M00233_MEF2_04	Smad1.M00243_EGR1_01	Smad1.M00251_XBP1_01	Smad1.M00257_RREB1_01	Smad1.M00292_FREAC4_01	Smad1.M00302_NFAT_Q6	Smad1.M00322_MYCMAX_B	Smad1.M00396_EN1_01	Smad1.M00403_AMEF2_Q6	Smad1.M00405_MMEF2_Q6	Smad1.M00406_HMEF2_Q6	Smad1.M00407_RSRFC4_Q2	Smad1.M00412_AREB6_01	Smad1.M00413_AREB6_02	Smad1.M00414_AREB6_03	Smad1.M00415_AREB6_04	Smad1.M00419_MEIS1_01	Smad1.M00420_MEIS1AHOXA9_01	Smad1.M00421_MEIS1BHOXA9_02	Smad1.M00422_FOXJ2_01	Smad1.M00423_FOXJ2_02	Smad1.M00446_SPZ1_01	Smad1.M00448_ZIC1_01	Smad1.M00462_GATA6_01	Smad1.M00482_PITX2_Q2	Smad1.M00483_ATF6_01	Smad1.M00490_BACH2_01	Smad1.M00497_STAT3_02	Smad1.M00512_PPARG_01	Smad1.M00513_ATF3_Q6	Smad1.M00515_PPARG_02	Smad1.M00517_AP1_01	Smad1.M00528_PPARG_03	Smad1.M00531_NERF_Q2	Smad1.M00615_MYCMAX_03	Smad1.M00616_AFP1_Q6	Smad1.M00632_GATA4_Q3	Smad1.M00638_HNF4ALPHA_Q6	Smad1.M00671_TCF4_Q5	Smad1.M00724_HNF3ALPHA_Q6	Smad1.M00746_ELF1_Q6	Smad1.M00762_DR1_Q3	Smad1.M00763_PPAR_DR1_Q2	Smad1.M00764_HNF4_DR1_Q3	Smad1.M00765_COUP_DR1_Q6	Smad1.M00771_ETS_Q4	Smad1.M00774_NFKB_Q6_01	Smad1.M00789_GATA_Q6	Smad1.M00790_HNF1_Q6	Smad1.M00791_HNF3_Q6	Smad1.M00792_SMAD_Q6	Smad1.M00799_MYC_Q2	Smad1.M00801_CREB_Q3	Smad1.M00807_EGR_Q6	Smad1.M00810_SRF_Q4	Smad1.M00922_SRF_Q5_01	Smad1.M00924_AP1_Q2_01	Smad1.M00925_AP1_Q6_01	Smad1.M00926_AP1_Q4_01	Smad1.M00935_NFAT_Q4_01	Smad1.M00941_MEF2_Q6_01	Smad1.M00967_HNF4_Q6	Smad1.M00974_SMAD_Q6_01	Smad1.M00982_KROX_Q6	Smad1.M00983_MAF_Q6_01	Smad1.M01007_SRF_Q5_02	Smad1.M01011_HNF1_Q6_01	Smad1.M01012_HNF3_Q6_01	Smad1.M01016_SOX17_01	Smad1.M01031_HNF4_Q6_01	Smad1.M01032_HNF4_Q6_02	Smad1.M01033_HNF4_Q6_03	Smad1.M01036_COUPTF_Q6	Smad1.M01075_PLZF_02	Smad1.M01145_CMYC_01	Smad1.M01150_DMRT5_01	Smad1.M01154_CMYC_02	Smad1.M01160_KID3_01	Smad1.M00004_CMYB_01	Smad1.M00005_AP4_01	Smad1.M00034_P53_01	Smad1.M00062_IRF1_01	Smad1.M00130_FOXD3_01	Smad1.M00175_AP4_Q5	Smad1.M00176_AP4_Q6	Smad1.M00183_MYB_Q6	Smad1.M00185_NFY_Q6	Smad1.M00189_AP2_Q6	Smad1.M00209_NFY_C	Smad1.M00223_STAT_01	Smad1.M00256_NRSF_01	Smad1.M00272_P53_02	Smad1.M00325_NRSE_B	Smad1.M00341_GABP_B	Smad1.M00418_TGIF_01	Smad1.M00450_ZIC3_01	Smad1.M00470_AP2GAMMA_01	Smad1.M00478_CDC5_01	Smad1.M00494_STAT6_01	Smad1.M00498_STAT4_01	Smad1.M00500_STAT6_02	Smad1.M00511_ERR1_Q2	Smad1.M00650_MTF1_Q4	Smad1.M00652_NRF1_Q6	Smad1.M00655_PEA3_Q6	Smad1.M00747_IRF1_Q6	Smad1.M00750_HMGIY_Q6	Smad1.M00761_P53_DECAMER_Q2	Smad1.M00772_IRF_Q6	Smad1.M00773_MYB_Q3	Smad1.M00775_NFY_Q6_01	Smad1.M00777_STAT_Q6	Smad1.M00795_OCT_Q6	Smad1.M00800_AP2_Q3	Smad1.M00805_LEF1_Q2	Smad1.M00809_FOX_Q2	Smad1.M00913_MYB_Q5_01	Smad1.M00915_AP2_Q6_01	Smad1.M00927_AP4_Q6_01	Smad1.M00932_SP1_Q4_01	Smad1.M00933_SP1_Q2_01	Smad1.M00963_T3R_Q6	Smad1.M00965_DR4_Q2	Smad1.M00971_ETS_Q6	Smad1.M00972_IRF_Q6_01	Smad1.M00978_LEF1TCF1_Q4	Smad1.M00981_CREBATF_Q6	Smad1.M00987_FOXP1_01	Smad1.M00999_AIRE_01	Smad1.M01000_AIRE_02	Smad1.M01010_HMGIY_Q3	Smad1.M01014_SOX_Q6	Smad1.M01028_NRSF_Q4	Smad1.M01034_EBOX_Q6_01	Smad1.M01037_GLI_Q2	Smad1.M01066_BLIMP1_Q6	Smad1.M01111_RBPJK_Q4	Smad1.M01112_RBPJK_01	Smad1.M01117_OTX_Q1	Smad1.M01122_ZNF219_01	Smad1.M01123_NANOG_01	Smad1.M01124_OCT4_02	Smad1.M01125_OCT4_01	Smad1.M01142_LRH1_Q5	Smad1.M01146_DMRT1_01	Smad1.N00001_Sox2	Smad1.N00002_Nanog	Smad1.N00003_Otx2	Smad1.N00004_Rbpj	Smad1.N00006_Nr5a2	Smad1.N00007_SoxOctComp	Smad1.N00009_Klf4	Smad1.N00010_Tcfcp2l1	Smad1.N00012_Dax1	Smad1.N00014_Rex1	Smad1.M00008_SP1_01	Smad1.M00055_NMYC_01	Smad1.M00059_YY1_01	Smad1.M00069_YY1_02	Smad1.M00196_SP1_Q6	Smad1.M00466_HIF1_Q5	Smad1.M00480_LUN1_01	Smad1.M00514_ATF4_Q2	Smad1.M00647_LXR_Q3	Smad1.M00691_ATF1_Q6	Smad1.M00707_TFIIA_Q6	Smad1.M00733_SMAD4_Q6	Smad1.M00776_SREBP_Q3	Smad1.M00793_YY1_Q6	Smad1.M00797_HIF1_Q3	Smad1.M00931_SP1_Q6_01	Smad1.M00976_AHRHIF_Q6	Smad1.M01035_YY1_Q6_02	Smad1.M01168_SREBP_Q6	Smad1.M01177_SREBP2_Q6	Smad1.N00005_Sall4	Smad1.N00017_hB_Sall4	STAT3.M00006_MEF2_01	STAT3.M00011_EVI1_06	STAT3.M00026_RSRFC4_01	STAT3.M00041_CREBP1CJUN_01	STAT3.M00052_NFKAPPAB65_01	STAT3.M00054_NFKAPPAB_01	STAT3.M00063_IRF2_01	STAT3.M00078_EVI1_01	STAT3.M00079_EVI1_02	STAT3.M00080_EVI1_03	STAT3.M00081_EVI1_04	STAT3.M00082_EVI1_05	STAT3.M00118_MYCMAX_01	STAT3.M00123_MYCMAX_02	STAT3.M00134_HNF4_01	STAT3.M00152_SRF_01	STAT3.M00155_ARP1_01	STAT3.M00158_COUP_01	STAT3.M00172_AP1FJ_Q2	STAT3.M00186_SRF_Q6	STAT3.M00215_SRF_C	STAT3.M00222_HAND1E47_01	STAT3.M00225_STAT3_01	STAT3.M00231_MEF2_02	STAT3.M00232_MEF2_03	STAT3.M00233_MEF2_04	STAT3.M00243_EGR1_01	STAT3.M00251_XBP1_01	STAT3.M00257_RREB1_01	STAT3.M00292_FREAC4_01	STAT3.M00302_NFAT_Q6	STAT3.M00322_MYCMAX_B	STAT3.M00396_EN1_01	STAT3.M00403_AMEF2_Q6	STAT3.M00405_MMEF2_Q6	STAT3.M00406_HMEF2_Q6	STAT3.M00407_RSRFC4_Q2	STAT3.M00412_AREB6_01	STAT3.M00413_AREB6_02	STAT3.M00414_AREB6_03	STAT3.M00415_AREB6_04	STAT3.M00419_MEIS1_01	STAT3.M00420_MEIS1AHOXA9_01	STAT3.M00421_MEIS1BHOXA9_02	STAT3.M00422_FOXJ2_01	STAT3.M00423_FOXJ2_02	STAT3.M00446_SPZ1_01	STAT3.M00448_ZIC1_01	STAT3.M00462_GATA6_01	STAT3.M00482_PITX2_Q2	STAT3.M00483_ATF6_01	STAT3.M00490_BACH2_01	STAT3.M00497_STAT3_02	STAT3.M00512_PPARG_01	STAT3.M00513_ATF3_Q6	STAT3.M00515_PPARG_02	STAT3.M00517_AP1_01	STAT3.M00528_PPARG_03	STAT3.M00531_NERF_Q2	STAT3.M00615_MYCMAX_03	STAT3.M00616_AFP1_Q6	STAT3.M00632_GATA4_Q3	STAT3.M00638_HNF4ALPHA_Q6	STAT3.M00671_TCF4_Q5	STAT3.M00724_HNF3ALPHA_Q6	STAT3.M00746_ELF1_Q6	STAT3.M00762_DR1_Q3	STAT3.M00763_PPAR_DR1_Q2	STAT3.M00764_HNF4_DR1_Q3	STAT3.M00765_COUP_DR1_Q6	STAT3.M00771_ETS_Q4	STAT3.M00774_NFKB_Q6_01	STAT3.M00789_GATA_Q6	STAT3.M00790_HNF1_Q6	STAT3.M00791_HNF3_Q6	STAT3.M00792_SMAD_Q6	STAT3.M00799_MYC_Q2	STAT3.M00801_CREB_Q3	STAT3.M00807_EGR_Q6	STAT3.M00810_SRF_Q4	STAT3.M00922_SRF_Q5_01	STAT3.M00924_AP1_Q2_01	STAT3.M00925_AP1_Q6_01	STAT3.M00926_AP1_Q4_01	STAT3.M00935_NFAT_Q4_01	STAT3.M00941_MEF2_Q6_01	STAT3.M00967_HNF4_Q6	STAT3.M00974_SMAD_Q6_01	STAT3.M00982_KROX_Q6	STAT3.M00983_MAF_Q6_01	STAT3.M01007_SRF_Q5_02	STAT3.M01011_HNF1_Q6_01	STAT3.M01012_HNF3_Q6_01	STAT3.M01016_SOX17_01	STAT3.M01031_HNF4_Q6_01	STAT3.M01032_HNF4_Q6_02	STAT3.M01033_HNF4_Q6_03	STAT3.M01036_COUPTF_Q6	STAT3.M01075_PLZF_02	STAT3.M01145_CMYC_01	STAT3.M01150_DMRT5_01	STAT3.M01154_CMYC_02	STAT3.M01160_KID3_01	STAT3.M00004_CMYB_01	STAT3.M00005_AP4_01	STAT3.M00034_P53_01	STAT3.M00062_IRF1_01	STAT3.M00130_FOXD3_01	STAT3.M00175_AP4_Q5	STAT3.M00176_AP4_Q6	STAT3.M00183_MYB_Q6	STAT3.M00185_NFY_Q6	STAT3.M00189_AP2_Q6	STAT3.M00209_NFY_C	STAT3.M00223_STAT_01	STAT3.M00256_NRSF_01	STAT3.M00272_P53_02	STAT3.M00325_NRSE_B	STAT3.M00341_GABP_B	STAT3.M00418_TGIF_01	STAT3.M00450_ZIC3_01	STAT3.M00470_AP2GAMMA_01	STAT3.M00478_CDC5_01	STAT3.M00494_STAT6_01	STAT3.M00498_STAT4_01	STAT3.M00500_STAT6_02	STAT3.M00511_ERR1_Q2	STAT3.M00650_MTF1_Q4	STAT3.M00652_NRF1_Q6	STAT3.M00655_PEA3_Q6	STAT3.M00747_IRF1_Q6	STAT3.M00750_HMGIY_Q6	STAT3.M00761_P53_DECAMER_Q2	STAT3.M00772_IRF_Q6	STAT3.M00773_MYB_Q3	STAT3.M00775_NFY_Q6_01	STAT3.M00777_STAT_Q6	STAT3.M00795_OCT_Q6	STAT3.M00800_AP2_Q3	STAT3.M00805_LEF1_Q2	STAT3.M00809_FOX_Q2	STAT3.M00913_MYB_Q5_01	STAT3.M00915_AP2_Q6_01	STAT3.M00927_AP4_Q6_01	STAT3.M00932_SP1_Q4_01	STAT3.M00933_SP1_Q2_01	STAT3.M00963_T3R_Q6	STAT3.M00965_DR4_Q2	STAT3.M00971_ETS_Q6	STAT3.M00972_IRF_Q6_01	STAT3.M00978_LEF1TCF1_Q4	STAT3.M00981_CREBATF_Q6	STAT3.M00987_FOXP1_01	STAT3.M00999_AIRE_01	STAT3.M01000_AIRE_02	STAT3.M01010_HMGIY_Q3	STAT3.M01014_SOX_Q6	STAT3.M01028_NRSF_Q4	STAT3.M01034_EBOX_Q6_01	STAT3.M01037_GLI_Q2	STAT3.M01066_BLIMP1_Q6	STAT3.M01111_RBPJK_Q4	STAT3.M01112_RBPJK_01	STAT3.M01117_OTX_Q1	STAT3.M01122_ZNF219_01	STAT3.M01123_NANOG_01	STAT3.M01124_OCT4_02	STAT3.M01125_OCT4_01	STAT3.M01142_LRH1_Q5	STAT3.M01146_DMRT1_01	STAT3.N00001_Sox2	STAT3.N00002_Nanog	STAT3.N00003_Otx2	STAT3.N00004_Rbpj	STAT3.N00006_Nr5a2	STAT3.N00007_SoxOctComp	STAT3.N00009_Klf4	STAT3.N00010_Tcfcp2l1	STAT3.N00012_Dax1	STAT3.N00014_Rex1	STAT3.M00008_SP1_01	STAT3.M00055_NMYC_01	STAT3.M00059_YY1_01	STAT3.M00069_YY1_02	STAT3.M00196_SP1_Q6	STAT3.M00466_HIF1_Q5	STAT3.M00480_LUN1_01	STAT3.M00514_ATF4_Q2	STAT3.M00647_LXR_Q3	STAT3.M00691_ATF1_Q6	STAT3.M00707_TFIIA_Q6	STAT3.M00733_SMAD4_Q6	STAT3.M00776_SREBP_Q3	STAT3.M00793_YY1_Q6	STAT3.M00797_HIF1_Q3	STAT3.M00931_SP1_Q6_01	STAT3.M00976_AHRHIF_Q6	STAT3.M01035_YY1_Q6_02	STAT3.M01168_SREBP_Q6	STAT3.M01177_SREBP2_Q6	STAT3.N00005_Sall4	STAT3.N00017_hB_Sall4	Tcfcp2l1.M00006_MEF2_01	Tcfcp2l1.M00011_EVI1_06	Tcfcp2l1.M00026_RSRFC4_01	Tcfcp2l1.M00041_CREBP1CJUN_01	Tcfcp2l1.M00052_NFKAPPAB65_01	Tcfcp2l1.M00054_NFKAPPAB_01	Tcfcp2l1.M00063_IRF2_01	Tcfcp2l1.M00078_EVI1_01	Tcfcp2l1.M00079_EVI1_02	Tcfcp2l1.M00080_EVI1_03	Tcfcp2l1.M00081_EVI1_04	Tcfcp2l1.M00082_EVI1_05	Tcfcp2l1.M00118_MYCMAX_01	Tcfcp2l1.M00123_MYCMAX_02	Tcfcp2l1.M00134_HNF4_01	Tcfcp2l1.M00152_SRF_01	Tcfcp2l1.M00155_ARP1_01	Tcfcp2l1.M00158_COUP_01	Tcfcp2l1.M00172_AP1FJ_Q2	Tcfcp2l1.M00186_SRF_Q6	Tcfcp2l1.M00215_SRF_C	Tcfcp2l1.M00222_HAND1E47_01	Tcfcp2l1.M00225_STAT3_01	Tcfcp2l1.M00231_MEF2_02	Tcfcp2l1.M00232_MEF2_03	Tcfcp2l1.M00233_MEF2_04	Tcfcp2l1.M00243_EGR1_01	Tcfcp2l1.M00251_XBP1_01	Tcfcp2l1.M00257_RREB1_01	Tcfcp2l1.M00292_FREAC4_01	Tcfcp2l1.M00302_NFAT_Q6	Tcfcp2l1.M00322_MYCMAX_B	Tcfcp2l1.M00396_EN1_01	Tcfcp2l1.M00403_AMEF2_Q6	Tcfcp2l1.M00405_MMEF2_Q6	Tcfcp2l1.M00406_HMEF2_Q6	Tcfcp2l1.M00407_RSRFC4_Q2	Tcfcp2l1.M00412_AREB6_01	Tcfcp2l1.M00413_AREB6_02	Tcfcp2l1.M00414_AREB6_03	Tcfcp2l1.M00415_AREB6_04	Tcfcp2l1.M00419_MEIS1_01	Tcfcp2l1.M00420_MEIS1AHOXA9_01	Tcfcp2l1.M00421_MEIS1BHOXA9_02	Tcfcp2l1.M00422_FOXJ2_01	Tcfcp2l1.M00423_FOXJ2_02	Tcfcp2l1.M00446_SPZ1_01	Tcfcp2l1.M00448_ZIC1_01	Tcfcp2l1.M00462_GATA6_01	Tcfcp2l1.M00482_PITX2_Q2	Tcfcp2l1.M00483_ATF6_01	Tcfcp2l1.M00490_BACH2_01	Tcfcp2l1.M00497_STAT3_02	Tcfcp2l1.M00512_PPARG_01	Tcfcp2l1.M00513_ATF3_Q6	Tcfcp2l1.M00515_PPARG_02	Tcfcp2l1.M00517_AP1_01	Tcfcp2l1.M00528_PPARG_03	Tcfcp2l1.M00531_NERF_Q2	Tcfcp2l1.M00615_MYCMAX_03	Tcfcp2l1.M00616_AFP1_Q6	Tcfcp2l1.M00632_GATA4_Q3	Tcfcp2l1.M00638_HNF4ALPHA_Q6	Tcfcp2l1.M00671_TCF4_Q5	Tcfcp2l1.M00724_HNF3ALPHA_Q6	Tcfcp2l1.M00746_ELF1_Q6	Tcfcp2l1.M00762_DR1_Q3	Tcfcp2l1.M00763_PPAR_DR1_Q2	Tcfcp2l1.M00764_HNF4_DR1_Q3	Tcfcp2l1.M00765_COUP_DR1_Q6	Tcfcp2l1.M00771_ETS_Q4	Tcfcp2l1.M00774_NFKB_Q6_01	Tcfcp2l1.M00789_GATA_Q6	Tcfcp2l1.M00790_HNF1_Q6	Tcfcp2l1.M00791_HNF3_Q6	Tcfcp2l1.M00792_SMAD_Q6	Tcfcp2l1.M00799_MYC_Q2	Tcfcp2l1.M00801_CREB_Q3	Tcfcp2l1.M00807_EGR_Q6	Tcfcp2l1.M00810_SRF_Q4	Tcfcp2l1.M00922_SRF_Q5_01	Tcfcp2l1.M00924_AP1_Q2_01	Tcfcp2l1.M00925_AP1_Q6_01	Tcfcp2l1.M00926_AP1_Q4_01	Tcfcp2l1.M00935_NFAT_Q4_01	Tcfcp2l1.M00941_MEF2_Q6_01	Tcfcp2l1.M00967_HNF4_Q6	Tcfcp2l1.M00974_SMAD_Q6_01	Tcfcp2l1.M00982_KROX_Q6	Tcfcp2l1.M00983_MAF_Q6_01	Tcfcp2l1.M01007_SRF_Q5_02	Tcfcp2l1.M01011_HNF1_Q6_01	Tcfcp2l1.M01012_HNF3_Q6_01	Tcfcp2l1.M01016_SOX17_01	Tcfcp2l1.M01031_HNF4_Q6_01	Tcfcp2l1.M01032_HNF4_Q6_02	Tcfcp2l1.M01033_HNF4_Q6_03	Tcfcp2l1.M01036_COUPTF_Q6	Tcfcp2l1.M01075_PLZF_02	Tcfcp2l1.M01145_CMYC_01	Tcfcp2l1.M01150_DMRT5_01	Tcfcp2l1.M01154_CMYC_02	Tcfcp2l1.M01160_KID3_01	Tcfcp2l1.M00004_CMYB_01	Tcfcp2l1.M00005_AP4_01	Tcfcp2l1.M00034_P53_01	Tcfcp2l1.M00062_IRF1_01	Tcfcp2l1.M00130_FOXD3_01	Tcfcp2l1.M00175_AP4_Q5	Tcfcp2l1.M00176_AP4_Q6	Tcfcp2l1.M00183_MYB_Q6	Tcfcp2l1.M00185_NFY_Q6	Tcfcp2l1.M00189_AP2_Q6	Tcfcp2l1.M00209_NFY_C	Tcfcp2l1.M00223_STAT_01	Tcfcp2l1.M00256_NRSF_01	Tcfcp2l1.M00272_P53_02	Tcfcp2l1.M00325_NRSE_B	Tcfcp2l1.M00341_GABP_B	Tcfcp2l1.M00418_TGIF_01	Tcfcp2l1.M00450_ZIC3_01	Tcfcp2l1.M00470_AP2GAMMA_01	Tcfcp2l1.M00478_CDC5_01	Tcfcp2l1.M00494_STAT6_01	Tcfcp2l1.M00498_STAT4_01	Tcfcp2l1.M00500_STAT6_02	Tcfcp2l1.M00511_ERR1_Q2	Tcfcp2l1.M00650_MTF1_Q4	Tcfcp2l1.M00652_NRF1_Q6	Tcfcp2l1.M00655_PEA3_Q6	Tcfcp2l1.M00747_IRF1_Q6	Tcfcp2l1.M00750_HMGIY_Q6	Tcfcp2l1.M00761_P53_DECAMER_Q2	Tcfcp2l1.M00772_IRF_Q6	Tcfcp2l1.M00773_MYB_Q3	Tcfcp2l1.M00775_NFY_Q6_01	Tcfcp2l1.M00777_STAT_Q6	Tcfcp2l1.M00795_OCT_Q6	Tcfcp2l1.M00800_AP2_Q3	Tcfcp2l1.M00805_LEF1_Q2	Tcfcp2l1.M00809_FOX_Q2	Tcfcp2l1.M00913_MYB_Q5_01	Tcfcp2l1.M00915_AP2_Q6_01	Tcfcp2l1.M00927_AP4_Q6_01	Tcfcp2l1.M00932_SP1_Q4_01	Tcfcp2l1.M00933_SP1_Q2_01	Tcfcp2l1.M00963_T3R_Q6	Tcfcp2l1.M00965_DR4_Q2	Tcfcp2l1.M00971_ETS_Q6	Tcfcp2l1.M00972_IRF_Q6_01	Tcfcp2l1.M00978_LEF1TCF1_Q4	Tcfcp2l1.M00981_CREBATF_Q6	Tcfcp2l1.M00987_FOXP1_01	Tcfcp2l1.M00999_AIRE_01	Tcfcp2l1.M01000_AIRE_02	Tcfcp2l1.M01010_HMGIY_Q3	Tcfcp2l1.M01014_SOX_Q6	Tcfcp2l1.M01028_NRSF_Q4	Tcfcp2l1.M01034_EBOX_Q6_01	Tcfcp2l1.M01037_GLI_Q2	Tcfcp2l1.M01066_BLIMP1_Q6	Tcfcp2l1.M01111_RBPJK_Q4	Tcfcp2l1.M01112_RBPJK_01	Tcfcp2l1.M01117_OTX_Q1	Tcfcp2l1.M01122_ZNF219_01	Tcfcp2l1.M01123_NANOG_01	Tcfcp2l1.M01124_OCT4_02	Tcfcp2l1.M01125_OCT4_01	Tcfcp2l1.M01142_LRH1_Q5	Tcfcp2l1.M01146_DMRT1_01	Tcfcp2l1.N00001_Sox2	Tcfcp2l1.N00002_Nanog	Tcfcp2l1.N00003_Otx2	Tcfcp2l1.N00004_Rbpj	Tcfcp2l1.N00006_Nr5a2	Tcfcp2l1.N00007_SoxOctComp	Tcfcp2l1.N00009_Klf4	Tcfcp2l1.N00010_Tcfcp2l1	Tcfcp2l1.N00012_Dax1	Tcfcp2l1.N00014_Rex1	Tcfcp2l1.M00008_SP1_01	Tcfcp2l1.M00055_NMYC_01	Tcfcp2l1.M00059_YY1_01	Tcfcp2l1.M00069_YY1_02	Tcfcp2l1.M00196_SP1_Q6	Tcfcp2l1.M00466_HIF1_Q5	Tcfcp2l1.M00480_LUN1_01	Tcfcp2l1.M00514_ATF4_Q2	Tcfcp2l1.M00647_LXR_Q3	Tcfcp2l1.M00691_ATF1_Q6	Tcfcp2l1.M00707_TFIIA_Q6	Tcfcp2l1.M00733_SMAD4_Q6	Tcfcp2l1.M00776_SREBP_Q3	Tcfcp2l1.M00793_YY1_Q6	Tcfcp2l1.M00797_HIF1_Q3	Tcfcp2l1.M00931_SP1_Q6_01	Tcfcp2l1.M00976_AHRHIF_Q6	Tcfcp2l1.M01035_YY1_Q6_02	Tcfcp2l1.M01168_SREBP_Q6	Tcfcp2l1.M01177_SREBP2_Q6	Tcfcp2l1.N00005_Sall4	Tcfcp2l1.N00017_hB_Sall4	Esrrb.M00006_MEF2_01	Esrrb.M00011_EVI1_06	Esrrb.M00026_RSRFC4_01	Esrrb.M00041_CREBP1CJUN_01	Esrrb.M00052_NFKAPPAB65_01	Esrrb.M00054_NFKAPPAB_01	Esrrb.M00063_IRF2_01	Esrrb.M00078_EVI1_01	Esrrb.M00079_EVI1_02	Esrrb.M00080_EVI1_03	Esrrb.M00081_EVI1_04	Esrrb.M00082_EVI1_05	Esrrb.M00118_MYCMAX_01	Esrrb.M00123_MYCMAX_02	Esrrb.M00134_HNF4_01	Esrrb.M00152_SRF_01	Esrrb.M00155_ARP1_01	Esrrb.M00158_COUP_01	Esrrb.M00172_AP1FJ_Q2	Esrrb.M00186_SRF_Q6	Esrrb.M00215_SRF_C	Esrrb.M00222_HAND1E47_01	Esrrb.M00225_STAT3_01	Esrrb.M00231_MEF2_02	Esrrb.M00232_MEF2_03	Esrrb.M00233_MEF2_04	Esrrb.M00243_EGR1_01	Esrrb.M00251_XBP1_01	Esrrb.M00257_RREB1_01	Esrrb.M00292_FREAC4_01	Esrrb.M00302_NFAT_Q6	Esrrb.M00322_MYCMAX_B	Esrrb.M00396_EN1_01	Esrrb.M00403_AMEF2_Q6	Esrrb.M00405_MMEF2_Q6	Esrrb.M00406_HMEF2_Q6	Esrrb.M00407_RSRFC4_Q2	Esrrb.M00412_AREB6_01	Esrrb.M00413_AREB6_02	Esrrb.M00414_AREB6_03	Esrrb.M00415_AREB6_04	Esrrb.M00419_MEIS1_01	Esrrb.M00420_MEIS1AHOXA9_01	Esrrb.M00421_MEIS1BHOXA9_02	Esrrb.M00422_FOXJ2_01	Esrrb.M00423_FOXJ2_02	Esrrb.M00446_SPZ1_01	Esrrb.M00448_ZIC1_01	Esrrb.M00462_GATA6_01	Esrrb.M00482_PITX2_Q2	Esrrb.M00483_ATF6_01	Esrrb.M00490_BACH2_01	Esrrb.M00497_STAT3_02	Esrrb.M00512_PPARG_01	Esrrb.M00513_ATF3_Q6	Esrrb.M00515_PPARG_02	Esrrb.M00517_AP1_01	Esrrb.M00528_PPARG_03	Esrrb.M00531_NERF_Q2	Esrrb.M00615_MYCMAX_03	Esrrb.M00616_AFP1_Q6	Esrrb.M00632_GATA4_Q3	Esrrb.M00638_HNF4ALPHA_Q6	Esrrb.M00671_TCF4_Q5	Esrrb.M00724_HNF3ALPHA_Q6	Esrrb.M00746_ELF1_Q6	Esrrb.M00762_DR1_Q3	Esrrb.M00763_PPAR_DR1_Q2	Esrrb.M00764_HNF4_DR1_Q3	Esrrb.M00765_COUP_DR1_Q6	Esrrb.M00771_ETS_Q4	Esrrb.M00774_NFKB_Q6_01	Esrrb.M00789_GATA_Q6	Esrrb.M00790_HNF1_Q6	Esrrb.M00791_HNF3_Q6	Esrrb.M00792_SMAD_Q6	Esrrb.M00799_MYC_Q2	Esrrb.M00801_CREB_Q3	Esrrb.M00807_EGR_Q6	Esrrb.M00810_SRF_Q4	Esrrb.M00922_SRF_Q5_01	Esrrb.M00924_AP1_Q2_01	Esrrb.M00925_AP1_Q6_01	Esrrb.M00926_AP1_Q4_01	Esrrb.M00935_NFAT_Q4_01	Esrrb.M00941_MEF2_Q6_01	Esrrb.M00967_HNF4_Q6	Esrrb.M00974_SMAD_Q6_01	Esrrb.M00982_KROX_Q6	Esrrb.M00983_MAF_Q6_01	Esrrb.M01007_SRF_Q5_02	Esrrb.M01011_HNF1_Q6_01	Esrrb.M01012_HNF3_Q6_01	Esrrb.M01016_SOX17_01	Esrrb.M01031_HNF4_Q6_01	Esrrb.M01032_HNF4_Q6_02	Esrrb.M01033_HNF4_Q6_03	Esrrb.M01036_COUPTF_Q6	Esrrb.M01075_PLZF_02	Esrrb.M01145_CMYC_01	Esrrb.M01150_DMRT5_01	Esrrb.M01154_CMYC_02	Esrrb.M01160_KID3_01	Esrrb.M00004_CMYB_01	Esrrb.M00005_AP4_01	Esrrb.M00034_P53_01	Esrrb.M00062_IRF1_01	Esrrb.M00130_FOXD3_01	Esrrb.M00175_AP4_Q5	Esrrb.M00176_AP4_Q6	Esrrb.M00183_MYB_Q6	Esrrb.M00185_NFY_Q6	Esrrb.M00189_AP2_Q6	Esrrb.M00209_NFY_C	Esrrb.M00223_STAT_01	Esrrb.M00256_NRSF_01	Esrrb.M00272_P53_02	Esrrb.M00325_NRSE_B	Esrrb.M00341_GABP_B	Esrrb.M00418_TGIF_01	Esrrb.M00450_ZIC3_01	Esrrb.M00470_AP2GAMMA_01	Esrrb.M00478_CDC5_01	Esrrb.M00494_STAT6_01	Esrrb.M00498_STAT4_01	Esrrb.M00500_STAT6_02	Esrrb.M00511_ERR1_Q2	Esrrb.M00650_MTF1_Q4	Esrrb.M00652_NRF1_Q6	Esrrb.M00655_PEA3_Q6	Esrrb.M00747_IRF1_Q6	Esrrb.M00750_HMGIY_Q6	Esrrb.M00761_P53_DECAMER_Q2	Esrrb.M00772_IRF_Q6	Esrrb.M00773_MYB_Q3	Esrrb.M00775_NFY_Q6_01	Esrrb.M00777_STAT_Q6	Esrrb.M00795_OCT_Q6	Esrrb.M00800_AP2_Q3	Esrrb.M00805_LEF1_Q2	Esrrb.M00809_FOX_Q2	Esrrb.M00913_MYB_Q5_01	Esrrb.M00915_AP2_Q6_01	Esrrb.M00927_AP4_Q6_01	Esrrb.M00932_SP1_Q4_01	Esrrb.M00933_SP1_Q2_01	Esrrb.M00963_T3R_Q6	Esrrb.M00965_DR4_Q2	Esrrb.M00971_ETS_Q6	Esrrb.M00972_IRF_Q6_01	Esrrb.M00978_LEF1TCF1_Q4	Esrrb.M00981_CREBATF_Q6	Esrrb.M00987_FOXP1_01	Esrrb.M00999_AIRE_01	Esrrb.M01000_AIRE_02	Esrrb.M01010_HMGIY_Q3	Esrrb.M01014_SOX_Q6	Esrrb.M01028_NRSF_Q4	Esrrb.M01034_EBOX_Q6_01	Esrrb.M01037_GLI_Q2	Esrrb.M01066_BLIMP1_Q6	Esrrb.M01111_RBPJK_Q4	Esrrb.M01112_RBPJK_01	Esrrb.M01117_OTX_Q1	Esrrb.M01122_ZNF219_01	Esrrb.M01123_NANOG_01	Esrrb.M01124_OCT4_02	Esrrb.M01125_OCT4_01	Esrrb.M01142_LRH1_Q5	Esrrb.M01146_DMRT1_01	Esrrb.N00001_Sox2	Esrrb.N00002_Nanog	Esrrb.N00003_Otx2	Esrrb.N00004_Rbpj	Esrrb.N00006_Nr5a2	Esrrb.N00007_SoxOctComp	Esrrb.N00009_Klf4	Esrrb.N00010_Tcfcp2l1	Esrrb.N00012_Dax1	Esrrb.N00014_Rex1	Esrrb.M00008_SP1_01	Esrrb.M00055_NMYC_01	Esrrb.M00059_YY1_01	Esrrb.M00069_YY1_02	Esrrb.M00196_SP1_Q6	Esrrb.M00466_HIF1_Q5	Esrrb.M00480_LUN1_01	Esrrb.M00514_ATF4_Q2	Esrrb.M00647_LXR_Q3	Esrrb.M00691_ATF1_Q6	Esrrb.M00707_TFIIA_Q6	Esrrb.M00733_SMAD4_Q6	Esrrb.M00776_SREBP_Q3	Esrrb.M00793_YY1_Q6	Esrrb.M00797_HIF1_Q3	Esrrb.M00931_SP1_Q6_01	Esrrb.M00976_AHRHIF_Q6	Esrrb.M01035_YY1_Q6_02	Esrrb.M01168_SREBP_Q6	Esrrb.M01177_SREBP2_Q6	Esrrb.N00005_Sall4	Esrrb.N00017_hB_Sall4	E2f1.Mycn.M00006_MEF2_01	E2f1.Mycn.M00011_EVI1_06	E2f1.Mycn.M00026_RSRFC4_01	E2f1.Mycn.M00041_CREBP1CJUN_01	E2f1.Mycn.M00052_NFKAPPAB65_01	E2f1.Mycn.M00054_NFKAPPAB_01	E2f1.Mycn.M00063_IRF2_01	E2f1.Mycn.M00078_EVI1_01	E2f1.Mycn.M00079_EVI1_02	E2f1.Mycn.M00080_EVI1_03	E2f1.Mycn.M00081_EVI1_04	E2f1.Mycn.M00082_EVI1_05	E2f1.Mycn.M00118_MYCMAX_01	E2f1.Mycn.M00123_MYCMAX_02	E2f1.Mycn.M00134_HNF4_01	E2f1.Mycn.M00152_SRF_01	E2f1.Mycn.M00155_ARP1_01	E2f1.Mycn.M00158_COUP_01	E2f1.Mycn.M00172_AP1FJ_Q2	E2f1.Mycn.M00186_SRF_Q6	E2f1.Mycn.M00215_SRF_C	E2f1.Mycn.M00222_HAND1E47_01	E2f1.Mycn.M00225_STAT3_01	E2f1.Mycn.M00231_MEF2_02	E2f1.Mycn.M00232_MEF2_03	E2f1.Mycn.M00233_MEF2_04	E2f1.Mycn.M00243_EGR1_01	E2f1.Mycn.M00251_XBP1_01	E2f1.Mycn.M00257_RREB1_01	E2f1.Mycn.M00292_FREAC4_01	E2f1.Mycn.M00302_NFAT_Q6	E2f1.Mycn.M00322_MYCMAX_B	E2f1.Mycn.M00396_EN1_01	E2f1.Mycn.M00403_AMEF2_Q6	E2f1.Mycn.M00405_MMEF2_Q6	E2f1.Mycn.M00406_HMEF2_Q6	E2f1.Mycn.M00407_RSRFC4_Q2	E2f1.Mycn.M00412_AREB6_01	E2f1.Mycn.M00413_AREB6_02	E2f1.Mycn.M00414_AREB6_03	E2f1.Mycn.M00415_AREB6_04	E2f1.Mycn.M00419_MEIS1_01	E2f1.Mycn.M00420_MEIS1AHOXA9_01	E2f1.Mycn.M00421_MEIS1BHOXA9_02	E2f1.Mycn.M00422_FOXJ2_01	E2f1.Mycn.M00423_FOXJ2_02	E2f1.Mycn.M00446_SPZ1_01	E2f1.Mycn.M00448_ZIC1_01	E2f1.Mycn.M00462_GATA6_01	E2f1.Mycn.M00482_PITX2_Q2	E2f1.Mycn.M00483_ATF6_01	E2f1.Mycn.M00490_BACH2_01	E2f1.Mycn.M00497_STAT3_02	E2f1.Mycn.M00512_PPARG_01	E2f1.Mycn.M00513_ATF3_Q6	E2f1.Mycn.M00515_PPARG_02	E2f1.Mycn.M00517_AP1_01	E2f1.Mycn.M00528_PPARG_03	E2f1.Mycn.M00531_NERF_Q2	E2f1.Mycn.M00615_MYCMAX_03	E2f1.Mycn.M00616_AFP1_Q6	E2f1.Mycn.M00632_GATA4_Q3	E2f1.Mycn.M00638_HNF4ALPHA_Q6	E2f1.Mycn.M00671_TCF4_Q5	E2f1.Mycn.M00724_HNF3ALPHA_Q6	E2f1.Mycn.M00746_ELF1_Q6	E2f1.Mycn.M00762_DR1_Q3	E2f1.Mycn.M00763_PPAR_DR1_Q2	E2f1.Mycn.M00764_HNF4_DR1_Q3	E2f1.Mycn.M00765_COUP_DR1_Q6	E2f1.Mycn.M00771_ETS_Q4	E2f1.Mycn.M00774_NFKB_Q6_01	E2f1.Mycn.M00789_GATA_Q6	E2f1.Mycn.M00790_HNF1_Q6	E2f1.Mycn.M00791_HNF3_Q6	E2f1.Mycn.M00792_SMAD_Q6	E2f1.Mycn.M00799_MYC_Q2	E2f1.Mycn.M00801_CREB_Q3	E2f1.Mycn.M00807_EGR_Q6	E2f1.Mycn.M00810_SRF_Q4	E2f1.Mycn.M00922_SRF_Q5_01	E2f1.Mycn.M00924_AP1_Q2_01	E2f1.Mycn.M00925_AP1_Q6_01	E2f1.Mycn.M00926_AP1_Q4_01	E2f1.Mycn.M00935_NFAT_Q4_01	E2f1.Mycn.M00941_MEF2_Q6_01	E2f1.Mycn.M00967_HNF4_Q6	E2f1.Mycn.M00974_SMAD_Q6_01	E2f1.Mycn.M00982_KROX_Q6	E2f1.Mycn.M00983_MAF_Q6_01	E2f1.Mycn.M01007_SRF_Q5_02	E2f1.Mycn.M01011_HNF1_Q6_01	E2f1.Mycn.M01012_HNF3_Q6_01	E2f1.Mycn.M01016_SOX17_01	E2f1.Mycn.M01031_HNF4_Q6_01	E2f1.Mycn.M01032_HNF4_Q6_02	E2f1.Mycn.M01033_HNF4_Q6_03	E2f1.Mycn.M01036_COUPTF_Q6	E2f1.Mycn.M01075_PLZF_02	E2f1.Mycn.M01145_CMYC_01	E2f1.Mycn.M01150_DMRT5_01	E2f1.Mycn.M01154_CMYC_02	E2f1.Mycn.M01160_KID3_01	E2f1.Mycn.M00004_CMYB_01	E2f1.Mycn.M00005_AP4_01	E2f1.Mycn.M00034_P53_01	E2f1.Mycn.M00062_IRF1_01	E2f1.Mycn.M00130_FOXD3_01	E2f1.Mycn.M00175_AP4_Q5	E2f1.Mycn.M00176_AP4_Q6	E2f1.Mycn.M00183_MYB_Q6	E2f1.Mycn.M00185_NFY_Q6	E2f1.Mycn.M00189_AP2_Q6	E2f1.Mycn.M00209_NFY_C	E2f1.Mycn.M00223_STAT_01	E2f1.Mycn.M00256_NRSF_01	E2f1.Mycn.M00272_P53_02	E2f1.Mycn.M00325_NRSE_B	E2f1.Mycn.M00341_GABP_B	E2f1.Mycn.M00418_TGIF_01	E2f1.Mycn.M00450_ZIC3_01	E2f1.Mycn.M00470_AP2GAMMA_01	E2f1.Mycn.M00478_CDC5_01	E2f1.Mycn.M00494_STAT6_01	E2f1.Mycn.M00498_STAT4_01	E2f1.Mycn.M00500_STAT6_02	E2f1.Mycn.M00511_ERR1_Q2	E2f1.Mycn.M00650_MTF1_Q4	E2f1.Mycn.M00652_NRF1_Q6	E2f1.Mycn.M00655_PEA3_Q6	E2f1.Mycn.M00747_IRF1_Q6	E2f1.Mycn.M00750_HMGIY_Q6	E2f1.Mycn.M00761_P53_DECAMER_Q2	E2f1.Mycn.M00772_IRF_Q6	E2f1.Mycn.M00773_MYB_Q3	E2f1.Mycn.M00775_NFY_Q6_01	E2f1.Mycn.M00777_STAT_Q6	E2f1.Mycn.M00795_OCT_Q6	E2f1.Mycn.M00800_AP2_Q3	E2f1.Mycn.M00805_LEF1_Q2	E2f1.Mycn.M00809_FOX_Q2	E2f1.Mycn.M00913_MYB_Q5_01	E2f1.Mycn.M00915_AP2_Q6_01	E2f1.Mycn.M00927_AP4_Q6_01	E2f1.Mycn.M00932_SP1_Q4_01	E2f1.Mycn.M00933_SP1_Q2_01	E2f1.Mycn.M00963_T3R_Q6	E2f1.Mycn.M00965_DR4_Q2	E2f1.Mycn.M00971_ETS_Q6	E2f1.Mycn.M00972_IRF_Q6_01	E2f1.Mycn.M00978_LEF1TCF1_Q4	E2f1.Mycn.M00981_CREBATF_Q6	E2f1.Mycn.M00987_FOXP1_01	E2f1.Mycn.M00999_AIRE_01	E2f1.Mycn.M01000_AIRE_02	E2f1.Mycn.M01010_HMGIY_Q3	E2f1.Mycn.M01014_SOX_Q6	E2f1.Mycn.M01028_NRSF_Q4	E2f1.Mycn.M01034_EBOX_Q6_01	E2f1.Mycn.M01037_GLI_Q2	E2f1.Mycn.M01066_BLIMP1_Q6	E2f1.Mycn.M01111_RBPJK_Q4	E2f1.Mycn.M01112_RBPJK_01	E2f1.Mycn.M01117_OTX_Q1	E2f1.Mycn.M01122_ZNF219_01	E2f1.Mycn.M01123_NANOG_01	E2f1.Mycn.M01124_OCT4_02	E2f1.Mycn.M01125_OCT4_01	E2f1.Mycn.M01142_LRH1_Q5	E2f1.Mycn.M01146_DMRT1_01	E2f1.Mycn.N00001_Sox2	E2f1.Mycn.N00002_Nanog	E2f1.Mycn.N00003_Otx2	E2f1.Mycn.N00004_Rbpj	E2f1.Mycn.N00006_Nr5a2	E2f1.Mycn.N00007_SoxOctComp	E2f1.Mycn.N00009_Klf4	E2f1.Mycn.N00010_Tcfcp2l1	E2f1.Mycn.N00012_Dax1	E2f1.Mycn.N00014_Rex1	E2f1.Mycn.M00008_SP1_01	E2f1.Mycn.M00055_NMYC_01	E2f1.Mycn.M00059_YY1_01	E2f1.Mycn.M00069_YY1_02	E2f1.Mycn.M00196_SP1_Q6	E2f1.Mycn.M00466_HIF1_Q5	E2f1.Mycn.M00480_LUN1_01	E2f1.Mycn.M00514_ATF4_Q2	E2f1.Mycn.M00647_LXR_Q3	E2f1.Mycn.M00691_ATF1_Q6	E2f1.Mycn.M00707_TFIIA_Q6	E2f1.Mycn.M00733_SMAD4_Q6	E2f1.Mycn.M00776_SREBP_Q3	E2f1.Mycn.M00793_YY1_Q6	E2f1.Mycn.M00797_HIF1_Q3	E2f1.Mycn.M00931_SP1_Q6_01	E2f1.Mycn.M00976_AHRHIF_Q6	E2f1.Mycn.M01035_YY1_Q6_02	E2f1.Mycn.M01168_SREBP_Q6	E2f1.Mycn.M01177_SREBP2_Q6	E2f1.Mycn.N00005_Sall4	E2f1.Mycn.N00017_hB_Sall4	E2f1.Zfx.M00006_MEF2_01	E2f1.Zfx.M00011_EVI1_06	E2f1.Zfx.M00026_RSRFC4_01	E2f1.Zfx.M00041_CREBP1CJUN_01	E2f1.Zfx.M00052_NFKAPPAB65_01	E2f1.Zfx.M00054_NFKAPPAB_01	E2f1.Zfx.M00063_IRF2_01	E2f1.Zfx.M00078_EVI1_01	E2f1.Zfx.M00079_EVI1_02	E2f1.Zfx.M00080_EVI1_03	E2f1.Zfx.M00081_EVI1_04	E2f1.Zfx.M00082_EVI1_05	E2f1.Zfx.M00118_MYCMAX_01	E2f1.Zfx.M00123_MYCMAX_02	E2f1.Zfx.M00134_HNF4_01	E2f1.Zfx.M00152_SRF_01	E2f1.Zfx.M00155_ARP1_01	E2f1.Zfx.M00158_COUP_01	E2f1.Zfx.M00172_AP1FJ_Q2	E2f1.Zfx.M00186_SRF_Q6	E2f1.Zfx.M00215_SRF_C	E2f1.Zfx.M00222_HAND1E47_01	E2f1.Zfx.M00225_STAT3_01	E2f1.Zfx.M00231_MEF2_02	E2f1.Zfx.M00232_MEF2_03	E2f1.Zfx.M00233_MEF2_04	E2f1.Zfx.M00243_EGR1_01	E2f1.Zfx.M00251_XBP1_01	E2f1.Zfx.M00257_RREB1_01	E2f1.Zfx.M00292_FREAC4_01	E2f1.Zfx.M00302_NFAT_Q6	E2f1.Zfx.M00322_MYCMAX_B	E2f1.Zfx.M00396_EN1_01	E2f1.Zfx.M00403_AMEF2_Q6	E2f1.Zfx.M00405_MMEF2_Q6	E2f1.Zfx.M00406_HMEF2_Q6	E2f1.Zfx.M00407_RSRFC4_Q2	E2f1.Zfx.M00412_AREB6_01	E2f1.Zfx.M00413_AREB6_02	E2f1.Zfx.M00414_AREB6_03	E2f1.Zfx.M00415_AREB6_04	E2f1.Zfx.M00419_MEIS1_01	E2f1.Zfx.M00420_MEIS1AHOXA9_01	E2f1.Zfx.M00421_MEIS1BHOXA9_02	E2f1.Zfx.M00422_FOXJ2_01	E2f1.Zfx.M00423_FOXJ2_02	E2f1.Zfx.M00446_SPZ1_01	E2f1.Zfx.M00448_ZIC1_01	E2f1.Zfx.M00462_GATA6_01	E2f1.Zfx.M00482_PITX2_Q2	E2f1.Zfx.M00483_ATF6_01	E2f1.Zfx.M00490_BACH2_01	E2f1.Zfx.M00497_STAT3_02	E2f1.Zfx.M00512_PPARG_01	E2f1.Zfx.M00513_ATF3_Q6	E2f1.Zfx.M00515_PPARG_02	E2f1.Zfx.M00517_AP1_01	E2f1.Zfx.M00528_PPARG_03	E2f1.Zfx.M00531_NERF_Q2	E2f1.Zfx.M00615_MYCMAX_03	E2f1.Zfx.M00616_AFP1_Q6	E2f1.Zfx.M00632_GATA4_Q3	E2f1.Zfx.M00638_HNF4ALPHA_Q6	E2f1.Zfx.M00671_TCF4_Q5	E2f1.Zfx.M00724_HNF3ALPHA_Q6	E2f1.Zfx.M00746_ELF1_Q6	E2f1.Zfx.M00762_DR1_Q3	E2f1.Zfx.M00763_PPAR_DR1_Q2	E2f1.Zfx.M00764_HNF4_DR1_Q3	E2f1.Zfx.M00765_COUP_DR1_Q6	E2f1.Zfx.M00771_ETS_Q4	E2f1.Zfx.M00774_NFKB_Q6_01	E2f1.Zfx.M00789_GATA_Q6	E2f1.Zfx.M00790_HNF1_Q6	E2f1.Zfx.M00791_HNF3_Q6	E2f1.Zfx.M00792_SMAD_Q6	E2f1.Zfx.M00799_MYC_Q2	E2f1.Zfx.M00801_CREB_Q3	E2f1.Zfx.M00807_EGR_Q6	E2f1.Zfx.M00810_SRF_Q4	E2f1.Zfx.M00922_SRF_Q5_01	E2f1.Zfx.M00924_AP1_Q2_01	E2f1.Zfx.M00925_AP1_Q6_01	E2f1.Zfx.M00926_AP1_Q4_01	E2f1.Zfx.M00935_NFAT_Q4_01	E2f1.Zfx.M00941_MEF2_Q6_01	E2f1.Zfx.M00967_HNF4_Q6	E2f1.Zfx.M00974_SMAD_Q6_01	E2f1.Zfx.M00982_KROX_Q6	E2f1.Zfx.M00983_MAF_Q6_01	E2f1.Zfx.M01007_SRF_Q5_02	E2f1.Zfx.M01011_HNF1_Q6_01	E2f1.Zfx.M01012_HNF3_Q6_01	E2f1.Zfx.M01016_SOX17_01	E2f1.Zfx.M01031_HNF4_Q6_01	E2f1.Zfx.M01032_HNF4_Q6_02	E2f1.Zfx.M01033_HNF4_Q6_03	E2f1.Zfx.M01036_COUPTF_Q6	E2f1.Zfx.M01075_PLZF_02	E2f1.Zfx.M01145_CMYC_01	E2f1.Zfx.M01150_DMRT5_01	E2f1.Zfx.M01154_CMYC_02	E2f1.Zfx.M01160_KID3_01	E2f1.Zfx.M00004_CMYB_01	E2f1.Zfx.M00005_AP4_01	E2f1.Zfx.M00034_P53_01	E2f1.Zfx.M00062_IRF1_01	E2f1.Zfx.M00130_FOXD3_01	E2f1.Zfx.M00175_AP4_Q5	E2f1.Zfx.M00176_AP4_Q6	E2f1.Zfx.M00183_MYB_Q6	E2f1.Zfx.M00185_NFY_Q6	E2f1.Zfx.M00189_AP2_Q6	E2f1.Zfx.M00209_NFY_C	E2f1.Zfx.M00223_STAT_01	E2f1.Zfx.M00256_NRSF_01	E2f1.Zfx.M00272_P53_02	E2f1.Zfx.M00325_NRSE_B	E2f1.Zfx.M00341_GABP_B	E2f1.Zfx.M00418_TGIF_01	E2f1.Zfx.M00450_ZIC3_01	E2f1.Zfx.M00470_AP2GAMMA_01	E2f1.Zfx.M00478_CDC5_01	E2f1.Zfx.M00494_STAT6_01	E2f1.Zfx.M00498_STAT4_01	E2f1.Zfx.M00500_STAT6_02	E2f1.Zfx.M00511_ERR1_Q2	E2f1.Zfx.M00650_MTF1_Q4	E2f1.Zfx.M00652_NRF1_Q6	E2f1.Zfx.M00655_PEA3_Q6	E2f1.Zfx.M00747_IRF1_Q6	E2f1.Zfx.M00750_HMGIY_Q6	E2f1.Zfx.M00761_P53_DECAMER_Q2	E2f1.Zfx.M00772_IRF_Q6	E2f1.Zfx.M00773_MYB_Q3	E2f1.Zfx.M00775_NFY_Q6_01	E2f1.Zfx.M00777_STAT_Q6	E2f1.Zfx.M00795_OCT_Q6	E2f1.Zfx.M00800_AP2_Q3	E2f1.Zfx.M00805_LEF1_Q2	E2f1.Zfx.M00809_FOX_Q2	E2f1.Zfx.M00913_MYB_Q5_01	E2f1.Zfx.M00915_AP2_Q6_01	E2f1.Zfx.M00927_AP4_Q6_01	E2f1.Zfx.M00932_SP1_Q4_01	E2f1.Zfx.M00933_SP1_Q2_01	E2f1.Zfx.M00963_T3R_Q6	E2f1.Zfx.M00965_DR4_Q2	E2f1.Zfx.M00971_ETS_Q6	E2f1.Zfx.M00972_IRF_Q6_01	E2f1.Zfx.M00978_LEF1TCF1_Q4	E2f1.Zfx.M00981_CREBATF_Q6	E2f1.Zfx.M00987_FOXP1_01	E2f1.Zfx.M00999_AIRE_01	E2f1.Zfx.M01000_AIRE_02	E2f1.Zfx.M01010_HMGIY_Q3	E2f1.Zfx.M01014_SOX_Q6	E2f1.Zfx.M01028_NRSF_Q4	E2f1.Zfx.M01034_EBOX_Q6_01	E2f1.Zfx.M01037_GLI_Q2	E2f1.Zfx.M01066_BLIMP1_Q6	E2f1.Zfx.M01111_RBPJK_Q4	E2f1.Zfx.M01112_RBPJK_01	E2f1.Zfx.M01117_OTX_Q1	E2f1.Zfx.M01122_ZNF219_01	E2f1.Zfx.M01123_NANOG_01	E2f1.Zfx.M01124_OCT4_02	E2f1.Zfx.M01125_OCT4_01	E2f1.Zfx.M01142_LRH1_Q5	E2f1.Zfx.M01146_DMRT1_01	E2f1.Zfx.N00001_Sox2	E2f1.Zfx.N00002_Nanog	E2f1.Zfx.N00003_Otx2	E2f1.Zfx.N00004_Rbpj	E2f1.Zfx.N00006_Nr5a2	E2f1.Zfx.N00007_SoxOctComp	E2f1.Zfx.N00009_Klf4	E2f1.Zfx.N00010_Tcfcp2l1	E2f1.Zfx.N00012_Dax1	E2f1.Zfx.N00014_Rex1	E2f1.Zfx.M00008_SP1_01	E2f1.Zfx.M00055_NMYC_01	E2f1.Zfx.M00059_YY1_01	E2f1.Zfx.M00069_YY1_02	E2f1.Zfx.M00196_SP1_Q6	E2f1.Zfx.M00466_HIF1_Q5	E2f1.Zfx.M00480_LUN1_01	E2f1.Zfx.M00514_ATF4_Q2	E2f1.Zfx.M00647_LXR_Q3	E2f1.Zfx.M00691_ATF1_Q6	E2f1.Zfx.M00707_TFIIA_Q6	E2f1.Zfx.M00733_SMAD4_Q6	E2f1.Zfx.M00776_SREBP_Q3	E2f1.Zfx.M00793_YY1_Q6	E2f1.Zfx.M00797_HIF1_Q3	E2f1.Zfx.M00931_SP1_Q6_01	E2f1.Zfx.M00976_AHRHIF_Q6	E2f1.Zfx.M01035_YY1_Q6_02	E2f1.Zfx.M01168_SREBP_Q6	E2f1.Zfx.M01177_SREBP2_Q6	E2f1.Zfx.N00005_Sall4	E2f1.Zfx.N00017_hB_Sall4	E2f1.Myc.M00006_MEF2_01	E2f1.Myc.M00011_EVI1_06	E2f1.Myc.M00026_RSRFC4_01	E2f1.Myc.M00041_CREBP1CJUN_01	E2f1.Myc.M00052_NFKAPPAB65_01	E2f1.Myc.M00054_NFKAPPAB_01	E2f1.Myc.M00063_IRF2_01	E2f1.Myc.M00078_EVI1_01	E2f1.Myc.M00079_EVI1_02	E2f1.Myc.M00080_EVI1_03	E2f1.Myc.M00081_EVI1_04	E2f1.Myc.M00082_EVI1_05	E2f1.Myc.M00118_MYCMAX_01	E2f1.Myc.M00123_MYCMAX_02	E2f1.Myc.M00134_HNF4_01	E2f1.Myc.M00152_SRF_01	E2f1.Myc.M00155_ARP1_01	E2f1.Myc.M00158_COUP_01	E2f1.Myc.M00172_AP1FJ_Q2	E2f1.Myc.M00186_SRF_Q6	E2f1.Myc.M00215_SRF_C	E2f1.Myc.M00222_HAND1E47_01	E2f1.Myc.M00225_STAT3_01	E2f1.Myc.M00231_MEF2_02	E2f1.Myc.M00232_MEF2_03	E2f1.Myc.M00233_MEF2_04	E2f1.Myc.M00243_EGR1_01	E2f1.Myc.M00251_XBP1_01	E2f1.Myc.M00257_RREB1_01	E2f1.Myc.M00292_FREAC4_01	E2f1.Myc.M00302_NFAT_Q6	E2f1.Myc.M00322_MYCMAX_B	E2f1.Myc.M00396_EN1_01	E2f1.Myc.M00403_AMEF2_Q6	E2f1.Myc.M00405_MMEF2_Q6	E2f1.Myc.M00406_HMEF2_Q6	E2f1.Myc.M00407_RSRFC4_Q2	E2f1.Myc.M00412_AREB6_01	E2f1.Myc.M00413_AREB6_02	E2f1.Myc.M00414_AREB6_03	E2f1.Myc.M00415_AREB6_04	E2f1.Myc.M00419_MEIS1_01	E2f1.Myc.M00420_MEIS1AHOXA9_01	E2f1.Myc.M00421_MEIS1BHOXA9_02	E2f1.Myc.M00422_FOXJ2_01	E2f1.Myc.M00423_FOXJ2_02	E2f1.Myc.M00446_SPZ1_01	E2f1.Myc.M00448_ZIC1_01	E2f1.Myc.M00462_GATA6_01	E2f1.Myc.M00482_PITX2_Q2	E2f1.Myc.M00483_ATF6_01	E2f1.Myc.M00490_BACH2_01	E2f1.Myc.M00497_STAT3_02	E2f1.Myc.M00512_PPARG_01	E2f1.Myc.M00513_ATF3_Q6	E2f1.Myc.M00515_PPARG_02	E2f1.Myc.M00517_AP1_01	E2f1.Myc.M00528_PPARG_03	E2f1.Myc.M00531_NERF_Q2	E2f1.Myc.M00615_MYCMAX_03	E2f1.Myc.M00616_AFP1_Q6	E2f1.Myc.M00632_GATA4_Q3	E2f1.Myc.M00638_HNF4ALPHA_Q6	E2f1.Myc.M00671_TCF4_Q5	E2f1.Myc.M00724_HNF3ALPHA_Q6	E2f1.Myc.M00746_ELF1_Q6	E2f1.Myc.M00762_DR1_Q3	E2f1.Myc.M00763_PPAR_DR1_Q2	E2f1.Myc.M00764_HNF4_DR1_Q3	E2f1.Myc.M00765_COUP_DR1_Q6	E2f1.Myc.M00771_ETS_Q4	E2f1.Myc.M00774_NFKB_Q6_01	E2f1.Myc.M00789_GATA_Q6	E2f1.Myc.M00790_HNF1_Q6	E2f1.Myc.M00791_HNF3_Q6	E2f1.Myc.M00792_SMAD_Q6	E2f1.Myc.M00799_MYC_Q2	E2f1.Myc.M00801_CREB_Q3	E2f1.Myc.M00807_EGR_Q6	E2f1.Myc.M00810_SRF_Q4	E2f1.Myc.M00922_SRF_Q5_01	E2f1.Myc.M00924_AP1_Q2_01	E2f1.Myc.M00925_AP1_Q6_01	E2f1.Myc.M00926_AP1_Q4_01	E2f1.Myc.M00935_NFAT_Q4_01	E2f1.Myc.M00941_MEF2_Q6_01	E2f1.Myc.M00967_HNF4_Q6	E2f1.Myc.M00974_SMAD_Q6_01	E2f1.Myc.M00982_KROX_Q6	E2f1.Myc.M00983_MAF_Q6_01	E2f1.Myc.M01007_SRF_Q5_02	E2f1.Myc.M01011_HNF1_Q6_01	E2f1.Myc.M01012_HNF3_Q6_01	E2f1.Myc.M01016_SOX17_01	E2f1.Myc.M01031_HNF4_Q6_01	E2f1.Myc.M01032_HNF4_Q6_02	E2f1.Myc.M01033_HNF4_Q6_03	E2f1.Myc.M01036_COUPTF_Q6	E2f1.Myc.M01075_PLZF_02	E2f1.Myc.M01145_CMYC_01	E2f1.Myc.M01150_DMRT5_01	E2f1.Myc.M01154_CMYC_02	E2f1.Myc.M01160_KID3_01	E2f1.Myc.M00004_CMYB_01	E2f1.Myc.M00005_AP4_01	E2f1.Myc.M00034_P53_01	E2f1.Myc.M00062_IRF1_01	E2f1.Myc.M00130_FOXD3_01	E2f1.Myc.M00175_AP4_Q5	E2f1.Myc.M00176_AP4_Q6	E2f1.Myc.M00183_MYB_Q6	E2f1.Myc.M00185_NFY_Q6	E2f1.Myc.M00189_AP2_Q6	E2f1.Myc.M00209_NFY_C	E2f1.Myc.M00223_STAT_01	E2f1.Myc.M00256_NRSF_01	E2f1.Myc.M00272_P53_02	E2f1.Myc.M00325_NRSE_B	E2f1.Myc.M00341_GABP_B	E2f1.Myc.M00418_TGIF_01	E2f1.Myc.M00450_ZIC3_01	E2f1.Myc.M00470_AP2GAMMA_01	E2f1.Myc.M00478_CDC5_01	E2f1.Myc.M00494_STAT6_01	E2f1.Myc.M00498_STAT4_01	E2f1.Myc.M00500_STAT6_02	E2f1.Myc.M00511_ERR1_Q2	E2f1.Myc.M00650_MTF1_Q4	E2f1.Myc.M00652_NRF1_Q6	E2f1.Myc.M00655_PEA3_Q6	E2f1.Myc.M00747_IRF1_Q6	E2f1.Myc.M00750_HMGIY_Q6	E2f1.Myc.M00761_P53_DECAMER_Q2	E2f1.Myc.M00772_IRF_Q6	E2f1.Myc.M00773_MYB_Q3	E2f1.Myc.M00775_NFY_Q6_01	E2f1.Myc.M00777_STAT_Q6	E2f1.Myc.M00795_OCT_Q6	E2f1.Myc.M00800_AP2_Q3	E2f1.Myc.M00805_LEF1_Q2	E2f1.Myc.M00809_FOX_Q2	E2f1.Myc.M00913_MYB_Q5_01	E2f1.Myc.M00915_AP2_Q6_01	E2f1.Myc.M00927_AP4_Q6_01	E2f1.Myc.M00932_SP1_Q4_01	E2f1.Myc.M00933_SP1_Q2_01	E2f1.Myc.M00963_T3R_Q6	E2f1.Myc.M00965_DR4_Q2	E2f1.Myc.M00971_ETS_Q6	E2f1.Myc.M00972_IRF_Q6_01	E2f1.Myc.M00978_LEF1TCF1_Q4	E2f1.Myc.M00981_CREBATF_Q6	E2f1.Myc.M00987_FOXP1_01	E2f1.Myc.M00999_AIRE_01	E2f1.Myc.M01000_AIRE_02	E2f1.Myc.M01010_HMGIY_Q3	E2f1.Myc.M01014_SOX_Q6	E2f1.Myc.M01028_NRSF_Q4	E2f1.Myc.M01034_EBOX_Q6_01	E2f1.Myc.M01037_GLI_Q2	E2f1.Myc.M01066_BLIMP1_Q6	E2f1.Myc.M01111_RBPJK_Q4	E2f1.Myc.M01112_RBPJK_01	E2f1.Myc.M01117_OTX_Q1	E2f1.Myc.M01122_ZNF219_01	E2f1.Myc.M01123_NANOG_01	E2f1.Myc.M01124_OCT4_02	E2f1.Myc.M01125_OCT4_01	E2f1.Myc.M01142_LRH1_Q5	E2f1.Myc.M01146_DMRT1_01	E2f1.Myc.N00001_Sox2	E2f1.Myc.N00002_Nanog	E2f1.Myc.N00003_Otx2	E2f1.Myc.N00004_Rbpj	E2f1.Myc.N00006_Nr5a2	E2f1.Myc.N00007_SoxOctComp	E2f1.Myc.N00009_Klf4	E2f1.Myc.N00010_Tcfcp2l1	E2f1.Myc.N00012_Dax1	E2f1.Myc.N00014_Rex1	E2f1.Myc.M00008_SP1_01	E2f1.Myc.M00055_NMYC_01	E2f1.Myc.M00059_YY1_01	E2f1.Myc.M00069_YY1_02	E2f1.Myc.M00196_SP1_Q6	E2f1.Myc.M00466_HIF1_Q5	E2f1.Myc.M00480_LUN1_01	E2f1.Myc.M00514_ATF4_Q2	E2f1.Myc.M00647_LXR_Q3	E2f1.Myc.M00691_ATF1_Q6	E2f1.Myc.M00707_TFIIA_Q6	E2f1.Myc.M00733_SMAD4_Q6	E2f1.Myc.M00776_SREBP_Q3	E2f1.Myc.M00793_YY1_Q6	E2f1.Myc.M00797_HIF1_Q3	E2f1.Myc.M00931_SP1_Q6_01	E2f1.Myc.M00976_AHRHIF_Q6	E2f1.Myc.M01035_YY1_Q6_02	E2f1.Myc.M01168_SREBP_Q6	E2f1.Myc.M01177_SREBP2_Q6	E2f1.Myc.N00005_Sall4	E2f1.Myc.N00017_hB_Sall4	E2f1.Klf4.M00006_MEF2_01	E2f1.Klf4.M00011_EVI1_06	E2f1.Klf4.M00026_RSRFC4_01	E2f1.Klf4.M00041_CREBP1CJUN_01	E2f1.Klf4.M00052_NFKAPPAB65_01	E2f1.Klf4.M00054_NFKAPPAB_01	E2f1.Klf4.M00063_IRF2_01	E2f1.Klf4.M00078_EVI1_01	E2f1.Klf4.M00079_EVI1_02	E2f1.Klf4.M00080_EVI1_03	E2f1.Klf4.M00081_EVI1_04	E2f1.Klf4.M00082_EVI1_05	E2f1.Klf4.M00118_MYCMAX_01	E2f1.Klf4.M00123_MYCMAX_02	E2f1.Klf4.M00134_HNF4_01	E2f1.Klf4.M00152_SRF_01	E2f1.Klf4.M00155_ARP1_01	E2f1.Klf4.M00158_COUP_01	E2f1.Klf4.M00172_AP1FJ_Q2	E2f1.Klf4.M00186_SRF_Q6	E2f1.Klf4.M00215_SRF_C	E2f1.Klf4.M00222_HAND1E47_01	E2f1.Klf4.M00225_STAT3_01	E2f1.Klf4.M00231_MEF2_02	E2f1.Klf4.M00232_MEF2_03	E2f1.Klf4.M00233_MEF2_04	E2f1.Klf4.M00243_EGR1_01	E2f1.Klf4.M00251_XBP1_01	E2f1.Klf4.M00257_RREB1_01	E2f1.Klf4.M00292_FREAC4_01	E2f1.Klf4.M00302_NFAT_Q6	E2f1.Klf4.M00322_MYCMAX_B	E2f1.Klf4.M00396_EN1_01	E2f1.Klf4.M00403_AMEF2_Q6	E2f1.Klf4.M00405_MMEF2_Q6	E2f1.Klf4.M00406_HMEF2_Q6	E2f1.Klf4.M00407_RSRFC4_Q2	E2f1.Klf4.M00412_AREB6_01	E2f1.Klf4.M00413_AREB6_02	E2f1.Klf4.M00414_AREB6_03	E2f1.Klf4.M00415_AREB6_04	E2f1.Klf4.M00419_MEIS1_01	E2f1.Klf4.M00420_MEIS1AHOXA9_01	E2f1.Klf4.M00421_MEIS1BHOXA9_02	E2f1.Klf4.M00422_FOXJ2_01	E2f1.Klf4.M00423_FOXJ2_02	E2f1.Klf4.M00446_SPZ1_01	E2f1.Klf4.M00448_ZIC1_01	E2f1.Klf4.M00462_GATA6_01	E2f1.Klf4.M00482_PITX2_Q2	E2f1.Klf4.M00483_ATF6_01	E2f1.Klf4.M00490_BACH2_01	E2f1.Klf4.M00497_STAT3_02	E2f1.Klf4.M00512_PPARG_01	E2f1.Klf4.M00513_ATF3_Q6	E2f1.Klf4.M00515_PPARG_02	E2f1.Klf4.M00517_AP1_01	E2f1.Klf4.M00528_PPARG_03	E2f1.Klf4.M00531_NERF_Q2	E2f1.Klf4.M00615_MYCMAX_03	E2f1.Klf4.M00616_AFP1_Q6	E2f1.Klf4.M00632_GATA4_Q3	E2f1.Klf4.M00638_HNF4ALPHA_Q6	E2f1.Klf4.M00671_TCF4_Q5	E2f1.Klf4.M00724_HNF3ALPHA_Q6	E2f1.Klf4.M00746_ELF1_Q6	E2f1.Klf4.M00762_DR1_Q3	E2f1.Klf4.M00763_PPAR_DR1_Q2	E2f1.Klf4.M00764_HNF4_DR1_Q3	E2f1.Klf4.M00765_COUP_DR1_Q6	E2f1.Klf4.M00771_ETS_Q4	E2f1.Klf4.M00774_NFKB_Q6_01	E2f1.Klf4.M00789_GATA_Q6	E2f1.Klf4.M00790_HNF1_Q6	E2f1.Klf4.M00791_HNF3_Q6	E2f1.Klf4.M00792_SMAD_Q6	E2f1.Klf4.M00799_MYC_Q2	E2f1.Klf4.M00801_CREB_Q3	E2f1.Klf4.M00807_EGR_Q6	E2f1.Klf4.M00810_SRF_Q4	E2f1.Klf4.M00922_SRF_Q5_01	E2f1.Klf4.M00924_AP1_Q2_01	E2f1.Klf4.M00925_AP1_Q6_01	E2f1.Klf4.M00926_AP1_Q4_01	E2f1.Klf4.M00935_NFAT_Q4_01	E2f1.Klf4.M00941_MEF2_Q6_01	E2f1.Klf4.M00967_HNF4_Q6	E2f1.Klf4.M00974_SMAD_Q6_01	E2f1.Klf4.M00982_KROX_Q6	E2f1.Klf4.M00983_MAF_Q6_01	E2f1.Klf4.M01007_SRF_Q5_02	E2f1.Klf4.M01011_HNF1_Q6_01	E2f1.Klf4.M01012_HNF3_Q6_01	E2f1.Klf4.M01016_SOX17_01	E2f1.Klf4.M01031_HNF4_Q6_01	E2f1.Klf4.M01032_HNF4_Q6_02	E2f1.Klf4.M01033_HNF4_Q6_03	E2f1.Klf4.M01036_COUPTF_Q6	E2f1.Klf4.M01075_PLZF_02	E2f1.Klf4.M01145_CMYC_01	E2f1.Klf4.M01150_DMRT5_01	E2f1.Klf4.M01154_CMYC_02	E2f1.Klf4.M01160_KID3_01	E2f1.Klf4.M00004_CMYB_01	E2f1.Klf4.M00005_AP4_01	E2f1.Klf4.M00034_P53_01	E2f1.Klf4.M00062_IRF1_01	E2f1.Klf4.M00130_FOXD3_01	E2f1.Klf4.M00175_AP4_Q5	E2f1.Klf4.M00176_AP4_Q6	E2f1.Klf4.M00183_MYB_Q6	E2f1.Klf4.M00185_NFY_Q6	E2f1.Klf4.M00189_AP2_Q6	E2f1.Klf4.M00209_NFY_C	E2f1.Klf4.M00223_STAT_01	E2f1.Klf4.M00256_NRSF_01	E2f1.Klf4.M00272_P53_02	E2f1.Klf4.M00325_NRSE_B	E2f1.Klf4.M00341_GABP_B	E2f1.Klf4.M00418_TGIF_01	E2f1.Klf4.M00450_ZIC3_01	E2f1.Klf4.M00470_AP2GAMMA_01	E2f1.Klf4.M00478_CDC5_01	E2f1.Klf4.M00494_STAT6_01	E2f1.Klf4.M00498_STAT4_01	E2f1.Klf4.M00500_STAT6_02	E2f1.Klf4.M00511_ERR1_Q2	E2f1.Klf4.M00650_MTF1_Q4	E2f1.Klf4.M00652_NRF1_Q6	E2f1.Klf4.M00655_PEA3_Q6	E2f1.Klf4.M00747_IRF1_Q6	E2f1.Klf4.M00750_HMGIY_Q6	E2f1.Klf4.M00761_P53_DECAMER_Q2	E2f1.Klf4.M00772_IRF_Q6	E2f1.Klf4.M00773_MYB_Q3	E2f1.Klf4.M00775_NFY_Q6_01	E2f1.Klf4.M00777_STAT_Q6	E2f1.Klf4.M00795_OCT_Q6	E2f1.Klf4.M00800_AP2_Q3	E2f1.Klf4.M00805_LEF1_Q2	E2f1.Klf4.M00809_FOX_Q2	E2f1.Klf4.M00913_MYB_Q5_01	E2f1.Klf4.M00915_AP2_Q6_01	E2f1.Klf4.M00927_AP4_Q6_01	E2f1.Klf4.M00932_SP1_Q4_01	E2f1.Klf4.M00933_SP1_Q2_01	E2f1.Klf4.M00963_T3R_Q6	E2f1.Klf4.M00965_DR4_Q2	E2f1.Klf4.M00971_ETS_Q6	E2f1.Klf4.M00972_IRF_Q6_01	E2f1.Klf4.M00978_LEF1TCF1_Q4	E2f1.Klf4.M00981_CREBATF_Q6	E2f1.Klf4.M00987_FOXP1_01	E2f1.Klf4.M00999_AIRE_01	E2f1.Klf4.M01000_AIRE_02	E2f1.Klf4.M01010_HMGIY_Q3	E2f1.Klf4.M01014_SOX_Q6	E2f1.Klf4.M01028_NRSF_Q4	E2f1.Klf4.M01034_EBOX_Q6_01	E2f1.Klf4.M01037_GLI_Q2	E2f1.Klf4.M01066_BLIMP1_Q6	E2f1.Klf4.M01111_RBPJK_Q4	E2f1.Klf4.M01112_RBPJK_01	E2f1.Klf4.M01117_OTX_Q1	E2f1.Klf4.M01122_ZNF219_01	E2f1.Klf4.M01123_NANOG_01	E2f1.Klf4.M01124_OCT4_02	E2f1.Klf4.M01125_OCT4_01	E2f1.Klf4.M01142_LRH1_Q5	E2f1.Klf4.M01146_DMRT1_01	E2f1.Klf4.N00001_Sox2	E2f1.Klf4.N00002_Nanog	E2f1.Klf4.N00003_Otx2	E2f1.Klf4.N00004_Rbpj	E2f1.Klf4.N00006_Nr5a2	E2f1.Klf4.N00007_SoxOctComp	E2f1.Klf4.N00009_Klf4	E2f1.Klf4.N00010_Tcfcp2l1	E2f1.Klf4.N00012_Dax1	E2f1.Klf4.N00014_Rex1	E2f1.Klf4.M00008_SP1_01	E2f1.Klf4.M00055_NMYC_01	E2f1.Klf4.M00059_YY1_01	E2f1.Klf4.M00069_YY1_02	E2f1.Klf4.M00196_SP1_Q6	E2f1.Klf4.M00466_HIF1_Q5	E2f1.Klf4.M00480_LUN1_01	E2f1.Klf4.M00514_ATF4_Q2	E2f1.Klf4.M00647_LXR_Q3	E2f1.Klf4.M00691_ATF1_Q6	E2f1.Klf4.M00707_TFIIA_Q6	E2f1.Klf4.M00733_SMAD4_Q6	E2f1.Klf4.M00776_SREBP_Q3	E2f1.Klf4.M00793_YY1_Q6	E2f1.Klf4.M00797_HIF1_Q3	E2f1.Klf4.M00931_SP1_Q6_01	E2f1.Klf4.M00976_AHRHIF_Q6	E2f1.Klf4.M01035_YY1_Q6_02	E2f1.Klf4.M01168_SREBP_Q6	E2f1.Klf4.M01177_SREBP2_Q6	E2f1.Klf4.N00005_Sall4	E2f1.Klf4.N00017_hB_Sall4	E2f1.Oct4.M00006_MEF2_01	E2f1.Oct4.M00011_EVI1_06	E2f1.Oct4.M00026_RSRFC4_01	E2f1.Oct4.M00041_CREBP1CJUN_01	E2f1.Oct4.M00052_NFKAPPAB65_01	E2f1.Oct4.M00054_NFKAPPAB_01	E2f1.Oct4.M00063_IRF2_01	E2f1.Oct4.M00078_EVI1_01	E2f1.Oct4.M00079_EVI1_02	E2f1.Oct4.M00080_EVI1_03	E2f1.Oct4.M00081_EVI1_04	E2f1.Oct4.M00082_EVI1_05	E2f1.Oct4.M00118_MYCMAX_01	E2f1.Oct4.M00123_MYCMAX_02	E2f1.Oct4.M00134_HNF4_01	E2f1.Oct4.M00152_SRF_01	E2f1.Oct4.M00155_ARP1_01	E2f1.Oct4.M00158_COUP_01	E2f1.Oct4.M00172_AP1FJ_Q2	E2f1.Oct4.M00186_SRF_Q6	E2f1.Oct4.M00215_SRF_C	E2f1.Oct4.M00222_HAND1E47_01	E2f1.Oct4.M00225_STAT3_01	E2f1.Oct4.M00231_MEF2_02	E2f1.Oct4.M00232_MEF2_03	E2f1.Oct4.M00233_MEF2_04	E2f1.Oct4.M00243_EGR1_01	E2f1.Oct4.M00251_XBP1_01	E2f1.Oct4.M00257_RREB1_01	E2f1.Oct4.M00292_FREAC4_01	E2f1.Oct4.M00302_NFAT_Q6	E2f1.Oct4.M00322_MYCMAX_B	E2f1.Oct4.M00396_EN1_01	E2f1.Oct4.M00403_AMEF2_Q6	E2f1.Oct4.M00405_MMEF2_Q6	E2f1.Oct4.M00406_HMEF2_Q6	E2f1.Oct4.M00407_RSRFC4_Q2	E2f1.Oct4.M00412_AREB6_01	E2f1.Oct4.M00413_AREB6_02	E2f1.Oct4.M00414_AREB6_03	E2f1.Oct4.M00415_AREB6_04	E2f1.Oct4.M00419_MEIS1_01	E2f1.Oct4.M00420_MEIS1AHOXA9_01	E2f1.Oct4.M00421_MEIS1BHOXA9_02	E2f1.Oct4.M00422_FOXJ2_01	E2f1.Oct4.M00423_FOXJ2_02	E2f1.Oct4.M00446_SPZ1_01	E2f1.Oct4.M00448_ZIC1_01	E2f1.Oct4.M00462_GATA6_01	E2f1.Oct4.M00482_PITX2_Q2	E2f1.Oct4.M00483_ATF6_01	E2f1.Oct4.M00490_BACH2_01	E2f1.Oct4.M00497_STAT3_02	E2f1.Oct4.M00512_PPARG_01	E2f1.Oct4.M00513_ATF3_Q6	E2f1.Oct4.M00515_PPARG_02	E2f1.Oct4.M00517_AP1_01	E2f1.Oct4.M00528_PPARG_03	E2f1.Oct4.M00531_NERF_Q2	E2f1.Oct4.M00615_MYCMAX_03	E2f1.Oct4.M00616_AFP1_Q6	E2f1.Oct4.M00632_GATA4_Q3	E2f1.Oct4.M00638_HNF4ALPHA_Q6	E2f1.Oct4.M00671_TCF4_Q5	E2f1.Oct4.M00724_HNF3ALPHA_Q6	E2f1.Oct4.M00746_ELF1_Q6	E2f1.Oct4.M00762_DR1_Q3	E2f1.Oct4.M00763_PPAR_DR1_Q2	E2f1.Oct4.M00764_HNF4_DR1_Q3	E2f1.Oct4.M00765_COUP_DR1_Q6	E2f1.Oct4.M00771_ETS_Q4	E2f1.Oct4.M00774_NFKB_Q6_01	E2f1.Oct4.M00789_GATA_Q6	E2f1.Oct4.M00790_HNF1_Q6	E2f1.Oct4.M00791_HNF3_Q6	E2f1.Oct4.M00792_SMAD_Q6	E2f1.Oct4.M00799_MYC_Q2	E2f1.Oct4.M00801_CREB_Q3	E2f1.Oct4.M00807_EGR_Q6	E2f1.Oct4.M00810_SRF_Q4	E2f1.Oct4.M00922_SRF_Q5_01	E2f1.Oct4.M00924_AP1_Q2_01	E2f1.Oct4.M00925_AP1_Q6_01	E2f1.Oct4.M00926_AP1_Q4_01	E2f1.Oct4.M00935_NFAT_Q4_01	E2f1.Oct4.M00941_MEF2_Q6_01	E2f1.Oct4.M00967_HNF4_Q6	E2f1.Oct4.M00974_SMAD_Q6_01	E2f1.Oct4.M00982_KROX_Q6	E2f1.Oct4.M00983_MAF_Q6_01	E2f1.Oct4.M01007_SRF_Q5_02	E2f1.Oct4.M01011_HNF1_Q6_01	E2f1.Oct4.M01012_HNF3_Q6_01	E2f1.Oct4.M01016_SOX17_01	E2f1.Oct4.M01031_HNF4_Q6_01	E2f1.Oct4.M01032_HNF4_Q6_02	E2f1.Oct4.M01033_HNF4_Q6_03	E2f1.Oct4.M01036_COUPTF_Q6	E2f1.Oct4.M01075_PLZF_02	E2f1.Oct4.M01145_CMYC_01	E2f1.Oct4.M01150_DMRT5_01	E2f1.Oct4.M01154_CMYC_02	E2f1.Oct4.M01160_KID3_01	E2f1.Oct4.M00004_CMYB_01	E2f1.Oct4.M00005_AP4_01	E2f1.Oct4.M00034_P53_01	E2f1.Oct4.M00062_IRF1_01	E2f1.Oct4.M00130_FOXD3_01	E2f1.Oct4.M00175_AP4_Q5	E2f1.Oct4.M00176_AP4_Q6	E2f1.Oct4.M00183_MYB_Q6	E2f1.Oct4.M00185_NFY_Q6	E2f1.Oct4.M00189_AP2_Q6	E2f1.Oct4.M00209_NFY_C	E2f1.Oct4.M00223_STAT_01	E2f1.Oct4.M00256_NRSF_01	E2f1.Oct4.M00272_P53_02	E2f1.Oct4.M00325_NRSE_B	E2f1.Oct4.M00341_GABP_B	E2f1.Oct4.M00418_TGIF_01	E2f1.Oct4.M00450_ZIC3_01	E2f1.Oct4.M00470_AP2GAMMA_01	E2f1.Oct4.M00478_CDC5_01	E2f1.Oct4.M00494_STAT6_01	E2f1.Oct4.M00498_STAT4_01	E2f1.Oct4.M00500_STAT6_02	E2f1.Oct4.M00511_ERR1_Q2	E2f1.Oct4.M00650_MTF1_Q4	E2f1.Oct4.M00652_NRF1_Q6	E2f1.Oct4.M00655_PEA3_Q6	E2f1.Oct4.M00747_IRF1_Q6	E2f1.Oct4.M00750_HMGIY_Q6	E2f1.Oct4.M00761_P53_DECAMER_Q2	E2f1.Oct4.M00772_IRF_Q6	E2f1.Oct4.M00773_MYB_Q3	E2f1.Oct4.M00775_NFY_Q6_01	E2f1.Oct4.M00777_STAT_Q6	E2f1.Oct4.M00795_OCT_Q6	E2f1.Oct4.M00800_AP2_Q3	E2f1.Oct4.M00805_LEF1_Q2	E2f1.Oct4.M00809_FOX_Q2	E2f1.Oct4.M00913_MYB_Q5_01	E2f1.Oct4.M00915_AP2_Q6_01	E2f1.Oct4.M00927_AP4_Q6_01	E2f1.Oct4.M00932_SP1_Q4_01	E2f1.Oct4.M00933_SP1_Q2_01	E2f1.Oct4.M00963_T3R_Q6	E2f1.Oct4.M00965_DR4_Q2	E2f1.Oct4.M00971_ETS_Q6	E2f1.Oct4.M00972_IRF_Q6_01	E2f1.Oct4.M00978_LEF1TCF1_Q4	E2f1.Oct4.M00981_CREBATF_Q6	E2f1.Oct4.M00987_FOXP1_01	E2f1.Oct4.M00999_AIRE_01	E2f1.Oct4.M01000_AIRE_02	E2f1.Oct4.M01010_HMGIY_Q3	E2f1.Oct4.M01014_SOX_Q6	E2f1.Oct4.M01028_NRSF_Q4	E2f1.Oct4.M01034_EBOX_Q6_01	E2f1.Oct4.M01037_GLI_Q2	E2f1.Oct4.M01066_BLIMP1_Q6	E2f1.Oct4.M01111_RBPJK_Q4	E2f1.Oct4.M01112_RBPJK_01	E2f1.Oct4.M01117_OTX_Q1	E2f1.Oct4.M01122_ZNF219_01	E2f1.Oct4.M01123_NANOG_01	E2f1.Oct4.M01124_OCT4_02	E2f1.Oct4.M01125_OCT4_01	E2f1.Oct4.M01142_LRH1_Q5	E2f1.Oct4.M01146_DMRT1_01	E2f1.Oct4.N00001_Sox2	E2f1.Oct4.N00002_Nanog	E2f1.Oct4.N00003_Otx2	E2f1.Oct4.N00004_Rbpj	E2f1.Oct4.N00006_Nr5a2	E2f1.Oct4.N00007_SoxOctComp	E2f1.Oct4.N00009_Klf4	E2f1.Oct4.N00010_Tcfcp2l1	E2f1.Oct4.N00012_Dax1	E2f1.Oct4.N00014_Rex1	E2f1.Oct4.M00008_SP1_01	E2f1.Oct4.M00055_NMYC_01	E2f1.Oct4.M00059_YY1_01	E2f1.Oct4.M00069_YY1_02	E2f1.Oct4.M00196_SP1_Q6	E2f1.Oct4.M00466_HIF1_Q5	E2f1.Oct4.M00480_LUN1_01	E2f1.Oct4.M00514_ATF4_Q2	E2f1.Oct4.M00647_LXR_Q3	E2f1.Oct4.M00691_ATF1_Q6	E2f1.Oct4.M00707_TFIIA_Q6	E2f1.Oct4.M00733_SMAD4_Q6	E2f1.Oct4.M00776_SREBP_Q3	E2f1.Oct4.M00793_YY1_Q6	E2f1.Oct4.M00797_HIF1_Q3	E2f1.Oct4.M00931_SP1_Q6_01	E2f1.Oct4.M00976_AHRHIF_Q6	E2f1.Oct4.M01035_YY1_Q6_02	E2f1.Oct4.M01168_SREBP_Q6	E2f1.Oct4.M01177_SREBP2_Q6	E2f1.Oct4.N00005_Sall4	E2f1.Oct4.N00017_hB_Sall4	E2f1.Sox2.M00006_MEF2_01	E2f1.Sox2.M00011_EVI1_06	E2f1.Sox2.M00026_RSRFC4_01	E2f1.Sox2.M00041_CREBP1CJUN_01	E2f1.Sox2.M00052_NFKAPPAB65_01	E2f1.Sox2.M00054_NFKAPPAB_01	E2f1.Sox2.M00063_IRF2_01	E2f1.Sox2.M00078_EVI1_01	E2f1.Sox2.M00079_EVI1_02	E2f1.Sox2.M00080_EVI1_03	E2f1.Sox2.M00081_EVI1_04	E2f1.Sox2.M00082_EVI1_05	E2f1.Sox2.M00118_MYCMAX_01	E2f1.Sox2.M00123_MYCMAX_02	E2f1.Sox2.M00134_HNF4_01	E2f1.Sox2.M00152_SRF_01	E2f1.Sox2.M00155_ARP1_01	E2f1.Sox2.M00158_COUP_01	E2f1.Sox2.M00172_AP1FJ_Q2	E2f1.Sox2.M00186_SRF_Q6	E2f1.Sox2.M00215_SRF_C	E2f1.Sox2.M00222_HAND1E47_01	E2f1.Sox2.M00225_STAT3_01	E2f1.Sox2.M00231_MEF2_02	E2f1.Sox2.M00232_MEF2_03	E2f1.Sox2.M00233_MEF2_04	E2f1.Sox2.M00243_EGR1_01	E2f1.Sox2.M00251_XBP1_01	E2f1.Sox2.M00257_RREB1_01	E2f1.Sox2.M00292_FREAC4_01	E2f1.Sox2.M00302_NFAT_Q6	E2f1.Sox2.M00322_MYCMAX_B	E2f1.Sox2.M00396_EN1_01	E2f1.Sox2.M00403_AMEF2_Q6	E2f1.Sox2.M00405_MMEF2_Q6	E2f1.Sox2.M00406_HMEF2_Q6	E2f1.Sox2.M00407_RSRFC4_Q2	E2f1.Sox2.M00412_AREB6_01	E2f1.Sox2.M00413_AREB6_02	E2f1.Sox2.M00414_AREB6_03	E2f1.Sox2.M00415_AREB6_04	E2f1.Sox2.M00419_MEIS1_01	E2f1.Sox2.M00420_MEIS1AHOXA9_01	E2f1.Sox2.M00421_MEIS1BHOXA9_02	E2f1.Sox2.M00422_FOXJ2_01	E2f1.Sox2.M00423_FOXJ2_02	E2f1.Sox2.M00446_SPZ1_01	E2f1.Sox2.M00448_ZIC1_01	E2f1.Sox2.M00462_GATA6_01	E2f1.Sox2.M00482_PITX2_Q2	E2f1.Sox2.M00483_ATF6_01	E2f1.Sox2.M00490_BACH2_01	E2f1.Sox2.M00497_STAT3_02	E2f1.Sox2.M00512_PPARG_01	E2f1.Sox2.M00513_ATF3_Q6	E2f1.Sox2.M00515_PPARG_02	E2f1.Sox2.M00517_AP1_01	E2f1.Sox2.M00528_PPARG_03	E2f1.Sox2.M00531_NERF_Q2	E2f1.Sox2.M00615_MYCMAX_03	E2f1.Sox2.M00616_AFP1_Q6	E2f1.Sox2.M00632_GATA4_Q3	E2f1.Sox2.M00638_HNF4ALPHA_Q6	E2f1.Sox2.M00671_TCF4_Q5	E2f1.Sox2.M00724_HNF3ALPHA_Q6	E2f1.Sox2.M00746_ELF1_Q6	E2f1.Sox2.M00762_DR1_Q3	E2f1.Sox2.M00763_PPAR_DR1_Q2	E2f1.Sox2.M00764_HNF4_DR1_Q3	E2f1.Sox2.M00765_COUP_DR1_Q6	E2f1.Sox2.M00771_ETS_Q4	E2f1.Sox2.M00774_NFKB_Q6_01	E2f1.Sox2.M00789_GATA_Q6	E2f1.Sox2.M00790_HNF1_Q6	E2f1.Sox2.M00791_HNF3_Q6	E2f1.Sox2.M00792_SMAD_Q6	E2f1.Sox2.M00799_MYC_Q2	E2f1.Sox2.M00801_CREB_Q3	E2f1.Sox2.M00807_EGR_Q6	E2f1.Sox2.M00810_SRF_Q4	E2f1.Sox2.M00922_SRF_Q5_01	E2f1.Sox2.M00924_AP1_Q2_01	E2f1.Sox2.M00925_AP1_Q6_01	E2f1.Sox2.M00926_AP1_Q4_01	E2f1.Sox2.M00935_NFAT_Q4_01	E2f1.Sox2.M00941_MEF2_Q6_01	E2f1.Sox2.M00967_HNF4_Q6	E2f1.Sox2.M00974_SMAD_Q6_01	E2f1.Sox2.M00982_KROX_Q6	E2f1.Sox2.M00983_MAF_Q6_01	E2f1.Sox2.M01007_SRF_Q5_02	E2f1.Sox2.M01011_HNF1_Q6_01	E2f1.Sox2.M01012_HNF3_Q6_01	E2f1.Sox2.M01016_SOX17_01	E2f1.Sox2.M01031_HNF4_Q6_01	E2f1.Sox2.M01032_HNF4_Q6_02	E2f1.Sox2.M01033_HNF4_Q6_03	E2f1.Sox2.M01036_COUPTF_Q6	E2f1.Sox2.M01075_PLZF_02	E2f1.Sox2.M01145_CMYC_01	E2f1.Sox2.M01150_DMRT5_01	E2f1.Sox2.M01154_CMYC_02	E2f1.Sox2.M01160_KID3_01	E2f1.Sox2.M00004_CMYB_01	E2f1.Sox2.M00005_AP4_01	E2f1.Sox2.M00034_P53_01	E2f1.Sox2.M00062_IRF1_01	E2f1.Sox2.M00130_FOXD3_01	E2f1.Sox2.M00175_AP4_Q5	E2f1.Sox2.M00176_AP4_Q6	E2f1.Sox2.M00183_MYB_Q6	E2f1.Sox2.M00185_NFY_Q6	E2f1.Sox2.M00189_AP2_Q6	E2f1.Sox2.M00209_NFY_C	E2f1.Sox2.M00223_STAT_01	E2f1.Sox2.M00256_NRSF_01	E2f1.Sox2.M00272_P53_02	E2f1.Sox2.M00325_NRSE_B	E2f1.Sox2.M00341_GABP_B	E2f1.Sox2.M00418_TGIF_01	E2f1.Sox2.M00450_ZIC3_01	E2f1.Sox2.M00470_AP2GAMMA_01	E2f1.Sox2.M00478_CDC5_01	E2f1.Sox2.M00494_STAT6_01	E2f1.Sox2.M00498_STAT4_01	E2f1.Sox2.M00500_STAT6_02	E2f1.Sox2.M00511_ERR1_Q2	E2f1.Sox2.M00650_MTF1_Q4	E2f1.Sox2.M00652_NRF1_Q6	E2f1.Sox2.M00655_PEA3_Q6	E2f1.Sox2.M00747_IRF1_Q6	E2f1.Sox2.M00750_HMGIY_Q6	E2f1.Sox2.M00761_P53_DECAMER_Q2	E2f1.Sox2.M00772_IRF_Q6	E2f1.Sox2.M00773_MYB_Q3	E2f1.Sox2.M00775_NFY_Q6_01	E2f1.Sox2.M00777_STAT_Q6	E2f1.Sox2.M00795_OCT_Q6	E2f1.Sox2.M00800_AP2_Q3	E2f1.Sox2.M00805_LEF1_Q2	E2f1.Sox2.M00809_FOX_Q2	E2f1.Sox2.M00913_MYB_Q5_01	E2f1.Sox2.M00915_AP2_Q6_01	E2f1.Sox2.M00927_AP4_Q6_01	E2f1.Sox2.M00932_SP1_Q4_01	E2f1.Sox2.M00933_SP1_Q2_01	E2f1.Sox2.M00963_T3R_Q6	E2f1.Sox2.M00965_DR4_Q2	E2f1.Sox2.M00971_ETS_Q6	E2f1.Sox2.M00972_IRF_Q6_01	E2f1.Sox2.M00978_LEF1TCF1_Q4	E2f1.Sox2.M00981_CREBATF_Q6	E2f1.Sox2.M00987_FOXP1_01	E2f1.Sox2.M00999_AIRE_01	E2f1.Sox2.M01000_AIRE_02	E2f1.Sox2.M01010_HMGIY_Q3	E2f1.Sox2.M01014_SOX_Q6	E2f1.Sox2.M01028_NRSF_Q4	E2f1.Sox2.M01034_EBOX_Q6_01	E2f1.Sox2.M01037_GLI_Q2	E2f1.Sox2.M01066_BLIMP1_Q6	E2f1.Sox2.M01111_RBPJK_Q4	E2f1.Sox2.M01112_RBPJK_01	E2f1.Sox2.M01117_OTX_Q1	E2f1.Sox2.M01122_ZNF219_01	E2f1.Sox2.M01123_NANOG_01	E2f1.Sox2.M01124_OCT4_02	E2f1.Sox2.M01125_OCT4_01	E2f1.Sox2.M01142_LRH1_Q5	E2f1.Sox2.M01146_DMRT1_01	E2f1.Sox2.N00001_Sox2	E2f1.Sox2.N00002_Nanog	E2f1.Sox2.N00003_Otx2	E2f1.Sox2.N00004_Rbpj	E2f1.Sox2.N00006_Nr5a2	E2f1.Sox2.N00007_SoxOctComp	E2f1.Sox2.N00009_Klf4	E2f1.Sox2.N00010_Tcfcp2l1	E2f1.Sox2.N00012_Dax1	E2f1.Sox2.N00014_Rex1	E2f1.Sox2.M00008_SP1_01	E2f1.Sox2.M00055_NMYC_01	E2f1.Sox2.M00059_YY1_01	E2f1.Sox2.M00069_YY1_02	E2f1.Sox2.M00196_SP1_Q6	E2f1.Sox2.M00466_HIF1_Q5	E2f1.Sox2.M00480_LUN1_01	E2f1.Sox2.M00514_ATF4_Q2	E2f1.Sox2.M00647_LXR_Q3	E2f1.Sox2.M00691_ATF1_Q6	E2f1.Sox2.M00707_TFIIA_Q6	E2f1.Sox2.M00733_SMAD4_Q6	E2f1.Sox2.M00776_SREBP_Q3	E2f1.Sox2.M00793_YY1_Q6	E2f1.Sox2.M00797_HIF1_Q3	E2f1.Sox2.M00931_SP1_Q6_01	E2f1.Sox2.M00976_AHRHIF_Q6	E2f1.Sox2.M01035_YY1_Q6_02	E2f1.Sox2.M01168_SREBP_Q6	E2f1.Sox2.M01177_SREBP2_Q6	E2f1.Sox2.N00005_Sall4	E2f1.Sox2.N00017_hB_Sall4	E2f1.Nanog.M00006_MEF2_01	E2f1.Nanog.M00011_EVI1_06	E2f1.Nanog.M00026_RSRFC4_01	E2f1.Nanog.M00041_CREBP1CJUN_01	E2f1.Nanog.M00052_NFKAPPAB65_01	E2f1.Nanog.M00054_NFKAPPAB_01	E2f1.Nanog.M00063_IRF2_01	E2f1.Nanog.M00078_EVI1_01	E2f1.Nanog.M00079_EVI1_02	E2f1.Nanog.M00080_EVI1_03	E2f1.Nanog.M00081_EVI1_04	E2f1.Nanog.M00082_EVI1_05	E2f1.Nanog.M00118_MYCMAX_01	E2f1.Nanog.M00123_MYCMAX_02	E2f1.Nanog.M00134_HNF4_01	E2f1.Nanog.M00152_SRF_01	E2f1.Nanog.M00155_ARP1_01	E2f1.Nanog.M00158_COUP_01	E2f1.Nanog.M00172_AP1FJ_Q2	E2f1.Nanog.M00186_SRF_Q6	E2f1.Nanog.M00215_SRF_C	E2f1.Nanog.M00222_HAND1E47_01	E2f1.Nanog.M00225_STAT3_01	E2f1.Nanog.M00231_MEF2_02	E2f1.Nanog.M00232_MEF2_03	E2f1.Nanog.M00233_MEF2_04	E2f1.Nanog.M00243_EGR1_01	E2f1.Nanog.M00251_XBP1_01	E2f1.Nanog.M00257_RREB1_01	E2f1.Nanog.M00292_FREAC4_01	E2f1.Nanog.M00302_NFAT_Q6	E2f1.Nanog.M00322_MYCMAX_B	E2f1.Nanog.M00396_EN1_01	E2f1.Nanog.M00403_AMEF2_Q6	E2f1.Nanog.M00405_MMEF2_Q6	E2f1.Nanog.M00406_HMEF2_Q6	E2f1.Nanog.M00407_RSRFC4_Q2	E2f1.Nanog.M00412_AREB6_01	E2f1.Nanog.M00413_AREB6_02	E2f1.Nanog.M00414_AREB6_03	E2f1.Nanog.M00415_AREB6_04	E2f1.Nanog.M00419_MEIS1_01	E2f1.Nanog.M00420_MEIS1AHOXA9_01	E2f1.Nanog.M00421_MEIS1BHOXA9_02	E2f1.Nanog.M00422_FOXJ2_01	E2f1.Nanog.M00423_FOXJ2_02	E2f1.Nanog.M00446_SPZ1_01	E2f1.Nanog.M00448_ZIC1_01	E2f1.Nanog.M00462_GATA6_01	E2f1.Nanog.M00482_PITX2_Q2	E2f1.Nanog.M00483_ATF6_01	E2f1.Nanog.M00490_BACH2_01	E2f1.Nanog.M00497_STAT3_02	E2f1.Nanog.M00512_PPARG_01	E2f1.Nanog.M00513_ATF3_Q6	E2f1.Nanog.M00515_PPARG_02	E2f1.Nanog.M00517_AP1_01	E2f1.Nanog.M00528_PPARG_03	E2f1.Nanog.M00531_NERF_Q2	E2f1.Nanog.M00615_MYCMAX_03	E2f1.Nanog.M00616_AFP1_Q6	E2f1.Nanog.M00632_GATA4_Q3	E2f1.Nanog.M00638_HNF4ALPHA_Q6	E2f1.Nanog.M00671_TCF4_Q5	E2f1.Nanog.M00724_HNF3ALPHA_Q6	E2f1.Nanog.M00746_ELF1_Q6	E2f1.Nanog.M00762_DR1_Q3	E2f1.Nanog.M00763_PPAR_DR1_Q2	E2f1.Nanog.M00764_HNF4_DR1_Q3	E2f1.Nanog.M00765_COUP_DR1_Q6	E2f1.Nanog.M00771_ETS_Q4	E2f1.Nanog.M00774_NFKB_Q6_01	E2f1.Nanog.M00789_GATA_Q6	E2f1.Nanog.M00790_HNF1_Q6	E2f1.Nanog.M00791_HNF3_Q6	E2f1.Nanog.M00792_SMAD_Q6	E2f1.Nanog.M00799_MYC_Q2	E2f1.Nanog.M00801_CREB_Q3	E2f1.Nanog.M00807_EGR_Q6	E2f1.Nanog.M00810_SRF_Q4	E2f1.Nanog.M00922_SRF_Q5_01	E2f1.Nanog.M00924_AP1_Q2_01	E2f1.Nanog.M00925_AP1_Q6_01	E2f1.Nanog.M00926_AP1_Q4_01	E2f1.Nanog.M00935_NFAT_Q4_01	E2f1.Nanog.M00941_MEF2_Q6_01	E2f1.Nanog.M00967_HNF4_Q6	E2f1.Nanog.M00974_SMAD_Q6_01	E2f1.Nanog.M00982_KROX_Q6	E2f1.Nanog.M00983_MAF_Q6_01	E2f1.Nanog.M01007_SRF_Q5_02	E2f1.Nanog.M01011_HNF1_Q6_01	E2f1.Nanog.M01012_HNF3_Q6_01	E2f1.Nanog.M01016_SOX17_01	E2f1.Nanog.M01031_HNF4_Q6_01	E2f1.Nanog.M01032_HNF4_Q6_02	E2f1.Nanog.M01033_HNF4_Q6_03	E2f1.Nanog.M01036_COUPTF_Q6	E2f1.Nanog.M01075_PLZF_02	E2f1.Nanog.M01145_CMYC_01	E2f1.Nanog.M01150_DMRT5_01	E2f1.Nanog.M01154_CMYC_02	E2f1.Nanog.M01160_KID3_01	E2f1.Nanog.M00004_CMYB_01	E2f1.Nanog.M00005_AP4_01	E2f1.Nanog.M00034_P53_01	E2f1.Nanog.M00062_IRF1_01	E2f1.Nanog.M00130_FOXD3_01	E2f1.Nanog.M00175_AP4_Q5	E2f1.Nanog.M00176_AP4_Q6	E2f1.Nanog.M00183_MYB_Q6	E2f1.Nanog.M00185_NFY_Q6	E2f1.Nanog.M00189_AP2_Q6	E2f1.Nanog.M00209_NFY_C	E2f1.Nanog.M00223_STAT_01	E2f1.Nanog.M00256_NRSF_01	E2f1.Nanog.M00272_P53_02	E2f1.Nanog.M00325_NRSE_B	E2f1.Nanog.M00341_GABP_B	E2f1.Nanog.M00418_TGIF_01	E2f1.Nanog.M00450_ZIC3_01	E2f1.Nanog.M00470_AP2GAMMA_01	E2f1.Nanog.M00478_CDC5_01	E2f1.Nanog.M00494_STAT6_01	E2f1.Nanog.M00498_STAT4_01	E2f1.Nanog.M00500_STAT6_02	E2f1.Nanog.M00511_ERR1_Q2	E2f1.Nanog.M00650_MTF1_Q4	E2f1.Nanog.M00652_NRF1_Q6	E2f1.Nanog.M00655_PEA3_Q6	E2f1.Nanog.M00747_IRF1_Q6	E2f1.Nanog.M00750_HMGIY_Q6	E2f1.Nanog.M00761_P53_DECAMER_Q2	E2f1.Nanog.M00772_IRF_Q6	E2f1.Nanog.M00773_MYB_Q3	E2f1.Nanog.M00775_NFY_Q6_01	E2f1.Nanog.M00777_STAT_Q6	E2f1.Nanog.M00795_OCT_Q6	E2f1.Nanog.M00800_AP2_Q3	E2f1.Nanog.M00805_LEF1_Q2	E2f1.Nanog.M00809_FOX_Q2	E2f1.Nanog.M00913_MYB_Q5_01	E2f1.Nanog.M00915_AP2_Q6_01	E2f1.Nanog.M00927_AP4_Q6_01	E2f1.Nanog.M00932_SP1_Q4_01	E2f1.Nanog.M00933_SP1_Q2_01	E2f1.Nanog.M00963_T3R_Q6	E2f1.Nanog.M00965_DR4_Q2	E2f1.Nanog.M00971_ETS_Q6	E2f1.Nanog.M00972_IRF_Q6_01	E2f1.Nanog.M00978_LEF1TCF1_Q4	E2f1.Nanog.M00981_CREBATF_Q6	E2f1.Nanog.M00987_FOXP1_01	E2f1.Nanog.M00999_AIRE_01	E2f1.Nanog.M01000_AIRE_02	E2f1.Nanog.M01010_HMGIY_Q3	E2f1.Nanog.M01014_SOX_Q6	E2f1.Nanog.M01028_NRSF_Q4	E2f1.Nanog.M01034_EBOX_Q6_01	E2f1.Nanog.M01037_GLI_Q2	E2f1.Nanog.M01066_BLIMP1_Q6	E2f1.Nanog.M01111_RBPJK_Q4	E2f1.Nanog.M01112_RBPJK_01	E2f1.Nanog.M01117_OTX_Q1	E2f1.Nanog.M01122_ZNF219_01	E2f1.Nanog.M01123_NANOG_01	E2f1.Nanog.M01124_OCT4_02	E2f1.Nanog.M01125_OCT4_01	E2f1.Nanog.M01142_LRH1_Q5	E2f1.Nanog.M01146_DMRT1_01	E2f1.Nanog.N00001_Sox2	E2f1.Nanog.N00002_Nanog	E2f1.Nanog.N00003_Otx2	E2f1.Nanog.N00004_Rbpj	E2f1.Nanog.N00006_Nr5a2	E2f1.Nanog.N00007_SoxOctComp	E2f1.Nanog.N00009_Klf4	E2f1.Nanog.N00010_Tcfcp2l1	E2f1.Nanog.N00012_Dax1	E2f1.Nanog.N00014_Rex1	E2f1.Nanog.M00008_SP1_01	E2f1.Nanog.M00055_NMYC_01	E2f1.Nanog.M00059_YY1_01	E2f1.Nanog.M00069_YY1_02	E2f1.Nanog.M00196_SP1_Q6	E2f1.Nanog.M00466_HIF1_Q5	E2f1.Nanog.M00480_LUN1_01	E2f1.Nanog.M00514_ATF4_Q2	E2f1.Nanog.M00647_LXR_Q3	E2f1.Nanog.M00691_ATF1_Q6	E2f1.Nanog.M00707_TFIIA_Q6	E2f1.Nanog.M00733_SMAD4_Q6	E2f1.Nanog.M00776_SREBP_Q3	E2f1.Nanog.M00793_YY1_Q6	E2f1.Nanog.M00797_HIF1_Q3	E2f1.Nanog.M00931_SP1_Q6_01	E2f1.Nanog.M00976_AHRHIF_Q6	E2f1.Nanog.M01035_YY1_Q6_02	E2f1.Nanog.M01168_SREBP_Q6	E2f1.Nanog.M01177_SREBP2_Q6	E2f1.Nanog.N00005_Sall4	E2f1.Nanog.N00017_hB_Sall4	E2f1.Smad1.M00006_MEF2_01	E2f1.Smad1.M00011_EVI1_06	E2f1.Smad1.M00026_RSRFC4_01	E2f1.Smad1.M00041_CREBP1CJUN_01	E2f1.Smad1.M00052_NFKAPPAB65_01	E2f1.Smad1.M00054_NFKAPPAB_01	E2f1.Smad1.M00063_IRF2_01	E2f1.Smad1.M00078_EVI1_01	E2f1.Smad1.M00079_EVI1_02	E2f1.Smad1.M00080_EVI1_03	E2f1.Smad1.M00081_EVI1_04	E2f1.Smad1.M00082_EVI1_05	E2f1.Smad1.M00118_MYCMAX_01	E2f1.Smad1.M00123_MYCMAX_02	E2f1.Smad1.M00134_HNF4_01	E2f1.Smad1.M00152_SRF_01	E2f1.Smad1.M00155_ARP1_01	E2f1.Smad1.M00158_COUP_01	E2f1.Smad1.M00172_AP1FJ_Q2	E2f1.Smad1.M00186_SRF_Q6	E2f1.Smad1.M00215_SRF_C	E2f1.Smad1.M00222_HAND1E47_01	E2f1.Smad1.M00225_STAT3_01	E2f1.Smad1.M00231_MEF2_02	E2f1.Smad1.M00232_MEF2_03	E2f1.Smad1.M00233_MEF2_04	E2f1.Smad1.M00243_EGR1_01	E2f1.Smad1.M00251_XBP1_01	E2f1.Smad1.M00257_RREB1_01	E2f1.Smad1.M00292_FREAC4_01	E2f1.Smad1.M00302_NFAT_Q6	E2f1.Smad1.M00322_MYCMAX_B	E2f1.Smad1.M00396_EN1_01	E2f1.Smad1.M00403_AMEF2_Q6	E2f1.Smad1.M00405_MMEF2_Q6	E2f1.Smad1.M00406_HMEF2_Q6	E2f1.Smad1.M00407_RSRFC4_Q2	E2f1.Smad1.M00412_AREB6_01	E2f1.Smad1.M00413_AREB6_02	E2f1.Smad1.M00414_AREB6_03	E2f1.Smad1.M00415_AREB6_04	E2f1.Smad1.M00419_MEIS1_01	E2f1.Smad1.M00420_MEIS1AHOXA9_01	E2f1.Smad1.M00421_MEIS1BHOXA9_02	E2f1.Smad1.M00422_FOXJ2_01	E2f1.Smad1.M00423_FOXJ2_02	E2f1.Smad1.M00446_SPZ1_01	E2f1.Smad1.M00448_ZIC1_01	E2f1.Smad1.M00462_GATA6_01	E2f1.Smad1.M00482_PITX2_Q2	E2f1.Smad1.M00483_ATF6_01	E2f1.Smad1.M00490_BACH2_01	E2f1.Smad1.M00497_STAT3_02	E2f1.Smad1.M00512_PPARG_01	E2f1.Smad1.M00513_ATF3_Q6	E2f1.Smad1.M00515_PPARG_02	E2f1.Smad1.M00517_AP1_01	E2f1.Smad1.M00528_PPARG_03	E2f1.Smad1.M00531_NERF_Q2	E2f1.Smad1.M00615_MYCMAX_03	E2f1.Smad1.M00616_AFP1_Q6	E2f1.Smad1.M00632_GATA4_Q3	E2f1.Smad1.M00638_HNF4ALPHA_Q6	E2f1.Smad1.M00671_TCF4_Q5	E2f1.Smad1.M00724_HNF3ALPHA_Q6	E2f1.Smad1.M00746_ELF1_Q6	E2f1.Smad1.M00762_DR1_Q3	E2f1.Smad1.M00763_PPAR_DR1_Q2	E2f1.Smad1.M00764_HNF4_DR1_Q3	E2f1.Smad1.M00765_COUP_DR1_Q6	E2f1.Smad1.M00771_ETS_Q4	E2f1.Smad1.M00774_NFKB_Q6_01	E2f1.Smad1.M00789_GATA_Q6	E2f1.Smad1.M00790_HNF1_Q6	E2f1.Smad1.M00791_HNF3_Q6	E2f1.Smad1.M00792_SMAD_Q6	E2f1.Smad1.M00799_MYC_Q2	E2f1.Smad1.M00801_CREB_Q3	E2f1.Smad1.M00807_EGR_Q6	E2f1.Smad1.M00810_SRF_Q4	E2f1.Smad1.M00922_SRF_Q5_01	E2f1.Smad1.M00924_AP1_Q2_01	E2f1.Smad1.M00925_AP1_Q6_01	E2f1.Smad1.M00926_AP1_Q4_01	E2f1.Smad1.M00935_NFAT_Q4_01	E2f1.Smad1.M00941_MEF2_Q6_01	E2f1.Smad1.M00967_HNF4_Q6	E2f1.Smad1.M00974_SMAD_Q6_01	E2f1.Smad1.M00982_KROX_Q6	E2f1.Smad1.M00983_MAF_Q6_01	E2f1.Smad1.M01007_SRF_Q5_02	E2f1.Smad1.M01011_HNF1_Q6_01	E2f1.Smad1.M01012_HNF3_Q6_01	E2f1.Smad1.M01016_SOX17_01	E2f1.Smad1.M01031_HNF4_Q6_01	E2f1.Smad1.M01032_HNF4_Q6_02	E2f1.Smad1.M01033_HNF4_Q6_03	E2f1.Smad1.M01036_COUPTF_Q6	E2f1.Smad1.M01075_PLZF_02	E2f1.Smad1.M01145_CMYC_01	E2f1.Smad1.M01150_DMRT5_01	E2f1.Smad1.M01154_CMYC_02	E2f1.Smad1.M01160_KID3_01	E2f1.Smad1.M00004_CMYB_01	E2f1.Smad1.M00005_AP4_01	E2f1.Smad1.M00034_P53_01	E2f1.Smad1.M00062_IRF1_01	E2f1.Smad1.M00130_FOXD3_01	E2f1.Smad1.M00175_AP4_Q5	E2f1.Smad1.M00176_AP4_Q6	E2f1.Smad1.M00183_MYB_Q6	E2f1.Smad1.M00185_NFY_Q6	E2f1.Smad1.M00189_AP2_Q6	E2f1.Smad1.M00209_NFY_C	E2f1.Smad1.M00223_STAT_01	E2f1.Smad1.M00256_NRSF_01	E2f1.Smad1.M00272_P53_02	E2f1.Smad1.M00325_NRSE_B	E2f1.Smad1.M00341_GABP_B	E2f1.Smad1.M00418_TGIF_01	E2f1.Smad1.M00450_ZIC3_01	E2f1.Smad1.M00470_AP2GAMMA_01	E2f1.Smad1.M00478_CDC5_01	E2f1.Smad1.M00494_STAT6_01	E2f1.Smad1.M00498_STAT4_01	E2f1.Smad1.M00500_STAT6_02	E2f1.Smad1.M00511_ERR1_Q2	E2f1.Smad1.M00650_MTF1_Q4	E2f1.Smad1.M00652_NRF1_Q6	E2f1.Smad1.M00655_PEA3_Q6	E2f1.Smad1.M00747_IRF1_Q6	E2f1.Smad1.M00750_HMGIY_Q6	E2f1.Smad1.M00761_P53_DECAMER_Q2	E2f1.Smad1.M00772_IRF_Q6	E2f1.Smad1.M00773_MYB_Q3	E2f1.Smad1.M00775_NFY_Q6_01	E2f1.Smad1.M00777_STAT_Q6	E2f1.Smad1.M00795_OCT_Q6	E2f1.Smad1.M00800_AP2_Q3	E2f1.Smad1.M00805_LEF1_Q2	E2f1.Smad1.M00809_FOX_Q2	E2f1.Smad1.M00913_MYB_Q5_01	E2f1.Smad1.M00915_AP2_Q6_01	E2f1.Smad1.M00927_AP4_Q6_01	E2f1.Smad1.M00932_SP1_Q4_01	E2f1.Smad1.M00933_SP1_Q2_01	E2f1.Smad1.M00963_T3R_Q6	E2f1.Smad1.M00965_DR4_Q2	E2f1.Smad1.M00971_ETS_Q6	E2f1.Smad1.M00972_IRF_Q6_01	E2f1.Smad1.M00978_LEF1TCF1_Q4	E2f1.Smad1.M00981_CREBATF_Q6	E2f1.Smad1.M00987_FOXP1_01	E2f1.Smad1.M00999_AIRE_01	E2f1.Smad1.M01000_AIRE_02	E2f1.Smad1.M01010_HMGIY_Q3	E2f1.Smad1.M01014_SOX_Q6	E2f1.Smad1.M01028_NRSF_Q4	E2f1.Smad1.M01034_EBOX_Q6_01	E2f1.Smad1.M01037_GLI_Q2	E2f1.Smad1.M01066_BLIMP1_Q6	E2f1.Smad1.M01111_RBPJK_Q4	E2f1.Smad1.M01112_RBPJK_01	E2f1.Smad1.M01117_OTX_Q1	E2f1.Smad1.M01122_ZNF219_01	E2f1.Smad1.M01123_NANOG_01	E2f1.Smad1.M01124_OCT4_02	E2f1.Smad1.M01125_OCT4_01	E2f1.Smad1.M01142_LRH1_Q5	E2f1.Smad1.M01146_DMRT1_01	E2f1.Smad1.N00001_Sox2	E2f1.Smad1.N00002_Nanog	E2f1.Smad1.N00003_Otx2	E2f1.Smad1.N00004_Rbpj	E2f1.Smad1.N00006_Nr5a2	E2f1.Smad1.N00007_SoxOctComp	E2f1.Smad1.N00009_Klf4	E2f1.Smad1.N00010_Tcfcp2l1	E2f1.Smad1.N00012_Dax1	E2f1.Smad1.N00014_Rex1	E2f1.Smad1.M00008_SP1_01	E2f1.Smad1.M00055_NMYC_01	E2f1.Smad1.M00059_YY1_01	E2f1.Smad1.M00069_YY1_02	E2f1.Smad1.M00196_SP1_Q6	E2f1.Smad1.M00466_HIF1_Q5	E2f1.Smad1.M00480_LUN1_01	E2f1.Smad1.M00514_ATF4_Q2	E2f1.Smad1.M00647_LXR_Q3	E2f1.Smad1.M00691_ATF1_Q6	E2f1.Smad1.M00707_TFIIA_Q6	E2f1.Smad1.M00733_SMAD4_Q6	E2f1.Smad1.M00776_SREBP_Q3	E2f1.Smad1.M00793_YY1_Q6	E2f1.Smad1.M00797_HIF1_Q3	E2f1.Smad1.M00931_SP1_Q6_01	E2f1.Smad1.M00976_AHRHIF_Q6	E2f1.Smad1.M01035_YY1_Q6_02	E2f1.Smad1.M01168_SREBP_Q6	E2f1.Smad1.M01177_SREBP2_Q6	E2f1.Smad1.N00005_Sall4	E2f1.Smad1.N00017_hB_Sall4	E2f1.STAT3.M00006_MEF2_01	E2f1.STAT3.M00011_EVI1_06	E2f1.STAT3.M00026_RSRFC4_01	E2f1.STAT3.M00041_CREBP1CJUN_01	E2f1.STAT3.M00052_NFKAPPAB65_01	E2f1.STAT3.M00054_NFKAPPAB_01	E2f1.STAT3.M00063_IRF2_01	E2f1.STAT3.M00078_EVI1_01	E2f1.STAT3.M00079_EVI1_02	E2f1.STAT3.M00080_EVI1_03	E2f1.STAT3.M00081_EVI1_04	E2f1.STAT3.M00082_EVI1_05	E2f1.STAT3.M00118_MYCMAX_01	E2f1.STAT3.M00123_MYCMAX_02	E2f1.STAT3.M00134_HNF4_01	E2f1.STAT3.M00152_SRF_01	E2f1.STAT3.M00155_ARP1_01	E2f1.STAT3.M00158_COUP_01	E2f1.STAT3.M00172_AP1FJ_Q2	E2f1.STAT3.M00186_SRF_Q6	E2f1.STAT3.M00215_SRF_C	E2f1.STAT3.M00222_HAND1E47_01	E2f1.STAT3.M00225_STAT3_01	E2f1.STAT3.M00231_MEF2_02	E2f1.STAT3.M00232_MEF2_03	E2f1.STAT3.M00233_MEF2_04	E2f1.STAT3.M00243_EGR1_01	E2f1.STAT3.M00251_XBP1_01	E2f1.STAT3.M00257_RREB1_01	E2f1.STAT3.M00292_FREAC4_01	E2f1.STAT3.M00302_NFAT_Q6	E2f1.STAT3.M00322_MYCMAX_B	E2f1.STAT3.M00396_EN1_01	E2f1.STAT3.M00403_AMEF2_Q6	E2f1.STAT3.M00405_MMEF2_Q6	E2f1.STAT3.M00406_HMEF2_Q6	E2f1.STAT3.M00407_RSRFC4_Q2	E2f1.STAT3.M00412_AREB6_01	E2f1.STAT3.M00413_AREB6_02	E2f1.STAT3.M00414_AREB6_03	E2f1.STAT3.M00415_AREB6_04	E2f1.STAT3.M00419_MEIS1_01	E2f1.STAT3.M00420_MEIS1AHOXA9_01	E2f1.STAT3.M00421_MEIS1BHOXA9_02	E2f1.STAT3.M00422_FOXJ2_01	E2f1.STAT3.M00423_FOXJ2_02	E2f1.STAT3.M00446_SPZ1_01	E2f1.STAT3.M00448_ZIC1_01	E2f1.STAT3.M00462_GATA6_01	E2f1.STAT3.M00482_PITX2_Q2	E2f1.STAT3.M00483_ATF6_01	E2f1.STAT3.M00490_BACH2_01	E2f1.STAT3.M00497_STAT3_02	E2f1.STAT3.M00512_PPARG_01	E2f1.STAT3.M00513_ATF3_Q6	E2f1.STAT3.M00515_PPARG_02	E2f1.STAT3.M00517_AP1_01	E2f1.STAT3.M00528_PPARG_03	E2f1.STAT3.M00531_NERF_Q2	E2f1.STAT3.M00615_MYCMAX_03	E2f1.STAT3.M00616_AFP1_Q6	E2f1.STAT3.M00632_GATA4_Q3	E2f1.STAT3.M00638_HNF4ALPHA_Q6	E2f1.STAT3.M00671_TCF4_Q5	E2f1.STAT3.M00724_HNF3ALPHA_Q6	E2f1.STAT3.M00746_ELF1_Q6	E2f1.STAT3.M00762_DR1_Q3	E2f1.STAT3.M00763_PPAR_DR1_Q2	E2f1.STAT3.M00764_HNF4_DR1_Q3	E2f1.STAT3.M00765_COUP_DR1_Q6	E2f1.STAT3.M00771_ETS_Q4	E2f1.STAT3.M00774_NFKB_Q6_01	E2f1.STAT3.M00789_GATA_Q6	E2f1.STAT3.M00790_HNF1_Q6	E2f1.STAT3.M00791_HNF3_Q6	E2f1.STAT3.M00792_SMAD_Q6	E2f1.STAT3.M00799_MYC_Q2	E2f1.STAT3.M00801_CREB_Q3	E2f1.STAT3.M00807_EGR_Q6	E2f1.STAT3.M00810_SRF_Q4	E2f1.STAT3.M00922_SRF_Q5_01	E2f1.STAT3.M00924_AP1_Q2_01	E2f1.STAT3.M00925_AP1_Q6_01	E2f1.STAT3.M00926_AP1_Q4_01	E2f1.STAT3.M00935_NFAT_Q4_01	E2f1.STAT3.M00941_MEF2_Q6_01	E2f1.STAT3.M00967_HNF4_Q6	E2f1.STAT3.M00974_SMAD_Q6_01	E2f1.STAT3.M00982_KROX_Q6	E2f1.STAT3.M00983_MAF_Q6_01	E2f1.STAT3.M01007_SRF_Q5_02	E2f1.STAT3.M01011_HNF1_Q6_01	E2f1.STAT3.M01012_HNF3_Q6_01	E2f1.STAT3.M01016_SOX17_01	E2f1.STAT3.M01031_HNF4_Q6_01	E2f1.STAT3.M01032_HNF4_Q6_02	E2f1.STAT3.M01033_HNF4_Q6_03	E2f1.STAT3.M01036_COUPTF_Q6	E2f1.STAT3.M01075_PLZF_02	E2f1.STAT3.M01145_CMYC_01	E2f1.STAT3.M01150_DMRT5_01	E2f1.STAT3.M01154_CMYC_02	E2f1.STAT3.M01160_KID3_01	E2f1.STAT3.M00004_CMYB_01	E2f1.STAT3.M00005_AP4_01	E2f1.STAT3.M00034_P53_01	E2f1.STAT3.M00062_IRF1_01	E2f1.STAT3.M00130_FOXD3_01	E2f1.STAT3.M00175_AP4_Q5	E2f1.STAT3.M00176_AP4_Q6	E2f1.STAT3.M00183_MYB_Q6	E2f1.STAT3.M00185_NFY_Q6	E2f1.STAT3.M00189_AP2_Q6	E2f1.STAT3.M00209_NFY_C	E2f1.STAT3.M00223_STAT_01	E2f1.STAT3.M00256_NRSF_01	E2f1.STAT3.M00272_P53_02	E2f1.STAT3.M00325_NRSE_B	E2f1.STAT3.M00341_GABP_B	E2f1.STAT3.M00418_TGIF_01	E2f1.STAT3.M00450_ZIC3_01	E2f1.STAT3.M00470_AP2GAMMA_01	E2f1.STAT3.M00478_CDC5_01	E2f1.STAT3.M00494_STAT6_01	E2f1.STAT3.M00498_STAT4_01	E2f1.STAT3.M00500_STAT6_02	E2f1.STAT3.M00511_ERR1_Q2	E2f1.STAT3.M00650_MTF1_Q4	E2f1.STAT3.M00652_NRF1_Q6	E2f1.STAT3.M00655_PEA3_Q6	E2f1.STAT3.M00747_IRF1_Q6	E2f1.STAT3.M00750_HMGIY_Q6	E2f1.STAT3.M00761_P53_DECAMER_Q2	E2f1.STAT3.M00772_IRF_Q6	E2f1.STAT3.M00773_MYB_Q3	E2f1.STAT3.M00775_NFY_Q6_01	E2f1.STAT3.M00777_STAT_Q6	E2f1.STAT3.M00795_OCT_Q6	E2f1.STAT3.M00800_AP2_Q3	E2f1.STAT3.M00805_LEF1_Q2	E2f1.STAT3.M00809_FOX_Q2	E2f1.STAT3.M00913_MYB_Q5_01	E2f1.STAT3.M00915_AP2_Q6_01	E2f1.STAT3.M00927_AP4_Q6_01	E2f1.STAT3.M00932_SP1_Q4_01	E2f1.STAT3.M00933_SP1_Q2_01	E2f1.STAT3.M00963_T3R_Q6	E2f1.STAT3.M00965_DR4_Q2	E2f1.STAT3.M00971_ETS_Q6	E2f1.STAT3.M00972_IRF_Q6_01	E2f1.STAT3.M00978_LEF1TCF1_Q4	E2f1.STAT3.M00981_CREBATF_Q6	E2f1.STAT3.M00987_FOXP1_01	E2f1.STAT3.M00999_AIRE_01	E2f1.STAT3.M01000_AIRE_02	E2f1.STAT3.M01010_HMGIY_Q3	E2f1.STAT3.M01014_SOX_Q6	E2f1.STAT3.M01028_NRSF_Q4	E2f1.STAT3.M01034_EBOX_Q6_01	E2f1.STAT3.M01037_GLI_Q2	E2f1.STAT3.M01066_BLIMP1_Q6	E2f1.STAT3.M01111_RBPJK_Q4	E2f1.STAT3.M01112_RBPJK_01	E2f1.STAT3.M01117_OTX_Q1	E2f1.STAT3.M01122_ZNF219_01	E2f1.STAT3.M01123_NANOG_01	E2f1.STAT3.M01124_OCT4_02	E2f1.STAT3.M01125_OCT4_01	E2f1.STAT3.M01142_LRH1_Q5	E2f1.STAT3.M01146_DMRT1_01	E2f1.STAT3.N00001_Sox2	E2f1.STAT3.N00002_Nanog	E2f1.STAT3.N00003_Otx2	E2f1.STAT3.N00004_Rbpj	E2f1.STAT3.N00006_Nr5a2	E2f1.STAT3.N00007_SoxOctComp	E2f1.STAT3.N00009_Klf4	E2f1.STAT3.N00010_Tcfcp2l1	E2f1.STAT3.N00012_Dax1	E2f1.STAT3.N00014_Rex1	E2f1.STAT3.M00008_SP1_01	E2f1.STAT3.M00055_NMYC_01	E2f1.STAT3.M00059_YY1_01	E2f1.STAT3.M00069_YY1_02	E2f1.STAT3.M00196_SP1_Q6	E2f1.STAT3.M00466_HIF1_Q5	E2f1.STAT3.M00480_LUN1_01	E2f1.STAT3.M00514_ATF4_Q2	E2f1.STAT3.M00647_LXR_Q3	E2f1.STAT3.M00691_ATF1_Q6	E2f1.STAT3.M00707_TFIIA_Q6	E2f1.STAT3.M00733_SMAD4_Q6	E2f1.STAT3.M00776_SREBP_Q3	E2f1.STAT3.M00793_YY1_Q6	E2f1.STAT3.M00797_HIF1_Q3	E2f1.STAT3.M00931_SP1_Q6_01	E2f1.STAT3.M00976_AHRHIF_Q6	E2f1.STAT3.M01035_YY1_Q6_02	E2f1.STAT3.M01168_SREBP_Q6	E2f1.STAT3.M01177_SREBP2_Q6	E2f1.STAT3.N00005_Sall4	E2f1.STAT3.N00017_hB_Sall4	E2f1.Tcfcp2l1.M00006_MEF2_01	E2f1.Tcfcp2l1.M00011_EVI1_06	E2f1.Tcfcp2l1.M00026_RSRFC4_01	E2f1.Tcfcp2l1.M00041_CREBP1CJUN_01	E2f1.Tcfcp2l1.M00052_NFKAPPAB65_01	E2f1.Tcfcp2l1.M00054_NFKAPPAB_01	E2f1.Tcfcp2l1.M00063_IRF2_01	E2f1.Tcfcp2l1.M00078_EVI1_01	E2f1.Tcfcp2l1.M00079_EVI1_02	E2f1.Tcfcp2l1.M00080_EVI1_03	E2f1.Tcfcp2l1.M00081_EVI1_04	E2f1.Tcfcp2l1.M00082_EVI1_05	E2f1.Tcfcp2l1.M00118_MYCMAX_01	E2f1.Tcfcp2l1.M00123_MYCMAX_02	E2f1.Tcfcp2l1.M00134_HNF4_01	E2f1.Tcfcp2l1.M00152_SRF_01	E2f1.Tcfcp2l1.M00155_ARP1_01	E2f1.Tcfcp2l1.M00158_COUP_01	E2f1.Tcfcp2l1.M00172_AP1FJ_Q2	E2f1.Tcfcp2l1.M00186_SRF_Q6	E2f1.Tcfcp2l1.M00215_SRF_C	E2f1.Tcfcp2l1.M00222_HAND1E47_01	E2f1.Tcfcp2l1.M00225_STAT3_01	E2f1.Tcfcp2l1.M00231_MEF2_02	E2f1.Tcfcp2l1.M00232_MEF2_03	E2f1.Tcfcp2l1.M00233_MEF2_04	E2f1.Tcfcp2l1.M00243_EGR1_01	E2f1.Tcfcp2l1.M00251_XBP1_01	E2f1.Tcfcp2l1.M00257_RREB1_01	E2f1.Tcfcp2l1.M00292_FREAC4_01	E2f1.Tcfcp2l1.M00302_NFAT_Q6	E2f1.Tcfcp2l1.M00322_MYCMAX_B	E2f1.Tcfcp2l1.M00396_EN1_01	E2f1.Tcfcp2l1.M00403_AMEF2_Q6	E2f1.Tcfcp2l1.M00405_MMEF2_Q6	E2f1.Tcfcp2l1.M00406_HMEF2_Q6	E2f1.Tcfcp2l1.M00407_RSRFC4_Q2	E2f1.Tcfcp2l1.M00412_AREB6_01	E2f1.Tcfcp2l1.M00413_AREB6_02	E2f1.Tcfcp2l1.M00414_AREB6_03	E2f1.Tcfcp2l1.M00415_AREB6_04	E2f1.Tcfcp2l1.M00419_MEIS1_01	E2f1.Tcfcp2l1.M00420_MEIS1AHOXA9_01	E2f1.Tcfcp2l1.M00421_MEIS1BHOXA9_02	E2f1.Tcfcp2l1.M00422_FOXJ2_01	E2f1.Tcfcp2l1.M00423_FOXJ2_02	E2f1.Tcfcp2l1.M00446_SPZ1_01	E2f1.Tcfcp2l1.M00448_ZIC1_01	E2f1.Tcfcp2l1.M00462_GATA6_01	E2f1.Tcfcp2l1.M00482_PITX2_Q2	E2f1.Tcfcp2l1.M00483_ATF6_01	E2f1.Tcfcp2l1.M00490_BACH2_01	E2f1.Tcfcp2l1.M00497_STAT3_02	E2f1.Tcfcp2l1.M00512_PPARG_01	E2f1.Tcfcp2l1.M00513_ATF3_Q6	E2f1.Tcfcp2l1.M00515_PPARG_02	E2f1.Tcfcp2l1.M00517_AP1_01	E2f1.Tcfcp2l1.M00528_PPARG_03	E2f1.Tcfcp2l1.M00531_NERF_Q2	E2f1.Tcfcp2l1.M00615_MYCMAX_03	E2f1.Tcfcp2l1.M00616_AFP1_Q6	E2f1.Tcfcp2l1.M00632_GATA4_Q3	E2f1.Tcfcp2l1.M00638_HNF4ALPHA_Q6	E2f1.Tcfcp2l1.M00671_TCF4_Q5	E2f1.Tcfcp2l1.M00724_HNF3ALPHA_Q6	E2f1.Tcfcp2l1.M00746_ELF1_Q6	E2f1.Tcfcp2l1.M00762_DR1_Q3	E2f1.Tcfcp2l1.M00763_PPAR_DR1_Q2	E2f1.Tcfcp2l1.M00764_HNF4_DR1_Q3	E2f1.Tcfcp2l1.M00765_COUP_DR1_Q6	E2f1.Tcfcp2l1.M00771_ETS_Q4	E2f1.Tcfcp2l1.M00774_NFKB_Q6_01	E2f1.Tcfcp2l1.M00789_GATA_Q6	E2f1.Tcfcp2l1.M00790_HNF1_Q6	E2f1.Tcfcp2l1.M00791_HNF3_Q6	E2f1.Tcfcp2l1.M00792_SMAD_Q6	E2f1.Tcfcp2l1.M00799_MYC_Q2	E2f1.Tcfcp2l1.M00801_CREB_Q3	E2f1.Tcfcp2l1.M00807_EGR_Q6	E2f1.Tcfcp2l1.M00810_SRF_Q4	E2f1.Tcfcp2l1.M00922_SRF_Q5_01	E2f1.Tcfcp2l1.M00924_AP1_Q2_01	E2f1.Tcfcp2l1.M00925_AP1_Q6_01	E2f1.Tcfcp2l1.M00926_AP1_Q4_01	E2f1.Tcfcp2l1.M00935_NFAT_Q4_01	E2f1.Tcfcp2l1.M00941_MEF2_Q6_01	E2f1.Tcfcp2l1.M00967_HNF4_Q6	E2f1.Tcfcp2l1.M00974_SMAD_Q6_01	E2f1.Tcfcp2l1.M00982_KROX_Q6	E2f1.Tcfcp2l1.M00983_MAF_Q6_01	E2f1.Tcfcp2l1.M01007_SRF_Q5_02	E2f1.Tcfcp2l1.M01011_HNF1_Q6_01	E2f1.Tcfcp2l1.M01012_HNF3_Q6_01	E2f1.Tcfcp2l1.M01016_SOX17_01	E2f1.Tcfcp2l1.M01031_HNF4_Q6_01	E2f1.Tcfcp2l1.M01032_HNF4_Q6_02	E2f1.Tcfcp2l1.M01033_HNF4_Q6_03	E2f1.Tcfcp2l1.M01036_COUPTF_Q6	E2f1.Tcfcp2l1.M01075_PLZF_02	E2f1.Tcfcp2l1.M01145_CMYC_01	E2f1.Tcfcp2l1.M01150_DMRT5_01	E2f1.Tcfcp2l1.M01154_CMYC_02	E2f1.Tcfcp2l1.M01160_KID3_01	E2f1.Tcfcp2l1.M00004_CMYB_01	E2f1.Tcfcp2l1.M00005_AP4_01	E2f1.Tcfcp2l1.M00034_P53_01	E2f1.Tcfcp2l1.M00062_IRF1_01	E2f1.Tcfcp2l1.M00130_FOXD3_01	E2f1.Tcfcp2l1.M00175_AP4_Q5	E2f1.Tcfcp2l1.M00176_AP4_Q6	E2f1.Tcfcp2l1.M00183_MYB_Q6	E2f1.Tcfcp2l1.M00185_NFY_Q6	E2f1.Tcfcp2l1.M00189_AP2_Q6	E2f1.Tcfcp2l1.M00209_NFY_C	E2f1.Tcfcp2l1.M00223_STAT_01	E2f1.Tcfcp2l1.M00256_NRSF_01	E2f1.Tcfcp2l1.M00272_P53_02	E2f1.Tcfcp2l1.M00325_NRSE_B	E2f1.Tcfcp2l1.M00341_GABP_B	E2f1.Tcfcp2l1.M00418_TGIF_01	E2f1.Tcfcp2l1.M00450_ZIC3_01	E2f1.Tcfcp2l1.M00470_AP2GAMMA_01	E2f1.Tcfcp2l1.M00478_CDC5_01	E2f1.Tcfcp2l1.M00494_STAT6_01	E2f1.Tcfcp2l1.M00498_STAT4_01	E2f1.Tcfcp2l1.M00500_STAT6_02	E2f1.Tcfcp2l1.M00511_ERR1_Q2	E2f1.Tcfcp2l1.M00650_MTF1_Q4	E2f1.Tcfcp2l1.M00652_NRF1_Q6	E2f1.Tcfcp2l1.M00655_PEA3_Q6	E2f1.Tcfcp2l1.M00747_IRF1_Q6	E2f1.Tcfcp2l1.M00750_HMGIY_Q6	E2f1.Tcfcp2l1.M00761_P53_DECAMER_Q2	E2f1.Tcfcp2l1.M00772_IRF_Q6	E2f1.Tcfcp2l1.M00773_MYB_Q3	E2f1.Tcfcp2l1.M00775_NFY_Q6_01	E2f1.Tcfcp2l1.M00777_STAT_Q6	E2f1.Tcfcp2l1.M00795_OCT_Q6	E2f1.Tcfcp2l1.M00800_AP2_Q3	E2f1.Tcfcp2l1.M00805_LEF1_Q2	E2f1.Tcfcp2l1.M00809_FOX_Q2	E2f1.Tcfcp2l1.M00913_MYB_Q5_01	E2f1.Tcfcp2l1.M00915_AP2_Q6_01	E2f1.Tcfcp2l1.M00927_AP4_Q6_01	E2f1.Tcfcp2l1.M00932_SP1_Q4_01	E2f1.Tcfcp2l1.M00933_SP1_Q2_01	E2f1.Tcfcp2l1.M00963_T3R_Q6	E2f1.Tcfcp2l1.M00965_DR4_Q2	E2f1.Tcfcp2l1.M00971_ETS_Q6	E2f1.Tcfcp2l1.M00972_IRF_Q6_01	E2f1.Tcfcp2l1.M00978_LEF1TCF1_Q4	E2f1.Tcfcp2l1.M00981_CREBATF_Q6	E2f1.Tcfcp2l1.M00987_FOXP1_01	E2f1.Tcfcp2l1.M00999_AIRE_01	E2f1.Tcfcp2l1.M01000_AIRE_02	E2f1.Tcfcp2l1.M01010_HMGIY_Q3	E2f1.Tcfcp2l1.M01014_SOX_Q6	E2f1.Tcfcp2l1.M01028_NRSF_Q4	E2f1.Tcfcp2l1.M01034_EBOX_Q6_01	E2f1.Tcfcp2l1.M01037_GLI_Q2	E2f1.Tcfcp2l1.M01066_BLIMP1_Q6	E2f1.Tcfcp2l1.M01111_RBPJK_Q4	E2f1.Tcfcp2l1.M01112_RBPJK_01	E2f1.Tcfcp2l1.M01117_OTX_Q1	E2f1.Tcfcp2l1.M01122_ZNF219_01	E2f1.Tcfcp2l1.M01123_NANOG_01	E2f1.Tcfcp2l1.M01124_OCT4_02	E2f1.Tcfcp2l1.M01125_OCT4_01	E2f1.Tcfcp2l1.M01142_LRH1_Q5	E2f1.Tcfcp2l1.M01146_DMRT1_01	E2f1.Tcfcp2l1.N00001_Sox2	E2f1.Tcfcp2l1.N00002_Nanog	E2f1.Tcfcp2l1.N00003_Otx2	E2f1.Tcfcp2l1.N00004_Rbpj	E2f1.Tcfcp2l1.N00006_Nr5a2	E2f1.Tcfcp2l1.N00007_SoxOctComp	E2f1.Tcfcp2l1.N00009_Klf4	E2f1.Tcfcp2l1.N00010_Tcfcp2l1	E2f1.Tcfcp2l1.N00012_Dax1	E2f1.Tcfcp2l1.N00014_Rex1	E2f1.Tcfcp2l1.M00008_SP1_01	E2f1.Tcfcp2l1.M00055_NMYC_01	E2f1.Tcfcp2l1.M00059_YY1_01	E2f1.Tcfcp2l1.M00069_YY1_02	E2f1.Tcfcp2l1.M00196_SP1_Q6	E2f1.Tcfcp2l1.M00466_HIF1_Q5	E2f1.Tcfcp2l1.M00480_LUN1_01	E2f1.Tcfcp2l1.M00514_ATF4_Q2	E2f1.Tcfcp2l1.M00647_LXR_Q3	E2f1.Tcfcp2l1.M00691_ATF1_Q6	E2f1.Tcfcp2l1.M00707_TFIIA_Q6	E2f1.Tcfcp2l1.M00733_SMAD4_Q6	E2f1.Tcfcp2l1.M00776_SREBP_Q3	E2f1.Tcfcp2l1.M00793_YY1_Q6	E2f1.Tcfcp2l1.M00797_HIF1_Q3	E2f1.Tcfcp2l1.M00931_SP1_Q6_01	E2f1.Tcfcp2l1.M00976_AHRHIF_Q6	E2f1.Tcfcp2l1.M01035_YY1_Q6_02	E2f1.Tcfcp2l1.M01168_SREBP_Q6	E2f1.Tcfcp2l1.M01177_SREBP2_Q6	E2f1.Tcfcp2l1.N00005_Sall4	E2f1.Tcfcp2l1.N00017_hB_Sall4	E2f1.Esrrb.M00006_MEF2_01	E2f1.Esrrb.M00011_EVI1_06	E2f1.Esrrb.M00026_RSRFC4_01	E2f1.Esrrb.M00041_CREBP1CJUN_01	E2f1.Esrrb.M00052_NFKAPPAB65_01	E2f1.Esrrb.M00054_NFKAPPAB_01	E2f1.Esrrb.M00063_IRF2_01	E2f1.Esrrb.M00078_EVI1_01	E2f1.Esrrb.M00079_EVI1_02	E2f1.Esrrb.M00080_EVI1_03	E2f1.Esrrb.M00081_EVI1_04	E2f1.Esrrb.M00082_EVI1_05	E2f1.Esrrb.M00118_MYCMAX_01	E2f1.Esrrb.M00123_MYCMAX_02	E2f1.Esrrb.M00134_HNF4_01	E2f1.Esrrb.M00152_SRF_01	E2f1.Esrrb.M00155_ARP1_01	E2f1.Esrrb.M00158_COUP_01	E2f1.Esrrb.M00172_AP1FJ_Q2	E2f1.Esrrb.M00186_SRF_Q6	E2f1.Esrrb.M00215_SRF_C	E2f1.Esrrb.M00222_HAND1E47_01	E2f1.Esrrb.M00225_STAT3_01	E2f1.Esrrb.M00231_MEF2_02	E2f1.Esrrb.M00232_MEF2_03	E2f1.Esrrb.M00233_MEF2_04	E2f1.Esrrb.M00243_EGR1_01	E2f1.Esrrb.M00251_XBP1_01	E2f1.Esrrb.M00257_RREB1_01	E2f1.Esrrb.M00292_FREAC4_01	E2f1.Esrrb.M00302_NFAT_Q6	E2f1.Esrrb.M00322_MYCMAX_B	E2f1.Esrrb.M00396_EN1_01	E2f1.Esrrb.M00403_AMEF2_Q6	E2f1.Esrrb.M00405_MMEF2_Q6	E2f1.Esrrb.M00406_HMEF2_Q6	E2f1.Esrrb.M00407_RSRFC4_Q2	E2f1.Esrrb.M00412_AREB6_01	E2f1.Esrrb.M00413_AREB6_02	E2f1.Esrrb.M00414_AREB6_03	E2f1.Esrrb.M00415_AREB6_04	E2f1.Esrrb.M00419_MEIS1_01	E2f1.Esrrb.M00420_MEIS1AHOXA9_01	E2f1.Esrrb.M00421_MEIS1BHOXA9_02	E2f1.Esrrb.M00422_FOXJ2_01	E2f1.Esrrb.M00423_FOXJ2_02	E2f1.Esrrb.M00446_SPZ1_01	E2f1.Esrrb.M00448_ZIC1_01	E2f1.Esrrb.M00462_GATA6_01	E2f1.Esrrb.M00482_PITX2_Q2	E2f1.Esrrb.M00483_ATF6_01	E2f1.Esrrb.M00490_BACH2_01	E2f1.Esrrb.M00497_STAT3_02	E2f1.Esrrb.M00512_PPARG_01	E2f1.Esrrb.M00513_ATF3_Q6	E2f1.Esrrb.M00515_PPARG_02	E2f1.Esrrb.M00517_AP1_01	E2f1.Esrrb.M00528_PPARG_03	E2f1.Esrrb.M00531_NERF_Q2	E2f1.Esrrb.M00615_MYCMAX_03	E2f1.Esrrb.M00616_AFP1_Q6	E2f1.Esrrb.M00632_GATA4_Q3	E2f1.Esrrb.M00638_HNF4ALPHA_Q6	E2f1.Esrrb.M00671_TCF4_Q5	E2f1.Esrrb.M00724_HNF3ALPHA_Q6	E2f1.Esrrb.M00746_ELF1_Q6	E2f1.Esrrb.M00762_DR1_Q3	E2f1.Esrrb.M00763_PPAR_DR1_Q2	E2f1.Esrrb.M00764_HNF4_DR1_Q3	E2f1.Esrrb.M00765_COUP_DR1_Q6	E2f1.Esrrb.M00771_ETS_Q4	E2f1.Esrrb.M00774_NFKB_Q6_01	E2f1.Esrrb.M00789_GATA_Q6	E2f1.Esrrb.M00790_HNF1_Q6	E2f1.Esrrb.M00791_HNF3_Q6	E2f1.Esrrb.M00792_SMAD_Q6	E2f1.Esrrb.M00799_MYC_Q2	E2f1.Esrrb.M00801_CREB_Q3	E2f1.Esrrb.M00807_EGR_Q6	E2f1.Esrrb.M00810_SRF_Q4	E2f1.Esrrb.M00922_SRF_Q5_01	E2f1.Esrrb.M00924_AP1_Q2_01	E2f1.Esrrb.M00925_AP1_Q6_01	E2f1.Esrrb.M00926_AP1_Q4_01	E2f1.Esrrb.M00935_NFAT_Q4_01	E2f1.Esrrb.M00941_MEF2_Q6_01	E2f1.Esrrb.M00967_HNF4_Q6	E2f1.Esrrb.M00974_SMAD_Q6_01	E2f1.Esrrb.M00982_KROX_Q6	E2f1.Esrrb.M00983_MAF_Q6_01	E2f1.Esrrb.M01007_SRF_Q5_02	E2f1.Esrrb.M01011_HNF1_Q6_01	E2f1.Esrrb.M01012_HNF3_Q6_01	E2f1.Esrrb.M01016_SOX17_01	E2f1.Esrrb.M01031_HNF4_Q6_01	E2f1.Esrrb.M01032_HNF4_Q6_02	E2f1.Esrrb.M01033_HNF4_Q6_03	E2f1.Esrrb.M01036_COUPTF_Q6	E2f1.Esrrb.M01075_PLZF_02	E2f1.Esrrb.M01145_CMYC_01	E2f1.Esrrb.M01150_DMRT5_01	E2f1.Esrrb.M01154_CMYC_02	E2f1.Esrrb.M01160_KID3_01	E2f1.Esrrb.M00004_CMYB_01	E2f1.Esrrb.M00005_AP4_01	E2f1.Esrrb.M00034_P53_01	E2f1.Esrrb.M00062_IRF1_01	E2f1.Esrrb.M00130_FOXD3_01	E2f1.Esrrb.M00175_AP4_Q5	E2f1.Esrrb.M00176_AP4_Q6	E2f1.Esrrb.M00183_MYB_Q6	E2f1.Esrrb.M00185_NFY_Q6	E2f1.Esrrb.M00189_AP2_Q6	E2f1.Esrrb.M00209_NFY_C	E2f1.Esrrb.M00223_STAT_01	E2f1.Esrrb.M00256_NRSF_01	E2f1.Esrrb.M00272_P53_02	E2f1.Esrrb.M00325_NRSE_B	E2f1.Esrrb.M00341_GABP_B	E2f1.Esrrb.M00418_TGIF_01	E2f1.Esrrb.M00450_ZIC3_01	E2f1.Esrrb.M00470_AP2GAMMA_01	E2f1.Esrrb.M00478_CDC5_01	E2f1.Esrrb.M00494_STAT6_01	E2f1.Esrrb.M00498_STAT4_01	E2f1.Esrrb.M00500_STAT6_02	E2f1.Esrrb.M00511_ERR1_Q2	E2f1.Esrrb.M00650_MTF1_Q4	E2f1.Esrrb.M00652_NRF1_Q6	E2f1.Esrrb.M00655_PEA3_Q6	E2f1.Esrrb.M00747_IRF1_Q6	E2f1.Esrrb.M00750_HMGIY_Q6	E2f1.Esrrb.M00761_P53_DECAMER_Q2	E2f1.Esrrb.M00772_IRF_Q6	E2f1.Esrrb.M00773_MYB_Q3	E2f1.Esrrb.M00775_NFY_Q6_01	E2f1.Esrrb.M00777_STAT_Q6	E2f1.Esrrb.M00795_OCT_Q6	E2f1.Esrrb.M00800_AP2_Q3	E2f1.Esrrb.M00805_LEF1_Q2	E2f1.Esrrb.M00809_FOX_Q2	E2f1.Esrrb.M00913_MYB_Q5_01	E2f1.Esrrb.M00915_AP2_Q6_01	E2f1.Esrrb.M00927_AP4_Q6_01	E2f1.Esrrb.M00932_SP1_Q4_01	E2f1.Esrrb.M00933_SP1_Q2_01	E2f1.Esrrb.M00963_T3R_Q6	E2f1.Esrrb.M00965_DR4_Q2	E2f1.Esrrb.M00971_ETS_Q6	E2f1.Esrrb.M00972_IRF_Q6_01	E2f1.Esrrb.M00978_LEF1TCF1_Q4	E2f1.Esrrb.M00981_CREBATF_Q6	E2f1.Esrrb.M00987_FOXP1_01	E2f1.Esrrb.M00999_AIRE_01	E2f1.Esrrb.M01000_AIRE_02	E2f1.Esrrb.M01010_HMGIY_Q3	E2f1.Esrrb.M01014_SOX_Q6	E2f1.Esrrb.M01028_NRSF_Q4	E2f1.Esrrb.M01034_EBOX_Q6_01	E2f1.Esrrb.M01037_GLI_Q2	E2f1.Esrrb.M01066_BLIMP1_Q6	E2f1.Esrrb.M01111_RBPJK_Q4	E2f1.Esrrb.M01112_RBPJK_01	E2f1.Esrrb.M01117_OTX_Q1	E2f1.Esrrb.M01122_ZNF219_01	E2f1.Esrrb.M01123_NANOG_01	E2f1.Esrrb.M01124_OCT4_02	E2f1.Esrrb.M01125_OCT4_01	E2f1.Esrrb.M01142_LRH1_Q5	E2f1.Esrrb.M01146_DMRT1_01	E2f1.Esrrb.N00001_Sox2	E2f1.Esrrb.N00002_Nanog	E2f1.Esrrb.N00003_Otx2	E2f1.Esrrb.N00004_Rbpj	E2f1.Esrrb.N00006_Nr5a2	E2f1.Esrrb.N00007_SoxOctComp	E2f1.Esrrb.N00009_Klf4	E2f1.Esrrb.N00010_Tcfcp2l1	E2f1.Esrrb.N00012_Dax1	E2f1.Esrrb.N00014_Rex1	E2f1.Esrrb.M00008_SP1_01	E2f1.Esrrb.M00055_NMYC_01	E2f1.Esrrb.M00059_YY1_01	E2f1.Esrrb.M00069_YY1_02	E2f1.Esrrb.M00196_SP1_Q6	E2f1.Esrrb.M00466_HIF1_Q5	E2f1.Esrrb.M00480_LUN1_01	E2f1.Esrrb.M00514_ATF4_Q2	E2f1.Esrrb.M00647_LXR_Q3	E2f1.Esrrb.M00691_ATF1_Q6	E2f1.Esrrb.M00707_TFIIA_Q6	E2f1.Esrrb.M00733_SMAD4_Q6	E2f1.Esrrb.M00776_SREBP_Q3	E2f1.Esrrb.M00793_YY1_Q6	E2f1.Esrrb.M00797_HIF1_Q3	E2f1.Esrrb.M00931_SP1_Q6_01	E2f1.Esrrb.M00976_AHRHIF_Q6	E2f1.Esrrb.M01035_YY1_Q6_02	E2f1.Esrrb.M01168_SREBP_Q6	E2f1.Esrrb.M01177_SREBP2_Q6	E2f1.Esrrb.N00005_Sall4	E2f1.Esrrb.N00017_hB_Sall4	Mycn.Zfx.M00006_MEF2_01	Mycn.Zfx.M00011_EVI1_06	Mycn.Zfx.M00026_RSRFC4_01	Mycn.Zfx.M00041_CREBP1CJUN_01	Mycn.Zfx.M00052_NFKAPPAB65_01	Mycn.Zfx.M00054_NFKAPPAB_01	Mycn.Zfx.M00063_IRF2_01	Mycn.Zfx.M00078_EVI1_01	Mycn.Zfx.M00079_EVI1_02	Mycn.Zfx.M00080_EVI1_03	Mycn.Zfx.M00081_EVI1_04	Mycn.Zfx.M00082_EVI1_05	Mycn.Zfx.M00118_MYCMAX_01	Mycn.Zfx.M00123_MYCMAX_02	Mycn.Zfx.M00134_HNF4_01	Mycn.Zfx.M00152_SRF_01	Mycn.Zfx.M00155_ARP1_01	Mycn.Zfx.M00158_COUP_01	Mycn.Zfx.M00172_AP1FJ_Q2	Mycn.Zfx.M00186_SRF_Q6	Mycn.Zfx.M00215_SRF_C	Mycn.Zfx.M00222_HAND1E47_01	Mycn.Zfx.M00225_STAT3_01	Mycn.Zfx.M00231_MEF2_02	Mycn.Zfx.M00232_MEF2_03	Mycn.Zfx.M00233_MEF2_04	Mycn.Zfx.M00243_EGR1_01	Mycn.Zfx.M00251_XBP1_01	Mycn.Zfx.M00257_RREB1_01	Mycn.Zfx.M00292_FREAC4_01	Mycn.Zfx.M00302_NFAT_Q6	Mycn.Zfx.M00322_MYCMAX_B	Mycn.Zfx.M00396_EN1_01	Mycn.Zfx.M00403_AMEF2_Q6	Mycn.Zfx.M00405_MMEF2_Q6	Mycn.Zfx.M00406_HMEF2_Q6	Mycn.Zfx.M00407_RSRFC4_Q2	Mycn.Zfx.M00412_AREB6_01	Mycn.Zfx.M00413_AREB6_02	Mycn.Zfx.M00414_AREB6_03	Mycn.Zfx.M00415_AREB6_04	Mycn.Zfx.M00419_MEIS1_01	Mycn.Zfx.M00420_MEIS1AHOXA9_01	Mycn.Zfx.M00421_MEIS1BHOXA9_02	Mycn.Zfx.M00422_FOXJ2_01	Mycn.Zfx.M00423_FOXJ2_02	Mycn.Zfx.M00446_SPZ1_01	Mycn.Zfx.M00448_ZIC1_01	Mycn.Zfx.M00462_GATA6_01	Mycn.Zfx.M00482_PITX2_Q2	Mycn.Zfx.M00483_ATF6_01	Mycn.Zfx.M00490_BACH2_01	Mycn.Zfx.M00497_STAT3_02	Mycn.Zfx.M00512_PPARG_01	Mycn.Zfx.M00513_ATF3_Q6	Mycn.Zfx.M00515_PPARG_02	Mycn.Zfx.M00517_AP1_01	Mycn.Zfx.M00528_PPARG_03	Mycn.Zfx.M00531_NERF_Q2	Mycn.Zfx.M00615_MYCMAX_03	Mycn.Zfx.M00616_AFP1_Q6	Mycn.Zfx.M00632_GATA4_Q3	Mycn.Zfx.M00638_HNF4ALPHA_Q6	Mycn.Zfx.M00671_TCF4_Q5	Mycn.Zfx.M00724_HNF3ALPHA_Q6	Mycn.Zfx.M00746_ELF1_Q6	Mycn.Zfx.M00762_DR1_Q3	Mycn.Zfx.M00763_PPAR_DR1_Q2	Mycn.Zfx.M00764_HNF4_DR1_Q3	Mycn.Zfx.M00765_COUP_DR1_Q6	Mycn.Zfx.M00771_ETS_Q4	Mycn.Zfx.M00774_NFKB_Q6_01	Mycn.Zfx.M00789_GATA_Q6	Mycn.Zfx.M00790_HNF1_Q6	Mycn.Zfx.M00791_HNF3_Q6	Mycn.Zfx.M00792_SMAD_Q6	Mycn.Zfx.M00799_MYC_Q2	Mycn.Zfx.M00801_CREB_Q3	Mycn.Zfx.M00807_EGR_Q6	Mycn.Zfx.M00810_SRF_Q4	Mycn.Zfx.M00922_SRF_Q5_01	Mycn.Zfx.M00924_AP1_Q2_01	Mycn.Zfx.M00925_AP1_Q6_01	Mycn.Zfx.M00926_AP1_Q4_01	Mycn.Zfx.M00935_NFAT_Q4_01	Mycn.Zfx.M00941_MEF2_Q6_01	Mycn.Zfx.M00967_HNF4_Q6	Mycn.Zfx.M00974_SMAD_Q6_01	Mycn.Zfx.M00982_KROX_Q6	Mycn.Zfx.M00983_MAF_Q6_01	Mycn.Zfx.M01007_SRF_Q5_02	Mycn.Zfx.M01011_HNF1_Q6_01	Mycn.Zfx.M01012_HNF3_Q6_01	Mycn.Zfx.M01016_SOX17_01	Mycn.Zfx.M01031_HNF4_Q6_01	Mycn.Zfx.M01032_HNF4_Q6_02	Mycn.Zfx.M01033_HNF4_Q6_03	Mycn.Zfx.M01036_COUPTF_Q6	Mycn.Zfx.M01075_PLZF_02	Mycn.Zfx.M01145_CMYC_01	Mycn.Zfx.M01150_DMRT5_01	Mycn.Zfx.M01154_CMYC_02	Mycn.Zfx.M01160_KID3_01	Mycn.Zfx.M00004_CMYB_01	Mycn.Zfx.M00005_AP4_01	Mycn.Zfx.M00034_P53_01	Mycn.Zfx.M00062_IRF1_01	Mycn.Zfx.M00130_FOXD3_01	Mycn.Zfx.M00175_AP4_Q5	Mycn.Zfx.M00176_AP4_Q6	Mycn.Zfx.M00183_MYB_Q6	Mycn.Zfx.M00185_NFY_Q6	Mycn.Zfx.M00189_AP2_Q6	Mycn.Zfx.M00209_NFY_C	Mycn.Zfx.M00223_STAT_01	Mycn.Zfx.M00256_NRSF_01	Mycn.Zfx.M00272_P53_02	Mycn.Zfx.M00325_NRSE_B	Mycn.Zfx.M00341_GABP_B	Mycn.Zfx.M00418_TGIF_01	Mycn.Zfx.M00450_ZIC3_01	Mycn.Zfx.M00470_AP2GAMMA_01	Mycn.Zfx.M00478_CDC5_01	Mycn.Zfx.M00494_STAT6_01	Mycn.Zfx.M00498_STAT4_01	Mycn.Zfx.M00500_STAT6_02	Mycn.Zfx.M00511_ERR1_Q2	Mycn.Zfx.M00650_MTF1_Q4	Mycn.Zfx.M00652_NRF1_Q6	Mycn.Zfx.M00655_PEA3_Q6	Mycn.Zfx.M00747_IRF1_Q6	Mycn.Zfx.M00750_HMGIY_Q6	Mycn.Zfx.M00761_P53_DECAMER_Q2	Mycn.Zfx.M00772_IRF_Q6	Mycn.Zfx.M00773_MYB_Q3	Mycn.Zfx.M00775_NFY_Q6_01	Mycn.Zfx.M00777_STAT_Q6	Mycn.Zfx.M00795_OCT_Q6	Mycn.Zfx.M00800_AP2_Q3	Mycn.Zfx.M00805_LEF1_Q2	Mycn.Zfx.M00809_FOX_Q2	Mycn.Zfx.M00913_MYB_Q5_01	Mycn.Zfx.M00915_AP2_Q6_01	Mycn.Zfx.M00927_AP4_Q6_01	Mycn.Zfx.M00932_SP1_Q4_01	Mycn.Zfx.M00933_SP1_Q2_01	Mycn.Zfx.M00963_T3R_Q6	Mycn.Zfx.M00965_DR4_Q2	Mycn.Zfx.M00971_ETS_Q6	Mycn.Zfx.M00972_IRF_Q6_01	Mycn.Zfx.M00978_LEF1TCF1_Q4	Mycn.Zfx.M00981_CREBATF_Q6	Mycn.Zfx.M00987_FOXP1_01	Mycn.Zfx.M00999_AIRE_01	Mycn.Zfx.M01000_AIRE_02	Mycn.Zfx.M01010_HMGIY_Q3	Mycn.Zfx.M01014_SOX_Q6	Mycn.Zfx.M01028_NRSF_Q4	Mycn.Zfx.M01034_EBOX_Q6_01	Mycn.Zfx.M01037_GLI_Q2	Mycn.Zfx.M01066_BLIMP1_Q6	Mycn.Zfx.M01111_RBPJK_Q4	Mycn.Zfx.M01112_RBPJK_01	Mycn.Zfx.M01117_OTX_Q1	Mycn.Zfx.M01122_ZNF219_01	Mycn.Zfx.M01123_NANOG_01	Mycn.Zfx.M01124_OCT4_02	Mycn.Zfx.M01125_OCT4_01	Mycn.Zfx.M01142_LRH1_Q5	Mycn.Zfx.M01146_DMRT1_01	Mycn.Zfx.N00001_Sox2	Mycn.Zfx.N00002_Nanog	Mycn.Zfx.N00003_Otx2	Mycn.Zfx.N00004_Rbpj	Mycn.Zfx.N00006_Nr5a2	Mycn.Zfx.N00007_SoxOctComp	Mycn.Zfx.N00009_Klf4	Mycn.Zfx.N00010_Tcfcp2l1	Mycn.Zfx.N00012_Dax1	Mycn.Zfx.N00014_Rex1	Mycn.Zfx.M00008_SP1_01	Mycn.Zfx.M00055_NMYC_01	Mycn.Zfx.M00059_YY1_01	Mycn.Zfx.M00069_YY1_02	Mycn.Zfx.M00196_SP1_Q6	Mycn.Zfx.M00466_HIF1_Q5	Mycn.Zfx.M00480_LUN1_01	Mycn.Zfx.M00514_ATF4_Q2	Mycn.Zfx.M00647_LXR_Q3	Mycn.Zfx.M00691_ATF1_Q6	Mycn.Zfx.M00707_TFIIA_Q6	Mycn.Zfx.M00733_SMAD4_Q6	Mycn.Zfx.M00776_SREBP_Q3	Mycn.Zfx.M00793_YY1_Q6	Mycn.Zfx.M00797_HIF1_Q3	Mycn.Zfx.M00931_SP1_Q6_01	Mycn.Zfx.M00976_AHRHIF_Q6	Mycn.Zfx.M01035_YY1_Q6_02	Mycn.Zfx.M01168_SREBP_Q6	Mycn.Zfx.M01177_SREBP2_Q6	Mycn.Zfx.N00005_Sall4	Mycn.Zfx.N00017_hB_Sall4	Myc.Mycn.M00006_MEF2_01	Myc.Mycn.M00011_EVI1_06	Myc.Mycn.M00026_RSRFC4_01	Myc.Mycn.M00041_CREBP1CJUN_01	Myc.Mycn.M00052_NFKAPPAB65_01	Myc.Mycn.M00054_NFKAPPAB_01	Myc.Mycn.M00063_IRF2_01	Myc.Mycn.M00078_EVI1_01	Myc.Mycn.M00079_EVI1_02	Myc.Mycn.M00080_EVI1_03	Myc.Mycn.M00081_EVI1_04	Myc.Mycn.M00082_EVI1_05	Myc.Mycn.M00118_MYCMAX_01	Myc.Mycn.M00123_MYCMAX_02	Myc.Mycn.M00134_HNF4_01	Myc.Mycn.M00152_SRF_01	Myc.Mycn.M00155_ARP1_01	Myc.Mycn.M00158_COUP_01	Myc.Mycn.M00172_AP1FJ_Q2	Myc.Mycn.M00186_SRF_Q6	Myc.Mycn.M00215_SRF_C	Myc.Mycn.M00222_HAND1E47_01	Myc.Mycn.M00225_STAT3_01	Myc.Mycn.M00231_MEF2_02	Myc.Mycn.M00232_MEF2_03	Myc.Mycn.M00233_MEF2_04	Myc.Mycn.M00243_EGR1_01	Myc.Mycn.M00251_XBP1_01	Myc.Mycn.M00257_RREB1_01	Myc.Mycn.M00292_FREAC4_01	Myc.Mycn.M00302_NFAT_Q6	Myc.Mycn.M00322_MYCMAX_B	Myc.Mycn.M00396_EN1_01	Myc.Mycn.M00403_AMEF2_Q6	Myc.Mycn.M00405_MMEF2_Q6	Myc.Mycn.M00406_HMEF2_Q6	Myc.Mycn.M00407_RSRFC4_Q2	Myc.Mycn.M00412_AREB6_01	Myc.Mycn.M00413_AREB6_02	Myc.Mycn.M00414_AREB6_03	Myc.Mycn.M00415_AREB6_04	Myc.Mycn.M00419_MEIS1_01	Myc.Mycn.M00420_MEIS1AHOXA9_01	Myc.Mycn.M00421_MEIS1BHOXA9_02	Myc.Mycn.M00422_FOXJ2_01	Myc.Mycn.M00423_FOXJ2_02	Myc.Mycn.M00446_SPZ1_01	Myc.Mycn.M00448_ZIC1_01	Myc.Mycn.M00462_GATA6_01	Myc.Mycn.M00482_PITX2_Q2	Myc.Mycn.M00483_ATF6_01	Myc.Mycn.M00490_BACH2_01	Myc.Mycn.M00497_STAT3_02	Myc.Mycn.M00512_PPARG_01	Myc.Mycn.M00513_ATF3_Q6	Myc.Mycn.M00515_PPARG_02	Myc.Mycn.M00517_AP1_01	Myc.Mycn.M00528_PPARG_03	Myc.Mycn.M00531_NERF_Q2	Myc.Mycn.M00615_MYCMAX_03	Myc.Mycn.M00616_AFP1_Q6	Myc.Mycn.M00632_GATA4_Q3	Myc.Mycn.M00638_HNF4ALPHA_Q6	Myc.Mycn.M00671_TCF4_Q5	Myc.Mycn.M00724_HNF3ALPHA_Q6	Myc.Mycn.M00746_ELF1_Q6	Myc.Mycn.M00762_DR1_Q3	Myc.Mycn.M00763_PPAR_DR1_Q2	Myc.Mycn.M00764_HNF4_DR1_Q3	Myc.Mycn.M00765_COUP_DR1_Q6	Myc.Mycn.M00771_ETS_Q4	Myc.Mycn.M00774_NFKB_Q6_01	Myc.Mycn.M00789_GATA_Q6	Myc.Mycn.M00790_HNF1_Q6	Myc.Mycn.M00791_HNF3_Q6	Myc.Mycn.M00792_SMAD_Q6	Myc.Mycn.M00799_MYC_Q2	Myc.Mycn.M00801_CREB_Q3	Myc.Mycn.M00807_EGR_Q6	Myc.Mycn.M00810_SRF_Q4	Myc.Mycn.M00922_SRF_Q5_01	Myc.Mycn.M00924_AP1_Q2_01	Myc.Mycn.M00925_AP1_Q6_01	Myc.Mycn.M00926_AP1_Q4_01	Myc.Mycn.M00935_NFAT_Q4_01	Myc.Mycn.M00941_MEF2_Q6_01	Myc.Mycn.M00967_HNF4_Q6	Myc.Mycn.M00974_SMAD_Q6_01	Myc.Mycn.M00982_KROX_Q6	Myc.Mycn.M00983_MAF_Q6_01	Myc.Mycn.M01007_SRF_Q5_02	Myc.Mycn.M01011_HNF1_Q6_01	Myc.Mycn.M01012_HNF3_Q6_01	Myc.Mycn.M01016_SOX17_01	Myc.Mycn.M01031_HNF4_Q6_01	Myc.Mycn.M01032_HNF4_Q6_02	Myc.Mycn.M01033_HNF4_Q6_03	Myc.Mycn.M01036_COUPTF_Q6	Myc.Mycn.M01075_PLZF_02	Myc.Mycn.M01145_CMYC_01	Myc.Mycn.M01150_DMRT5_01	Myc.Mycn.M01154_CMYC_02	Myc.Mycn.M01160_KID3_01	Myc.Mycn.M00004_CMYB_01	Myc.Mycn.M00005_AP4_01	Myc.Mycn.M00034_P53_01	Myc.Mycn.M00062_IRF1_01	Myc.Mycn.M00130_FOXD3_01	Myc.Mycn.M00175_AP4_Q5	Myc.Mycn.M00176_AP4_Q6	Myc.Mycn.M00183_MYB_Q6	Myc.Mycn.M00185_NFY_Q6	Myc.Mycn.M00189_AP2_Q6	Myc.Mycn.M00209_NFY_C	Myc.Mycn.M00223_STAT_01	Myc.Mycn.M00256_NRSF_01	Myc.Mycn.M00272_P53_02	Myc.Mycn.M00325_NRSE_B	Myc.Mycn.M00341_GABP_B	Myc.Mycn.M00418_TGIF_01	Myc.Mycn.M00450_ZIC3_01	Myc.Mycn.M00470_AP2GAMMA_01	Myc.Mycn.M00478_CDC5_01	Myc.Mycn.M00494_STAT6_01	Myc.Mycn.M00498_STAT4_01	Myc.Mycn.M00500_STAT6_02	Myc.Mycn.M00511_ERR1_Q2	Myc.Mycn.M00650_MTF1_Q4	Myc.Mycn.M00652_NRF1_Q6	Myc.Mycn.M00655_PEA3_Q6	Myc.Mycn.M00747_IRF1_Q6	Myc.Mycn.M00750_HMGIY_Q6	Myc.Mycn.M00761_P53_DECAMER_Q2	Myc.Mycn.M00772_IRF_Q6	Myc.Mycn.M00773_MYB_Q3	Myc.Mycn.M00775_NFY_Q6_01	Myc.Mycn.M00777_STAT_Q6	Myc.Mycn.M00795_OCT_Q6	Myc.Mycn.M00800_AP2_Q3	Myc.Mycn.M00805_LEF1_Q2	Myc.Mycn.M00809_FOX_Q2	Myc.Mycn.M00913_MYB_Q5_01	Myc.Mycn.M00915_AP2_Q6_01	Myc.Mycn.M00927_AP4_Q6_01	Myc.Mycn.M00932_SP1_Q4_01	Myc.Mycn.M00933_SP1_Q2_01	Myc.Mycn.M00963_T3R_Q6	Myc.Mycn.M00965_DR4_Q2	Myc.Mycn.M00971_ETS_Q6	Myc.Mycn.M00972_IRF_Q6_01	Myc.Mycn.M00978_LEF1TCF1_Q4	Myc.Mycn.M00981_CREBATF_Q6	Myc.Mycn.M00987_FOXP1_01	Myc.Mycn.M00999_AIRE_01	Myc.Mycn.M01000_AIRE_02	Myc.Mycn.M01010_HMGIY_Q3	Myc.Mycn.M01014_SOX_Q6	Myc.Mycn.M01028_NRSF_Q4	Myc.Mycn.M01034_EBOX_Q6_01	Myc.Mycn.M01037_GLI_Q2	Myc.Mycn.M01066_BLIMP1_Q6	Myc.Mycn.M01111_RBPJK_Q4	Myc.Mycn.M01112_RBPJK_01	Myc.Mycn.M01117_OTX_Q1	Myc.Mycn.M01122_ZNF219_01	Myc.Mycn.M01123_NANOG_01	Myc.Mycn.M01124_OCT4_02	Myc.Mycn.M01125_OCT4_01	Myc.Mycn.M01142_LRH1_Q5	Myc.Mycn.M01146_DMRT1_01	Myc.Mycn.N00001_Sox2	Myc.Mycn.N00002_Nanog	Myc.Mycn.N00003_Otx2	Myc.Mycn.N00004_Rbpj	Myc.Mycn.N00006_Nr5a2	Myc.Mycn.N00007_SoxOctComp	Myc.Mycn.N00009_Klf4	Myc.Mycn.N00010_Tcfcp2l1	Myc.Mycn.N00012_Dax1	Myc.Mycn.N00014_Rex1	Myc.Mycn.M00008_SP1_01	Myc.Mycn.M00055_NMYC_01	Myc.Mycn.M00059_YY1_01	Myc.Mycn.M00069_YY1_02	Myc.Mycn.M00196_SP1_Q6	Myc.Mycn.M00466_HIF1_Q5	Myc.Mycn.M00480_LUN1_01	Myc.Mycn.M00514_ATF4_Q2	Myc.Mycn.M00647_LXR_Q3	Myc.Mycn.M00691_ATF1_Q6	Myc.Mycn.M00707_TFIIA_Q6	Myc.Mycn.M00733_SMAD4_Q6	Myc.Mycn.M00776_SREBP_Q3	Myc.Mycn.M00793_YY1_Q6	Myc.Mycn.M00797_HIF1_Q3	Myc.Mycn.M00931_SP1_Q6_01	Myc.Mycn.M00976_AHRHIF_Q6	Myc.Mycn.M01035_YY1_Q6_02	Myc.Mycn.M01168_SREBP_Q6	Myc.Mycn.M01177_SREBP2_Q6	Myc.Mycn.N00005_Sall4	Myc.Mycn.N00017_hB_Sall4	Klf4.Mycn.M00006_MEF2_01	Klf4.Mycn.M00011_EVI1_06	Klf4.Mycn.M00026_RSRFC4_01	Klf4.Mycn.M00041_CREBP1CJUN_01	Klf4.Mycn.M00052_NFKAPPAB65_01	Klf4.Mycn.M00054_NFKAPPAB_01	Klf4.Mycn.M00063_IRF2_01	Klf4.Mycn.M00078_EVI1_01	Klf4.Mycn.M00079_EVI1_02	Klf4.Mycn.M00080_EVI1_03	Klf4.Mycn.M00081_EVI1_04	Klf4.Mycn.M00082_EVI1_05	Klf4.Mycn.M00118_MYCMAX_01	Klf4.Mycn.M00123_MYCMAX_02	Klf4.Mycn.M00134_HNF4_01	Klf4.Mycn.M00152_SRF_01	Klf4.Mycn.M00155_ARP1_01	Klf4.Mycn.M00158_COUP_01	Klf4.Mycn.M00172_AP1FJ_Q2	Klf4.Mycn.M00186_SRF_Q6	Klf4.Mycn.M00215_SRF_C	Klf4.Mycn.M00222_HAND1E47_01	Klf4.Mycn.M00225_STAT3_01	Klf4.Mycn.M00231_MEF2_02	Klf4.Mycn.M00232_MEF2_03	Klf4.Mycn.M00233_MEF2_04	Klf4.Mycn.M00243_EGR1_01	Klf4.Mycn.M00251_XBP1_01	Klf4.Mycn.M00257_RREB1_01	Klf4.Mycn.M00292_FREAC4_01	Klf4.Mycn.M00302_NFAT_Q6	Klf4.Mycn.M00322_MYCMAX_B	Klf4.Mycn.M00396_EN1_01	Klf4.Mycn.M00403_AMEF2_Q6	Klf4.Mycn.M00405_MMEF2_Q6	Klf4.Mycn.M00406_HMEF2_Q6	Klf4.Mycn.M00407_RSRFC4_Q2	Klf4.Mycn.M00412_AREB6_01	Klf4.Mycn.M00413_AREB6_02	Klf4.Mycn.M00414_AREB6_03	Klf4.Mycn.M00415_AREB6_04	Klf4.Mycn.M00419_MEIS1_01	Klf4.Mycn.M00420_MEIS1AHOXA9_01	Klf4.Mycn.M00421_MEIS1BHOXA9_02	Klf4.Mycn.M00422_FOXJ2_01	Klf4.Mycn.M00423_FOXJ2_02	Klf4.Mycn.M00446_SPZ1_01	Klf4.Mycn.M00448_ZIC1_01	Klf4.Mycn.M00462_GATA6_01	Klf4.Mycn.M00482_PITX2_Q2	Klf4.Mycn.M00483_ATF6_01	Klf4.Mycn.M00490_BACH2_01	Klf4.Mycn.M00497_STAT3_02	Klf4.Mycn.M00512_PPARG_01	Klf4.Mycn.M00513_ATF3_Q6	Klf4.Mycn.M00515_PPARG_02	Klf4.Mycn.M00517_AP1_01	Klf4.Mycn.M00528_PPARG_03	Klf4.Mycn.M00531_NERF_Q2	Klf4.Mycn.M00615_MYCMAX_03	Klf4.Mycn.M00616_AFP1_Q6	Klf4.Mycn.M00632_GATA4_Q3	Klf4.Mycn.M00638_HNF4ALPHA_Q6	Klf4.Mycn.M00671_TCF4_Q5	Klf4.Mycn.M00724_HNF3ALPHA_Q6	Klf4.Mycn.M00746_ELF1_Q6	Klf4.Mycn.M00762_DR1_Q3	Klf4.Mycn.M00763_PPAR_DR1_Q2	Klf4.Mycn.M00764_HNF4_DR1_Q3	Klf4.Mycn.M00765_COUP_DR1_Q6	Klf4.Mycn.M00771_ETS_Q4	Klf4.Mycn.M00774_NFKB_Q6_01	Klf4.Mycn.M00789_GATA_Q6	Klf4.Mycn.M00790_HNF1_Q6	Klf4.Mycn.M00791_HNF3_Q6	Klf4.Mycn.M00792_SMAD_Q6	Klf4.Mycn.M00799_MYC_Q2	Klf4.Mycn.M00801_CREB_Q3	Klf4.Mycn.M00807_EGR_Q6	Klf4.Mycn.M00810_SRF_Q4	Klf4.Mycn.M00922_SRF_Q5_01	Klf4.Mycn.M00924_AP1_Q2_01	Klf4.Mycn.M00925_AP1_Q6_01	Klf4.Mycn.M00926_AP1_Q4_01	Klf4.Mycn.M00935_NFAT_Q4_01	Klf4.Mycn.M00941_MEF2_Q6_01	Klf4.Mycn.M00967_HNF4_Q6	Klf4.Mycn.M00974_SMAD_Q6_01	Klf4.Mycn.M00982_KROX_Q6	Klf4.Mycn.M00983_MAF_Q6_01	Klf4.Mycn.M01007_SRF_Q5_02	Klf4.Mycn.M01011_HNF1_Q6_01	Klf4.Mycn.M01012_HNF3_Q6_01	Klf4.Mycn.M01016_SOX17_01	Klf4.Mycn.M01031_HNF4_Q6_01	Klf4.Mycn.M01032_HNF4_Q6_02	Klf4.Mycn.M01033_HNF4_Q6_03	Klf4.Mycn.M01036_COUPTF_Q6	Klf4.Mycn.M01075_PLZF_02	Klf4.Mycn.M01145_CMYC_01	Klf4.Mycn.M01150_DMRT5_01	Klf4.Mycn.M01154_CMYC_02	Klf4.Mycn.M01160_KID3_01	Klf4.Mycn.M00004_CMYB_01	Klf4.Mycn.M00005_AP4_01	Klf4.Mycn.M00034_P53_01	Klf4.Mycn.M00062_IRF1_01	Klf4.Mycn.M00130_FOXD3_01	Klf4.Mycn.M00175_AP4_Q5	Klf4.Mycn.M00176_AP4_Q6	Klf4.Mycn.M00183_MYB_Q6	Klf4.Mycn.M00185_NFY_Q6	Klf4.Mycn.M00189_AP2_Q6	Klf4.Mycn.M00209_NFY_C	Klf4.Mycn.M00223_STAT_01	Klf4.Mycn.M00256_NRSF_01	Klf4.Mycn.M00272_P53_02	Klf4.Mycn.M00325_NRSE_B	Klf4.Mycn.M00341_GABP_B	Klf4.Mycn.M00418_TGIF_01	Klf4.Mycn.M00450_ZIC3_01	Klf4.Mycn.M00470_AP2GAMMA_01	Klf4.Mycn.M00478_CDC5_01	Klf4.Mycn.M00494_STAT6_01	Klf4.Mycn.M00498_STAT4_01	Klf4.Mycn.M00500_STAT6_02	Klf4.Mycn.M00511_ERR1_Q2	Klf4.Mycn.M00650_MTF1_Q4	Klf4.Mycn.M00652_NRF1_Q6	Klf4.Mycn.M00655_PEA3_Q6	Klf4.Mycn.M00747_IRF1_Q6	Klf4.Mycn.M00750_HMGIY_Q6	Klf4.Mycn.M00761_P53_DECAMER_Q2	Klf4.Mycn.M00772_IRF_Q6	Klf4.Mycn.M00773_MYB_Q3	Klf4.Mycn.M00775_NFY_Q6_01	Klf4.Mycn.M00777_STAT_Q6	Klf4.Mycn.M00795_OCT_Q6	Klf4.Mycn.M00800_AP2_Q3	Klf4.Mycn.M00805_LEF1_Q2	Klf4.Mycn.M00809_FOX_Q2	Klf4.Mycn.M00913_MYB_Q5_01	Klf4.Mycn.M00915_AP2_Q6_01	Klf4.Mycn.M00927_AP4_Q6_01	Klf4.Mycn.M00932_SP1_Q4_01	Klf4.Mycn.M00933_SP1_Q2_01	Klf4.Mycn.M00963_T3R_Q6	Klf4.Mycn.M00965_DR4_Q2	Klf4.Mycn.M00971_ETS_Q6	Klf4.Mycn.M00972_IRF_Q6_01	Klf4.Mycn.M00978_LEF1TCF1_Q4	Klf4.Mycn.M00981_CREBATF_Q6	Klf4.Mycn.M00987_FOXP1_01	Klf4.Mycn.M00999_AIRE_01	Klf4.Mycn.M01000_AIRE_02	Klf4.Mycn.M01010_HMGIY_Q3	Klf4.Mycn.M01014_SOX_Q6	Klf4.Mycn.M01028_NRSF_Q4	Klf4.Mycn.M01034_EBOX_Q6_01	Klf4.Mycn.M01037_GLI_Q2	Klf4.Mycn.M01066_BLIMP1_Q6	Klf4.Mycn.M01111_RBPJK_Q4	Klf4.Mycn.M01112_RBPJK_01	Klf4.Mycn.M01117_OTX_Q1	Klf4.Mycn.M01122_ZNF219_01	Klf4.Mycn.M01123_NANOG_01	Klf4.Mycn.M01124_OCT4_02	Klf4.Mycn.M01125_OCT4_01	Klf4.Mycn.M01142_LRH1_Q5	Klf4.Mycn.M01146_DMRT1_01	Klf4.Mycn.N00001_Sox2	Klf4.Mycn.N00002_Nanog	Klf4.Mycn.N00003_Otx2	Klf4.Mycn.N00004_Rbpj	Klf4.Mycn.N00006_Nr5a2	Klf4.Mycn.N00007_SoxOctComp	Klf4.Mycn.N00009_Klf4	Klf4.Mycn.N00010_Tcfcp2l1	Klf4.Mycn.N00012_Dax1	Klf4.Mycn.N00014_Rex1	Klf4.Mycn.M00008_SP1_01	Klf4.Mycn.M00055_NMYC_01	Klf4.Mycn.M00059_YY1_01	Klf4.Mycn.M00069_YY1_02	Klf4.Mycn.M00196_SP1_Q6	Klf4.Mycn.M00466_HIF1_Q5	Klf4.Mycn.M00480_LUN1_01	Klf4.Mycn.M00514_ATF4_Q2	Klf4.Mycn.M00647_LXR_Q3	Klf4.Mycn.M00691_ATF1_Q6	Klf4.Mycn.M00707_TFIIA_Q6	Klf4.Mycn.M00733_SMAD4_Q6	Klf4.Mycn.M00776_SREBP_Q3	Klf4.Mycn.M00793_YY1_Q6	Klf4.Mycn.M00797_HIF1_Q3	Klf4.Mycn.M00931_SP1_Q6_01	Klf4.Mycn.M00976_AHRHIF_Q6	Klf4.Mycn.M01035_YY1_Q6_02	Klf4.Mycn.M01168_SREBP_Q6	Klf4.Mycn.M01177_SREBP2_Q6	Klf4.Mycn.N00005_Sall4	Klf4.Mycn.N00017_hB_Sall4	Mycn.Oct4.M00006_MEF2_01	Mycn.Oct4.M00011_EVI1_06	Mycn.Oct4.M00026_RSRFC4_01	Mycn.Oct4.M00041_CREBP1CJUN_01	Mycn.Oct4.M00052_NFKAPPAB65_01	Mycn.Oct4.M00054_NFKAPPAB_01	Mycn.Oct4.M00063_IRF2_01	Mycn.Oct4.M00078_EVI1_01	Mycn.Oct4.M00079_EVI1_02	Mycn.Oct4.M00080_EVI1_03	Mycn.Oct4.M00081_EVI1_04	Mycn.Oct4.M00082_EVI1_05	Mycn.Oct4.M00118_MYCMAX_01	Mycn.Oct4.M00123_MYCMAX_02	Mycn.Oct4.M00134_HNF4_01	Mycn.Oct4.M00152_SRF_01	Mycn.Oct4.M00155_ARP1_01	Mycn.Oct4.M00158_COUP_01	Mycn.Oct4.M00172_AP1FJ_Q2	Mycn.Oct4.M00186_SRF_Q6	Mycn.Oct4.M00215_SRF_C	Mycn.Oct4.M00222_HAND1E47_01	Mycn.Oct4.M00225_STAT3_01	Mycn.Oct4.M00231_MEF2_02	Mycn.Oct4.M00232_MEF2_03	Mycn.Oct4.M00233_MEF2_04	Mycn.Oct4.M00243_EGR1_01	Mycn.Oct4.M00251_XBP1_01	Mycn.Oct4.M00257_RREB1_01	Mycn.Oct4.M00292_FREAC4_01	Mycn.Oct4.M00302_NFAT_Q6	Mycn.Oct4.M00322_MYCMAX_B	Mycn.Oct4.M00396_EN1_01	Mycn.Oct4.M00403_AMEF2_Q6	Mycn.Oct4.M00405_MMEF2_Q6	Mycn.Oct4.M00406_HMEF2_Q6	Mycn.Oct4.M00407_RSRFC4_Q2	Mycn.Oct4.M00412_AREB6_01	Mycn.Oct4.M00413_AREB6_02	Mycn.Oct4.M00414_AREB6_03	Mycn.Oct4.M00415_AREB6_04	Mycn.Oct4.M00419_MEIS1_01	Mycn.Oct4.M00420_MEIS1AHOXA9_01	Mycn.Oct4.M00421_MEIS1BHOXA9_02	Mycn.Oct4.M00422_FOXJ2_01	Mycn.Oct4.M00423_FOXJ2_02	Mycn.Oct4.M00446_SPZ1_01	Mycn.Oct4.M00448_ZIC1_01	Mycn.Oct4.M00462_GATA6_01	Mycn.Oct4.M00482_PITX2_Q2	Mycn.Oct4.M00483_ATF6_01	Mycn.Oct4.M00490_BACH2_01	Mycn.Oct4.M00497_STAT3_02	Mycn.Oct4.M00512_PPARG_01	Mycn.Oct4.M00513_ATF3_Q6	Mycn.Oct4.M00515_PPARG_02	Mycn.Oct4.M00517_AP1_01	Mycn.Oct4.M00528_PPARG_03	Mycn.Oct4.M00531_NERF_Q2	Mycn.Oct4.M00615_MYCMAX_03	Mycn.Oct4.M00616_AFP1_Q6	Mycn.Oct4.M00632_GATA4_Q3	Mycn.Oct4.M00638_HNF4ALPHA_Q6	Mycn.Oct4.M00671_TCF4_Q5	Mycn.Oct4.M00724_HNF3ALPHA_Q6	Mycn.Oct4.M00746_ELF1_Q6	Mycn.Oct4.M00762_DR1_Q3	Mycn.Oct4.M00763_PPAR_DR1_Q2	Mycn.Oct4.M00764_HNF4_DR1_Q3	Mycn.Oct4.M00765_COUP_DR1_Q6	Mycn.Oct4.M00771_ETS_Q4	Mycn.Oct4.M00774_NFKB_Q6_01	Mycn.Oct4.M00789_GATA_Q6	Mycn.Oct4.M00790_HNF1_Q6	Mycn.Oct4.M00791_HNF3_Q6	Mycn.Oct4.M00792_SMAD_Q6	Mycn.Oct4.M00799_MYC_Q2	Mycn.Oct4.M00801_CREB_Q3	Mycn.Oct4.M00807_EGR_Q6	Mycn.Oct4.M00810_SRF_Q4	Mycn.Oct4.M00922_SRF_Q5_01	Mycn.Oct4.M00924_AP1_Q2_01	Mycn.Oct4.M00925_AP1_Q6_01	Mycn.Oct4.M00926_AP1_Q4_01	Mycn.Oct4.M00935_NFAT_Q4_01	Mycn.Oct4.M00941_MEF2_Q6_01	Mycn.Oct4.M00967_HNF4_Q6	Mycn.Oct4.M00974_SMAD_Q6_01	Mycn.Oct4.M00982_KROX_Q6	Mycn.Oct4.M00983_MAF_Q6_01	Mycn.Oct4.M01007_SRF_Q5_02	Mycn.Oct4.M01011_HNF1_Q6_01	Mycn.Oct4.M01012_HNF3_Q6_01	Mycn.Oct4.M01016_SOX17_01	Mycn.Oct4.M01031_HNF4_Q6_01	Mycn.Oct4.M01032_HNF4_Q6_02	Mycn.Oct4.M01033_HNF4_Q6_03	Mycn.Oct4.M01036_COUPTF_Q6	Mycn.Oct4.M01075_PLZF_02	Mycn.Oct4.M01145_CMYC_01	Mycn.Oct4.M01150_DMRT5_01	Mycn.Oct4.M01154_CMYC_02	Mycn.Oct4.M01160_KID3_01	Mycn.Oct4.M00004_CMYB_01	Mycn.Oct4.M00005_AP4_01	Mycn.Oct4.M00034_P53_01	Mycn.Oct4.M00062_IRF1_01	Mycn.Oct4.M00130_FOXD3_01	Mycn.Oct4.M00175_AP4_Q5	Mycn.Oct4.M00176_AP4_Q6	Mycn.Oct4.M00183_MYB_Q6	Mycn.Oct4.M00185_NFY_Q6	Mycn.Oct4.M00189_AP2_Q6	Mycn.Oct4.M00209_NFY_C	Mycn.Oct4.M00223_STAT_01	Mycn.Oct4.M00256_NRSF_01	Mycn.Oct4.M00272_P53_02	Mycn.Oct4.M00325_NRSE_B	Mycn.Oct4.M00341_GABP_B	Mycn.Oct4.M00418_TGIF_01	Mycn.Oct4.M00450_ZIC3_01	Mycn.Oct4.M00470_AP2GAMMA_01	Mycn.Oct4.M00478_CDC5_01	Mycn.Oct4.M00494_STAT6_01	Mycn.Oct4.M00498_STAT4_01	Mycn.Oct4.M00500_STAT6_02	Mycn.Oct4.M00511_ERR1_Q2	Mycn.Oct4.M00650_MTF1_Q4	Mycn.Oct4.M00652_NRF1_Q6	Mycn.Oct4.M00655_PEA3_Q6	Mycn.Oct4.M00747_IRF1_Q6	Mycn.Oct4.M00750_HMGIY_Q6	Mycn.Oct4.M00761_P53_DECAMER_Q2	Mycn.Oct4.M00772_IRF_Q6	Mycn.Oct4.M00773_MYB_Q3	Mycn.Oct4.M00775_NFY_Q6_01	Mycn.Oct4.M00777_STAT_Q6	Mycn.Oct4.M00795_OCT_Q6	Mycn.Oct4.M00800_AP2_Q3	Mycn.Oct4.M00805_LEF1_Q2	Mycn.Oct4.M00809_FOX_Q2	Mycn.Oct4.M00913_MYB_Q5_01	Mycn.Oct4.M00915_AP2_Q6_01	Mycn.Oct4.M00927_AP4_Q6_01	Mycn.Oct4.M00932_SP1_Q4_01	Mycn.Oct4.M00933_SP1_Q2_01	Mycn.Oct4.M00963_T3R_Q6	Mycn.Oct4.M00965_DR4_Q2	Mycn.Oct4.M00971_ETS_Q6	Mycn.Oct4.M00972_IRF_Q6_01	Mycn.Oct4.M00978_LEF1TCF1_Q4	Mycn.Oct4.M00981_CREBATF_Q6	Mycn.Oct4.M00987_FOXP1_01	Mycn.Oct4.M00999_AIRE_01	Mycn.Oct4.M01000_AIRE_02	Mycn.Oct4.M01010_HMGIY_Q3	Mycn.Oct4.M01014_SOX_Q6	Mycn.Oct4.M01028_NRSF_Q4	Mycn.Oct4.M01034_EBOX_Q6_01	Mycn.Oct4.M01037_GLI_Q2	Mycn.Oct4.M01066_BLIMP1_Q6	Mycn.Oct4.M01111_RBPJK_Q4	Mycn.Oct4.M01112_RBPJK_01	Mycn.Oct4.M01117_OTX_Q1	Mycn.Oct4.M01122_ZNF219_01	Mycn.Oct4.M01123_NANOG_01	Mycn.Oct4.M01124_OCT4_02	Mycn.Oct4.M01125_OCT4_01	Mycn.Oct4.M01142_LRH1_Q5	Mycn.Oct4.M01146_DMRT1_01	Mycn.Oct4.N00001_Sox2	Mycn.Oct4.N00002_Nanog	Mycn.Oct4.N00003_Otx2	Mycn.Oct4.N00004_Rbpj	Mycn.Oct4.N00006_Nr5a2	Mycn.Oct4.N00007_SoxOctComp	Mycn.Oct4.N00009_Klf4	Mycn.Oct4.N00010_Tcfcp2l1	Mycn.Oct4.N00012_Dax1	Mycn.Oct4.N00014_Rex1	Mycn.Oct4.M00008_SP1_01	Mycn.Oct4.M00055_NMYC_01	Mycn.Oct4.M00059_YY1_01	Mycn.Oct4.M00069_YY1_02	Mycn.Oct4.M00196_SP1_Q6	Mycn.Oct4.M00466_HIF1_Q5	Mycn.Oct4.M00480_LUN1_01	Mycn.Oct4.M00514_ATF4_Q2	Mycn.Oct4.M00647_LXR_Q3	Mycn.Oct4.M00691_ATF1_Q6	Mycn.Oct4.M00707_TFIIA_Q6	Mycn.Oct4.M00733_SMAD4_Q6	Mycn.Oct4.M00776_SREBP_Q3	Mycn.Oct4.M00793_YY1_Q6	Mycn.Oct4.M00797_HIF1_Q3	Mycn.Oct4.M00931_SP1_Q6_01	Mycn.Oct4.M00976_AHRHIF_Q6	Mycn.Oct4.M01035_YY1_Q6_02	Mycn.Oct4.M01168_SREBP_Q6	Mycn.Oct4.M01177_SREBP2_Q6	Mycn.Oct4.N00005_Sall4	Mycn.Oct4.N00017_hB_Sall4	Mycn.Sox2.M00006_MEF2_01	Mycn.Sox2.M00011_EVI1_06	Mycn.Sox2.M00026_RSRFC4_01	Mycn.Sox2.M00041_CREBP1CJUN_01	Mycn.Sox2.M00052_NFKAPPAB65_01	Mycn.Sox2.M00054_NFKAPPAB_01	Mycn.Sox2.M00063_IRF2_01	Mycn.Sox2.M00078_EVI1_01	Mycn.Sox2.M00079_EVI1_02	Mycn.Sox2.M00080_EVI1_03	Mycn.Sox2.M00081_EVI1_04	Mycn.Sox2.M00082_EVI1_05	Mycn.Sox2.M00118_MYCMAX_01	Mycn.Sox2.M00123_MYCMAX_02	Mycn.Sox2.M00134_HNF4_01	Mycn.Sox2.M00152_SRF_01	Mycn.Sox2.M00155_ARP1_01	Mycn.Sox2.M00158_COUP_01	Mycn.Sox2.M00172_AP1FJ_Q2	Mycn.Sox2.M00186_SRF_Q6	Mycn.Sox2.M00215_SRF_C	Mycn.Sox2.M00222_HAND1E47_01	Mycn.Sox2.M00225_STAT3_01	Mycn.Sox2.M00231_MEF2_02	Mycn.Sox2.M00232_MEF2_03	Mycn.Sox2.M00233_MEF2_04	Mycn.Sox2.M00243_EGR1_01	Mycn.Sox2.M00251_XBP1_01	Mycn.Sox2.M00257_RREB1_01	Mycn.Sox2.M00292_FREAC4_01	Mycn.Sox2.M00302_NFAT_Q6	Mycn.Sox2.M00322_MYCMAX_B	Mycn.Sox2.M00396_EN1_01	Mycn.Sox2.M00403_AMEF2_Q6	Mycn.Sox2.M00405_MMEF2_Q6	Mycn.Sox2.M00406_HMEF2_Q6	Mycn.Sox2.M00407_RSRFC4_Q2	Mycn.Sox2.M00412_AREB6_01	Mycn.Sox2.M00413_AREB6_02	Mycn.Sox2.M00414_AREB6_03	Mycn.Sox2.M00415_AREB6_04	Mycn.Sox2.M00419_MEIS1_01	Mycn.Sox2.M00420_MEIS1AHOXA9_01	Mycn.Sox2.M00421_MEIS1BHOXA9_02	Mycn.Sox2.M00422_FOXJ2_01	Mycn.Sox2.M00423_FOXJ2_02	Mycn.Sox2.M00446_SPZ1_01	Mycn.Sox2.M00448_ZIC1_01	Mycn.Sox2.M00462_GATA6_01	Mycn.Sox2.M00482_PITX2_Q2	Mycn.Sox2.M00483_ATF6_01	Mycn.Sox2.M00490_BACH2_01	Mycn.Sox2.M00497_STAT3_02	Mycn.Sox2.M00512_PPARG_01	Mycn.Sox2.M00513_ATF3_Q6	Mycn.Sox2.M00515_PPARG_02	Mycn.Sox2.M00517_AP1_01	Mycn.Sox2.M00528_PPARG_03	Mycn.Sox2.M00531_NERF_Q2	Mycn.Sox2.M00615_MYCMAX_03	Mycn.Sox2.M00616_AFP1_Q6	Mycn.Sox2.M00632_GATA4_Q3	Mycn.Sox2.M00638_HNF4ALPHA_Q6	Mycn.Sox2.M00671_TCF4_Q5	Mycn.Sox2.M00724_HNF3ALPHA_Q6	Mycn.Sox2.M00746_ELF1_Q6	Mycn.Sox2.M00762_DR1_Q3	Mycn.Sox2.M00763_PPAR_DR1_Q2	Mycn.Sox2.M00764_HNF4_DR1_Q3	Mycn.Sox2.M00765_COUP_DR1_Q6	Mycn.Sox2.M00771_ETS_Q4	Mycn.Sox2.M00774_NFKB_Q6_01	Mycn.Sox2.M00789_GATA_Q6	Mycn.Sox2.M00790_HNF1_Q6	Mycn.Sox2.M00791_HNF3_Q6	Mycn.Sox2.M00792_SMAD_Q6	Mycn.Sox2.M00799_MYC_Q2	Mycn.Sox2.M00801_CREB_Q3	Mycn.Sox2.M00807_EGR_Q6	Mycn.Sox2.M00810_SRF_Q4	Mycn.Sox2.M00922_SRF_Q5_01	Mycn.Sox2.M00924_AP1_Q2_01	Mycn.Sox2.M00925_AP1_Q6_01	Mycn.Sox2.M00926_AP1_Q4_01	Mycn.Sox2.M00935_NFAT_Q4_01	Mycn.Sox2.M00941_MEF2_Q6_01	Mycn.Sox2.M00967_HNF4_Q6	Mycn.Sox2.M00974_SMAD_Q6_01	Mycn.Sox2.M00982_KROX_Q6	Mycn.Sox2.M00983_MAF_Q6_01	Mycn.Sox2.M01007_SRF_Q5_02	Mycn.Sox2.M01011_HNF1_Q6_01	Mycn.Sox2.M01012_HNF3_Q6_01	Mycn.Sox2.M01016_SOX17_01	Mycn.Sox2.M01031_HNF4_Q6_01	Mycn.Sox2.M01032_HNF4_Q6_02	Mycn.Sox2.M01033_HNF4_Q6_03	Mycn.Sox2.M01036_COUPTF_Q6	Mycn.Sox2.M01075_PLZF_02	Mycn.Sox2.M01145_CMYC_01	Mycn.Sox2.M01150_DMRT5_01	Mycn.Sox2.M01154_CMYC_02	Mycn.Sox2.M01160_KID3_01	Mycn.Sox2.M00004_CMYB_01	Mycn.Sox2.M00005_AP4_01	Mycn.Sox2.M00034_P53_01	Mycn.Sox2.M00062_IRF1_01	Mycn.Sox2.M00130_FOXD3_01	Mycn.Sox2.M00175_AP4_Q5	Mycn.Sox2.M00176_AP4_Q6	Mycn.Sox2.M00183_MYB_Q6	Mycn.Sox2.M00185_NFY_Q6	Mycn.Sox2.M00189_AP2_Q6	Mycn.Sox2.M00209_NFY_C	Mycn.Sox2.M00223_STAT_01	Mycn.Sox2.M00256_NRSF_01	Mycn.Sox2.M00272_P53_02	Mycn.Sox2.M00325_NRSE_B	Mycn.Sox2.M00341_GABP_B	Mycn.Sox2.M00418_TGIF_01	Mycn.Sox2.M00450_ZIC3_01	Mycn.Sox2.M00470_AP2GAMMA_01	Mycn.Sox2.M00478_CDC5_01	Mycn.Sox2.M00494_STAT6_01	Mycn.Sox2.M00498_STAT4_01	Mycn.Sox2.M00500_STAT6_02	Mycn.Sox2.M00511_ERR1_Q2	Mycn.Sox2.M00650_MTF1_Q4	Mycn.Sox2.M00652_NRF1_Q6	Mycn.Sox2.M00655_PEA3_Q6	Mycn.Sox2.M00747_IRF1_Q6	Mycn.Sox2.M00750_HMGIY_Q6	Mycn.Sox2.M00761_P53_DECAMER_Q2	Mycn.Sox2.M00772_IRF_Q6	Mycn.Sox2.M00773_MYB_Q3	Mycn.Sox2.M00775_NFY_Q6_01	Mycn.Sox2.M00777_STAT_Q6	Mycn.Sox2.M00795_OCT_Q6	Mycn.Sox2.M00800_AP2_Q3	Mycn.Sox2.M00805_LEF1_Q2	Mycn.Sox2.M00809_FOX_Q2	Mycn.Sox2.M00913_MYB_Q5_01	Mycn.Sox2.M00915_AP2_Q6_01	Mycn.Sox2.M00927_AP4_Q6_01	Mycn.Sox2.M00932_SP1_Q4_01	Mycn.Sox2.M00933_SP1_Q2_01	Mycn.Sox2.M00963_T3R_Q6	Mycn.Sox2.M00965_DR4_Q2	Mycn.Sox2.M00971_ETS_Q6	Mycn.Sox2.M00972_IRF_Q6_01	Mycn.Sox2.M00978_LEF1TCF1_Q4	Mycn.Sox2.M00981_CREBATF_Q6	Mycn.Sox2.M00987_FOXP1_01	Mycn.Sox2.M00999_AIRE_01	Mycn.Sox2.M01000_AIRE_02	Mycn.Sox2.M01010_HMGIY_Q3	Mycn.Sox2.M01014_SOX_Q6	Mycn.Sox2.M01028_NRSF_Q4	Mycn.Sox2.M01034_EBOX_Q6_01	Mycn.Sox2.M01037_GLI_Q2	Mycn.Sox2.M01066_BLIMP1_Q6	Mycn.Sox2.M01111_RBPJK_Q4	Mycn.Sox2.M01112_RBPJK_01	Mycn.Sox2.M01117_OTX_Q1	Mycn.Sox2.M01122_ZNF219_01	Mycn.Sox2.M01123_NANOG_01	Mycn.Sox2.M01124_OCT4_02	Mycn.Sox2.M01125_OCT4_01	Mycn.Sox2.M01142_LRH1_Q5	Mycn.Sox2.M01146_DMRT1_01	Mycn.Sox2.N00001_Sox2	Mycn.Sox2.N00002_Nanog	Mycn.Sox2.N00003_Otx2	Mycn.Sox2.N00004_Rbpj	Mycn.Sox2.N00006_Nr5a2	Mycn.Sox2.N00007_SoxOctComp	Mycn.Sox2.N00009_Klf4	Mycn.Sox2.N00010_Tcfcp2l1	Mycn.Sox2.N00012_Dax1	Mycn.Sox2.N00014_Rex1	Mycn.Sox2.M00008_SP1_01	Mycn.Sox2.M00055_NMYC_01	Mycn.Sox2.M00059_YY1_01	Mycn.Sox2.M00069_YY1_02	Mycn.Sox2.M00196_SP1_Q6	Mycn.Sox2.M00466_HIF1_Q5	Mycn.Sox2.M00480_LUN1_01	Mycn.Sox2.M00514_ATF4_Q2	Mycn.Sox2.M00647_LXR_Q3	Mycn.Sox2.M00691_ATF1_Q6	Mycn.Sox2.M00707_TFIIA_Q6	Mycn.Sox2.M00733_SMAD4_Q6	Mycn.Sox2.M00776_SREBP_Q3	Mycn.Sox2.M00793_YY1_Q6	Mycn.Sox2.M00797_HIF1_Q3	Mycn.Sox2.M00931_SP1_Q6_01	Mycn.Sox2.M00976_AHRHIF_Q6	Mycn.Sox2.M01035_YY1_Q6_02	Mycn.Sox2.M01168_SREBP_Q6	Mycn.Sox2.M01177_SREBP2_Q6	Mycn.Sox2.N00005_Sall4	Mycn.Sox2.N00017_hB_Sall4	Mycn.Nanog.M00006_MEF2_01	Mycn.Nanog.M00011_EVI1_06	Mycn.Nanog.M00026_RSRFC4_01	Mycn.Nanog.M00041_CREBP1CJUN_01	Mycn.Nanog.M00052_NFKAPPAB65_01	Mycn.Nanog.M00054_NFKAPPAB_01	Mycn.Nanog.M00063_IRF2_01	Mycn.Nanog.M00078_EVI1_01	Mycn.Nanog.M00079_EVI1_02	Mycn.Nanog.M00080_EVI1_03	Mycn.Nanog.M00081_EVI1_04	Mycn.Nanog.M00082_EVI1_05	Mycn.Nanog.M00118_MYCMAX_01	Mycn.Nanog.M00123_MYCMAX_02	Mycn.Nanog.M00134_HNF4_01	Mycn.Nanog.M00152_SRF_01	Mycn.Nanog.M00155_ARP1_01	Mycn.Nanog.M00158_COUP_01	Mycn.Nanog.M00172_AP1FJ_Q2	Mycn.Nanog.M00186_SRF_Q6	Mycn.Nanog.M00215_SRF_C	Mycn.Nanog.M00222_HAND1E47_01	Mycn.Nanog.M00225_STAT3_01	Mycn.Nanog.M00231_MEF2_02	Mycn.Nanog.M00232_MEF2_03	Mycn.Nanog.M00233_MEF2_04	Mycn.Nanog.M00243_EGR1_01	Mycn.Nanog.M00251_XBP1_01	Mycn.Nanog.M00257_RREB1_01	Mycn.Nanog.M00292_FREAC4_01	Mycn.Nanog.M00302_NFAT_Q6	Mycn.Nanog.M00322_MYCMAX_B	Mycn.Nanog.M00396_EN1_01	Mycn.Nanog.M00403_AMEF2_Q6	Mycn.Nanog.M00405_MMEF2_Q6	Mycn.Nanog.M00406_HMEF2_Q6	Mycn.Nanog.M00407_RSRFC4_Q2	Mycn.Nanog.M00412_AREB6_01	Mycn.Nanog.M00413_AREB6_02	Mycn.Nanog.M00414_AREB6_03	Mycn.Nanog.M00415_AREB6_04	Mycn.Nanog.M00419_MEIS1_01	Mycn.Nanog.M00420_MEIS1AHOXA9_01	Mycn.Nanog.M00421_MEIS1BHOXA9_02	Mycn.Nanog.M00422_FOXJ2_01	Mycn.Nanog.M00423_FOXJ2_02	Mycn.Nanog.M00446_SPZ1_01	Mycn.Nanog.M00448_ZIC1_01	Mycn.Nanog.M00462_GATA6_01	Mycn.Nanog.M00482_PITX2_Q2	Mycn.Nanog.M00483_ATF6_01	Mycn.Nanog.M00490_BACH2_01	Mycn.Nanog.M00497_STAT3_02	Mycn.Nanog.M00512_PPARG_01	Mycn.Nanog.M00513_ATF3_Q6	Mycn.Nanog.M00515_PPARG_02	Mycn.Nanog.M00517_AP1_01	Mycn.Nanog.M00528_PPARG_03	Mycn.Nanog.M00531_NERF_Q2	Mycn.Nanog.M00615_MYCMAX_03	Mycn.Nanog.M00616_AFP1_Q6	Mycn.Nanog.M00632_GATA4_Q3	Mycn.Nanog.M00638_HNF4ALPHA_Q6	Mycn.Nanog.M00671_TCF4_Q5	Mycn.Nanog.M00724_HNF3ALPHA_Q6	Mycn.Nanog.M00746_ELF1_Q6	Mycn.Nanog.M00762_DR1_Q3	Mycn.Nanog.M00763_PPAR_DR1_Q2	Mycn.Nanog.M00764_HNF4_DR1_Q3	Mycn.Nanog.M00765_COUP_DR1_Q6	Mycn.Nanog.M00771_ETS_Q4	Mycn.Nanog.M00774_NFKB_Q6_01	Mycn.Nanog.M00789_GATA_Q6	Mycn.Nanog.M00790_HNF1_Q6	Mycn.Nanog.M00791_HNF3_Q6	Mycn.Nanog.M00792_SMAD_Q6	Mycn.Nanog.M00799_MYC_Q2	Mycn.Nanog.M00801_CREB_Q3	Mycn.Nanog.M00807_EGR_Q6	Mycn.Nanog.M00810_SRF_Q4	Mycn.Nanog.M00922_SRF_Q5_01	Mycn.Nanog.M00924_AP1_Q2_01	Mycn.Nanog.M00925_AP1_Q6_01	Mycn.Nanog.M00926_AP1_Q4_01	Mycn.Nanog.M00935_NFAT_Q4_01	Mycn.Nanog.M00941_MEF2_Q6_01	Mycn.Nanog.M00967_HNF4_Q6	Mycn.Nanog.M00974_SMAD_Q6_01	Mycn.Nanog.M00982_KROX_Q6	Mycn.Nanog.M00983_MAF_Q6_01	Mycn.Nanog.M01007_SRF_Q5_02	Mycn.Nanog.M01011_HNF1_Q6_01	Mycn.Nanog.M01012_HNF3_Q6_01	Mycn.Nanog.M01016_SOX17_01	Mycn.Nanog.M01031_HNF4_Q6_01	Mycn.Nanog.M01032_HNF4_Q6_02	Mycn.Nanog.M01033_HNF4_Q6_03	Mycn.Nanog.M01036_COUPTF_Q6	Mycn.Nanog.M01075_PLZF_02	Mycn.Nanog.M01145_CMYC_01	Mycn.Nanog.M01150_DMRT5_01	Mycn.Nanog.M01154_CMYC_02	Mycn.Nanog.M01160_KID3_01	Mycn.Nanog.M00004_CMYB_01	Mycn.Nanog.M00005_AP4_01	Mycn.Nanog.M00034_P53_01	Mycn.Nanog.M00062_IRF1_01	Mycn.Nanog.M00130_FOXD3_01	Mycn.Nanog.M00175_AP4_Q5	Mycn.Nanog.M00176_AP4_Q6	Mycn.Nanog.M00183_MYB_Q6	Mycn.Nanog.M00185_NFY_Q6	Mycn.Nanog.M00189_AP2_Q6	Mycn.Nanog.M00209_NFY_C	Mycn.Nanog.M00223_STAT_01	Mycn.Nanog.M00256_NRSF_01	Mycn.Nanog.M00272_P53_02	Mycn.Nanog.M00325_NRSE_B	Mycn.Nanog.M00341_GABP_B	Mycn.Nanog.M00418_TGIF_01	Mycn.Nanog.M00450_ZIC3_01	Mycn.Nanog.M00470_AP2GAMMA_01	Mycn.Nanog.M00478_CDC5_01	Mycn.Nanog.M00494_STAT6_01	Mycn.Nanog.M00498_STAT4_01	Mycn.Nanog.M00500_STAT6_02	Mycn.Nanog.M00511_ERR1_Q2	Mycn.Nanog.M00650_MTF1_Q4	Mycn.Nanog.M00652_NRF1_Q6	Mycn.Nanog.M00655_PEA3_Q6	Mycn.Nanog.M00747_IRF1_Q6	Mycn.Nanog.M00750_HMGIY_Q6	Mycn.Nanog.M00761_P53_DECAMER_Q2	Mycn.Nanog.M00772_IRF_Q6	Mycn.Nanog.M00773_MYB_Q3	Mycn.Nanog.M00775_NFY_Q6_01	Mycn.Nanog.M00777_STAT_Q6	Mycn.Nanog.M00795_OCT_Q6	Mycn.Nanog.M00800_AP2_Q3	Mycn.Nanog.M00805_LEF1_Q2	Mycn.Nanog.M00809_FOX_Q2	Mycn.Nanog.M00913_MYB_Q5_01	Mycn.Nanog.M00915_AP2_Q6_01	Mycn.Nanog.M00927_AP4_Q6_01	Mycn.Nanog.M00932_SP1_Q4_01	Mycn.Nanog.M00933_SP1_Q2_01	Mycn.Nanog.M00963_T3R_Q6	Mycn.Nanog.M00965_DR4_Q2	Mycn.Nanog.M00971_ETS_Q6	Mycn.Nanog.M00972_IRF_Q6_01	Mycn.Nanog.M00978_LEF1TCF1_Q4	Mycn.Nanog.M00981_CREBATF_Q6	Mycn.Nanog.M00987_FOXP1_01	Mycn.Nanog.M00999_AIRE_01	Mycn.Nanog.M01000_AIRE_02	Mycn.Nanog.M01010_HMGIY_Q3	Mycn.Nanog.M01014_SOX_Q6	Mycn.Nanog.M01028_NRSF_Q4	Mycn.Nanog.M01034_EBOX_Q6_01	Mycn.Nanog.M01037_GLI_Q2	Mycn.Nanog.M01066_BLIMP1_Q6	Mycn.Nanog.M01111_RBPJK_Q4	Mycn.Nanog.M01112_RBPJK_01	Mycn.Nanog.M01117_OTX_Q1	Mycn.Nanog.M01122_ZNF219_01	Mycn.Nanog.M01123_NANOG_01	Mycn.Nanog.M01124_OCT4_02	Mycn.Nanog.M01125_OCT4_01	Mycn.Nanog.M01142_LRH1_Q5	Mycn.Nanog.M01146_DMRT1_01	Mycn.Nanog.N00001_Sox2	Mycn.Nanog.N00002_Nanog	Mycn.Nanog.N00003_Otx2	Mycn.Nanog.N00004_Rbpj	Mycn.Nanog.N00006_Nr5a2	Mycn.Nanog.N00007_SoxOctComp	Mycn.Nanog.N00009_Klf4	Mycn.Nanog.N00010_Tcfcp2l1	Mycn.Nanog.N00012_Dax1	Mycn.Nanog.N00014_Rex1	Mycn.Nanog.M00008_SP1_01	Mycn.Nanog.M00055_NMYC_01	Mycn.Nanog.M00059_YY1_01	Mycn.Nanog.M00069_YY1_02	Mycn.Nanog.M00196_SP1_Q6	Mycn.Nanog.M00466_HIF1_Q5	Mycn.Nanog.M00480_LUN1_01	Mycn.Nanog.M00514_ATF4_Q2	Mycn.Nanog.M00647_LXR_Q3	Mycn.Nanog.M00691_ATF1_Q6	Mycn.Nanog.M00707_TFIIA_Q6	Mycn.Nanog.M00733_SMAD4_Q6	Mycn.Nanog.M00776_SREBP_Q3	Mycn.Nanog.M00793_YY1_Q6	Mycn.Nanog.M00797_HIF1_Q3	Mycn.Nanog.M00931_SP1_Q6_01	Mycn.Nanog.M00976_AHRHIF_Q6	Mycn.Nanog.M01035_YY1_Q6_02	Mycn.Nanog.M01168_SREBP_Q6	Mycn.Nanog.M01177_SREBP2_Q6	Mycn.Nanog.N00005_Sall4	Mycn.Nanog.N00017_hB_Sall4	Mycn.Smad1.M00006_MEF2_01	Mycn.Smad1.M00011_EVI1_06	Mycn.Smad1.M00026_RSRFC4_01	Mycn.Smad1.M00041_CREBP1CJUN_01	Mycn.Smad1.M00052_NFKAPPAB65_01	Mycn.Smad1.M00054_NFKAPPAB_01	Mycn.Smad1.M00063_IRF2_01	Mycn.Smad1.M00078_EVI1_01	Mycn.Smad1.M00079_EVI1_02	Mycn.Smad1.M00080_EVI1_03	Mycn.Smad1.M00081_EVI1_04	Mycn.Smad1.M00082_EVI1_05	Mycn.Smad1.M00118_MYCMAX_01	Mycn.Smad1.M00123_MYCMAX_02	Mycn.Smad1.M00134_HNF4_01	Mycn.Smad1.M00152_SRF_01	Mycn.Smad1.M00155_ARP1_01	Mycn.Smad1.M00158_COUP_01	Mycn.Smad1.M00172_AP1FJ_Q2	Mycn.Smad1.M00186_SRF_Q6	Mycn.Smad1.M00215_SRF_C	Mycn.Smad1.M00222_HAND1E47_01	Mycn.Smad1.M00225_STAT3_01	Mycn.Smad1.M00231_MEF2_02	Mycn.Smad1.M00232_MEF2_03	Mycn.Smad1.M00233_MEF2_04	Mycn.Smad1.M00243_EGR1_01	Mycn.Smad1.M00251_XBP1_01	Mycn.Smad1.M00257_RREB1_01	Mycn.Smad1.M00292_FREAC4_01	Mycn.Smad1.M00302_NFAT_Q6	Mycn.Smad1.M00322_MYCMAX_B	Mycn.Smad1.M00396_EN1_01	Mycn.Smad1.M00403_AMEF2_Q6	Mycn.Smad1.M00405_MMEF2_Q6	Mycn.Smad1.M00406_HMEF2_Q6	Mycn.Smad1.M00407_RSRFC4_Q2	Mycn.Smad1.M00412_AREB6_01	Mycn.Smad1.M00413_AREB6_02	Mycn.Smad1.M00414_AREB6_03	Mycn.Smad1.M00415_AREB6_04	Mycn.Smad1.M00419_MEIS1_01	Mycn.Smad1.M00420_MEIS1AHOXA9_01	Mycn.Smad1.M00421_MEIS1BHOXA9_02	Mycn.Smad1.M00422_FOXJ2_01	Mycn.Smad1.M00423_FOXJ2_02	Mycn.Smad1.M00446_SPZ1_01	Mycn.Smad1.M00448_ZIC1_01	Mycn.Smad1.M00462_GATA6_01	Mycn.Smad1.M00482_PITX2_Q2	Mycn.Smad1.M00483_ATF6_01	Mycn.Smad1.M00490_BACH2_01	Mycn.Smad1.M00497_STAT3_02	Mycn.Smad1.M00512_PPARG_01	Mycn.Smad1.M00513_ATF3_Q6	Mycn.Smad1.M00515_PPARG_02	Mycn.Smad1.M00517_AP1_01	Mycn.Smad1.M00528_PPARG_03	Mycn.Smad1.M00531_NERF_Q2	Mycn.Smad1.M00615_MYCMAX_03	Mycn.Smad1.M00616_AFP1_Q6	Mycn.Smad1.M00632_GATA4_Q3	Mycn.Smad1.M00638_HNF4ALPHA_Q6	Mycn.Smad1.M00671_TCF4_Q5	Mycn.Smad1.M00724_HNF3ALPHA_Q6	Mycn.Smad1.M00746_ELF1_Q6	Mycn.Smad1.M00762_DR1_Q3	Mycn.Smad1.M00763_PPAR_DR1_Q2	Mycn.Smad1.M00764_HNF4_DR1_Q3	Mycn.Smad1.M00765_COUP_DR1_Q6	Mycn.Smad1.M00771_ETS_Q4	Mycn.Smad1.M00774_NFKB_Q6_01	Mycn.Smad1.M00789_GATA_Q6	Mycn.Smad1.M00790_HNF1_Q6	Mycn.Smad1.M00791_HNF3_Q6	Mycn.Smad1.M00792_SMAD_Q6	Mycn.Smad1.M00799_MYC_Q2	Mycn.Smad1.M00801_CREB_Q3	Mycn.Smad1.M00807_EGR_Q6	Mycn.Smad1.M00810_SRF_Q4	Mycn.Smad1.M00922_SRF_Q5_01	Mycn.Smad1.M00924_AP1_Q2_01	Mycn.Smad1.M00925_AP1_Q6_01	Mycn.Smad1.M00926_AP1_Q4_01	Mycn.Smad1.M00935_NFAT_Q4_01	Mycn.Smad1.M00941_MEF2_Q6_01	Mycn.Smad1.M00967_HNF4_Q6	Mycn.Smad1.M00974_SMAD_Q6_01	Mycn.Smad1.M00982_KROX_Q6	Mycn.Smad1.M00983_MAF_Q6_01	Mycn.Smad1.M01007_SRF_Q5_02	Mycn.Smad1.M01011_HNF1_Q6_01	Mycn.Smad1.M01012_HNF3_Q6_01	Mycn.Smad1.M01016_SOX17_01	Mycn.Smad1.M01031_HNF4_Q6_01	Mycn.Smad1.M01032_HNF4_Q6_02	Mycn.Smad1.M01033_HNF4_Q6_03	Mycn.Smad1.M01036_COUPTF_Q6	Mycn.Smad1.M01075_PLZF_02	Mycn.Smad1.M01145_CMYC_01	Mycn.Smad1.M01150_DMRT5_01	Mycn.Smad1.M01154_CMYC_02	Mycn.Smad1.M01160_KID3_01	Mycn.Smad1.M00004_CMYB_01	Mycn.Smad1.M00005_AP4_01	Mycn.Smad1.M00034_P53_01	Mycn.Smad1.M00062_IRF1_01	Mycn.Smad1.M00130_FOXD3_01	Mycn.Smad1.M00175_AP4_Q5	Mycn.Smad1.M00176_AP4_Q6	Mycn.Smad1.M00183_MYB_Q6	Mycn.Smad1.M00185_NFY_Q6	Mycn.Smad1.M00189_AP2_Q6	Mycn.Smad1.M00209_NFY_C	Mycn.Smad1.M00223_STAT_01	Mycn.Smad1.M00256_NRSF_01	Mycn.Smad1.M00272_P53_02	Mycn.Smad1.M00325_NRSE_B	Mycn.Smad1.M00341_GABP_B	Mycn.Smad1.M00418_TGIF_01	Mycn.Smad1.M00450_ZIC3_01	Mycn.Smad1.M00470_AP2GAMMA_01	Mycn.Smad1.M00478_CDC5_01	Mycn.Smad1.M00494_STAT6_01	Mycn.Smad1.M00498_STAT4_01	Mycn.Smad1.M00500_STAT6_02	Mycn.Smad1.M00511_ERR1_Q2	Mycn.Smad1.M00650_MTF1_Q4	Mycn.Smad1.M00652_NRF1_Q6	Mycn.Smad1.M00655_PEA3_Q6	Mycn.Smad1.M00747_IRF1_Q6	Mycn.Smad1.M00750_HMGIY_Q6	Mycn.Smad1.M00761_P53_DECAMER_Q2	Mycn.Smad1.M00772_IRF_Q6	Mycn.Smad1.M00773_MYB_Q3	Mycn.Smad1.M00775_NFY_Q6_01	Mycn.Smad1.M00777_STAT_Q6	Mycn.Smad1.M00795_OCT_Q6	Mycn.Smad1.M00800_AP2_Q3	Mycn.Smad1.M00805_LEF1_Q2	Mycn.Smad1.M00809_FOX_Q2	Mycn.Smad1.M00913_MYB_Q5_01	Mycn.Smad1.M00915_AP2_Q6_01	Mycn.Smad1.M00927_AP4_Q6_01	Mycn.Smad1.M00932_SP1_Q4_01	Mycn.Smad1.M00933_SP1_Q2_01	Mycn.Smad1.M00963_T3R_Q6	Mycn.Smad1.M00965_DR4_Q2	Mycn.Smad1.M00971_ETS_Q6	Mycn.Smad1.M00972_IRF_Q6_01	Mycn.Smad1.M00978_LEF1TCF1_Q4	Mycn.Smad1.M00981_CREBATF_Q6	Mycn.Smad1.M00987_FOXP1_01	Mycn.Smad1.M00999_AIRE_01	Mycn.Smad1.M01000_AIRE_02	Mycn.Smad1.M01010_HMGIY_Q3	Mycn.Smad1.M01014_SOX_Q6	Mycn.Smad1.M01028_NRSF_Q4	Mycn.Smad1.M01034_EBOX_Q6_01	Mycn.Smad1.M01037_GLI_Q2	Mycn.Smad1.M01066_BLIMP1_Q6	Mycn.Smad1.M01111_RBPJK_Q4	Mycn.Smad1.M01112_RBPJK_01	Mycn.Smad1.M01117_OTX_Q1	Mycn.Smad1.M01122_ZNF219_01	Mycn.Smad1.M01123_NANOG_01	Mycn.Smad1.M01124_OCT4_02	Mycn.Smad1.M01125_OCT4_01	Mycn.Smad1.M01142_LRH1_Q5	Mycn.Smad1.M01146_DMRT1_01	Mycn.Smad1.N00001_Sox2	Mycn.Smad1.N00002_Nanog	Mycn.Smad1.N00003_Otx2	Mycn.Smad1.N00004_Rbpj	Mycn.Smad1.N00006_Nr5a2	Mycn.Smad1.N00007_SoxOctComp	Mycn.Smad1.N00009_Klf4	Mycn.Smad1.N00010_Tcfcp2l1	Mycn.Smad1.N00012_Dax1	Mycn.Smad1.N00014_Rex1	Mycn.Smad1.M00008_SP1_01	Mycn.Smad1.M00055_NMYC_01	Mycn.Smad1.M00059_YY1_01	Mycn.Smad1.M00069_YY1_02	Mycn.Smad1.M00196_SP1_Q6	Mycn.Smad1.M00466_HIF1_Q5	Mycn.Smad1.M00480_LUN1_01	Mycn.Smad1.M00514_ATF4_Q2	Mycn.Smad1.M00647_LXR_Q3	Mycn.Smad1.M00691_ATF1_Q6	Mycn.Smad1.M00707_TFIIA_Q6	Mycn.Smad1.M00733_SMAD4_Q6	Mycn.Smad1.M00776_SREBP_Q3	Mycn.Smad1.M00793_YY1_Q6	Mycn.Smad1.M00797_HIF1_Q3	Mycn.Smad1.M00931_SP1_Q6_01	Mycn.Smad1.M00976_AHRHIF_Q6	Mycn.Smad1.M01035_YY1_Q6_02	Mycn.Smad1.M01168_SREBP_Q6	Mycn.Smad1.M01177_SREBP2_Q6	Mycn.Smad1.N00005_Sall4	Mycn.Smad1.N00017_hB_Sall4	Mycn.STAT3.M00006_MEF2_01	Mycn.STAT3.M00011_EVI1_06	Mycn.STAT3.M00026_RSRFC4_01	Mycn.STAT3.M00041_CREBP1CJUN_01	Mycn.STAT3.M00052_NFKAPPAB65_01	Mycn.STAT3.M00054_NFKAPPAB_01	Mycn.STAT3.M00063_IRF2_01	Mycn.STAT3.M00078_EVI1_01	Mycn.STAT3.M00079_EVI1_02	Mycn.STAT3.M00080_EVI1_03	Mycn.STAT3.M00081_EVI1_04	Mycn.STAT3.M00082_EVI1_05	Mycn.STAT3.M00118_MYCMAX_01	Mycn.STAT3.M00123_MYCMAX_02	Mycn.STAT3.M00134_HNF4_01	Mycn.STAT3.M00152_SRF_01	Mycn.STAT3.M00155_ARP1_01	Mycn.STAT3.M00158_COUP_01	Mycn.STAT3.M00172_AP1FJ_Q2	Mycn.STAT3.M00186_SRF_Q6	Mycn.STAT3.M00215_SRF_C	Mycn.STAT3.M00222_HAND1E47_01	Mycn.STAT3.M00225_STAT3_01	Mycn.STAT3.M00231_MEF2_02	Mycn.STAT3.M00232_MEF2_03	Mycn.STAT3.M00233_MEF2_04	Mycn.STAT3.M00243_EGR1_01	Mycn.STAT3.M00251_XBP1_01	Mycn.STAT3.M00257_RREB1_01	Mycn.STAT3.M00292_FREAC4_01	Mycn.STAT3.M00302_NFAT_Q6	Mycn.STAT3.M00322_MYCMAX_B	Mycn.STAT3.M00396_EN1_01	Mycn.STAT3.M00403_AMEF2_Q6	Mycn.STAT3.M00405_MMEF2_Q6	Mycn.STAT3.M00406_HMEF2_Q6	Mycn.STAT3.M00407_RSRFC4_Q2	Mycn.STAT3.M00412_AREB6_01	Mycn.STAT3.M00413_AREB6_02	Mycn.STAT3.M00414_AREB6_03	Mycn.STAT3.M00415_AREB6_04	Mycn.STAT3.M00419_MEIS1_01	Mycn.STAT3.M00420_MEIS1AHOXA9_01	Mycn.STAT3.M00421_MEIS1BHOXA9_02	Mycn.STAT3.M00422_FOXJ2_01	Mycn.STAT3.M00423_FOXJ2_02	Mycn.STAT3.M00446_SPZ1_01	Mycn.STAT3.M00448_ZIC1_01	Mycn.STAT3.M00462_GATA6_01	Mycn.STAT3.M00482_PITX2_Q2	Mycn.STAT3.M00483_ATF6_01	Mycn.STAT3.M00490_BACH2_01	Mycn.STAT3.M00497_STAT3_02	Mycn.STAT3.M00512_PPARG_01	Mycn.STAT3.M00513_ATF3_Q6	Mycn.STAT3.M00515_PPARG_02	Mycn.STAT3.M00517_AP1_01	Mycn.STAT3.M00528_PPARG_03	Mycn.STAT3.M00531_NERF_Q2	Mycn.STAT3.M00615_MYCMAX_03	Mycn.STAT3.M00616_AFP1_Q6	Mycn.STAT3.M00632_GATA4_Q3	Mycn.STAT3.M00638_HNF4ALPHA_Q6	Mycn.STAT3.M00671_TCF4_Q5	Mycn.STAT3.M00724_HNF3ALPHA_Q6	Mycn.STAT3.M00746_ELF1_Q6	Mycn.STAT3.M00762_DR1_Q3	Mycn.STAT3.M00763_PPAR_DR1_Q2	Mycn.STAT3.M00764_HNF4_DR1_Q3	Mycn.STAT3.M00765_COUP_DR1_Q6	Mycn.STAT3.M00771_ETS_Q4	Mycn.STAT3.M00774_NFKB_Q6_01	Mycn.STAT3.M00789_GATA_Q6	Mycn.STAT3.M00790_HNF1_Q6	Mycn.STAT3.M00791_HNF3_Q6	Mycn.STAT3.M00792_SMAD_Q6	Mycn.STAT3.M00799_MYC_Q2	Mycn.STAT3.M00801_CREB_Q3	Mycn.STAT3.M00807_EGR_Q6	Mycn.STAT3.M00810_SRF_Q4	Mycn.STAT3.M00922_SRF_Q5_01	Mycn.STAT3.M00924_AP1_Q2_01	Mycn.STAT3.M00925_AP1_Q6_01	Mycn.STAT3.M00926_AP1_Q4_01	Mycn.STAT3.M00935_NFAT_Q4_01	Mycn.STAT3.M00941_MEF2_Q6_01	Mycn.STAT3.M00967_HNF4_Q6	Mycn.STAT3.M00974_SMAD_Q6_01	Mycn.STAT3.M00982_KROX_Q6	Mycn.STAT3.M00983_MAF_Q6_01	Mycn.STAT3.M01007_SRF_Q5_02	Mycn.STAT3.M01011_HNF1_Q6_01	Mycn.STAT3.M01012_HNF3_Q6_01	Mycn.STAT3.M01016_SOX17_01	Mycn.STAT3.M01031_HNF4_Q6_01	Mycn.STAT3.M01032_HNF4_Q6_02	Mycn.STAT3.M01033_HNF4_Q6_03	Mycn.STAT3.M01036_COUPTF_Q6	Mycn.STAT3.M01075_PLZF_02	Mycn.STAT3.M01145_CMYC_01	Mycn.STAT3.M01150_DMRT5_01	Mycn.STAT3.M01154_CMYC_02	Mycn.STAT3.M01160_KID3_01	Mycn.STAT3.M00004_CMYB_01	Mycn.STAT3.M00005_AP4_01	Mycn.STAT3.M00034_P53_01	Mycn.STAT3.M00062_IRF1_01	Mycn.STAT3.M00130_FOXD3_01	Mycn.STAT3.M00175_AP4_Q5	Mycn.STAT3.M00176_AP4_Q6	Mycn.STAT3.M00183_MYB_Q6	Mycn.STAT3.M00185_NFY_Q6	Mycn.STAT3.M00189_AP2_Q6	Mycn.STAT3.M00209_NFY_C	Mycn.STAT3.M00223_STAT_01	Mycn.STAT3.M00256_NRSF_01	Mycn.STAT3.M00272_P53_02	Mycn.STAT3.M00325_NRSE_B	Mycn.STAT3.M00341_GABP_B	Mycn.STAT3.M00418_TGIF_01	Mycn.STAT3.M00450_ZIC3_01	Mycn.STAT3.M00470_AP2GAMMA_01	Mycn.STAT3.M00478_CDC5_01	Mycn.STAT3.M00494_STAT6_01	Mycn.STAT3.M00498_STAT4_01	Mycn.STAT3.M00500_STAT6_02	Mycn.STAT3.M00511_ERR1_Q2	Mycn.STAT3.M00650_MTF1_Q4	Mycn.STAT3.M00652_NRF1_Q6	Mycn.STAT3.M00655_PEA3_Q6	Mycn.STAT3.M00747_IRF1_Q6	Mycn.STAT3.M00750_HMGIY_Q6	Mycn.STAT3.M00761_P53_DECAMER_Q2	Mycn.STAT3.M00772_IRF_Q6	Mycn.STAT3.M00773_MYB_Q3	Mycn.STAT3.M00775_NFY_Q6_01	Mycn.STAT3.M00777_STAT_Q6	Mycn.STAT3.M00795_OCT_Q6	Mycn.STAT3.M00800_AP2_Q3	Mycn.STAT3.M00805_LEF1_Q2	Mycn.STAT3.M00809_FOX_Q2	Mycn.STAT3.M00913_MYB_Q5_01	Mycn.STAT3.M00915_AP2_Q6_01	Mycn.STAT3.M00927_AP4_Q6_01	Mycn.STAT3.M00932_SP1_Q4_01	Mycn.STAT3.M00933_SP1_Q2_01	Mycn.STAT3.M00963_T3R_Q6	Mycn.STAT3.M00965_DR4_Q2	Mycn.STAT3.M00971_ETS_Q6	Mycn.STAT3.M00972_IRF_Q6_01	Mycn.STAT3.M00978_LEF1TCF1_Q4	Mycn.STAT3.M00981_CREBATF_Q6	Mycn.STAT3.M00987_FOXP1_01	Mycn.STAT3.M00999_AIRE_01	Mycn.STAT3.M01000_AIRE_02	Mycn.STAT3.M01010_HMGIY_Q3	Mycn.STAT3.M01014_SOX_Q6	Mycn.STAT3.M01028_NRSF_Q4	Mycn.STAT3.M01034_EBOX_Q6_01	Mycn.STAT3.M01037_GLI_Q2	Mycn.STAT3.M01066_BLIMP1_Q6	Mycn.STAT3.M01111_RBPJK_Q4	Mycn.STAT3.M01112_RBPJK_01	Mycn.STAT3.M01117_OTX_Q1	Mycn.STAT3.M01122_ZNF219_01	Mycn.STAT3.M01123_NANOG_01	Mycn.STAT3.M01124_OCT4_02	Mycn.STAT3.M01125_OCT4_01	Mycn.STAT3.M01142_LRH1_Q5	Mycn.STAT3.M01146_DMRT1_01	Mycn.STAT3.N00001_Sox2	Mycn.STAT3.N00002_Nanog	Mycn.STAT3.N00003_Otx2	Mycn.STAT3.N00004_Rbpj	Mycn.STAT3.N00006_Nr5a2	Mycn.STAT3.N00007_SoxOctComp	Mycn.STAT3.N00009_Klf4	Mycn.STAT3.N00010_Tcfcp2l1	Mycn.STAT3.N00012_Dax1	Mycn.STAT3.N00014_Rex1	Mycn.STAT3.M00008_SP1_01	Mycn.STAT3.M00055_NMYC_01	Mycn.STAT3.M00059_YY1_01	Mycn.STAT3.M00069_YY1_02	Mycn.STAT3.M00196_SP1_Q6	Mycn.STAT3.M00466_HIF1_Q5	Mycn.STAT3.M00480_LUN1_01	Mycn.STAT3.M00514_ATF4_Q2	Mycn.STAT3.M00647_LXR_Q3	Mycn.STAT3.M00691_ATF1_Q6	Mycn.STAT3.M00707_TFIIA_Q6	Mycn.STAT3.M00733_SMAD4_Q6	Mycn.STAT3.M00776_SREBP_Q3	Mycn.STAT3.M00793_YY1_Q6	Mycn.STAT3.M00797_HIF1_Q3	Mycn.STAT3.M00931_SP1_Q6_01	Mycn.STAT3.M00976_AHRHIF_Q6	Mycn.STAT3.M01035_YY1_Q6_02	Mycn.STAT3.M01168_SREBP_Q6	Mycn.STAT3.M01177_SREBP2_Q6	Mycn.STAT3.N00005_Sall4	Mycn.STAT3.N00017_hB_Sall4	Mycn.Tcfcp2l1.M00006_MEF2_01	Mycn.Tcfcp2l1.M00011_EVI1_06	Mycn.Tcfcp2l1.M00026_RSRFC4_01	Mycn.Tcfcp2l1.M00041_CREBP1CJUN_01	Mycn.Tcfcp2l1.M00052_NFKAPPAB65_01	Mycn.Tcfcp2l1.M00054_NFKAPPAB_01	Mycn.Tcfcp2l1.M00063_IRF2_01	Mycn.Tcfcp2l1.M00078_EVI1_01	Mycn.Tcfcp2l1.M00079_EVI1_02	Mycn.Tcfcp2l1.M00080_EVI1_03	Mycn.Tcfcp2l1.M00081_EVI1_04	Mycn.Tcfcp2l1.M00082_EVI1_05	Mycn.Tcfcp2l1.M00118_MYCMAX_01	Mycn.Tcfcp2l1.M00123_MYCMAX_02	Mycn.Tcfcp2l1.M00134_HNF4_01	Mycn.Tcfcp2l1.M00152_SRF_01	Mycn.Tcfcp2l1.M00155_ARP1_01	Mycn.Tcfcp2l1.M00158_COUP_01	Mycn.Tcfcp2l1.M00172_AP1FJ_Q2	Mycn.Tcfcp2l1.M00186_SRF_Q6	Mycn.Tcfcp2l1.M00215_SRF_C	Mycn.Tcfcp2l1.M00222_HAND1E47_01	Mycn.Tcfcp2l1.M00225_STAT3_01	Mycn.Tcfcp2l1.M00231_MEF2_02	Mycn.Tcfcp2l1.M00232_MEF2_03	Mycn.Tcfcp2l1.M00233_MEF2_04	Mycn.Tcfcp2l1.M00243_EGR1_01	Mycn.Tcfcp2l1.M00251_XBP1_01	Mycn.Tcfcp2l1.M00257_RREB1_01	Mycn.Tcfcp2l1.M00292_FREAC4_01	Mycn.Tcfcp2l1.M00302_NFAT_Q6	Mycn.Tcfcp2l1.M00322_MYCMAX_B	Mycn.Tcfcp2l1.M00396_EN1_01	Mycn.Tcfcp2l1.M00403_AMEF2_Q6	Mycn.Tcfcp2l1.M00405_MMEF2_Q6	Mycn.Tcfcp2l1.M00406_HMEF2_Q6	Mycn.Tcfcp2l1.M00407_RSRFC4_Q2	Mycn.Tcfcp2l1.M00412_AREB6_01	Mycn.Tcfcp2l1.M00413_AREB6_02	Mycn.Tcfcp2l1.M00414_AREB6_03	Mycn.Tcfcp2l1.M00415_AREB6_04	Mycn.Tcfcp2l1.M00419_MEIS1_01	Mycn.Tcfcp2l1.M00420_MEIS1AHOXA9_01	Mycn.Tcfcp2l1.M00421_MEIS1BHOXA9_02	Mycn.Tcfcp2l1.M00422_FOXJ2_01	Mycn.Tcfcp2l1.M00423_FOXJ2_02	Mycn.Tcfcp2l1.M00446_SPZ1_01	Mycn.Tcfcp2l1.M00448_ZIC1_01	Mycn.Tcfcp2l1.M00462_GATA6_01	Mycn.Tcfcp2l1.M00482_PITX2_Q2	Mycn.Tcfcp2l1.M00483_ATF6_01	Mycn.Tcfcp2l1.M00490_BACH2_01	Mycn.Tcfcp2l1.M00497_STAT3_02	Mycn.Tcfcp2l1.M00512_PPARG_01	Mycn.Tcfcp2l1.M00513_ATF3_Q6	Mycn.Tcfcp2l1.M00515_PPARG_02	Mycn.Tcfcp2l1.M00517_AP1_01	Mycn.Tcfcp2l1.M00528_PPARG_03	Mycn.Tcfcp2l1.M00531_NERF_Q2	Mycn.Tcfcp2l1.M00615_MYCMAX_03	Mycn.Tcfcp2l1.M00616_AFP1_Q6	Mycn.Tcfcp2l1.M00632_GATA4_Q3	Mycn.Tcfcp2l1.M00638_HNF4ALPHA_Q6	Mycn.Tcfcp2l1.M00671_TCF4_Q5	Mycn.Tcfcp2l1.M00724_HNF3ALPHA_Q6	Mycn.Tcfcp2l1.M00746_ELF1_Q6	Mycn.Tcfcp2l1.M00762_DR1_Q3	Mycn.Tcfcp2l1.M00763_PPAR_DR1_Q2	Mycn.Tcfcp2l1.M00764_HNF4_DR1_Q3	Mycn.Tcfcp2l1.M00765_COUP_DR1_Q6	Mycn.Tcfcp2l1.M00771_ETS_Q4	Mycn.Tcfcp2l1.M00774_NFKB_Q6_01	Mycn.Tcfcp2l1.M00789_GATA_Q6	Mycn.Tcfcp2l1.M00790_HNF1_Q6	Mycn.Tcfcp2l1.M00791_HNF3_Q6	Mycn.Tcfcp2l1.M00792_SMAD_Q6	Mycn.Tcfcp2l1.M00799_MYC_Q2	Mycn.Tcfcp2l1.M00801_CREB_Q3	Mycn.Tcfcp2l1.M00807_EGR_Q6	Mycn.Tcfcp2l1.M00810_SRF_Q4	Mycn.Tcfcp2l1.M00922_SRF_Q5_01	Mycn.Tcfcp2l1.M00924_AP1_Q2_01	Mycn.Tcfcp2l1.M00925_AP1_Q6_01	Mycn.Tcfcp2l1.M00926_AP1_Q4_01	Mycn.Tcfcp2l1.M00935_NFAT_Q4_01	Mycn.Tcfcp2l1.M00941_MEF2_Q6_01	Mycn.Tcfcp2l1.M00967_HNF4_Q6	Mycn.Tcfcp2l1.M00974_SMAD_Q6_01	Mycn.Tcfcp2l1.M00982_KROX_Q6	Mycn.Tcfcp2l1.M00983_MAF_Q6_01	Mycn.Tcfcp2l1.M01007_SRF_Q5_02	Mycn.Tcfcp2l1.M01011_HNF1_Q6_01	Mycn.Tcfcp2l1.M01012_HNF3_Q6_01	Mycn.Tcfcp2l1.M01016_SOX17_01	Mycn.Tcfcp2l1.M01031_HNF4_Q6_01	Mycn.Tcfcp2l1.M01032_HNF4_Q6_02	Mycn.Tcfcp2l1.M01033_HNF4_Q6_03	Mycn.Tcfcp2l1.M01036_COUPTF_Q6	Mycn.Tcfcp2l1.M01075_PLZF_02	Mycn.Tcfcp2l1.M01145_CMYC_01	Mycn.Tcfcp2l1.M01150_DMRT5_01	Mycn.Tcfcp2l1.M01154_CMYC_02	Mycn.Tcfcp2l1.M01160_KID3_01	Mycn.Tcfcp2l1.M00004_CMYB_01	Mycn.Tcfcp2l1.M00005_AP4_01	Mycn.Tcfcp2l1.M00034_P53_01	Mycn.Tcfcp2l1.M00062_IRF1_01	Mycn.Tcfcp2l1.M00130_FOXD3_01	Mycn.Tcfcp2l1.M00175_AP4_Q5	Mycn.Tcfcp2l1.M00176_AP4_Q6	Mycn.Tcfcp2l1.M00183_MYB_Q6	Mycn.Tcfcp2l1.M00185_NFY_Q6	Mycn.Tcfcp2l1.M00189_AP2_Q6	Mycn.Tcfcp2l1.M00209_NFY_C	Mycn.Tcfcp2l1.M00223_STAT_01	Mycn.Tcfcp2l1.M00256_NRSF_01	Mycn.Tcfcp2l1.M00272_P53_02	Mycn.Tcfcp2l1.M00325_NRSE_B	Mycn.Tcfcp2l1.M00341_GABP_B	Mycn.Tcfcp2l1.M00418_TGIF_01	Mycn.Tcfcp2l1.M00450_ZIC3_01	Mycn.Tcfcp2l1.M00470_AP2GAMMA_01	Mycn.Tcfcp2l1.M00478_CDC5_01	Mycn.Tcfcp2l1.M00494_STAT6_01	Mycn.Tcfcp2l1.M00498_STAT4_01	Mycn.Tcfcp2l1.M00500_STAT6_02	Mycn.Tcfcp2l1.M00511_ERR1_Q2	Mycn.Tcfcp2l1.M00650_MTF1_Q4	Mycn.Tcfcp2l1.M00652_NRF1_Q6	Mycn.Tcfcp2l1.M00655_PEA3_Q6	Mycn.Tcfcp2l1.M00747_IRF1_Q6	Mycn.Tcfcp2l1.M00750_HMGIY_Q6	Mycn.Tcfcp2l1.M00761_P53_DECAMER_Q2	Mycn.Tcfcp2l1.M00772_IRF_Q6	Mycn.Tcfcp2l1.M00773_MYB_Q3	Mycn.Tcfcp2l1.M00775_NFY_Q6_01	Mycn.Tcfcp2l1.M00777_STAT_Q6	Mycn.Tcfcp2l1.M00795_OCT_Q6	Mycn.Tcfcp2l1.M00800_AP2_Q3	Mycn.Tcfcp2l1.M00805_LEF1_Q2	Mycn.Tcfcp2l1.M00809_FOX_Q2	Mycn.Tcfcp2l1.M00913_MYB_Q5_01	Mycn.Tcfcp2l1.M00915_AP2_Q6_01	Mycn.Tcfcp2l1.M00927_AP4_Q6_01	Mycn.Tcfcp2l1.M00932_SP1_Q4_01	Mycn.Tcfcp2l1.M00933_SP1_Q2_01	Mycn.Tcfcp2l1.M00963_T3R_Q6	Mycn.Tcfcp2l1.M00965_DR4_Q2	Mycn.Tcfcp2l1.M00971_ETS_Q6	Mycn.Tcfcp2l1.M00972_IRF_Q6_01	Mycn.Tcfcp2l1.M00978_LEF1TCF1_Q4	Mycn.Tcfcp2l1.M00981_CREBATF_Q6	Mycn.Tcfcp2l1.M00987_FOXP1_01	Mycn.Tcfcp2l1.M00999_AIRE_01	Mycn.Tcfcp2l1.M01000_AIRE_02	Mycn.Tcfcp2l1.M01010_HMGIY_Q3	Mycn.Tcfcp2l1.M01014_SOX_Q6	Mycn.Tcfcp2l1.M01028_NRSF_Q4	Mycn.Tcfcp2l1.M01034_EBOX_Q6_01	Mycn.Tcfcp2l1.M01037_GLI_Q2	Mycn.Tcfcp2l1.M01066_BLIMP1_Q6	Mycn.Tcfcp2l1.M01111_RBPJK_Q4	Mycn.Tcfcp2l1.M01112_RBPJK_01	Mycn.Tcfcp2l1.M01117_OTX_Q1	Mycn.Tcfcp2l1.M01122_ZNF219_01	Mycn.Tcfcp2l1.M01123_NANOG_01	Mycn.Tcfcp2l1.M01124_OCT4_02	Mycn.Tcfcp2l1.M01125_OCT4_01	Mycn.Tcfcp2l1.M01142_LRH1_Q5	Mycn.Tcfcp2l1.M01146_DMRT1_01	Mycn.Tcfcp2l1.N00001_Sox2	Mycn.Tcfcp2l1.N00002_Nanog	Mycn.Tcfcp2l1.N00003_Otx2	Mycn.Tcfcp2l1.N00004_Rbpj	Mycn.Tcfcp2l1.N00006_Nr5a2	Mycn.Tcfcp2l1.N00007_SoxOctComp	Mycn.Tcfcp2l1.N00009_Klf4	Mycn.Tcfcp2l1.N00010_Tcfcp2l1	Mycn.Tcfcp2l1.N00012_Dax1	Mycn.Tcfcp2l1.N00014_Rex1	Mycn.Tcfcp2l1.M00008_SP1_01	Mycn.Tcfcp2l1.M00055_NMYC_01	Mycn.Tcfcp2l1.M00059_YY1_01	Mycn.Tcfcp2l1.M00069_YY1_02	Mycn.Tcfcp2l1.M00196_SP1_Q6	Mycn.Tcfcp2l1.M00466_HIF1_Q5	Mycn.Tcfcp2l1.M00480_LUN1_01	Mycn.Tcfcp2l1.M00514_ATF4_Q2	Mycn.Tcfcp2l1.M00647_LXR_Q3	Mycn.Tcfcp2l1.M00691_ATF1_Q6	Mycn.Tcfcp2l1.M00707_TFIIA_Q6	Mycn.Tcfcp2l1.M00733_SMAD4_Q6	Mycn.Tcfcp2l1.M00776_SREBP_Q3	Mycn.Tcfcp2l1.M00793_YY1_Q6	Mycn.Tcfcp2l1.M00797_HIF1_Q3	Mycn.Tcfcp2l1.M00931_SP1_Q6_01	Mycn.Tcfcp2l1.M00976_AHRHIF_Q6	Mycn.Tcfcp2l1.M01035_YY1_Q6_02	Mycn.Tcfcp2l1.M01168_SREBP_Q6	Mycn.Tcfcp2l1.M01177_SREBP2_Q6	Mycn.Tcfcp2l1.N00005_Sall4	Mycn.Tcfcp2l1.N00017_hB_Sall4	Esrrb.Mycn.M00006_MEF2_01	Esrrb.Mycn.M00011_EVI1_06	Esrrb.Mycn.M00026_RSRFC4_01	Esrrb.Mycn.M00041_CREBP1CJUN_01	Esrrb.Mycn.M00052_NFKAPPAB65_01	Esrrb.Mycn.M00054_NFKAPPAB_01	Esrrb.Mycn.M00063_IRF2_01	Esrrb.Mycn.M00078_EVI1_01	Esrrb.Mycn.M00079_EVI1_02	Esrrb.Mycn.M00080_EVI1_03	Esrrb.Mycn.M00081_EVI1_04	Esrrb.Mycn.M00082_EVI1_05	Esrrb.Mycn.M00118_MYCMAX_01	Esrrb.Mycn.M00123_MYCMAX_02	Esrrb.Mycn.M00134_HNF4_01	Esrrb.Mycn.M00152_SRF_01	Esrrb.Mycn.M00155_ARP1_01	Esrrb.Mycn.M00158_COUP_01	Esrrb.Mycn.M00172_AP1FJ_Q2	Esrrb.Mycn.M00186_SRF_Q6	Esrrb.Mycn.M00215_SRF_C	Esrrb.Mycn.M00222_HAND1E47_01	Esrrb.Mycn.M00225_STAT3_01	Esrrb.Mycn.M00231_MEF2_02	Esrrb.Mycn.M00232_MEF2_03	Esrrb.Mycn.M00233_MEF2_04	Esrrb.Mycn.M00243_EGR1_01	Esrrb.Mycn.M00251_XBP1_01	Esrrb.Mycn.M00257_RREB1_01	Esrrb.Mycn.M00292_FREAC4_01	Esrrb.Mycn.M00302_NFAT_Q6	Esrrb.Mycn.M00322_MYCMAX_B	Esrrb.Mycn.M00396_EN1_01	Esrrb.Mycn.M00403_AMEF2_Q6	Esrrb.Mycn.M00405_MMEF2_Q6	Esrrb.Mycn.M00406_HMEF2_Q6	Esrrb.Mycn.M00407_RSRFC4_Q2	Esrrb.Mycn.M00412_AREB6_01	Esrrb.Mycn.M00413_AREB6_02	Esrrb.Mycn.M00414_AREB6_03	Esrrb.Mycn.M00415_AREB6_04	Esrrb.Mycn.M00419_MEIS1_01	Esrrb.Mycn.M00420_MEIS1AHOXA9_01	Esrrb.Mycn.M00421_MEIS1BHOXA9_02	Esrrb.Mycn.M00422_FOXJ2_01	Esrrb.Mycn.M00423_FOXJ2_02	Esrrb.Mycn.M00446_SPZ1_01	Esrrb.Mycn.M00448_ZIC1_01	Esrrb.Mycn.M00462_GATA6_01	Esrrb.Mycn.M00482_PITX2_Q2	Esrrb.Mycn.M00483_ATF6_01	Esrrb.Mycn.M00490_BACH2_01	Esrrb.Mycn.M00497_STAT3_02	Esrrb.Mycn.M00512_PPARG_01	Esrrb.Mycn.M00513_ATF3_Q6	Esrrb.Mycn.M00515_PPARG_02	Esrrb.Mycn.M00517_AP1_01	Esrrb.Mycn.M00528_PPARG_03	Esrrb.Mycn.M00531_NERF_Q2	Esrrb.Mycn.M00615_MYCMAX_03	Esrrb.Mycn.M00616_AFP1_Q6	Esrrb.Mycn.M00632_GATA4_Q3	Esrrb.Mycn.M00638_HNF4ALPHA_Q6	Esrrb.Mycn.M00671_TCF4_Q5	Esrrb.Mycn.M00724_HNF3ALPHA_Q6	Esrrb.Mycn.M00746_ELF1_Q6	Esrrb.Mycn.M00762_DR1_Q3	Esrrb.Mycn.M00763_PPAR_DR1_Q2	Esrrb.Mycn.M00764_HNF4_DR1_Q3	Esrrb.Mycn.M00765_COUP_DR1_Q6	Esrrb.Mycn.M00771_ETS_Q4	Esrrb.Mycn.M00774_NFKB_Q6_01	Esrrb.Mycn.M00789_GATA_Q6	Esrrb.Mycn.M00790_HNF1_Q6	Esrrb.Mycn.M00791_HNF3_Q6	Esrrb.Mycn.M00792_SMAD_Q6	Esrrb.Mycn.M00799_MYC_Q2	Esrrb.Mycn.M00801_CREB_Q3	Esrrb.Mycn.M00807_EGR_Q6	Esrrb.Mycn.M00810_SRF_Q4	Esrrb.Mycn.M00922_SRF_Q5_01	Esrrb.Mycn.M00924_AP1_Q2_01	Esrrb.Mycn.M00925_AP1_Q6_01	Esrrb.Mycn.M00926_AP1_Q4_01	Esrrb.Mycn.M00935_NFAT_Q4_01	Esrrb.Mycn.M00941_MEF2_Q6_01	Esrrb.Mycn.M00967_HNF4_Q6	Esrrb.Mycn.M00974_SMAD_Q6_01	Esrrb.Mycn.M00982_KROX_Q6	Esrrb.Mycn.M00983_MAF_Q6_01	Esrrb.Mycn.M01007_SRF_Q5_02	Esrrb.Mycn.M01011_HNF1_Q6_01	Esrrb.Mycn.M01012_HNF3_Q6_01	Esrrb.Mycn.M01016_SOX17_01	Esrrb.Mycn.M01031_HNF4_Q6_01	Esrrb.Mycn.M01032_HNF4_Q6_02	Esrrb.Mycn.M01033_HNF4_Q6_03	Esrrb.Mycn.M01036_COUPTF_Q6	Esrrb.Mycn.M01075_PLZF_02	Esrrb.Mycn.M01145_CMYC_01	Esrrb.Mycn.M01150_DMRT5_01	Esrrb.Mycn.M01154_CMYC_02	Esrrb.Mycn.M01160_KID3_01	Esrrb.Mycn.M00004_CMYB_01	Esrrb.Mycn.M00005_AP4_01	Esrrb.Mycn.M00034_P53_01	Esrrb.Mycn.M00062_IRF1_01	Esrrb.Mycn.M00130_FOXD3_01	Esrrb.Mycn.M00175_AP4_Q5	Esrrb.Mycn.M00176_AP4_Q6	Esrrb.Mycn.M00183_MYB_Q6	Esrrb.Mycn.M00185_NFY_Q6	Esrrb.Mycn.M00189_AP2_Q6	Esrrb.Mycn.M00209_NFY_C	Esrrb.Mycn.M00223_STAT_01	Esrrb.Mycn.M00256_NRSF_01	Esrrb.Mycn.M00272_P53_02	Esrrb.Mycn.M00325_NRSE_B	Esrrb.Mycn.M00341_GABP_B	Esrrb.Mycn.M00418_TGIF_01	Esrrb.Mycn.M00450_ZIC3_01	Esrrb.Mycn.M00470_AP2GAMMA_01	Esrrb.Mycn.M00478_CDC5_01	Esrrb.Mycn.M00494_STAT6_01	Esrrb.Mycn.M00498_STAT4_01	Esrrb.Mycn.M00500_STAT6_02	Esrrb.Mycn.M00511_ERR1_Q2	Esrrb.Mycn.M00650_MTF1_Q4	Esrrb.Mycn.M00652_NRF1_Q6	Esrrb.Mycn.M00655_PEA3_Q6	Esrrb.Mycn.M00747_IRF1_Q6	Esrrb.Mycn.M00750_HMGIY_Q6	Esrrb.Mycn.M00761_P53_DECAMER_Q2	Esrrb.Mycn.M00772_IRF_Q6	Esrrb.Mycn.M00773_MYB_Q3	Esrrb.Mycn.M00775_NFY_Q6_01	Esrrb.Mycn.M00777_STAT_Q6	Esrrb.Mycn.M00795_OCT_Q6	Esrrb.Mycn.M00800_AP2_Q3	Esrrb.Mycn.M00805_LEF1_Q2	Esrrb.Mycn.M00809_FOX_Q2	Esrrb.Mycn.M00913_MYB_Q5_01	Esrrb.Mycn.M00915_AP2_Q6_01	Esrrb.Mycn.M00927_AP4_Q6_01	Esrrb.Mycn.M00932_SP1_Q4_01	Esrrb.Mycn.M00933_SP1_Q2_01	Esrrb.Mycn.M00963_T3R_Q6	Esrrb.Mycn.M00965_DR4_Q2	Esrrb.Mycn.M00971_ETS_Q6	Esrrb.Mycn.M00972_IRF_Q6_01	Esrrb.Mycn.M00978_LEF1TCF1_Q4	Esrrb.Mycn.M00981_CREBATF_Q6	Esrrb.Mycn.M00987_FOXP1_01	Esrrb.Mycn.M00999_AIRE_01	Esrrb.Mycn.M01000_AIRE_02	Esrrb.Mycn.M01010_HMGIY_Q3	Esrrb.Mycn.M01014_SOX_Q6	Esrrb.Mycn.M01028_NRSF_Q4	Esrrb.Mycn.M01034_EBOX_Q6_01	Esrrb.Mycn.M01037_GLI_Q2	Esrrb.Mycn.M01066_BLIMP1_Q6	Esrrb.Mycn.M01111_RBPJK_Q4	Esrrb.Mycn.M01112_RBPJK_01	Esrrb.Mycn.M01117_OTX_Q1	Esrrb.Mycn.M01122_ZNF219_01	Esrrb.Mycn.M01123_NANOG_01	Esrrb.Mycn.M01124_OCT4_02	Esrrb.Mycn.M01125_OCT4_01	Esrrb.Mycn.M01142_LRH1_Q5	Esrrb.Mycn.M01146_DMRT1_01	Esrrb.Mycn.N00001_Sox2	Esrrb.Mycn.N00002_Nanog	Esrrb.Mycn.N00003_Otx2	Esrrb.Mycn.N00004_Rbpj	Esrrb.Mycn.N00006_Nr5a2	Esrrb.Mycn.N00007_SoxOctComp	Esrrb.Mycn.N00009_Klf4	Esrrb.Mycn.N00010_Tcfcp2l1	Esrrb.Mycn.N00012_Dax1	Esrrb.Mycn.N00014_Rex1	Esrrb.Mycn.M00008_SP1_01	Esrrb.Mycn.M00055_NMYC_01	Esrrb.Mycn.M00059_YY1_01	Esrrb.Mycn.M00069_YY1_02	Esrrb.Mycn.M00196_SP1_Q6	Esrrb.Mycn.M00466_HIF1_Q5	Esrrb.Mycn.M00480_LUN1_01	Esrrb.Mycn.M00514_ATF4_Q2	Esrrb.Mycn.M00647_LXR_Q3	Esrrb.Mycn.M00691_ATF1_Q6	Esrrb.Mycn.M00707_TFIIA_Q6	Esrrb.Mycn.M00733_SMAD4_Q6	Esrrb.Mycn.M00776_SREBP_Q3	Esrrb.Mycn.M00793_YY1_Q6	Esrrb.Mycn.M00797_HIF1_Q3	Esrrb.Mycn.M00931_SP1_Q6_01	Esrrb.Mycn.M00976_AHRHIF_Q6	Esrrb.Mycn.M01035_YY1_Q6_02	Esrrb.Mycn.M01168_SREBP_Q6	Esrrb.Mycn.M01177_SREBP2_Q6	Esrrb.Mycn.N00005_Sall4	Esrrb.Mycn.N00017_hB_Sall4	Myc.Zfx.M00006_MEF2_01	Myc.Zfx.M00011_EVI1_06	Myc.Zfx.M00026_RSRFC4_01	Myc.Zfx.M00041_CREBP1CJUN_01	Myc.Zfx.M00052_NFKAPPAB65_01	Myc.Zfx.M00054_NFKAPPAB_01	Myc.Zfx.M00063_IRF2_01	Myc.Zfx.M00078_EVI1_01	Myc.Zfx.M00079_EVI1_02	Myc.Zfx.M00080_EVI1_03	Myc.Zfx.M00081_EVI1_04	Myc.Zfx.M00082_EVI1_05	Myc.Zfx.M00118_MYCMAX_01	Myc.Zfx.M00123_MYCMAX_02	Myc.Zfx.M00134_HNF4_01	Myc.Zfx.M00152_SRF_01	Myc.Zfx.M00155_ARP1_01	Myc.Zfx.M00158_COUP_01	Myc.Zfx.M00172_AP1FJ_Q2	Myc.Zfx.M00186_SRF_Q6	Myc.Zfx.M00215_SRF_C	Myc.Zfx.M00222_HAND1E47_01	Myc.Zfx.M00225_STAT3_01	Myc.Zfx.M00231_MEF2_02	Myc.Zfx.M00232_MEF2_03	Myc.Zfx.M00233_MEF2_04	Myc.Zfx.M00243_EGR1_01	Myc.Zfx.M00251_XBP1_01	Myc.Zfx.M00257_RREB1_01	Myc.Zfx.M00292_FREAC4_01	Myc.Zfx.M00302_NFAT_Q6	Myc.Zfx.M00322_MYCMAX_B	Myc.Zfx.M00396_EN1_01	Myc.Zfx.M00403_AMEF2_Q6	Myc.Zfx.M00405_MMEF2_Q6	Myc.Zfx.M00406_HMEF2_Q6	Myc.Zfx.M00407_RSRFC4_Q2	Myc.Zfx.M00412_AREB6_01	Myc.Zfx.M00413_AREB6_02	Myc.Zfx.M00414_AREB6_03	Myc.Zfx.M00415_AREB6_04	Myc.Zfx.M00419_MEIS1_01	Myc.Zfx.M00420_MEIS1AHOXA9_01	Myc.Zfx.M00421_MEIS1BHOXA9_02	Myc.Zfx.M00422_FOXJ2_01	Myc.Zfx.M00423_FOXJ2_02	Myc.Zfx.M00446_SPZ1_01	Myc.Zfx.M00448_ZIC1_01	Myc.Zfx.M00462_GATA6_01	Myc.Zfx.M00482_PITX2_Q2	Myc.Zfx.M00483_ATF6_01	Myc.Zfx.M00490_BACH2_01	Myc.Zfx.M00497_STAT3_02	Myc.Zfx.M00512_PPARG_01	Myc.Zfx.M00513_ATF3_Q6	Myc.Zfx.M00515_PPARG_02	Myc.Zfx.M00517_AP1_01	Myc.Zfx.M00528_PPARG_03	Myc.Zfx.M00531_NERF_Q2	Myc.Zfx.M00615_MYCMAX_03	Myc.Zfx.M00616_AFP1_Q6	Myc.Zfx.M00632_GATA4_Q3	Myc.Zfx.M00638_HNF4ALPHA_Q6	Myc.Zfx.M00671_TCF4_Q5	Myc.Zfx.M00724_HNF3ALPHA_Q6	Myc.Zfx.M00746_ELF1_Q6	Myc.Zfx.M00762_DR1_Q3	Myc.Zfx.M00763_PPAR_DR1_Q2	Myc.Zfx.M00764_HNF4_DR1_Q3	Myc.Zfx.M00765_COUP_DR1_Q6	Myc.Zfx.M00771_ETS_Q4	Myc.Zfx.M00774_NFKB_Q6_01	Myc.Zfx.M00789_GATA_Q6	Myc.Zfx.M00790_HNF1_Q6	Myc.Zfx.M00791_HNF3_Q6	Myc.Zfx.M00792_SMAD_Q6	Myc.Zfx.M00799_MYC_Q2	Myc.Zfx.M00801_CREB_Q3	Myc.Zfx.M00807_EGR_Q6	Myc.Zfx.M00810_SRF_Q4	Myc.Zfx.M00922_SRF_Q5_01	Myc.Zfx.M00924_AP1_Q2_01	Myc.Zfx.M00925_AP1_Q6_01	Myc.Zfx.M00926_AP1_Q4_01	Myc.Zfx.M00935_NFAT_Q4_01	Myc.Zfx.M00941_MEF2_Q6_01	Myc.Zfx.M00967_HNF4_Q6	Myc.Zfx.M00974_SMAD_Q6_01	Myc.Zfx.M00982_KROX_Q6	Myc.Zfx.M00983_MAF_Q6_01	Myc.Zfx.M01007_SRF_Q5_02	Myc.Zfx.M01011_HNF1_Q6_01	Myc.Zfx.M01012_HNF3_Q6_01	Myc.Zfx.M01016_SOX17_01	Myc.Zfx.M01031_HNF4_Q6_01	Myc.Zfx.M01032_HNF4_Q6_02	Myc.Zfx.M01033_HNF4_Q6_03	Myc.Zfx.M01036_COUPTF_Q6	Myc.Zfx.M01075_PLZF_02	Myc.Zfx.M01145_CMYC_01	Myc.Zfx.M01150_DMRT5_01	Myc.Zfx.M01154_CMYC_02	Myc.Zfx.M01160_KID3_01	Myc.Zfx.M00004_CMYB_01	Myc.Zfx.M00005_AP4_01	Myc.Zfx.M00034_P53_01	Myc.Zfx.M00062_IRF1_01	Myc.Zfx.M00130_FOXD3_01	Myc.Zfx.M00175_AP4_Q5	Myc.Zfx.M00176_AP4_Q6	Myc.Zfx.M00183_MYB_Q6	Myc.Zfx.M00185_NFY_Q6	Myc.Zfx.M00189_AP2_Q6	Myc.Zfx.M00209_NFY_C	Myc.Zfx.M00223_STAT_01	Myc.Zfx.M00256_NRSF_01	Myc.Zfx.M00272_P53_02	Myc.Zfx.M00325_NRSE_B	Myc.Zfx.M00341_GABP_B	Myc.Zfx.M00418_TGIF_01	Myc.Zfx.M00450_ZIC3_01	Myc.Zfx.M00470_AP2GAMMA_01	Myc.Zfx.M00478_CDC5_01	Myc.Zfx.M00494_STAT6_01	Myc.Zfx.M00498_STAT4_01	Myc.Zfx.M00500_STAT6_02	Myc.Zfx.M00511_ERR1_Q2	Myc.Zfx.M00650_MTF1_Q4	Myc.Zfx.M00652_NRF1_Q6	Myc.Zfx.M00655_PEA3_Q6	Myc.Zfx.M00747_IRF1_Q6	Myc.Zfx.M00750_HMGIY_Q6	Myc.Zfx.M00761_P53_DECAMER_Q2	Myc.Zfx.M00772_IRF_Q6	Myc.Zfx.M00773_MYB_Q3	Myc.Zfx.M00775_NFY_Q6_01	Myc.Zfx.M00777_STAT_Q6	Myc.Zfx.M00795_OCT_Q6	Myc.Zfx.M00800_AP2_Q3	Myc.Zfx.M00805_LEF1_Q2	Myc.Zfx.M00809_FOX_Q2	Myc.Zfx.M00913_MYB_Q5_01	Myc.Zfx.M00915_AP2_Q6_01	Myc.Zfx.M00927_AP4_Q6_01	Myc.Zfx.M00932_SP1_Q4_01	Myc.Zfx.M00933_SP1_Q2_01	Myc.Zfx.M00963_T3R_Q6	Myc.Zfx.M00965_DR4_Q2	Myc.Zfx.M00971_ETS_Q6	Myc.Zfx.M00972_IRF_Q6_01	Myc.Zfx.M00978_LEF1TCF1_Q4	Myc.Zfx.M00981_CREBATF_Q6	Myc.Zfx.M00987_FOXP1_01	Myc.Zfx.M00999_AIRE_01	Myc.Zfx.M01000_AIRE_02	Myc.Zfx.M01010_HMGIY_Q3	Myc.Zfx.M01014_SOX_Q6	Myc.Zfx.M01028_NRSF_Q4	Myc.Zfx.M01034_EBOX_Q6_01	Myc.Zfx.M01037_GLI_Q2	Myc.Zfx.M01066_BLIMP1_Q6	Myc.Zfx.M01111_RBPJK_Q4	Myc.Zfx.M01112_RBPJK_01	Myc.Zfx.M01117_OTX_Q1	Myc.Zfx.M01122_ZNF219_01	Myc.Zfx.M01123_NANOG_01	Myc.Zfx.M01124_OCT4_02	Myc.Zfx.M01125_OCT4_01	Myc.Zfx.M01142_LRH1_Q5	Myc.Zfx.M01146_DMRT1_01	Myc.Zfx.N00001_Sox2	Myc.Zfx.N00002_Nanog	Myc.Zfx.N00003_Otx2	Myc.Zfx.N00004_Rbpj	Myc.Zfx.N00006_Nr5a2	Myc.Zfx.N00007_SoxOctComp	Myc.Zfx.N00009_Klf4	Myc.Zfx.N00010_Tcfcp2l1	Myc.Zfx.N00012_Dax1	Myc.Zfx.N00014_Rex1	Myc.Zfx.M00008_SP1_01	Myc.Zfx.M00055_NMYC_01	Myc.Zfx.M00059_YY1_01	Myc.Zfx.M00069_YY1_02	Myc.Zfx.M00196_SP1_Q6	Myc.Zfx.M00466_HIF1_Q5	Myc.Zfx.M00480_LUN1_01	Myc.Zfx.M00514_ATF4_Q2	Myc.Zfx.M00647_LXR_Q3	Myc.Zfx.M00691_ATF1_Q6	Myc.Zfx.M00707_TFIIA_Q6	Myc.Zfx.M00733_SMAD4_Q6	Myc.Zfx.M00776_SREBP_Q3	Myc.Zfx.M00793_YY1_Q6	Myc.Zfx.M00797_HIF1_Q3	Myc.Zfx.M00931_SP1_Q6_01	Myc.Zfx.M00976_AHRHIF_Q6	Myc.Zfx.M01035_YY1_Q6_02	Myc.Zfx.M01168_SREBP_Q6	Myc.Zfx.M01177_SREBP2_Q6	Myc.Zfx.N00005_Sall4	Myc.Zfx.N00017_hB_Sall4	Klf4.Zfx.M00006_MEF2_01	Klf4.Zfx.M00011_EVI1_06	Klf4.Zfx.M00026_RSRFC4_01	Klf4.Zfx.M00041_CREBP1CJUN_01	Klf4.Zfx.M00052_NFKAPPAB65_01	Klf4.Zfx.M00054_NFKAPPAB_01	Klf4.Zfx.M00063_IRF2_01	Klf4.Zfx.M00078_EVI1_01	Klf4.Zfx.M00079_EVI1_02	Klf4.Zfx.M00080_EVI1_03	Klf4.Zfx.M00081_EVI1_04	Klf4.Zfx.M00082_EVI1_05	Klf4.Zfx.M00118_MYCMAX_01	Klf4.Zfx.M00123_MYCMAX_02	Klf4.Zfx.M00134_HNF4_01	Klf4.Zfx.M00152_SRF_01	Klf4.Zfx.M00155_ARP1_01	Klf4.Zfx.M00158_COUP_01	Klf4.Zfx.M00172_AP1FJ_Q2	Klf4.Zfx.M00186_SRF_Q6	Klf4.Zfx.M00215_SRF_C	Klf4.Zfx.M00222_HAND1E47_01	Klf4.Zfx.M00225_STAT3_01	Klf4.Zfx.M00231_MEF2_02	Klf4.Zfx.M00232_MEF2_03	Klf4.Zfx.M00233_MEF2_04	Klf4.Zfx.M00243_EGR1_01	Klf4.Zfx.M00251_XBP1_01	Klf4.Zfx.M00257_RREB1_01	Klf4.Zfx.M00292_FREAC4_01	Klf4.Zfx.M00302_NFAT_Q6	Klf4.Zfx.M00322_MYCMAX_B	Klf4.Zfx.M00396_EN1_01	Klf4.Zfx.M00403_AMEF2_Q6	Klf4.Zfx.M00405_MMEF2_Q6	Klf4.Zfx.M00406_HMEF2_Q6	Klf4.Zfx.M00407_RSRFC4_Q2	Klf4.Zfx.M00412_AREB6_01	Klf4.Zfx.M00413_AREB6_02	Klf4.Zfx.M00414_AREB6_03	Klf4.Zfx.M00415_AREB6_04	Klf4.Zfx.M00419_MEIS1_01	Klf4.Zfx.M00420_MEIS1AHOXA9_01	Klf4.Zfx.M00421_MEIS1BHOXA9_02	Klf4.Zfx.M00422_FOXJ2_01	Klf4.Zfx.M00423_FOXJ2_02	Klf4.Zfx.M00446_SPZ1_01	Klf4.Zfx.M00448_ZIC1_01	Klf4.Zfx.M00462_GATA6_01	Klf4.Zfx.M00482_PITX2_Q2	Klf4.Zfx.M00483_ATF6_01	Klf4.Zfx.M00490_BACH2_01	Klf4.Zfx.M00497_STAT3_02	Klf4.Zfx.M00512_PPARG_01	Klf4.Zfx.M00513_ATF3_Q6	Klf4.Zfx.M00515_PPARG_02	Klf4.Zfx.M00517_AP1_01	Klf4.Zfx.M00528_PPARG_03	Klf4.Zfx.M00531_NERF_Q2	Klf4.Zfx.M00615_MYCMAX_03	Klf4.Zfx.M00616_AFP1_Q6	Klf4.Zfx.M00632_GATA4_Q3	Klf4.Zfx.M00638_HNF4ALPHA_Q6	Klf4.Zfx.M00671_TCF4_Q5	Klf4.Zfx.M00724_HNF3ALPHA_Q6	Klf4.Zfx.M00746_ELF1_Q6	Klf4.Zfx.M00762_DR1_Q3	Klf4.Zfx.M00763_PPAR_DR1_Q2	Klf4.Zfx.M00764_HNF4_DR1_Q3	Klf4.Zfx.M00765_COUP_DR1_Q6	Klf4.Zfx.M00771_ETS_Q4	Klf4.Zfx.M00774_NFKB_Q6_01	Klf4.Zfx.M00789_GATA_Q6	Klf4.Zfx.M00790_HNF1_Q6	Klf4.Zfx.M00791_HNF3_Q6	Klf4.Zfx.M00792_SMAD_Q6	Klf4.Zfx.M00799_MYC_Q2	Klf4.Zfx.M00801_CREB_Q3	Klf4.Zfx.M00807_EGR_Q6	Klf4.Zfx.M00810_SRF_Q4	Klf4.Zfx.M00922_SRF_Q5_01	Klf4.Zfx.M00924_AP1_Q2_01	Klf4.Zfx.M00925_AP1_Q6_01	Klf4.Zfx.M00926_AP1_Q4_01	Klf4.Zfx.M00935_NFAT_Q4_01	Klf4.Zfx.M00941_MEF2_Q6_01	Klf4.Zfx.M00967_HNF4_Q6	Klf4.Zfx.M00974_SMAD_Q6_01	Klf4.Zfx.M00982_KROX_Q6	Klf4.Zfx.M00983_MAF_Q6_01	Klf4.Zfx.M01007_SRF_Q5_02	Klf4.Zfx.M01011_HNF1_Q6_01	Klf4.Zfx.M01012_HNF3_Q6_01	Klf4.Zfx.M01016_SOX17_01	Klf4.Zfx.M01031_HNF4_Q6_01	Klf4.Zfx.M01032_HNF4_Q6_02	Klf4.Zfx.M01033_HNF4_Q6_03	Klf4.Zfx.M01036_COUPTF_Q6	Klf4.Zfx.M01075_PLZF_02	Klf4.Zfx.M01145_CMYC_01	Klf4.Zfx.M01150_DMRT5_01	Klf4.Zfx.M01154_CMYC_02	Klf4.Zfx.M01160_KID3_01	Klf4.Zfx.M00004_CMYB_01	Klf4.Zfx.M00005_AP4_01	Klf4.Zfx.M00034_P53_01	Klf4.Zfx.M00062_IRF1_01	Klf4.Zfx.M00130_FOXD3_01	Klf4.Zfx.M00175_AP4_Q5	Klf4.Zfx.M00176_AP4_Q6	Klf4.Zfx.M00183_MYB_Q6	Klf4.Zfx.M00185_NFY_Q6	Klf4.Zfx.M00189_AP2_Q6	Klf4.Zfx.M00209_NFY_C	Klf4.Zfx.M00223_STAT_01	Klf4.Zfx.M00256_NRSF_01	Klf4.Zfx.M00272_P53_02	Klf4.Zfx.M00325_NRSE_B	Klf4.Zfx.M00341_GABP_B	Klf4.Zfx.M00418_TGIF_01	Klf4.Zfx.M00450_ZIC3_01	Klf4.Zfx.M00470_AP2GAMMA_01	Klf4.Zfx.M00478_CDC5_01	Klf4.Zfx.M00494_STAT6_01	Klf4.Zfx.M00498_STAT4_01	Klf4.Zfx.M00500_STAT6_02	Klf4.Zfx.M00511_ERR1_Q2	Klf4.Zfx.M00650_MTF1_Q4	Klf4.Zfx.M00652_NRF1_Q6	Klf4.Zfx.M00655_PEA3_Q6	Klf4.Zfx.M00747_IRF1_Q6	Klf4.Zfx.M00750_HMGIY_Q6	Klf4.Zfx.M00761_P53_DECAMER_Q2	Klf4.Zfx.M00772_IRF_Q6	Klf4.Zfx.M00773_MYB_Q3	Klf4.Zfx.M00775_NFY_Q6_01	Klf4.Zfx.M00777_STAT_Q6	Klf4.Zfx.M00795_OCT_Q6	Klf4.Zfx.M00800_AP2_Q3	Klf4.Zfx.M00805_LEF1_Q2	Klf4.Zfx.M00809_FOX_Q2	Klf4.Zfx.M00913_MYB_Q5_01	Klf4.Zfx.M00915_AP2_Q6_01	Klf4.Zfx.M00927_AP4_Q6_01	Klf4.Zfx.M00932_SP1_Q4_01	Klf4.Zfx.M00933_SP1_Q2_01	Klf4.Zfx.M00963_T3R_Q6	Klf4.Zfx.M00965_DR4_Q2	Klf4.Zfx.M00971_ETS_Q6	Klf4.Zfx.M00972_IRF_Q6_01	Klf4.Zfx.M00978_LEF1TCF1_Q4	Klf4.Zfx.M00981_CREBATF_Q6	Klf4.Zfx.M00987_FOXP1_01	Klf4.Zfx.M00999_AIRE_01	Klf4.Zfx.M01000_AIRE_02	Klf4.Zfx.M01010_HMGIY_Q3	Klf4.Zfx.M01014_SOX_Q6	Klf4.Zfx.M01028_NRSF_Q4	Klf4.Zfx.M01034_EBOX_Q6_01	Klf4.Zfx.M01037_GLI_Q2	Klf4.Zfx.M01066_BLIMP1_Q6	Klf4.Zfx.M01111_RBPJK_Q4	Klf4.Zfx.M01112_RBPJK_01	Klf4.Zfx.M01117_OTX_Q1	Klf4.Zfx.M01122_ZNF219_01	Klf4.Zfx.M01123_NANOG_01	Klf4.Zfx.M01124_OCT4_02	Klf4.Zfx.M01125_OCT4_01	Klf4.Zfx.M01142_LRH1_Q5	Klf4.Zfx.M01146_DMRT1_01	Klf4.Zfx.N00001_Sox2	Klf4.Zfx.N00002_Nanog	Klf4.Zfx.N00003_Otx2	Klf4.Zfx.N00004_Rbpj	Klf4.Zfx.N00006_Nr5a2	Klf4.Zfx.N00007_SoxOctComp	Klf4.Zfx.N00009_Klf4	Klf4.Zfx.N00010_Tcfcp2l1	Klf4.Zfx.N00012_Dax1	Klf4.Zfx.N00014_Rex1	Klf4.Zfx.M00008_SP1_01	Klf4.Zfx.M00055_NMYC_01	Klf4.Zfx.M00059_YY1_01	Klf4.Zfx.M00069_YY1_02	Klf4.Zfx.M00196_SP1_Q6	Klf4.Zfx.M00466_HIF1_Q5	Klf4.Zfx.M00480_LUN1_01	Klf4.Zfx.M00514_ATF4_Q2	Klf4.Zfx.M00647_LXR_Q3	Klf4.Zfx.M00691_ATF1_Q6	Klf4.Zfx.M00707_TFIIA_Q6	Klf4.Zfx.M00733_SMAD4_Q6	Klf4.Zfx.M00776_SREBP_Q3	Klf4.Zfx.M00793_YY1_Q6	Klf4.Zfx.M00797_HIF1_Q3	Klf4.Zfx.M00931_SP1_Q6_01	Klf4.Zfx.M00976_AHRHIF_Q6	Klf4.Zfx.M01035_YY1_Q6_02	Klf4.Zfx.M01168_SREBP_Q6	Klf4.Zfx.M01177_SREBP2_Q6	Klf4.Zfx.N00005_Sall4	Klf4.Zfx.N00017_hB_Sall4	Oct4.Zfx.M00006_MEF2_01	Oct4.Zfx.M00011_EVI1_06	Oct4.Zfx.M00026_RSRFC4_01	Oct4.Zfx.M00041_CREBP1CJUN_01	Oct4.Zfx.M00052_NFKAPPAB65_01	Oct4.Zfx.M00054_NFKAPPAB_01	Oct4.Zfx.M00063_IRF2_01	Oct4.Zfx.M00078_EVI1_01	Oct4.Zfx.M00079_EVI1_02	Oct4.Zfx.M00080_EVI1_03	Oct4.Zfx.M00081_EVI1_04	Oct4.Zfx.M00082_EVI1_05	Oct4.Zfx.M00118_MYCMAX_01	Oct4.Zfx.M00123_MYCMAX_02	Oct4.Zfx.M00134_HNF4_01	Oct4.Zfx.M00152_SRF_01	Oct4.Zfx.M00155_ARP1_01	Oct4.Zfx.M00158_COUP_01	Oct4.Zfx.M00172_AP1FJ_Q2	Oct4.Zfx.M00186_SRF_Q6	Oct4.Zfx.M00215_SRF_C	Oct4.Zfx.M00222_HAND1E47_01	Oct4.Zfx.M00225_STAT3_01	Oct4.Zfx.M00231_MEF2_02	Oct4.Zfx.M00232_MEF2_03	Oct4.Zfx.M00233_MEF2_04	Oct4.Zfx.M00243_EGR1_01	Oct4.Zfx.M00251_XBP1_01	Oct4.Zfx.M00257_RREB1_01	Oct4.Zfx.M00292_FREAC4_01	Oct4.Zfx.M00302_NFAT_Q6	Oct4.Zfx.M00322_MYCMAX_B	Oct4.Zfx.M00396_EN1_01	Oct4.Zfx.M00403_AMEF2_Q6	Oct4.Zfx.M00405_MMEF2_Q6	Oct4.Zfx.M00406_HMEF2_Q6	Oct4.Zfx.M00407_RSRFC4_Q2	Oct4.Zfx.M00412_AREB6_01	Oct4.Zfx.M00413_AREB6_02	Oct4.Zfx.M00414_AREB6_03	Oct4.Zfx.M00415_AREB6_04	Oct4.Zfx.M00419_MEIS1_01	Oct4.Zfx.M00420_MEIS1AHOXA9_01	Oct4.Zfx.M00421_MEIS1BHOXA9_02	Oct4.Zfx.M00422_FOXJ2_01	Oct4.Zfx.M00423_FOXJ2_02	Oct4.Zfx.M00446_SPZ1_01	Oct4.Zfx.M00448_ZIC1_01	Oct4.Zfx.M00462_GATA6_01	Oct4.Zfx.M00482_PITX2_Q2	Oct4.Zfx.M00483_ATF6_01	Oct4.Zfx.M00490_BACH2_01	Oct4.Zfx.M00497_STAT3_02	Oct4.Zfx.M00512_PPARG_01	Oct4.Zfx.M00513_ATF3_Q6	Oct4.Zfx.M00515_PPARG_02	Oct4.Zfx.M00517_AP1_01	Oct4.Zfx.M00528_PPARG_03	Oct4.Zfx.M00531_NERF_Q2	Oct4.Zfx.M00615_MYCMAX_03	Oct4.Zfx.M00616_AFP1_Q6	Oct4.Zfx.M00632_GATA4_Q3	Oct4.Zfx.M00638_HNF4ALPHA_Q6	Oct4.Zfx.M00671_TCF4_Q5	Oct4.Zfx.M00724_HNF3ALPHA_Q6	Oct4.Zfx.M00746_ELF1_Q6	Oct4.Zfx.M00762_DR1_Q3	Oct4.Zfx.M00763_PPAR_DR1_Q2	Oct4.Zfx.M00764_HNF4_DR1_Q3	Oct4.Zfx.M00765_COUP_DR1_Q6	Oct4.Zfx.M00771_ETS_Q4	Oct4.Zfx.M00774_NFKB_Q6_01	Oct4.Zfx.M00789_GATA_Q6	Oct4.Zfx.M00790_HNF1_Q6	Oct4.Zfx.M00791_HNF3_Q6	Oct4.Zfx.M00792_SMAD_Q6	Oct4.Zfx.M00799_MYC_Q2	Oct4.Zfx.M00801_CREB_Q3	Oct4.Zfx.M00807_EGR_Q6	Oct4.Zfx.M00810_SRF_Q4	Oct4.Zfx.M00922_SRF_Q5_01	Oct4.Zfx.M00924_AP1_Q2_01	Oct4.Zfx.M00925_AP1_Q6_01	Oct4.Zfx.M00926_AP1_Q4_01	Oct4.Zfx.M00935_NFAT_Q4_01	Oct4.Zfx.M00941_MEF2_Q6_01	Oct4.Zfx.M00967_HNF4_Q6	Oct4.Zfx.M00974_SMAD_Q6_01	Oct4.Zfx.M00982_KROX_Q6	Oct4.Zfx.M00983_MAF_Q6_01	Oct4.Zfx.M01007_SRF_Q5_02	Oct4.Zfx.M01011_HNF1_Q6_01	Oct4.Zfx.M01012_HNF3_Q6_01	Oct4.Zfx.M01016_SOX17_01	Oct4.Zfx.M01031_HNF4_Q6_01	Oct4.Zfx.M01032_HNF4_Q6_02	Oct4.Zfx.M01033_HNF4_Q6_03	Oct4.Zfx.M01036_COUPTF_Q6	Oct4.Zfx.M01075_PLZF_02	Oct4.Zfx.M01145_CMYC_01	Oct4.Zfx.M01150_DMRT5_01	Oct4.Zfx.M01154_CMYC_02	Oct4.Zfx.M01160_KID3_01	Oct4.Zfx.M00004_CMYB_01	Oct4.Zfx.M00005_AP4_01	Oct4.Zfx.M00034_P53_01	Oct4.Zfx.M00062_IRF1_01	Oct4.Zfx.M00130_FOXD3_01	Oct4.Zfx.M00175_AP4_Q5	Oct4.Zfx.M00176_AP4_Q6	Oct4.Zfx.M00183_MYB_Q6	Oct4.Zfx.M00185_NFY_Q6	Oct4.Zfx.M00189_AP2_Q6	Oct4.Zfx.M00209_NFY_C	Oct4.Zfx.M00223_STAT_01	Oct4.Zfx.M00256_NRSF_01	Oct4.Zfx.M00272_P53_02	Oct4.Zfx.M00325_NRSE_B	Oct4.Zfx.M00341_GABP_B	Oct4.Zfx.M00418_TGIF_01	Oct4.Zfx.M00450_ZIC3_01	Oct4.Zfx.M00470_AP2GAMMA_01	Oct4.Zfx.M00478_CDC5_01	Oct4.Zfx.M00494_STAT6_01	Oct4.Zfx.M00498_STAT4_01	Oct4.Zfx.M00500_STAT6_02	Oct4.Zfx.M00511_ERR1_Q2	Oct4.Zfx.M00650_MTF1_Q4	Oct4.Zfx.M00652_NRF1_Q6	Oct4.Zfx.M00655_PEA3_Q6	Oct4.Zfx.M00747_IRF1_Q6	Oct4.Zfx.M00750_HMGIY_Q6	Oct4.Zfx.M00761_P53_DECAMER_Q2	Oct4.Zfx.M00772_IRF_Q6	Oct4.Zfx.M00773_MYB_Q3	Oct4.Zfx.M00775_NFY_Q6_01	Oct4.Zfx.M00777_STAT_Q6	Oct4.Zfx.M00795_OCT_Q6	Oct4.Zfx.M00800_AP2_Q3	Oct4.Zfx.M00805_LEF1_Q2	Oct4.Zfx.M00809_FOX_Q2	Oct4.Zfx.M00913_MYB_Q5_01	Oct4.Zfx.M00915_AP2_Q6_01	Oct4.Zfx.M00927_AP4_Q6_01	Oct4.Zfx.M00932_SP1_Q4_01	Oct4.Zfx.M00933_SP1_Q2_01	Oct4.Zfx.M00963_T3R_Q6	Oct4.Zfx.M00965_DR4_Q2	Oct4.Zfx.M00971_ETS_Q6	Oct4.Zfx.M00972_IRF_Q6_01	Oct4.Zfx.M00978_LEF1TCF1_Q4	Oct4.Zfx.M00981_CREBATF_Q6	Oct4.Zfx.M00987_FOXP1_01	Oct4.Zfx.M00999_AIRE_01	Oct4.Zfx.M01000_AIRE_02	Oct4.Zfx.M01010_HMGIY_Q3	Oct4.Zfx.M01014_SOX_Q6	Oct4.Zfx.M01028_NRSF_Q4	Oct4.Zfx.M01034_EBOX_Q6_01	Oct4.Zfx.M01037_GLI_Q2	Oct4.Zfx.M01066_BLIMP1_Q6	Oct4.Zfx.M01111_RBPJK_Q4	Oct4.Zfx.M01112_RBPJK_01	Oct4.Zfx.M01117_OTX_Q1	Oct4.Zfx.M01122_ZNF219_01	Oct4.Zfx.M01123_NANOG_01	Oct4.Zfx.M01124_OCT4_02	Oct4.Zfx.M01125_OCT4_01	Oct4.Zfx.M01142_LRH1_Q5	Oct4.Zfx.M01146_DMRT1_01	Oct4.Zfx.N00001_Sox2	Oct4.Zfx.N00002_Nanog	Oct4.Zfx.N00003_Otx2	Oct4.Zfx.N00004_Rbpj	Oct4.Zfx.N00006_Nr5a2	Oct4.Zfx.N00007_SoxOctComp	Oct4.Zfx.N00009_Klf4	Oct4.Zfx.N00010_Tcfcp2l1	Oct4.Zfx.N00012_Dax1	Oct4.Zfx.N00014_Rex1	Oct4.Zfx.M00008_SP1_01	Oct4.Zfx.M00055_NMYC_01	Oct4.Zfx.M00059_YY1_01	Oct4.Zfx.M00069_YY1_02	Oct4.Zfx.M00196_SP1_Q6	Oct4.Zfx.M00466_HIF1_Q5	Oct4.Zfx.M00480_LUN1_01	Oct4.Zfx.M00514_ATF4_Q2	Oct4.Zfx.M00647_LXR_Q3	Oct4.Zfx.M00691_ATF1_Q6	Oct4.Zfx.M00707_TFIIA_Q6	Oct4.Zfx.M00733_SMAD4_Q6	Oct4.Zfx.M00776_SREBP_Q3	Oct4.Zfx.M00793_YY1_Q6	Oct4.Zfx.M00797_HIF1_Q3	Oct4.Zfx.M00931_SP1_Q6_01	Oct4.Zfx.M00976_AHRHIF_Q6	Oct4.Zfx.M01035_YY1_Q6_02	Oct4.Zfx.M01168_SREBP_Q6	Oct4.Zfx.M01177_SREBP2_Q6	Oct4.Zfx.N00005_Sall4	Oct4.Zfx.N00017_hB_Sall4	Sox2.Zfx.M00006_MEF2_01	Sox2.Zfx.M00011_EVI1_06	Sox2.Zfx.M00026_RSRFC4_01	Sox2.Zfx.M00041_CREBP1CJUN_01	Sox2.Zfx.M00052_NFKAPPAB65_01	Sox2.Zfx.M00054_NFKAPPAB_01	Sox2.Zfx.M00063_IRF2_01	Sox2.Zfx.M00078_EVI1_01	Sox2.Zfx.M00079_EVI1_02	Sox2.Zfx.M00080_EVI1_03	Sox2.Zfx.M00081_EVI1_04	Sox2.Zfx.M00082_EVI1_05	Sox2.Zfx.M00118_MYCMAX_01	Sox2.Zfx.M00123_MYCMAX_02	Sox2.Zfx.M00134_HNF4_01	Sox2.Zfx.M00152_SRF_01	Sox2.Zfx.M00155_ARP1_01	Sox2.Zfx.M00158_COUP_01	Sox2.Zfx.M00172_AP1FJ_Q2	Sox2.Zfx.M00186_SRF_Q6	Sox2.Zfx.M00215_SRF_C	Sox2.Zfx.M00222_HAND1E47_01	Sox2.Zfx.M00225_STAT3_01	Sox2.Zfx.M00231_MEF2_02	Sox2.Zfx.M00232_MEF2_03	Sox2.Zfx.M00233_MEF2_04	Sox2.Zfx.M00243_EGR1_01	Sox2.Zfx.M00251_XBP1_01	Sox2.Zfx.M00257_RREB1_01	Sox2.Zfx.M00292_FREAC4_01	Sox2.Zfx.M00302_NFAT_Q6	Sox2.Zfx.M00322_MYCMAX_B	Sox2.Zfx.M00396_EN1_01	Sox2.Zfx.M00403_AMEF2_Q6	Sox2.Zfx.M00405_MMEF2_Q6	Sox2.Zfx.M00406_HMEF2_Q6	Sox2.Zfx.M00407_RSRFC4_Q2	Sox2.Zfx.M00412_AREB6_01	Sox2.Zfx.M00413_AREB6_02	Sox2.Zfx.M00414_AREB6_03	Sox2.Zfx.M00415_AREB6_04	Sox2.Zfx.M00419_MEIS1_01	Sox2.Zfx.M00420_MEIS1AHOXA9_01	Sox2.Zfx.M00421_MEIS1BHOXA9_02	Sox2.Zfx.M00422_FOXJ2_01	Sox2.Zfx.M00423_FOXJ2_02	Sox2.Zfx.M00446_SPZ1_01	Sox2.Zfx.M00448_ZIC1_01	Sox2.Zfx.M00462_GATA6_01	Sox2.Zfx.M00482_PITX2_Q2	Sox2.Zfx.M00483_ATF6_01	Sox2.Zfx.M00490_BACH2_01	Sox2.Zfx.M00497_STAT3_02	Sox2.Zfx.M00512_PPARG_01	Sox2.Zfx.M00513_ATF3_Q6	Sox2.Zfx.M00515_PPARG_02	Sox2.Zfx.M00517_AP1_01	Sox2.Zfx.M00528_PPARG_03	Sox2.Zfx.M00531_NERF_Q2	Sox2.Zfx.M00615_MYCMAX_03	Sox2.Zfx.M00616_AFP1_Q6	Sox2.Zfx.M00632_GATA4_Q3	Sox2.Zfx.M00638_HNF4ALPHA_Q6	Sox2.Zfx.M00671_TCF4_Q5	Sox2.Zfx.M00724_HNF3ALPHA_Q6	Sox2.Zfx.M00746_ELF1_Q6	Sox2.Zfx.M00762_DR1_Q3	Sox2.Zfx.M00763_PPAR_DR1_Q2	Sox2.Zfx.M00764_HNF4_DR1_Q3	Sox2.Zfx.M00765_COUP_DR1_Q6	Sox2.Zfx.M00771_ETS_Q4	Sox2.Zfx.M00774_NFKB_Q6_01	Sox2.Zfx.M00789_GATA_Q6	Sox2.Zfx.M00790_HNF1_Q6	Sox2.Zfx.M00791_HNF3_Q6	Sox2.Zfx.M00792_SMAD_Q6	Sox2.Zfx.M00799_MYC_Q2	Sox2.Zfx.M00801_CREB_Q3	Sox2.Zfx.M00807_EGR_Q6	Sox2.Zfx.M00810_SRF_Q4	Sox2.Zfx.M00922_SRF_Q5_01	Sox2.Zfx.M00924_AP1_Q2_01	Sox2.Zfx.M00925_AP1_Q6_01	Sox2.Zfx.M00926_AP1_Q4_01	Sox2.Zfx.M00935_NFAT_Q4_01	Sox2.Zfx.M00941_MEF2_Q6_01	Sox2.Zfx.M00967_HNF4_Q6	Sox2.Zfx.M00974_SMAD_Q6_01	Sox2.Zfx.M00982_KROX_Q6	Sox2.Zfx.M00983_MAF_Q6_01	Sox2.Zfx.M01007_SRF_Q5_02	Sox2.Zfx.M01011_HNF1_Q6_01	Sox2.Zfx.M01012_HNF3_Q6_01	Sox2.Zfx.M01016_SOX17_01	Sox2.Zfx.M01031_HNF4_Q6_01	Sox2.Zfx.M01032_HNF4_Q6_02	Sox2.Zfx.M01033_HNF4_Q6_03	Sox2.Zfx.M01036_COUPTF_Q6	Sox2.Zfx.M01075_PLZF_02	Sox2.Zfx.M01145_CMYC_01	Sox2.Zfx.M01150_DMRT5_01	Sox2.Zfx.M01154_CMYC_02	Sox2.Zfx.M01160_KID3_01	Sox2.Zfx.M00004_CMYB_01	Sox2.Zfx.M00005_AP4_01	Sox2.Zfx.M00034_P53_01	Sox2.Zfx.M00062_IRF1_01	Sox2.Zfx.M00130_FOXD3_01	Sox2.Zfx.M00175_AP4_Q5	Sox2.Zfx.M00176_AP4_Q6	Sox2.Zfx.M00183_MYB_Q6	Sox2.Zfx.M00185_NFY_Q6	Sox2.Zfx.M00189_AP2_Q6	Sox2.Zfx.M00209_NFY_C	Sox2.Zfx.M00223_STAT_01	Sox2.Zfx.M00256_NRSF_01	Sox2.Zfx.M00272_P53_02	Sox2.Zfx.M00325_NRSE_B	Sox2.Zfx.M00341_GABP_B	Sox2.Zfx.M00418_TGIF_01	Sox2.Zfx.M00450_ZIC3_01	Sox2.Zfx.M00470_AP2GAMMA_01	Sox2.Zfx.M00478_CDC5_01	Sox2.Zfx.M00494_STAT6_01	Sox2.Zfx.M00498_STAT4_01	Sox2.Zfx.M00500_STAT6_02	Sox2.Zfx.M00511_ERR1_Q2	Sox2.Zfx.M00650_MTF1_Q4	Sox2.Zfx.M00652_NRF1_Q6	Sox2.Zfx.M00655_PEA3_Q6	Sox2.Zfx.M00747_IRF1_Q6	Sox2.Zfx.M00750_HMGIY_Q6	Sox2.Zfx.M00761_P53_DECAMER_Q2	Sox2.Zfx.M00772_IRF_Q6	Sox2.Zfx.M00773_MYB_Q3	Sox2.Zfx.M00775_NFY_Q6_01	Sox2.Zfx.M00777_STAT_Q6	Sox2.Zfx.M00795_OCT_Q6	Sox2.Zfx.M00800_AP2_Q3	Sox2.Zfx.M00805_LEF1_Q2	Sox2.Zfx.M00809_FOX_Q2	Sox2.Zfx.M00913_MYB_Q5_01	Sox2.Zfx.M00915_AP2_Q6_01	Sox2.Zfx.M00927_AP4_Q6_01	Sox2.Zfx.M00932_SP1_Q4_01	Sox2.Zfx.M00933_SP1_Q2_01	Sox2.Zfx.M00963_T3R_Q6	Sox2.Zfx.M00965_DR4_Q2	Sox2.Zfx.M00971_ETS_Q6	Sox2.Zfx.M00972_IRF_Q6_01	Sox2.Zfx.M00978_LEF1TCF1_Q4	Sox2.Zfx.M00981_CREBATF_Q6	Sox2.Zfx.M00987_FOXP1_01	Sox2.Zfx.M00999_AIRE_01	Sox2.Zfx.M01000_AIRE_02	Sox2.Zfx.M01010_HMGIY_Q3	Sox2.Zfx.M01014_SOX_Q6	Sox2.Zfx.M01028_NRSF_Q4	Sox2.Zfx.M01034_EBOX_Q6_01	Sox2.Zfx.M01037_GLI_Q2	Sox2.Zfx.M01066_BLIMP1_Q6	Sox2.Zfx.M01111_RBPJK_Q4	Sox2.Zfx.M01112_RBPJK_01	Sox2.Zfx.M01117_OTX_Q1	Sox2.Zfx.M01122_ZNF219_01	Sox2.Zfx.M01123_NANOG_01	Sox2.Zfx.M01124_OCT4_02	Sox2.Zfx.M01125_OCT4_01	Sox2.Zfx.M01142_LRH1_Q5	Sox2.Zfx.M01146_DMRT1_01	Sox2.Zfx.N00001_Sox2	Sox2.Zfx.N00002_Nanog	Sox2.Zfx.N00003_Otx2	Sox2.Zfx.N00004_Rbpj	Sox2.Zfx.N00006_Nr5a2	Sox2.Zfx.N00007_SoxOctComp	Sox2.Zfx.N00009_Klf4	Sox2.Zfx.N00010_Tcfcp2l1	Sox2.Zfx.N00012_Dax1	Sox2.Zfx.N00014_Rex1	Sox2.Zfx.M00008_SP1_01	Sox2.Zfx.M00055_NMYC_01	Sox2.Zfx.M00059_YY1_01	Sox2.Zfx.M00069_YY1_02	Sox2.Zfx.M00196_SP1_Q6	Sox2.Zfx.M00466_HIF1_Q5	Sox2.Zfx.M00480_LUN1_01	Sox2.Zfx.M00514_ATF4_Q2	Sox2.Zfx.M00647_LXR_Q3	Sox2.Zfx.M00691_ATF1_Q6	Sox2.Zfx.M00707_TFIIA_Q6	Sox2.Zfx.M00733_SMAD4_Q6	Sox2.Zfx.M00776_SREBP_Q3	Sox2.Zfx.M00793_YY1_Q6	Sox2.Zfx.M00797_HIF1_Q3	Sox2.Zfx.M00931_SP1_Q6_01	Sox2.Zfx.M00976_AHRHIF_Q6	Sox2.Zfx.M01035_YY1_Q6_02	Sox2.Zfx.M01168_SREBP_Q6	Sox2.Zfx.M01177_SREBP2_Q6	Sox2.Zfx.N00005_Sall4	Sox2.Zfx.N00017_hB_Sall4	Nanog.Zfx.M00006_MEF2_01	Nanog.Zfx.M00011_EVI1_06	Nanog.Zfx.M00026_RSRFC4_01	Nanog.Zfx.M00041_CREBP1CJUN_01	Nanog.Zfx.M00052_NFKAPPAB65_01	Nanog.Zfx.M00054_NFKAPPAB_01	Nanog.Zfx.M00063_IRF2_01	Nanog.Zfx.M00078_EVI1_01	Nanog.Zfx.M00079_EVI1_02	Nanog.Zfx.M00080_EVI1_03	Nanog.Zfx.M00081_EVI1_04	Nanog.Zfx.M00082_EVI1_05	Nanog.Zfx.M00118_MYCMAX_01	Nanog.Zfx.M00123_MYCMAX_02	Nanog.Zfx.M00134_HNF4_01	Nanog.Zfx.M00152_SRF_01	Nanog.Zfx.M00155_ARP1_01	Nanog.Zfx.M00158_COUP_01	Nanog.Zfx.M00172_AP1FJ_Q2	Nanog.Zfx.M00186_SRF_Q6	Nanog.Zfx.M00215_SRF_C	Nanog.Zfx.M00222_HAND1E47_01	Nanog.Zfx.M00225_STAT3_01	Nanog.Zfx.M00231_MEF2_02	Nanog.Zfx.M00232_MEF2_03	Nanog.Zfx.M00233_MEF2_04	Nanog.Zfx.M00243_EGR1_01	Nanog.Zfx.M00251_XBP1_01	Nanog.Zfx.M00257_RREB1_01	Nanog.Zfx.M00292_FREAC4_01	Nanog.Zfx.M00302_NFAT_Q6	Nanog.Zfx.M00322_MYCMAX_B	Nanog.Zfx.M00396_EN1_01	Nanog.Zfx.M00403_AMEF2_Q6	Nanog.Zfx.M00405_MMEF2_Q6	Nanog.Zfx.M00406_HMEF2_Q6	Nanog.Zfx.M00407_RSRFC4_Q2	Nanog.Zfx.M00412_AREB6_01	Nanog.Zfx.M00413_AREB6_02	Nanog.Zfx.M00414_AREB6_03	Nanog.Zfx.M00415_AREB6_04	Nanog.Zfx.M00419_MEIS1_01	Nanog.Zfx.M00420_MEIS1AHOXA9_01	Nanog.Zfx.M00421_MEIS1BHOXA9_02	Nanog.Zfx.M00422_FOXJ2_01	Nanog.Zfx.M00423_FOXJ2_02	Nanog.Zfx.M00446_SPZ1_01	Nanog.Zfx.M00448_ZIC1_01	Nanog.Zfx.M00462_GATA6_01	Nanog.Zfx.M00482_PITX2_Q2	Nanog.Zfx.M00483_ATF6_01	Nanog.Zfx.M00490_BACH2_01	Nanog.Zfx.M00497_STAT3_02	Nanog.Zfx.M00512_PPARG_01	Nanog.Zfx.M00513_ATF3_Q6	Nanog.Zfx.M00515_PPARG_02	Nanog.Zfx.M00517_AP1_01	Nanog.Zfx.M00528_PPARG_03	Nanog.Zfx.M00531_NERF_Q2	Nanog.Zfx.M00615_MYCMAX_03	Nanog.Zfx.M00616_AFP1_Q6	Nanog.Zfx.M00632_GATA4_Q3	Nanog.Zfx.M00638_HNF4ALPHA_Q6	Nanog.Zfx.M00671_TCF4_Q5	Nanog.Zfx.M00724_HNF3ALPHA_Q6	Nanog.Zfx.M00746_ELF1_Q6	Nanog.Zfx.M00762_DR1_Q3	Nanog.Zfx.M00763_PPAR_DR1_Q2	Nanog.Zfx.M00764_HNF4_DR1_Q3	Nanog.Zfx.M00765_COUP_DR1_Q6	Nanog.Zfx.M00771_ETS_Q4	Nanog.Zfx.M00774_NFKB_Q6_01	Nanog.Zfx.M00789_GATA_Q6	Nanog.Zfx.M00790_HNF1_Q6	Nanog.Zfx.M00791_HNF3_Q6	Nanog.Zfx.M00792_SMAD_Q6	Nanog.Zfx.M00799_MYC_Q2	Nanog.Zfx.M00801_CREB_Q3	Nanog.Zfx.M00807_EGR_Q6	Nanog.Zfx.M00810_SRF_Q4	Nanog.Zfx.M00922_SRF_Q5_01	Nanog.Zfx.M00924_AP1_Q2_01	Nanog.Zfx.M00925_AP1_Q6_01	Nanog.Zfx.M00926_AP1_Q4_01	Nanog.Zfx.M00935_NFAT_Q4_01	Nanog.Zfx.M00941_MEF2_Q6_01	Nanog.Zfx.M00967_HNF4_Q6	Nanog.Zfx.M00974_SMAD_Q6_01	Nanog.Zfx.M00982_KROX_Q6	Nanog.Zfx.M00983_MAF_Q6_01	Nanog.Zfx.M01007_SRF_Q5_02	Nanog.Zfx.M01011_HNF1_Q6_01	Nanog.Zfx.M01012_HNF3_Q6_01	Nanog.Zfx.M01016_SOX17_01	Nanog.Zfx.M01031_HNF4_Q6_01	Nanog.Zfx.M01032_HNF4_Q6_02	Nanog.Zfx.M01033_HNF4_Q6_03	Nanog.Zfx.M01036_COUPTF_Q6	Nanog.Zfx.M01075_PLZF_02	Nanog.Zfx.M01145_CMYC_01	Nanog.Zfx.M01150_DMRT5_01	Nanog.Zfx.M01154_CMYC_02	Nanog.Zfx.M01160_KID3_01	Nanog.Zfx.M00004_CMYB_01	Nanog.Zfx.M00005_AP4_01	Nanog.Zfx.M00034_P53_01	Nanog.Zfx.M00062_IRF1_01	Nanog.Zfx.M00130_FOXD3_01	Nanog.Zfx.M00175_AP4_Q5	Nanog.Zfx.M00176_AP4_Q6	Nanog.Zfx.M00183_MYB_Q6	Nanog.Zfx.M00185_NFY_Q6	Nanog.Zfx.M00189_AP2_Q6	Nanog.Zfx.M00209_NFY_C	Nanog.Zfx.M00223_STAT_01	Nanog.Zfx.M00256_NRSF_01	Nanog.Zfx.M00272_P53_02	Nanog.Zfx.M00325_NRSE_B	Nanog.Zfx.M00341_GABP_B	Nanog.Zfx.M00418_TGIF_01	Nanog.Zfx.M00450_ZIC3_01	Nanog.Zfx.M00470_AP2GAMMA_01	Nanog.Zfx.M00478_CDC5_01	Nanog.Zfx.M00494_STAT6_01	Nanog.Zfx.M00498_STAT4_01	Nanog.Zfx.M00500_STAT6_02	Nanog.Zfx.M00511_ERR1_Q2	Nanog.Zfx.M00650_MTF1_Q4	Nanog.Zfx.M00652_NRF1_Q6	Nanog.Zfx.M00655_PEA3_Q6	Nanog.Zfx.M00747_IRF1_Q6	Nanog.Zfx.M00750_HMGIY_Q6	Nanog.Zfx.M00761_P53_DECAMER_Q2	Nanog.Zfx.M00772_IRF_Q6	Nanog.Zfx.M00773_MYB_Q3	Nanog.Zfx.M00775_NFY_Q6_01	Nanog.Zfx.M00777_STAT_Q6	Nanog.Zfx.M00795_OCT_Q6	Nanog.Zfx.M00800_AP2_Q3	Nanog.Zfx.M00805_LEF1_Q2	Nanog.Zfx.M00809_FOX_Q2	Nanog.Zfx.M00913_MYB_Q5_01	Nanog.Zfx.M00915_AP2_Q6_01	Nanog.Zfx.M00927_AP4_Q6_01	Nanog.Zfx.M00932_SP1_Q4_01	Nanog.Zfx.M00933_SP1_Q2_01	Nanog.Zfx.M00963_T3R_Q6	Nanog.Zfx.M00965_DR4_Q2	Nanog.Zfx.M00971_ETS_Q6	Nanog.Zfx.M00972_IRF_Q6_01	Nanog.Zfx.M00978_LEF1TCF1_Q4	Nanog.Zfx.M00981_CREBATF_Q6	Nanog.Zfx.M00987_FOXP1_01	Nanog.Zfx.M00999_AIRE_01	Nanog.Zfx.M01000_AIRE_02	Nanog.Zfx.M01010_HMGIY_Q3	Nanog.Zfx.M01014_SOX_Q6	Nanog.Zfx.M01028_NRSF_Q4	Nanog.Zfx.M01034_EBOX_Q6_01	Nanog.Zfx.M01037_GLI_Q2	Nanog.Zfx.M01066_BLIMP1_Q6	Nanog.Zfx.M01111_RBPJK_Q4	Nanog.Zfx.M01112_RBPJK_01	Nanog.Zfx.M01117_OTX_Q1	Nanog.Zfx.M01122_ZNF219_01	Nanog.Zfx.M01123_NANOG_01	Nanog.Zfx.M01124_OCT4_02	Nanog.Zfx.M01125_OCT4_01	Nanog.Zfx.M01142_LRH1_Q5	Nanog.Zfx.M01146_DMRT1_01	Nanog.Zfx.N00001_Sox2	Nanog.Zfx.N00002_Nanog	Nanog.Zfx.N00003_Otx2	Nanog.Zfx.N00004_Rbpj	Nanog.Zfx.N00006_Nr5a2	Nanog.Zfx.N00007_SoxOctComp	Nanog.Zfx.N00009_Klf4	Nanog.Zfx.N00010_Tcfcp2l1	Nanog.Zfx.N00012_Dax1	Nanog.Zfx.N00014_Rex1	Nanog.Zfx.M00008_SP1_01	Nanog.Zfx.M00055_NMYC_01	Nanog.Zfx.M00059_YY1_01	Nanog.Zfx.M00069_YY1_02	Nanog.Zfx.M00196_SP1_Q6	Nanog.Zfx.M00466_HIF1_Q5	Nanog.Zfx.M00480_LUN1_01	Nanog.Zfx.M00514_ATF4_Q2	Nanog.Zfx.M00647_LXR_Q3	Nanog.Zfx.M00691_ATF1_Q6	Nanog.Zfx.M00707_TFIIA_Q6	Nanog.Zfx.M00733_SMAD4_Q6	Nanog.Zfx.M00776_SREBP_Q3	Nanog.Zfx.M00793_YY1_Q6	Nanog.Zfx.M00797_HIF1_Q3	Nanog.Zfx.M00931_SP1_Q6_01	Nanog.Zfx.M00976_AHRHIF_Q6	Nanog.Zfx.M01035_YY1_Q6_02	Nanog.Zfx.M01168_SREBP_Q6	Nanog.Zfx.M01177_SREBP2_Q6	Nanog.Zfx.N00005_Sall4	Nanog.Zfx.N00017_hB_Sall4	Smad1.Zfx.M00006_MEF2_01	Smad1.Zfx.M00011_EVI1_06	Smad1.Zfx.M00026_RSRFC4_01	Smad1.Zfx.M00041_CREBP1CJUN_01	Smad1.Zfx.M00052_NFKAPPAB65_01	Smad1.Zfx.M00054_NFKAPPAB_01	Smad1.Zfx.M00063_IRF2_01	Smad1.Zfx.M00078_EVI1_01	Smad1.Zfx.M00079_EVI1_02	Smad1.Zfx.M00080_EVI1_03	Smad1.Zfx.M00081_EVI1_04	Smad1.Zfx.M00082_EVI1_05	Smad1.Zfx.M00118_MYCMAX_01	Smad1.Zfx.M00123_MYCMAX_02	Smad1.Zfx.M00134_HNF4_01	Smad1.Zfx.M00152_SRF_01	Smad1.Zfx.M00155_ARP1_01	Smad1.Zfx.M00158_COUP_01	Smad1.Zfx.M00172_AP1FJ_Q2	Smad1.Zfx.M00186_SRF_Q6	Smad1.Zfx.M00215_SRF_C	Smad1.Zfx.M00222_HAND1E47_01	Smad1.Zfx.M00225_STAT3_01	Smad1.Zfx.M00231_MEF2_02	Smad1.Zfx.M00232_MEF2_03	Smad1.Zfx.M00233_MEF2_04	Smad1.Zfx.M00243_EGR1_01	Smad1.Zfx.M00251_XBP1_01	Smad1.Zfx.M00257_RREB1_01	Smad1.Zfx.M00292_FREAC4_01	Smad1.Zfx.M00302_NFAT_Q6	Smad1.Zfx.M00322_MYCMAX_B	Smad1.Zfx.M00396_EN1_01	Smad1.Zfx.M00403_AMEF2_Q6	Smad1.Zfx.M00405_MMEF2_Q6	Smad1.Zfx.M00406_HMEF2_Q6	Smad1.Zfx.M00407_RSRFC4_Q2	Smad1.Zfx.M00412_AREB6_01	Smad1.Zfx.M00413_AREB6_02	Smad1.Zfx.M00414_AREB6_03	Smad1.Zfx.M00415_AREB6_04	Smad1.Zfx.M00419_MEIS1_01	Smad1.Zfx.M00420_MEIS1AHOXA9_01	Smad1.Zfx.M00421_MEIS1BHOXA9_02	Smad1.Zfx.M00422_FOXJ2_01	Smad1.Zfx.M00423_FOXJ2_02	Smad1.Zfx.M00446_SPZ1_01	Smad1.Zfx.M00448_ZIC1_01	Smad1.Zfx.M00462_GATA6_01	Smad1.Zfx.M00482_PITX2_Q2	Smad1.Zfx.M00483_ATF6_01	Smad1.Zfx.M00490_BACH2_01	Smad1.Zfx.M00497_STAT3_02	Smad1.Zfx.M00512_PPARG_01	Smad1.Zfx.M00513_ATF3_Q6	Smad1.Zfx.M00515_PPARG_02	Smad1.Zfx.M00517_AP1_01	Smad1.Zfx.M00528_PPARG_03	Smad1.Zfx.M00531_NERF_Q2	Smad1.Zfx.M00615_MYCMAX_03	Smad1.Zfx.M00616_AFP1_Q6	Smad1.Zfx.M00632_GATA4_Q3	Smad1.Zfx.M00638_HNF4ALPHA_Q6	Smad1.Zfx.M00671_TCF4_Q5	Smad1.Zfx.M00724_HNF3ALPHA_Q6	Smad1.Zfx.M00746_ELF1_Q6	Smad1.Zfx.M00762_DR1_Q3	Smad1.Zfx.M00763_PPAR_DR1_Q2	Smad1.Zfx.M00764_HNF4_DR1_Q3	Smad1.Zfx.M00765_COUP_DR1_Q6	Smad1.Zfx.M00771_ETS_Q4	Smad1.Zfx.M00774_NFKB_Q6_01	Smad1.Zfx.M00789_GATA_Q6	Smad1.Zfx.M00790_HNF1_Q6	Smad1.Zfx.M00791_HNF3_Q6	Smad1.Zfx.M00792_SMAD_Q6	Smad1.Zfx.M00799_MYC_Q2	Smad1.Zfx.M00801_CREB_Q3	Smad1.Zfx.M00807_EGR_Q6	Smad1.Zfx.M00810_SRF_Q4	Smad1.Zfx.M00922_SRF_Q5_01	Smad1.Zfx.M00924_AP1_Q2_01	Smad1.Zfx.M00925_AP1_Q6_01	Smad1.Zfx.M00926_AP1_Q4_01	Smad1.Zfx.M00935_NFAT_Q4_01	Smad1.Zfx.M00941_MEF2_Q6_01	Smad1.Zfx.M00967_HNF4_Q6	Smad1.Zfx.M00974_SMAD_Q6_01	Smad1.Zfx.M00982_KROX_Q6	Smad1.Zfx.M00983_MAF_Q6_01	Smad1.Zfx.M01007_SRF_Q5_02	Smad1.Zfx.M01011_HNF1_Q6_01	Smad1.Zfx.M01012_HNF3_Q6_01	Smad1.Zfx.M01016_SOX17_01	Smad1.Zfx.M01031_HNF4_Q6_01	Smad1.Zfx.M01032_HNF4_Q6_02	Smad1.Zfx.M01033_HNF4_Q6_03	Smad1.Zfx.M01036_COUPTF_Q6	Smad1.Zfx.M01075_PLZF_02	Smad1.Zfx.M01145_CMYC_01	Smad1.Zfx.M01150_DMRT5_01	Smad1.Zfx.M01154_CMYC_02	Smad1.Zfx.M01160_KID3_01	Smad1.Zfx.M00004_CMYB_01	Smad1.Zfx.M00005_AP4_01	Smad1.Zfx.M00034_P53_01	Smad1.Zfx.M00062_IRF1_01	Smad1.Zfx.M00130_FOXD3_01	Smad1.Zfx.M00175_AP4_Q5	Smad1.Zfx.M00176_AP4_Q6	Smad1.Zfx.M00183_MYB_Q6	Smad1.Zfx.M00185_NFY_Q6	Smad1.Zfx.M00189_AP2_Q6	Smad1.Zfx.M00209_NFY_C	Smad1.Zfx.M00223_STAT_01	Smad1.Zfx.M00256_NRSF_01	Smad1.Zfx.M00272_P53_02	Smad1.Zfx.M00325_NRSE_B	Smad1.Zfx.M00341_GABP_B	Smad1.Zfx.M00418_TGIF_01	Smad1.Zfx.M00450_ZIC3_01	Smad1.Zfx.M00470_AP2GAMMA_01	Smad1.Zfx.M00478_CDC5_01	Smad1.Zfx.M00494_STAT6_01	Smad1.Zfx.M00498_STAT4_01	Smad1.Zfx.M00500_STAT6_02	Smad1.Zfx.M00511_ERR1_Q2	Smad1.Zfx.M00650_MTF1_Q4	Smad1.Zfx.M00652_NRF1_Q6	Smad1.Zfx.M00655_PEA3_Q6	Smad1.Zfx.M00747_IRF1_Q6	Smad1.Zfx.M00750_HMGIY_Q6	Smad1.Zfx.M00761_P53_DECAMER_Q2	Smad1.Zfx.M00772_IRF_Q6	Smad1.Zfx.M00773_MYB_Q3	Smad1.Zfx.M00775_NFY_Q6_01	Smad1.Zfx.M00777_STAT_Q6	Smad1.Zfx.M00795_OCT_Q6	Smad1.Zfx.M00800_AP2_Q3	Smad1.Zfx.M00805_LEF1_Q2	Smad1.Zfx.M00809_FOX_Q2	Smad1.Zfx.M00913_MYB_Q5_01	Smad1.Zfx.M00915_AP2_Q6_01	Smad1.Zfx.M00927_AP4_Q6_01	Smad1.Zfx.M00932_SP1_Q4_01	Smad1.Zfx.M00933_SP1_Q2_01	Smad1.Zfx.M00963_T3R_Q6	Smad1.Zfx.M00965_DR4_Q2	Smad1.Zfx.M00971_ETS_Q6	Smad1.Zfx.M00972_IRF_Q6_01	Smad1.Zfx.M00978_LEF1TCF1_Q4	Smad1.Zfx.M00981_CREBATF_Q6	Smad1.Zfx.M00987_FOXP1_01	Smad1.Zfx.M00999_AIRE_01	Smad1.Zfx.M01000_AIRE_02	Smad1.Zfx.M01010_HMGIY_Q3	Smad1.Zfx.M01014_SOX_Q6	Smad1.Zfx.M01028_NRSF_Q4	Smad1.Zfx.M01034_EBOX_Q6_01	Smad1.Zfx.M01037_GLI_Q2	Smad1.Zfx.M01066_BLIMP1_Q6	Smad1.Zfx.M01111_RBPJK_Q4	Smad1.Zfx.M01112_RBPJK_01	Smad1.Zfx.M01117_OTX_Q1	Smad1.Zfx.M01122_ZNF219_01	Smad1.Zfx.M01123_NANOG_01	Smad1.Zfx.M01124_OCT4_02	Smad1.Zfx.M01125_OCT4_01	Smad1.Zfx.M01142_LRH1_Q5	Smad1.Zfx.M01146_DMRT1_01	Smad1.Zfx.N00001_Sox2	Smad1.Zfx.N00002_Nanog	Smad1.Zfx.N00003_Otx2	Smad1.Zfx.N00004_Rbpj	Smad1.Zfx.N00006_Nr5a2	Smad1.Zfx.N00007_SoxOctComp	Smad1.Zfx.N00009_Klf4	Smad1.Zfx.N00010_Tcfcp2l1	Smad1.Zfx.N00012_Dax1	Smad1.Zfx.N00014_Rex1	Smad1.Zfx.M00008_SP1_01	Smad1.Zfx.M00055_NMYC_01	Smad1.Zfx.M00059_YY1_01	Smad1.Zfx.M00069_YY1_02	Smad1.Zfx.M00196_SP1_Q6	Smad1.Zfx.M00466_HIF1_Q5	Smad1.Zfx.M00480_LUN1_01	Smad1.Zfx.M00514_ATF4_Q2	Smad1.Zfx.M00647_LXR_Q3	Smad1.Zfx.M00691_ATF1_Q6	Smad1.Zfx.M00707_TFIIA_Q6	Smad1.Zfx.M00733_SMAD4_Q6	Smad1.Zfx.M00776_SREBP_Q3	Smad1.Zfx.M00793_YY1_Q6	Smad1.Zfx.M00797_HIF1_Q3	Smad1.Zfx.M00931_SP1_Q6_01	Smad1.Zfx.M00976_AHRHIF_Q6	Smad1.Zfx.M01035_YY1_Q6_02	Smad1.Zfx.M01168_SREBP_Q6	Smad1.Zfx.M01177_SREBP2_Q6	Smad1.Zfx.N00005_Sall4	Smad1.Zfx.N00017_hB_Sall4	STAT3.Zfx.M00006_MEF2_01	STAT3.Zfx.M00011_EVI1_06	STAT3.Zfx.M00026_RSRFC4_01	STAT3.Zfx.M00041_CREBP1CJUN_01	STAT3.Zfx.M00052_NFKAPPAB65_01	STAT3.Zfx.M00054_NFKAPPAB_01	STAT3.Zfx.M00063_IRF2_01	STAT3.Zfx.M00078_EVI1_01	STAT3.Zfx.M00079_EVI1_02	STAT3.Zfx.M00080_EVI1_03	STAT3.Zfx.M00081_EVI1_04	STAT3.Zfx.M00082_EVI1_05	STAT3.Zfx.M00118_MYCMAX_01	STAT3.Zfx.M00123_MYCMAX_02	STAT3.Zfx.M00134_HNF4_01	STAT3.Zfx.M00152_SRF_01	STAT3.Zfx.M00155_ARP1_01	STAT3.Zfx.M00158_COUP_01	STAT3.Zfx.M00172_AP1FJ_Q2	STAT3.Zfx.M00186_SRF_Q6	STAT3.Zfx.M00215_SRF_C	STAT3.Zfx.M00222_HAND1E47_01	STAT3.Zfx.M00225_STAT3_01	STAT3.Zfx.M00231_MEF2_02	STAT3.Zfx.M00232_MEF2_03	STAT3.Zfx.M00233_MEF2_04	STAT3.Zfx.M00243_EGR1_01	STAT3.Zfx.M00251_XBP1_01	STAT3.Zfx.M00257_RREB1_01	STAT3.Zfx.M00292_FREAC4_01	STAT3.Zfx.M00302_NFAT_Q6	STAT3.Zfx.M00322_MYCMAX_B	STAT3.Zfx.M00396_EN1_01	STAT3.Zfx.M00403_AMEF2_Q6	STAT3.Zfx.M00405_MMEF2_Q6	STAT3.Zfx.M00406_HMEF2_Q6	STAT3.Zfx.M00407_RSRFC4_Q2	STAT3.Zfx.M00412_AREB6_01	STAT3.Zfx.M00413_AREB6_02	STAT3.Zfx.M00414_AREB6_03	STAT3.Zfx.M00415_AREB6_04	STAT3.Zfx.M00419_MEIS1_01	STAT3.Zfx.M00420_MEIS1AHOXA9_01	STAT3.Zfx.M00421_MEIS1BHOXA9_02	STAT3.Zfx.M00422_FOXJ2_01	STAT3.Zfx.M00423_FOXJ2_02	STAT3.Zfx.M00446_SPZ1_01	STAT3.Zfx.M00448_ZIC1_01	STAT3.Zfx.M00462_GATA6_01	STAT3.Zfx.M00482_PITX2_Q2	STAT3.Zfx.M00483_ATF6_01	STAT3.Zfx.M00490_BACH2_01	STAT3.Zfx.M00497_STAT3_02	STAT3.Zfx.M00512_PPARG_01	STAT3.Zfx.M00513_ATF3_Q6	STAT3.Zfx.M00515_PPARG_02	STAT3.Zfx.M00517_AP1_01	STAT3.Zfx.M00528_PPARG_03	STAT3.Zfx.M00531_NERF_Q2	STAT3.Zfx.M00615_MYCMAX_03	STAT3.Zfx.M00616_AFP1_Q6	STAT3.Zfx.M00632_GATA4_Q3	STAT3.Zfx.M00638_HNF4ALPHA_Q6	STAT3.Zfx.M00671_TCF4_Q5	STAT3.Zfx.M00724_HNF3ALPHA_Q6	STAT3.Zfx.M00746_ELF1_Q6	STAT3.Zfx.M00762_DR1_Q3	STAT3.Zfx.M00763_PPAR_DR1_Q2	STAT3.Zfx.M00764_HNF4_DR1_Q3	STAT3.Zfx.M00765_COUP_DR1_Q6	STAT3.Zfx.M00771_ETS_Q4	STAT3.Zfx.M00774_NFKB_Q6_01	STAT3.Zfx.M00789_GATA_Q6	STAT3.Zfx.M00790_HNF1_Q6	STAT3.Zfx.M00791_HNF3_Q6	STAT3.Zfx.M00792_SMAD_Q6	STAT3.Zfx.M00799_MYC_Q2	STAT3.Zfx.M00801_CREB_Q3	STAT3.Zfx.M00807_EGR_Q6	STAT3.Zfx.M00810_SRF_Q4	STAT3.Zfx.M00922_SRF_Q5_01	STAT3.Zfx.M00924_AP1_Q2_01	STAT3.Zfx.M00925_AP1_Q6_01	STAT3.Zfx.M00926_AP1_Q4_01	STAT3.Zfx.M00935_NFAT_Q4_01	STAT3.Zfx.M00941_MEF2_Q6_01	STAT3.Zfx.M00967_HNF4_Q6	STAT3.Zfx.M00974_SMAD_Q6_01	STAT3.Zfx.M00982_KROX_Q6	STAT3.Zfx.M00983_MAF_Q6_01	STAT3.Zfx.M01007_SRF_Q5_02	STAT3.Zfx.M01011_HNF1_Q6_01	STAT3.Zfx.M01012_HNF3_Q6_01	STAT3.Zfx.M01016_SOX17_01	STAT3.Zfx.M01031_HNF4_Q6_01	STAT3.Zfx.M01032_HNF4_Q6_02	STAT3.Zfx.M01033_HNF4_Q6_03	STAT3.Zfx.M01036_COUPTF_Q6	STAT3.Zfx.M01075_PLZF_02	STAT3.Zfx.M01145_CMYC_01	STAT3.Zfx.M01150_DMRT5_01	STAT3.Zfx.M01154_CMYC_02	STAT3.Zfx.M01160_KID3_01	STAT3.Zfx.M00004_CMYB_01	STAT3.Zfx.M00005_AP4_01	STAT3.Zfx.M00034_P53_01	STAT3.Zfx.M00062_IRF1_01	STAT3.Zfx.M00130_FOXD3_01	STAT3.Zfx.M00175_AP4_Q5	STAT3.Zfx.M00176_AP4_Q6	STAT3.Zfx.M00183_MYB_Q6	STAT3.Zfx.M00185_NFY_Q6	STAT3.Zfx.M00189_AP2_Q6	STAT3.Zfx.M00209_NFY_C	STAT3.Zfx.M00223_STAT_01	STAT3.Zfx.M00256_NRSF_01	STAT3.Zfx.M00272_P53_02	STAT3.Zfx.M00325_NRSE_B	STAT3.Zfx.M00341_GABP_B	STAT3.Zfx.M00418_TGIF_01	STAT3.Zfx.M00450_ZIC3_01	STAT3.Zfx.M00470_AP2GAMMA_01	STAT3.Zfx.M00478_CDC5_01	STAT3.Zfx.M00494_STAT6_01	STAT3.Zfx.M00498_STAT4_01	STAT3.Zfx.M00500_STAT6_02	STAT3.Zfx.M00511_ERR1_Q2	STAT3.Zfx.M00650_MTF1_Q4	STAT3.Zfx.M00652_NRF1_Q6	STAT3.Zfx.M00655_PEA3_Q6	STAT3.Zfx.M00747_IRF1_Q6	STAT3.Zfx.M00750_HMGIY_Q6	STAT3.Zfx.M00761_P53_DECAMER_Q2	STAT3.Zfx.M00772_IRF_Q6	STAT3.Zfx.M00773_MYB_Q3	STAT3.Zfx.M00775_NFY_Q6_01	STAT3.Zfx.M00777_STAT_Q6	STAT3.Zfx.M00795_OCT_Q6	STAT3.Zfx.M00800_AP2_Q3	STAT3.Zfx.M00805_LEF1_Q2	STAT3.Zfx.M00809_FOX_Q2	STAT3.Zfx.M00913_MYB_Q5_01	STAT3.Zfx.M00915_AP2_Q6_01	STAT3.Zfx.M00927_AP4_Q6_01	STAT3.Zfx.M00932_SP1_Q4_01	STAT3.Zfx.M00933_SP1_Q2_01	STAT3.Zfx.M00963_T3R_Q6	STAT3.Zfx.M00965_DR4_Q2	STAT3.Zfx.M00971_ETS_Q6	STAT3.Zfx.M00972_IRF_Q6_01	STAT3.Zfx.M00978_LEF1TCF1_Q4	STAT3.Zfx.M00981_CREBATF_Q6	STAT3.Zfx.M00987_FOXP1_01	STAT3.Zfx.M00999_AIRE_01	STAT3.Zfx.M01000_AIRE_02	STAT3.Zfx.M01010_HMGIY_Q3	STAT3.Zfx.M01014_SOX_Q6	STAT3.Zfx.M01028_NRSF_Q4	STAT3.Zfx.M01034_EBOX_Q6_01	STAT3.Zfx.M01037_GLI_Q2	STAT3.Zfx.M01066_BLIMP1_Q6	STAT3.Zfx.M01111_RBPJK_Q4	STAT3.Zfx.M01112_RBPJK_01	STAT3.Zfx.M01117_OTX_Q1	STAT3.Zfx.M01122_ZNF219_01	STAT3.Zfx.M01123_NANOG_01	STAT3.Zfx.M01124_OCT4_02	STAT3.Zfx.M01125_OCT4_01	STAT3.Zfx.M01142_LRH1_Q5	STAT3.Zfx.M01146_DMRT1_01	STAT3.Zfx.N00001_Sox2	STAT3.Zfx.N00002_Nanog	STAT3.Zfx.N00003_Otx2	STAT3.Zfx.N00004_Rbpj	STAT3.Zfx.N00006_Nr5a2	STAT3.Zfx.N00007_SoxOctComp	STAT3.Zfx.N00009_Klf4	STAT3.Zfx.N00010_Tcfcp2l1	STAT3.Zfx.N00012_Dax1	STAT3.Zfx.N00014_Rex1	STAT3.Zfx.M00008_SP1_01	STAT3.Zfx.M00055_NMYC_01	STAT3.Zfx.M00059_YY1_01	STAT3.Zfx.M00069_YY1_02	STAT3.Zfx.M00196_SP1_Q6	STAT3.Zfx.M00466_HIF1_Q5	STAT3.Zfx.M00480_LUN1_01	STAT3.Zfx.M00514_ATF4_Q2	STAT3.Zfx.M00647_LXR_Q3	STAT3.Zfx.M00691_ATF1_Q6	STAT3.Zfx.M00707_TFIIA_Q6	STAT3.Zfx.M00733_SMAD4_Q6	STAT3.Zfx.M00776_SREBP_Q3	STAT3.Zfx.M00793_YY1_Q6	STAT3.Zfx.M00797_HIF1_Q3	STAT3.Zfx.M00931_SP1_Q6_01	STAT3.Zfx.M00976_AHRHIF_Q6	STAT3.Zfx.M01035_YY1_Q6_02	STAT3.Zfx.M01168_SREBP_Q6	STAT3.Zfx.M01177_SREBP2_Q6	STAT3.Zfx.N00005_Sall4	STAT3.Zfx.N00017_hB_Sall4	Tcfcp2l1.Zfx.M00006_MEF2_01	Tcfcp2l1.Zfx.M00011_EVI1_06	Tcfcp2l1.Zfx.M00026_RSRFC4_01	Tcfcp2l1.Zfx.M00041_CREBP1CJUN_01	Tcfcp2l1.Zfx.M00052_NFKAPPAB65_01	Tcfcp2l1.Zfx.M00054_NFKAPPAB_01	Tcfcp2l1.Zfx.M00063_IRF2_01	Tcfcp2l1.Zfx.M00078_EVI1_01	Tcfcp2l1.Zfx.M00079_EVI1_02	Tcfcp2l1.Zfx.M00080_EVI1_03	Tcfcp2l1.Zfx.M00081_EVI1_04	Tcfcp2l1.Zfx.M00082_EVI1_05	Tcfcp2l1.Zfx.M00118_MYCMAX_01	Tcfcp2l1.Zfx.M00123_MYCMAX_02	Tcfcp2l1.Zfx.M00134_HNF4_01	Tcfcp2l1.Zfx.M00152_SRF_01	Tcfcp2l1.Zfx.M00155_ARP1_01	Tcfcp2l1.Zfx.M00158_COUP_01	Tcfcp2l1.Zfx.M00172_AP1FJ_Q2	Tcfcp2l1.Zfx.M00186_SRF_Q6	Tcfcp2l1.Zfx.M00215_SRF_C	Tcfcp2l1.Zfx.M00222_HAND1E47_01	Tcfcp2l1.Zfx.M00225_STAT3_01	Tcfcp2l1.Zfx.M00231_MEF2_02	Tcfcp2l1.Zfx.M00232_MEF2_03	Tcfcp2l1.Zfx.M00233_MEF2_04	Tcfcp2l1.Zfx.M00243_EGR1_01	Tcfcp2l1.Zfx.M00251_XBP1_01	Tcfcp2l1.Zfx.M00257_RREB1_01	Tcfcp2l1.Zfx.M00292_FREAC4_01	Tcfcp2l1.Zfx.M00302_NFAT_Q6	Tcfcp2l1.Zfx.M00322_MYCMAX_B	Tcfcp2l1.Zfx.M00396_EN1_01	Tcfcp2l1.Zfx.M00403_AMEF2_Q6	Tcfcp2l1.Zfx.M00405_MMEF2_Q6	Tcfcp2l1.Zfx.M00406_HMEF2_Q6	Tcfcp2l1.Zfx.M00407_RSRFC4_Q2	Tcfcp2l1.Zfx.M00412_AREB6_01	Tcfcp2l1.Zfx.M00413_AREB6_02	Tcfcp2l1.Zfx.M00414_AREB6_03	Tcfcp2l1.Zfx.M00415_AREB6_04	Tcfcp2l1.Zfx.M00419_MEIS1_01	Tcfcp2l1.Zfx.M00420_MEIS1AHOXA9_01	Tcfcp2l1.Zfx.M00421_MEIS1BHOXA9_02	Tcfcp2l1.Zfx.M00422_FOXJ2_01	Tcfcp2l1.Zfx.M00423_FOXJ2_02	Tcfcp2l1.Zfx.M00446_SPZ1_01	Tcfcp2l1.Zfx.M00448_ZIC1_01	Tcfcp2l1.Zfx.M00462_GATA6_01	Tcfcp2l1.Zfx.M00482_PITX2_Q2	Tcfcp2l1.Zfx.M00483_ATF6_01	Tcfcp2l1.Zfx.M00490_BACH2_01	Tcfcp2l1.Zfx.M00497_STAT3_02	Tcfcp2l1.Zfx.M00512_PPARG_01	Tcfcp2l1.Zfx.M00513_ATF3_Q6	Tcfcp2l1.Zfx.M00515_PPARG_02	Tcfcp2l1.Zfx.M00517_AP1_01	Tcfcp2l1.Zfx.M00528_PPARG_03	Tcfcp2l1.Zfx.M00531_NERF_Q2	Tcfcp2l1.Zfx.M00615_MYCMAX_03	Tcfcp2l1.Zfx.M00616_AFP1_Q6	Tcfcp2l1.Zfx.M00632_GATA4_Q3	Tcfcp2l1.Zfx.M00638_HNF4ALPHA_Q6	Tcfcp2l1.Zfx.M00671_TCF4_Q5	Tcfcp2l1.Zfx.M00724_HNF3ALPHA_Q6	Tcfcp2l1.Zfx.M00746_ELF1_Q6	Tcfcp2l1.Zfx.M00762_DR1_Q3	Tcfcp2l1.Zfx.M00763_PPAR_DR1_Q2	Tcfcp2l1.Zfx.M00764_HNF4_DR1_Q3	Tcfcp2l1.Zfx.M00765_COUP_DR1_Q6	Tcfcp2l1.Zfx.M00771_ETS_Q4	Tcfcp2l1.Zfx.M00774_NFKB_Q6_01	Tcfcp2l1.Zfx.M00789_GATA_Q6	Tcfcp2l1.Zfx.M00790_HNF1_Q6	Tcfcp2l1.Zfx.M00791_HNF3_Q6	Tcfcp2l1.Zfx.M00792_SMAD_Q6	Tcfcp2l1.Zfx.M00799_MYC_Q2	Tcfcp2l1.Zfx.M00801_CREB_Q3	Tcfcp2l1.Zfx.M00807_EGR_Q6	Tcfcp2l1.Zfx.M00810_SRF_Q4	Tcfcp2l1.Zfx.M00922_SRF_Q5_01	Tcfcp2l1.Zfx.M00924_AP1_Q2_01	Tcfcp2l1.Zfx.M00925_AP1_Q6_01	Tcfcp2l1.Zfx.M00926_AP1_Q4_01	Tcfcp2l1.Zfx.M00935_NFAT_Q4_01	Tcfcp2l1.Zfx.M00941_MEF2_Q6_01	Tcfcp2l1.Zfx.M00967_HNF4_Q6	Tcfcp2l1.Zfx.M00974_SMAD_Q6_01	Tcfcp2l1.Zfx.M00982_KROX_Q6	Tcfcp2l1.Zfx.M00983_MAF_Q6_01	Tcfcp2l1.Zfx.M01007_SRF_Q5_02	Tcfcp2l1.Zfx.M01011_HNF1_Q6_01	Tcfcp2l1.Zfx.M01012_HNF3_Q6_01	Tcfcp2l1.Zfx.M01016_SOX17_01	Tcfcp2l1.Zfx.M01031_HNF4_Q6_01	Tcfcp2l1.Zfx.M01032_HNF4_Q6_02	Tcfcp2l1.Zfx.M01033_HNF4_Q6_03	Tcfcp2l1.Zfx.M01036_COUPTF_Q6	Tcfcp2l1.Zfx.M01075_PLZF_02	Tcfcp2l1.Zfx.M01145_CMYC_01	Tcfcp2l1.Zfx.M01150_DMRT5_01	Tcfcp2l1.Zfx.M01154_CMYC_02	Tcfcp2l1.Zfx.M01160_KID3_01	Tcfcp2l1.Zfx.M00004_CMYB_01	Tcfcp2l1.Zfx.M00005_AP4_01	Tcfcp2l1.Zfx.M00034_P53_01	Tcfcp2l1.Zfx.M00062_IRF1_01	Tcfcp2l1.Zfx.M00130_FOXD3_01	Tcfcp2l1.Zfx.M00175_AP4_Q5	Tcfcp2l1.Zfx.M00176_AP4_Q6	Tcfcp2l1.Zfx.M00183_MYB_Q6	Tcfcp2l1.Zfx.M00185_NFY_Q6	Tcfcp2l1.Zfx.M00189_AP2_Q6	Tcfcp2l1.Zfx.M00209_NFY_C	Tcfcp2l1.Zfx.M00223_STAT_01	Tcfcp2l1.Zfx.M00256_NRSF_01	Tcfcp2l1.Zfx.M00272_P53_02	Tcfcp2l1.Zfx.M00325_NRSE_B	Tcfcp2l1.Zfx.M00341_GABP_B	Tcfcp2l1.Zfx.M00418_TGIF_01	Tcfcp2l1.Zfx.M00450_ZIC3_01	Tcfcp2l1.Zfx.M00470_AP2GAMMA_01	Tcfcp2l1.Zfx.M00478_CDC5_01	Tcfcp2l1.Zfx.M00494_STAT6_01	Tcfcp2l1.Zfx.M00498_STAT4_01	Tcfcp2l1.Zfx.M00500_STAT6_02	Tcfcp2l1.Zfx.M00511_ERR1_Q2	Tcfcp2l1.Zfx.M00650_MTF1_Q4	Tcfcp2l1.Zfx.M00652_NRF1_Q6	Tcfcp2l1.Zfx.M00655_PEA3_Q6	Tcfcp2l1.Zfx.M00747_IRF1_Q6	Tcfcp2l1.Zfx.M00750_HMGIY_Q6	Tcfcp2l1.Zfx.M00761_P53_DECAMER_Q2	Tcfcp2l1.Zfx.M00772_IRF_Q6	Tcfcp2l1.Zfx.M00773_MYB_Q3	Tcfcp2l1.Zfx.M00775_NFY_Q6_01	Tcfcp2l1.Zfx.M00777_STAT_Q6	Tcfcp2l1.Zfx.M00795_OCT_Q6	Tcfcp2l1.Zfx.M00800_AP2_Q3	Tcfcp2l1.Zfx.M00805_LEF1_Q2	Tcfcp2l1.Zfx.M00809_FOX_Q2	Tcfcp2l1.Zfx.M00913_MYB_Q5_01	Tcfcp2l1.Zfx.M00915_AP2_Q6_01	Tcfcp2l1.Zfx.M00927_AP4_Q6_01	Tcfcp2l1.Zfx.M00932_SP1_Q4_01	Tcfcp2l1.Zfx.M00933_SP1_Q2_01	Tcfcp2l1.Zfx.M00963_T3R_Q6	Tcfcp2l1.Zfx.M00965_DR4_Q2	Tcfcp2l1.Zfx.M00971_ETS_Q6	Tcfcp2l1.Zfx.M00972_IRF_Q6_01	Tcfcp2l1.Zfx.M00978_LEF1TCF1_Q4	Tcfcp2l1.Zfx.M00981_CREBATF_Q6	Tcfcp2l1.Zfx.M00987_FOXP1_01	Tcfcp2l1.Zfx.M00999_AIRE_01	Tcfcp2l1.Zfx.M01000_AIRE_02	Tcfcp2l1.Zfx.M01010_HMGIY_Q3	Tcfcp2l1.Zfx.M01014_SOX_Q6	Tcfcp2l1.Zfx.M01028_NRSF_Q4	Tcfcp2l1.Zfx.M01034_EBOX_Q6_01	Tcfcp2l1.Zfx.M01037_GLI_Q2	Tcfcp2l1.Zfx.M01066_BLIMP1_Q6	Tcfcp2l1.Zfx.M01111_RBPJK_Q4	Tcfcp2l1.Zfx.M01112_RBPJK_01	Tcfcp2l1.Zfx.M01117_OTX_Q1	Tcfcp2l1.Zfx.M01122_ZNF219_01	Tcfcp2l1.Zfx.M01123_NANOG_01	Tcfcp2l1.Zfx.M01124_OCT4_02	Tcfcp2l1.Zfx.M01125_OCT4_01	Tcfcp2l1.Zfx.M01142_LRH1_Q5	Tcfcp2l1.Zfx.M01146_DMRT1_01	Tcfcp2l1.Zfx.N00001_Sox2	Tcfcp2l1.Zfx.N00002_Nanog	Tcfcp2l1.Zfx.N00003_Otx2	Tcfcp2l1.Zfx.N00004_Rbpj	Tcfcp2l1.Zfx.N00006_Nr5a2	Tcfcp2l1.Zfx.N00007_SoxOctComp	Tcfcp2l1.Zfx.N00009_Klf4	Tcfcp2l1.Zfx.N00010_Tcfcp2l1	Tcfcp2l1.Zfx.N00012_Dax1	Tcfcp2l1.Zfx.N00014_Rex1	Tcfcp2l1.Zfx.M00008_SP1_01	Tcfcp2l1.Zfx.M00055_NMYC_01	Tcfcp2l1.Zfx.M00059_YY1_01	Tcfcp2l1.Zfx.M00069_YY1_02	Tcfcp2l1.Zfx.M00196_SP1_Q6	Tcfcp2l1.Zfx.M00466_HIF1_Q5	Tcfcp2l1.Zfx.M00480_LUN1_01	Tcfcp2l1.Zfx.M00514_ATF4_Q2	Tcfcp2l1.Zfx.M00647_LXR_Q3	Tcfcp2l1.Zfx.M00691_ATF1_Q6	Tcfcp2l1.Zfx.M00707_TFIIA_Q6	Tcfcp2l1.Zfx.M00733_SMAD4_Q6	Tcfcp2l1.Zfx.M00776_SREBP_Q3	Tcfcp2l1.Zfx.M00793_YY1_Q6	Tcfcp2l1.Zfx.M00797_HIF1_Q3	Tcfcp2l1.Zfx.M00931_SP1_Q6_01	Tcfcp2l1.Zfx.M00976_AHRHIF_Q6	Tcfcp2l1.Zfx.M01035_YY1_Q6_02	Tcfcp2l1.Zfx.M01168_SREBP_Q6	Tcfcp2l1.Zfx.M01177_SREBP2_Q6	Tcfcp2l1.Zfx.N00005_Sall4	Tcfcp2l1.Zfx.N00017_hB_Sall4	Esrrb.Zfx.M00006_MEF2_01	Esrrb.Zfx.M00011_EVI1_06	Esrrb.Zfx.M00026_RSRFC4_01	Esrrb.Zfx.M00041_CREBP1CJUN_01	Esrrb.Zfx.M00052_NFKAPPAB65_01	Esrrb.Zfx.M00054_NFKAPPAB_01	Esrrb.Zfx.M00063_IRF2_01	Esrrb.Zfx.M00078_EVI1_01	Esrrb.Zfx.M00079_EVI1_02	Esrrb.Zfx.M00080_EVI1_03	Esrrb.Zfx.M00081_EVI1_04	Esrrb.Zfx.M00082_EVI1_05	Esrrb.Zfx.M00118_MYCMAX_01	Esrrb.Zfx.M00123_MYCMAX_02	Esrrb.Zfx.M00134_HNF4_01	Esrrb.Zfx.M00152_SRF_01	Esrrb.Zfx.M00155_ARP1_01	Esrrb.Zfx.M00158_COUP_01	Esrrb.Zfx.M00172_AP1FJ_Q2	Esrrb.Zfx.M00186_SRF_Q6	Esrrb.Zfx.M00215_SRF_C	Esrrb.Zfx.M00222_HAND1E47_01	Esrrb.Zfx.M00225_STAT3_01	Esrrb.Zfx.M00231_MEF2_02	Esrrb.Zfx.M00232_MEF2_03	Esrrb.Zfx.M00233_MEF2_04	Esrrb.Zfx.M00243_EGR1_01	Esrrb.Zfx.M00251_XBP1_01	Esrrb.Zfx.M00257_RREB1_01	Esrrb.Zfx.M00292_FREAC4_01	Esrrb.Zfx.M00302_NFAT_Q6	Esrrb.Zfx.M00322_MYCMAX_B	Esrrb.Zfx.M00396_EN1_01	Esrrb.Zfx.M00403_AMEF2_Q6	Esrrb.Zfx.M00405_MMEF2_Q6	Esrrb.Zfx.M00406_HMEF2_Q6	Esrrb.Zfx.M00407_RSRFC4_Q2	Esrrb.Zfx.M00412_AREB6_01	Esrrb.Zfx.M00413_AREB6_02	Esrrb.Zfx.M00414_AREB6_03	Esrrb.Zfx.M00415_AREB6_04	Esrrb.Zfx.M00419_MEIS1_01	Esrrb.Zfx.M00420_MEIS1AHOXA9_01	Esrrb.Zfx.M00421_MEIS1BHOXA9_02	Esrrb.Zfx.M00422_FOXJ2_01	Esrrb.Zfx.M00423_FOXJ2_02	Esrrb.Zfx.M00446_SPZ1_01	Esrrb.Zfx.M00448_ZIC1_01	Esrrb.Zfx.M00462_GATA6_01	Esrrb.Zfx.M00482_PITX2_Q2	Esrrb.Zfx.M00483_ATF6_01	Esrrb.Zfx.M00490_BACH2_01	Esrrb.Zfx.M00497_STAT3_02	Esrrb.Zfx.M00512_PPARG_01	Esrrb.Zfx.M00513_ATF3_Q6	Esrrb.Zfx.M00515_PPARG_02	Esrrb.Zfx.M00517_AP1_01	Esrrb.Zfx.M00528_PPARG_03	Esrrb.Zfx.M00531_NERF_Q2	Esrrb.Zfx.M00615_MYCMAX_03	Esrrb.Zfx.M00616_AFP1_Q6	Esrrb.Zfx.M00632_GATA4_Q3	Esrrb.Zfx.M00638_HNF4ALPHA_Q6	Esrrb.Zfx.M00671_TCF4_Q5	Esrrb.Zfx.M00724_HNF3ALPHA_Q6	Esrrb.Zfx.M00746_ELF1_Q6	Esrrb.Zfx.M00762_DR1_Q3	Esrrb.Zfx.M00763_PPAR_DR1_Q2	Esrrb.Zfx.M00764_HNF4_DR1_Q3	Esrrb.Zfx.M00765_COUP_DR1_Q6	Esrrb.Zfx.M00771_ETS_Q4	Esrrb.Zfx.M00774_NFKB_Q6_01	Esrrb.Zfx.M00789_GATA_Q6	Esrrb.Zfx.M00790_HNF1_Q6	Esrrb.Zfx.M00791_HNF3_Q6	Esrrb.Zfx.M00792_SMAD_Q6	Esrrb.Zfx.M00799_MYC_Q2	Esrrb.Zfx.M00801_CREB_Q3	Esrrb.Zfx.M00807_EGR_Q6	Esrrb.Zfx.M00810_SRF_Q4	Esrrb.Zfx.M00922_SRF_Q5_01	Esrrb.Zfx.M00924_AP1_Q2_01	Esrrb.Zfx.M00925_AP1_Q6_01	Esrrb.Zfx.M00926_AP1_Q4_01	Esrrb.Zfx.M00935_NFAT_Q4_01	Esrrb.Zfx.M00941_MEF2_Q6_01	Esrrb.Zfx.M00967_HNF4_Q6	Esrrb.Zfx.M00974_SMAD_Q6_01	Esrrb.Zfx.M00982_KROX_Q6	Esrrb.Zfx.M00983_MAF_Q6_01	Esrrb.Zfx.M01007_SRF_Q5_02	Esrrb.Zfx.M01011_HNF1_Q6_01	Esrrb.Zfx.M01012_HNF3_Q6_01	Esrrb.Zfx.M01016_SOX17_01	Esrrb.Zfx.M01031_HNF4_Q6_01	Esrrb.Zfx.M01032_HNF4_Q6_02	Esrrb.Zfx.M01033_HNF4_Q6_03	Esrrb.Zfx.M01036_COUPTF_Q6	Esrrb.Zfx.M01075_PLZF_02	Esrrb.Zfx.M01145_CMYC_01	Esrrb.Zfx.M01150_DMRT5_01	Esrrb.Zfx.M01154_CMYC_02	Esrrb.Zfx.M01160_KID3_01	Esrrb.Zfx.M00004_CMYB_01	Esrrb.Zfx.M00005_AP4_01	Esrrb.Zfx.M00034_P53_01	Esrrb.Zfx.M00062_IRF1_01	Esrrb.Zfx.M00130_FOXD3_01	Esrrb.Zfx.M00175_AP4_Q5	Esrrb.Zfx.M00176_AP4_Q6	Esrrb.Zfx.M00183_MYB_Q6	Esrrb.Zfx.M00185_NFY_Q6	Esrrb.Zfx.M00189_AP2_Q6	Esrrb.Zfx.M00209_NFY_C	Esrrb.Zfx.M00223_STAT_01	Esrrb.Zfx.M00256_NRSF_01	Esrrb.Zfx.M00272_P53_02	Esrrb.Zfx.M00325_NRSE_B	Esrrb.Zfx.M00341_GABP_B	Esrrb.Zfx.M00418_TGIF_01	Esrrb.Zfx.M00450_ZIC3_01	Esrrb.Zfx.M00470_AP2GAMMA_01	Esrrb.Zfx.M00478_CDC5_01	Esrrb.Zfx.M00494_STAT6_01	Esrrb.Zfx.M00498_STAT4_01	Esrrb.Zfx.M00500_STAT6_02	Esrrb.Zfx.M00511_ERR1_Q2	Esrrb.Zfx.M00650_MTF1_Q4	Esrrb.Zfx.M00652_NRF1_Q6	Esrrb.Zfx.M00655_PEA3_Q6	Esrrb.Zfx.M00747_IRF1_Q6	Esrrb.Zfx.M00750_HMGIY_Q6	Esrrb.Zfx.M00761_P53_DECAMER_Q2	Esrrb.Zfx.M00772_IRF_Q6	Esrrb.Zfx.M00773_MYB_Q3	Esrrb.Zfx.M00775_NFY_Q6_01	Esrrb.Zfx.M00777_STAT_Q6	Esrrb.Zfx.M00795_OCT_Q6	Esrrb.Zfx.M00800_AP2_Q3	Esrrb.Zfx.M00805_LEF1_Q2	Esrrb.Zfx.M00809_FOX_Q2	Esrrb.Zfx.M00913_MYB_Q5_01	Esrrb.Zfx.M00915_AP2_Q6_01	Esrrb.Zfx.M00927_AP4_Q6_01	Esrrb.Zfx.M00932_SP1_Q4_01	Esrrb.Zfx.M00933_SP1_Q2_01	Esrrb.Zfx.M00963_T3R_Q6	Esrrb.Zfx.M00965_DR4_Q2	Esrrb.Zfx.M00971_ETS_Q6	Esrrb.Zfx.M00972_IRF_Q6_01	Esrrb.Zfx.M00978_LEF1TCF1_Q4	Esrrb.Zfx.M00981_CREBATF_Q6	Esrrb.Zfx.M00987_FOXP1_01	Esrrb.Zfx.M00999_AIRE_01	Esrrb.Zfx.M01000_AIRE_02	Esrrb.Zfx.M01010_HMGIY_Q3	Esrrb.Zfx.M01014_SOX_Q6	Esrrb.Zfx.M01028_NRSF_Q4	Esrrb.Zfx.M01034_EBOX_Q6_01	Esrrb.Zfx.M01037_GLI_Q2	Esrrb.Zfx.M01066_BLIMP1_Q6	Esrrb.Zfx.M01111_RBPJK_Q4	Esrrb.Zfx.M01112_RBPJK_01	Esrrb.Zfx.M01117_OTX_Q1	Esrrb.Zfx.M01122_ZNF219_01	Esrrb.Zfx.M01123_NANOG_01	Esrrb.Zfx.M01124_OCT4_02	Esrrb.Zfx.M01125_OCT4_01	Esrrb.Zfx.M01142_LRH1_Q5	Esrrb.Zfx.M01146_DMRT1_01	Esrrb.Zfx.N00001_Sox2	Esrrb.Zfx.N00002_Nanog	Esrrb.Zfx.N00003_Otx2	Esrrb.Zfx.N00004_Rbpj	Esrrb.Zfx.N00006_Nr5a2	Esrrb.Zfx.N00007_SoxOctComp	Esrrb.Zfx.N00009_Klf4	Esrrb.Zfx.N00010_Tcfcp2l1	Esrrb.Zfx.N00012_Dax1	Esrrb.Zfx.N00014_Rex1	Esrrb.Zfx.M00008_SP1_01	Esrrb.Zfx.M00055_NMYC_01	Esrrb.Zfx.M00059_YY1_01	Esrrb.Zfx.M00069_YY1_02	Esrrb.Zfx.M00196_SP1_Q6	Esrrb.Zfx.M00466_HIF1_Q5	Esrrb.Zfx.M00480_LUN1_01	Esrrb.Zfx.M00514_ATF4_Q2	Esrrb.Zfx.M00647_LXR_Q3	Esrrb.Zfx.M00691_ATF1_Q6	Esrrb.Zfx.M00707_TFIIA_Q6	Esrrb.Zfx.M00733_SMAD4_Q6	Esrrb.Zfx.M00776_SREBP_Q3	Esrrb.Zfx.M00793_YY1_Q6	Esrrb.Zfx.M00797_HIF1_Q3	Esrrb.Zfx.M00931_SP1_Q6_01	Esrrb.Zfx.M00976_AHRHIF_Q6	Esrrb.Zfx.M01035_YY1_Q6_02	Esrrb.Zfx.M01168_SREBP_Q6	Esrrb.Zfx.M01177_SREBP2_Q6	Esrrb.Zfx.N00005_Sall4	Esrrb.Zfx.N00017_hB_Sall4	Klf4.Myc.M00006_MEF2_01	Klf4.Myc.M00011_EVI1_06	Klf4.Myc.M00026_RSRFC4_01	Klf4.Myc.M00041_CREBP1CJUN_01	Klf4.Myc.M00052_NFKAPPAB65_01	Klf4.Myc.M00054_NFKAPPAB_01	Klf4.Myc.M00063_IRF2_01	Klf4.Myc.M00078_EVI1_01	Klf4.Myc.M00079_EVI1_02	Klf4.Myc.M00080_EVI1_03	Klf4.Myc.M00081_EVI1_04	Klf4.Myc.M00082_EVI1_05	Klf4.Myc.M00118_MYCMAX_01	Klf4.Myc.M00123_MYCMAX_02	Klf4.Myc.M00134_HNF4_01	Klf4.Myc.M00152_SRF_01	Klf4.Myc.M00155_ARP1_01	Klf4.Myc.M00158_COUP_01	Klf4.Myc.M00172_AP1FJ_Q2	Klf4.Myc.M00186_SRF_Q6	Klf4.Myc.M00215_SRF_C	Klf4.Myc.M00222_HAND1E47_01	Klf4.Myc.M00225_STAT3_01	Klf4.Myc.M00231_MEF2_02	Klf4.Myc.M00232_MEF2_03	Klf4.Myc.M00233_MEF2_04	Klf4.Myc.M00243_EGR1_01	Klf4.Myc.M00251_XBP1_01	Klf4.Myc.M00257_RREB1_01	Klf4.Myc.M00292_FREAC4_01	Klf4.Myc.M00302_NFAT_Q6	Klf4.Myc.M00322_MYCMAX_B	Klf4.Myc.M00396_EN1_01	Klf4.Myc.M00403_AMEF2_Q6	Klf4.Myc.M00405_MMEF2_Q6	Klf4.Myc.M00406_HMEF2_Q6	Klf4.Myc.M00407_RSRFC4_Q2	Klf4.Myc.M00412_AREB6_01	Klf4.Myc.M00413_AREB6_02	Klf4.Myc.M00414_AREB6_03	Klf4.Myc.M00415_AREB6_04	Klf4.Myc.M00419_MEIS1_01	Klf4.Myc.M00420_MEIS1AHOXA9_01	Klf4.Myc.M00421_MEIS1BHOXA9_02	Klf4.Myc.M00422_FOXJ2_01	Klf4.Myc.M00423_FOXJ2_02	Klf4.Myc.M00446_SPZ1_01	Klf4.Myc.M00448_ZIC1_01	Klf4.Myc.M00462_GATA6_01	Klf4.Myc.M00482_PITX2_Q2	Klf4.Myc.M00483_ATF6_01	Klf4.Myc.M00490_BACH2_01	Klf4.Myc.M00497_STAT3_02	Klf4.Myc.M00512_PPARG_01	Klf4.Myc.M00513_ATF3_Q6	Klf4.Myc.M00515_PPARG_02	Klf4.Myc.M00517_AP1_01	Klf4.Myc.M00528_PPARG_03	Klf4.Myc.M00531_NERF_Q2	Klf4.Myc.M00615_MYCMAX_03	Klf4.Myc.M00616_AFP1_Q6	Klf4.Myc.M00632_GATA4_Q3	Klf4.Myc.M00638_HNF4ALPHA_Q6	Klf4.Myc.M00671_TCF4_Q5	Klf4.Myc.M00724_HNF3ALPHA_Q6	Klf4.Myc.M00746_ELF1_Q6	Klf4.Myc.M00762_DR1_Q3	Klf4.Myc.M00763_PPAR_DR1_Q2	Klf4.Myc.M00764_HNF4_DR1_Q3	Klf4.Myc.M00765_COUP_DR1_Q6	Klf4.Myc.M00771_ETS_Q4	Klf4.Myc.M00774_NFKB_Q6_01	Klf4.Myc.M00789_GATA_Q6	Klf4.Myc.M00790_HNF1_Q6	Klf4.Myc.M00791_HNF3_Q6	Klf4.Myc.M00792_SMAD_Q6	Klf4.Myc.M00799_MYC_Q2	Klf4.Myc.M00801_CREB_Q3	Klf4.Myc.M00807_EGR_Q6	Klf4.Myc.M00810_SRF_Q4	Klf4.Myc.M00922_SRF_Q5_01	Klf4.Myc.M00924_AP1_Q2_01	Klf4.Myc.M00925_AP1_Q6_01	Klf4.Myc.M00926_AP1_Q4_01	Klf4.Myc.M00935_NFAT_Q4_01	Klf4.Myc.M00941_MEF2_Q6_01	Klf4.Myc.M00967_HNF4_Q6	Klf4.Myc.M00974_SMAD_Q6_01	Klf4.Myc.M00982_KROX_Q6	Klf4.Myc.M00983_MAF_Q6_01	Klf4.Myc.M01007_SRF_Q5_02	Klf4.Myc.M01011_HNF1_Q6_01	Klf4.Myc.M01012_HNF3_Q6_01	Klf4.Myc.M01016_SOX17_01	Klf4.Myc.M01031_HNF4_Q6_01	Klf4.Myc.M01032_HNF4_Q6_02	Klf4.Myc.M01033_HNF4_Q6_03	Klf4.Myc.M01036_COUPTF_Q6	Klf4.Myc.M01075_PLZF_02	Klf4.Myc.M01145_CMYC_01	Klf4.Myc.M01150_DMRT5_01	Klf4.Myc.M01154_CMYC_02	Klf4.Myc.M01160_KID3_01	Klf4.Myc.M00004_CMYB_01	Klf4.Myc.M00005_AP4_01	Klf4.Myc.M00034_P53_01	Klf4.Myc.M00062_IRF1_01	Klf4.Myc.M00130_FOXD3_01	Klf4.Myc.M00175_AP4_Q5	Klf4.Myc.M00176_AP4_Q6	Klf4.Myc.M00183_MYB_Q6	Klf4.Myc.M00185_NFY_Q6	Klf4.Myc.M00189_AP2_Q6	Klf4.Myc.M00209_NFY_C	Klf4.Myc.M00223_STAT_01	Klf4.Myc.M00256_NRSF_01	Klf4.Myc.M00272_P53_02	Klf4.Myc.M00325_NRSE_B	Klf4.Myc.M00341_GABP_B	Klf4.Myc.M00418_TGIF_01	Klf4.Myc.M00450_ZIC3_01	Klf4.Myc.M00470_AP2GAMMA_01	Klf4.Myc.M00478_CDC5_01	Klf4.Myc.M00494_STAT6_01	Klf4.Myc.M00498_STAT4_01	Klf4.Myc.M00500_STAT6_02	Klf4.Myc.M00511_ERR1_Q2	Klf4.Myc.M00650_MTF1_Q4	Klf4.Myc.M00652_NRF1_Q6	Klf4.Myc.M00655_PEA3_Q6	Klf4.Myc.M00747_IRF1_Q6	Klf4.Myc.M00750_HMGIY_Q6	Klf4.Myc.M00761_P53_DECAMER_Q2	Klf4.Myc.M00772_IRF_Q6	Klf4.Myc.M00773_MYB_Q3	Klf4.Myc.M00775_NFY_Q6_01	Klf4.Myc.M00777_STAT_Q6	Klf4.Myc.M00795_OCT_Q6	Klf4.Myc.M00800_AP2_Q3	Klf4.Myc.M00805_LEF1_Q2	Klf4.Myc.M00809_FOX_Q2	Klf4.Myc.M00913_MYB_Q5_01	Klf4.Myc.M00915_AP2_Q6_01	Klf4.Myc.M00927_AP4_Q6_01	Klf4.Myc.M00932_SP1_Q4_01	Klf4.Myc.M00933_SP1_Q2_01	Klf4.Myc.M00963_T3R_Q6	Klf4.Myc.M00965_DR4_Q2	Klf4.Myc.M00971_ETS_Q6	Klf4.Myc.M00972_IRF_Q6_01	Klf4.Myc.M00978_LEF1TCF1_Q4	Klf4.Myc.M00981_CREBATF_Q6	Klf4.Myc.M00987_FOXP1_01	Klf4.Myc.M00999_AIRE_01	Klf4.Myc.M01000_AIRE_02	Klf4.Myc.M01010_HMGIY_Q3	Klf4.Myc.M01014_SOX_Q6	Klf4.Myc.M01028_NRSF_Q4	Klf4.Myc.M01034_EBOX_Q6_01	Klf4.Myc.M01037_GLI_Q2	Klf4.Myc.M01066_BLIMP1_Q6	Klf4.Myc.M01111_RBPJK_Q4	Klf4.Myc.M01112_RBPJK_01	Klf4.Myc.M01117_OTX_Q1	Klf4.Myc.M01122_ZNF219_01	Klf4.Myc.M01123_NANOG_01	Klf4.Myc.M01124_OCT4_02	Klf4.Myc.M01125_OCT4_01	Klf4.Myc.M01142_LRH1_Q5	Klf4.Myc.M01146_DMRT1_01	Klf4.Myc.N00001_Sox2	Klf4.Myc.N00002_Nanog	Klf4.Myc.N00003_Otx2	Klf4.Myc.N00004_Rbpj	Klf4.Myc.N00006_Nr5a2	Klf4.Myc.N00007_SoxOctComp	Klf4.Myc.N00009_Klf4	Klf4.Myc.N00010_Tcfcp2l1	Klf4.Myc.N00012_Dax1	Klf4.Myc.N00014_Rex1	Klf4.Myc.M00008_SP1_01	Klf4.Myc.M00055_NMYC_01	Klf4.Myc.M00059_YY1_01	Klf4.Myc.M00069_YY1_02	Klf4.Myc.M00196_SP1_Q6	Klf4.Myc.M00466_HIF1_Q5	Klf4.Myc.M00480_LUN1_01	Klf4.Myc.M00514_ATF4_Q2	Klf4.Myc.M00647_LXR_Q3	Klf4.Myc.M00691_ATF1_Q6	Klf4.Myc.M00707_TFIIA_Q6	Klf4.Myc.M00733_SMAD4_Q6	Klf4.Myc.M00776_SREBP_Q3	Klf4.Myc.M00793_YY1_Q6	Klf4.Myc.M00797_HIF1_Q3	Klf4.Myc.M00931_SP1_Q6_01	Klf4.Myc.M00976_AHRHIF_Q6	Klf4.Myc.M01035_YY1_Q6_02	Klf4.Myc.M01168_SREBP_Q6	Klf4.Myc.M01177_SREBP2_Q6	Klf4.Myc.N00005_Sall4	Klf4.Myc.N00017_hB_Sall4	Myc.Oct4.M00006_MEF2_01	Myc.Oct4.M00011_EVI1_06	Myc.Oct4.M00026_RSRFC4_01	Myc.Oct4.M00041_CREBP1CJUN_01	Myc.Oct4.M00052_NFKAPPAB65_01	Myc.Oct4.M00054_NFKAPPAB_01	Myc.Oct4.M00063_IRF2_01	Myc.Oct4.M00078_EVI1_01	Myc.Oct4.M00079_EVI1_02	Myc.Oct4.M00080_EVI1_03	Myc.Oct4.M00081_EVI1_04	Myc.Oct4.M00082_EVI1_05	Myc.Oct4.M00118_MYCMAX_01	Myc.Oct4.M00123_MYCMAX_02	Myc.Oct4.M00134_HNF4_01	Myc.Oct4.M00152_SRF_01	Myc.Oct4.M00155_ARP1_01	Myc.Oct4.M00158_COUP_01	Myc.Oct4.M00172_AP1FJ_Q2	Myc.Oct4.M00186_SRF_Q6	Myc.Oct4.M00215_SRF_C	Myc.Oct4.M00222_HAND1E47_01	Myc.Oct4.M00225_STAT3_01	Myc.Oct4.M00231_MEF2_02	Myc.Oct4.M00232_MEF2_03	Myc.Oct4.M00233_MEF2_04	Myc.Oct4.M00243_EGR1_01	Myc.Oct4.M00251_XBP1_01	Myc.Oct4.M00257_RREB1_01	Myc.Oct4.M00292_FREAC4_01	Myc.Oct4.M00302_NFAT_Q6	Myc.Oct4.M00322_MYCMAX_B	Myc.Oct4.M00396_EN1_01	Myc.Oct4.M00403_AMEF2_Q6	Myc.Oct4.M00405_MMEF2_Q6	Myc.Oct4.M00406_HMEF2_Q6	Myc.Oct4.M00407_RSRFC4_Q2	Myc.Oct4.M00412_AREB6_01	Myc.Oct4.M00413_AREB6_02	Myc.Oct4.M00414_AREB6_03	Myc.Oct4.M00415_AREB6_04	Myc.Oct4.M00419_MEIS1_01	Myc.Oct4.M00420_MEIS1AHOXA9_01	Myc.Oct4.M00421_MEIS1BHOXA9_02	Myc.Oct4.M00422_FOXJ2_01	Myc.Oct4.M00423_FOXJ2_02	Myc.Oct4.M00446_SPZ1_01	Myc.Oct4.M00448_ZIC1_01	Myc.Oct4.M00462_GATA6_01	Myc.Oct4.M00482_PITX2_Q2	Myc.Oct4.M00483_ATF6_01	Myc.Oct4.M00490_BACH2_01	Myc.Oct4.M00497_STAT3_02	Myc.Oct4.M00512_PPARG_01	Myc.Oct4.M00513_ATF3_Q6	Myc.Oct4.M00515_PPARG_02	Myc.Oct4.M00517_AP1_01	Myc.Oct4.M00528_PPARG_03	Myc.Oct4.M00531_NERF_Q2	Myc.Oct4.M00615_MYCMAX_03	Myc.Oct4.M00616_AFP1_Q6	Myc.Oct4.M00632_GATA4_Q3	Myc.Oct4.M00638_HNF4ALPHA_Q6	Myc.Oct4.M00671_TCF4_Q5	Myc.Oct4.M00724_HNF3ALPHA_Q6	Myc.Oct4.M00746_ELF1_Q6	Myc.Oct4.M00762_DR1_Q3	Myc.Oct4.M00763_PPAR_DR1_Q2	Myc.Oct4.M00764_HNF4_DR1_Q3	Myc.Oct4.M00765_COUP_DR1_Q6	Myc.Oct4.M00771_ETS_Q4	Myc.Oct4.M00774_NFKB_Q6_01	Myc.Oct4.M00789_GATA_Q6	Myc.Oct4.M00790_HNF1_Q6	Myc.Oct4.M00791_HNF3_Q6	Myc.Oct4.M00792_SMAD_Q6	Myc.Oct4.M00799_MYC_Q2	Myc.Oct4.M00801_CREB_Q3	Myc.Oct4.M00807_EGR_Q6	Myc.Oct4.M00810_SRF_Q4	Myc.Oct4.M00922_SRF_Q5_01	Myc.Oct4.M00924_AP1_Q2_01	Myc.Oct4.M00925_AP1_Q6_01	Myc.Oct4.M00926_AP1_Q4_01	Myc.Oct4.M00935_NFAT_Q4_01	Myc.Oct4.M00941_MEF2_Q6_01	Myc.Oct4.M00967_HNF4_Q6	Myc.Oct4.M00974_SMAD_Q6_01	Myc.Oct4.M00982_KROX_Q6	Myc.Oct4.M00983_MAF_Q6_01	Myc.Oct4.M01007_SRF_Q5_02	Myc.Oct4.M01011_HNF1_Q6_01	Myc.Oct4.M01012_HNF3_Q6_01	Myc.Oct4.M01016_SOX17_01	Myc.Oct4.M01031_HNF4_Q6_01	Myc.Oct4.M01032_HNF4_Q6_02	Myc.Oct4.M01033_HNF4_Q6_03	Myc.Oct4.M01036_COUPTF_Q6	Myc.Oct4.M01075_PLZF_02	Myc.Oct4.M01145_CMYC_01	Myc.Oct4.M01150_DMRT5_01	Myc.Oct4.M01154_CMYC_02	Myc.Oct4.M01160_KID3_01	Myc.Oct4.M00004_CMYB_01	Myc.Oct4.M00005_AP4_01	Myc.Oct4.M00034_P53_01	Myc.Oct4.M00062_IRF1_01	Myc.Oct4.M00130_FOXD3_01	Myc.Oct4.M00175_AP4_Q5	Myc.Oct4.M00176_AP4_Q6	Myc.Oct4.M00183_MYB_Q6	Myc.Oct4.M00185_NFY_Q6	Myc.Oct4.M00189_AP2_Q6	Myc.Oct4.M00209_NFY_C	Myc.Oct4.M00223_STAT_01	Myc.Oct4.M00256_NRSF_01	Myc.Oct4.M00272_P53_02	Myc.Oct4.M00325_NRSE_B	Myc.Oct4.M00341_GABP_B	Myc.Oct4.M00418_TGIF_01	Myc.Oct4.M00450_ZIC3_01	Myc.Oct4.M00470_AP2GAMMA_01	Myc.Oct4.M00478_CDC5_01	Myc.Oct4.M00494_STAT6_01	Myc.Oct4.M00498_STAT4_01	Myc.Oct4.M00500_STAT6_02	Myc.Oct4.M00511_ERR1_Q2	Myc.Oct4.M00650_MTF1_Q4	Myc.Oct4.M00652_NRF1_Q6	Myc.Oct4.M00655_PEA3_Q6	Myc.Oct4.M00747_IRF1_Q6	Myc.Oct4.M00750_HMGIY_Q6	Myc.Oct4.M00761_P53_DECAMER_Q2	Myc.Oct4.M00772_IRF_Q6	Myc.Oct4.M00773_MYB_Q3	Myc.Oct4.M00775_NFY_Q6_01	Myc.Oct4.M00777_STAT_Q6	Myc.Oct4.M00795_OCT_Q6	Myc.Oct4.M00800_AP2_Q3	Myc.Oct4.M00805_LEF1_Q2	Myc.Oct4.M00809_FOX_Q2	Myc.Oct4.M00913_MYB_Q5_01	Myc.Oct4.M00915_AP2_Q6_01	Myc.Oct4.M00927_AP4_Q6_01	Myc.Oct4.M00932_SP1_Q4_01	Myc.Oct4.M00933_SP1_Q2_01	Myc.Oct4.M00963_T3R_Q6	Myc.Oct4.M00965_DR4_Q2	Myc.Oct4.M00971_ETS_Q6	Myc.Oct4.M00972_IRF_Q6_01	Myc.Oct4.M00978_LEF1TCF1_Q4	Myc.Oct4.M00981_CREBATF_Q6	Myc.Oct4.M00987_FOXP1_01	Myc.Oct4.M00999_AIRE_01	Myc.Oct4.M01000_AIRE_02	Myc.Oct4.M01010_HMGIY_Q3	Myc.Oct4.M01014_SOX_Q6	Myc.Oct4.M01028_NRSF_Q4	Myc.Oct4.M01034_EBOX_Q6_01	Myc.Oct4.M01037_GLI_Q2	Myc.Oct4.M01066_BLIMP1_Q6	Myc.Oct4.M01111_RBPJK_Q4	Myc.Oct4.M01112_RBPJK_01	Myc.Oct4.M01117_OTX_Q1	Myc.Oct4.M01122_ZNF219_01	Myc.Oct4.M01123_NANOG_01	Myc.Oct4.M01124_OCT4_02	Myc.Oct4.M01125_OCT4_01	Myc.Oct4.M01142_LRH1_Q5	Myc.Oct4.M01146_DMRT1_01	Myc.Oct4.N00001_Sox2	Myc.Oct4.N00002_Nanog	Myc.Oct4.N00003_Otx2	Myc.Oct4.N00004_Rbpj	Myc.Oct4.N00006_Nr5a2	Myc.Oct4.N00007_SoxOctComp	Myc.Oct4.N00009_Klf4	Myc.Oct4.N00010_Tcfcp2l1	Myc.Oct4.N00012_Dax1	Myc.Oct4.N00014_Rex1	Myc.Oct4.M00008_SP1_01	Myc.Oct4.M00055_NMYC_01	Myc.Oct4.M00059_YY1_01	Myc.Oct4.M00069_YY1_02	Myc.Oct4.M00196_SP1_Q6	Myc.Oct4.M00466_HIF1_Q5	Myc.Oct4.M00480_LUN1_01	Myc.Oct4.M00514_ATF4_Q2	Myc.Oct4.M00647_LXR_Q3	Myc.Oct4.M00691_ATF1_Q6	Myc.Oct4.M00707_TFIIA_Q6	Myc.Oct4.M00733_SMAD4_Q6	Myc.Oct4.M00776_SREBP_Q3	Myc.Oct4.M00793_YY1_Q6	Myc.Oct4.M00797_HIF1_Q3	Myc.Oct4.M00931_SP1_Q6_01	Myc.Oct4.M00976_AHRHIF_Q6	Myc.Oct4.M01035_YY1_Q6_02	Myc.Oct4.M01168_SREBP_Q6	Myc.Oct4.M01177_SREBP2_Q6	Myc.Oct4.N00005_Sall4	Myc.Oct4.N00017_hB_Sall4	Myc.Sox2.M00006_MEF2_01	Myc.Sox2.M00011_EVI1_06	Myc.Sox2.M00026_RSRFC4_01	Myc.Sox2.M00041_CREBP1CJUN_01	Myc.Sox2.M00052_NFKAPPAB65_01	Myc.Sox2.M00054_NFKAPPAB_01	Myc.Sox2.M00063_IRF2_01	Myc.Sox2.M00078_EVI1_01	Myc.Sox2.M00079_EVI1_02	Myc.Sox2.M00080_EVI1_03	Myc.Sox2.M00081_EVI1_04	Myc.Sox2.M00082_EVI1_05	Myc.Sox2.M00118_MYCMAX_01	Myc.Sox2.M00123_MYCMAX_02	Myc.Sox2.M00134_HNF4_01	Myc.Sox2.M00152_SRF_01	Myc.Sox2.M00155_ARP1_01	Myc.Sox2.M00158_COUP_01	Myc.Sox2.M00172_AP1FJ_Q2	Myc.Sox2.M00186_SRF_Q6	Myc.Sox2.M00215_SRF_C	Myc.Sox2.M00222_HAND1E47_01	Myc.Sox2.M00225_STAT3_01	Myc.Sox2.M00231_MEF2_02	Myc.Sox2.M00232_MEF2_03	Myc.Sox2.M00233_MEF2_04	Myc.Sox2.M00243_EGR1_01	Myc.Sox2.M00251_XBP1_01	Myc.Sox2.M00257_RREB1_01	Myc.Sox2.M00292_FREAC4_01	Myc.Sox2.M00302_NFAT_Q6	Myc.Sox2.M00322_MYCMAX_B	Myc.Sox2.M00396_EN1_01	Myc.Sox2.M00403_AMEF2_Q6	Myc.Sox2.M00405_MMEF2_Q6	Myc.Sox2.M00406_HMEF2_Q6	Myc.Sox2.M00407_RSRFC4_Q2	Myc.Sox2.M00412_AREB6_01	Myc.Sox2.M00413_AREB6_02	Myc.Sox2.M00414_AREB6_03	Myc.Sox2.M00415_AREB6_04	Myc.Sox2.M00419_MEIS1_01	Myc.Sox2.M00420_MEIS1AHOXA9_01	Myc.Sox2.M00421_MEIS1BHOXA9_02	Myc.Sox2.M00422_FOXJ2_01	Myc.Sox2.M00423_FOXJ2_02	Myc.Sox2.M00446_SPZ1_01	Myc.Sox2.M00448_ZIC1_01	Myc.Sox2.M00462_GATA6_01	Myc.Sox2.M00482_PITX2_Q2	Myc.Sox2.M00483_ATF6_01	Myc.Sox2.M00490_BACH2_01	Myc.Sox2.M00497_STAT3_02	Myc.Sox2.M00512_PPARG_01	Myc.Sox2.M00513_ATF3_Q6	Myc.Sox2.M00515_PPARG_02	Myc.Sox2.M00517_AP1_01	Myc.Sox2.M00528_PPARG_03	Myc.Sox2.M00531_NERF_Q2	Myc.Sox2.M00615_MYCMAX_03	Myc.Sox2.M00616_AFP1_Q6	Myc.Sox2.M00632_GATA4_Q3	Myc.Sox2.M00638_HNF4ALPHA_Q6	Myc.Sox2.M00671_TCF4_Q5	Myc.Sox2.M00724_HNF3ALPHA_Q6	Myc.Sox2.M00746_ELF1_Q6	Myc.Sox2.M00762_DR1_Q3	Myc.Sox2.M00763_PPAR_DR1_Q2	Myc.Sox2.M00764_HNF4_DR1_Q3	Myc.Sox2.M00765_COUP_DR1_Q6	Myc.Sox2.M00771_ETS_Q4	Myc.Sox2.M00774_NFKB_Q6_01	Myc.Sox2.M00789_GATA_Q6	Myc.Sox2.M00790_HNF1_Q6	Myc.Sox2.M00791_HNF3_Q6	Myc.Sox2.M00792_SMAD_Q6	Myc.Sox2.M00799_MYC_Q2	Myc.Sox2.M00801_CREB_Q3	Myc.Sox2.M00807_EGR_Q6	Myc.Sox2.M00810_SRF_Q4	Myc.Sox2.M00922_SRF_Q5_01	Myc.Sox2.M00924_AP1_Q2_01	Myc.Sox2.M00925_AP1_Q6_01	Myc.Sox2.M00926_AP1_Q4_01	Myc.Sox2.M00935_NFAT_Q4_01	Myc.Sox2.M00941_MEF2_Q6_01	Myc.Sox2.M00967_HNF4_Q6	Myc.Sox2.M00974_SMAD_Q6_01	Myc.Sox2.M00982_KROX_Q6	Myc.Sox2.M00983_MAF_Q6_01	Myc.Sox2.M01007_SRF_Q5_02	Myc.Sox2.M01011_HNF1_Q6_01	Myc.Sox2.M01012_HNF3_Q6_01	Myc.Sox2.M01016_SOX17_01	Myc.Sox2.M01031_HNF4_Q6_01	Myc.Sox2.M01032_HNF4_Q6_02	Myc.Sox2.M01033_HNF4_Q6_03	Myc.Sox2.M01036_COUPTF_Q6	Myc.Sox2.M01075_PLZF_02	Myc.Sox2.M01145_CMYC_01	Myc.Sox2.M01150_DMRT5_01	Myc.Sox2.M01154_CMYC_02	Myc.Sox2.M01160_KID3_01	Myc.Sox2.M00004_CMYB_01	Myc.Sox2.M00005_AP4_01	Myc.Sox2.M00034_P53_01	Myc.Sox2.M00062_IRF1_01	Myc.Sox2.M00130_FOXD3_01	Myc.Sox2.M00175_AP4_Q5	Myc.Sox2.M00176_AP4_Q6	Myc.Sox2.M00183_MYB_Q6	Myc.Sox2.M00185_NFY_Q6	Myc.Sox2.M00189_AP2_Q6	Myc.Sox2.M00209_NFY_C	Myc.Sox2.M00223_STAT_01	Myc.Sox2.M00256_NRSF_01	Myc.Sox2.M00272_P53_02	Myc.Sox2.M00325_NRSE_B	Myc.Sox2.M00341_GABP_B	Myc.Sox2.M00418_TGIF_01	Myc.Sox2.M00450_ZIC3_01	Myc.Sox2.M00470_AP2GAMMA_01	Myc.Sox2.M00478_CDC5_01	Myc.Sox2.M00494_STAT6_01	Myc.Sox2.M00498_STAT4_01	Myc.Sox2.M00500_STAT6_02	Myc.Sox2.M00511_ERR1_Q2	Myc.Sox2.M00650_MTF1_Q4	Myc.Sox2.M00652_NRF1_Q6	Myc.Sox2.M00655_PEA3_Q6	Myc.Sox2.M00747_IRF1_Q6	Myc.Sox2.M00750_HMGIY_Q6	Myc.Sox2.M00761_P53_DECAMER_Q2	Myc.Sox2.M00772_IRF_Q6	Myc.Sox2.M00773_MYB_Q3	Myc.Sox2.M00775_NFY_Q6_01	Myc.Sox2.M00777_STAT_Q6	Myc.Sox2.M00795_OCT_Q6	Myc.Sox2.M00800_AP2_Q3	Myc.Sox2.M00805_LEF1_Q2	Myc.Sox2.M00809_FOX_Q2	Myc.Sox2.M00913_MYB_Q5_01	Myc.Sox2.M00915_AP2_Q6_01	Myc.Sox2.M00927_AP4_Q6_01	Myc.Sox2.M00932_SP1_Q4_01	Myc.Sox2.M00933_SP1_Q2_01	Myc.Sox2.M00963_T3R_Q6	Myc.Sox2.M00965_DR4_Q2	Myc.Sox2.M00971_ETS_Q6	Myc.Sox2.M00972_IRF_Q6_01	Myc.Sox2.M00978_LEF1TCF1_Q4	Myc.Sox2.M00981_CREBATF_Q6	Myc.Sox2.M00987_FOXP1_01	Myc.Sox2.M00999_AIRE_01	Myc.Sox2.M01000_AIRE_02	Myc.Sox2.M01010_HMGIY_Q3	Myc.Sox2.M01014_SOX_Q6	Myc.Sox2.M01028_NRSF_Q4	Myc.Sox2.M01034_EBOX_Q6_01	Myc.Sox2.M01037_GLI_Q2	Myc.Sox2.M01066_BLIMP1_Q6	Myc.Sox2.M01111_RBPJK_Q4	Myc.Sox2.M01112_RBPJK_01	Myc.Sox2.M01117_OTX_Q1	Myc.Sox2.M01122_ZNF219_01	Myc.Sox2.M01123_NANOG_01	Myc.Sox2.M01124_OCT4_02	Myc.Sox2.M01125_OCT4_01	Myc.Sox2.M01142_LRH1_Q5	Myc.Sox2.M01146_DMRT1_01	Myc.Sox2.N00001_Sox2	Myc.Sox2.N00002_Nanog	Myc.Sox2.N00003_Otx2	Myc.Sox2.N00004_Rbpj	Myc.Sox2.N00006_Nr5a2	Myc.Sox2.N00007_SoxOctComp	Myc.Sox2.N00009_Klf4	Myc.Sox2.N00010_Tcfcp2l1	Myc.Sox2.N00012_Dax1	Myc.Sox2.N00014_Rex1	Myc.Sox2.M00008_SP1_01	Myc.Sox2.M00055_NMYC_01	Myc.Sox2.M00059_YY1_01	Myc.Sox2.M00069_YY1_02	Myc.Sox2.M00196_SP1_Q6	Myc.Sox2.M00466_HIF1_Q5	Myc.Sox2.M00480_LUN1_01	Myc.Sox2.M00514_ATF4_Q2	Myc.Sox2.M00647_LXR_Q3	Myc.Sox2.M00691_ATF1_Q6	Myc.Sox2.M00707_TFIIA_Q6	Myc.Sox2.M00733_SMAD4_Q6	Myc.Sox2.M00776_SREBP_Q3	Myc.Sox2.M00793_YY1_Q6	Myc.Sox2.M00797_HIF1_Q3	Myc.Sox2.M00931_SP1_Q6_01	Myc.Sox2.M00976_AHRHIF_Q6	Myc.Sox2.M01035_YY1_Q6_02	Myc.Sox2.M01168_SREBP_Q6	Myc.Sox2.M01177_SREBP2_Q6	Myc.Sox2.N00005_Sall4	Myc.Sox2.N00017_hB_Sall4	Myc.Nanog.M00006_MEF2_01	Myc.Nanog.M00011_EVI1_06	Myc.Nanog.M00026_RSRFC4_01	Myc.Nanog.M00041_CREBP1CJUN_01	Myc.Nanog.M00052_NFKAPPAB65_01	Myc.Nanog.M00054_NFKAPPAB_01	Myc.Nanog.M00063_IRF2_01	Myc.Nanog.M00078_EVI1_01	Myc.Nanog.M00079_EVI1_02	Myc.Nanog.M00080_EVI1_03	Myc.Nanog.M00081_EVI1_04	Myc.Nanog.M00082_EVI1_05	Myc.Nanog.M00118_MYCMAX_01	Myc.Nanog.M00123_MYCMAX_02	Myc.Nanog.M00134_HNF4_01	Myc.Nanog.M00152_SRF_01	Myc.Nanog.M00155_ARP1_01	Myc.Nanog.M00158_COUP_01	Myc.Nanog.M00172_AP1FJ_Q2	Myc.Nanog.M00186_SRF_Q6	Myc.Nanog.M00215_SRF_C	Myc.Nanog.M00222_HAND1E47_01	Myc.Nanog.M00225_STAT3_01	Myc.Nanog.M00231_MEF2_02	Myc.Nanog.M00232_MEF2_03	Myc.Nanog.M00233_MEF2_04	Myc.Nanog.M00243_EGR1_01	Myc.Nanog.M00251_XBP1_01	Myc.Nanog.M00257_RREB1_01	Myc.Nanog.M00292_FREAC4_01	Myc.Nanog.M00302_NFAT_Q6	Myc.Nanog.M00322_MYCMAX_B	Myc.Nanog.M00396_EN1_01	Myc.Nanog.M00403_AMEF2_Q6	Myc.Nanog.M00405_MMEF2_Q6	Myc.Nanog.M00406_HMEF2_Q6	Myc.Nanog.M00407_RSRFC4_Q2	Myc.Nanog.M00412_AREB6_01	Myc.Nanog.M00413_AREB6_02	Myc.Nanog.M00414_AREB6_03	Myc.Nanog.M00415_AREB6_04	Myc.Nanog.M00419_MEIS1_01	Myc.Nanog.M00420_MEIS1AHOXA9_01	Myc.Nanog.M00421_MEIS1BHOXA9_02	Myc.Nanog.M00422_FOXJ2_01	Myc.Nanog.M00423_FOXJ2_02	Myc.Nanog.M00446_SPZ1_01	Myc.Nanog.M00448_ZIC1_01	Myc.Nanog.M00462_GATA6_01	Myc.Nanog.M00482_PITX2_Q2	Myc.Nanog.M00483_ATF6_01	Myc.Nanog.M00490_BACH2_01	Myc.Nanog.M00497_STAT3_02	Myc.Nanog.M00512_PPARG_01	Myc.Nanog.M00513_ATF3_Q6	Myc.Nanog.M00515_PPARG_02	Myc.Nanog.M00517_AP1_01	Myc.Nanog.M00528_PPARG_03	Myc.Nanog.M00531_NERF_Q2	Myc.Nanog.M00615_MYCMAX_03	Myc.Nanog.M00616_AFP1_Q6	Myc.Nanog.M00632_GATA4_Q3	Myc.Nanog.M00638_HNF4ALPHA_Q6	Myc.Nanog.M00671_TCF4_Q5	Myc.Nanog.M00724_HNF3ALPHA_Q6	Myc.Nanog.M00746_ELF1_Q6	Myc.Nanog.M00762_DR1_Q3	Myc.Nanog.M00763_PPAR_DR1_Q2	Myc.Nanog.M00764_HNF4_DR1_Q3	Myc.Nanog.M00765_COUP_DR1_Q6	Myc.Nanog.M00771_ETS_Q4	Myc.Nanog.M00774_NFKB_Q6_01	Myc.Nanog.M00789_GATA_Q6	Myc.Nanog.M00790_HNF1_Q6	Myc.Nanog.M00791_HNF3_Q6	Myc.Nanog.M00792_SMAD_Q6	Myc.Nanog.M00799_MYC_Q2	Myc.Nanog.M00801_CREB_Q3	Myc.Nanog.M00807_EGR_Q6	Myc.Nanog.M00810_SRF_Q4	Myc.Nanog.M00922_SRF_Q5_01	Myc.Nanog.M00924_AP1_Q2_01	Myc.Nanog.M00925_AP1_Q6_01	Myc.Nanog.M00926_AP1_Q4_01	Myc.Nanog.M00935_NFAT_Q4_01	Myc.Nanog.M00941_MEF2_Q6_01	Myc.Nanog.M00967_HNF4_Q6	Myc.Nanog.M00974_SMAD_Q6_01	Myc.Nanog.M00982_KROX_Q6	Myc.Nanog.M00983_MAF_Q6_01	Myc.Nanog.M01007_SRF_Q5_02	Myc.Nanog.M01011_HNF1_Q6_01	Myc.Nanog.M01012_HNF3_Q6_01	Myc.Nanog.M01016_SOX17_01	Myc.Nanog.M01031_HNF4_Q6_01	Myc.Nanog.M01032_HNF4_Q6_02	Myc.Nanog.M01033_HNF4_Q6_03	Myc.Nanog.M01036_COUPTF_Q6	Myc.Nanog.M01075_PLZF_02	Myc.Nanog.M01145_CMYC_01	Myc.Nanog.M01150_DMRT5_01	Myc.Nanog.M01154_CMYC_02	Myc.Nanog.M01160_KID3_01	Myc.Nanog.M00004_CMYB_01	Myc.Nanog.M00005_AP4_01	Myc.Nanog.M00034_P53_01	Myc.Nanog.M00062_IRF1_01	Myc.Nanog.M00130_FOXD3_01	Myc.Nanog.M00175_AP4_Q5	Myc.Nanog.M00176_AP4_Q6	Myc.Nanog.M00183_MYB_Q6	Myc.Nanog.M00185_NFY_Q6	Myc.Nanog.M00189_AP2_Q6	Myc.Nanog.M00209_NFY_C	Myc.Nanog.M00223_STAT_01	Myc.Nanog.M00256_NRSF_01	Myc.Nanog.M00272_P53_02	Myc.Nanog.M00325_NRSE_B	Myc.Nanog.M00341_GABP_B	Myc.Nanog.M00418_TGIF_01	Myc.Nanog.M00450_ZIC3_01	Myc.Nanog.M00470_AP2GAMMA_01	Myc.Nanog.M00478_CDC5_01	Myc.Nanog.M00494_STAT6_01	Myc.Nanog.M00498_STAT4_01	Myc.Nanog.M00500_STAT6_02	Myc.Nanog.M00511_ERR1_Q2	Myc.Nanog.M00650_MTF1_Q4	Myc.Nanog.M00652_NRF1_Q6	Myc.Nanog.M00655_PEA3_Q6	Myc.Nanog.M00747_IRF1_Q6	Myc.Nanog.M00750_HMGIY_Q6	Myc.Nanog.M00761_P53_DECAMER_Q2	Myc.Nanog.M00772_IRF_Q6	Myc.Nanog.M00773_MYB_Q3	Myc.Nanog.M00775_NFY_Q6_01	Myc.Nanog.M00777_STAT_Q6	Myc.Nanog.M00795_OCT_Q6	Myc.Nanog.M00800_AP2_Q3	Myc.Nanog.M00805_LEF1_Q2	Myc.Nanog.M00809_FOX_Q2	Myc.Nanog.M00913_MYB_Q5_01	Myc.Nanog.M00915_AP2_Q6_01	Myc.Nanog.M00927_AP4_Q6_01	Myc.Nanog.M00932_SP1_Q4_01	Myc.Nanog.M00933_SP1_Q2_01	Myc.Nanog.M00963_T3R_Q6	Myc.Nanog.M00965_DR4_Q2	Myc.Nanog.M00971_ETS_Q6	Myc.Nanog.M00972_IRF_Q6_01	Myc.Nanog.M00978_LEF1TCF1_Q4	Myc.Nanog.M00981_CREBATF_Q6	Myc.Nanog.M00987_FOXP1_01	Myc.Nanog.M00999_AIRE_01	Myc.Nanog.M01000_AIRE_02	Myc.Nanog.M01010_HMGIY_Q3	Myc.Nanog.M01014_SOX_Q6	Myc.Nanog.M01028_NRSF_Q4	Myc.Nanog.M01034_EBOX_Q6_01	Myc.Nanog.M01037_GLI_Q2	Myc.Nanog.M01066_BLIMP1_Q6	Myc.Nanog.M01111_RBPJK_Q4	Myc.Nanog.M01112_RBPJK_01	Myc.Nanog.M01117_OTX_Q1	Myc.Nanog.M01122_ZNF219_01	Myc.Nanog.M01123_NANOG_01	Myc.Nanog.M01124_OCT4_02	Myc.Nanog.M01125_OCT4_01	Myc.Nanog.M01142_LRH1_Q5	Myc.Nanog.M01146_DMRT1_01	Myc.Nanog.N00001_Sox2	Myc.Nanog.N00002_Nanog	Myc.Nanog.N00003_Otx2	Myc.Nanog.N00004_Rbpj	Myc.Nanog.N00006_Nr5a2	Myc.Nanog.N00007_SoxOctComp	Myc.Nanog.N00009_Klf4	Myc.Nanog.N00010_Tcfcp2l1	Myc.Nanog.N00012_Dax1	Myc.Nanog.N00014_Rex1	Myc.Nanog.M00008_SP1_01	Myc.Nanog.M00055_NMYC_01	Myc.Nanog.M00059_YY1_01	Myc.Nanog.M00069_YY1_02	Myc.Nanog.M00196_SP1_Q6	Myc.Nanog.M00466_HIF1_Q5	Myc.Nanog.M00480_LUN1_01	Myc.Nanog.M00514_ATF4_Q2	Myc.Nanog.M00647_LXR_Q3	Myc.Nanog.M00691_ATF1_Q6	Myc.Nanog.M00707_TFIIA_Q6	Myc.Nanog.M00733_SMAD4_Q6	Myc.Nanog.M00776_SREBP_Q3	Myc.Nanog.M00793_YY1_Q6	Myc.Nanog.M00797_HIF1_Q3	Myc.Nanog.M00931_SP1_Q6_01	Myc.Nanog.M00976_AHRHIF_Q6	Myc.Nanog.M01035_YY1_Q6_02	Myc.Nanog.M01168_SREBP_Q6	Myc.Nanog.M01177_SREBP2_Q6	Myc.Nanog.N00005_Sall4	Myc.Nanog.N00017_hB_Sall4	Myc.Smad1.M00006_MEF2_01	Myc.Smad1.M00011_EVI1_06	Myc.Smad1.M00026_RSRFC4_01	Myc.Smad1.M00041_CREBP1CJUN_01	Myc.Smad1.M00052_NFKAPPAB65_01	Myc.Smad1.M00054_NFKAPPAB_01	Myc.Smad1.M00063_IRF2_01	Myc.Smad1.M00078_EVI1_01	Myc.Smad1.M00079_EVI1_02	Myc.Smad1.M00080_EVI1_03	Myc.Smad1.M00081_EVI1_04	Myc.Smad1.M00082_EVI1_05	Myc.Smad1.M00118_MYCMAX_01	Myc.Smad1.M00123_MYCMAX_02	Myc.Smad1.M00134_HNF4_01	Myc.Smad1.M00152_SRF_01	Myc.Smad1.M00155_ARP1_01	Myc.Smad1.M00158_COUP_01	Myc.Smad1.M00172_AP1FJ_Q2	Myc.Smad1.M00186_SRF_Q6	Myc.Smad1.M00215_SRF_C	Myc.Smad1.M00222_HAND1E47_01	Myc.Smad1.M00225_STAT3_01	Myc.Smad1.M00231_MEF2_02	Myc.Smad1.M00232_MEF2_03	Myc.Smad1.M00233_MEF2_04	Myc.Smad1.M00243_EGR1_01	Myc.Smad1.M00251_XBP1_01	Myc.Smad1.M00257_RREB1_01	Myc.Smad1.M00292_FREAC4_01	Myc.Smad1.M00302_NFAT_Q6	Myc.Smad1.M00322_MYCMAX_B	Myc.Smad1.M00396_EN1_01	Myc.Smad1.M00403_AMEF2_Q6	Myc.Smad1.M00405_MMEF2_Q6	Myc.Smad1.M00406_HMEF2_Q6	Myc.Smad1.M00407_RSRFC4_Q2	Myc.Smad1.M00412_AREB6_01	Myc.Smad1.M00413_AREB6_02	Myc.Smad1.M00414_AREB6_03	Myc.Smad1.M00415_AREB6_04	Myc.Smad1.M00419_MEIS1_01	Myc.Smad1.M00420_MEIS1AHOXA9_01	Myc.Smad1.M00421_MEIS1BHOXA9_02	Myc.Smad1.M00422_FOXJ2_01	Myc.Smad1.M00423_FOXJ2_02	Myc.Smad1.M00446_SPZ1_01	Myc.Smad1.M00448_ZIC1_01	Myc.Smad1.M00462_GATA6_01	Myc.Smad1.M00482_PITX2_Q2	Myc.Smad1.M00483_ATF6_01	Myc.Smad1.M00490_BACH2_01	Myc.Smad1.M00497_STAT3_02	Myc.Smad1.M00512_PPARG_01	Myc.Smad1.M00513_ATF3_Q6	Myc.Smad1.M00515_PPARG_02	Myc.Smad1.M00517_AP1_01	Myc.Smad1.M00528_PPARG_03	Myc.Smad1.M00531_NERF_Q2	Myc.Smad1.M00615_MYCMAX_03	Myc.Smad1.M00616_AFP1_Q6	Myc.Smad1.M00632_GATA4_Q3	Myc.Smad1.M00638_HNF4ALPHA_Q6	Myc.Smad1.M00671_TCF4_Q5	Myc.Smad1.M00724_HNF3ALPHA_Q6	Myc.Smad1.M00746_ELF1_Q6	Myc.Smad1.M00762_DR1_Q3	Myc.Smad1.M00763_PPAR_DR1_Q2	Myc.Smad1.M00764_HNF4_DR1_Q3	Myc.Smad1.M00765_COUP_DR1_Q6	Myc.Smad1.M00771_ETS_Q4	Myc.Smad1.M00774_NFKB_Q6_01	Myc.Smad1.M00789_GATA_Q6	Myc.Smad1.M00790_HNF1_Q6	Myc.Smad1.M00791_HNF3_Q6	Myc.Smad1.M00792_SMAD_Q6	Myc.Smad1.M00799_MYC_Q2	Myc.Smad1.M00801_CREB_Q3	Myc.Smad1.M00807_EGR_Q6	Myc.Smad1.M00810_SRF_Q4	Myc.Smad1.M00922_SRF_Q5_01	Myc.Smad1.M00924_AP1_Q2_01	Myc.Smad1.M00925_AP1_Q6_01	Myc.Smad1.M00926_AP1_Q4_01	Myc.Smad1.M00935_NFAT_Q4_01	Myc.Smad1.M00941_MEF2_Q6_01	Myc.Smad1.M00967_HNF4_Q6	Myc.Smad1.M00974_SMAD_Q6_01	Myc.Smad1.M00982_KROX_Q6	Myc.Smad1.M00983_MAF_Q6_01	Myc.Smad1.M01007_SRF_Q5_02	Myc.Smad1.M01011_HNF1_Q6_01	Myc.Smad1.M01012_HNF3_Q6_01	Myc.Smad1.M01016_SOX17_01	Myc.Smad1.M01031_HNF4_Q6_01	Myc.Smad1.M01032_HNF4_Q6_02	Myc.Smad1.M01033_HNF4_Q6_03	Myc.Smad1.M01036_COUPTF_Q6	Myc.Smad1.M01075_PLZF_02	Myc.Smad1.M01145_CMYC_01	Myc.Smad1.M01150_DMRT5_01	Myc.Smad1.M01154_CMYC_02	Myc.Smad1.M01160_KID3_01	Myc.Smad1.M00004_CMYB_01	Myc.Smad1.M00005_AP4_01	Myc.Smad1.M00034_P53_01	Myc.Smad1.M00062_IRF1_01	Myc.Smad1.M00130_FOXD3_01	Myc.Smad1.M00175_AP4_Q5	Myc.Smad1.M00176_AP4_Q6	Myc.Smad1.M00183_MYB_Q6	Myc.Smad1.M00185_NFY_Q6	Myc.Smad1.M00189_AP2_Q6	Myc.Smad1.M00209_NFY_C	Myc.Smad1.M00223_STAT_01	Myc.Smad1.M00256_NRSF_01	Myc.Smad1.M00272_P53_02	Myc.Smad1.M00325_NRSE_B	Myc.Smad1.M00341_GABP_B	Myc.Smad1.M00418_TGIF_01	Myc.Smad1.M00450_ZIC3_01	Myc.Smad1.M00470_AP2GAMMA_01	Myc.Smad1.M00478_CDC5_01	Myc.Smad1.M00494_STAT6_01	Myc.Smad1.M00498_STAT4_01	Myc.Smad1.M00500_STAT6_02	Myc.Smad1.M00511_ERR1_Q2	Myc.Smad1.M00650_MTF1_Q4	Myc.Smad1.M00652_NRF1_Q6	Myc.Smad1.M00655_PEA3_Q6	Myc.Smad1.M00747_IRF1_Q6	Myc.Smad1.M00750_HMGIY_Q6	Myc.Smad1.M00761_P53_DECAMER_Q2	Myc.Smad1.M00772_IRF_Q6	Myc.Smad1.M00773_MYB_Q3	Myc.Smad1.M00775_NFY_Q6_01	Myc.Smad1.M00777_STAT_Q6	Myc.Smad1.M00795_OCT_Q6	Myc.Smad1.M00800_AP2_Q3	Myc.Smad1.M00805_LEF1_Q2	Myc.Smad1.M00809_FOX_Q2	Myc.Smad1.M00913_MYB_Q5_01	Myc.Smad1.M00915_AP2_Q6_01	Myc.Smad1.M00927_AP4_Q6_01	Myc.Smad1.M00932_SP1_Q4_01	Myc.Smad1.M00933_SP1_Q2_01	Myc.Smad1.M00963_T3R_Q6	Myc.Smad1.M00965_DR4_Q2	Myc.Smad1.M00971_ETS_Q6	Myc.Smad1.M00972_IRF_Q6_01	Myc.Smad1.M00978_LEF1TCF1_Q4	Myc.Smad1.M00981_CREBATF_Q6	Myc.Smad1.M00987_FOXP1_01	Myc.Smad1.M00999_AIRE_01	Myc.Smad1.M01000_AIRE_02	Myc.Smad1.M01010_HMGIY_Q3	Myc.Smad1.M01014_SOX_Q6	Myc.Smad1.M01028_NRSF_Q4	Myc.Smad1.M01034_EBOX_Q6_01	Myc.Smad1.M01037_GLI_Q2	Myc.Smad1.M01066_BLIMP1_Q6	Myc.Smad1.M01111_RBPJK_Q4	Myc.Smad1.M01112_RBPJK_01	Myc.Smad1.M01117_OTX_Q1	Myc.Smad1.M01122_ZNF219_01	Myc.Smad1.M01123_NANOG_01	Myc.Smad1.M01124_OCT4_02	Myc.Smad1.M01125_OCT4_01	Myc.Smad1.M01142_LRH1_Q5	Myc.Smad1.M01146_DMRT1_01	Myc.Smad1.N00001_Sox2	Myc.Smad1.N00002_Nanog	Myc.Smad1.N00003_Otx2	Myc.Smad1.N00004_Rbpj	Myc.Smad1.N00006_Nr5a2	Myc.Smad1.N00007_SoxOctComp	Myc.Smad1.N00009_Klf4	Myc.Smad1.N00010_Tcfcp2l1	Myc.Smad1.N00012_Dax1	Myc.Smad1.N00014_Rex1	Myc.Smad1.M00008_SP1_01	Myc.Smad1.M00055_NMYC_01	Myc.Smad1.M00059_YY1_01	Myc.Smad1.M00069_YY1_02	Myc.Smad1.M00196_SP1_Q6	Myc.Smad1.M00466_HIF1_Q5	Myc.Smad1.M00480_LUN1_01	Myc.Smad1.M00514_ATF4_Q2	Myc.Smad1.M00647_LXR_Q3	Myc.Smad1.M00691_ATF1_Q6	Myc.Smad1.M00707_TFIIA_Q6	Myc.Smad1.M00733_SMAD4_Q6	Myc.Smad1.M00776_SREBP_Q3	Myc.Smad1.M00793_YY1_Q6	Myc.Smad1.M00797_HIF1_Q3	Myc.Smad1.M00931_SP1_Q6_01	Myc.Smad1.M00976_AHRHIF_Q6	Myc.Smad1.M01035_YY1_Q6_02	Myc.Smad1.M01168_SREBP_Q6	Myc.Smad1.M01177_SREBP2_Q6	Myc.Smad1.N00005_Sall4	Myc.Smad1.N00017_hB_Sall4	Myc.STAT3.M00006_MEF2_01	Myc.STAT3.M00011_EVI1_06	Myc.STAT3.M00026_RSRFC4_01	Myc.STAT3.M00041_CREBP1CJUN_01	Myc.STAT3.M00052_NFKAPPAB65_01	Myc.STAT3.M00054_NFKAPPAB_01	Myc.STAT3.M00063_IRF2_01	Myc.STAT3.M00078_EVI1_01	Myc.STAT3.M00079_EVI1_02	Myc.STAT3.M00080_EVI1_03	Myc.STAT3.M00081_EVI1_04	Myc.STAT3.M00082_EVI1_05	Myc.STAT3.M00118_MYCMAX_01	Myc.STAT3.M00123_MYCMAX_02	Myc.STAT3.M00134_HNF4_01	Myc.STAT3.M00152_SRF_01	Myc.STAT3.M00155_ARP1_01	Myc.STAT3.M00158_COUP_01	Myc.STAT3.M00172_AP1FJ_Q2	Myc.STAT3.M00186_SRF_Q6	Myc.STAT3.M00215_SRF_C	Myc.STAT3.M00222_HAND1E47_01	Myc.STAT3.M00225_STAT3_01	Myc.STAT3.M00231_MEF2_02	Myc.STAT3.M00232_MEF2_03	Myc.STAT3.M00233_MEF2_04	Myc.STAT3.M00243_EGR1_01	Myc.STAT3.M00251_XBP1_01	Myc.STAT3.M00257_RREB1_01	Myc.STAT3.M00292_FREAC4_01	Myc.STAT3.M00302_NFAT_Q6	Myc.STAT3.M00322_MYCMAX_B	Myc.STAT3.M00396_EN1_01	Myc.STAT3.M00403_AMEF2_Q6	Myc.STAT3.M00405_MMEF2_Q6	Myc.STAT3.M00406_HMEF2_Q6	Myc.STAT3.M00407_RSRFC4_Q2	Myc.STAT3.M00412_AREB6_01	Myc.STAT3.M00413_AREB6_02	Myc.STAT3.M00414_AREB6_03	Myc.STAT3.M00415_AREB6_04	Myc.STAT3.M00419_MEIS1_01	Myc.STAT3.M00420_MEIS1AHOXA9_01	Myc.STAT3.M00421_MEIS1BHOXA9_02	Myc.STAT3.M00422_FOXJ2_01	Myc.STAT3.M00423_FOXJ2_02	Myc.STAT3.M00446_SPZ1_01	Myc.STAT3.M00448_ZIC1_01	Myc.STAT3.M00462_GATA6_01	Myc.STAT3.M00482_PITX2_Q2	Myc.STAT3.M00483_ATF6_01	Myc.STAT3.M00490_BACH2_01	Myc.STAT3.M00497_STAT3_02	Myc.STAT3.M00512_PPARG_01	Myc.STAT3.M00513_ATF3_Q6	Myc.STAT3.M00515_PPARG_02	Myc.STAT3.M00517_AP1_01	Myc.STAT3.M00528_PPARG_03	Myc.STAT3.M00531_NERF_Q2	Myc.STAT3.M00615_MYCMAX_03	Myc.STAT3.M00616_AFP1_Q6	Myc.STAT3.M00632_GATA4_Q3	Myc.STAT3.M00638_HNF4ALPHA_Q6	Myc.STAT3.M00671_TCF4_Q5	Myc.STAT3.M00724_HNF3ALPHA_Q6	Myc.STAT3.M00746_ELF1_Q6	Myc.STAT3.M00762_DR1_Q3	Myc.STAT3.M00763_PPAR_DR1_Q2	Myc.STAT3.M00764_HNF4_DR1_Q3	Myc.STAT3.M00765_COUP_DR1_Q6	Myc.STAT3.M00771_ETS_Q4	Myc.STAT3.M00774_NFKB_Q6_01	Myc.STAT3.M00789_GATA_Q6	Myc.STAT3.M00790_HNF1_Q6	Myc.STAT3.M00791_HNF3_Q6	Myc.STAT3.M00792_SMAD_Q6	Myc.STAT3.M00799_MYC_Q2	Myc.STAT3.M00801_CREB_Q3	Myc.STAT3.M00807_EGR_Q6	Myc.STAT3.M00810_SRF_Q4	Myc.STAT3.M00922_SRF_Q5_01	Myc.STAT3.M00924_AP1_Q2_01	Myc.STAT3.M00925_AP1_Q6_01	Myc.STAT3.M00926_AP1_Q4_01	Myc.STAT3.M00935_NFAT_Q4_01	Myc.STAT3.M00941_MEF2_Q6_01	Myc.STAT3.M00967_HNF4_Q6	Myc.STAT3.M00974_SMAD_Q6_01	Myc.STAT3.M00982_KROX_Q6	Myc.STAT3.M00983_MAF_Q6_01	Myc.STAT3.M01007_SRF_Q5_02	Myc.STAT3.M01011_HNF1_Q6_01	Myc.STAT3.M01012_HNF3_Q6_01	Myc.STAT3.M01016_SOX17_01	Myc.STAT3.M01031_HNF4_Q6_01	Myc.STAT3.M01032_HNF4_Q6_02	Myc.STAT3.M01033_HNF4_Q6_03	Myc.STAT3.M01036_COUPTF_Q6	Myc.STAT3.M01075_PLZF_02	Myc.STAT3.M01145_CMYC_01	Myc.STAT3.M01150_DMRT5_01	Myc.STAT3.M01154_CMYC_02	Myc.STAT3.M01160_KID3_01	Myc.STAT3.M00004_CMYB_01	Myc.STAT3.M00005_AP4_01	Myc.STAT3.M00034_P53_01	Myc.STAT3.M00062_IRF1_01	Myc.STAT3.M00130_FOXD3_01	Myc.STAT3.M00175_AP4_Q5	Myc.STAT3.M00176_AP4_Q6	Myc.STAT3.M00183_MYB_Q6	Myc.STAT3.M00185_NFY_Q6	Myc.STAT3.M00189_AP2_Q6	Myc.STAT3.M00209_NFY_C	Myc.STAT3.M00223_STAT_01	Myc.STAT3.M00256_NRSF_01	Myc.STAT3.M00272_P53_02	Myc.STAT3.M00325_NRSE_B	Myc.STAT3.M00341_GABP_B	Myc.STAT3.M00418_TGIF_01	Myc.STAT3.M00450_ZIC3_01	Myc.STAT3.M00470_AP2GAMMA_01	Myc.STAT3.M00478_CDC5_01	Myc.STAT3.M00494_STAT6_01	Myc.STAT3.M00498_STAT4_01	Myc.STAT3.M00500_STAT6_02	Myc.STAT3.M00511_ERR1_Q2	Myc.STAT3.M00650_MTF1_Q4	Myc.STAT3.M00652_NRF1_Q6	Myc.STAT3.M00655_PEA3_Q6	Myc.STAT3.M00747_IRF1_Q6	Myc.STAT3.M00750_HMGIY_Q6	Myc.STAT3.M00761_P53_DECAMER_Q2	Myc.STAT3.M00772_IRF_Q6	Myc.STAT3.M00773_MYB_Q3	Myc.STAT3.M00775_NFY_Q6_01	Myc.STAT3.M00777_STAT_Q6	Myc.STAT3.M00795_OCT_Q6	Myc.STAT3.M00800_AP2_Q3	Myc.STAT3.M00805_LEF1_Q2	Myc.STAT3.M00809_FOX_Q2	Myc.STAT3.M00913_MYB_Q5_01	Myc.STAT3.M00915_AP2_Q6_01	Myc.STAT3.M00927_AP4_Q6_01	Myc.STAT3.M00932_SP1_Q4_01	Myc.STAT3.M00933_SP1_Q2_01	Myc.STAT3.M00963_T3R_Q6	Myc.STAT3.M00965_DR4_Q2	Myc.STAT3.M00971_ETS_Q6	Myc.STAT3.M00972_IRF_Q6_01	Myc.STAT3.M00978_LEF1TCF1_Q4	Myc.STAT3.M00981_CREBATF_Q6	Myc.STAT3.M00987_FOXP1_01	Myc.STAT3.M00999_AIRE_01	Myc.STAT3.M01000_AIRE_02	Myc.STAT3.M01010_HMGIY_Q3	Myc.STAT3.M01014_SOX_Q6	Myc.STAT3.M01028_NRSF_Q4	Myc.STAT3.M01034_EBOX_Q6_01	Myc.STAT3.M01037_GLI_Q2	Myc.STAT3.M01066_BLIMP1_Q6	Myc.STAT3.M01111_RBPJK_Q4	Myc.STAT3.M01112_RBPJK_01	Myc.STAT3.M01117_OTX_Q1	Myc.STAT3.M01122_ZNF219_01	Myc.STAT3.M01123_NANOG_01	Myc.STAT3.M01124_OCT4_02	Myc.STAT3.M01125_OCT4_01	Myc.STAT3.M01142_LRH1_Q5	Myc.STAT3.M01146_DMRT1_01	Myc.STAT3.N00001_Sox2	Myc.STAT3.N00002_Nanog	Myc.STAT3.N00003_Otx2	Myc.STAT3.N00004_Rbpj	Myc.STAT3.N00006_Nr5a2	Myc.STAT3.N00007_SoxOctComp	Myc.STAT3.N00009_Klf4	Myc.STAT3.N00010_Tcfcp2l1	Myc.STAT3.N00012_Dax1	Myc.STAT3.N00014_Rex1	Myc.STAT3.M00008_SP1_01	Myc.STAT3.M00055_NMYC_01	Myc.STAT3.M00059_YY1_01	Myc.STAT3.M00069_YY1_02	Myc.STAT3.M00196_SP1_Q6	Myc.STAT3.M00466_HIF1_Q5	Myc.STAT3.M00480_LUN1_01	Myc.STAT3.M00514_ATF4_Q2	Myc.STAT3.M00647_LXR_Q3	Myc.STAT3.M00691_ATF1_Q6	Myc.STAT3.M00707_TFIIA_Q6	Myc.STAT3.M00733_SMAD4_Q6	Myc.STAT3.M00776_SREBP_Q3	Myc.STAT3.M00793_YY1_Q6	Myc.STAT3.M00797_HIF1_Q3	Myc.STAT3.M00931_SP1_Q6_01	Myc.STAT3.M00976_AHRHIF_Q6	Myc.STAT3.M01035_YY1_Q6_02	Myc.STAT3.M01168_SREBP_Q6	Myc.STAT3.M01177_SREBP2_Q6	Myc.STAT3.N00005_Sall4	Myc.STAT3.N00017_hB_Sall4	Myc.Tcfcp2l1.M00006_MEF2_01	Myc.Tcfcp2l1.M00011_EVI1_06	Myc.Tcfcp2l1.M00026_RSRFC4_01	Myc.Tcfcp2l1.M00041_CREBP1CJUN_01	Myc.Tcfcp2l1.M00052_NFKAPPAB65_01	Myc.Tcfcp2l1.M00054_NFKAPPAB_01	Myc.Tcfcp2l1.M00063_IRF2_01	Myc.Tcfcp2l1.M00078_EVI1_01	Myc.Tcfcp2l1.M00079_EVI1_02	Myc.Tcfcp2l1.M00080_EVI1_03	Myc.Tcfcp2l1.M00081_EVI1_04	Myc.Tcfcp2l1.M00082_EVI1_05	Myc.Tcfcp2l1.M00118_MYCMAX_01	Myc.Tcfcp2l1.M00123_MYCMAX_02	Myc.Tcfcp2l1.M00134_HNF4_01	Myc.Tcfcp2l1.M00152_SRF_01	Myc.Tcfcp2l1.M00155_ARP1_01	Myc.Tcfcp2l1.M00158_COUP_01	Myc.Tcfcp2l1.M00172_AP1FJ_Q2	Myc.Tcfcp2l1.M00186_SRF_Q6	Myc.Tcfcp2l1.M00215_SRF_C	Myc.Tcfcp2l1.M00222_HAND1E47_01	Myc.Tcfcp2l1.M00225_STAT3_01	Myc.Tcfcp2l1.M00231_MEF2_02	Myc.Tcfcp2l1.M00232_MEF2_03	Myc.Tcfcp2l1.M00233_MEF2_04	Myc.Tcfcp2l1.M00243_EGR1_01	Myc.Tcfcp2l1.M00251_XBP1_01	Myc.Tcfcp2l1.M00257_RREB1_01	Myc.Tcfcp2l1.M00292_FREAC4_01	Myc.Tcfcp2l1.M00302_NFAT_Q6	Myc.Tcfcp2l1.M00322_MYCMAX_B	Myc.Tcfcp2l1.M00396_EN1_01	Myc.Tcfcp2l1.M00403_AMEF2_Q6	Myc.Tcfcp2l1.M00405_MMEF2_Q6	Myc.Tcfcp2l1.M00406_HMEF2_Q6	Myc.Tcfcp2l1.M00407_RSRFC4_Q2	Myc.Tcfcp2l1.M00412_AREB6_01	Myc.Tcfcp2l1.M00413_AREB6_02	Myc.Tcfcp2l1.M00414_AREB6_03	Myc.Tcfcp2l1.M00415_AREB6_04	Myc.Tcfcp2l1.M00419_MEIS1_01	Myc.Tcfcp2l1.M00420_MEIS1AHOXA9_01	Myc.Tcfcp2l1.M00421_MEIS1BHOXA9_02	Myc.Tcfcp2l1.M00422_FOXJ2_01	Myc.Tcfcp2l1.M00423_FOXJ2_02	Myc.Tcfcp2l1.M00446_SPZ1_01	Myc.Tcfcp2l1.M00448_ZIC1_01	Myc.Tcfcp2l1.M00462_GATA6_01	Myc.Tcfcp2l1.M00482_PITX2_Q2	Myc.Tcfcp2l1.M00483_ATF6_01	Myc.Tcfcp2l1.M00490_BACH2_01	Myc.Tcfcp2l1.M00497_STAT3_02	Myc.Tcfcp2l1.M00512_PPARG_01	Myc.Tcfcp2l1.M00513_ATF3_Q6	Myc.Tcfcp2l1.M00515_PPARG_02	Myc.Tcfcp2l1.M00517_AP1_01	Myc.Tcfcp2l1.M00528_PPARG_03	Myc.Tcfcp2l1.M00531_NERF_Q2	Myc.Tcfcp2l1.M00615_MYCMAX_03	Myc.Tcfcp2l1.M00616_AFP1_Q6	Myc.Tcfcp2l1.M00632_GATA4_Q3	Myc.Tcfcp2l1.M00638_HNF4ALPHA_Q6	Myc.Tcfcp2l1.M00671_TCF4_Q5	Myc.Tcfcp2l1.M00724_HNF3ALPHA_Q6	Myc.Tcfcp2l1.M00746_ELF1_Q6	Myc.Tcfcp2l1.M00762_DR1_Q3	Myc.Tcfcp2l1.M00763_PPAR_DR1_Q2	Myc.Tcfcp2l1.M00764_HNF4_DR1_Q3	Myc.Tcfcp2l1.M00765_COUP_DR1_Q6	Myc.Tcfcp2l1.M00771_ETS_Q4	Myc.Tcfcp2l1.M00774_NFKB_Q6_01	Myc.Tcfcp2l1.M00789_GATA_Q6	Myc.Tcfcp2l1.M00790_HNF1_Q6	Myc.Tcfcp2l1.M00791_HNF3_Q6	Myc.Tcfcp2l1.M00792_SMAD_Q6	Myc.Tcfcp2l1.M00799_MYC_Q2	Myc.Tcfcp2l1.M00801_CREB_Q3	Myc.Tcfcp2l1.M00807_EGR_Q6	Myc.Tcfcp2l1.M00810_SRF_Q4	Myc.Tcfcp2l1.M00922_SRF_Q5_01	Myc.Tcfcp2l1.M00924_AP1_Q2_01	Myc.Tcfcp2l1.M00925_AP1_Q6_01	Myc.Tcfcp2l1.M00926_AP1_Q4_01	Myc.Tcfcp2l1.M00935_NFAT_Q4_01	Myc.Tcfcp2l1.M00941_MEF2_Q6_01	Myc.Tcfcp2l1.M00967_HNF4_Q6	Myc.Tcfcp2l1.M00974_SMAD_Q6_01	Myc.Tcfcp2l1.M00982_KROX_Q6	Myc.Tcfcp2l1.M00983_MAF_Q6_01	Myc.Tcfcp2l1.M01007_SRF_Q5_02	Myc.Tcfcp2l1.M01011_HNF1_Q6_01	Myc.Tcfcp2l1.M01012_HNF3_Q6_01	Myc.Tcfcp2l1.M01016_SOX17_01	Myc.Tcfcp2l1.M01031_HNF4_Q6_01	Myc.Tcfcp2l1.M01032_HNF4_Q6_02	Myc.Tcfcp2l1.M01033_HNF4_Q6_03	Myc.Tcfcp2l1.M01036_COUPTF_Q6	Myc.Tcfcp2l1.M01075_PLZF_02	Myc.Tcfcp2l1.M01145_CMYC_01	Myc.Tcfcp2l1.M01150_DMRT5_01	Myc.Tcfcp2l1.M01154_CMYC_02	Myc.Tcfcp2l1.M01160_KID3_01	Myc.Tcfcp2l1.M00004_CMYB_01	Myc.Tcfcp2l1.M00005_AP4_01	Myc.Tcfcp2l1.M00034_P53_01	Myc.Tcfcp2l1.M00062_IRF1_01	Myc.Tcfcp2l1.M00130_FOXD3_01	Myc.Tcfcp2l1.M00175_AP4_Q5	Myc.Tcfcp2l1.M00176_AP4_Q6	Myc.Tcfcp2l1.M00183_MYB_Q6	Myc.Tcfcp2l1.M00185_NFY_Q6	Myc.Tcfcp2l1.M00189_AP2_Q6	Myc.Tcfcp2l1.M00209_NFY_C	Myc.Tcfcp2l1.M00223_STAT_01	Myc.Tcfcp2l1.M00256_NRSF_01	Myc.Tcfcp2l1.M00272_P53_02	Myc.Tcfcp2l1.M00325_NRSE_B	Myc.Tcfcp2l1.M00341_GABP_B	Myc.Tcfcp2l1.M00418_TGIF_01	Myc.Tcfcp2l1.M00450_ZIC3_01	Myc.Tcfcp2l1.M00470_AP2GAMMA_01	Myc.Tcfcp2l1.M00478_CDC5_01	Myc.Tcfcp2l1.M00494_STAT6_01	Myc.Tcfcp2l1.M00498_STAT4_01	Myc.Tcfcp2l1.M00500_STAT6_02	Myc.Tcfcp2l1.M00511_ERR1_Q2	Myc.Tcfcp2l1.M00650_MTF1_Q4	Myc.Tcfcp2l1.M00652_NRF1_Q6	Myc.Tcfcp2l1.M00655_PEA3_Q6	Myc.Tcfcp2l1.M00747_IRF1_Q6	Myc.Tcfcp2l1.M00750_HMGIY_Q6	Myc.Tcfcp2l1.M00761_P53_DECAMER_Q2	Myc.Tcfcp2l1.M00772_IRF_Q6	Myc.Tcfcp2l1.M00773_MYB_Q3	Myc.Tcfcp2l1.M00775_NFY_Q6_01	Myc.Tcfcp2l1.M00777_STAT_Q6	Myc.Tcfcp2l1.M00795_OCT_Q6	Myc.Tcfcp2l1.M00800_AP2_Q3	Myc.Tcfcp2l1.M00805_LEF1_Q2	Myc.Tcfcp2l1.M00809_FOX_Q2	Myc.Tcfcp2l1.M00913_MYB_Q5_01	Myc.Tcfcp2l1.M00915_AP2_Q6_01	Myc.Tcfcp2l1.M00927_AP4_Q6_01	Myc.Tcfcp2l1.M00932_SP1_Q4_01	Myc.Tcfcp2l1.M00933_SP1_Q2_01	Myc.Tcfcp2l1.M00963_T3R_Q6	Myc.Tcfcp2l1.M00965_DR4_Q2	Myc.Tcfcp2l1.M00971_ETS_Q6	Myc.Tcfcp2l1.M00972_IRF_Q6_01	Myc.Tcfcp2l1.M00978_LEF1TCF1_Q4	Myc.Tcfcp2l1.M00981_CREBATF_Q6	Myc.Tcfcp2l1.M00987_FOXP1_01	Myc.Tcfcp2l1.M00999_AIRE_01	Myc.Tcfcp2l1.M01000_AIRE_02	Myc.Tcfcp2l1.M01010_HMGIY_Q3	Myc.Tcfcp2l1.M01014_SOX_Q6	Myc.Tcfcp2l1.M01028_NRSF_Q4	Myc.Tcfcp2l1.M01034_EBOX_Q6_01	Myc.Tcfcp2l1.M01037_GLI_Q2	Myc.Tcfcp2l1.M01066_BLIMP1_Q6	Myc.Tcfcp2l1.M01111_RBPJK_Q4	Myc.Tcfcp2l1.M01112_RBPJK_01	Myc.Tcfcp2l1.M01117_OTX_Q1	Myc.Tcfcp2l1.M01122_ZNF219_01	Myc.Tcfcp2l1.M01123_NANOG_01	Myc.Tcfcp2l1.M01124_OCT4_02	Myc.Tcfcp2l1.M01125_OCT4_01	Myc.Tcfcp2l1.M01142_LRH1_Q5	Myc.Tcfcp2l1.M01146_DMRT1_01	Myc.Tcfcp2l1.N00001_Sox2	Myc.Tcfcp2l1.N00002_Nanog	Myc.Tcfcp2l1.N00003_Otx2	Myc.Tcfcp2l1.N00004_Rbpj	Myc.Tcfcp2l1.N00006_Nr5a2	Myc.Tcfcp2l1.N00007_SoxOctComp	Myc.Tcfcp2l1.N00009_Klf4	Myc.Tcfcp2l1.N00010_Tcfcp2l1	Myc.Tcfcp2l1.N00012_Dax1	Myc.Tcfcp2l1.N00014_Rex1	Myc.Tcfcp2l1.M00008_SP1_01	Myc.Tcfcp2l1.M00055_NMYC_01	Myc.Tcfcp2l1.M00059_YY1_01	Myc.Tcfcp2l1.M00069_YY1_02	Myc.Tcfcp2l1.M00196_SP1_Q6	Myc.Tcfcp2l1.M00466_HIF1_Q5	Myc.Tcfcp2l1.M00480_LUN1_01	Myc.Tcfcp2l1.M00514_ATF4_Q2	Myc.Tcfcp2l1.M00647_LXR_Q3	Myc.Tcfcp2l1.M00691_ATF1_Q6	Myc.Tcfcp2l1.M00707_TFIIA_Q6	Myc.Tcfcp2l1.M00733_SMAD4_Q6	Myc.Tcfcp2l1.M00776_SREBP_Q3	Myc.Tcfcp2l1.M00793_YY1_Q6	Myc.Tcfcp2l1.M00797_HIF1_Q3	Myc.Tcfcp2l1.M00931_SP1_Q6_01	Myc.Tcfcp2l1.M00976_AHRHIF_Q6	Myc.Tcfcp2l1.M01035_YY1_Q6_02	Myc.Tcfcp2l1.M01168_SREBP_Q6	Myc.Tcfcp2l1.M01177_SREBP2_Q6	Myc.Tcfcp2l1.N00005_Sall4	Myc.Tcfcp2l1.N00017_hB_Sall4	Esrrb.Myc.M00006_MEF2_01	Esrrb.Myc.M00011_EVI1_06	Esrrb.Myc.M00026_RSRFC4_01	Esrrb.Myc.M00041_CREBP1CJUN_01	Esrrb.Myc.M00052_NFKAPPAB65_01	Esrrb.Myc.M00054_NFKAPPAB_01	Esrrb.Myc.M00063_IRF2_01	Esrrb.Myc.M00078_EVI1_01	Esrrb.Myc.M00079_EVI1_02	Esrrb.Myc.M00080_EVI1_03	Esrrb.Myc.M00081_EVI1_04	Esrrb.Myc.M00082_EVI1_05	Esrrb.Myc.M00118_MYCMAX_01	Esrrb.Myc.M00123_MYCMAX_02	Esrrb.Myc.M00134_HNF4_01	Esrrb.Myc.M00152_SRF_01	Esrrb.Myc.M00155_ARP1_01	Esrrb.Myc.M00158_COUP_01	Esrrb.Myc.M00172_AP1FJ_Q2	Esrrb.Myc.M00186_SRF_Q6	Esrrb.Myc.M00215_SRF_C	Esrrb.Myc.M00222_HAND1E47_01	Esrrb.Myc.M00225_STAT3_01	Esrrb.Myc.M00231_MEF2_02	Esrrb.Myc.M00232_MEF2_03	Esrrb.Myc.M00233_MEF2_04	Esrrb.Myc.M00243_EGR1_01	Esrrb.Myc.M00251_XBP1_01	Esrrb.Myc.M00257_RREB1_01	Esrrb.Myc.M00292_FREAC4_01	Esrrb.Myc.M00302_NFAT_Q6	Esrrb.Myc.M00322_MYCMAX_B	Esrrb.Myc.M00396_EN1_01	Esrrb.Myc.M00403_AMEF2_Q6	Esrrb.Myc.M00405_MMEF2_Q6	Esrrb.Myc.M00406_HMEF2_Q6	Esrrb.Myc.M00407_RSRFC4_Q2	Esrrb.Myc.M00412_AREB6_01	Esrrb.Myc.M00413_AREB6_02	Esrrb.Myc.M00414_AREB6_03	Esrrb.Myc.M00415_AREB6_04	Esrrb.Myc.M00419_MEIS1_01	Esrrb.Myc.M00420_MEIS1AHOXA9_01	Esrrb.Myc.M00421_MEIS1BHOXA9_02	Esrrb.Myc.M00422_FOXJ2_01	Esrrb.Myc.M00423_FOXJ2_02	Esrrb.Myc.M00446_SPZ1_01	Esrrb.Myc.M00448_ZIC1_01	Esrrb.Myc.M00462_GATA6_01	Esrrb.Myc.M00482_PITX2_Q2	Esrrb.Myc.M00483_ATF6_01	Esrrb.Myc.M00490_BACH2_01	Esrrb.Myc.M00497_STAT3_02	Esrrb.Myc.M00512_PPARG_01	Esrrb.Myc.M00513_ATF3_Q6	Esrrb.Myc.M00515_PPARG_02	Esrrb.Myc.M00517_AP1_01	Esrrb.Myc.M00528_PPARG_03	Esrrb.Myc.M00531_NERF_Q2	Esrrb.Myc.M00615_MYCMAX_03	Esrrb.Myc.M00616_AFP1_Q6	Esrrb.Myc.M00632_GATA4_Q3	Esrrb.Myc.M00638_HNF4ALPHA_Q6	Esrrb.Myc.M00671_TCF4_Q5	Esrrb.Myc.M00724_HNF3ALPHA_Q6	Esrrb.Myc.M00746_ELF1_Q6	Esrrb.Myc.M00762_DR1_Q3	Esrrb.Myc.M00763_PPAR_DR1_Q2	Esrrb.Myc.M00764_HNF4_DR1_Q3	Esrrb.Myc.M00765_COUP_DR1_Q6	Esrrb.Myc.M00771_ETS_Q4	Esrrb.Myc.M00774_NFKB_Q6_01	Esrrb.Myc.M00789_GATA_Q6	Esrrb.Myc.M00790_HNF1_Q6	Esrrb.Myc.M00791_HNF3_Q6	Esrrb.Myc.M00792_SMAD_Q6	Esrrb.Myc.M00799_MYC_Q2	Esrrb.Myc.M00801_CREB_Q3	Esrrb.Myc.M00807_EGR_Q6	Esrrb.Myc.M00810_SRF_Q4	Esrrb.Myc.M00922_SRF_Q5_01	Esrrb.Myc.M00924_AP1_Q2_01	Esrrb.Myc.M00925_AP1_Q6_01	Esrrb.Myc.M00926_AP1_Q4_01	Esrrb.Myc.M00935_NFAT_Q4_01	Esrrb.Myc.M00941_MEF2_Q6_01	Esrrb.Myc.M00967_HNF4_Q6	Esrrb.Myc.M00974_SMAD_Q6_01	Esrrb.Myc.M00982_KROX_Q6	Esrrb.Myc.M00983_MAF_Q6_01	Esrrb.Myc.M01007_SRF_Q5_02	Esrrb.Myc.M01011_HNF1_Q6_01	Esrrb.Myc.M01012_HNF3_Q6_01	Esrrb.Myc.M01016_SOX17_01	Esrrb.Myc.M01031_HNF4_Q6_01	Esrrb.Myc.M01032_HNF4_Q6_02	Esrrb.Myc.M01033_HNF4_Q6_03	Esrrb.Myc.M01036_COUPTF_Q6	Esrrb.Myc.M01075_PLZF_02	Esrrb.Myc.M01145_CMYC_01	Esrrb.Myc.M01150_DMRT5_01	Esrrb.Myc.M01154_CMYC_02	Esrrb.Myc.M01160_KID3_01	Esrrb.Myc.M00004_CMYB_01	Esrrb.Myc.M00005_AP4_01	Esrrb.Myc.M00034_P53_01	Esrrb.Myc.M00062_IRF1_01	Esrrb.Myc.M00130_FOXD3_01	Esrrb.Myc.M00175_AP4_Q5	Esrrb.Myc.M00176_AP4_Q6	Esrrb.Myc.M00183_MYB_Q6	Esrrb.Myc.M00185_NFY_Q6	Esrrb.Myc.M00189_AP2_Q6	Esrrb.Myc.M00209_NFY_C	Esrrb.Myc.M00223_STAT_01	Esrrb.Myc.M00256_NRSF_01	Esrrb.Myc.M00272_P53_02	Esrrb.Myc.M00325_NRSE_B	Esrrb.Myc.M00341_GABP_B	Esrrb.Myc.M00418_TGIF_01	Esrrb.Myc.M00450_ZIC3_01	Esrrb.Myc.M00470_AP2GAMMA_01	Esrrb.Myc.M00478_CDC5_01	Esrrb.Myc.M00494_STAT6_01	Esrrb.Myc.M00498_STAT4_01	Esrrb.Myc.M00500_STAT6_02	Esrrb.Myc.M00511_ERR1_Q2	Esrrb.Myc.M00650_MTF1_Q4	Esrrb.Myc.M00652_NRF1_Q6	Esrrb.Myc.M00655_PEA3_Q6	Esrrb.Myc.M00747_IRF1_Q6	Esrrb.Myc.M00750_HMGIY_Q6	Esrrb.Myc.M00761_P53_DECAMER_Q2	Esrrb.Myc.M00772_IRF_Q6	Esrrb.Myc.M00773_MYB_Q3	Esrrb.Myc.M00775_NFY_Q6_01	Esrrb.Myc.M00777_STAT_Q6	Esrrb.Myc.M00795_OCT_Q6	Esrrb.Myc.M00800_AP2_Q3	Esrrb.Myc.M00805_LEF1_Q2	Esrrb.Myc.M00809_FOX_Q2	Esrrb.Myc.M00913_MYB_Q5_01	Esrrb.Myc.M00915_AP2_Q6_01	Esrrb.Myc.M00927_AP4_Q6_01	Esrrb.Myc.M00932_SP1_Q4_01	Esrrb.Myc.M00933_SP1_Q2_01	Esrrb.Myc.M00963_T3R_Q6	Esrrb.Myc.M00965_DR4_Q2	Esrrb.Myc.M00971_ETS_Q6	Esrrb.Myc.M00972_IRF_Q6_01	Esrrb.Myc.M00978_LEF1TCF1_Q4	Esrrb.Myc.M00981_CREBATF_Q6	Esrrb.Myc.M00987_FOXP1_01	Esrrb.Myc.M00999_AIRE_01	Esrrb.Myc.M01000_AIRE_02	Esrrb.Myc.M01010_HMGIY_Q3	Esrrb.Myc.M01014_SOX_Q6	Esrrb.Myc.M01028_NRSF_Q4	Esrrb.Myc.M01034_EBOX_Q6_01	Esrrb.Myc.M01037_GLI_Q2	Esrrb.Myc.M01066_BLIMP1_Q6	Esrrb.Myc.M01111_RBPJK_Q4	Esrrb.Myc.M01112_RBPJK_01	Esrrb.Myc.M01117_OTX_Q1	Esrrb.Myc.M01122_ZNF219_01	Esrrb.Myc.M01123_NANOG_01	Esrrb.Myc.M01124_OCT4_02	Esrrb.Myc.M01125_OCT4_01	Esrrb.Myc.M01142_LRH1_Q5	Esrrb.Myc.M01146_DMRT1_01	Esrrb.Myc.N00001_Sox2	Esrrb.Myc.N00002_Nanog	Esrrb.Myc.N00003_Otx2	Esrrb.Myc.N00004_Rbpj	Esrrb.Myc.N00006_Nr5a2	Esrrb.Myc.N00007_SoxOctComp	Esrrb.Myc.N00009_Klf4	Esrrb.Myc.N00010_Tcfcp2l1	Esrrb.Myc.N00012_Dax1	Esrrb.Myc.N00014_Rex1	Esrrb.Myc.M00008_SP1_01	Esrrb.Myc.M00055_NMYC_01	Esrrb.Myc.M00059_YY1_01	Esrrb.Myc.M00069_YY1_02	Esrrb.Myc.M00196_SP1_Q6	Esrrb.Myc.M00466_HIF1_Q5	Esrrb.Myc.M00480_LUN1_01	Esrrb.Myc.M00514_ATF4_Q2	Esrrb.Myc.M00647_LXR_Q3	Esrrb.Myc.M00691_ATF1_Q6	Esrrb.Myc.M00707_TFIIA_Q6	Esrrb.Myc.M00733_SMAD4_Q6	Esrrb.Myc.M00776_SREBP_Q3	Esrrb.Myc.M00793_YY1_Q6	Esrrb.Myc.M00797_HIF1_Q3	Esrrb.Myc.M00931_SP1_Q6_01	Esrrb.Myc.M00976_AHRHIF_Q6	Esrrb.Myc.M01035_YY1_Q6_02	Esrrb.Myc.M01168_SREBP_Q6	Esrrb.Myc.M01177_SREBP2_Q6	Esrrb.Myc.N00005_Sall4	Esrrb.Myc.N00017_hB_Sall4	Klf4.Oct4.M00006_MEF2_01	Klf4.Oct4.M00011_EVI1_06	Klf4.Oct4.M00026_RSRFC4_01	Klf4.Oct4.M00041_CREBP1CJUN_01	Klf4.Oct4.M00052_NFKAPPAB65_01	Klf4.Oct4.M00054_NFKAPPAB_01	Klf4.Oct4.M00063_IRF2_01	Klf4.Oct4.M00078_EVI1_01	Klf4.Oct4.M00079_EVI1_02	Klf4.Oct4.M00080_EVI1_03	Klf4.Oct4.M00081_EVI1_04	Klf4.Oct4.M00082_EVI1_05	Klf4.Oct4.M00118_MYCMAX_01	Klf4.Oct4.M00123_MYCMAX_02	Klf4.Oct4.M00134_HNF4_01	Klf4.Oct4.M00152_SRF_01	Klf4.Oct4.M00155_ARP1_01	Klf4.Oct4.M00158_COUP_01	Klf4.Oct4.M00172_AP1FJ_Q2	Klf4.Oct4.M00186_SRF_Q6	Klf4.Oct4.M00215_SRF_C	Klf4.Oct4.M00222_HAND1E47_01	Klf4.Oct4.M00225_STAT3_01	Klf4.Oct4.M00231_MEF2_02	Klf4.Oct4.M00232_MEF2_03	Klf4.Oct4.M00233_MEF2_04	Klf4.Oct4.M00243_EGR1_01	Klf4.Oct4.M00251_XBP1_01	Klf4.Oct4.M00257_RREB1_01	Klf4.Oct4.M00292_FREAC4_01	Klf4.Oct4.M00302_NFAT_Q6	Klf4.Oct4.M00322_MYCMAX_B	Klf4.Oct4.M00396_EN1_01	Klf4.Oct4.M00403_AMEF2_Q6	Klf4.Oct4.M00405_MMEF2_Q6	Klf4.Oct4.M00406_HMEF2_Q6	Klf4.Oct4.M00407_RSRFC4_Q2	Klf4.Oct4.M00412_AREB6_01	Klf4.Oct4.M00413_AREB6_02	Klf4.Oct4.M00414_AREB6_03	Klf4.Oct4.M00415_AREB6_04	Klf4.Oct4.M00419_MEIS1_01	Klf4.Oct4.M00420_MEIS1AHOXA9_01	Klf4.Oct4.M00421_MEIS1BHOXA9_02	Klf4.Oct4.M00422_FOXJ2_01	Klf4.Oct4.M00423_FOXJ2_02	Klf4.Oct4.M00446_SPZ1_01	Klf4.Oct4.M00448_ZIC1_01	Klf4.Oct4.M00462_GATA6_01	Klf4.Oct4.M00482_PITX2_Q2	Klf4.Oct4.M00483_ATF6_01	Klf4.Oct4.M00490_BACH2_01	Klf4.Oct4.M00497_STAT3_02	Klf4.Oct4.M00512_PPARG_01	Klf4.Oct4.M00513_ATF3_Q6	Klf4.Oct4.M00515_PPARG_02	Klf4.Oct4.M00517_AP1_01	Klf4.Oct4.M00528_PPARG_03	Klf4.Oct4.M00531_NERF_Q2	Klf4.Oct4.M00615_MYCMAX_03	Klf4.Oct4.M00616_AFP1_Q6	Klf4.Oct4.M00632_GATA4_Q3	Klf4.Oct4.M00638_HNF4ALPHA_Q6	Klf4.Oct4.M00671_TCF4_Q5	Klf4.Oct4.M00724_HNF3ALPHA_Q6	Klf4.Oct4.M00746_ELF1_Q6	Klf4.Oct4.M00762_DR1_Q3	Klf4.Oct4.M00763_PPAR_DR1_Q2	Klf4.Oct4.M00764_HNF4_DR1_Q3	Klf4.Oct4.M00765_COUP_DR1_Q6	Klf4.Oct4.M00771_ETS_Q4	Klf4.Oct4.M00774_NFKB_Q6_01	Klf4.Oct4.M00789_GATA_Q6	Klf4.Oct4.M00790_HNF1_Q6	Klf4.Oct4.M00791_HNF3_Q6	Klf4.Oct4.M00792_SMAD_Q6	Klf4.Oct4.M00799_MYC_Q2	Klf4.Oct4.M00801_CREB_Q3	Klf4.Oct4.M00807_EGR_Q6	Klf4.Oct4.M00810_SRF_Q4	Klf4.Oct4.M00922_SRF_Q5_01	Klf4.Oct4.M00924_AP1_Q2_01	Klf4.Oct4.M00925_AP1_Q6_01	Klf4.Oct4.M00926_AP1_Q4_01	Klf4.Oct4.M00935_NFAT_Q4_01	Klf4.Oct4.M00941_MEF2_Q6_01	Klf4.Oct4.M00967_HNF4_Q6	Klf4.Oct4.M00974_SMAD_Q6_01	Klf4.Oct4.M00982_KROX_Q6	Klf4.Oct4.M00983_MAF_Q6_01	Klf4.Oct4.M01007_SRF_Q5_02	Klf4.Oct4.M01011_HNF1_Q6_01	Klf4.Oct4.M01012_HNF3_Q6_01	Klf4.Oct4.M01016_SOX17_01	Klf4.Oct4.M01031_HNF4_Q6_01	Klf4.Oct4.M01032_HNF4_Q6_02	Klf4.Oct4.M01033_HNF4_Q6_03	Klf4.Oct4.M01036_COUPTF_Q6	Klf4.Oct4.M01075_PLZF_02	Klf4.Oct4.M01145_CMYC_01	Klf4.Oct4.M01150_DMRT5_01	Klf4.Oct4.M01154_CMYC_02	Klf4.Oct4.M01160_KID3_01	Klf4.Oct4.M00004_CMYB_01	Klf4.Oct4.M00005_AP4_01	Klf4.Oct4.M00034_P53_01	Klf4.Oct4.M00062_IRF1_01	Klf4.Oct4.M00130_FOXD3_01	Klf4.Oct4.M00175_AP4_Q5	Klf4.Oct4.M00176_AP4_Q6	Klf4.Oct4.M00183_MYB_Q6	Klf4.Oct4.M00185_NFY_Q6	Klf4.Oct4.M00189_AP2_Q6	Klf4.Oct4.M00209_NFY_C	Klf4.Oct4.M00223_STAT_01	Klf4.Oct4.M00256_NRSF_01	Klf4.Oct4.M00272_P53_02	Klf4.Oct4.M00325_NRSE_B	Klf4.Oct4.M00341_GABP_B	Klf4.Oct4.M00418_TGIF_01	Klf4.Oct4.M00450_ZIC3_01	Klf4.Oct4.M00470_AP2GAMMA_01	Klf4.Oct4.M00478_CDC5_01	Klf4.Oct4.M00494_STAT6_01	Klf4.Oct4.M00498_STAT4_01	Klf4.Oct4.M00500_STAT6_02	Klf4.Oct4.M00511_ERR1_Q2	Klf4.Oct4.M00650_MTF1_Q4	Klf4.Oct4.M00652_NRF1_Q6	Klf4.Oct4.M00655_PEA3_Q6	Klf4.Oct4.M00747_IRF1_Q6	Klf4.Oct4.M00750_HMGIY_Q6	Klf4.Oct4.M00761_P53_DECAMER_Q2	Klf4.Oct4.M00772_IRF_Q6	Klf4.Oct4.M00773_MYB_Q3	Klf4.Oct4.M00775_NFY_Q6_01	Klf4.Oct4.M00777_STAT_Q6	Klf4.Oct4.M00795_OCT_Q6	Klf4.Oct4.M00800_AP2_Q3	Klf4.Oct4.M00805_LEF1_Q2	Klf4.Oct4.M00809_FOX_Q2	Klf4.Oct4.M00913_MYB_Q5_01	Klf4.Oct4.M00915_AP2_Q6_01	Klf4.Oct4.M00927_AP4_Q6_01	Klf4.Oct4.M00932_SP1_Q4_01	Klf4.Oct4.M00933_SP1_Q2_01	Klf4.Oct4.M00963_T3R_Q6	Klf4.Oct4.M00965_DR4_Q2	Klf4.Oct4.M00971_ETS_Q6	Klf4.Oct4.M00972_IRF_Q6_01	Klf4.Oct4.M00978_LEF1TCF1_Q4	Klf4.Oct4.M00981_CREBATF_Q6	Klf4.Oct4.M00987_FOXP1_01	Klf4.Oct4.M00999_AIRE_01	Klf4.Oct4.M01000_AIRE_02	Klf4.Oct4.M01010_HMGIY_Q3	Klf4.Oct4.M01014_SOX_Q6	Klf4.Oct4.M01028_NRSF_Q4	Klf4.Oct4.M01034_EBOX_Q6_01	Klf4.Oct4.M01037_GLI_Q2	Klf4.Oct4.M01066_BLIMP1_Q6	Klf4.Oct4.M01111_RBPJK_Q4	Klf4.Oct4.M01112_RBPJK_01	Klf4.Oct4.M01117_OTX_Q1	Klf4.Oct4.M01122_ZNF219_01	Klf4.Oct4.M01123_NANOG_01	Klf4.Oct4.M01124_OCT4_02	Klf4.Oct4.M01125_OCT4_01	Klf4.Oct4.M01142_LRH1_Q5	Klf4.Oct4.M01146_DMRT1_01	Klf4.Oct4.N00001_Sox2	Klf4.Oct4.N00002_Nanog	Klf4.Oct4.N00003_Otx2	Klf4.Oct4.N00004_Rbpj	Klf4.Oct4.N00006_Nr5a2	Klf4.Oct4.N00007_SoxOctComp	Klf4.Oct4.N00009_Klf4	Klf4.Oct4.N00010_Tcfcp2l1	Klf4.Oct4.N00012_Dax1	Klf4.Oct4.N00014_Rex1	Klf4.Oct4.M00008_SP1_01	Klf4.Oct4.M00055_NMYC_01	Klf4.Oct4.M00059_YY1_01	Klf4.Oct4.M00069_YY1_02	Klf4.Oct4.M00196_SP1_Q6	Klf4.Oct4.M00466_HIF1_Q5	Klf4.Oct4.M00480_LUN1_01	Klf4.Oct4.M00514_ATF4_Q2	Klf4.Oct4.M00647_LXR_Q3	Klf4.Oct4.M00691_ATF1_Q6	Klf4.Oct4.M00707_TFIIA_Q6	Klf4.Oct4.M00733_SMAD4_Q6	Klf4.Oct4.M00776_SREBP_Q3	Klf4.Oct4.M00793_YY1_Q6	Klf4.Oct4.M00797_HIF1_Q3	Klf4.Oct4.M00931_SP1_Q6_01	Klf4.Oct4.M00976_AHRHIF_Q6	Klf4.Oct4.M01035_YY1_Q6_02	Klf4.Oct4.M01168_SREBP_Q6	Klf4.Oct4.M01177_SREBP2_Q6	Klf4.Oct4.N00005_Sall4	Klf4.Oct4.N00017_hB_Sall4	Klf4.Sox2.M00006_MEF2_01	Klf4.Sox2.M00011_EVI1_06	Klf4.Sox2.M00026_RSRFC4_01	Klf4.Sox2.M00041_CREBP1CJUN_01	Klf4.Sox2.M00052_NFKAPPAB65_01	Klf4.Sox2.M00054_NFKAPPAB_01	Klf4.Sox2.M00063_IRF2_01	Klf4.Sox2.M00078_EVI1_01	Klf4.Sox2.M00079_EVI1_02	Klf4.Sox2.M00080_EVI1_03	Klf4.Sox2.M00081_EVI1_04	Klf4.Sox2.M00082_EVI1_05	Klf4.Sox2.M00118_MYCMAX_01	Klf4.Sox2.M00123_MYCMAX_02	Klf4.Sox2.M00134_HNF4_01	Klf4.Sox2.M00152_SRF_01	Klf4.Sox2.M00155_ARP1_01	Klf4.Sox2.M00158_COUP_01	Klf4.Sox2.M00172_AP1FJ_Q2	Klf4.Sox2.M00186_SRF_Q6	Klf4.Sox2.M00215_SRF_C	Klf4.Sox2.M00222_HAND1E47_01	Klf4.Sox2.M00225_STAT3_01	Klf4.Sox2.M00231_MEF2_02	Klf4.Sox2.M00232_MEF2_03	Klf4.Sox2.M00233_MEF2_04	Klf4.Sox2.M00243_EGR1_01	Klf4.Sox2.M00251_XBP1_01	Klf4.Sox2.M00257_RREB1_01	Klf4.Sox2.M00292_FREAC4_01	Klf4.Sox2.M00302_NFAT_Q6	Klf4.Sox2.M00322_MYCMAX_B	Klf4.Sox2.M00396_EN1_01	Klf4.Sox2.M00403_AMEF2_Q6	Klf4.Sox2.M00405_MMEF2_Q6	Klf4.Sox2.M00406_HMEF2_Q6	Klf4.Sox2.M00407_RSRFC4_Q2	Klf4.Sox2.M00412_AREB6_01	Klf4.Sox2.M00413_AREB6_02	Klf4.Sox2.M00414_AREB6_03	Klf4.Sox2.M00415_AREB6_04	Klf4.Sox2.M00419_MEIS1_01	Klf4.Sox2.M00420_MEIS1AHOXA9_01	Klf4.Sox2.M00421_MEIS1BHOXA9_02	Klf4.Sox2.M00422_FOXJ2_01	Klf4.Sox2.M00423_FOXJ2_02	Klf4.Sox2.M00446_SPZ1_01	Klf4.Sox2.M00448_ZIC1_01	Klf4.Sox2.M00462_GATA6_01	Klf4.Sox2.M00482_PITX2_Q2	Klf4.Sox2.M00483_ATF6_01	Klf4.Sox2.M00490_BACH2_01	Klf4.Sox2.M00497_STAT3_02	Klf4.Sox2.M00512_PPARG_01	Klf4.Sox2.M00513_ATF3_Q6	Klf4.Sox2.M00515_PPARG_02	Klf4.Sox2.M00517_AP1_01	Klf4.Sox2.M00528_PPARG_03	Klf4.Sox2.M00531_NERF_Q2	Klf4.Sox2.M00615_MYCMAX_03	Klf4.Sox2.M00616_AFP1_Q6	Klf4.Sox2.M00632_GATA4_Q3	Klf4.Sox2.M00638_HNF4ALPHA_Q6	Klf4.Sox2.M00671_TCF4_Q5	Klf4.Sox2.M00724_HNF3ALPHA_Q6	Klf4.Sox2.M00746_ELF1_Q6	Klf4.Sox2.M00762_DR1_Q3	Klf4.Sox2.M00763_PPAR_DR1_Q2	Klf4.Sox2.M00764_HNF4_DR1_Q3	Klf4.Sox2.M00765_COUP_DR1_Q6	Klf4.Sox2.M00771_ETS_Q4	Klf4.Sox2.M00774_NFKB_Q6_01	Klf4.Sox2.M00789_GATA_Q6	Klf4.Sox2.M00790_HNF1_Q6	Klf4.Sox2.M00791_HNF3_Q6	Klf4.Sox2.M00792_SMAD_Q6	Klf4.Sox2.M00799_MYC_Q2	Klf4.Sox2.M00801_CREB_Q3	Klf4.Sox2.M00807_EGR_Q6	Klf4.Sox2.M00810_SRF_Q4	Klf4.Sox2.M00922_SRF_Q5_01	Klf4.Sox2.M00924_AP1_Q2_01	Klf4.Sox2.M00925_AP1_Q6_01	Klf4.Sox2.M00926_AP1_Q4_01	Klf4.Sox2.M00935_NFAT_Q4_01	Klf4.Sox2.M00941_MEF2_Q6_01	Klf4.Sox2.M00967_HNF4_Q6	Klf4.Sox2.M00974_SMAD_Q6_01	Klf4.Sox2.M00982_KROX_Q6	Klf4.Sox2.M00983_MAF_Q6_01	Klf4.Sox2.M01007_SRF_Q5_02	Klf4.Sox2.M01011_HNF1_Q6_01	Klf4.Sox2.M01012_HNF3_Q6_01	Klf4.Sox2.M01016_SOX17_01	Klf4.Sox2.M01031_HNF4_Q6_01	Klf4.Sox2.M01032_HNF4_Q6_02	Klf4.Sox2.M01033_HNF4_Q6_03	Klf4.Sox2.M01036_COUPTF_Q6	Klf4.Sox2.M01075_PLZF_02	Klf4.Sox2.M01145_CMYC_01	Klf4.Sox2.M01150_DMRT5_01	Klf4.Sox2.M01154_CMYC_02	Klf4.Sox2.M01160_KID3_01	Klf4.Sox2.M00004_CMYB_01	Klf4.Sox2.M00005_AP4_01	Klf4.Sox2.M00034_P53_01	Klf4.Sox2.M00062_IRF1_01	Klf4.Sox2.M00130_FOXD3_01	Klf4.Sox2.M00175_AP4_Q5	Klf4.Sox2.M00176_AP4_Q6	Klf4.Sox2.M00183_MYB_Q6	Klf4.Sox2.M00185_NFY_Q6	Klf4.Sox2.M00189_AP2_Q6	Klf4.Sox2.M00209_NFY_C	Klf4.Sox2.M00223_STAT_01	Klf4.Sox2.M00256_NRSF_01	Klf4.Sox2.M00272_P53_02	Klf4.Sox2.M00325_NRSE_B	Klf4.Sox2.M00341_GABP_B	Klf4.Sox2.M00418_TGIF_01	Klf4.Sox2.M00450_ZIC3_01	Klf4.Sox2.M00470_AP2GAMMA_01	Klf4.Sox2.M00478_CDC5_01	Klf4.Sox2.M00494_STAT6_01	Klf4.Sox2.M00498_STAT4_01	Klf4.Sox2.M00500_STAT6_02	Klf4.Sox2.M00511_ERR1_Q2	Klf4.Sox2.M00650_MTF1_Q4	Klf4.Sox2.M00652_NRF1_Q6	Klf4.Sox2.M00655_PEA3_Q6	Klf4.Sox2.M00747_IRF1_Q6	Klf4.Sox2.M00750_HMGIY_Q6	Klf4.Sox2.M00761_P53_DECAMER_Q2	Klf4.Sox2.M00772_IRF_Q6	Klf4.Sox2.M00773_MYB_Q3	Klf4.Sox2.M00775_NFY_Q6_01	Klf4.Sox2.M00777_STAT_Q6	Klf4.Sox2.M00795_OCT_Q6	Klf4.Sox2.M00800_AP2_Q3	Klf4.Sox2.M00805_LEF1_Q2	Klf4.Sox2.M00809_FOX_Q2	Klf4.Sox2.M00913_MYB_Q5_01	Klf4.Sox2.M00915_AP2_Q6_01	Klf4.Sox2.M00927_AP4_Q6_01	Klf4.Sox2.M00932_SP1_Q4_01	Klf4.Sox2.M00933_SP1_Q2_01	Klf4.Sox2.M00963_T3R_Q6	Klf4.Sox2.M00965_DR4_Q2	Klf4.Sox2.M00971_ETS_Q6	Klf4.Sox2.M00972_IRF_Q6_01	Klf4.Sox2.M00978_LEF1TCF1_Q4	Klf4.Sox2.M00981_CREBATF_Q6	Klf4.Sox2.M00987_FOXP1_01	Klf4.Sox2.M00999_AIRE_01	Klf4.Sox2.M01000_AIRE_02	Klf4.Sox2.M01010_HMGIY_Q3	Klf4.Sox2.M01014_SOX_Q6	Klf4.Sox2.M01028_NRSF_Q4	Klf4.Sox2.M01034_EBOX_Q6_01	Klf4.Sox2.M01037_GLI_Q2	Klf4.Sox2.M01066_BLIMP1_Q6	Klf4.Sox2.M01111_RBPJK_Q4	Klf4.Sox2.M01112_RBPJK_01	Klf4.Sox2.M01117_OTX_Q1	Klf4.Sox2.M01122_ZNF219_01	Klf4.Sox2.M01123_NANOG_01	Klf4.Sox2.M01124_OCT4_02	Klf4.Sox2.M01125_OCT4_01	Klf4.Sox2.M01142_LRH1_Q5	Klf4.Sox2.M01146_DMRT1_01	Klf4.Sox2.N00001_Sox2	Klf4.Sox2.N00002_Nanog	Klf4.Sox2.N00003_Otx2	Klf4.Sox2.N00004_Rbpj	Klf4.Sox2.N00006_Nr5a2	Klf4.Sox2.N00007_SoxOctComp	Klf4.Sox2.N00009_Klf4	Klf4.Sox2.N00010_Tcfcp2l1	Klf4.Sox2.N00012_Dax1	Klf4.Sox2.N00014_Rex1	Klf4.Sox2.M00008_SP1_01	Klf4.Sox2.M00055_NMYC_01	Klf4.Sox2.M00059_YY1_01	Klf4.Sox2.M00069_YY1_02	Klf4.Sox2.M00196_SP1_Q6	Klf4.Sox2.M00466_HIF1_Q5	Klf4.Sox2.M00480_LUN1_01	Klf4.Sox2.M00514_ATF4_Q2	Klf4.Sox2.M00647_LXR_Q3	Klf4.Sox2.M00691_ATF1_Q6	Klf4.Sox2.M00707_TFIIA_Q6	Klf4.Sox2.M00733_SMAD4_Q6	Klf4.Sox2.M00776_SREBP_Q3	Klf4.Sox2.M00793_YY1_Q6	Klf4.Sox2.M00797_HIF1_Q3	Klf4.Sox2.M00931_SP1_Q6_01	Klf4.Sox2.M00976_AHRHIF_Q6	Klf4.Sox2.M01035_YY1_Q6_02	Klf4.Sox2.M01168_SREBP_Q6	Klf4.Sox2.M01177_SREBP2_Q6	Klf4.Sox2.N00005_Sall4	Klf4.Sox2.N00017_hB_Sall4	Klf4.Nanog.M00006_MEF2_01	Klf4.Nanog.M00011_EVI1_06	Klf4.Nanog.M00026_RSRFC4_01	Klf4.Nanog.M00041_CREBP1CJUN_01	Klf4.Nanog.M00052_NFKAPPAB65_01	Klf4.Nanog.M00054_NFKAPPAB_01	Klf4.Nanog.M00063_IRF2_01	Klf4.Nanog.M00078_EVI1_01	Klf4.Nanog.M00079_EVI1_02	Klf4.Nanog.M00080_EVI1_03	Klf4.Nanog.M00081_EVI1_04	Klf4.Nanog.M00082_EVI1_05	Klf4.Nanog.M00118_MYCMAX_01	Klf4.Nanog.M00123_MYCMAX_02	Klf4.Nanog.M00134_HNF4_01	Klf4.Nanog.M00152_SRF_01	Klf4.Nanog.M00155_ARP1_01	Klf4.Nanog.M00158_COUP_01	Klf4.Nanog.M00172_AP1FJ_Q2	Klf4.Nanog.M00186_SRF_Q6	Klf4.Nanog.M00215_SRF_C	Klf4.Nanog.M00222_HAND1E47_01	Klf4.Nanog.M00225_STAT3_01	Klf4.Nanog.M00231_MEF2_02	Klf4.Nanog.M00232_MEF2_03	Klf4.Nanog.M00233_MEF2_04	Klf4.Nanog.M00243_EGR1_01	Klf4.Nanog.M00251_XBP1_01	Klf4.Nanog.M00257_RREB1_01	Klf4.Nanog.M00292_FREAC4_01	Klf4.Nanog.M00302_NFAT_Q6	Klf4.Nanog.M00322_MYCMAX_B	Klf4.Nanog.M00396_EN1_01	Klf4.Nanog.M00403_AMEF2_Q6	Klf4.Nanog.M00405_MMEF2_Q6	Klf4.Nanog.M00406_HMEF2_Q6	Klf4.Nanog.M00407_RSRFC4_Q2	Klf4.Nanog.M00412_AREB6_01	Klf4.Nanog.M00413_AREB6_02	Klf4.Nanog.M00414_AREB6_03	Klf4.Nanog.M00415_AREB6_04	Klf4.Nanog.M00419_MEIS1_01	Klf4.Nanog.M00420_MEIS1AHOXA9_01	Klf4.Nanog.M00421_MEIS1BHOXA9_02	Klf4.Nanog.M00422_FOXJ2_01	Klf4.Nanog.M00423_FOXJ2_02	Klf4.Nanog.M00446_SPZ1_01	Klf4.Nanog.M00448_ZIC1_01	Klf4.Nanog.M00462_GATA6_01	Klf4.Nanog.M00482_PITX2_Q2	Klf4.Nanog.M00483_ATF6_01	Klf4.Nanog.M00490_BACH2_01	Klf4.Nanog.M00497_STAT3_02	Klf4.Nanog.M00512_PPARG_01	Klf4.Nanog.M00513_ATF3_Q6	Klf4.Nanog.M00515_PPARG_02	Klf4.Nanog.M00517_AP1_01	Klf4.Nanog.M00528_PPARG_03	Klf4.Nanog.M00531_NERF_Q2	Klf4.Nanog.M00615_MYCMAX_03	Klf4.Nanog.M00616_AFP1_Q6	Klf4.Nanog.M00632_GATA4_Q3	Klf4.Nanog.M00638_HNF4ALPHA_Q6	Klf4.Nanog.M00671_TCF4_Q5	Klf4.Nanog.M00724_HNF3ALPHA_Q6	Klf4.Nanog.M00746_ELF1_Q6	Klf4.Nanog.M00762_DR1_Q3	Klf4.Nanog.M00763_PPAR_DR1_Q2	Klf4.Nanog.M00764_HNF4_DR1_Q3	Klf4.Nanog.M00765_COUP_DR1_Q6	Klf4.Nanog.M00771_ETS_Q4	Klf4.Nanog.M00774_NFKB_Q6_01	Klf4.Nanog.M00789_GATA_Q6	Klf4.Nanog.M00790_HNF1_Q6	Klf4.Nanog.M00791_HNF3_Q6	Klf4.Nanog.M00792_SMAD_Q6	Klf4.Nanog.M00799_MYC_Q2	Klf4.Nanog.M00801_CREB_Q3	Klf4.Nanog.M00807_EGR_Q6	Klf4.Nanog.M00810_SRF_Q4	Klf4.Nanog.M00922_SRF_Q5_01	Klf4.Nanog.M00924_AP1_Q2_01	Klf4.Nanog.M00925_AP1_Q6_01	Klf4.Nanog.M00926_AP1_Q4_01	Klf4.Nanog.M00935_NFAT_Q4_01	Klf4.Nanog.M00941_MEF2_Q6_01	Klf4.Nanog.M00967_HNF4_Q6	Klf4.Nanog.M00974_SMAD_Q6_01	Klf4.Nanog.M00982_KROX_Q6	Klf4.Nanog.M00983_MAF_Q6_01	Klf4.Nanog.M01007_SRF_Q5_02	Klf4.Nanog.M01011_HNF1_Q6_01	Klf4.Nanog.M01012_HNF3_Q6_01	Klf4.Nanog.M01016_SOX17_01	Klf4.Nanog.M01031_HNF4_Q6_01	Klf4.Nanog.M01032_HNF4_Q6_02	Klf4.Nanog.M01033_HNF4_Q6_03	Klf4.Nanog.M01036_COUPTF_Q6	Klf4.Nanog.M01075_PLZF_02	Klf4.Nanog.M01145_CMYC_01	Klf4.Nanog.M01150_DMRT5_01	Klf4.Nanog.M01154_CMYC_02	Klf4.Nanog.M01160_KID3_01	Klf4.Nanog.M00004_CMYB_01	Klf4.Nanog.M00005_AP4_01	Klf4.Nanog.M00034_P53_01	Klf4.Nanog.M00062_IRF1_01	Klf4.Nanog.M00130_FOXD3_01	Klf4.Nanog.M00175_AP4_Q5	Klf4.Nanog.M00176_AP4_Q6	Klf4.Nanog.M00183_MYB_Q6	Klf4.Nanog.M00185_NFY_Q6	Klf4.Nanog.M00189_AP2_Q6	Klf4.Nanog.M00209_NFY_C	Klf4.Nanog.M00223_STAT_01	Klf4.Nanog.M00256_NRSF_01	Klf4.Nanog.M00272_P53_02	Klf4.Nanog.M00325_NRSE_B	Klf4.Nanog.M00341_GABP_B	Klf4.Nanog.M00418_TGIF_01	Klf4.Nanog.M00450_ZIC3_01	Klf4.Nanog.M00470_AP2GAMMA_01	Klf4.Nanog.M00478_CDC5_01	Klf4.Nanog.M00494_STAT6_01	Klf4.Nanog.M00498_STAT4_01	Klf4.Nanog.M00500_STAT6_02	Klf4.Nanog.M00511_ERR1_Q2	Klf4.Nanog.M00650_MTF1_Q4	Klf4.Nanog.M00652_NRF1_Q6	Klf4.Nanog.M00655_PEA3_Q6	Klf4.Nanog.M00747_IRF1_Q6	Klf4.Nanog.M00750_HMGIY_Q6	Klf4.Nanog.M00761_P53_DECAMER_Q2	Klf4.Nanog.M00772_IRF_Q6	Klf4.Nanog.M00773_MYB_Q3	Klf4.Nanog.M00775_NFY_Q6_01	Klf4.Nanog.M00777_STAT_Q6	Klf4.Nanog.M00795_OCT_Q6	Klf4.Nanog.M00800_AP2_Q3	Klf4.Nanog.M00805_LEF1_Q2	Klf4.Nanog.M00809_FOX_Q2	Klf4.Nanog.M00913_MYB_Q5_01	Klf4.Nanog.M00915_AP2_Q6_01	Klf4.Nanog.M00927_AP4_Q6_01	Klf4.Nanog.M00932_SP1_Q4_01	Klf4.Nanog.M00933_SP1_Q2_01	Klf4.Nanog.M00963_T3R_Q6	Klf4.Nanog.M00965_DR4_Q2	Klf4.Nanog.M00971_ETS_Q6	Klf4.Nanog.M00972_IRF_Q6_01	Klf4.Nanog.M00978_LEF1TCF1_Q4	Klf4.Nanog.M00981_CREBATF_Q6	Klf4.Nanog.M00987_FOXP1_01	Klf4.Nanog.M00999_AIRE_01	Klf4.Nanog.M01000_AIRE_02	Klf4.Nanog.M01010_HMGIY_Q3	Klf4.Nanog.M01014_SOX_Q6	Klf4.Nanog.M01028_NRSF_Q4	Klf4.Nanog.M01034_EBOX_Q6_01	Klf4.Nanog.M01037_GLI_Q2	Klf4.Nanog.M01066_BLIMP1_Q6	Klf4.Nanog.M01111_RBPJK_Q4	Klf4.Nanog.M01112_RBPJK_01	Klf4.Nanog.M01117_OTX_Q1	Klf4.Nanog.M01122_ZNF219_01	Klf4.Nanog.M01123_NANOG_01	Klf4.Nanog.M01124_OCT4_02	Klf4.Nanog.M01125_OCT4_01	Klf4.Nanog.M01142_LRH1_Q5	Klf4.Nanog.M01146_DMRT1_01	Klf4.Nanog.N00001_Sox2	Klf4.Nanog.N00002_Nanog	Klf4.Nanog.N00003_Otx2	Klf4.Nanog.N00004_Rbpj	Klf4.Nanog.N00006_Nr5a2	Klf4.Nanog.N00007_SoxOctComp	Klf4.Nanog.N00009_Klf4	Klf4.Nanog.N00010_Tcfcp2l1	Klf4.Nanog.N00012_Dax1	Klf4.Nanog.N00014_Rex1	Klf4.Nanog.M00008_SP1_01	Klf4.Nanog.M00055_NMYC_01	Klf4.Nanog.M00059_YY1_01	Klf4.Nanog.M00069_YY1_02	Klf4.Nanog.M00196_SP1_Q6	Klf4.Nanog.M00466_HIF1_Q5	Klf4.Nanog.M00480_LUN1_01	Klf4.Nanog.M00514_ATF4_Q2	Klf4.Nanog.M00647_LXR_Q3	Klf4.Nanog.M00691_ATF1_Q6	Klf4.Nanog.M00707_TFIIA_Q6	Klf4.Nanog.M00733_SMAD4_Q6	Klf4.Nanog.M00776_SREBP_Q3	Klf4.Nanog.M00793_YY1_Q6	Klf4.Nanog.M00797_HIF1_Q3	Klf4.Nanog.M00931_SP1_Q6_01	Klf4.Nanog.M00976_AHRHIF_Q6	Klf4.Nanog.M01035_YY1_Q6_02	Klf4.Nanog.M01168_SREBP_Q6	Klf4.Nanog.M01177_SREBP2_Q6	Klf4.Nanog.N00005_Sall4	Klf4.Nanog.N00017_hB_Sall4	Klf4.Smad1.M00006_MEF2_01	Klf4.Smad1.M00011_EVI1_06	Klf4.Smad1.M00026_RSRFC4_01	Klf4.Smad1.M00041_CREBP1CJUN_01	Klf4.Smad1.M00052_NFKAPPAB65_01	Klf4.Smad1.M00054_NFKAPPAB_01	Klf4.Smad1.M00063_IRF2_01	Klf4.Smad1.M00078_EVI1_01	Klf4.Smad1.M00079_EVI1_02	Klf4.Smad1.M00080_EVI1_03	Klf4.Smad1.M00081_EVI1_04	Klf4.Smad1.M00082_EVI1_05	Klf4.Smad1.M00118_MYCMAX_01	Klf4.Smad1.M00123_MYCMAX_02	Klf4.Smad1.M00134_HNF4_01	Klf4.Smad1.M00152_SRF_01	Klf4.Smad1.M00155_ARP1_01	Klf4.Smad1.M00158_COUP_01	Klf4.Smad1.M00172_AP1FJ_Q2	Klf4.Smad1.M00186_SRF_Q6	Klf4.Smad1.M00215_SRF_C	Klf4.Smad1.M00222_HAND1E47_01	Klf4.Smad1.M00225_STAT3_01	Klf4.Smad1.M00231_MEF2_02	Klf4.Smad1.M00232_MEF2_03	Klf4.Smad1.M00233_MEF2_04	Klf4.Smad1.M00243_EGR1_01	Klf4.Smad1.M00251_XBP1_01	Klf4.Smad1.M00257_RREB1_01	Klf4.Smad1.M00292_FREAC4_01	Klf4.Smad1.M00302_NFAT_Q6	Klf4.Smad1.M00322_MYCMAX_B	Klf4.Smad1.M00396_EN1_01	Klf4.Smad1.M00403_AMEF2_Q6	Klf4.Smad1.M00405_MMEF2_Q6	Klf4.Smad1.M00406_HMEF2_Q6	Klf4.Smad1.M00407_RSRFC4_Q2	Klf4.Smad1.M00412_AREB6_01	Klf4.Smad1.M00413_AREB6_02	Klf4.Smad1.M00414_AREB6_03	Klf4.Smad1.M00415_AREB6_04	Klf4.Smad1.M00419_MEIS1_01	Klf4.Smad1.M00420_MEIS1AHOXA9_01	Klf4.Smad1.M00421_MEIS1BHOXA9_02	Klf4.Smad1.M00422_FOXJ2_01	Klf4.Smad1.M00423_FOXJ2_02	Klf4.Smad1.M00446_SPZ1_01	Klf4.Smad1.M00448_ZIC1_01	Klf4.Smad1.M00462_GATA6_01	Klf4.Smad1.M00482_PITX2_Q2	Klf4.Smad1.M00483_ATF6_01	Klf4.Smad1.M00490_BACH2_01	Klf4.Smad1.M00497_STAT3_02	Klf4.Smad1.M00512_PPARG_01	Klf4.Smad1.M00513_ATF3_Q6	Klf4.Smad1.M00515_PPARG_02	Klf4.Smad1.M00517_AP1_01	Klf4.Smad1.M00528_PPARG_03	Klf4.Smad1.M00531_NERF_Q2	Klf4.Smad1.M00615_MYCMAX_03	Klf4.Smad1.M00616_AFP1_Q6	Klf4.Smad1.M00632_GATA4_Q3	Klf4.Smad1.M00638_HNF4ALPHA_Q6	Klf4.Smad1.M00671_TCF4_Q5	Klf4.Smad1.M00724_HNF3ALPHA_Q6	Klf4.Smad1.M00746_ELF1_Q6	Klf4.Smad1.M00762_DR1_Q3	Klf4.Smad1.M00763_PPAR_DR1_Q2	Klf4.Smad1.M00764_HNF4_DR1_Q3	Klf4.Smad1.M00765_COUP_DR1_Q6	Klf4.Smad1.M00771_ETS_Q4	Klf4.Smad1.M00774_NFKB_Q6_01	Klf4.Smad1.M00789_GATA_Q6	Klf4.Smad1.M00790_HNF1_Q6	Klf4.Smad1.M00791_HNF3_Q6	Klf4.Smad1.M00792_SMAD_Q6	Klf4.Smad1.M00799_MYC_Q2	Klf4.Smad1.M00801_CREB_Q3	Klf4.Smad1.M00807_EGR_Q6	Klf4.Smad1.M00810_SRF_Q4	Klf4.Smad1.M00922_SRF_Q5_01	Klf4.Smad1.M00924_AP1_Q2_01	Klf4.Smad1.M00925_AP1_Q6_01	Klf4.Smad1.M00926_AP1_Q4_01	Klf4.Smad1.M00935_NFAT_Q4_01	Klf4.Smad1.M00941_MEF2_Q6_01	Klf4.Smad1.M00967_HNF4_Q6	Klf4.Smad1.M00974_SMAD_Q6_01	Klf4.Smad1.M00982_KROX_Q6	Klf4.Smad1.M00983_MAF_Q6_01	Klf4.Smad1.M01007_SRF_Q5_02	Klf4.Smad1.M01011_HNF1_Q6_01	Klf4.Smad1.M01012_HNF3_Q6_01	Klf4.Smad1.M01016_SOX17_01	Klf4.Smad1.M01031_HNF4_Q6_01	Klf4.Smad1.M01032_HNF4_Q6_02	Klf4.Smad1.M01033_HNF4_Q6_03	Klf4.Smad1.M01036_COUPTF_Q6	Klf4.Smad1.M01075_PLZF_02	Klf4.Smad1.M01145_CMYC_01	Klf4.Smad1.M01150_DMRT5_01	Klf4.Smad1.M01154_CMYC_02	Klf4.Smad1.M01160_KID3_01	Klf4.Smad1.M00004_CMYB_01	Klf4.Smad1.M00005_AP4_01	Klf4.Smad1.M00034_P53_01	Klf4.Smad1.M00062_IRF1_01	Klf4.Smad1.M00130_FOXD3_01	Klf4.Smad1.M00175_AP4_Q5	Klf4.Smad1.M00176_AP4_Q6	Klf4.Smad1.M00183_MYB_Q6	Klf4.Smad1.M00185_NFY_Q6	Klf4.Smad1.M00189_AP2_Q6	Klf4.Smad1.M00209_NFY_C	Klf4.Smad1.M00223_STAT_01	Klf4.Smad1.M00256_NRSF_01	Klf4.Smad1.M00272_P53_02	Klf4.Smad1.M00325_NRSE_B	Klf4.Smad1.M00341_GABP_B	Klf4.Smad1.M00418_TGIF_01	Klf4.Smad1.M00450_ZIC3_01	Klf4.Smad1.M00470_AP2GAMMA_01	Klf4.Smad1.M00478_CDC5_01	Klf4.Smad1.M00494_STAT6_01	Klf4.Smad1.M00498_STAT4_01	Klf4.Smad1.M00500_STAT6_02	Klf4.Smad1.M00511_ERR1_Q2	Klf4.Smad1.M00650_MTF1_Q4	Klf4.Smad1.M00652_NRF1_Q6	Klf4.Smad1.M00655_PEA3_Q6	Klf4.Smad1.M00747_IRF1_Q6	Klf4.Smad1.M00750_HMGIY_Q6	Klf4.Smad1.M00761_P53_DECAMER_Q2	Klf4.Smad1.M00772_IRF_Q6	Klf4.Smad1.M00773_MYB_Q3	Klf4.Smad1.M00775_NFY_Q6_01	Klf4.Smad1.M00777_STAT_Q6	Klf4.Smad1.M00795_OCT_Q6	Klf4.Smad1.M00800_AP2_Q3	Klf4.Smad1.M00805_LEF1_Q2	Klf4.Smad1.M00809_FOX_Q2	Klf4.Smad1.M00913_MYB_Q5_01	Klf4.Smad1.M00915_AP2_Q6_01	Klf4.Smad1.M00927_AP4_Q6_01	Klf4.Smad1.M00932_SP1_Q4_01	Klf4.Smad1.M00933_SP1_Q2_01	Klf4.Smad1.M00963_T3R_Q6	Klf4.Smad1.M00965_DR4_Q2	Klf4.Smad1.M00971_ETS_Q6	Klf4.Smad1.M00972_IRF_Q6_01	Klf4.Smad1.M00978_LEF1TCF1_Q4	Klf4.Smad1.M00981_CREBATF_Q6	Klf4.Smad1.M00987_FOXP1_01	Klf4.Smad1.M00999_AIRE_01	Klf4.Smad1.M01000_AIRE_02	Klf4.Smad1.M01010_HMGIY_Q3	Klf4.Smad1.M01014_SOX_Q6	Klf4.Smad1.M01028_NRSF_Q4	Klf4.Smad1.M01034_EBOX_Q6_01	Klf4.Smad1.M01037_GLI_Q2	Klf4.Smad1.M01066_BLIMP1_Q6	Klf4.Smad1.M01111_RBPJK_Q4	Klf4.Smad1.M01112_RBPJK_01	Klf4.Smad1.M01117_OTX_Q1	Klf4.Smad1.M01122_ZNF219_01	Klf4.Smad1.M01123_NANOG_01	Klf4.Smad1.M01124_OCT4_02	Klf4.Smad1.M01125_OCT4_01	Klf4.Smad1.M01142_LRH1_Q5	Klf4.Smad1.M01146_DMRT1_01	Klf4.Smad1.N00001_Sox2	Klf4.Smad1.N00002_Nanog	Klf4.Smad1.N00003_Otx2	Klf4.Smad1.N00004_Rbpj	Klf4.Smad1.N00006_Nr5a2	Klf4.Smad1.N00007_SoxOctComp	Klf4.Smad1.N00009_Klf4	Klf4.Smad1.N00010_Tcfcp2l1	Klf4.Smad1.N00012_Dax1	Klf4.Smad1.N00014_Rex1	Klf4.Smad1.M00008_SP1_01	Klf4.Smad1.M00055_NMYC_01	Klf4.Smad1.M00059_YY1_01	Klf4.Smad1.M00069_YY1_02	Klf4.Smad1.M00196_SP1_Q6	Klf4.Smad1.M00466_HIF1_Q5	Klf4.Smad1.M00480_LUN1_01	Klf4.Smad1.M00514_ATF4_Q2	Klf4.Smad1.M00647_LXR_Q3	Klf4.Smad1.M00691_ATF1_Q6	Klf4.Smad1.M00707_TFIIA_Q6	Klf4.Smad1.M00733_SMAD4_Q6	Klf4.Smad1.M00776_SREBP_Q3	Klf4.Smad1.M00793_YY1_Q6	Klf4.Smad1.M00797_HIF1_Q3	Klf4.Smad1.M00931_SP1_Q6_01	Klf4.Smad1.M00976_AHRHIF_Q6	Klf4.Smad1.M01035_YY1_Q6_02	Klf4.Smad1.M01168_SREBP_Q6	Klf4.Smad1.M01177_SREBP2_Q6	Klf4.Smad1.N00005_Sall4	Klf4.Smad1.N00017_hB_Sall4	Klf4.STAT3.M00006_MEF2_01	Klf4.STAT3.M00011_EVI1_06	Klf4.STAT3.M00026_RSRFC4_01	Klf4.STAT3.M00041_CREBP1CJUN_01	Klf4.STAT3.M00052_NFKAPPAB65_01	Klf4.STAT3.M00054_NFKAPPAB_01	Klf4.STAT3.M00063_IRF2_01	Klf4.STAT3.M00078_EVI1_01	Klf4.STAT3.M00079_EVI1_02	Klf4.STAT3.M00080_EVI1_03	Klf4.STAT3.M00081_EVI1_04	Klf4.STAT3.M00082_EVI1_05	Klf4.STAT3.M00118_MYCMAX_01	Klf4.STAT3.M00123_MYCMAX_02	Klf4.STAT3.M00134_HNF4_01	Klf4.STAT3.M00152_SRF_01	Klf4.STAT3.M00155_ARP1_01	Klf4.STAT3.M00158_COUP_01	Klf4.STAT3.M00172_AP1FJ_Q2	Klf4.STAT3.M00186_SRF_Q6	Klf4.STAT3.M00215_SRF_C	Klf4.STAT3.M00222_HAND1E47_01	Klf4.STAT3.M00225_STAT3_01	Klf4.STAT3.M00231_MEF2_02	Klf4.STAT3.M00232_MEF2_03	Klf4.STAT3.M00233_MEF2_04	Klf4.STAT3.M00243_EGR1_01	Klf4.STAT3.M00251_XBP1_01	Klf4.STAT3.M00257_RREB1_01	Klf4.STAT3.M00292_FREAC4_01	Klf4.STAT3.M00302_NFAT_Q6	Klf4.STAT3.M00322_MYCMAX_B	Klf4.STAT3.M00396_EN1_01	Klf4.STAT3.M00403_AMEF2_Q6	Klf4.STAT3.M00405_MMEF2_Q6	Klf4.STAT3.M00406_HMEF2_Q6	Klf4.STAT3.M00407_RSRFC4_Q2	Klf4.STAT3.M00412_AREB6_01	Klf4.STAT3.M00413_AREB6_02	Klf4.STAT3.M00414_AREB6_03	Klf4.STAT3.M00415_AREB6_04	Klf4.STAT3.M00419_MEIS1_01	Klf4.STAT3.M00420_MEIS1AHOXA9_01	Klf4.STAT3.M00421_MEIS1BHOXA9_02	Klf4.STAT3.M00422_FOXJ2_01	Klf4.STAT3.M00423_FOXJ2_02	Klf4.STAT3.M00446_SPZ1_01	Klf4.STAT3.M00448_ZIC1_01	Klf4.STAT3.M00462_GATA6_01	Klf4.STAT3.M00482_PITX2_Q2	Klf4.STAT3.M00483_ATF6_01	Klf4.STAT3.M00490_BACH2_01	Klf4.STAT3.M00497_STAT3_02	Klf4.STAT3.M00512_PPARG_01	Klf4.STAT3.M00513_ATF3_Q6	Klf4.STAT3.M00515_PPARG_02	Klf4.STAT3.M00517_AP1_01	Klf4.STAT3.M00528_PPARG_03	Klf4.STAT3.M00531_NERF_Q2	Klf4.STAT3.M00615_MYCMAX_03	Klf4.STAT3.M00616_AFP1_Q6	Klf4.STAT3.M00632_GATA4_Q3	Klf4.STAT3.M00638_HNF4ALPHA_Q6	Klf4.STAT3.M00671_TCF4_Q5	Klf4.STAT3.M00724_HNF3ALPHA_Q6	Klf4.STAT3.M00746_ELF1_Q6	Klf4.STAT3.M00762_DR1_Q3	Klf4.STAT3.M00763_PPAR_DR1_Q2	Klf4.STAT3.M00764_HNF4_DR1_Q3	Klf4.STAT3.M00765_COUP_DR1_Q6	Klf4.STAT3.M00771_ETS_Q4	Klf4.STAT3.M00774_NFKB_Q6_01	Klf4.STAT3.M00789_GATA_Q6	Klf4.STAT3.M00790_HNF1_Q6	Klf4.STAT3.M00791_HNF3_Q6	Klf4.STAT3.M00792_SMAD_Q6	Klf4.STAT3.M00799_MYC_Q2	Klf4.STAT3.M00801_CREB_Q3	Klf4.STAT3.M00807_EGR_Q6	Klf4.STAT3.M00810_SRF_Q4	Klf4.STAT3.M00922_SRF_Q5_01	Klf4.STAT3.M00924_AP1_Q2_01	Klf4.STAT3.M00925_AP1_Q6_01	Klf4.STAT3.M00926_AP1_Q4_01	Klf4.STAT3.M00935_NFAT_Q4_01	Klf4.STAT3.M00941_MEF2_Q6_01	Klf4.STAT3.M00967_HNF4_Q6	Klf4.STAT3.M00974_SMAD_Q6_01	Klf4.STAT3.M00982_KROX_Q6	Klf4.STAT3.M00983_MAF_Q6_01	Klf4.STAT3.M01007_SRF_Q5_02	Klf4.STAT3.M01011_HNF1_Q6_01	Klf4.STAT3.M01012_HNF3_Q6_01	Klf4.STAT3.M01016_SOX17_01	Klf4.STAT3.M01031_HNF4_Q6_01	Klf4.STAT3.M01032_HNF4_Q6_02	Klf4.STAT3.M01033_HNF4_Q6_03	Klf4.STAT3.M01036_COUPTF_Q6	Klf4.STAT3.M01075_PLZF_02	Klf4.STAT3.M01145_CMYC_01	Klf4.STAT3.M01150_DMRT5_01	Klf4.STAT3.M01154_CMYC_02	Klf4.STAT3.M01160_KID3_01	Klf4.STAT3.M00004_CMYB_01	Klf4.STAT3.M00005_AP4_01	Klf4.STAT3.M00034_P53_01	Klf4.STAT3.M00062_IRF1_01	Klf4.STAT3.M00130_FOXD3_01	Klf4.STAT3.M00175_AP4_Q5	Klf4.STAT3.M00176_AP4_Q6	Klf4.STAT3.M00183_MYB_Q6	Klf4.STAT3.M00185_NFY_Q6	Klf4.STAT3.M00189_AP2_Q6	Klf4.STAT3.M00209_NFY_C	Klf4.STAT3.M00223_STAT_01	Klf4.STAT3.M00256_NRSF_01	Klf4.STAT3.M00272_P53_02	Klf4.STAT3.M00325_NRSE_B	Klf4.STAT3.M00341_GABP_B	Klf4.STAT3.M00418_TGIF_01	Klf4.STAT3.M00450_ZIC3_01	Klf4.STAT3.M00470_AP2GAMMA_01	Klf4.STAT3.M00478_CDC5_01	Klf4.STAT3.M00494_STAT6_01	Klf4.STAT3.M00498_STAT4_01	Klf4.STAT3.M00500_STAT6_02	Klf4.STAT3.M00511_ERR1_Q2	Klf4.STAT3.M00650_MTF1_Q4	Klf4.STAT3.M00652_NRF1_Q6	Klf4.STAT3.M00655_PEA3_Q6	Klf4.STAT3.M00747_IRF1_Q6	Klf4.STAT3.M00750_HMGIY_Q6	Klf4.STAT3.M00761_P53_DECAMER_Q2	Klf4.STAT3.M00772_IRF_Q6	Klf4.STAT3.M00773_MYB_Q3	Klf4.STAT3.M00775_NFY_Q6_01	Klf4.STAT3.M00777_STAT_Q6	Klf4.STAT3.M00795_OCT_Q6	Klf4.STAT3.M00800_AP2_Q3	Klf4.STAT3.M00805_LEF1_Q2	Klf4.STAT3.M00809_FOX_Q2	Klf4.STAT3.M00913_MYB_Q5_01	Klf4.STAT3.M00915_AP2_Q6_01	Klf4.STAT3.M00927_AP4_Q6_01	Klf4.STAT3.M00932_SP1_Q4_01	Klf4.STAT3.M00933_SP1_Q2_01	Klf4.STAT3.M00963_T3R_Q6	Klf4.STAT3.M00965_DR4_Q2	Klf4.STAT3.M00971_ETS_Q6	Klf4.STAT3.M00972_IRF_Q6_01	Klf4.STAT3.M00978_LEF1TCF1_Q4	Klf4.STAT3.M00981_CREBATF_Q6	Klf4.STAT3.M00987_FOXP1_01	Klf4.STAT3.M00999_AIRE_01	Klf4.STAT3.M01000_AIRE_02	Klf4.STAT3.M01010_HMGIY_Q3	Klf4.STAT3.M01014_SOX_Q6	Klf4.STAT3.M01028_NRSF_Q4	Klf4.STAT3.M01034_EBOX_Q6_01	Klf4.STAT3.M01037_GLI_Q2	Klf4.STAT3.M01066_BLIMP1_Q6	Klf4.STAT3.M01111_RBPJK_Q4	Klf4.STAT3.M01112_RBPJK_01	Klf4.STAT3.M01117_OTX_Q1	Klf4.STAT3.M01122_ZNF219_01	Klf4.STAT3.M01123_NANOG_01	Klf4.STAT3.M01124_OCT4_02	Klf4.STAT3.M01125_OCT4_01	Klf4.STAT3.M01142_LRH1_Q5	Klf4.STAT3.M01146_DMRT1_01	Klf4.STAT3.N00001_Sox2	Klf4.STAT3.N00002_Nanog	Klf4.STAT3.N00003_Otx2	Klf4.STAT3.N00004_Rbpj	Klf4.STAT3.N00006_Nr5a2	Klf4.STAT3.N00007_SoxOctComp	Klf4.STAT3.N00009_Klf4	Klf4.STAT3.N00010_Tcfcp2l1	Klf4.STAT3.N00012_Dax1	Klf4.STAT3.N00014_Rex1	Klf4.STAT3.M00008_SP1_01	Klf4.STAT3.M00055_NMYC_01	Klf4.STAT3.M00059_YY1_01	Klf4.STAT3.M00069_YY1_02	Klf4.STAT3.M00196_SP1_Q6	Klf4.STAT3.M00466_HIF1_Q5	Klf4.STAT3.M00480_LUN1_01	Klf4.STAT3.M00514_ATF4_Q2	Klf4.STAT3.M00647_LXR_Q3	Klf4.STAT3.M00691_ATF1_Q6	Klf4.STAT3.M00707_TFIIA_Q6	Klf4.STAT3.M00733_SMAD4_Q6	Klf4.STAT3.M00776_SREBP_Q3	Klf4.STAT3.M00793_YY1_Q6	Klf4.STAT3.M00797_HIF1_Q3	Klf4.STAT3.M00931_SP1_Q6_01	Klf4.STAT3.M00976_AHRHIF_Q6	Klf4.STAT3.M01035_YY1_Q6_02	Klf4.STAT3.M01168_SREBP_Q6	Klf4.STAT3.M01177_SREBP2_Q6	Klf4.STAT3.N00005_Sall4	Klf4.STAT3.N00017_hB_Sall4	Klf4.Tcfcp2l1.M00006_MEF2_01	Klf4.Tcfcp2l1.M00011_EVI1_06	Klf4.Tcfcp2l1.M00026_RSRFC4_01	Klf4.Tcfcp2l1.M00041_CREBP1CJUN_01	Klf4.Tcfcp2l1.M00052_NFKAPPAB65_01	Klf4.Tcfcp2l1.M00054_NFKAPPAB_01	Klf4.Tcfcp2l1.M00063_IRF2_01	Klf4.Tcfcp2l1.M00078_EVI1_01	Klf4.Tcfcp2l1.M00079_EVI1_02	Klf4.Tcfcp2l1.M00080_EVI1_03	Klf4.Tcfcp2l1.M00081_EVI1_04	Klf4.Tcfcp2l1.M00082_EVI1_05	Klf4.Tcfcp2l1.M00118_MYCMAX_01	Klf4.Tcfcp2l1.M00123_MYCMAX_02	Klf4.Tcfcp2l1.M00134_HNF4_01	Klf4.Tcfcp2l1.M00152_SRF_01	Klf4.Tcfcp2l1.M00155_ARP1_01	Klf4.Tcfcp2l1.M00158_COUP_01	Klf4.Tcfcp2l1.M00172_AP1FJ_Q2	Klf4.Tcfcp2l1.M00186_SRF_Q6	Klf4.Tcfcp2l1.M00215_SRF_C	Klf4.Tcfcp2l1.M00222_HAND1E47_01	Klf4.Tcfcp2l1.M00225_STAT3_01	Klf4.Tcfcp2l1.M00231_MEF2_02	Klf4.Tcfcp2l1.M00232_MEF2_03	Klf4.Tcfcp2l1.M00233_MEF2_04	Klf4.Tcfcp2l1.M00243_EGR1_01	Klf4.Tcfcp2l1.M00251_XBP1_01	Klf4.Tcfcp2l1.M00257_RREB1_01	Klf4.Tcfcp2l1.M00292_FREAC4_01	Klf4.Tcfcp2l1.M00302_NFAT_Q6	Klf4.Tcfcp2l1.M00322_MYCMAX_B	Klf4.Tcfcp2l1.M00396_EN1_01	Klf4.Tcfcp2l1.M00403_AMEF2_Q6	Klf4.Tcfcp2l1.M00405_MMEF2_Q6	Klf4.Tcfcp2l1.M00406_HMEF2_Q6	Klf4.Tcfcp2l1.M00407_RSRFC4_Q2	Klf4.Tcfcp2l1.M00412_AREB6_01	Klf4.Tcfcp2l1.M00413_AREB6_02	Klf4.Tcfcp2l1.M00414_AREB6_03	Klf4.Tcfcp2l1.M00415_AREB6_04	Klf4.Tcfcp2l1.M00419_MEIS1_01	Klf4.Tcfcp2l1.M00420_MEIS1AHOXA9_01	Klf4.Tcfcp2l1.M00421_MEIS1BHOXA9_02	Klf4.Tcfcp2l1.M00422_FOXJ2_01	Klf4.Tcfcp2l1.M00423_FOXJ2_02	Klf4.Tcfcp2l1.M00446_SPZ1_01	Klf4.Tcfcp2l1.M00448_ZIC1_01	Klf4.Tcfcp2l1.M00462_GATA6_01	Klf4.Tcfcp2l1.M00482_PITX2_Q2	Klf4.Tcfcp2l1.M00483_ATF6_01	Klf4.Tcfcp2l1.M00490_BACH2_01	Klf4.Tcfcp2l1.M00497_STAT3_02	Klf4.Tcfcp2l1.M00512_PPARG_01	Klf4.Tcfcp2l1.M00513_ATF3_Q6	Klf4.Tcfcp2l1.M00515_PPARG_02	Klf4.Tcfcp2l1.M00517_AP1_01	Klf4.Tcfcp2l1.M00528_PPARG_03	Klf4.Tcfcp2l1.M00531_NERF_Q2	Klf4.Tcfcp2l1.M00615_MYCMAX_03	Klf4.Tcfcp2l1.M00616_AFP1_Q6	Klf4.Tcfcp2l1.M00632_GATA4_Q3	Klf4.Tcfcp2l1.M00638_HNF4ALPHA_Q6	Klf4.Tcfcp2l1.M00671_TCF4_Q5	Klf4.Tcfcp2l1.M00724_HNF3ALPHA_Q6	Klf4.Tcfcp2l1.M00746_ELF1_Q6	Klf4.Tcfcp2l1.M00762_DR1_Q3	Klf4.Tcfcp2l1.M00763_PPAR_DR1_Q2	Klf4.Tcfcp2l1.M00764_HNF4_DR1_Q3	Klf4.Tcfcp2l1.M00765_COUP_DR1_Q6	Klf4.Tcfcp2l1.M00771_ETS_Q4	Klf4.Tcfcp2l1.M00774_NFKB_Q6_01	Klf4.Tcfcp2l1.M00789_GATA_Q6	Klf4.Tcfcp2l1.M00790_HNF1_Q6	Klf4.Tcfcp2l1.M00791_HNF3_Q6	Klf4.Tcfcp2l1.M00792_SMAD_Q6	Klf4.Tcfcp2l1.M00799_MYC_Q2	Klf4.Tcfcp2l1.M00801_CREB_Q3	Klf4.Tcfcp2l1.M00807_EGR_Q6	Klf4.Tcfcp2l1.M00810_SRF_Q4	Klf4.Tcfcp2l1.M00922_SRF_Q5_01	Klf4.Tcfcp2l1.M00924_AP1_Q2_01	Klf4.Tcfcp2l1.M00925_AP1_Q6_01	Klf4.Tcfcp2l1.M00926_AP1_Q4_01	Klf4.Tcfcp2l1.M00935_NFAT_Q4_01	Klf4.Tcfcp2l1.M00941_MEF2_Q6_01	Klf4.Tcfcp2l1.M00967_HNF4_Q6	Klf4.Tcfcp2l1.M00974_SMAD_Q6_01	Klf4.Tcfcp2l1.M00982_KROX_Q6	Klf4.Tcfcp2l1.M00983_MAF_Q6_01	Klf4.Tcfcp2l1.M01007_SRF_Q5_02	Klf4.Tcfcp2l1.M01011_HNF1_Q6_01	Klf4.Tcfcp2l1.M01012_HNF3_Q6_01	Klf4.Tcfcp2l1.M01016_SOX17_01	Klf4.Tcfcp2l1.M01031_HNF4_Q6_01	Klf4.Tcfcp2l1.M01032_HNF4_Q6_02	Klf4.Tcfcp2l1.M01033_HNF4_Q6_03	Klf4.Tcfcp2l1.M01036_COUPTF_Q6	Klf4.Tcfcp2l1.M01075_PLZF_02	Klf4.Tcfcp2l1.M01145_CMYC_01	Klf4.Tcfcp2l1.M01150_DMRT5_01	Klf4.Tcfcp2l1.M01154_CMYC_02	Klf4.Tcfcp2l1.M01160_KID3_01	Klf4.Tcfcp2l1.M00004_CMYB_01	Klf4.Tcfcp2l1.M00005_AP4_01	Klf4.Tcfcp2l1.M00034_P53_01	Klf4.Tcfcp2l1.M00062_IRF1_01	Klf4.Tcfcp2l1.M00130_FOXD3_01	Klf4.Tcfcp2l1.M00175_AP4_Q5	Klf4.Tcfcp2l1.M00176_AP4_Q6	Klf4.Tcfcp2l1.M00183_MYB_Q6	Klf4.Tcfcp2l1.M00185_NFY_Q6	Klf4.Tcfcp2l1.M00189_AP2_Q6	Klf4.Tcfcp2l1.M00209_NFY_C	Klf4.Tcfcp2l1.M00223_STAT_01	Klf4.Tcfcp2l1.M00256_NRSF_01	Klf4.Tcfcp2l1.M00272_P53_02	Klf4.Tcfcp2l1.M00325_NRSE_B	Klf4.Tcfcp2l1.M00341_GABP_B	Klf4.Tcfcp2l1.M00418_TGIF_01	Klf4.Tcfcp2l1.M00450_ZIC3_01	Klf4.Tcfcp2l1.M00470_AP2GAMMA_01	Klf4.Tcfcp2l1.M00478_CDC5_01	Klf4.Tcfcp2l1.M00494_STAT6_01	Klf4.Tcfcp2l1.M00498_STAT4_01	Klf4.Tcfcp2l1.M00500_STAT6_02	Klf4.Tcfcp2l1.M00511_ERR1_Q2	Klf4.Tcfcp2l1.M00650_MTF1_Q4	Klf4.Tcfcp2l1.M00652_NRF1_Q6	Klf4.Tcfcp2l1.M00655_PEA3_Q6	Klf4.Tcfcp2l1.M00747_IRF1_Q6	Klf4.Tcfcp2l1.M00750_HMGIY_Q6	Klf4.Tcfcp2l1.M00761_P53_DECAMER_Q2	Klf4.Tcfcp2l1.M00772_IRF_Q6	Klf4.Tcfcp2l1.M00773_MYB_Q3	Klf4.Tcfcp2l1.M00775_NFY_Q6_01	Klf4.Tcfcp2l1.M00777_STAT_Q6	Klf4.Tcfcp2l1.M00795_OCT_Q6	Klf4.Tcfcp2l1.M00800_AP2_Q3	Klf4.Tcfcp2l1.M00805_LEF1_Q2	Klf4.Tcfcp2l1.M00809_FOX_Q2	Klf4.Tcfcp2l1.M00913_MYB_Q5_01	Klf4.Tcfcp2l1.M00915_AP2_Q6_01	Klf4.Tcfcp2l1.M00927_AP4_Q6_01	Klf4.Tcfcp2l1.M00932_SP1_Q4_01	Klf4.Tcfcp2l1.M00933_SP1_Q2_01	Klf4.Tcfcp2l1.M00963_T3R_Q6	Klf4.Tcfcp2l1.M00965_DR4_Q2	Klf4.Tcfcp2l1.M00971_ETS_Q6	Klf4.Tcfcp2l1.M00972_IRF_Q6_01	Klf4.Tcfcp2l1.M00978_LEF1TCF1_Q4	Klf4.Tcfcp2l1.M00981_CREBATF_Q6	Klf4.Tcfcp2l1.M00987_FOXP1_01	Klf4.Tcfcp2l1.M00999_AIRE_01	Klf4.Tcfcp2l1.M01000_AIRE_02	Klf4.Tcfcp2l1.M01010_HMGIY_Q3	Klf4.Tcfcp2l1.M01014_SOX_Q6	Klf4.Tcfcp2l1.M01028_NRSF_Q4	Klf4.Tcfcp2l1.M01034_EBOX_Q6_01	Klf4.Tcfcp2l1.M01037_GLI_Q2	Klf4.Tcfcp2l1.M01066_BLIMP1_Q6	Klf4.Tcfcp2l1.M01111_RBPJK_Q4	Klf4.Tcfcp2l1.M01112_RBPJK_01	Klf4.Tcfcp2l1.M01117_OTX_Q1	Klf4.Tcfcp2l1.M01122_ZNF219_01	Klf4.Tcfcp2l1.M01123_NANOG_01	Klf4.Tcfcp2l1.M01124_OCT4_02	Klf4.Tcfcp2l1.M01125_OCT4_01	Klf4.Tcfcp2l1.M01142_LRH1_Q5	Klf4.Tcfcp2l1.M01146_DMRT1_01	Klf4.Tcfcp2l1.N00001_Sox2	Klf4.Tcfcp2l1.N00002_Nanog	Klf4.Tcfcp2l1.N00003_Otx2	Klf4.Tcfcp2l1.N00004_Rbpj	Klf4.Tcfcp2l1.N00006_Nr5a2	Klf4.Tcfcp2l1.N00007_SoxOctComp	Klf4.Tcfcp2l1.N00009_Klf4	Klf4.Tcfcp2l1.N00010_Tcfcp2l1	Klf4.Tcfcp2l1.N00012_Dax1	Klf4.Tcfcp2l1.N00014_Rex1	Klf4.Tcfcp2l1.M00008_SP1_01	Klf4.Tcfcp2l1.M00055_NMYC_01	Klf4.Tcfcp2l1.M00059_YY1_01	Klf4.Tcfcp2l1.M00069_YY1_02	Klf4.Tcfcp2l1.M00196_SP1_Q6	Klf4.Tcfcp2l1.M00466_HIF1_Q5	Klf4.Tcfcp2l1.M00480_LUN1_01	Klf4.Tcfcp2l1.M00514_ATF4_Q2	Klf4.Tcfcp2l1.M00647_LXR_Q3	Klf4.Tcfcp2l1.M00691_ATF1_Q6	Klf4.Tcfcp2l1.M00707_TFIIA_Q6	Klf4.Tcfcp2l1.M00733_SMAD4_Q6	Klf4.Tcfcp2l1.M00776_SREBP_Q3	Klf4.Tcfcp2l1.M00793_YY1_Q6	Klf4.Tcfcp2l1.M00797_HIF1_Q3	Klf4.Tcfcp2l1.M00931_SP1_Q6_01	Klf4.Tcfcp2l1.M00976_AHRHIF_Q6	Klf4.Tcfcp2l1.M01035_YY1_Q6_02	Klf4.Tcfcp2l1.M01168_SREBP_Q6	Klf4.Tcfcp2l1.M01177_SREBP2_Q6	Klf4.Tcfcp2l1.N00005_Sall4	Klf4.Tcfcp2l1.N00017_hB_Sall4	Esrrb.Klf4.M00006_MEF2_01	Esrrb.Klf4.M00011_EVI1_06	Esrrb.Klf4.M00026_RSRFC4_01	Esrrb.Klf4.M00041_CREBP1CJUN_01	Esrrb.Klf4.M00052_NFKAPPAB65_01	Esrrb.Klf4.M00054_NFKAPPAB_01	Esrrb.Klf4.M00063_IRF2_01	Esrrb.Klf4.M00078_EVI1_01	Esrrb.Klf4.M00079_EVI1_02	Esrrb.Klf4.M00080_EVI1_03	Esrrb.Klf4.M00081_EVI1_04	Esrrb.Klf4.M00082_EVI1_05	Esrrb.Klf4.M00118_MYCMAX_01	Esrrb.Klf4.M00123_MYCMAX_02	Esrrb.Klf4.M00134_HNF4_01	Esrrb.Klf4.M00152_SRF_01	Esrrb.Klf4.M00155_ARP1_01	Esrrb.Klf4.M00158_COUP_01	Esrrb.Klf4.M00172_AP1FJ_Q2	Esrrb.Klf4.M00186_SRF_Q6	Esrrb.Klf4.M00215_SRF_C	Esrrb.Klf4.M00222_HAND1E47_01	Esrrb.Klf4.M00225_STAT3_01	Esrrb.Klf4.M00231_MEF2_02	Esrrb.Klf4.M00232_MEF2_03	Esrrb.Klf4.M00233_MEF2_04	Esrrb.Klf4.M00243_EGR1_01	Esrrb.Klf4.M00251_XBP1_01	Esrrb.Klf4.M00257_RREB1_01	Esrrb.Klf4.M00292_FREAC4_01	Esrrb.Klf4.M00302_NFAT_Q6	Esrrb.Klf4.M00322_MYCMAX_B	Esrrb.Klf4.M00396_EN1_01	Esrrb.Klf4.M00403_AMEF2_Q6	Esrrb.Klf4.M00405_MMEF2_Q6	Esrrb.Klf4.M00406_HMEF2_Q6	Esrrb.Klf4.M00407_RSRFC4_Q2	Esrrb.Klf4.M00412_AREB6_01	Esrrb.Klf4.M00413_AREB6_02	Esrrb.Klf4.M00414_AREB6_03	Esrrb.Klf4.M00415_AREB6_04	Esrrb.Klf4.M00419_MEIS1_01	Esrrb.Klf4.M00420_MEIS1AHOXA9_01	Esrrb.Klf4.M00421_MEIS1BHOXA9_02	Esrrb.Klf4.M00422_FOXJ2_01	Esrrb.Klf4.M00423_FOXJ2_02	Esrrb.Klf4.M00446_SPZ1_01	Esrrb.Klf4.M00448_ZIC1_01	Esrrb.Klf4.M00462_GATA6_01	Esrrb.Klf4.M00482_PITX2_Q2	Esrrb.Klf4.M00483_ATF6_01	Esrrb.Klf4.M00490_BACH2_01	Esrrb.Klf4.M00497_STAT3_02	Esrrb.Klf4.M00512_PPARG_01	Esrrb.Klf4.M00513_ATF3_Q6	Esrrb.Klf4.M00515_PPARG_02	Esrrb.Klf4.M00517_AP1_01	Esrrb.Klf4.M00528_PPARG_03	Esrrb.Klf4.M00531_NERF_Q2	Esrrb.Klf4.M00615_MYCMAX_03	Esrrb.Klf4.M00616_AFP1_Q6	Esrrb.Klf4.M00632_GATA4_Q3	Esrrb.Klf4.M00638_HNF4ALPHA_Q6	Esrrb.Klf4.M00671_TCF4_Q5	Esrrb.Klf4.M00724_HNF3ALPHA_Q6	Esrrb.Klf4.M00746_ELF1_Q6	Esrrb.Klf4.M00762_DR1_Q3	Esrrb.Klf4.M00763_PPAR_DR1_Q2	Esrrb.Klf4.M00764_HNF4_DR1_Q3	Esrrb.Klf4.M00765_COUP_DR1_Q6	Esrrb.Klf4.M00771_ETS_Q4	Esrrb.Klf4.M00774_NFKB_Q6_01	Esrrb.Klf4.M00789_GATA_Q6	Esrrb.Klf4.M00790_HNF1_Q6	Esrrb.Klf4.M00791_HNF3_Q6	Esrrb.Klf4.M00792_SMAD_Q6	Esrrb.Klf4.M00799_MYC_Q2	Esrrb.Klf4.M00801_CREB_Q3	Esrrb.Klf4.M00807_EGR_Q6	Esrrb.Klf4.M00810_SRF_Q4	Esrrb.Klf4.M00922_SRF_Q5_01	Esrrb.Klf4.M00924_AP1_Q2_01	Esrrb.Klf4.M00925_AP1_Q6_01	Esrrb.Klf4.M00926_AP1_Q4_01	Esrrb.Klf4.M00935_NFAT_Q4_01	Esrrb.Klf4.M00941_MEF2_Q6_01	Esrrb.Klf4.M00967_HNF4_Q6	Esrrb.Klf4.M00974_SMAD_Q6_01	Esrrb.Klf4.M00982_KROX_Q6	Esrrb.Klf4.M00983_MAF_Q6_01	Esrrb.Klf4.M01007_SRF_Q5_02	Esrrb.Klf4.M01011_HNF1_Q6_01	Esrrb.Klf4.M01012_HNF3_Q6_01	Esrrb.Klf4.M01016_SOX17_01	Esrrb.Klf4.M01031_HNF4_Q6_01	Esrrb.Klf4.M01032_HNF4_Q6_02	Esrrb.Klf4.M01033_HNF4_Q6_03	Esrrb.Klf4.M01036_COUPTF_Q6	Esrrb.Klf4.M01075_PLZF_02	Esrrb.Klf4.M01145_CMYC_01	Esrrb.Klf4.M01150_DMRT5_01	Esrrb.Klf4.M01154_CMYC_02	Esrrb.Klf4.M01160_KID3_01	Esrrb.Klf4.M00004_CMYB_01	Esrrb.Klf4.M00005_AP4_01	Esrrb.Klf4.M00034_P53_01	Esrrb.Klf4.M00062_IRF1_01	Esrrb.Klf4.M00130_FOXD3_01	Esrrb.Klf4.M00175_AP4_Q5	Esrrb.Klf4.M00176_AP4_Q6	Esrrb.Klf4.M00183_MYB_Q6	Esrrb.Klf4.M00185_NFY_Q6	Esrrb.Klf4.M00189_AP2_Q6	Esrrb.Klf4.M00209_NFY_C	Esrrb.Klf4.M00223_STAT_01	Esrrb.Klf4.M00256_NRSF_01	Esrrb.Klf4.M00272_P53_02	Esrrb.Klf4.M00325_NRSE_B	Esrrb.Klf4.M00341_GABP_B	Esrrb.Klf4.M00418_TGIF_01	Esrrb.Klf4.M00450_ZIC3_01	Esrrb.Klf4.M00470_AP2GAMMA_01	Esrrb.Klf4.M00478_CDC5_01	Esrrb.Klf4.M00494_STAT6_01	Esrrb.Klf4.M00498_STAT4_01	Esrrb.Klf4.M00500_STAT6_02	Esrrb.Klf4.M00511_ERR1_Q2	Esrrb.Klf4.M00650_MTF1_Q4	Esrrb.Klf4.M00652_NRF1_Q6	Esrrb.Klf4.M00655_PEA3_Q6	Esrrb.Klf4.M00747_IRF1_Q6	Esrrb.Klf4.M00750_HMGIY_Q6	Esrrb.Klf4.M00761_P53_DECAMER_Q2	Esrrb.Klf4.M00772_IRF_Q6	Esrrb.Klf4.M00773_MYB_Q3	Esrrb.Klf4.M00775_NFY_Q6_01	Esrrb.Klf4.M00777_STAT_Q6	Esrrb.Klf4.M00795_OCT_Q6	Esrrb.Klf4.M00800_AP2_Q3	Esrrb.Klf4.M00805_LEF1_Q2	Esrrb.Klf4.M00809_FOX_Q2	Esrrb.Klf4.M00913_MYB_Q5_01	Esrrb.Klf4.M00915_AP2_Q6_01	Esrrb.Klf4.M00927_AP4_Q6_01	Esrrb.Klf4.M00932_SP1_Q4_01	Esrrb.Klf4.M00933_SP1_Q2_01	Esrrb.Klf4.M00963_T3R_Q6	Esrrb.Klf4.M00965_DR4_Q2	Esrrb.Klf4.M00971_ETS_Q6	Esrrb.Klf4.M00972_IRF_Q6_01	Esrrb.Klf4.M00978_LEF1TCF1_Q4	Esrrb.Klf4.M00981_CREBATF_Q6	Esrrb.Klf4.M00987_FOXP1_01	Esrrb.Klf4.M00999_AIRE_01	Esrrb.Klf4.M01000_AIRE_02	Esrrb.Klf4.M01010_HMGIY_Q3	Esrrb.Klf4.M01014_SOX_Q6	Esrrb.Klf4.M01028_NRSF_Q4	Esrrb.Klf4.M01034_EBOX_Q6_01	Esrrb.Klf4.M01037_GLI_Q2	Esrrb.Klf4.M01066_BLIMP1_Q6	Esrrb.Klf4.M01111_RBPJK_Q4	Esrrb.Klf4.M01112_RBPJK_01	Esrrb.Klf4.M01117_OTX_Q1	Esrrb.Klf4.M01122_ZNF219_01	Esrrb.Klf4.M01123_NANOG_01	Esrrb.Klf4.M01124_OCT4_02	Esrrb.Klf4.M01125_OCT4_01	Esrrb.Klf4.M01142_LRH1_Q5	Esrrb.Klf4.M01146_DMRT1_01	Esrrb.Klf4.N00001_Sox2	Esrrb.Klf4.N00002_Nanog	Esrrb.Klf4.N00003_Otx2	Esrrb.Klf4.N00004_Rbpj	Esrrb.Klf4.N00006_Nr5a2	Esrrb.Klf4.N00007_SoxOctComp	Esrrb.Klf4.N00009_Klf4	Esrrb.Klf4.N00010_Tcfcp2l1	Esrrb.Klf4.N00012_Dax1	Esrrb.Klf4.N00014_Rex1	Esrrb.Klf4.M00008_SP1_01	Esrrb.Klf4.M00055_NMYC_01	Esrrb.Klf4.M00059_YY1_01	Esrrb.Klf4.M00069_YY1_02	Esrrb.Klf4.M00196_SP1_Q6	Esrrb.Klf4.M00466_HIF1_Q5	Esrrb.Klf4.M00480_LUN1_01	Esrrb.Klf4.M00514_ATF4_Q2	Esrrb.Klf4.M00647_LXR_Q3	Esrrb.Klf4.M00691_ATF1_Q6	Esrrb.Klf4.M00707_TFIIA_Q6	Esrrb.Klf4.M00733_SMAD4_Q6	Esrrb.Klf4.M00776_SREBP_Q3	Esrrb.Klf4.M00793_YY1_Q6	Esrrb.Klf4.M00797_HIF1_Q3	Esrrb.Klf4.M00931_SP1_Q6_01	Esrrb.Klf4.M00976_AHRHIF_Q6	Esrrb.Klf4.M01035_YY1_Q6_02	Esrrb.Klf4.M01168_SREBP_Q6	Esrrb.Klf4.M01177_SREBP2_Q6	Esrrb.Klf4.N00005_Sall4	Esrrb.Klf4.N00017_hB_Sall4	Oct4.Sox2.M00006_MEF2_01	Oct4.Sox2.M00011_EVI1_06	Oct4.Sox2.M00026_RSRFC4_01	Oct4.Sox2.M00041_CREBP1CJUN_01	Oct4.Sox2.M00052_NFKAPPAB65_01	Oct4.Sox2.M00054_NFKAPPAB_01	Oct4.Sox2.M00063_IRF2_01	Oct4.Sox2.M00078_EVI1_01	Oct4.Sox2.M00079_EVI1_02	Oct4.Sox2.M00080_EVI1_03	Oct4.Sox2.M00081_EVI1_04	Oct4.Sox2.M00082_EVI1_05	Oct4.Sox2.M00118_MYCMAX_01	Oct4.Sox2.M00123_MYCMAX_02	Oct4.Sox2.M00134_HNF4_01	Oct4.Sox2.M00152_SRF_01	Oct4.Sox2.M00155_ARP1_01	Oct4.Sox2.M00158_COUP_01	Oct4.Sox2.M00172_AP1FJ_Q2	Oct4.Sox2.M00186_SRF_Q6	Oct4.Sox2.M00215_SRF_C	Oct4.Sox2.M00222_HAND1E47_01	Oct4.Sox2.M00225_STAT3_01	Oct4.Sox2.M00231_MEF2_02	Oct4.Sox2.M00232_MEF2_03	Oct4.Sox2.M00233_MEF2_04	Oct4.Sox2.M00243_EGR1_01	Oct4.Sox2.M00251_XBP1_01	Oct4.Sox2.M00257_RREB1_01	Oct4.Sox2.M00292_FREAC4_01	Oct4.Sox2.M00302_NFAT_Q6	Oct4.Sox2.M00322_MYCMAX_B	Oct4.Sox2.M00396_EN1_01	Oct4.Sox2.M00403_AMEF2_Q6	Oct4.Sox2.M00405_MMEF2_Q6	Oct4.Sox2.M00406_HMEF2_Q6	Oct4.Sox2.M00407_RSRFC4_Q2	Oct4.Sox2.M00412_AREB6_01	Oct4.Sox2.M00413_AREB6_02	Oct4.Sox2.M00414_AREB6_03	Oct4.Sox2.M00415_AREB6_04	Oct4.Sox2.M00419_MEIS1_01	Oct4.Sox2.M00420_MEIS1AHOXA9_01	Oct4.Sox2.M00421_MEIS1BHOXA9_02	Oct4.Sox2.M00422_FOXJ2_01	Oct4.Sox2.M00423_FOXJ2_02	Oct4.Sox2.M00446_SPZ1_01	Oct4.Sox2.M00448_ZIC1_01	Oct4.Sox2.M00462_GATA6_01	Oct4.Sox2.M00482_PITX2_Q2	Oct4.Sox2.M00483_ATF6_01	Oct4.Sox2.M00490_BACH2_01	Oct4.Sox2.M00497_STAT3_02	Oct4.Sox2.M00512_PPARG_01	Oct4.Sox2.M00513_ATF3_Q6	Oct4.Sox2.M00515_PPARG_02	Oct4.Sox2.M00517_AP1_01	Oct4.Sox2.M00528_PPARG_03	Oct4.Sox2.M00531_NERF_Q2	Oct4.Sox2.M00615_MYCMAX_03	Oct4.Sox2.M00616_AFP1_Q6	Oct4.Sox2.M00632_GATA4_Q3	Oct4.Sox2.M00638_HNF4ALPHA_Q6	Oct4.Sox2.M00671_TCF4_Q5	Oct4.Sox2.M00724_HNF3ALPHA_Q6	Oct4.Sox2.M00746_ELF1_Q6	Oct4.Sox2.M00762_DR1_Q3	Oct4.Sox2.M00763_PPAR_DR1_Q2	Oct4.Sox2.M00764_HNF4_DR1_Q3	Oct4.Sox2.M00765_COUP_DR1_Q6	Oct4.Sox2.M00771_ETS_Q4	Oct4.Sox2.M00774_NFKB_Q6_01	Oct4.Sox2.M00789_GATA_Q6	Oct4.Sox2.M00790_HNF1_Q6	Oct4.Sox2.M00791_HNF3_Q6	Oct4.Sox2.M00792_SMAD_Q6	Oct4.Sox2.M00799_MYC_Q2	Oct4.Sox2.M00801_CREB_Q3	Oct4.Sox2.M00807_EGR_Q6	Oct4.Sox2.M00810_SRF_Q4	Oct4.Sox2.M00922_SRF_Q5_01	Oct4.Sox2.M00924_AP1_Q2_01	Oct4.Sox2.M00925_AP1_Q6_01	Oct4.Sox2.M00926_AP1_Q4_01	Oct4.Sox2.M00935_NFAT_Q4_01	Oct4.Sox2.M00941_MEF2_Q6_01	Oct4.Sox2.M00967_HNF4_Q6	Oct4.Sox2.M00974_SMAD_Q6_01	Oct4.Sox2.M00982_KROX_Q6	Oct4.Sox2.M00983_MAF_Q6_01	Oct4.Sox2.M01007_SRF_Q5_02	Oct4.Sox2.M01011_HNF1_Q6_01	Oct4.Sox2.M01012_HNF3_Q6_01	Oct4.Sox2.M01016_SOX17_01	Oct4.Sox2.M01031_HNF4_Q6_01	Oct4.Sox2.M01032_HNF4_Q6_02	Oct4.Sox2.M01033_HNF4_Q6_03	Oct4.Sox2.M01036_COUPTF_Q6	Oct4.Sox2.M01075_PLZF_02	Oct4.Sox2.M01145_CMYC_01	Oct4.Sox2.M01150_DMRT5_01	Oct4.Sox2.M01154_CMYC_02	Oct4.Sox2.M01160_KID3_01	Oct4.Sox2.M00004_CMYB_01	Oct4.Sox2.M00005_AP4_01	Oct4.Sox2.M00034_P53_01	Oct4.Sox2.M00062_IRF1_01	Oct4.Sox2.M00130_FOXD3_01	Oct4.Sox2.M00175_AP4_Q5	Oct4.Sox2.M00176_AP4_Q6	Oct4.Sox2.M00183_MYB_Q6	Oct4.Sox2.M00185_NFY_Q6	Oct4.Sox2.M00189_AP2_Q6	Oct4.Sox2.M00209_NFY_C	Oct4.Sox2.M00223_STAT_01	Oct4.Sox2.M00256_NRSF_01	Oct4.Sox2.M00272_P53_02	Oct4.Sox2.M00325_NRSE_B	Oct4.Sox2.M00341_GABP_B	Oct4.Sox2.M00418_TGIF_01	Oct4.Sox2.M00450_ZIC3_01	Oct4.Sox2.M00470_AP2GAMMA_01	Oct4.Sox2.M00478_CDC5_01	Oct4.Sox2.M00494_STAT6_01	Oct4.Sox2.M00498_STAT4_01	Oct4.Sox2.M00500_STAT6_02	Oct4.Sox2.M00511_ERR1_Q2	Oct4.Sox2.M00650_MTF1_Q4	Oct4.Sox2.M00652_NRF1_Q6	Oct4.Sox2.M00655_PEA3_Q6	Oct4.Sox2.M00747_IRF1_Q6	Oct4.Sox2.M00750_HMGIY_Q6	Oct4.Sox2.M00761_P53_DECAMER_Q2	Oct4.Sox2.M00772_IRF_Q6	Oct4.Sox2.M00773_MYB_Q3	Oct4.Sox2.M00775_NFY_Q6_01	Oct4.Sox2.M00777_STAT_Q6	Oct4.Sox2.M00795_OCT_Q6	Oct4.Sox2.M00800_AP2_Q3	Oct4.Sox2.M00805_LEF1_Q2	Oct4.Sox2.M00809_FOX_Q2	Oct4.Sox2.M00913_MYB_Q5_01	Oct4.Sox2.M00915_AP2_Q6_01	Oct4.Sox2.M00927_AP4_Q6_01	Oct4.Sox2.M00932_SP1_Q4_01	Oct4.Sox2.M00933_SP1_Q2_01	Oct4.Sox2.M00963_T3R_Q6	Oct4.Sox2.M00965_DR4_Q2	Oct4.Sox2.M00971_ETS_Q6	Oct4.Sox2.M00972_IRF_Q6_01	Oct4.Sox2.M00978_LEF1TCF1_Q4	Oct4.Sox2.M00981_CREBATF_Q6	Oct4.Sox2.M00987_FOXP1_01	Oct4.Sox2.M00999_AIRE_01	Oct4.Sox2.M01000_AIRE_02	Oct4.Sox2.M01010_HMGIY_Q3	Oct4.Sox2.M01014_SOX_Q6	Oct4.Sox2.M01028_NRSF_Q4	Oct4.Sox2.M01034_EBOX_Q6_01	Oct4.Sox2.M01037_GLI_Q2	Oct4.Sox2.M01066_BLIMP1_Q6	Oct4.Sox2.M01111_RBPJK_Q4	Oct4.Sox2.M01112_RBPJK_01	Oct4.Sox2.M01117_OTX_Q1	Oct4.Sox2.M01122_ZNF219_01	Oct4.Sox2.M01123_NANOG_01	Oct4.Sox2.M01124_OCT4_02	Oct4.Sox2.M01125_OCT4_01	Oct4.Sox2.M01142_LRH1_Q5	Oct4.Sox2.M01146_DMRT1_01	Oct4.Sox2.N00001_Sox2	Oct4.Sox2.N00002_Nanog	Oct4.Sox2.N00003_Otx2	Oct4.Sox2.N00004_Rbpj	Oct4.Sox2.N00006_Nr5a2	Oct4.Sox2.N00007_SoxOctComp	Oct4.Sox2.N00009_Klf4	Oct4.Sox2.N00010_Tcfcp2l1	Oct4.Sox2.N00012_Dax1	Oct4.Sox2.N00014_Rex1	Oct4.Sox2.M00008_SP1_01	Oct4.Sox2.M00055_NMYC_01	Oct4.Sox2.M00059_YY1_01	Oct4.Sox2.M00069_YY1_02	Oct4.Sox2.M00196_SP1_Q6	Oct4.Sox2.M00466_HIF1_Q5	Oct4.Sox2.M00480_LUN1_01	Oct4.Sox2.M00514_ATF4_Q2	Oct4.Sox2.M00647_LXR_Q3	Oct4.Sox2.M00691_ATF1_Q6	Oct4.Sox2.M00707_TFIIA_Q6	Oct4.Sox2.M00733_SMAD4_Q6	Oct4.Sox2.M00776_SREBP_Q3	Oct4.Sox2.M00793_YY1_Q6	Oct4.Sox2.M00797_HIF1_Q3	Oct4.Sox2.M00931_SP1_Q6_01	Oct4.Sox2.M00976_AHRHIF_Q6	Oct4.Sox2.M01035_YY1_Q6_02	Oct4.Sox2.M01168_SREBP_Q6	Oct4.Sox2.M01177_SREBP2_Q6	Oct4.Sox2.N00005_Sall4	Oct4.Sox2.N00017_hB_Sall4	Nanog.Oct4.M00006_MEF2_01	Nanog.Oct4.M00011_EVI1_06	Nanog.Oct4.M00026_RSRFC4_01	Nanog.Oct4.M00041_CREBP1CJUN_01	Nanog.Oct4.M00052_NFKAPPAB65_01	Nanog.Oct4.M00054_NFKAPPAB_01	Nanog.Oct4.M00063_IRF2_01	Nanog.Oct4.M00078_EVI1_01	Nanog.Oct4.M00079_EVI1_02	Nanog.Oct4.M00080_EVI1_03	Nanog.Oct4.M00081_EVI1_04	Nanog.Oct4.M00082_EVI1_05	Nanog.Oct4.M00118_MYCMAX_01	Nanog.Oct4.M00123_MYCMAX_02	Nanog.Oct4.M00134_HNF4_01	Nanog.Oct4.M00152_SRF_01	Nanog.Oct4.M00155_ARP1_01	Nanog.Oct4.M00158_COUP_01	Nanog.Oct4.M00172_AP1FJ_Q2	Nanog.Oct4.M00186_SRF_Q6	Nanog.Oct4.M00215_SRF_C	Nanog.Oct4.M00222_HAND1E47_01	Nanog.Oct4.M00225_STAT3_01	Nanog.Oct4.M00231_MEF2_02	Nanog.Oct4.M00232_MEF2_03	Nanog.Oct4.M00233_MEF2_04	Nanog.Oct4.M00243_EGR1_01	Nanog.Oct4.M00251_XBP1_01	Nanog.Oct4.M00257_RREB1_01	Nanog.Oct4.M00292_FREAC4_01	Nanog.Oct4.M00302_NFAT_Q6	Nanog.Oct4.M00322_MYCMAX_B	Nanog.Oct4.M00396_EN1_01	Nanog.Oct4.M00403_AMEF2_Q6	Nanog.Oct4.M00405_MMEF2_Q6	Nanog.Oct4.M00406_HMEF2_Q6	Nanog.Oct4.M00407_RSRFC4_Q2	Nanog.Oct4.M00412_AREB6_01	Nanog.Oct4.M00413_AREB6_02	Nanog.Oct4.M00414_AREB6_03	Nanog.Oct4.M00415_AREB6_04	Nanog.Oct4.M00419_MEIS1_01	Nanog.Oct4.M00420_MEIS1AHOXA9_01	Nanog.Oct4.M00421_MEIS1BHOXA9_02	Nanog.Oct4.M00422_FOXJ2_01	Nanog.Oct4.M00423_FOXJ2_02	Nanog.Oct4.M00446_SPZ1_01	Nanog.Oct4.M00448_ZIC1_01	Nanog.Oct4.M00462_GATA6_01	Nanog.Oct4.M00482_PITX2_Q2	Nanog.Oct4.M00483_ATF6_01	Nanog.Oct4.M00490_BACH2_01	Nanog.Oct4.M00497_STAT3_02	Nanog.Oct4.M00512_PPARG_01	Nanog.Oct4.M00513_ATF3_Q6	Nanog.Oct4.M00515_PPARG_02	Nanog.Oct4.M00517_AP1_01	Nanog.Oct4.M00528_PPARG_03	Nanog.Oct4.M00531_NERF_Q2	Nanog.Oct4.M00615_MYCMAX_03	Nanog.Oct4.M00616_AFP1_Q6	Nanog.Oct4.M00632_GATA4_Q3	Nanog.Oct4.M00638_HNF4ALPHA_Q6	Nanog.Oct4.M00671_TCF4_Q5	Nanog.Oct4.M00724_HNF3ALPHA_Q6	Nanog.Oct4.M00746_ELF1_Q6	Nanog.Oct4.M00762_DR1_Q3	Nanog.Oct4.M00763_PPAR_DR1_Q2	Nanog.Oct4.M00764_HNF4_DR1_Q3	Nanog.Oct4.M00765_COUP_DR1_Q6	Nanog.Oct4.M00771_ETS_Q4	Nanog.Oct4.M00774_NFKB_Q6_01	Nanog.Oct4.M00789_GATA_Q6	Nanog.Oct4.M00790_HNF1_Q6	Nanog.Oct4.M00791_HNF3_Q6	Nanog.Oct4.M00792_SMAD_Q6	Nanog.Oct4.M00799_MYC_Q2	Nanog.Oct4.M00801_CREB_Q3	Nanog.Oct4.M00807_EGR_Q6	Nanog.Oct4.M00810_SRF_Q4	Nanog.Oct4.M00922_SRF_Q5_01	Nanog.Oct4.M00924_AP1_Q2_01	Nanog.Oct4.M00925_AP1_Q6_01	Nanog.Oct4.M00926_AP1_Q4_01	Nanog.Oct4.M00935_NFAT_Q4_01	Nanog.Oct4.M00941_MEF2_Q6_01	Nanog.Oct4.M00967_HNF4_Q6	Nanog.Oct4.M00974_SMAD_Q6_01	Nanog.Oct4.M00982_KROX_Q6	Nanog.Oct4.M00983_MAF_Q6_01	Nanog.Oct4.M01007_SRF_Q5_02	Nanog.Oct4.M01011_HNF1_Q6_01	Nanog.Oct4.M01012_HNF3_Q6_01	Nanog.Oct4.M01016_SOX17_01	Nanog.Oct4.M01031_HNF4_Q6_01	Nanog.Oct4.M01032_HNF4_Q6_02	Nanog.Oct4.M01033_HNF4_Q6_03	Nanog.Oct4.M01036_COUPTF_Q6	Nanog.Oct4.M01075_PLZF_02	Nanog.Oct4.M01145_CMYC_01	Nanog.Oct4.M01150_DMRT5_01	Nanog.Oct4.M01154_CMYC_02	Nanog.Oct4.M01160_KID3_01	Nanog.Oct4.M00004_CMYB_01	Nanog.Oct4.M00005_AP4_01	Nanog.Oct4.M00034_P53_01	Nanog.Oct4.M00062_IRF1_01	Nanog.Oct4.M00130_FOXD3_01	Nanog.Oct4.M00175_AP4_Q5	Nanog.Oct4.M00176_AP4_Q6	Nanog.Oct4.M00183_MYB_Q6	Nanog.Oct4.M00185_NFY_Q6	Nanog.Oct4.M00189_AP2_Q6	Nanog.Oct4.M00209_NFY_C	Nanog.Oct4.M00223_STAT_01	Nanog.Oct4.M00256_NRSF_01	Nanog.Oct4.M00272_P53_02	Nanog.Oct4.M00325_NRSE_B	Nanog.Oct4.M00341_GABP_B	Nanog.Oct4.M00418_TGIF_01	Nanog.Oct4.M00450_ZIC3_01	Nanog.Oct4.M00470_AP2GAMMA_01	Nanog.Oct4.M00478_CDC5_01	Nanog.Oct4.M00494_STAT6_01	Nanog.Oct4.M00498_STAT4_01	Nanog.Oct4.M00500_STAT6_02	Nanog.Oct4.M00511_ERR1_Q2	Nanog.Oct4.M00650_MTF1_Q4	Nanog.Oct4.M00652_NRF1_Q6	Nanog.Oct4.M00655_PEA3_Q6	Nanog.Oct4.M00747_IRF1_Q6	Nanog.Oct4.M00750_HMGIY_Q6	Nanog.Oct4.M00761_P53_DECAMER_Q2	Nanog.Oct4.M00772_IRF_Q6	Nanog.Oct4.M00773_MYB_Q3	Nanog.Oct4.M00775_NFY_Q6_01	Nanog.Oct4.M00777_STAT_Q6	Nanog.Oct4.M00795_OCT_Q6	Nanog.Oct4.M00800_AP2_Q3	Nanog.Oct4.M00805_LEF1_Q2	Nanog.Oct4.M00809_FOX_Q2	Nanog.Oct4.M00913_MYB_Q5_01	Nanog.Oct4.M00915_AP2_Q6_01	Nanog.Oct4.M00927_AP4_Q6_01	Nanog.Oct4.M00932_SP1_Q4_01	Nanog.Oct4.M00933_SP1_Q2_01	Nanog.Oct4.M00963_T3R_Q6	Nanog.Oct4.M00965_DR4_Q2	Nanog.Oct4.M00971_ETS_Q6	Nanog.Oct4.M00972_IRF_Q6_01	Nanog.Oct4.M00978_LEF1TCF1_Q4	Nanog.Oct4.M00981_CREBATF_Q6	Nanog.Oct4.M00987_FOXP1_01	Nanog.Oct4.M00999_AIRE_01	Nanog.Oct4.M01000_AIRE_02	Nanog.Oct4.M01010_HMGIY_Q3	Nanog.Oct4.M01014_SOX_Q6	Nanog.Oct4.M01028_NRSF_Q4	Nanog.Oct4.M01034_EBOX_Q6_01	Nanog.Oct4.M01037_GLI_Q2	Nanog.Oct4.M01066_BLIMP1_Q6	Nanog.Oct4.M01111_RBPJK_Q4	Nanog.Oct4.M01112_RBPJK_01	Nanog.Oct4.M01117_OTX_Q1	Nanog.Oct4.M01122_ZNF219_01	Nanog.Oct4.M01123_NANOG_01	Nanog.Oct4.M01124_OCT4_02	Nanog.Oct4.M01125_OCT4_01	Nanog.Oct4.M01142_LRH1_Q5	Nanog.Oct4.M01146_DMRT1_01	Nanog.Oct4.N00001_Sox2	Nanog.Oct4.N00002_Nanog	Nanog.Oct4.N00003_Otx2	Nanog.Oct4.N00004_Rbpj	Nanog.Oct4.N00006_Nr5a2	Nanog.Oct4.N00007_SoxOctComp	Nanog.Oct4.N00009_Klf4	Nanog.Oct4.N00010_Tcfcp2l1	Nanog.Oct4.N00012_Dax1	Nanog.Oct4.N00014_Rex1	Nanog.Oct4.M00008_SP1_01	Nanog.Oct4.M00055_NMYC_01	Nanog.Oct4.M00059_YY1_01	Nanog.Oct4.M00069_YY1_02	Nanog.Oct4.M00196_SP1_Q6	Nanog.Oct4.M00466_HIF1_Q5	Nanog.Oct4.M00480_LUN1_01	Nanog.Oct4.M00514_ATF4_Q2	Nanog.Oct4.M00647_LXR_Q3	Nanog.Oct4.M00691_ATF1_Q6	Nanog.Oct4.M00707_TFIIA_Q6	Nanog.Oct4.M00733_SMAD4_Q6	Nanog.Oct4.M00776_SREBP_Q3	Nanog.Oct4.M00793_YY1_Q6	Nanog.Oct4.M00797_HIF1_Q3	Nanog.Oct4.M00931_SP1_Q6_01	Nanog.Oct4.M00976_AHRHIF_Q6	Nanog.Oct4.M01035_YY1_Q6_02	Nanog.Oct4.M01168_SREBP_Q6	Nanog.Oct4.M01177_SREBP2_Q6	Nanog.Oct4.N00005_Sall4	Nanog.Oct4.N00017_hB_Sall4	Oct4.Smad1.M00006_MEF2_01	Oct4.Smad1.M00011_EVI1_06	Oct4.Smad1.M00026_RSRFC4_01	Oct4.Smad1.M00041_CREBP1CJUN_01	Oct4.Smad1.M00052_NFKAPPAB65_01	Oct4.Smad1.M00054_NFKAPPAB_01	Oct4.Smad1.M00063_IRF2_01	Oct4.Smad1.M00078_EVI1_01	Oct4.Smad1.M00079_EVI1_02	Oct4.Smad1.M00080_EVI1_03	Oct4.Smad1.M00081_EVI1_04	Oct4.Smad1.M00082_EVI1_05	Oct4.Smad1.M00118_MYCMAX_01	Oct4.Smad1.M00123_MYCMAX_02	Oct4.Smad1.M00134_HNF4_01	Oct4.Smad1.M00152_SRF_01	Oct4.Smad1.M00155_ARP1_01	Oct4.Smad1.M00158_COUP_01	Oct4.Smad1.M00172_AP1FJ_Q2	Oct4.Smad1.M00186_SRF_Q6	Oct4.Smad1.M00215_SRF_C	Oct4.Smad1.M00222_HAND1E47_01	Oct4.Smad1.M00225_STAT3_01	Oct4.Smad1.M00231_MEF2_02	Oct4.Smad1.M00232_MEF2_03	Oct4.Smad1.M00233_MEF2_04	Oct4.Smad1.M00243_EGR1_01	Oct4.Smad1.M00251_XBP1_01	Oct4.Smad1.M00257_RREB1_01	Oct4.Smad1.M00292_FREAC4_01	Oct4.Smad1.M00302_NFAT_Q6	Oct4.Smad1.M00322_MYCMAX_B	Oct4.Smad1.M00396_EN1_01	Oct4.Smad1.M00403_AMEF2_Q6	Oct4.Smad1.M00405_MMEF2_Q6	Oct4.Smad1.M00406_HMEF2_Q6	Oct4.Smad1.M00407_RSRFC4_Q2	Oct4.Smad1.M00412_AREB6_01	Oct4.Smad1.M00413_AREB6_02	Oct4.Smad1.M00414_AREB6_03	Oct4.Smad1.M00415_AREB6_04	Oct4.Smad1.M00419_MEIS1_01	Oct4.Smad1.M00420_MEIS1AHOXA9_01	Oct4.Smad1.M00421_MEIS1BHOXA9_02	Oct4.Smad1.M00422_FOXJ2_01	Oct4.Smad1.M00423_FOXJ2_02	Oct4.Smad1.M00446_SPZ1_01	Oct4.Smad1.M00448_ZIC1_01	Oct4.Smad1.M00462_GATA6_01	Oct4.Smad1.M00482_PITX2_Q2	Oct4.Smad1.M00483_ATF6_01	Oct4.Smad1.M00490_BACH2_01	Oct4.Smad1.M00497_STAT3_02	Oct4.Smad1.M00512_PPARG_01	Oct4.Smad1.M00513_ATF3_Q6	Oct4.Smad1.M00515_PPARG_02	Oct4.Smad1.M00517_AP1_01	Oct4.Smad1.M00528_PPARG_03	Oct4.Smad1.M00531_NERF_Q2	Oct4.Smad1.M00615_MYCMAX_03	Oct4.Smad1.M00616_AFP1_Q6	Oct4.Smad1.M00632_GATA4_Q3	Oct4.Smad1.M00638_HNF4ALPHA_Q6	Oct4.Smad1.M00671_TCF4_Q5	Oct4.Smad1.M00724_HNF3ALPHA_Q6	Oct4.Smad1.M00746_ELF1_Q6	Oct4.Smad1.M00762_DR1_Q3	Oct4.Smad1.M00763_PPAR_DR1_Q2	Oct4.Smad1.M00764_HNF4_DR1_Q3	Oct4.Smad1.M00765_COUP_DR1_Q6	Oct4.Smad1.M00771_ETS_Q4	Oct4.Smad1.M00774_NFKB_Q6_01	Oct4.Smad1.M00789_GATA_Q6	Oct4.Smad1.M00790_HNF1_Q6	Oct4.Smad1.M00791_HNF3_Q6	Oct4.Smad1.M00792_SMAD_Q6	Oct4.Smad1.M00799_MYC_Q2	Oct4.Smad1.M00801_CREB_Q3	Oct4.Smad1.M00807_EGR_Q6	Oct4.Smad1.M00810_SRF_Q4	Oct4.Smad1.M00922_SRF_Q5_01	Oct4.Smad1.M00924_AP1_Q2_01	Oct4.Smad1.M00925_AP1_Q6_01	Oct4.Smad1.M00926_AP1_Q4_01	Oct4.Smad1.M00935_NFAT_Q4_01	Oct4.Smad1.M00941_MEF2_Q6_01	Oct4.Smad1.M00967_HNF4_Q6	Oct4.Smad1.M00974_SMAD_Q6_01	Oct4.Smad1.M00982_KROX_Q6	Oct4.Smad1.M00983_MAF_Q6_01	Oct4.Smad1.M01007_SRF_Q5_02	Oct4.Smad1.M01011_HNF1_Q6_01	Oct4.Smad1.M01012_HNF3_Q6_01	Oct4.Smad1.M01016_SOX17_01	Oct4.Smad1.M01031_HNF4_Q6_01	Oct4.Smad1.M01032_HNF4_Q6_02	Oct4.Smad1.M01033_HNF4_Q6_03	Oct4.Smad1.M01036_COUPTF_Q6	Oct4.Smad1.M01075_PLZF_02	Oct4.Smad1.M01145_CMYC_01	Oct4.Smad1.M01150_DMRT5_01	Oct4.Smad1.M01154_CMYC_02	Oct4.Smad1.M01160_KID3_01	Oct4.Smad1.M00004_CMYB_01	Oct4.Smad1.M00005_AP4_01	Oct4.Smad1.M00034_P53_01	Oct4.Smad1.M00062_IRF1_01	Oct4.Smad1.M00130_FOXD3_01	Oct4.Smad1.M00175_AP4_Q5	Oct4.Smad1.M00176_AP4_Q6	Oct4.Smad1.M00183_MYB_Q6	Oct4.Smad1.M00185_NFY_Q6	Oct4.Smad1.M00189_AP2_Q6	Oct4.Smad1.M00209_NFY_C	Oct4.Smad1.M00223_STAT_01	Oct4.Smad1.M00256_NRSF_01	Oct4.Smad1.M00272_P53_02	Oct4.Smad1.M00325_NRSE_B	Oct4.Smad1.M00341_GABP_B	Oct4.Smad1.M00418_TGIF_01	Oct4.Smad1.M00450_ZIC3_01	Oct4.Smad1.M00470_AP2GAMMA_01	Oct4.Smad1.M00478_CDC5_01	Oct4.Smad1.M00494_STAT6_01	Oct4.Smad1.M00498_STAT4_01	Oct4.Smad1.M00500_STAT6_02	Oct4.Smad1.M00511_ERR1_Q2	Oct4.Smad1.M00650_MTF1_Q4	Oct4.Smad1.M00652_NRF1_Q6	Oct4.Smad1.M00655_PEA3_Q6	Oct4.Smad1.M00747_IRF1_Q6	Oct4.Smad1.M00750_HMGIY_Q6	Oct4.Smad1.M00761_P53_DECAMER_Q2	Oct4.Smad1.M00772_IRF_Q6	Oct4.Smad1.M00773_MYB_Q3	Oct4.Smad1.M00775_NFY_Q6_01	Oct4.Smad1.M00777_STAT_Q6	Oct4.Smad1.M00795_OCT_Q6	Oct4.Smad1.M00800_AP2_Q3	Oct4.Smad1.M00805_LEF1_Q2	Oct4.Smad1.M00809_FOX_Q2	Oct4.Smad1.M00913_MYB_Q5_01	Oct4.Smad1.M00915_AP2_Q6_01	Oct4.Smad1.M00927_AP4_Q6_01	Oct4.Smad1.M00932_SP1_Q4_01	Oct4.Smad1.M00933_SP1_Q2_01	Oct4.Smad1.M00963_T3R_Q6	Oct4.Smad1.M00965_DR4_Q2	Oct4.Smad1.M00971_ETS_Q6	Oct4.Smad1.M00972_IRF_Q6_01	Oct4.Smad1.M00978_LEF1TCF1_Q4	Oct4.Smad1.M00981_CREBATF_Q6	Oct4.Smad1.M00987_FOXP1_01	Oct4.Smad1.M00999_AIRE_01	Oct4.Smad1.M01000_AIRE_02	Oct4.Smad1.M01010_HMGIY_Q3	Oct4.Smad1.M01014_SOX_Q6	Oct4.Smad1.M01028_NRSF_Q4	Oct4.Smad1.M01034_EBOX_Q6_01	Oct4.Smad1.M01037_GLI_Q2	Oct4.Smad1.M01066_BLIMP1_Q6	Oct4.Smad1.M01111_RBPJK_Q4	Oct4.Smad1.M01112_RBPJK_01	Oct4.Smad1.M01117_OTX_Q1	Oct4.Smad1.M01122_ZNF219_01	Oct4.Smad1.M01123_NANOG_01	Oct4.Smad1.M01124_OCT4_02	Oct4.Smad1.M01125_OCT4_01	Oct4.Smad1.M01142_LRH1_Q5	Oct4.Smad1.M01146_DMRT1_01	Oct4.Smad1.N00001_Sox2	Oct4.Smad1.N00002_Nanog	Oct4.Smad1.N00003_Otx2	Oct4.Smad1.N00004_Rbpj	Oct4.Smad1.N00006_Nr5a2	Oct4.Smad1.N00007_SoxOctComp	Oct4.Smad1.N00009_Klf4	Oct4.Smad1.N00010_Tcfcp2l1	Oct4.Smad1.N00012_Dax1	Oct4.Smad1.N00014_Rex1	Oct4.Smad1.M00008_SP1_01	Oct4.Smad1.M00055_NMYC_01	Oct4.Smad1.M00059_YY1_01	Oct4.Smad1.M00069_YY1_02	Oct4.Smad1.M00196_SP1_Q6	Oct4.Smad1.M00466_HIF1_Q5	Oct4.Smad1.M00480_LUN1_01	Oct4.Smad1.M00514_ATF4_Q2	Oct4.Smad1.M00647_LXR_Q3	Oct4.Smad1.M00691_ATF1_Q6	Oct4.Smad1.M00707_TFIIA_Q6	Oct4.Smad1.M00733_SMAD4_Q6	Oct4.Smad1.M00776_SREBP_Q3	Oct4.Smad1.M00793_YY1_Q6	Oct4.Smad1.M00797_HIF1_Q3	Oct4.Smad1.M00931_SP1_Q6_01	Oct4.Smad1.M00976_AHRHIF_Q6	Oct4.Smad1.M01035_YY1_Q6_02	Oct4.Smad1.M01168_SREBP_Q6	Oct4.Smad1.M01177_SREBP2_Q6	Oct4.Smad1.N00005_Sall4	Oct4.Smad1.N00017_hB_Sall4	Oct4.STAT3.M00006_MEF2_01	Oct4.STAT3.M00011_EVI1_06	Oct4.STAT3.M00026_RSRFC4_01	Oct4.STAT3.M00041_CREBP1CJUN_01	Oct4.STAT3.M00052_NFKAPPAB65_01	Oct4.STAT3.M00054_NFKAPPAB_01	Oct4.STAT3.M00063_IRF2_01	Oct4.STAT3.M00078_EVI1_01	Oct4.STAT3.M00079_EVI1_02	Oct4.STAT3.M00080_EVI1_03	Oct4.STAT3.M00081_EVI1_04	Oct4.STAT3.M00082_EVI1_05	Oct4.STAT3.M00118_MYCMAX_01	Oct4.STAT3.M00123_MYCMAX_02	Oct4.STAT3.M00134_HNF4_01	Oct4.STAT3.M00152_SRF_01	Oct4.STAT3.M00155_ARP1_01	Oct4.STAT3.M00158_COUP_01	Oct4.STAT3.M00172_AP1FJ_Q2	Oct4.STAT3.M00186_SRF_Q6	Oct4.STAT3.M00215_SRF_C	Oct4.STAT3.M00222_HAND1E47_01	Oct4.STAT3.M00225_STAT3_01	Oct4.STAT3.M00231_MEF2_02	Oct4.STAT3.M00232_MEF2_03	Oct4.STAT3.M00233_MEF2_04	Oct4.STAT3.M00243_EGR1_01	Oct4.STAT3.M00251_XBP1_01	Oct4.STAT3.M00257_RREB1_01	Oct4.STAT3.M00292_FREAC4_01	Oct4.STAT3.M00302_NFAT_Q6	Oct4.STAT3.M00322_MYCMAX_B	Oct4.STAT3.M00396_EN1_01	Oct4.STAT3.M00403_AMEF2_Q6	Oct4.STAT3.M00405_MMEF2_Q6	Oct4.STAT3.M00406_HMEF2_Q6	Oct4.STAT3.M00407_RSRFC4_Q2	Oct4.STAT3.M00412_AREB6_01	Oct4.STAT3.M00413_AREB6_02	Oct4.STAT3.M00414_AREB6_03	Oct4.STAT3.M00415_AREB6_04	Oct4.STAT3.M00419_MEIS1_01	Oct4.STAT3.M00420_MEIS1AHOXA9_01	Oct4.STAT3.M00421_MEIS1BHOXA9_02	Oct4.STAT3.M00422_FOXJ2_01	Oct4.STAT3.M00423_FOXJ2_02	Oct4.STAT3.M00446_SPZ1_01	Oct4.STAT3.M00448_ZIC1_01	Oct4.STAT3.M00462_GATA6_01	Oct4.STAT3.M00482_PITX2_Q2	Oct4.STAT3.M00483_ATF6_01	Oct4.STAT3.M00490_BACH2_01	Oct4.STAT3.M00497_STAT3_02	Oct4.STAT3.M00512_PPARG_01	Oct4.STAT3.M00513_ATF3_Q6	Oct4.STAT3.M00515_PPARG_02	Oct4.STAT3.M00517_AP1_01	Oct4.STAT3.M00528_PPARG_03	Oct4.STAT3.M00531_NERF_Q2	Oct4.STAT3.M00615_MYCMAX_03	Oct4.STAT3.M00616_AFP1_Q6	Oct4.STAT3.M00632_GATA4_Q3	Oct4.STAT3.M00638_HNF4ALPHA_Q6	Oct4.STAT3.M00671_TCF4_Q5	Oct4.STAT3.M00724_HNF3ALPHA_Q6	Oct4.STAT3.M00746_ELF1_Q6	Oct4.STAT3.M00762_DR1_Q3	Oct4.STAT3.M00763_PPAR_DR1_Q2	Oct4.STAT3.M00764_HNF4_DR1_Q3	Oct4.STAT3.M00765_COUP_DR1_Q6	Oct4.STAT3.M00771_ETS_Q4	Oct4.STAT3.M00774_NFKB_Q6_01	Oct4.STAT3.M00789_GATA_Q6	Oct4.STAT3.M00790_HNF1_Q6	Oct4.STAT3.M00791_HNF3_Q6	Oct4.STAT3.M00792_SMAD_Q6	Oct4.STAT3.M00799_MYC_Q2	Oct4.STAT3.M00801_CREB_Q3	Oct4.STAT3.M00807_EGR_Q6	Oct4.STAT3.M00810_SRF_Q4	Oct4.STAT3.M00922_SRF_Q5_01	Oct4.STAT3.M00924_AP1_Q2_01	Oct4.STAT3.M00925_AP1_Q6_01	Oct4.STAT3.M00926_AP1_Q4_01	Oct4.STAT3.M00935_NFAT_Q4_01	Oct4.STAT3.M00941_MEF2_Q6_01	Oct4.STAT3.M00967_HNF4_Q6	Oct4.STAT3.M00974_SMAD_Q6_01	Oct4.STAT3.M00982_KROX_Q6	Oct4.STAT3.M00983_MAF_Q6_01	Oct4.STAT3.M01007_SRF_Q5_02	Oct4.STAT3.M01011_HNF1_Q6_01	Oct4.STAT3.M01012_HNF3_Q6_01	Oct4.STAT3.M01016_SOX17_01	Oct4.STAT3.M01031_HNF4_Q6_01	Oct4.STAT3.M01032_HNF4_Q6_02	Oct4.STAT3.M01033_HNF4_Q6_03	Oct4.STAT3.M01036_COUPTF_Q6	Oct4.STAT3.M01075_PLZF_02	Oct4.STAT3.M01145_CMYC_01	Oct4.STAT3.M01150_DMRT5_01	Oct4.STAT3.M01154_CMYC_02	Oct4.STAT3.M01160_KID3_01	Oct4.STAT3.M00004_CMYB_01	Oct4.STAT3.M00005_AP4_01	Oct4.STAT3.M00034_P53_01	Oct4.STAT3.M00062_IRF1_01	Oct4.STAT3.M00130_FOXD3_01	Oct4.STAT3.M00175_AP4_Q5	Oct4.STAT3.M00176_AP4_Q6	Oct4.STAT3.M00183_MYB_Q6	Oct4.STAT3.M00185_NFY_Q6	Oct4.STAT3.M00189_AP2_Q6	Oct4.STAT3.M00209_NFY_C	Oct4.STAT3.M00223_STAT_01	Oct4.STAT3.M00256_NRSF_01	Oct4.STAT3.M00272_P53_02	Oct4.STAT3.M00325_NRSE_B	Oct4.STAT3.M00341_GABP_B	Oct4.STAT3.M00418_TGIF_01	Oct4.STAT3.M00450_ZIC3_01	Oct4.STAT3.M00470_AP2GAMMA_01	Oct4.STAT3.M00478_CDC5_01	Oct4.STAT3.M00494_STAT6_01	Oct4.STAT3.M00498_STAT4_01	Oct4.STAT3.M00500_STAT6_02	Oct4.STAT3.M00511_ERR1_Q2	Oct4.STAT3.M00650_MTF1_Q4	Oct4.STAT3.M00652_NRF1_Q6	Oct4.STAT3.M00655_PEA3_Q6	Oct4.STAT3.M00747_IRF1_Q6	Oct4.STAT3.M00750_HMGIY_Q6	Oct4.STAT3.M00761_P53_DECAMER_Q2	Oct4.STAT3.M00772_IRF_Q6	Oct4.STAT3.M00773_MYB_Q3	Oct4.STAT3.M00775_NFY_Q6_01	Oct4.STAT3.M00777_STAT_Q6	Oct4.STAT3.M00795_OCT_Q6	Oct4.STAT3.M00800_AP2_Q3	Oct4.STAT3.M00805_LEF1_Q2	Oct4.STAT3.M00809_FOX_Q2	Oct4.STAT3.M00913_MYB_Q5_01	Oct4.STAT3.M00915_AP2_Q6_01	Oct4.STAT3.M00927_AP4_Q6_01	Oct4.STAT3.M00932_SP1_Q4_01	Oct4.STAT3.M00933_SP1_Q2_01	Oct4.STAT3.M00963_T3R_Q6	Oct4.STAT3.M00965_DR4_Q2	Oct4.STAT3.M00971_ETS_Q6	Oct4.STAT3.M00972_IRF_Q6_01	Oct4.STAT3.M00978_LEF1TCF1_Q4	Oct4.STAT3.M00981_CREBATF_Q6	Oct4.STAT3.M00987_FOXP1_01	Oct4.STAT3.M00999_AIRE_01	Oct4.STAT3.M01000_AIRE_02	Oct4.STAT3.M01010_HMGIY_Q3	Oct4.STAT3.M01014_SOX_Q6	Oct4.STAT3.M01028_NRSF_Q4	Oct4.STAT3.M01034_EBOX_Q6_01	Oct4.STAT3.M01037_GLI_Q2	Oct4.STAT3.M01066_BLIMP1_Q6	Oct4.STAT3.M01111_RBPJK_Q4	Oct4.STAT3.M01112_RBPJK_01	Oct4.STAT3.M01117_OTX_Q1	Oct4.STAT3.M01122_ZNF219_01	Oct4.STAT3.M01123_NANOG_01	Oct4.STAT3.M01124_OCT4_02	Oct4.STAT3.M01125_OCT4_01	Oct4.STAT3.M01142_LRH1_Q5	Oct4.STAT3.M01146_DMRT1_01	Oct4.STAT3.N00001_Sox2	Oct4.STAT3.N00002_Nanog	Oct4.STAT3.N00003_Otx2	Oct4.STAT3.N00004_Rbpj	Oct4.STAT3.N00006_Nr5a2	Oct4.STAT3.N00007_SoxOctComp	Oct4.STAT3.N00009_Klf4	Oct4.STAT3.N00010_Tcfcp2l1	Oct4.STAT3.N00012_Dax1	Oct4.STAT3.N00014_Rex1	Oct4.STAT3.M00008_SP1_01	Oct4.STAT3.M00055_NMYC_01	Oct4.STAT3.M00059_YY1_01	Oct4.STAT3.M00069_YY1_02	Oct4.STAT3.M00196_SP1_Q6	Oct4.STAT3.M00466_HIF1_Q5	Oct4.STAT3.M00480_LUN1_01	Oct4.STAT3.M00514_ATF4_Q2	Oct4.STAT3.M00647_LXR_Q3	Oct4.STAT3.M00691_ATF1_Q6	Oct4.STAT3.M00707_TFIIA_Q6	Oct4.STAT3.M00733_SMAD4_Q6	Oct4.STAT3.M00776_SREBP_Q3	Oct4.STAT3.M00793_YY1_Q6	Oct4.STAT3.M00797_HIF1_Q3	Oct4.STAT3.M00931_SP1_Q6_01	Oct4.STAT3.M00976_AHRHIF_Q6	Oct4.STAT3.M01035_YY1_Q6_02	Oct4.STAT3.M01168_SREBP_Q6	Oct4.STAT3.M01177_SREBP2_Q6	Oct4.STAT3.N00005_Sall4	Oct4.STAT3.N00017_hB_Sall4	Oct4.Tcfcp2l1.M00006_MEF2_01	Oct4.Tcfcp2l1.M00011_EVI1_06	Oct4.Tcfcp2l1.M00026_RSRFC4_01	Oct4.Tcfcp2l1.M00041_CREBP1CJUN_01	Oct4.Tcfcp2l1.M00052_NFKAPPAB65_01	Oct4.Tcfcp2l1.M00054_NFKAPPAB_01	Oct4.Tcfcp2l1.M00063_IRF2_01	Oct4.Tcfcp2l1.M00078_EVI1_01	Oct4.Tcfcp2l1.M00079_EVI1_02	Oct4.Tcfcp2l1.M00080_EVI1_03	Oct4.Tcfcp2l1.M00081_EVI1_04	Oct4.Tcfcp2l1.M00082_EVI1_05	Oct4.Tcfcp2l1.M00118_MYCMAX_01	Oct4.Tcfcp2l1.M00123_MYCMAX_02	Oct4.Tcfcp2l1.M00134_HNF4_01	Oct4.Tcfcp2l1.M00152_SRF_01	Oct4.Tcfcp2l1.M00155_ARP1_01	Oct4.Tcfcp2l1.M00158_COUP_01	Oct4.Tcfcp2l1.M00172_AP1FJ_Q2	Oct4.Tcfcp2l1.M00186_SRF_Q6	Oct4.Tcfcp2l1.M00215_SRF_C	Oct4.Tcfcp2l1.M00222_HAND1E47_01	Oct4.Tcfcp2l1.M00225_STAT3_01	Oct4.Tcfcp2l1.M00231_MEF2_02	Oct4.Tcfcp2l1.M00232_MEF2_03	Oct4.Tcfcp2l1.M00233_MEF2_04	Oct4.Tcfcp2l1.M00243_EGR1_01	Oct4.Tcfcp2l1.M00251_XBP1_01	Oct4.Tcfcp2l1.M00257_RREB1_01	Oct4.Tcfcp2l1.M00292_FREAC4_01	Oct4.Tcfcp2l1.M00302_NFAT_Q6	Oct4.Tcfcp2l1.M00322_MYCMAX_B	Oct4.Tcfcp2l1.M00396_EN1_01	Oct4.Tcfcp2l1.M00403_AMEF2_Q6	Oct4.Tcfcp2l1.M00405_MMEF2_Q6	Oct4.Tcfcp2l1.M00406_HMEF2_Q6	Oct4.Tcfcp2l1.M00407_RSRFC4_Q2	Oct4.Tcfcp2l1.M00412_AREB6_01	Oct4.Tcfcp2l1.M00413_AREB6_02	Oct4.Tcfcp2l1.M00414_AREB6_03	Oct4.Tcfcp2l1.M00415_AREB6_04	Oct4.Tcfcp2l1.M00419_MEIS1_01	Oct4.Tcfcp2l1.M00420_MEIS1AHOXA9_01	Oct4.Tcfcp2l1.M00421_MEIS1BHOXA9_02	Oct4.Tcfcp2l1.M00422_FOXJ2_01	Oct4.Tcfcp2l1.M00423_FOXJ2_02	Oct4.Tcfcp2l1.M00446_SPZ1_01	Oct4.Tcfcp2l1.M00448_ZIC1_01	Oct4.Tcfcp2l1.M00462_GATA6_01	Oct4.Tcfcp2l1.M00482_PITX2_Q2	Oct4.Tcfcp2l1.M00483_ATF6_01	Oct4.Tcfcp2l1.M00490_BACH2_01	Oct4.Tcfcp2l1.M00497_STAT3_02	Oct4.Tcfcp2l1.M00512_PPARG_01	Oct4.Tcfcp2l1.M00513_ATF3_Q6	Oct4.Tcfcp2l1.M00515_PPARG_02	Oct4.Tcfcp2l1.M00517_AP1_01	Oct4.Tcfcp2l1.M00528_PPARG_03	Oct4.Tcfcp2l1.M00531_NERF_Q2	Oct4.Tcfcp2l1.M00615_MYCMAX_03	Oct4.Tcfcp2l1.M00616_AFP1_Q6	Oct4.Tcfcp2l1.M00632_GATA4_Q3	Oct4.Tcfcp2l1.M00638_HNF4ALPHA_Q6	Oct4.Tcfcp2l1.M00671_TCF4_Q5	Oct4.Tcfcp2l1.M00724_HNF3ALPHA_Q6	Oct4.Tcfcp2l1.M00746_ELF1_Q6	Oct4.Tcfcp2l1.M00762_DR1_Q3	Oct4.Tcfcp2l1.M00763_PPAR_DR1_Q2	Oct4.Tcfcp2l1.M00764_HNF4_DR1_Q3	Oct4.Tcfcp2l1.M00765_COUP_DR1_Q6	Oct4.Tcfcp2l1.M00771_ETS_Q4	Oct4.Tcfcp2l1.M00774_NFKB_Q6_01	Oct4.Tcfcp2l1.M00789_GATA_Q6	Oct4.Tcfcp2l1.M00790_HNF1_Q6	Oct4.Tcfcp2l1.M00791_HNF3_Q6	Oct4.Tcfcp2l1.M00792_SMAD_Q6	Oct4.Tcfcp2l1.M00799_MYC_Q2	Oct4.Tcfcp2l1.M00801_CREB_Q3	Oct4.Tcfcp2l1.M00807_EGR_Q6	Oct4.Tcfcp2l1.M00810_SRF_Q4	Oct4.Tcfcp2l1.M00922_SRF_Q5_01	Oct4.Tcfcp2l1.M00924_AP1_Q2_01	Oct4.Tcfcp2l1.M00925_AP1_Q6_01	Oct4.Tcfcp2l1.M00926_AP1_Q4_01	Oct4.Tcfcp2l1.M00935_NFAT_Q4_01	Oct4.Tcfcp2l1.M00941_MEF2_Q6_01	Oct4.Tcfcp2l1.M00967_HNF4_Q6	Oct4.Tcfcp2l1.M00974_SMAD_Q6_01	Oct4.Tcfcp2l1.M00982_KROX_Q6	Oct4.Tcfcp2l1.M00983_MAF_Q6_01	Oct4.Tcfcp2l1.M01007_SRF_Q5_02	Oct4.Tcfcp2l1.M01011_HNF1_Q6_01	Oct4.Tcfcp2l1.M01012_HNF3_Q6_01	Oct4.Tcfcp2l1.M01016_SOX17_01	Oct4.Tcfcp2l1.M01031_HNF4_Q6_01	Oct4.Tcfcp2l1.M01032_HNF4_Q6_02	Oct4.Tcfcp2l1.M01033_HNF4_Q6_03	Oct4.Tcfcp2l1.M01036_COUPTF_Q6	Oct4.Tcfcp2l1.M01075_PLZF_02	Oct4.Tcfcp2l1.M01145_CMYC_01	Oct4.Tcfcp2l1.M01150_DMRT5_01	Oct4.Tcfcp2l1.M01154_CMYC_02	Oct4.Tcfcp2l1.M01160_KID3_01	Oct4.Tcfcp2l1.M00004_CMYB_01	Oct4.Tcfcp2l1.M00005_AP4_01	Oct4.Tcfcp2l1.M00034_P53_01	Oct4.Tcfcp2l1.M00062_IRF1_01	Oct4.Tcfcp2l1.M00130_FOXD3_01	Oct4.Tcfcp2l1.M00175_AP4_Q5	Oct4.Tcfcp2l1.M00176_AP4_Q6	Oct4.Tcfcp2l1.M00183_MYB_Q6	Oct4.Tcfcp2l1.M00185_NFY_Q6	Oct4.Tcfcp2l1.M00189_AP2_Q6	Oct4.Tcfcp2l1.M00209_NFY_C	Oct4.Tcfcp2l1.M00223_STAT_01	Oct4.Tcfcp2l1.M00256_NRSF_01	Oct4.Tcfcp2l1.M00272_P53_02	Oct4.Tcfcp2l1.M00325_NRSE_B	Oct4.Tcfcp2l1.M00341_GABP_B	Oct4.Tcfcp2l1.M00418_TGIF_01	Oct4.Tcfcp2l1.M00450_ZIC3_01	Oct4.Tcfcp2l1.M00470_AP2GAMMA_01	Oct4.Tcfcp2l1.M00478_CDC5_01	Oct4.Tcfcp2l1.M00494_STAT6_01	Oct4.Tcfcp2l1.M00498_STAT4_01	Oct4.Tcfcp2l1.M00500_STAT6_02	Oct4.Tcfcp2l1.M00511_ERR1_Q2	Oct4.Tcfcp2l1.M00650_MTF1_Q4	Oct4.Tcfcp2l1.M00652_NRF1_Q6	Oct4.Tcfcp2l1.M00655_PEA3_Q6	Oct4.Tcfcp2l1.M00747_IRF1_Q6	Oct4.Tcfcp2l1.M00750_HMGIY_Q6	Oct4.Tcfcp2l1.M00761_P53_DECAMER_Q2	Oct4.Tcfcp2l1.M00772_IRF_Q6	Oct4.Tcfcp2l1.M00773_MYB_Q3	Oct4.Tcfcp2l1.M00775_NFY_Q6_01	Oct4.Tcfcp2l1.M00777_STAT_Q6	Oct4.Tcfcp2l1.M00795_OCT_Q6	Oct4.Tcfcp2l1.M00800_AP2_Q3	Oct4.Tcfcp2l1.M00805_LEF1_Q2	Oct4.Tcfcp2l1.M00809_FOX_Q2	Oct4.Tcfcp2l1.M00913_MYB_Q5_01	Oct4.Tcfcp2l1.M00915_AP2_Q6_01	Oct4.Tcfcp2l1.M00927_AP4_Q6_01	Oct4.Tcfcp2l1.M00932_SP1_Q4_01	Oct4.Tcfcp2l1.M00933_SP1_Q2_01	Oct4.Tcfcp2l1.M00963_T3R_Q6	Oct4.Tcfcp2l1.M00965_DR4_Q2	Oct4.Tcfcp2l1.M00971_ETS_Q6	Oct4.Tcfcp2l1.M00972_IRF_Q6_01	Oct4.Tcfcp2l1.M00978_LEF1TCF1_Q4	Oct4.Tcfcp2l1.M00981_CREBATF_Q6	Oct4.Tcfcp2l1.M00987_FOXP1_01	Oct4.Tcfcp2l1.M00999_AIRE_01	Oct4.Tcfcp2l1.M01000_AIRE_02	Oct4.Tcfcp2l1.M01010_HMGIY_Q3	Oct4.Tcfcp2l1.M01014_SOX_Q6	Oct4.Tcfcp2l1.M01028_NRSF_Q4	Oct4.Tcfcp2l1.M01034_EBOX_Q6_01	Oct4.Tcfcp2l1.M01037_GLI_Q2	Oct4.Tcfcp2l1.M01066_BLIMP1_Q6	Oct4.Tcfcp2l1.M01111_RBPJK_Q4	Oct4.Tcfcp2l1.M01112_RBPJK_01	Oct4.Tcfcp2l1.M01117_OTX_Q1	Oct4.Tcfcp2l1.M01122_ZNF219_01	Oct4.Tcfcp2l1.M01123_NANOG_01	Oct4.Tcfcp2l1.M01124_OCT4_02	Oct4.Tcfcp2l1.M01125_OCT4_01	Oct4.Tcfcp2l1.M01142_LRH1_Q5	Oct4.Tcfcp2l1.M01146_DMRT1_01	Oct4.Tcfcp2l1.N00001_Sox2	Oct4.Tcfcp2l1.N00002_Nanog	Oct4.Tcfcp2l1.N00003_Otx2	Oct4.Tcfcp2l1.N00004_Rbpj	Oct4.Tcfcp2l1.N00006_Nr5a2	Oct4.Tcfcp2l1.N00007_SoxOctComp	Oct4.Tcfcp2l1.N00009_Klf4	Oct4.Tcfcp2l1.N00010_Tcfcp2l1	Oct4.Tcfcp2l1.N00012_Dax1	Oct4.Tcfcp2l1.N00014_Rex1	Oct4.Tcfcp2l1.M00008_SP1_01	Oct4.Tcfcp2l1.M00055_NMYC_01	Oct4.Tcfcp2l1.M00059_YY1_01	Oct4.Tcfcp2l1.M00069_YY1_02	Oct4.Tcfcp2l1.M00196_SP1_Q6	Oct4.Tcfcp2l1.M00466_HIF1_Q5	Oct4.Tcfcp2l1.M00480_LUN1_01	Oct4.Tcfcp2l1.M00514_ATF4_Q2	Oct4.Tcfcp2l1.M00647_LXR_Q3	Oct4.Tcfcp2l1.M00691_ATF1_Q6	Oct4.Tcfcp2l1.M00707_TFIIA_Q6	Oct4.Tcfcp2l1.M00733_SMAD4_Q6	Oct4.Tcfcp2l1.M00776_SREBP_Q3	Oct4.Tcfcp2l1.M00793_YY1_Q6	Oct4.Tcfcp2l1.M00797_HIF1_Q3	Oct4.Tcfcp2l1.M00931_SP1_Q6_01	Oct4.Tcfcp2l1.M00976_AHRHIF_Q6	Oct4.Tcfcp2l1.M01035_YY1_Q6_02	Oct4.Tcfcp2l1.M01168_SREBP_Q6	Oct4.Tcfcp2l1.M01177_SREBP2_Q6	Oct4.Tcfcp2l1.N00005_Sall4	Oct4.Tcfcp2l1.N00017_hB_Sall4	Esrrb.Oct4.M00006_MEF2_01	Esrrb.Oct4.M00011_EVI1_06	Esrrb.Oct4.M00026_RSRFC4_01	Esrrb.Oct4.M00041_CREBP1CJUN_01	Esrrb.Oct4.M00052_NFKAPPAB65_01	Esrrb.Oct4.M00054_NFKAPPAB_01	Esrrb.Oct4.M00063_IRF2_01	Esrrb.Oct4.M00078_EVI1_01	Esrrb.Oct4.M00079_EVI1_02	Esrrb.Oct4.M00080_EVI1_03	Esrrb.Oct4.M00081_EVI1_04	Esrrb.Oct4.M00082_EVI1_05	Esrrb.Oct4.M00118_MYCMAX_01	Esrrb.Oct4.M00123_MYCMAX_02	Esrrb.Oct4.M00134_HNF4_01	Esrrb.Oct4.M00152_SRF_01	Esrrb.Oct4.M00155_ARP1_01	Esrrb.Oct4.M00158_COUP_01	Esrrb.Oct4.M00172_AP1FJ_Q2	Esrrb.Oct4.M00186_SRF_Q6	Esrrb.Oct4.M00215_SRF_C	Esrrb.Oct4.M00222_HAND1E47_01	Esrrb.Oct4.M00225_STAT3_01	Esrrb.Oct4.M00231_MEF2_02	Esrrb.Oct4.M00232_MEF2_03	Esrrb.Oct4.M00233_MEF2_04	Esrrb.Oct4.M00243_EGR1_01	Esrrb.Oct4.M00251_XBP1_01	Esrrb.Oct4.M00257_RREB1_01	Esrrb.Oct4.M00292_FREAC4_01	Esrrb.Oct4.M00302_NFAT_Q6	Esrrb.Oct4.M00322_MYCMAX_B	Esrrb.Oct4.M00396_EN1_01	Esrrb.Oct4.M00403_AMEF2_Q6	Esrrb.Oct4.M00405_MMEF2_Q6	Esrrb.Oct4.M00406_HMEF2_Q6	Esrrb.Oct4.M00407_RSRFC4_Q2	Esrrb.Oct4.M00412_AREB6_01	Esrrb.Oct4.M00413_AREB6_02	Esrrb.Oct4.M00414_AREB6_03	Esrrb.Oct4.M00415_AREB6_04	Esrrb.Oct4.M00419_MEIS1_01	Esrrb.Oct4.M00420_MEIS1AHOXA9_01	Esrrb.Oct4.M00421_MEIS1BHOXA9_02	Esrrb.Oct4.M00422_FOXJ2_01	Esrrb.Oct4.M00423_FOXJ2_02	Esrrb.Oct4.M00446_SPZ1_01	Esrrb.Oct4.M00448_ZIC1_01	Esrrb.Oct4.M00462_GATA6_01	Esrrb.Oct4.M00482_PITX2_Q2	Esrrb.Oct4.M00483_ATF6_01	Esrrb.Oct4.M00490_BACH2_01	Esrrb.Oct4.M00497_STAT3_02	Esrrb.Oct4.M00512_PPARG_01	Esrrb.Oct4.M00513_ATF3_Q6	Esrrb.Oct4.M00515_PPARG_02	Esrrb.Oct4.M00517_AP1_01	Esrrb.Oct4.M00528_PPARG_03	Esrrb.Oct4.M00531_NERF_Q2	Esrrb.Oct4.M00615_MYCMAX_03	Esrrb.Oct4.M00616_AFP1_Q6	Esrrb.Oct4.M00632_GATA4_Q3	Esrrb.Oct4.M00638_HNF4ALPHA_Q6	Esrrb.Oct4.M00671_TCF4_Q5	Esrrb.Oct4.M00724_HNF3ALPHA_Q6	Esrrb.Oct4.M00746_ELF1_Q6	Esrrb.Oct4.M00762_DR1_Q3	Esrrb.Oct4.M00763_PPAR_DR1_Q2	Esrrb.Oct4.M00764_HNF4_DR1_Q3	Esrrb.Oct4.M00765_COUP_DR1_Q6	Esrrb.Oct4.M00771_ETS_Q4	Esrrb.Oct4.M00774_NFKB_Q6_01	Esrrb.Oct4.M00789_GATA_Q6	Esrrb.Oct4.M00790_HNF1_Q6	Esrrb.Oct4.M00791_HNF3_Q6	Esrrb.Oct4.M00792_SMAD_Q6	Esrrb.Oct4.M00799_MYC_Q2	Esrrb.Oct4.M00801_CREB_Q3	Esrrb.Oct4.M00807_EGR_Q6	Esrrb.Oct4.M00810_SRF_Q4	Esrrb.Oct4.M00922_SRF_Q5_01	Esrrb.Oct4.M00924_AP1_Q2_01	Esrrb.Oct4.M00925_AP1_Q6_01	Esrrb.Oct4.M00926_AP1_Q4_01	Esrrb.Oct4.M00935_NFAT_Q4_01	Esrrb.Oct4.M00941_MEF2_Q6_01	Esrrb.Oct4.M00967_HNF4_Q6	Esrrb.Oct4.M00974_SMAD_Q6_01	Esrrb.Oct4.M00982_KROX_Q6	Esrrb.Oct4.M00983_MAF_Q6_01	Esrrb.Oct4.M01007_SRF_Q5_02	Esrrb.Oct4.M01011_HNF1_Q6_01	Esrrb.Oct4.M01012_HNF3_Q6_01	Esrrb.Oct4.M01016_SOX17_01	Esrrb.Oct4.M01031_HNF4_Q6_01	Esrrb.Oct4.M01032_HNF4_Q6_02	Esrrb.Oct4.M01033_HNF4_Q6_03	Esrrb.Oct4.M01036_COUPTF_Q6	Esrrb.Oct4.M01075_PLZF_02	Esrrb.Oct4.M01145_CMYC_01	Esrrb.Oct4.M01150_DMRT5_01	Esrrb.Oct4.M01154_CMYC_02	Esrrb.Oct4.M01160_KID3_01	Esrrb.Oct4.M00004_CMYB_01	Esrrb.Oct4.M00005_AP4_01	Esrrb.Oct4.M00034_P53_01	Esrrb.Oct4.M00062_IRF1_01	Esrrb.Oct4.M00130_FOXD3_01	Esrrb.Oct4.M00175_AP4_Q5	Esrrb.Oct4.M00176_AP4_Q6	Esrrb.Oct4.M00183_MYB_Q6	Esrrb.Oct4.M00185_NFY_Q6	Esrrb.Oct4.M00189_AP2_Q6	Esrrb.Oct4.M00209_NFY_C	Esrrb.Oct4.M00223_STAT_01	Esrrb.Oct4.M00256_NRSF_01	Esrrb.Oct4.M00272_P53_02	Esrrb.Oct4.M00325_NRSE_B	Esrrb.Oct4.M00341_GABP_B	Esrrb.Oct4.M00418_TGIF_01	Esrrb.Oct4.M00450_ZIC3_01	Esrrb.Oct4.M00470_AP2GAMMA_01	Esrrb.Oct4.M00478_CDC5_01	Esrrb.Oct4.M00494_STAT6_01	Esrrb.Oct4.M00498_STAT4_01	Esrrb.Oct4.M00500_STAT6_02	Esrrb.Oct4.M00511_ERR1_Q2	Esrrb.Oct4.M00650_MTF1_Q4	Esrrb.Oct4.M00652_NRF1_Q6	Esrrb.Oct4.M00655_PEA3_Q6	Esrrb.Oct4.M00747_IRF1_Q6	Esrrb.Oct4.M00750_HMGIY_Q6	Esrrb.Oct4.M00761_P53_DECAMER_Q2	Esrrb.Oct4.M00772_IRF_Q6	Esrrb.Oct4.M00773_MYB_Q3	Esrrb.Oct4.M00775_NFY_Q6_01	Esrrb.Oct4.M00777_STAT_Q6	Esrrb.Oct4.M00795_OCT_Q6	Esrrb.Oct4.M00800_AP2_Q3	Esrrb.Oct4.M00805_LEF1_Q2	Esrrb.Oct4.M00809_FOX_Q2	Esrrb.Oct4.M00913_MYB_Q5_01	Esrrb.Oct4.M00915_AP2_Q6_01	Esrrb.Oct4.M00927_AP4_Q6_01	Esrrb.Oct4.M00932_SP1_Q4_01	Esrrb.Oct4.M00933_SP1_Q2_01	Esrrb.Oct4.M00963_T3R_Q6	Esrrb.Oct4.M00965_DR4_Q2	Esrrb.Oct4.M00971_ETS_Q6	Esrrb.Oct4.M00972_IRF_Q6_01	Esrrb.Oct4.M00978_LEF1TCF1_Q4	Esrrb.Oct4.M00981_CREBATF_Q6	Esrrb.Oct4.M00987_FOXP1_01	Esrrb.Oct4.M00999_AIRE_01	Esrrb.Oct4.M01000_AIRE_02	Esrrb.Oct4.M01010_HMGIY_Q3	Esrrb.Oct4.M01014_SOX_Q6	Esrrb.Oct4.M01028_NRSF_Q4	Esrrb.Oct4.M01034_EBOX_Q6_01	Esrrb.Oct4.M01037_GLI_Q2	Esrrb.Oct4.M01066_BLIMP1_Q6	Esrrb.Oct4.M01111_RBPJK_Q4	Esrrb.Oct4.M01112_RBPJK_01	Esrrb.Oct4.M01117_OTX_Q1	Esrrb.Oct4.M01122_ZNF219_01	Esrrb.Oct4.M01123_NANOG_01	Esrrb.Oct4.M01124_OCT4_02	Esrrb.Oct4.M01125_OCT4_01	Esrrb.Oct4.M01142_LRH1_Q5	Esrrb.Oct4.M01146_DMRT1_01	Esrrb.Oct4.N00001_Sox2	Esrrb.Oct4.N00002_Nanog	Esrrb.Oct4.N00003_Otx2	Esrrb.Oct4.N00004_Rbpj	Esrrb.Oct4.N00006_Nr5a2	Esrrb.Oct4.N00007_SoxOctComp	Esrrb.Oct4.N00009_Klf4	Esrrb.Oct4.N00010_Tcfcp2l1	Esrrb.Oct4.N00012_Dax1	Esrrb.Oct4.N00014_Rex1	Esrrb.Oct4.M00008_SP1_01	Esrrb.Oct4.M00055_NMYC_01	Esrrb.Oct4.M00059_YY1_01	Esrrb.Oct4.M00069_YY1_02	Esrrb.Oct4.M00196_SP1_Q6	Esrrb.Oct4.M00466_HIF1_Q5	Esrrb.Oct4.M00480_LUN1_01	Esrrb.Oct4.M00514_ATF4_Q2	Esrrb.Oct4.M00647_LXR_Q3	Esrrb.Oct4.M00691_ATF1_Q6	Esrrb.Oct4.M00707_TFIIA_Q6	Esrrb.Oct4.M00733_SMAD4_Q6	Esrrb.Oct4.M00776_SREBP_Q3	Esrrb.Oct4.M00793_YY1_Q6	Esrrb.Oct4.M00797_HIF1_Q3	Esrrb.Oct4.M00931_SP1_Q6_01	Esrrb.Oct4.M00976_AHRHIF_Q6	Esrrb.Oct4.M01035_YY1_Q6_02	Esrrb.Oct4.M01168_SREBP_Q6	Esrrb.Oct4.M01177_SREBP2_Q6	Esrrb.Oct4.N00005_Sall4	Esrrb.Oct4.N00017_hB_Sall4	Nanog.Sox2.M00006_MEF2_01	Nanog.Sox2.M00011_EVI1_06	Nanog.Sox2.M00026_RSRFC4_01	Nanog.Sox2.M00041_CREBP1CJUN_01	Nanog.Sox2.M00052_NFKAPPAB65_01	Nanog.Sox2.M00054_NFKAPPAB_01	Nanog.Sox2.M00063_IRF2_01	Nanog.Sox2.M00078_EVI1_01	Nanog.Sox2.M00079_EVI1_02	Nanog.Sox2.M00080_EVI1_03	Nanog.Sox2.M00081_EVI1_04	Nanog.Sox2.M00082_EVI1_05	Nanog.Sox2.M00118_MYCMAX_01	Nanog.Sox2.M00123_MYCMAX_02	Nanog.Sox2.M00134_HNF4_01	Nanog.Sox2.M00152_SRF_01	Nanog.Sox2.M00155_ARP1_01	Nanog.Sox2.M00158_COUP_01	Nanog.Sox2.M00172_AP1FJ_Q2	Nanog.Sox2.M00186_SRF_Q6	Nanog.Sox2.M00215_SRF_C	Nanog.Sox2.M00222_HAND1E47_01	Nanog.Sox2.M00225_STAT3_01	Nanog.Sox2.M00231_MEF2_02	Nanog.Sox2.M00232_MEF2_03	Nanog.Sox2.M00233_MEF2_04	Nanog.Sox2.M00243_EGR1_01	Nanog.Sox2.M00251_XBP1_01	Nanog.Sox2.M00257_RREB1_01	Nanog.Sox2.M00292_FREAC4_01	Nanog.Sox2.M00302_NFAT_Q6	Nanog.Sox2.M00322_MYCMAX_B	Nanog.Sox2.M00396_EN1_01	Nanog.Sox2.M00403_AMEF2_Q6	Nanog.Sox2.M00405_MMEF2_Q6	Nanog.Sox2.M00406_HMEF2_Q6	Nanog.Sox2.M00407_RSRFC4_Q2	Nanog.Sox2.M00412_AREB6_01	Nanog.Sox2.M00413_AREB6_02	Nanog.Sox2.M00414_AREB6_03	Nanog.Sox2.M00415_AREB6_04	Nanog.Sox2.M00419_MEIS1_01	Nanog.Sox2.M00420_MEIS1AHOXA9_01	Nanog.Sox2.M00421_MEIS1BHOXA9_02	Nanog.Sox2.M00422_FOXJ2_01	Nanog.Sox2.M00423_FOXJ2_02	Nanog.Sox2.M00446_SPZ1_01	Nanog.Sox2.M00448_ZIC1_01	Nanog.Sox2.M00462_GATA6_01	Nanog.Sox2.M00482_PITX2_Q2	Nanog.Sox2.M00483_ATF6_01	Nanog.Sox2.M00490_BACH2_01	Nanog.Sox2.M00497_STAT3_02	Nanog.Sox2.M00512_PPARG_01	Nanog.Sox2.M00513_ATF3_Q6	Nanog.Sox2.M00515_PPARG_02	Nanog.Sox2.M00517_AP1_01	Nanog.Sox2.M00528_PPARG_03	Nanog.Sox2.M00531_NERF_Q2	Nanog.Sox2.M00615_MYCMAX_03	Nanog.Sox2.M00616_AFP1_Q6	Nanog.Sox2.M00632_GATA4_Q3	Nanog.Sox2.M00638_HNF4ALPHA_Q6	Nanog.Sox2.M00671_TCF4_Q5	Nanog.Sox2.M00724_HNF3ALPHA_Q6	Nanog.Sox2.M00746_ELF1_Q6	Nanog.Sox2.M00762_DR1_Q3	Nanog.Sox2.M00763_PPAR_DR1_Q2	Nanog.Sox2.M00764_HNF4_DR1_Q3	Nanog.Sox2.M00765_COUP_DR1_Q6	Nanog.Sox2.M00771_ETS_Q4	Nanog.Sox2.M00774_NFKB_Q6_01	Nanog.Sox2.M00789_GATA_Q6	Nanog.Sox2.M00790_HNF1_Q6	Nanog.Sox2.M00791_HNF3_Q6	Nanog.Sox2.M00792_SMAD_Q6	Nanog.Sox2.M00799_MYC_Q2	Nanog.Sox2.M00801_CREB_Q3	Nanog.Sox2.M00807_EGR_Q6	Nanog.Sox2.M00810_SRF_Q4	Nanog.Sox2.M00922_SRF_Q5_01	Nanog.Sox2.M00924_AP1_Q2_01	Nanog.Sox2.M00925_AP1_Q6_01	Nanog.Sox2.M00926_AP1_Q4_01	Nanog.Sox2.M00935_NFAT_Q4_01	Nanog.Sox2.M00941_MEF2_Q6_01	Nanog.Sox2.M00967_HNF4_Q6	Nanog.Sox2.M00974_SMAD_Q6_01	Nanog.Sox2.M00982_KROX_Q6	Nanog.Sox2.M00983_MAF_Q6_01	Nanog.Sox2.M01007_SRF_Q5_02	Nanog.Sox2.M01011_HNF1_Q6_01	Nanog.Sox2.M01012_HNF3_Q6_01	Nanog.Sox2.M01016_SOX17_01	Nanog.Sox2.M01031_HNF4_Q6_01	Nanog.Sox2.M01032_HNF4_Q6_02	Nanog.Sox2.M01033_HNF4_Q6_03	Nanog.Sox2.M01036_COUPTF_Q6	Nanog.Sox2.M01075_PLZF_02	Nanog.Sox2.M01145_CMYC_01	Nanog.Sox2.M01150_DMRT5_01	Nanog.Sox2.M01154_CMYC_02	Nanog.Sox2.M01160_KID3_01	Nanog.Sox2.M00004_CMYB_01	Nanog.Sox2.M00005_AP4_01	Nanog.Sox2.M00034_P53_01	Nanog.Sox2.M00062_IRF1_01	Nanog.Sox2.M00130_FOXD3_01	Nanog.Sox2.M00175_AP4_Q5	Nanog.Sox2.M00176_AP4_Q6	Nanog.Sox2.M00183_MYB_Q6	Nanog.Sox2.M00185_NFY_Q6	Nanog.Sox2.M00189_AP2_Q6	Nanog.Sox2.M00209_NFY_C	Nanog.Sox2.M00223_STAT_01	Nanog.Sox2.M00256_NRSF_01	Nanog.Sox2.M00272_P53_02	Nanog.Sox2.M00325_NRSE_B	Nanog.Sox2.M00341_GABP_B	Nanog.Sox2.M00418_TGIF_01	Nanog.Sox2.M00450_ZIC3_01	Nanog.Sox2.M00470_AP2GAMMA_01	Nanog.Sox2.M00478_CDC5_01	Nanog.Sox2.M00494_STAT6_01	Nanog.Sox2.M00498_STAT4_01	Nanog.Sox2.M00500_STAT6_02	Nanog.Sox2.M00511_ERR1_Q2	Nanog.Sox2.M00650_MTF1_Q4	Nanog.Sox2.M00652_NRF1_Q6	Nanog.Sox2.M00655_PEA3_Q6	Nanog.Sox2.M00747_IRF1_Q6	Nanog.Sox2.M00750_HMGIY_Q6	Nanog.Sox2.M00761_P53_DECAMER_Q2	Nanog.Sox2.M00772_IRF_Q6	Nanog.Sox2.M00773_MYB_Q3	Nanog.Sox2.M00775_NFY_Q6_01	Nanog.Sox2.M00777_STAT_Q6	Nanog.Sox2.M00795_OCT_Q6	Nanog.Sox2.M00800_AP2_Q3	Nanog.Sox2.M00805_LEF1_Q2	Nanog.Sox2.M00809_FOX_Q2	Nanog.Sox2.M00913_MYB_Q5_01	Nanog.Sox2.M00915_AP2_Q6_01	Nanog.Sox2.M00927_AP4_Q6_01	Nanog.Sox2.M00932_SP1_Q4_01	Nanog.Sox2.M00933_SP1_Q2_01	Nanog.Sox2.M00963_T3R_Q6	Nanog.Sox2.M00965_DR4_Q2	Nanog.Sox2.M00971_ETS_Q6	Nanog.Sox2.M00972_IRF_Q6_01	Nanog.Sox2.M00978_LEF1TCF1_Q4	Nanog.Sox2.M00981_CREBATF_Q6	Nanog.Sox2.M00987_FOXP1_01	Nanog.Sox2.M00999_AIRE_01	Nanog.Sox2.M01000_AIRE_02	Nanog.Sox2.M01010_HMGIY_Q3	Nanog.Sox2.M01014_SOX_Q6	Nanog.Sox2.M01028_NRSF_Q4	Nanog.Sox2.M01034_EBOX_Q6_01	Nanog.Sox2.M01037_GLI_Q2	Nanog.Sox2.M01066_BLIMP1_Q6	Nanog.Sox2.M01111_RBPJK_Q4	Nanog.Sox2.M01112_RBPJK_01	Nanog.Sox2.M01117_OTX_Q1	Nanog.Sox2.M01122_ZNF219_01	Nanog.Sox2.M01123_NANOG_01	Nanog.Sox2.M01124_OCT4_02	Nanog.Sox2.M01125_OCT4_01	Nanog.Sox2.M01142_LRH1_Q5	Nanog.Sox2.M01146_DMRT1_01	Nanog.Sox2.N00001_Sox2	Nanog.Sox2.N00002_Nanog	Nanog.Sox2.N00003_Otx2	Nanog.Sox2.N00004_Rbpj	Nanog.Sox2.N00006_Nr5a2	Nanog.Sox2.N00007_SoxOctComp	Nanog.Sox2.N00009_Klf4	Nanog.Sox2.N00010_Tcfcp2l1	Nanog.Sox2.N00012_Dax1	Nanog.Sox2.N00014_Rex1	Nanog.Sox2.M00008_SP1_01	Nanog.Sox2.M00055_NMYC_01	Nanog.Sox2.M00059_YY1_01	Nanog.Sox2.M00069_YY1_02	Nanog.Sox2.M00196_SP1_Q6	Nanog.Sox2.M00466_HIF1_Q5	Nanog.Sox2.M00480_LUN1_01	Nanog.Sox2.M00514_ATF4_Q2	Nanog.Sox2.M00647_LXR_Q3	Nanog.Sox2.M00691_ATF1_Q6	Nanog.Sox2.M00707_TFIIA_Q6	Nanog.Sox2.M00733_SMAD4_Q6	Nanog.Sox2.M00776_SREBP_Q3	Nanog.Sox2.M00793_YY1_Q6	Nanog.Sox2.M00797_HIF1_Q3	Nanog.Sox2.M00931_SP1_Q6_01	Nanog.Sox2.M00976_AHRHIF_Q6	Nanog.Sox2.M01035_YY1_Q6_02	Nanog.Sox2.M01168_SREBP_Q6	Nanog.Sox2.M01177_SREBP2_Q6	Nanog.Sox2.N00005_Sall4	Nanog.Sox2.N00017_hB_Sall4	Smad1.Sox2.M00006_MEF2_01	Smad1.Sox2.M00011_EVI1_06	Smad1.Sox2.M00026_RSRFC4_01	Smad1.Sox2.M00041_CREBP1CJUN_01	Smad1.Sox2.M00052_NFKAPPAB65_01	Smad1.Sox2.M00054_NFKAPPAB_01	Smad1.Sox2.M00063_IRF2_01	Smad1.Sox2.M00078_EVI1_01	Smad1.Sox2.M00079_EVI1_02	Smad1.Sox2.M00080_EVI1_03	Smad1.Sox2.M00081_EVI1_04	Smad1.Sox2.M00082_EVI1_05	Smad1.Sox2.M00118_MYCMAX_01	Smad1.Sox2.M00123_MYCMAX_02	Smad1.Sox2.M00134_HNF4_01	Smad1.Sox2.M00152_SRF_01	Smad1.Sox2.M00155_ARP1_01	Smad1.Sox2.M00158_COUP_01	Smad1.Sox2.M00172_AP1FJ_Q2	Smad1.Sox2.M00186_SRF_Q6	Smad1.Sox2.M00215_SRF_C	Smad1.Sox2.M00222_HAND1E47_01	Smad1.Sox2.M00225_STAT3_01	Smad1.Sox2.M00231_MEF2_02	Smad1.Sox2.M00232_MEF2_03	Smad1.Sox2.M00233_MEF2_04	Smad1.Sox2.M00243_EGR1_01	Smad1.Sox2.M00251_XBP1_01	Smad1.Sox2.M00257_RREB1_01	Smad1.Sox2.M00292_FREAC4_01	Smad1.Sox2.M00302_NFAT_Q6	Smad1.Sox2.M00322_MYCMAX_B	Smad1.Sox2.M00396_EN1_01	Smad1.Sox2.M00403_AMEF2_Q6	Smad1.Sox2.M00405_MMEF2_Q6	Smad1.Sox2.M00406_HMEF2_Q6	Smad1.Sox2.M00407_RSRFC4_Q2	Smad1.Sox2.M00412_AREB6_01	Smad1.Sox2.M00413_AREB6_02	Smad1.Sox2.M00414_AREB6_03	Smad1.Sox2.M00415_AREB6_04	Smad1.Sox2.M00419_MEIS1_01	Smad1.Sox2.M00420_MEIS1AHOXA9_01	Smad1.Sox2.M00421_MEIS1BHOXA9_02	Smad1.Sox2.M00422_FOXJ2_01	Smad1.Sox2.M00423_FOXJ2_02	Smad1.Sox2.M00446_SPZ1_01	Smad1.Sox2.M00448_ZIC1_01	Smad1.Sox2.M00462_GATA6_01	Smad1.Sox2.M00482_PITX2_Q2	Smad1.Sox2.M00483_ATF6_01	Smad1.Sox2.M00490_BACH2_01	Smad1.Sox2.M00497_STAT3_02	Smad1.Sox2.M00512_PPARG_01	Smad1.Sox2.M00513_ATF3_Q6	Smad1.Sox2.M00515_PPARG_02	Smad1.Sox2.M00517_AP1_01	Smad1.Sox2.M00528_PPARG_03	Smad1.Sox2.M00531_NERF_Q2	Smad1.Sox2.M00615_MYCMAX_03	Smad1.Sox2.M00616_AFP1_Q6	Smad1.Sox2.M00632_GATA4_Q3	Smad1.Sox2.M00638_HNF4ALPHA_Q6	Smad1.Sox2.M00671_TCF4_Q5	Smad1.Sox2.M00724_HNF3ALPHA_Q6	Smad1.Sox2.M00746_ELF1_Q6	Smad1.Sox2.M00762_DR1_Q3	Smad1.Sox2.M00763_PPAR_DR1_Q2	Smad1.Sox2.M00764_HNF4_DR1_Q3	Smad1.Sox2.M00765_COUP_DR1_Q6	Smad1.Sox2.M00771_ETS_Q4	Smad1.Sox2.M00774_NFKB_Q6_01	Smad1.Sox2.M00789_GATA_Q6	Smad1.Sox2.M00790_HNF1_Q6	Smad1.Sox2.M00791_HNF3_Q6	Smad1.Sox2.M00792_SMAD_Q6	Smad1.Sox2.M00799_MYC_Q2	Smad1.Sox2.M00801_CREB_Q3	Smad1.Sox2.M00807_EGR_Q6	Smad1.Sox2.M00810_SRF_Q4	Smad1.Sox2.M00922_SRF_Q5_01	Smad1.Sox2.M00924_AP1_Q2_01	Smad1.Sox2.M00925_AP1_Q6_01	Smad1.Sox2.M00926_AP1_Q4_01	Smad1.Sox2.M00935_NFAT_Q4_01	Smad1.Sox2.M00941_MEF2_Q6_01	Smad1.Sox2.M00967_HNF4_Q6	Smad1.Sox2.M00974_SMAD_Q6_01	Smad1.Sox2.M00982_KROX_Q6	Smad1.Sox2.M00983_MAF_Q6_01	Smad1.Sox2.M01007_SRF_Q5_02	Smad1.Sox2.M01011_HNF1_Q6_01	Smad1.Sox2.M01012_HNF3_Q6_01	Smad1.Sox2.M01016_SOX17_01	Smad1.Sox2.M01031_HNF4_Q6_01	Smad1.Sox2.M01032_HNF4_Q6_02	Smad1.Sox2.M01033_HNF4_Q6_03	Smad1.Sox2.M01036_COUPTF_Q6	Smad1.Sox2.M01075_PLZF_02	Smad1.Sox2.M01145_CMYC_01	Smad1.Sox2.M01150_DMRT5_01	Smad1.Sox2.M01154_CMYC_02	Smad1.Sox2.M01160_KID3_01	Smad1.Sox2.M00004_CMYB_01	Smad1.Sox2.M00005_AP4_01	Smad1.Sox2.M00034_P53_01	Smad1.Sox2.M00062_IRF1_01	Smad1.Sox2.M00130_FOXD3_01	Smad1.Sox2.M00175_AP4_Q5	Smad1.Sox2.M00176_AP4_Q6	Smad1.Sox2.M00183_MYB_Q6	Smad1.Sox2.M00185_NFY_Q6	Smad1.Sox2.M00189_AP2_Q6	Smad1.Sox2.M00209_NFY_C	Smad1.Sox2.M00223_STAT_01	Smad1.Sox2.M00256_NRSF_01	Smad1.Sox2.M00272_P53_02	Smad1.Sox2.M00325_NRSE_B	Smad1.Sox2.M00341_GABP_B	Smad1.Sox2.M00418_TGIF_01	Smad1.Sox2.M00450_ZIC3_01	Smad1.Sox2.M00470_AP2GAMMA_01	Smad1.Sox2.M00478_CDC5_01	Smad1.Sox2.M00494_STAT6_01	Smad1.Sox2.M00498_STAT4_01	Smad1.Sox2.M00500_STAT6_02	Smad1.Sox2.M00511_ERR1_Q2	Smad1.Sox2.M00650_MTF1_Q4	Smad1.Sox2.M00652_NRF1_Q6	Smad1.Sox2.M00655_PEA3_Q6	Smad1.Sox2.M00747_IRF1_Q6	Smad1.Sox2.M00750_HMGIY_Q6	Smad1.Sox2.M00761_P53_DECAMER_Q2	Smad1.Sox2.M00772_IRF_Q6	Smad1.Sox2.M00773_MYB_Q3	Smad1.Sox2.M00775_NFY_Q6_01	Smad1.Sox2.M00777_STAT_Q6	Smad1.Sox2.M00795_OCT_Q6	Smad1.Sox2.M00800_AP2_Q3	Smad1.Sox2.M00805_LEF1_Q2	Smad1.Sox2.M00809_FOX_Q2	Smad1.Sox2.M00913_MYB_Q5_01	Smad1.Sox2.M00915_AP2_Q6_01	Smad1.Sox2.M00927_AP4_Q6_01	Smad1.Sox2.M00932_SP1_Q4_01	Smad1.Sox2.M00933_SP1_Q2_01	Smad1.Sox2.M00963_T3R_Q6	Smad1.Sox2.M00965_DR4_Q2	Smad1.Sox2.M00971_ETS_Q6	Smad1.Sox2.M00972_IRF_Q6_01	Smad1.Sox2.M00978_LEF1TCF1_Q4	Smad1.Sox2.M00981_CREBATF_Q6	Smad1.Sox2.M00987_FOXP1_01	Smad1.Sox2.M00999_AIRE_01	Smad1.Sox2.M01000_AIRE_02	Smad1.Sox2.M01010_HMGIY_Q3	Smad1.Sox2.M01014_SOX_Q6	Smad1.Sox2.M01028_NRSF_Q4	Smad1.Sox2.M01034_EBOX_Q6_01	Smad1.Sox2.M01037_GLI_Q2	Smad1.Sox2.M01066_BLIMP1_Q6	Smad1.Sox2.M01111_RBPJK_Q4	Smad1.Sox2.M01112_RBPJK_01	Smad1.Sox2.M01117_OTX_Q1	Smad1.Sox2.M01122_ZNF219_01	Smad1.Sox2.M01123_NANOG_01	Smad1.Sox2.M01124_OCT4_02	Smad1.Sox2.M01125_OCT4_01	Smad1.Sox2.M01142_LRH1_Q5	Smad1.Sox2.M01146_DMRT1_01	Smad1.Sox2.N00001_Sox2	Smad1.Sox2.N00002_Nanog	Smad1.Sox2.N00003_Otx2	Smad1.Sox2.N00004_Rbpj	Smad1.Sox2.N00006_Nr5a2	Smad1.Sox2.N00007_SoxOctComp	Smad1.Sox2.N00009_Klf4	Smad1.Sox2.N00010_Tcfcp2l1	Smad1.Sox2.N00012_Dax1	Smad1.Sox2.N00014_Rex1	Smad1.Sox2.M00008_SP1_01	Smad1.Sox2.M00055_NMYC_01	Smad1.Sox2.M00059_YY1_01	Smad1.Sox2.M00069_YY1_02	Smad1.Sox2.M00196_SP1_Q6	Smad1.Sox2.M00466_HIF1_Q5	Smad1.Sox2.M00480_LUN1_01	Smad1.Sox2.M00514_ATF4_Q2	Smad1.Sox2.M00647_LXR_Q3	Smad1.Sox2.M00691_ATF1_Q6	Smad1.Sox2.M00707_TFIIA_Q6	Smad1.Sox2.M00733_SMAD4_Q6	Smad1.Sox2.M00776_SREBP_Q3	Smad1.Sox2.M00793_YY1_Q6	Smad1.Sox2.M00797_HIF1_Q3	Smad1.Sox2.M00931_SP1_Q6_01	Smad1.Sox2.M00976_AHRHIF_Q6	Smad1.Sox2.M01035_YY1_Q6_02	Smad1.Sox2.M01168_SREBP_Q6	Smad1.Sox2.M01177_SREBP2_Q6	Smad1.Sox2.N00005_Sall4	Smad1.Sox2.N00017_hB_Sall4	Sox2.STAT3.M00006_MEF2_01	Sox2.STAT3.M00011_EVI1_06	Sox2.STAT3.M00026_RSRFC4_01	Sox2.STAT3.M00041_CREBP1CJUN_01	Sox2.STAT3.M00052_NFKAPPAB65_01	Sox2.STAT3.M00054_NFKAPPAB_01	Sox2.STAT3.M00063_IRF2_01	Sox2.STAT3.M00078_EVI1_01	Sox2.STAT3.M00079_EVI1_02	Sox2.STAT3.M00080_EVI1_03	Sox2.STAT3.M00081_EVI1_04	Sox2.STAT3.M00082_EVI1_05	Sox2.STAT3.M00118_MYCMAX_01	Sox2.STAT3.M00123_MYCMAX_02	Sox2.STAT3.M00134_HNF4_01	Sox2.STAT3.M00152_SRF_01	Sox2.STAT3.M00155_ARP1_01	Sox2.STAT3.M00158_COUP_01	Sox2.STAT3.M00172_AP1FJ_Q2	Sox2.STAT3.M00186_SRF_Q6	Sox2.STAT3.M00215_SRF_C	Sox2.STAT3.M00222_HAND1E47_01	Sox2.STAT3.M00225_STAT3_01	Sox2.STAT3.M00231_MEF2_02	Sox2.STAT3.M00232_MEF2_03	Sox2.STAT3.M00233_MEF2_04	Sox2.STAT3.M00243_EGR1_01	Sox2.STAT3.M00251_XBP1_01	Sox2.STAT3.M00257_RREB1_01	Sox2.STAT3.M00292_FREAC4_01	Sox2.STAT3.M00302_NFAT_Q6	Sox2.STAT3.M00322_MYCMAX_B	Sox2.STAT3.M00396_EN1_01	Sox2.STAT3.M00403_AMEF2_Q6	Sox2.STAT3.M00405_MMEF2_Q6	Sox2.STAT3.M00406_HMEF2_Q6	Sox2.STAT3.M00407_RSRFC4_Q2	Sox2.STAT3.M00412_AREB6_01	Sox2.STAT3.M00413_AREB6_02	Sox2.STAT3.M00414_AREB6_03	Sox2.STAT3.M00415_AREB6_04	Sox2.STAT3.M00419_MEIS1_01	Sox2.STAT3.M00420_MEIS1AHOXA9_01	Sox2.STAT3.M00421_MEIS1BHOXA9_02	Sox2.STAT3.M00422_FOXJ2_01	Sox2.STAT3.M00423_FOXJ2_02	Sox2.STAT3.M00446_SPZ1_01	Sox2.STAT3.M00448_ZIC1_01	Sox2.STAT3.M00462_GATA6_01	Sox2.STAT3.M00482_PITX2_Q2	Sox2.STAT3.M00483_ATF6_01	Sox2.STAT3.M00490_BACH2_01	Sox2.STAT3.M00497_STAT3_02	Sox2.STAT3.M00512_PPARG_01	Sox2.STAT3.M00513_ATF3_Q6	Sox2.STAT3.M00515_PPARG_02	Sox2.STAT3.M00517_AP1_01	Sox2.STAT3.M00528_PPARG_03	Sox2.STAT3.M00531_NERF_Q2	Sox2.STAT3.M00615_MYCMAX_03	Sox2.STAT3.M00616_AFP1_Q6	Sox2.STAT3.M00632_GATA4_Q3	Sox2.STAT3.M00638_HNF4ALPHA_Q6	Sox2.STAT3.M00671_TCF4_Q5	Sox2.STAT3.M00724_HNF3ALPHA_Q6	Sox2.STAT3.M00746_ELF1_Q6	Sox2.STAT3.M00762_DR1_Q3	Sox2.STAT3.M00763_PPAR_DR1_Q2	Sox2.STAT3.M00764_HNF4_DR1_Q3	Sox2.STAT3.M00765_COUP_DR1_Q6	Sox2.STAT3.M00771_ETS_Q4	Sox2.STAT3.M00774_NFKB_Q6_01	Sox2.STAT3.M00789_GATA_Q6	Sox2.STAT3.M00790_HNF1_Q6	Sox2.STAT3.M00791_HNF3_Q6	Sox2.STAT3.M00792_SMAD_Q6	Sox2.STAT3.M00799_MYC_Q2	Sox2.STAT3.M00801_CREB_Q3	Sox2.STAT3.M00807_EGR_Q6	Sox2.STAT3.M00810_SRF_Q4	Sox2.STAT3.M00922_SRF_Q5_01	Sox2.STAT3.M00924_AP1_Q2_01	Sox2.STAT3.M00925_AP1_Q6_01	Sox2.STAT3.M00926_AP1_Q4_01	Sox2.STAT3.M00935_NFAT_Q4_01	Sox2.STAT3.M00941_MEF2_Q6_01	Sox2.STAT3.M00967_HNF4_Q6	Sox2.STAT3.M00974_SMAD_Q6_01	Sox2.STAT3.M00982_KROX_Q6	Sox2.STAT3.M00983_MAF_Q6_01	Sox2.STAT3.M01007_SRF_Q5_02	Sox2.STAT3.M01011_HNF1_Q6_01	Sox2.STAT3.M01012_HNF3_Q6_01	Sox2.STAT3.M01016_SOX17_01	Sox2.STAT3.M01031_HNF4_Q6_01	Sox2.STAT3.M01032_HNF4_Q6_02	Sox2.STAT3.M01033_HNF4_Q6_03	Sox2.STAT3.M01036_COUPTF_Q6	Sox2.STAT3.M01075_PLZF_02	Sox2.STAT3.M01145_CMYC_01	Sox2.STAT3.M01150_DMRT5_01	Sox2.STAT3.M01154_CMYC_02	Sox2.STAT3.M01160_KID3_01	Sox2.STAT3.M00004_CMYB_01	Sox2.STAT3.M00005_AP4_01	Sox2.STAT3.M00034_P53_01	Sox2.STAT3.M00062_IRF1_01	Sox2.STAT3.M00130_FOXD3_01	Sox2.STAT3.M00175_AP4_Q5	Sox2.STAT3.M00176_AP4_Q6	Sox2.STAT3.M00183_MYB_Q6	Sox2.STAT3.M00185_NFY_Q6	Sox2.STAT3.M00189_AP2_Q6	Sox2.STAT3.M00209_NFY_C	Sox2.STAT3.M00223_STAT_01	Sox2.STAT3.M00256_NRSF_01	Sox2.STAT3.M00272_P53_02	Sox2.STAT3.M00325_NRSE_B	Sox2.STAT3.M00341_GABP_B	Sox2.STAT3.M00418_TGIF_01	Sox2.STAT3.M00450_ZIC3_01	Sox2.STAT3.M00470_AP2GAMMA_01	Sox2.STAT3.M00478_CDC5_01	Sox2.STAT3.M00494_STAT6_01	Sox2.STAT3.M00498_STAT4_01	Sox2.STAT3.M00500_STAT6_02	Sox2.STAT3.M00511_ERR1_Q2	Sox2.STAT3.M00650_MTF1_Q4	Sox2.STAT3.M00652_NRF1_Q6	Sox2.STAT3.M00655_PEA3_Q6	Sox2.STAT3.M00747_IRF1_Q6	Sox2.STAT3.M00750_HMGIY_Q6	Sox2.STAT3.M00761_P53_DECAMER_Q2	Sox2.STAT3.M00772_IRF_Q6	Sox2.STAT3.M00773_MYB_Q3	Sox2.STAT3.M00775_NFY_Q6_01	Sox2.STAT3.M00777_STAT_Q6	Sox2.STAT3.M00795_OCT_Q6	Sox2.STAT3.M00800_AP2_Q3	Sox2.STAT3.M00805_LEF1_Q2	Sox2.STAT3.M00809_FOX_Q2	Sox2.STAT3.M00913_MYB_Q5_01	Sox2.STAT3.M00915_AP2_Q6_01	Sox2.STAT3.M00927_AP4_Q6_01	Sox2.STAT3.M00932_SP1_Q4_01	Sox2.STAT3.M00933_SP1_Q2_01	Sox2.STAT3.M00963_T3R_Q6	Sox2.STAT3.M00965_DR4_Q2	Sox2.STAT3.M00971_ETS_Q6	Sox2.STAT3.M00972_IRF_Q6_01	Sox2.STAT3.M00978_LEF1TCF1_Q4	Sox2.STAT3.M00981_CREBATF_Q6	Sox2.STAT3.M00987_FOXP1_01	Sox2.STAT3.M00999_AIRE_01	Sox2.STAT3.M01000_AIRE_02	Sox2.STAT3.M01010_HMGIY_Q3	Sox2.STAT3.M01014_SOX_Q6	Sox2.STAT3.M01028_NRSF_Q4	Sox2.STAT3.M01034_EBOX_Q6_01	Sox2.STAT3.M01037_GLI_Q2	Sox2.STAT3.M01066_BLIMP1_Q6	Sox2.STAT3.M01111_RBPJK_Q4	Sox2.STAT3.M01112_RBPJK_01	Sox2.STAT3.M01117_OTX_Q1	Sox2.STAT3.M01122_ZNF219_01	Sox2.STAT3.M01123_NANOG_01	Sox2.STAT3.M01124_OCT4_02	Sox2.STAT3.M01125_OCT4_01	Sox2.STAT3.M01142_LRH1_Q5	Sox2.STAT3.M01146_DMRT1_01	Sox2.STAT3.N00001_Sox2	Sox2.STAT3.N00002_Nanog	Sox2.STAT3.N00003_Otx2	Sox2.STAT3.N00004_Rbpj	Sox2.STAT3.N00006_Nr5a2	Sox2.STAT3.N00007_SoxOctComp	Sox2.STAT3.N00009_Klf4	Sox2.STAT3.N00010_Tcfcp2l1	Sox2.STAT3.N00012_Dax1	Sox2.STAT3.N00014_Rex1	Sox2.STAT3.M00008_SP1_01	Sox2.STAT3.M00055_NMYC_01	Sox2.STAT3.M00059_YY1_01	Sox2.STAT3.M00069_YY1_02	Sox2.STAT3.M00196_SP1_Q6	Sox2.STAT3.M00466_HIF1_Q5	Sox2.STAT3.M00480_LUN1_01	Sox2.STAT3.M00514_ATF4_Q2	Sox2.STAT3.M00647_LXR_Q3	Sox2.STAT3.M00691_ATF1_Q6	Sox2.STAT3.M00707_TFIIA_Q6	Sox2.STAT3.M00733_SMAD4_Q6	Sox2.STAT3.M00776_SREBP_Q3	Sox2.STAT3.M00793_YY1_Q6	Sox2.STAT3.M00797_HIF1_Q3	Sox2.STAT3.M00931_SP1_Q6_01	Sox2.STAT3.M00976_AHRHIF_Q6	Sox2.STAT3.M01035_YY1_Q6_02	Sox2.STAT3.M01168_SREBP_Q6	Sox2.STAT3.M01177_SREBP2_Q6	Sox2.STAT3.N00005_Sall4	Sox2.STAT3.N00017_hB_Sall4	Sox2.Tcfcp2l1.M00006_MEF2_01	Sox2.Tcfcp2l1.M00011_EVI1_06	Sox2.Tcfcp2l1.M00026_RSRFC4_01	Sox2.Tcfcp2l1.M00041_CREBP1CJUN_01	Sox2.Tcfcp2l1.M00052_NFKAPPAB65_01	Sox2.Tcfcp2l1.M00054_NFKAPPAB_01	Sox2.Tcfcp2l1.M00063_IRF2_01	Sox2.Tcfcp2l1.M00078_EVI1_01	Sox2.Tcfcp2l1.M00079_EVI1_02	Sox2.Tcfcp2l1.M00080_EVI1_03	Sox2.Tcfcp2l1.M00081_EVI1_04	Sox2.Tcfcp2l1.M00082_EVI1_05	Sox2.Tcfcp2l1.M00118_MYCMAX_01	Sox2.Tcfcp2l1.M00123_MYCMAX_02	Sox2.Tcfcp2l1.M00134_HNF4_01	Sox2.Tcfcp2l1.M00152_SRF_01	Sox2.Tcfcp2l1.M00155_ARP1_01	Sox2.Tcfcp2l1.M00158_COUP_01	Sox2.Tcfcp2l1.M00172_AP1FJ_Q2	Sox2.Tcfcp2l1.M00186_SRF_Q6	Sox2.Tcfcp2l1.M00215_SRF_C	Sox2.Tcfcp2l1.M00222_HAND1E47_01	Sox2.Tcfcp2l1.M00225_STAT3_01	Sox2.Tcfcp2l1.M00231_MEF2_02	Sox2.Tcfcp2l1.M00232_MEF2_03	Sox2.Tcfcp2l1.M00233_MEF2_04	Sox2.Tcfcp2l1.M00243_EGR1_01	Sox2.Tcfcp2l1.M00251_XBP1_01	Sox2.Tcfcp2l1.M00257_RREB1_01	Sox2.Tcfcp2l1.M00292_FREAC4_01	Sox2.Tcfcp2l1.M00302_NFAT_Q6	Sox2.Tcfcp2l1.M00322_MYCMAX_B	Sox2.Tcfcp2l1.M00396_EN1_01	Sox2.Tcfcp2l1.M00403_AMEF2_Q6	Sox2.Tcfcp2l1.M00405_MMEF2_Q6	Sox2.Tcfcp2l1.M00406_HMEF2_Q6	Sox2.Tcfcp2l1.M00407_RSRFC4_Q2	Sox2.Tcfcp2l1.M00412_AREB6_01	Sox2.Tcfcp2l1.M00413_AREB6_02	Sox2.Tcfcp2l1.M00414_AREB6_03	Sox2.Tcfcp2l1.M00415_AREB6_04	Sox2.Tcfcp2l1.M00419_MEIS1_01	Sox2.Tcfcp2l1.M00420_MEIS1AHOXA9_01	Sox2.Tcfcp2l1.M00421_MEIS1BHOXA9_02	Sox2.Tcfcp2l1.M00422_FOXJ2_01	Sox2.Tcfcp2l1.M00423_FOXJ2_02	Sox2.Tcfcp2l1.M00446_SPZ1_01	Sox2.Tcfcp2l1.M00448_ZIC1_01	Sox2.Tcfcp2l1.M00462_GATA6_01	Sox2.Tcfcp2l1.M00482_PITX2_Q2	Sox2.Tcfcp2l1.M00483_ATF6_01	Sox2.Tcfcp2l1.M00490_BACH2_01	Sox2.Tcfcp2l1.M00497_STAT3_02	Sox2.Tcfcp2l1.M00512_PPARG_01	Sox2.Tcfcp2l1.M00513_ATF3_Q6	Sox2.Tcfcp2l1.M00515_PPARG_02	Sox2.Tcfcp2l1.M00517_AP1_01	Sox2.Tcfcp2l1.M00528_PPARG_03	Sox2.Tcfcp2l1.M00531_NERF_Q2	Sox2.Tcfcp2l1.M00615_MYCMAX_03	Sox2.Tcfcp2l1.M00616_AFP1_Q6	Sox2.Tcfcp2l1.M00632_GATA4_Q3	Sox2.Tcfcp2l1.M00638_HNF4ALPHA_Q6	Sox2.Tcfcp2l1.M00671_TCF4_Q5	Sox2.Tcfcp2l1.M00724_HNF3ALPHA_Q6	Sox2.Tcfcp2l1.M00746_ELF1_Q6	Sox2.Tcfcp2l1.M00762_DR1_Q3	Sox2.Tcfcp2l1.M00763_PPAR_DR1_Q2	Sox2.Tcfcp2l1.M00764_HNF4_DR1_Q3	Sox2.Tcfcp2l1.M00765_COUP_DR1_Q6	Sox2.Tcfcp2l1.M00771_ETS_Q4	Sox2.Tcfcp2l1.M00774_NFKB_Q6_01	Sox2.Tcfcp2l1.M00789_GATA_Q6	Sox2.Tcfcp2l1.M00790_HNF1_Q6	Sox2.Tcfcp2l1.M00791_HNF3_Q6	Sox2.Tcfcp2l1.M00792_SMAD_Q6	Sox2.Tcfcp2l1.M00799_MYC_Q2	Sox2.Tcfcp2l1.M00801_CREB_Q3	Sox2.Tcfcp2l1.M00807_EGR_Q6	Sox2.Tcfcp2l1.M00810_SRF_Q4	Sox2.Tcfcp2l1.M00922_SRF_Q5_01	Sox2.Tcfcp2l1.M00924_AP1_Q2_01	Sox2.Tcfcp2l1.M00925_AP1_Q6_01	Sox2.Tcfcp2l1.M00926_AP1_Q4_01	Sox2.Tcfcp2l1.M00935_NFAT_Q4_01	Sox2.Tcfcp2l1.M00941_MEF2_Q6_01	Sox2.Tcfcp2l1.M00967_HNF4_Q6	Sox2.Tcfcp2l1.M00974_SMAD_Q6_01	Sox2.Tcfcp2l1.M00982_KROX_Q6	Sox2.Tcfcp2l1.M00983_MAF_Q6_01	Sox2.Tcfcp2l1.M01007_SRF_Q5_02	Sox2.Tcfcp2l1.M01011_HNF1_Q6_01	Sox2.Tcfcp2l1.M01012_HNF3_Q6_01	Sox2.Tcfcp2l1.M01016_SOX17_01	Sox2.Tcfcp2l1.M01031_HNF4_Q6_01	Sox2.Tcfcp2l1.M01032_HNF4_Q6_02	Sox2.Tcfcp2l1.M01033_HNF4_Q6_03	Sox2.Tcfcp2l1.M01036_COUPTF_Q6	Sox2.Tcfcp2l1.M01075_PLZF_02	Sox2.Tcfcp2l1.M01145_CMYC_01	Sox2.Tcfcp2l1.M01150_DMRT5_01	Sox2.Tcfcp2l1.M01154_CMYC_02	Sox2.Tcfcp2l1.M01160_KID3_01	Sox2.Tcfcp2l1.M00004_CMYB_01	Sox2.Tcfcp2l1.M00005_AP4_01	Sox2.Tcfcp2l1.M00034_P53_01	Sox2.Tcfcp2l1.M00062_IRF1_01	Sox2.Tcfcp2l1.M00130_FOXD3_01	Sox2.Tcfcp2l1.M00175_AP4_Q5	Sox2.Tcfcp2l1.M00176_AP4_Q6	Sox2.Tcfcp2l1.M00183_MYB_Q6	Sox2.Tcfcp2l1.M00185_NFY_Q6	Sox2.Tcfcp2l1.M00189_AP2_Q6	Sox2.Tcfcp2l1.M00209_NFY_C	Sox2.Tcfcp2l1.M00223_STAT_01	Sox2.Tcfcp2l1.M00256_NRSF_01	Sox2.Tcfcp2l1.M00272_P53_02	Sox2.Tcfcp2l1.M00325_NRSE_B	Sox2.Tcfcp2l1.M00341_GABP_B	Sox2.Tcfcp2l1.M00418_TGIF_01	Sox2.Tcfcp2l1.M00450_ZIC3_01	Sox2.Tcfcp2l1.M00470_AP2GAMMA_01	Sox2.Tcfcp2l1.M00478_CDC5_01	Sox2.Tcfcp2l1.M00494_STAT6_01	Sox2.Tcfcp2l1.M00498_STAT4_01	Sox2.Tcfcp2l1.M00500_STAT6_02	Sox2.Tcfcp2l1.M00511_ERR1_Q2	Sox2.Tcfcp2l1.M00650_MTF1_Q4	Sox2.Tcfcp2l1.M00652_NRF1_Q6	Sox2.Tcfcp2l1.M00655_PEA3_Q6	Sox2.Tcfcp2l1.M00747_IRF1_Q6	Sox2.Tcfcp2l1.M00750_HMGIY_Q6	Sox2.Tcfcp2l1.M00761_P53_DECAMER_Q2	Sox2.Tcfcp2l1.M00772_IRF_Q6	Sox2.Tcfcp2l1.M00773_MYB_Q3	Sox2.Tcfcp2l1.M00775_NFY_Q6_01	Sox2.Tcfcp2l1.M00777_STAT_Q6	Sox2.Tcfcp2l1.M00795_OCT_Q6	Sox2.Tcfcp2l1.M00800_AP2_Q3	Sox2.Tcfcp2l1.M00805_LEF1_Q2	Sox2.Tcfcp2l1.M00809_FOX_Q2	Sox2.Tcfcp2l1.M00913_MYB_Q5_01	Sox2.Tcfcp2l1.M00915_AP2_Q6_01	Sox2.Tcfcp2l1.M00927_AP4_Q6_01	Sox2.Tcfcp2l1.M00932_SP1_Q4_01	Sox2.Tcfcp2l1.M00933_SP1_Q2_01	Sox2.Tcfcp2l1.M00963_T3R_Q6	Sox2.Tcfcp2l1.M00965_DR4_Q2	Sox2.Tcfcp2l1.M00971_ETS_Q6	Sox2.Tcfcp2l1.M00972_IRF_Q6_01	Sox2.Tcfcp2l1.M00978_LEF1TCF1_Q4	Sox2.Tcfcp2l1.M00981_CREBATF_Q6	Sox2.Tcfcp2l1.M00987_FOXP1_01	Sox2.Tcfcp2l1.M00999_AIRE_01	Sox2.Tcfcp2l1.M01000_AIRE_02	Sox2.Tcfcp2l1.M01010_HMGIY_Q3	Sox2.Tcfcp2l1.M01014_SOX_Q6	Sox2.Tcfcp2l1.M01028_NRSF_Q4	Sox2.Tcfcp2l1.M01034_EBOX_Q6_01	Sox2.Tcfcp2l1.M01037_GLI_Q2	Sox2.Tcfcp2l1.M01066_BLIMP1_Q6	Sox2.Tcfcp2l1.M01111_RBPJK_Q4	Sox2.Tcfcp2l1.M01112_RBPJK_01	Sox2.Tcfcp2l1.M01117_OTX_Q1	Sox2.Tcfcp2l1.M01122_ZNF219_01	Sox2.Tcfcp2l1.M01123_NANOG_01	Sox2.Tcfcp2l1.M01124_OCT4_02	Sox2.Tcfcp2l1.M01125_OCT4_01	Sox2.Tcfcp2l1.M01142_LRH1_Q5	Sox2.Tcfcp2l1.M01146_DMRT1_01	Sox2.Tcfcp2l1.N00001_Sox2	Sox2.Tcfcp2l1.N00002_Nanog	Sox2.Tcfcp2l1.N00003_Otx2	Sox2.Tcfcp2l1.N00004_Rbpj	Sox2.Tcfcp2l1.N00006_Nr5a2	Sox2.Tcfcp2l1.N00007_SoxOctComp	Sox2.Tcfcp2l1.N00009_Klf4	Sox2.Tcfcp2l1.N00010_Tcfcp2l1	Sox2.Tcfcp2l1.N00012_Dax1	Sox2.Tcfcp2l1.N00014_Rex1	Sox2.Tcfcp2l1.M00008_SP1_01	Sox2.Tcfcp2l1.M00055_NMYC_01	Sox2.Tcfcp2l1.M00059_YY1_01	Sox2.Tcfcp2l1.M00069_YY1_02	Sox2.Tcfcp2l1.M00196_SP1_Q6	Sox2.Tcfcp2l1.M00466_HIF1_Q5	Sox2.Tcfcp2l1.M00480_LUN1_01	Sox2.Tcfcp2l1.M00514_ATF4_Q2	Sox2.Tcfcp2l1.M00647_LXR_Q3	Sox2.Tcfcp2l1.M00691_ATF1_Q6	Sox2.Tcfcp2l1.M00707_TFIIA_Q6	Sox2.Tcfcp2l1.M00733_SMAD4_Q6	Sox2.Tcfcp2l1.M00776_SREBP_Q3	Sox2.Tcfcp2l1.M00793_YY1_Q6	Sox2.Tcfcp2l1.M00797_HIF1_Q3	Sox2.Tcfcp2l1.M00931_SP1_Q6_01	Sox2.Tcfcp2l1.M00976_AHRHIF_Q6	Sox2.Tcfcp2l1.M01035_YY1_Q6_02	Sox2.Tcfcp2l1.M01168_SREBP_Q6	Sox2.Tcfcp2l1.M01177_SREBP2_Q6	Sox2.Tcfcp2l1.N00005_Sall4	Sox2.Tcfcp2l1.N00017_hB_Sall4	Esrrb.Sox2.M00006_MEF2_01	Esrrb.Sox2.M00011_EVI1_06	Esrrb.Sox2.M00026_RSRFC4_01	Esrrb.Sox2.M00041_CREBP1CJUN_01	Esrrb.Sox2.M00052_NFKAPPAB65_01	Esrrb.Sox2.M00054_NFKAPPAB_01	Esrrb.Sox2.M00063_IRF2_01	Esrrb.Sox2.M00078_EVI1_01	Esrrb.Sox2.M00079_EVI1_02	Esrrb.Sox2.M00080_EVI1_03	Esrrb.Sox2.M00081_EVI1_04	Esrrb.Sox2.M00082_EVI1_05	Esrrb.Sox2.M00118_MYCMAX_01	Esrrb.Sox2.M00123_MYCMAX_02	Esrrb.Sox2.M00134_HNF4_01	Esrrb.Sox2.M00152_SRF_01	Esrrb.Sox2.M00155_ARP1_01	Esrrb.Sox2.M00158_COUP_01	Esrrb.Sox2.M00172_AP1FJ_Q2	Esrrb.Sox2.M00186_SRF_Q6	Esrrb.Sox2.M00215_SRF_C	Esrrb.Sox2.M00222_HAND1E47_01	Esrrb.Sox2.M00225_STAT3_01	Esrrb.Sox2.M00231_MEF2_02	Esrrb.Sox2.M00232_MEF2_03	Esrrb.Sox2.M00233_MEF2_04	Esrrb.Sox2.M00243_EGR1_01	Esrrb.Sox2.M00251_XBP1_01	Esrrb.Sox2.M00257_RREB1_01	Esrrb.Sox2.M00292_FREAC4_01	Esrrb.Sox2.M00302_NFAT_Q6	Esrrb.Sox2.M00322_MYCMAX_B	Esrrb.Sox2.M00396_EN1_01	Esrrb.Sox2.M00403_AMEF2_Q6	Esrrb.Sox2.M00405_MMEF2_Q6	Esrrb.Sox2.M00406_HMEF2_Q6	Esrrb.Sox2.M00407_RSRFC4_Q2	Esrrb.Sox2.M00412_AREB6_01	Esrrb.Sox2.M00413_AREB6_02	Esrrb.Sox2.M00414_AREB6_03	Esrrb.Sox2.M00415_AREB6_04	Esrrb.Sox2.M00419_MEIS1_01	Esrrb.Sox2.M00420_MEIS1AHOXA9_01	Esrrb.Sox2.M00421_MEIS1BHOXA9_02	Esrrb.Sox2.M00422_FOXJ2_01	Esrrb.Sox2.M00423_FOXJ2_02	Esrrb.Sox2.M00446_SPZ1_01	Esrrb.Sox2.M00448_ZIC1_01	Esrrb.Sox2.M00462_GATA6_01	Esrrb.Sox2.M00482_PITX2_Q2	Esrrb.Sox2.M00483_ATF6_01	Esrrb.Sox2.M00490_BACH2_01	Esrrb.Sox2.M00497_STAT3_02	Esrrb.Sox2.M00512_PPARG_01	Esrrb.Sox2.M00513_ATF3_Q6	Esrrb.Sox2.M00515_PPARG_02	Esrrb.Sox2.M00517_AP1_01	Esrrb.Sox2.M00528_PPARG_03	Esrrb.Sox2.M00531_NERF_Q2	Esrrb.Sox2.M00615_MYCMAX_03	Esrrb.Sox2.M00616_AFP1_Q6	Esrrb.Sox2.M00632_GATA4_Q3	Esrrb.Sox2.M00638_HNF4ALPHA_Q6	Esrrb.Sox2.M00671_TCF4_Q5	Esrrb.Sox2.M00724_HNF3ALPHA_Q6	Esrrb.Sox2.M00746_ELF1_Q6	Esrrb.Sox2.M00762_DR1_Q3	Esrrb.Sox2.M00763_PPAR_DR1_Q2	Esrrb.Sox2.M00764_HNF4_DR1_Q3	Esrrb.Sox2.M00765_COUP_DR1_Q6	Esrrb.Sox2.M00771_ETS_Q4	Esrrb.Sox2.M00774_NFKB_Q6_01	Esrrb.Sox2.M00789_GATA_Q6	Esrrb.Sox2.M00790_HNF1_Q6	Esrrb.Sox2.M00791_HNF3_Q6	Esrrb.Sox2.M00792_SMAD_Q6	Esrrb.Sox2.M00799_MYC_Q2	Esrrb.Sox2.M00801_CREB_Q3	Esrrb.Sox2.M00807_EGR_Q6	Esrrb.Sox2.M00810_SRF_Q4	Esrrb.Sox2.M00922_SRF_Q5_01	Esrrb.Sox2.M00924_AP1_Q2_01	Esrrb.Sox2.M00925_AP1_Q6_01	Esrrb.Sox2.M00926_AP1_Q4_01	Esrrb.Sox2.M00935_NFAT_Q4_01	Esrrb.Sox2.M00941_MEF2_Q6_01	Esrrb.Sox2.M00967_HNF4_Q6	Esrrb.Sox2.M00974_SMAD_Q6_01	Esrrb.Sox2.M00982_KROX_Q6	Esrrb.Sox2.M00983_MAF_Q6_01	Esrrb.Sox2.M01007_SRF_Q5_02	Esrrb.Sox2.M01011_HNF1_Q6_01	Esrrb.Sox2.M01012_HNF3_Q6_01	Esrrb.Sox2.M01016_SOX17_01	Esrrb.Sox2.M01031_HNF4_Q6_01	Esrrb.Sox2.M01032_HNF4_Q6_02	Esrrb.Sox2.M01033_HNF4_Q6_03	Esrrb.Sox2.M01036_COUPTF_Q6	Esrrb.Sox2.M01075_PLZF_02	Esrrb.Sox2.M01145_CMYC_01	Esrrb.Sox2.M01150_DMRT5_01	Esrrb.Sox2.M01154_CMYC_02	Esrrb.Sox2.M01160_KID3_01	Esrrb.Sox2.M00004_CMYB_01	Esrrb.Sox2.M00005_AP4_01	Esrrb.Sox2.M00034_P53_01	Esrrb.Sox2.M00062_IRF1_01	Esrrb.Sox2.M00130_FOXD3_01	Esrrb.Sox2.M00175_AP4_Q5	Esrrb.Sox2.M00176_AP4_Q6	Esrrb.Sox2.M00183_MYB_Q6	Esrrb.Sox2.M00185_NFY_Q6	Esrrb.Sox2.M00189_AP2_Q6	Esrrb.Sox2.M00209_NFY_C	Esrrb.Sox2.M00223_STAT_01	Esrrb.Sox2.M00256_NRSF_01	Esrrb.Sox2.M00272_P53_02	Esrrb.Sox2.M00325_NRSE_B	Esrrb.Sox2.M00341_GABP_B	Esrrb.Sox2.M00418_TGIF_01	Esrrb.Sox2.M00450_ZIC3_01	Esrrb.Sox2.M00470_AP2GAMMA_01	Esrrb.Sox2.M00478_CDC5_01	Esrrb.Sox2.M00494_STAT6_01	Esrrb.Sox2.M00498_STAT4_01	Esrrb.Sox2.M00500_STAT6_02	Esrrb.Sox2.M00511_ERR1_Q2	Esrrb.Sox2.M00650_MTF1_Q4	Esrrb.Sox2.M00652_NRF1_Q6	Esrrb.Sox2.M00655_PEA3_Q6	Esrrb.Sox2.M00747_IRF1_Q6	Esrrb.Sox2.M00750_HMGIY_Q6	Esrrb.Sox2.M00761_P53_DECAMER_Q2	Esrrb.Sox2.M00772_IRF_Q6	Esrrb.Sox2.M00773_MYB_Q3	Esrrb.Sox2.M00775_NFY_Q6_01	Esrrb.Sox2.M00777_STAT_Q6	Esrrb.Sox2.M00795_OCT_Q6	Esrrb.Sox2.M00800_AP2_Q3	Esrrb.Sox2.M00805_LEF1_Q2	Esrrb.Sox2.M00809_FOX_Q2	Esrrb.Sox2.M00913_MYB_Q5_01	Esrrb.Sox2.M00915_AP2_Q6_01	Esrrb.Sox2.M00927_AP4_Q6_01	Esrrb.Sox2.M00932_SP1_Q4_01	Esrrb.Sox2.M00933_SP1_Q2_01	Esrrb.Sox2.M00963_T3R_Q6	Esrrb.Sox2.M00965_DR4_Q2	Esrrb.Sox2.M00971_ETS_Q6	Esrrb.Sox2.M00972_IRF_Q6_01	Esrrb.Sox2.M00978_LEF1TCF1_Q4	Esrrb.Sox2.M00981_CREBATF_Q6	Esrrb.Sox2.M00987_FOXP1_01	Esrrb.Sox2.M00999_AIRE_01	Esrrb.Sox2.M01000_AIRE_02	Esrrb.Sox2.M01010_HMGIY_Q3	Esrrb.Sox2.M01014_SOX_Q6	Esrrb.Sox2.M01028_NRSF_Q4	Esrrb.Sox2.M01034_EBOX_Q6_01	Esrrb.Sox2.M01037_GLI_Q2	Esrrb.Sox2.M01066_BLIMP1_Q6	Esrrb.Sox2.M01111_RBPJK_Q4	Esrrb.Sox2.M01112_RBPJK_01	Esrrb.Sox2.M01117_OTX_Q1	Esrrb.Sox2.M01122_ZNF219_01	Esrrb.Sox2.M01123_NANOG_01	Esrrb.Sox2.M01124_OCT4_02	Esrrb.Sox2.M01125_OCT4_01	Esrrb.Sox2.M01142_LRH1_Q5	Esrrb.Sox2.M01146_DMRT1_01	Esrrb.Sox2.N00001_Sox2	Esrrb.Sox2.N00002_Nanog	Esrrb.Sox2.N00003_Otx2	Esrrb.Sox2.N00004_Rbpj	Esrrb.Sox2.N00006_Nr5a2	Esrrb.Sox2.N00007_SoxOctComp	Esrrb.Sox2.N00009_Klf4	Esrrb.Sox2.N00010_Tcfcp2l1	Esrrb.Sox2.N00012_Dax1	Esrrb.Sox2.N00014_Rex1	Esrrb.Sox2.M00008_SP1_01	Esrrb.Sox2.M00055_NMYC_01	Esrrb.Sox2.M00059_YY1_01	Esrrb.Sox2.M00069_YY1_02	Esrrb.Sox2.M00196_SP1_Q6	Esrrb.Sox2.M00466_HIF1_Q5	Esrrb.Sox2.M00480_LUN1_01	Esrrb.Sox2.M00514_ATF4_Q2	Esrrb.Sox2.M00647_LXR_Q3	Esrrb.Sox2.M00691_ATF1_Q6	Esrrb.Sox2.M00707_TFIIA_Q6	Esrrb.Sox2.M00733_SMAD4_Q6	Esrrb.Sox2.M00776_SREBP_Q3	Esrrb.Sox2.M00793_YY1_Q6	Esrrb.Sox2.M00797_HIF1_Q3	Esrrb.Sox2.M00931_SP1_Q6_01	Esrrb.Sox2.M00976_AHRHIF_Q6	Esrrb.Sox2.M01035_YY1_Q6_02	Esrrb.Sox2.M01168_SREBP_Q6	Esrrb.Sox2.M01177_SREBP2_Q6	Esrrb.Sox2.N00005_Sall4	Esrrb.Sox2.N00017_hB_Sall4	Nanog.Smad1.M00006_MEF2_01	Nanog.Smad1.M00011_EVI1_06	Nanog.Smad1.M00026_RSRFC4_01	Nanog.Smad1.M00041_CREBP1CJUN_01	Nanog.Smad1.M00052_NFKAPPAB65_01	Nanog.Smad1.M00054_NFKAPPAB_01	Nanog.Smad1.M00063_IRF2_01	Nanog.Smad1.M00078_EVI1_01	Nanog.Smad1.M00079_EVI1_02	Nanog.Smad1.M00080_EVI1_03	Nanog.Smad1.M00081_EVI1_04	Nanog.Smad1.M00082_EVI1_05	Nanog.Smad1.M00118_MYCMAX_01	Nanog.Smad1.M00123_MYCMAX_02	Nanog.Smad1.M00134_HNF4_01	Nanog.Smad1.M00152_SRF_01	Nanog.Smad1.M00155_ARP1_01	Nanog.Smad1.M00158_COUP_01	Nanog.Smad1.M00172_AP1FJ_Q2	Nanog.Smad1.M00186_SRF_Q6	Nanog.Smad1.M00215_SRF_C	Nanog.Smad1.M00222_HAND1E47_01	Nanog.Smad1.M00225_STAT3_01	Nanog.Smad1.M00231_MEF2_02	Nanog.Smad1.M00232_MEF2_03	Nanog.Smad1.M00233_MEF2_04	Nanog.Smad1.M00243_EGR1_01	Nanog.Smad1.M00251_XBP1_01	Nanog.Smad1.M00257_RREB1_01	Nanog.Smad1.M00292_FREAC4_01	Nanog.Smad1.M00302_NFAT_Q6	Nanog.Smad1.M00322_MYCMAX_B	Nanog.Smad1.M00396_EN1_01	Nanog.Smad1.M00403_AMEF2_Q6	Nanog.Smad1.M00405_MMEF2_Q6	Nanog.Smad1.M00406_HMEF2_Q6	Nanog.Smad1.M00407_RSRFC4_Q2	Nanog.Smad1.M00412_AREB6_01	Nanog.Smad1.M00413_AREB6_02	Nanog.Smad1.M00414_AREB6_03	Nanog.Smad1.M00415_AREB6_04	Nanog.Smad1.M00419_MEIS1_01	Nanog.Smad1.M00420_MEIS1AHOXA9_01	Nanog.Smad1.M00421_MEIS1BHOXA9_02	Nanog.Smad1.M00422_FOXJ2_01	Nanog.Smad1.M00423_FOXJ2_02	Nanog.Smad1.M00446_SPZ1_01	Nanog.Smad1.M00448_ZIC1_01	Nanog.Smad1.M00462_GATA6_01	Nanog.Smad1.M00482_PITX2_Q2	Nanog.Smad1.M00483_ATF6_01	Nanog.Smad1.M00490_BACH2_01	Nanog.Smad1.M00497_STAT3_02	Nanog.Smad1.M00512_PPARG_01	Nanog.Smad1.M00513_ATF3_Q6	Nanog.Smad1.M00515_PPARG_02	Nanog.Smad1.M00517_AP1_01	Nanog.Smad1.M00528_PPARG_03	Nanog.Smad1.M00531_NERF_Q2	Nanog.Smad1.M00615_MYCMAX_03	Nanog.Smad1.M00616_AFP1_Q6	Nanog.Smad1.M00632_GATA4_Q3	Nanog.Smad1.M00638_HNF4ALPHA_Q6	Nanog.Smad1.M00671_TCF4_Q5	Nanog.Smad1.M00724_HNF3ALPHA_Q6	Nanog.Smad1.M00746_ELF1_Q6	Nanog.Smad1.M00762_DR1_Q3	Nanog.Smad1.M00763_PPAR_DR1_Q2	Nanog.Smad1.M00764_HNF4_DR1_Q3	Nanog.Smad1.M00765_COUP_DR1_Q6	Nanog.Smad1.M00771_ETS_Q4	Nanog.Smad1.M00774_NFKB_Q6_01	Nanog.Smad1.M00789_GATA_Q6	Nanog.Smad1.M00790_HNF1_Q6	Nanog.Smad1.M00791_HNF3_Q6	Nanog.Smad1.M00792_SMAD_Q6	Nanog.Smad1.M00799_MYC_Q2	Nanog.Smad1.M00801_CREB_Q3	Nanog.Smad1.M00807_EGR_Q6	Nanog.Smad1.M00810_SRF_Q4	Nanog.Smad1.M00922_SRF_Q5_01	Nanog.Smad1.M00924_AP1_Q2_01	Nanog.Smad1.M00925_AP1_Q6_01	Nanog.Smad1.M00926_AP1_Q4_01	Nanog.Smad1.M00935_NFAT_Q4_01	Nanog.Smad1.M00941_MEF2_Q6_01	Nanog.Smad1.M00967_HNF4_Q6	Nanog.Smad1.M00974_SMAD_Q6_01	Nanog.Smad1.M00982_KROX_Q6	Nanog.Smad1.M00983_MAF_Q6_01	Nanog.Smad1.M01007_SRF_Q5_02	Nanog.Smad1.M01011_HNF1_Q6_01	Nanog.Smad1.M01012_HNF3_Q6_01	Nanog.Smad1.M01016_SOX17_01	Nanog.Smad1.M01031_HNF4_Q6_01	Nanog.Smad1.M01032_HNF4_Q6_02	Nanog.Smad1.M01033_HNF4_Q6_03	Nanog.Smad1.M01036_COUPTF_Q6	Nanog.Smad1.M01075_PLZF_02	Nanog.Smad1.M01145_CMYC_01	Nanog.Smad1.M01150_DMRT5_01	Nanog.Smad1.M01154_CMYC_02	Nanog.Smad1.M01160_KID3_01	Nanog.Smad1.M00004_CMYB_01	Nanog.Smad1.M00005_AP4_01	Nanog.Smad1.M00034_P53_01	Nanog.Smad1.M00062_IRF1_01	Nanog.Smad1.M00130_FOXD3_01	Nanog.Smad1.M00175_AP4_Q5	Nanog.Smad1.M00176_AP4_Q6	Nanog.Smad1.M00183_MYB_Q6	Nanog.Smad1.M00185_NFY_Q6	Nanog.Smad1.M00189_AP2_Q6	Nanog.Smad1.M00209_NFY_C	Nanog.Smad1.M00223_STAT_01	Nanog.Smad1.M00256_NRSF_01	Nanog.Smad1.M00272_P53_02	Nanog.Smad1.M00325_NRSE_B	Nanog.Smad1.M00341_GABP_B	Nanog.Smad1.M00418_TGIF_01	Nanog.Smad1.M00450_ZIC3_01	Nanog.Smad1.M00470_AP2GAMMA_01	Nanog.Smad1.M00478_CDC5_01	Nanog.Smad1.M00494_STAT6_01	Nanog.Smad1.M00498_STAT4_01	Nanog.Smad1.M00500_STAT6_02	Nanog.Smad1.M00511_ERR1_Q2	Nanog.Smad1.M00650_MTF1_Q4	Nanog.Smad1.M00652_NRF1_Q6	Nanog.Smad1.M00655_PEA3_Q6	Nanog.Smad1.M00747_IRF1_Q6	Nanog.Smad1.M00750_HMGIY_Q6	Nanog.Smad1.M00761_P53_DECAMER_Q2	Nanog.Smad1.M00772_IRF_Q6	Nanog.Smad1.M00773_MYB_Q3	Nanog.Smad1.M00775_NFY_Q6_01	Nanog.Smad1.M00777_STAT_Q6	Nanog.Smad1.M00795_OCT_Q6	Nanog.Smad1.M00800_AP2_Q3	Nanog.Smad1.M00805_LEF1_Q2	Nanog.Smad1.M00809_FOX_Q2	Nanog.Smad1.M00913_MYB_Q5_01	Nanog.Smad1.M00915_AP2_Q6_01	Nanog.Smad1.M00927_AP4_Q6_01	Nanog.Smad1.M00932_SP1_Q4_01	Nanog.Smad1.M00933_SP1_Q2_01	Nanog.Smad1.M00963_T3R_Q6	Nanog.Smad1.M00965_DR4_Q2	Nanog.Smad1.M00971_ETS_Q6	Nanog.Smad1.M00972_IRF_Q6_01	Nanog.Smad1.M00978_LEF1TCF1_Q4	Nanog.Smad1.M00981_CREBATF_Q6	Nanog.Smad1.M00987_FOXP1_01	Nanog.Smad1.M00999_AIRE_01	Nanog.Smad1.M01000_AIRE_02	Nanog.Smad1.M01010_HMGIY_Q3	Nanog.Smad1.M01014_SOX_Q6	Nanog.Smad1.M01028_NRSF_Q4	Nanog.Smad1.M01034_EBOX_Q6_01	Nanog.Smad1.M01037_GLI_Q2	Nanog.Smad1.M01066_BLIMP1_Q6	Nanog.Smad1.M01111_RBPJK_Q4	Nanog.Smad1.M01112_RBPJK_01	Nanog.Smad1.M01117_OTX_Q1	Nanog.Smad1.M01122_ZNF219_01	Nanog.Smad1.M01123_NANOG_01	Nanog.Smad1.M01124_OCT4_02	Nanog.Smad1.M01125_OCT4_01	Nanog.Smad1.M01142_LRH1_Q5	Nanog.Smad1.M01146_DMRT1_01	Nanog.Smad1.N00001_Sox2	Nanog.Smad1.N00002_Nanog	Nanog.Smad1.N00003_Otx2	Nanog.Smad1.N00004_Rbpj	Nanog.Smad1.N00006_Nr5a2	Nanog.Smad1.N00007_SoxOctComp	Nanog.Smad1.N00009_Klf4	Nanog.Smad1.N00010_Tcfcp2l1	Nanog.Smad1.N00012_Dax1	Nanog.Smad1.N00014_Rex1	Nanog.Smad1.M00008_SP1_01	Nanog.Smad1.M00055_NMYC_01	Nanog.Smad1.M00059_YY1_01	Nanog.Smad1.M00069_YY1_02	Nanog.Smad1.M00196_SP1_Q6	Nanog.Smad1.M00466_HIF1_Q5	Nanog.Smad1.M00480_LUN1_01	Nanog.Smad1.M00514_ATF4_Q2	Nanog.Smad1.M00647_LXR_Q3	Nanog.Smad1.M00691_ATF1_Q6	Nanog.Smad1.M00707_TFIIA_Q6	Nanog.Smad1.M00733_SMAD4_Q6	Nanog.Smad1.M00776_SREBP_Q3	Nanog.Smad1.M00793_YY1_Q6	Nanog.Smad1.M00797_HIF1_Q3	Nanog.Smad1.M00931_SP1_Q6_01	Nanog.Smad1.M00976_AHRHIF_Q6	Nanog.Smad1.M01035_YY1_Q6_02	Nanog.Smad1.M01168_SREBP_Q6	Nanog.Smad1.M01177_SREBP2_Q6	Nanog.Smad1.N00005_Sall4	Nanog.Smad1.N00017_hB_Sall4	Nanog.STAT3.M00006_MEF2_01	Nanog.STAT3.M00011_EVI1_06	Nanog.STAT3.M00026_RSRFC4_01	Nanog.STAT3.M00041_CREBP1CJUN_01	Nanog.STAT3.M00052_NFKAPPAB65_01	Nanog.STAT3.M00054_NFKAPPAB_01	Nanog.STAT3.M00063_IRF2_01	Nanog.STAT3.M00078_EVI1_01	Nanog.STAT3.M00079_EVI1_02	Nanog.STAT3.M00080_EVI1_03	Nanog.STAT3.M00081_EVI1_04	Nanog.STAT3.M00082_EVI1_05	Nanog.STAT3.M00118_MYCMAX_01	Nanog.STAT3.M00123_MYCMAX_02	Nanog.STAT3.M00134_HNF4_01	Nanog.STAT3.M00152_SRF_01	Nanog.STAT3.M00155_ARP1_01	Nanog.STAT3.M00158_COUP_01	Nanog.STAT3.M00172_AP1FJ_Q2	Nanog.STAT3.M00186_SRF_Q6	Nanog.STAT3.M00215_SRF_C	Nanog.STAT3.M00222_HAND1E47_01	Nanog.STAT3.M00225_STAT3_01	Nanog.STAT3.M00231_MEF2_02	Nanog.STAT3.M00232_MEF2_03	Nanog.STAT3.M00233_MEF2_04	Nanog.STAT3.M00243_EGR1_01	Nanog.STAT3.M00251_XBP1_01	Nanog.STAT3.M00257_RREB1_01	Nanog.STAT3.M00292_FREAC4_01	Nanog.STAT3.M00302_NFAT_Q6	Nanog.STAT3.M00322_MYCMAX_B	Nanog.STAT3.M00396_EN1_01	Nanog.STAT3.M00403_AMEF2_Q6	Nanog.STAT3.M00405_MMEF2_Q6	Nanog.STAT3.M00406_HMEF2_Q6	Nanog.STAT3.M00407_RSRFC4_Q2	Nanog.STAT3.M00412_AREB6_01	Nanog.STAT3.M00413_AREB6_02	Nanog.STAT3.M00414_AREB6_03	Nanog.STAT3.M00415_AREB6_04	Nanog.STAT3.M00419_MEIS1_01	Nanog.STAT3.M00420_MEIS1AHOXA9_01	Nanog.STAT3.M00421_MEIS1BHOXA9_02	Nanog.STAT3.M00422_FOXJ2_01	Nanog.STAT3.M00423_FOXJ2_02	Nanog.STAT3.M00446_SPZ1_01	Nanog.STAT3.M00448_ZIC1_01	Nanog.STAT3.M00462_GATA6_01	Nanog.STAT3.M00482_PITX2_Q2	Nanog.STAT3.M00483_ATF6_01	Nanog.STAT3.M00490_BACH2_01	Nanog.STAT3.M00497_STAT3_02	Nanog.STAT3.M00512_PPARG_01	Nanog.STAT3.M00513_ATF3_Q6	Nanog.STAT3.M00515_PPARG_02	Nanog.STAT3.M00517_AP1_01	Nanog.STAT3.M00528_PPARG_03	Nanog.STAT3.M00531_NERF_Q2	Nanog.STAT3.M00615_MYCMAX_03	Nanog.STAT3.M00616_AFP1_Q6	Nanog.STAT3.M00632_GATA4_Q3	Nanog.STAT3.M00638_HNF4ALPHA_Q6	Nanog.STAT3.M00671_TCF4_Q5	Nanog.STAT3.M00724_HNF3ALPHA_Q6	Nanog.STAT3.M00746_ELF1_Q6	Nanog.STAT3.M00762_DR1_Q3	Nanog.STAT3.M00763_PPAR_DR1_Q2	Nanog.STAT3.M00764_HNF4_DR1_Q3	Nanog.STAT3.M00765_COUP_DR1_Q6	Nanog.STAT3.M00771_ETS_Q4	Nanog.STAT3.M00774_NFKB_Q6_01	Nanog.STAT3.M00789_GATA_Q6	Nanog.STAT3.M00790_HNF1_Q6	Nanog.STAT3.M00791_HNF3_Q6	Nanog.STAT3.M00792_SMAD_Q6	Nanog.STAT3.M00799_MYC_Q2	Nanog.STAT3.M00801_CREB_Q3	Nanog.STAT3.M00807_EGR_Q6	Nanog.STAT3.M00810_SRF_Q4	Nanog.STAT3.M00922_SRF_Q5_01	Nanog.STAT3.M00924_AP1_Q2_01	Nanog.STAT3.M00925_AP1_Q6_01	Nanog.STAT3.M00926_AP1_Q4_01	Nanog.STAT3.M00935_NFAT_Q4_01	Nanog.STAT3.M00941_MEF2_Q6_01	Nanog.STAT3.M00967_HNF4_Q6	Nanog.STAT3.M00974_SMAD_Q6_01	Nanog.STAT3.M00982_KROX_Q6	Nanog.STAT3.M00983_MAF_Q6_01	Nanog.STAT3.M01007_SRF_Q5_02	Nanog.STAT3.M01011_HNF1_Q6_01	Nanog.STAT3.M01012_HNF3_Q6_01	Nanog.STAT3.M01016_SOX17_01	Nanog.STAT3.M01031_HNF4_Q6_01	Nanog.STAT3.M01032_HNF4_Q6_02	Nanog.STAT3.M01033_HNF4_Q6_03	Nanog.STAT3.M01036_COUPTF_Q6	Nanog.STAT3.M01075_PLZF_02	Nanog.STAT3.M01145_CMYC_01	Nanog.STAT3.M01150_DMRT5_01	Nanog.STAT3.M01154_CMYC_02	Nanog.STAT3.M01160_KID3_01	Nanog.STAT3.M00004_CMYB_01	Nanog.STAT3.M00005_AP4_01	Nanog.STAT3.M00034_P53_01	Nanog.STAT3.M00062_IRF1_01	Nanog.STAT3.M00130_FOXD3_01	Nanog.STAT3.M00175_AP4_Q5	Nanog.STAT3.M00176_AP4_Q6	Nanog.STAT3.M00183_MYB_Q6	Nanog.STAT3.M00185_NFY_Q6	Nanog.STAT3.M00189_AP2_Q6	Nanog.STAT3.M00209_NFY_C	Nanog.STAT3.M00223_STAT_01	Nanog.STAT3.M00256_NRSF_01	Nanog.STAT3.M00272_P53_02	Nanog.STAT3.M00325_NRSE_B	Nanog.STAT3.M00341_GABP_B	Nanog.STAT3.M00418_TGIF_01	Nanog.STAT3.M00450_ZIC3_01	Nanog.STAT3.M00470_AP2GAMMA_01	Nanog.STAT3.M00478_CDC5_01	Nanog.STAT3.M00494_STAT6_01	Nanog.STAT3.M00498_STAT4_01	Nanog.STAT3.M00500_STAT6_02	Nanog.STAT3.M00511_ERR1_Q2	Nanog.STAT3.M00650_MTF1_Q4	Nanog.STAT3.M00652_NRF1_Q6	Nanog.STAT3.M00655_PEA3_Q6	Nanog.STAT3.M00747_IRF1_Q6	Nanog.STAT3.M00750_HMGIY_Q6	Nanog.STAT3.M00761_P53_DECAMER_Q2	Nanog.STAT3.M00772_IRF_Q6	Nanog.STAT3.M00773_MYB_Q3	Nanog.STAT3.M00775_NFY_Q6_01	Nanog.STAT3.M00777_STAT_Q6	Nanog.STAT3.M00795_OCT_Q6	Nanog.STAT3.M00800_AP2_Q3	Nanog.STAT3.M00805_LEF1_Q2	Nanog.STAT3.M00809_FOX_Q2	Nanog.STAT3.M00913_MYB_Q5_01	Nanog.STAT3.M00915_AP2_Q6_01	Nanog.STAT3.M00927_AP4_Q6_01	Nanog.STAT3.M00932_SP1_Q4_01	Nanog.STAT3.M00933_SP1_Q2_01	Nanog.STAT3.M00963_T3R_Q6	Nanog.STAT3.M00965_DR4_Q2	Nanog.STAT3.M00971_ETS_Q6	Nanog.STAT3.M00972_IRF_Q6_01	Nanog.STAT3.M00978_LEF1TCF1_Q4	Nanog.STAT3.M00981_CREBATF_Q6	Nanog.STAT3.M00987_FOXP1_01	Nanog.STAT3.M00999_AIRE_01	Nanog.STAT3.M01000_AIRE_02	Nanog.STAT3.M01010_HMGIY_Q3	Nanog.STAT3.M01014_SOX_Q6	Nanog.STAT3.M01028_NRSF_Q4	Nanog.STAT3.M01034_EBOX_Q6_01	Nanog.STAT3.M01037_GLI_Q2	Nanog.STAT3.M01066_BLIMP1_Q6	Nanog.STAT3.M01111_RBPJK_Q4	Nanog.STAT3.M01112_RBPJK_01	Nanog.STAT3.M01117_OTX_Q1	Nanog.STAT3.M01122_ZNF219_01	Nanog.STAT3.M01123_NANOG_01	Nanog.STAT3.M01124_OCT4_02	Nanog.STAT3.M01125_OCT4_01	Nanog.STAT3.M01142_LRH1_Q5	Nanog.STAT3.M01146_DMRT1_01	Nanog.STAT3.N00001_Sox2	Nanog.STAT3.N00002_Nanog	Nanog.STAT3.N00003_Otx2	Nanog.STAT3.N00004_Rbpj	Nanog.STAT3.N00006_Nr5a2	Nanog.STAT3.N00007_SoxOctComp	Nanog.STAT3.N00009_Klf4	Nanog.STAT3.N00010_Tcfcp2l1	Nanog.STAT3.N00012_Dax1	Nanog.STAT3.N00014_Rex1	Nanog.STAT3.M00008_SP1_01	Nanog.STAT3.M00055_NMYC_01	Nanog.STAT3.M00059_YY1_01	Nanog.STAT3.M00069_YY1_02	Nanog.STAT3.M00196_SP1_Q6	Nanog.STAT3.M00466_HIF1_Q5	Nanog.STAT3.M00480_LUN1_01	Nanog.STAT3.M00514_ATF4_Q2	Nanog.STAT3.M00647_LXR_Q3	Nanog.STAT3.M00691_ATF1_Q6	Nanog.STAT3.M00707_TFIIA_Q6	Nanog.STAT3.M00733_SMAD4_Q6	Nanog.STAT3.M00776_SREBP_Q3	Nanog.STAT3.M00793_YY1_Q6	Nanog.STAT3.M00797_HIF1_Q3	Nanog.STAT3.M00931_SP1_Q6_01	Nanog.STAT3.M00976_AHRHIF_Q6	Nanog.STAT3.M01035_YY1_Q6_02	Nanog.STAT3.M01168_SREBP_Q6	Nanog.STAT3.M01177_SREBP2_Q6	Nanog.STAT3.N00005_Sall4	Nanog.STAT3.N00017_hB_Sall4	Nanog.Tcfcp2l1.M00006_MEF2_01	Nanog.Tcfcp2l1.M00011_EVI1_06	Nanog.Tcfcp2l1.M00026_RSRFC4_01	Nanog.Tcfcp2l1.M00041_CREBP1CJUN_01	Nanog.Tcfcp2l1.M00052_NFKAPPAB65_01	Nanog.Tcfcp2l1.M00054_NFKAPPAB_01	Nanog.Tcfcp2l1.M00063_IRF2_01	Nanog.Tcfcp2l1.M00078_EVI1_01	Nanog.Tcfcp2l1.M00079_EVI1_02	Nanog.Tcfcp2l1.M00080_EVI1_03	Nanog.Tcfcp2l1.M00081_EVI1_04	Nanog.Tcfcp2l1.M00082_EVI1_05	Nanog.Tcfcp2l1.M00118_MYCMAX_01	Nanog.Tcfcp2l1.M00123_MYCMAX_02	Nanog.Tcfcp2l1.M00134_HNF4_01	Nanog.Tcfcp2l1.M00152_SRF_01	Nanog.Tcfcp2l1.M00155_ARP1_01	Nanog.Tcfcp2l1.M00158_COUP_01	Nanog.Tcfcp2l1.M00172_AP1FJ_Q2	Nanog.Tcfcp2l1.M00186_SRF_Q6	Nanog.Tcfcp2l1.M00215_SRF_C	Nanog.Tcfcp2l1.M00222_HAND1E47_01	Nanog.Tcfcp2l1.M00225_STAT3_01	Nanog.Tcfcp2l1.M00231_MEF2_02	Nanog.Tcfcp2l1.M00232_MEF2_03	Nanog.Tcfcp2l1.M00233_MEF2_04	Nanog.Tcfcp2l1.M00243_EGR1_01	Nanog.Tcfcp2l1.M00251_XBP1_01	Nanog.Tcfcp2l1.M00257_RREB1_01	Nanog.Tcfcp2l1.M00292_FREAC4_01	Nanog.Tcfcp2l1.M00302_NFAT_Q6	Nanog.Tcfcp2l1.M00322_MYCMAX_B	Nanog.Tcfcp2l1.M00396_EN1_01	Nanog.Tcfcp2l1.M00403_AMEF2_Q6	Nanog.Tcfcp2l1.M00405_MMEF2_Q6	Nanog.Tcfcp2l1.M00406_HMEF2_Q6	Nanog.Tcfcp2l1.M00407_RSRFC4_Q2	Nanog.Tcfcp2l1.M00412_AREB6_01	Nanog.Tcfcp2l1.M00413_AREB6_02	Nanog.Tcfcp2l1.M00414_AREB6_03	Nanog.Tcfcp2l1.M00415_AREB6_04	Nanog.Tcfcp2l1.M00419_MEIS1_01	Nanog.Tcfcp2l1.M00420_MEIS1AHOXA9_01	Nanog.Tcfcp2l1.M00421_MEIS1BHOXA9_02	Nanog.Tcfcp2l1.M00422_FOXJ2_01	Nanog.Tcfcp2l1.M00423_FOXJ2_02	Nanog.Tcfcp2l1.M00446_SPZ1_01	Nanog.Tcfcp2l1.M00448_ZIC1_01	Nanog.Tcfcp2l1.M00462_GATA6_01	Nanog.Tcfcp2l1.M00482_PITX2_Q2	Nanog.Tcfcp2l1.M00483_ATF6_01	Nanog.Tcfcp2l1.M00490_BACH2_01	Nanog.Tcfcp2l1.M00497_STAT3_02	Nanog.Tcfcp2l1.M00512_PPARG_01	Nanog.Tcfcp2l1.M00513_ATF3_Q6	Nanog.Tcfcp2l1.M00515_PPARG_02	Nanog.Tcfcp2l1.M00517_AP1_01	Nanog.Tcfcp2l1.M00528_PPARG_03	Nanog.Tcfcp2l1.M00531_NERF_Q2	Nanog.Tcfcp2l1.M00615_MYCMAX_03	Nanog.Tcfcp2l1.M00616_AFP1_Q6	Nanog.Tcfcp2l1.M00632_GATA4_Q3	Nanog.Tcfcp2l1.M00638_HNF4ALPHA_Q6	Nanog.Tcfcp2l1.M00671_TCF4_Q5	Nanog.Tcfcp2l1.M00724_HNF3ALPHA_Q6	Nanog.Tcfcp2l1.M00746_ELF1_Q6	Nanog.Tcfcp2l1.M00762_DR1_Q3	Nanog.Tcfcp2l1.M00763_PPAR_DR1_Q2	Nanog.Tcfcp2l1.M00764_HNF4_DR1_Q3	Nanog.Tcfcp2l1.M00765_COUP_DR1_Q6	Nanog.Tcfcp2l1.M00771_ETS_Q4	Nanog.Tcfcp2l1.M00774_NFKB_Q6_01	Nanog.Tcfcp2l1.M00789_GATA_Q6	Nanog.Tcfcp2l1.M00790_HNF1_Q6	Nanog.Tcfcp2l1.M00791_HNF3_Q6	Nanog.Tcfcp2l1.M00792_SMAD_Q6	Nanog.Tcfcp2l1.M00799_MYC_Q2	Nanog.Tcfcp2l1.M00801_CREB_Q3	Nanog.Tcfcp2l1.M00807_EGR_Q6	Nanog.Tcfcp2l1.M00810_SRF_Q4	Nanog.Tcfcp2l1.M00922_SRF_Q5_01	Nanog.Tcfcp2l1.M00924_AP1_Q2_01	Nanog.Tcfcp2l1.M00925_AP1_Q6_01	Nanog.Tcfcp2l1.M00926_AP1_Q4_01	Nanog.Tcfcp2l1.M00935_NFAT_Q4_01	Nanog.Tcfcp2l1.M00941_MEF2_Q6_01	Nanog.Tcfcp2l1.M00967_HNF4_Q6	Nanog.Tcfcp2l1.M00974_SMAD_Q6_01	Nanog.Tcfcp2l1.M00982_KROX_Q6	Nanog.Tcfcp2l1.M00983_MAF_Q6_01	Nanog.Tcfcp2l1.M01007_SRF_Q5_02	Nanog.Tcfcp2l1.M01011_HNF1_Q6_01	Nanog.Tcfcp2l1.M01012_HNF3_Q6_01	Nanog.Tcfcp2l1.M01016_SOX17_01	Nanog.Tcfcp2l1.M01031_HNF4_Q6_01	Nanog.Tcfcp2l1.M01032_HNF4_Q6_02	Nanog.Tcfcp2l1.M01033_HNF4_Q6_03	Nanog.Tcfcp2l1.M01036_COUPTF_Q6	Nanog.Tcfcp2l1.M01075_PLZF_02	Nanog.Tcfcp2l1.M01145_CMYC_01	Nanog.Tcfcp2l1.M01150_DMRT5_01	Nanog.Tcfcp2l1.M01154_CMYC_02	Nanog.Tcfcp2l1.M01160_KID3_01	Nanog.Tcfcp2l1.M00004_CMYB_01	Nanog.Tcfcp2l1.M00005_AP4_01	Nanog.Tcfcp2l1.M00034_P53_01	Nanog.Tcfcp2l1.M00062_IRF1_01	Nanog.Tcfcp2l1.M00130_FOXD3_01	Nanog.Tcfcp2l1.M00175_AP4_Q5	Nanog.Tcfcp2l1.M00176_AP4_Q6	Nanog.Tcfcp2l1.M00183_MYB_Q6	Nanog.Tcfcp2l1.M00185_NFY_Q6	Nanog.Tcfcp2l1.M00189_AP2_Q6	Nanog.Tcfcp2l1.M00209_NFY_C	Nanog.Tcfcp2l1.M00223_STAT_01	Nanog.Tcfcp2l1.M00256_NRSF_01	Nanog.Tcfcp2l1.M00272_P53_02	Nanog.Tcfcp2l1.M00325_NRSE_B	Nanog.Tcfcp2l1.M00341_GABP_B	Nanog.Tcfcp2l1.M00418_TGIF_01	Nanog.Tcfcp2l1.M00450_ZIC3_01	Nanog.Tcfcp2l1.M00470_AP2GAMMA_01	Nanog.Tcfcp2l1.M00478_CDC5_01	Nanog.Tcfcp2l1.M00494_STAT6_01	Nanog.Tcfcp2l1.M00498_STAT4_01	Nanog.Tcfcp2l1.M00500_STAT6_02	Nanog.Tcfcp2l1.M00511_ERR1_Q2	Nanog.Tcfcp2l1.M00650_MTF1_Q4	Nanog.Tcfcp2l1.M00652_NRF1_Q6	Nanog.Tcfcp2l1.M00655_PEA3_Q6	Nanog.Tcfcp2l1.M00747_IRF1_Q6	Nanog.Tcfcp2l1.M00750_HMGIY_Q6	Nanog.Tcfcp2l1.M00761_P53_DECAMER_Q2	Nanog.Tcfcp2l1.M00772_IRF_Q6	Nanog.Tcfcp2l1.M00773_MYB_Q3	Nanog.Tcfcp2l1.M00775_NFY_Q6_01	Nanog.Tcfcp2l1.M00777_STAT_Q6	Nanog.Tcfcp2l1.M00795_OCT_Q6	Nanog.Tcfcp2l1.M00800_AP2_Q3	Nanog.Tcfcp2l1.M00805_LEF1_Q2	Nanog.Tcfcp2l1.M00809_FOX_Q2	Nanog.Tcfcp2l1.M00913_MYB_Q5_01	Nanog.Tcfcp2l1.M00915_AP2_Q6_01	Nanog.Tcfcp2l1.M00927_AP4_Q6_01	Nanog.Tcfcp2l1.M00932_SP1_Q4_01	Nanog.Tcfcp2l1.M00933_SP1_Q2_01	Nanog.Tcfcp2l1.M00963_T3R_Q6	Nanog.Tcfcp2l1.M00965_DR4_Q2	Nanog.Tcfcp2l1.M00971_ETS_Q6	Nanog.Tcfcp2l1.M00972_IRF_Q6_01	Nanog.Tcfcp2l1.M00978_LEF1TCF1_Q4	Nanog.Tcfcp2l1.M00981_CREBATF_Q6	Nanog.Tcfcp2l1.M00987_FOXP1_01	Nanog.Tcfcp2l1.M00999_AIRE_01	Nanog.Tcfcp2l1.M01000_AIRE_02	Nanog.Tcfcp2l1.M01010_HMGIY_Q3	Nanog.Tcfcp2l1.M01014_SOX_Q6	Nanog.Tcfcp2l1.M01028_NRSF_Q4	Nanog.Tcfcp2l1.M01034_EBOX_Q6_01	Nanog.Tcfcp2l1.M01037_GLI_Q2	Nanog.Tcfcp2l1.M01066_BLIMP1_Q6	Nanog.Tcfcp2l1.M01111_RBPJK_Q4	Nanog.Tcfcp2l1.M01112_RBPJK_01	Nanog.Tcfcp2l1.M01117_OTX_Q1	Nanog.Tcfcp2l1.M01122_ZNF219_01	Nanog.Tcfcp2l1.M01123_NANOG_01	Nanog.Tcfcp2l1.M01124_OCT4_02	Nanog.Tcfcp2l1.M01125_OCT4_01	Nanog.Tcfcp2l1.M01142_LRH1_Q5	Nanog.Tcfcp2l1.M01146_DMRT1_01	Nanog.Tcfcp2l1.N00001_Sox2	Nanog.Tcfcp2l1.N00002_Nanog	Nanog.Tcfcp2l1.N00003_Otx2	Nanog.Tcfcp2l1.N00004_Rbpj	Nanog.Tcfcp2l1.N00006_Nr5a2	Nanog.Tcfcp2l1.N00007_SoxOctComp	Nanog.Tcfcp2l1.N00009_Klf4	Nanog.Tcfcp2l1.N00010_Tcfcp2l1	Nanog.Tcfcp2l1.N00012_Dax1	Nanog.Tcfcp2l1.N00014_Rex1	Nanog.Tcfcp2l1.M00008_SP1_01	Nanog.Tcfcp2l1.M00055_NMYC_01	Nanog.Tcfcp2l1.M00059_YY1_01	Nanog.Tcfcp2l1.M00069_YY1_02	Nanog.Tcfcp2l1.M00196_SP1_Q6	Nanog.Tcfcp2l1.M00466_HIF1_Q5	Nanog.Tcfcp2l1.M00480_LUN1_01	Nanog.Tcfcp2l1.M00514_ATF4_Q2	Nanog.Tcfcp2l1.M00647_LXR_Q3	Nanog.Tcfcp2l1.M00691_ATF1_Q6	Nanog.Tcfcp2l1.M00707_TFIIA_Q6	Nanog.Tcfcp2l1.M00733_SMAD4_Q6	Nanog.Tcfcp2l1.M00776_SREBP_Q3	Nanog.Tcfcp2l1.M00793_YY1_Q6	Nanog.Tcfcp2l1.M00797_HIF1_Q3	Nanog.Tcfcp2l1.M00931_SP1_Q6_01	Nanog.Tcfcp2l1.M00976_AHRHIF_Q6	Nanog.Tcfcp2l1.M01035_YY1_Q6_02	Nanog.Tcfcp2l1.M01168_SREBP_Q6	Nanog.Tcfcp2l1.M01177_SREBP2_Q6	Nanog.Tcfcp2l1.N00005_Sall4	Nanog.Tcfcp2l1.N00017_hB_Sall4	Esrrb.Nanog.M00006_MEF2_01	Esrrb.Nanog.M00011_EVI1_06	Esrrb.Nanog.M00026_RSRFC4_01	Esrrb.Nanog.M00041_CREBP1CJUN_01	Esrrb.Nanog.M00052_NFKAPPAB65_01	Esrrb.Nanog.M00054_NFKAPPAB_01	Esrrb.Nanog.M00063_IRF2_01	Esrrb.Nanog.M00078_EVI1_01	Esrrb.Nanog.M00079_EVI1_02	Esrrb.Nanog.M00080_EVI1_03	Esrrb.Nanog.M00081_EVI1_04	Esrrb.Nanog.M00082_EVI1_05	Esrrb.Nanog.M00118_MYCMAX_01	Esrrb.Nanog.M00123_MYCMAX_02	Esrrb.Nanog.M00134_HNF4_01	Esrrb.Nanog.M00152_SRF_01	Esrrb.Nanog.M00155_ARP1_01	Esrrb.Nanog.M00158_COUP_01	Esrrb.Nanog.M00172_AP1FJ_Q2	Esrrb.Nanog.M00186_SRF_Q6	Esrrb.Nanog.M00215_SRF_C	Esrrb.Nanog.M00222_HAND1E47_01	Esrrb.Nanog.M00225_STAT3_01	Esrrb.Nanog.M00231_MEF2_02	Esrrb.Nanog.M00232_MEF2_03	Esrrb.Nanog.M00233_MEF2_04	Esrrb.Nanog.M00243_EGR1_01	Esrrb.Nanog.M00251_XBP1_01	Esrrb.Nanog.M00257_RREB1_01	Esrrb.Nanog.M00292_FREAC4_01	Esrrb.Nanog.M00302_NFAT_Q6	Esrrb.Nanog.M00322_MYCMAX_B	Esrrb.Nanog.M00396_EN1_01	Esrrb.Nanog.M00403_AMEF2_Q6	Esrrb.Nanog.M00405_MMEF2_Q6	Esrrb.Nanog.M00406_HMEF2_Q6	Esrrb.Nanog.M00407_RSRFC4_Q2	Esrrb.Nanog.M00412_AREB6_01	Esrrb.Nanog.M00413_AREB6_02	Esrrb.Nanog.M00414_AREB6_03	Esrrb.Nanog.M00415_AREB6_04	Esrrb.Nanog.M00419_MEIS1_01	Esrrb.Nanog.M00420_MEIS1AHOXA9_01	Esrrb.Nanog.M00421_MEIS1BHOXA9_02	Esrrb.Nanog.M00422_FOXJ2_01	Esrrb.Nanog.M00423_FOXJ2_02	Esrrb.Nanog.M00446_SPZ1_01	Esrrb.Nanog.M00448_ZIC1_01	Esrrb.Nanog.M00462_GATA6_01	Esrrb.Nanog.M00482_PITX2_Q2	Esrrb.Nanog.M00483_ATF6_01	Esrrb.Nanog.M00490_BACH2_01	Esrrb.Nanog.M00497_STAT3_02	Esrrb.Nanog.M00512_PPARG_01	Esrrb.Nanog.M00513_ATF3_Q6	Esrrb.Nanog.M00515_PPARG_02	Esrrb.Nanog.M00517_AP1_01	Esrrb.Nanog.M00528_PPARG_03	Esrrb.Nanog.M00531_NERF_Q2	Esrrb.Nanog.M00615_MYCMAX_03	Esrrb.Nanog.M00616_AFP1_Q6	Esrrb.Nanog.M00632_GATA4_Q3	Esrrb.Nanog.M00638_HNF4ALPHA_Q6	Esrrb.Nanog.M00671_TCF4_Q5	Esrrb.Nanog.M00724_HNF3ALPHA_Q6	Esrrb.Nanog.M00746_ELF1_Q6	Esrrb.Nanog.M00762_DR1_Q3	Esrrb.Nanog.M00763_PPAR_DR1_Q2	Esrrb.Nanog.M00764_HNF4_DR1_Q3	Esrrb.Nanog.M00765_COUP_DR1_Q6	Esrrb.Nanog.M00771_ETS_Q4	Esrrb.Nanog.M00774_NFKB_Q6_01	Esrrb.Nanog.M00789_GATA_Q6	Esrrb.Nanog.M00790_HNF1_Q6	Esrrb.Nanog.M00791_HNF3_Q6	Esrrb.Nanog.M00792_SMAD_Q6	Esrrb.Nanog.M00799_MYC_Q2	Esrrb.Nanog.M00801_CREB_Q3	Esrrb.Nanog.M00807_EGR_Q6	Esrrb.Nanog.M00810_SRF_Q4	Esrrb.Nanog.M00922_SRF_Q5_01	Esrrb.Nanog.M00924_AP1_Q2_01	Esrrb.Nanog.M00925_AP1_Q6_01	Esrrb.Nanog.M00926_AP1_Q4_01	Esrrb.Nanog.M00935_NFAT_Q4_01	Esrrb.Nanog.M00941_MEF2_Q6_01	Esrrb.Nanog.M00967_HNF4_Q6	Esrrb.Nanog.M00974_SMAD_Q6_01	Esrrb.Nanog.M00982_KROX_Q6	Esrrb.Nanog.M00983_MAF_Q6_01	Esrrb.Nanog.M01007_SRF_Q5_02	Esrrb.Nanog.M01011_HNF1_Q6_01	Esrrb.Nanog.M01012_HNF3_Q6_01	Esrrb.Nanog.M01016_SOX17_01	Esrrb.Nanog.M01031_HNF4_Q6_01	Esrrb.Nanog.M01032_HNF4_Q6_02	Esrrb.Nanog.M01033_HNF4_Q6_03	Esrrb.Nanog.M01036_COUPTF_Q6	Esrrb.Nanog.M01075_PLZF_02	Esrrb.Nanog.M01145_CMYC_01	Esrrb.Nanog.M01150_DMRT5_01	Esrrb.Nanog.M01154_CMYC_02	Esrrb.Nanog.M01160_KID3_01	Esrrb.Nanog.M00004_CMYB_01	Esrrb.Nanog.M00005_AP4_01	Esrrb.Nanog.M00034_P53_01	Esrrb.Nanog.M00062_IRF1_01	Esrrb.Nanog.M00130_FOXD3_01	Esrrb.Nanog.M00175_AP4_Q5	Esrrb.Nanog.M00176_AP4_Q6	Esrrb.Nanog.M00183_MYB_Q6	Esrrb.Nanog.M00185_NFY_Q6	Esrrb.Nanog.M00189_AP2_Q6	Esrrb.Nanog.M00209_NFY_C	Esrrb.Nanog.M00223_STAT_01	Esrrb.Nanog.M00256_NRSF_01	Esrrb.Nanog.M00272_P53_02	Esrrb.Nanog.M00325_NRSE_B	Esrrb.Nanog.M00341_GABP_B	Esrrb.Nanog.M00418_TGIF_01	Esrrb.Nanog.M00450_ZIC3_01	Esrrb.Nanog.M00470_AP2GAMMA_01	Esrrb.Nanog.M00478_CDC5_01	Esrrb.Nanog.M00494_STAT6_01	Esrrb.Nanog.M00498_STAT4_01	Esrrb.Nanog.M00500_STAT6_02	Esrrb.Nanog.M00511_ERR1_Q2	Esrrb.Nanog.M00650_MTF1_Q4	Esrrb.Nanog.M00652_NRF1_Q6	Esrrb.Nanog.M00655_PEA3_Q6	Esrrb.Nanog.M00747_IRF1_Q6	Esrrb.Nanog.M00750_HMGIY_Q6	Esrrb.Nanog.M00761_P53_DECAMER_Q2	Esrrb.Nanog.M00772_IRF_Q6	Esrrb.Nanog.M00773_MYB_Q3	Esrrb.Nanog.M00775_NFY_Q6_01	Esrrb.Nanog.M00777_STAT_Q6	Esrrb.Nanog.M00795_OCT_Q6	Esrrb.Nanog.M00800_AP2_Q3	Esrrb.Nanog.M00805_LEF1_Q2	Esrrb.Nanog.M00809_FOX_Q2	Esrrb.Nanog.M00913_MYB_Q5_01	Esrrb.Nanog.M00915_AP2_Q6_01	Esrrb.Nanog.M00927_AP4_Q6_01	Esrrb.Nanog.M00932_SP1_Q4_01	Esrrb.Nanog.M00933_SP1_Q2_01	Esrrb.Nanog.M00963_T3R_Q6	Esrrb.Nanog.M00965_DR4_Q2	Esrrb.Nanog.M00971_ETS_Q6	Esrrb.Nanog.M00972_IRF_Q6_01	Esrrb.Nanog.M00978_LEF1TCF1_Q4	Esrrb.Nanog.M00981_CREBATF_Q6	Esrrb.Nanog.M00987_FOXP1_01	Esrrb.Nanog.M00999_AIRE_01	Esrrb.Nanog.M01000_AIRE_02	Esrrb.Nanog.M01010_HMGIY_Q3	Esrrb.Nanog.M01014_SOX_Q6	Esrrb.Nanog.M01028_NRSF_Q4	Esrrb.Nanog.M01034_EBOX_Q6_01	Esrrb.Nanog.M01037_GLI_Q2	Esrrb.Nanog.M01066_BLIMP1_Q6	Esrrb.Nanog.M01111_RBPJK_Q4	Esrrb.Nanog.M01112_RBPJK_01	Esrrb.Nanog.M01117_OTX_Q1	Esrrb.Nanog.M01122_ZNF219_01	Esrrb.Nanog.M01123_NANOG_01	Esrrb.Nanog.M01124_OCT4_02	Esrrb.Nanog.M01125_OCT4_01	Esrrb.Nanog.M01142_LRH1_Q5	Esrrb.Nanog.M01146_DMRT1_01	Esrrb.Nanog.N00001_Sox2	Esrrb.Nanog.N00002_Nanog	Esrrb.Nanog.N00003_Otx2	Esrrb.Nanog.N00004_Rbpj	Esrrb.Nanog.N00006_Nr5a2	Esrrb.Nanog.N00007_SoxOctComp	Esrrb.Nanog.N00009_Klf4	Esrrb.Nanog.N00010_Tcfcp2l1	Esrrb.Nanog.N00012_Dax1	Esrrb.Nanog.N00014_Rex1	Esrrb.Nanog.M00008_SP1_01	Esrrb.Nanog.M00055_NMYC_01	Esrrb.Nanog.M00059_YY1_01	Esrrb.Nanog.M00069_YY1_02	Esrrb.Nanog.M00196_SP1_Q6	Esrrb.Nanog.M00466_HIF1_Q5	Esrrb.Nanog.M00480_LUN1_01	Esrrb.Nanog.M00514_ATF4_Q2	Esrrb.Nanog.M00647_LXR_Q3	Esrrb.Nanog.M00691_ATF1_Q6	Esrrb.Nanog.M00707_TFIIA_Q6	Esrrb.Nanog.M00733_SMAD4_Q6	Esrrb.Nanog.M00776_SREBP_Q3	Esrrb.Nanog.M00793_YY1_Q6	Esrrb.Nanog.M00797_HIF1_Q3	Esrrb.Nanog.M00931_SP1_Q6_01	Esrrb.Nanog.M00976_AHRHIF_Q6	Esrrb.Nanog.M01035_YY1_Q6_02	Esrrb.Nanog.M01168_SREBP_Q6	Esrrb.Nanog.M01177_SREBP2_Q6	Esrrb.Nanog.N00005_Sall4	Esrrb.Nanog.N00017_hB_Sall4	Smad1.STAT3.M00006_MEF2_01	Smad1.STAT3.M00011_EVI1_06	Smad1.STAT3.M00026_RSRFC4_01	Smad1.STAT3.M00041_CREBP1CJUN_01	Smad1.STAT3.M00052_NFKAPPAB65_01	Smad1.STAT3.M00054_NFKAPPAB_01	Smad1.STAT3.M00063_IRF2_01	Smad1.STAT3.M00078_EVI1_01	Smad1.STAT3.M00079_EVI1_02	Smad1.STAT3.M00080_EVI1_03	Smad1.STAT3.M00081_EVI1_04	Smad1.STAT3.M00082_EVI1_05	Smad1.STAT3.M00118_MYCMAX_01	Smad1.STAT3.M00123_MYCMAX_02	Smad1.STAT3.M00134_HNF4_01	Smad1.STAT3.M00152_SRF_01	Smad1.STAT3.M00155_ARP1_01	Smad1.STAT3.M00158_COUP_01	Smad1.STAT3.M00172_AP1FJ_Q2	Smad1.STAT3.M00186_SRF_Q6	Smad1.STAT3.M00215_SRF_C	Smad1.STAT3.M00222_HAND1E47_01	Smad1.STAT3.M00225_STAT3_01	Smad1.STAT3.M00231_MEF2_02	Smad1.STAT3.M00232_MEF2_03	Smad1.STAT3.M00233_MEF2_04	Smad1.STAT3.M00243_EGR1_01	Smad1.STAT3.M00251_XBP1_01	Smad1.STAT3.M00257_RREB1_01	Smad1.STAT3.M00292_FREAC4_01	Smad1.STAT3.M00302_NFAT_Q6	Smad1.STAT3.M00322_MYCMAX_B	Smad1.STAT3.M00396_EN1_01	Smad1.STAT3.M00403_AMEF2_Q6	Smad1.STAT3.M00405_MMEF2_Q6	Smad1.STAT3.M00406_HMEF2_Q6	Smad1.STAT3.M00407_RSRFC4_Q2	Smad1.STAT3.M00412_AREB6_01	Smad1.STAT3.M00413_AREB6_02	Smad1.STAT3.M00414_AREB6_03	Smad1.STAT3.M00415_AREB6_04	Smad1.STAT3.M00419_MEIS1_01	Smad1.STAT3.M00420_MEIS1AHOXA9_01	Smad1.STAT3.M00421_MEIS1BHOXA9_02	Smad1.STAT3.M00422_FOXJ2_01	Smad1.STAT3.M00423_FOXJ2_02	Smad1.STAT3.M00446_SPZ1_01	Smad1.STAT3.M00448_ZIC1_01	Smad1.STAT3.M00462_GATA6_01	Smad1.STAT3.M00482_PITX2_Q2	Smad1.STAT3.M00483_ATF6_01	Smad1.STAT3.M00490_BACH2_01	Smad1.STAT3.M00497_STAT3_02	Smad1.STAT3.M00512_PPARG_01	Smad1.STAT3.M00513_ATF3_Q6	Smad1.STAT3.M00515_PPARG_02	Smad1.STAT3.M00517_AP1_01	Smad1.STAT3.M00528_PPARG_03	Smad1.STAT3.M00531_NERF_Q2	Smad1.STAT3.M00615_MYCMAX_03	Smad1.STAT3.M00616_AFP1_Q6	Smad1.STAT3.M00632_GATA4_Q3	Smad1.STAT3.M00638_HNF4ALPHA_Q6	Smad1.STAT3.M00671_TCF4_Q5	Smad1.STAT3.M00724_HNF3ALPHA_Q6	Smad1.STAT3.M00746_ELF1_Q6	Smad1.STAT3.M00762_DR1_Q3	Smad1.STAT3.M00763_PPAR_DR1_Q2	Smad1.STAT3.M00764_HNF4_DR1_Q3	Smad1.STAT3.M00765_COUP_DR1_Q6	Smad1.STAT3.M00771_ETS_Q4	Smad1.STAT3.M00774_NFKB_Q6_01	Smad1.STAT3.M00789_GATA_Q6	Smad1.STAT3.M00790_HNF1_Q6	Smad1.STAT3.M00791_HNF3_Q6	Smad1.STAT3.M00792_SMAD_Q6	Smad1.STAT3.M00799_MYC_Q2	Smad1.STAT3.M00801_CREB_Q3	Smad1.STAT3.M00807_EGR_Q6	Smad1.STAT3.M00810_SRF_Q4	Smad1.STAT3.M00922_SRF_Q5_01	Smad1.STAT3.M00924_AP1_Q2_01	Smad1.STAT3.M00925_AP1_Q6_01	Smad1.STAT3.M00926_AP1_Q4_01	Smad1.STAT3.M00935_NFAT_Q4_01	Smad1.STAT3.M00941_MEF2_Q6_01	Smad1.STAT3.M00967_HNF4_Q6	Smad1.STAT3.M00974_SMAD_Q6_01	Smad1.STAT3.M00982_KROX_Q6	Smad1.STAT3.M00983_MAF_Q6_01	Smad1.STAT3.M01007_SRF_Q5_02	Smad1.STAT3.M01011_HNF1_Q6_01	Smad1.STAT3.M01012_HNF3_Q6_01	Smad1.STAT3.M01016_SOX17_01	Smad1.STAT3.M01031_HNF4_Q6_01	Smad1.STAT3.M01032_HNF4_Q6_02	Smad1.STAT3.M01033_HNF4_Q6_03	Smad1.STAT3.M01036_COUPTF_Q6	Smad1.STAT3.M01075_PLZF_02	Smad1.STAT3.M01145_CMYC_01	Smad1.STAT3.M01150_DMRT5_01	Smad1.STAT3.M01154_CMYC_02	Smad1.STAT3.M01160_KID3_01	Smad1.STAT3.M00004_CMYB_01	Smad1.STAT3.M00005_AP4_01	Smad1.STAT3.M00034_P53_01	Smad1.STAT3.M00062_IRF1_01	Smad1.STAT3.M00130_FOXD3_01	Smad1.STAT3.M00175_AP4_Q5	Smad1.STAT3.M00176_AP4_Q6	Smad1.STAT3.M00183_MYB_Q6	Smad1.STAT3.M00185_NFY_Q6	Smad1.STAT3.M00189_AP2_Q6	Smad1.STAT3.M00209_NFY_C	Smad1.STAT3.M00223_STAT_01	Smad1.STAT3.M00256_NRSF_01	Smad1.STAT3.M00272_P53_02	Smad1.STAT3.M00325_NRSE_B	Smad1.STAT3.M00341_GABP_B	Smad1.STAT3.M00418_TGIF_01	Smad1.STAT3.M00450_ZIC3_01	Smad1.STAT3.M00470_AP2GAMMA_01	Smad1.STAT3.M00478_CDC5_01	Smad1.STAT3.M00494_STAT6_01	Smad1.STAT3.M00498_STAT4_01	Smad1.STAT3.M00500_STAT6_02	Smad1.STAT3.M00511_ERR1_Q2	Smad1.STAT3.M00650_MTF1_Q4	Smad1.STAT3.M00652_NRF1_Q6	Smad1.STAT3.M00655_PEA3_Q6	Smad1.STAT3.M00747_IRF1_Q6	Smad1.STAT3.M00750_HMGIY_Q6	Smad1.STAT3.M00761_P53_DECAMER_Q2	Smad1.STAT3.M00772_IRF_Q6	Smad1.STAT3.M00773_MYB_Q3	Smad1.STAT3.M00775_NFY_Q6_01	Smad1.STAT3.M00777_STAT_Q6	Smad1.STAT3.M00795_OCT_Q6	Smad1.STAT3.M00800_AP2_Q3	Smad1.STAT3.M00805_LEF1_Q2	Smad1.STAT3.M00809_FOX_Q2	Smad1.STAT3.M00913_MYB_Q5_01	Smad1.STAT3.M00915_AP2_Q6_01	Smad1.STAT3.M00927_AP4_Q6_01	Smad1.STAT3.M00932_SP1_Q4_01	Smad1.STAT3.M00933_SP1_Q2_01	Smad1.STAT3.M00963_T3R_Q6	Smad1.STAT3.M00965_DR4_Q2	Smad1.STAT3.M00971_ETS_Q6	Smad1.STAT3.M00972_IRF_Q6_01	Smad1.STAT3.M00978_LEF1TCF1_Q4	Smad1.STAT3.M00981_CREBATF_Q6	Smad1.STAT3.M00987_FOXP1_01	Smad1.STAT3.M00999_AIRE_01	Smad1.STAT3.M01000_AIRE_02	Smad1.STAT3.M01010_HMGIY_Q3	Smad1.STAT3.M01014_SOX_Q6	Smad1.STAT3.M01028_NRSF_Q4	Smad1.STAT3.M01034_EBOX_Q6_01	Smad1.STAT3.M01037_GLI_Q2	Smad1.STAT3.M01066_BLIMP1_Q6	Smad1.STAT3.M01111_RBPJK_Q4	Smad1.STAT3.M01112_RBPJK_01	Smad1.STAT3.M01117_OTX_Q1	Smad1.STAT3.M01122_ZNF219_01	Smad1.STAT3.M01123_NANOG_01	Smad1.STAT3.M01124_OCT4_02	Smad1.STAT3.M01125_OCT4_01	Smad1.STAT3.M01142_LRH1_Q5	Smad1.STAT3.M01146_DMRT1_01	Smad1.STAT3.N00001_Sox2	Smad1.STAT3.N00002_Nanog	Smad1.STAT3.N00003_Otx2	Smad1.STAT3.N00004_Rbpj	Smad1.STAT3.N00006_Nr5a2	Smad1.STAT3.N00007_SoxOctComp	Smad1.STAT3.N00009_Klf4	Smad1.STAT3.N00010_Tcfcp2l1	Smad1.STAT3.N00012_Dax1	Smad1.STAT3.N00014_Rex1	Smad1.STAT3.M00008_SP1_01	Smad1.STAT3.M00055_NMYC_01	Smad1.STAT3.M00059_YY1_01	Smad1.STAT3.M00069_YY1_02	Smad1.STAT3.M00196_SP1_Q6	Smad1.STAT3.M00466_HIF1_Q5	Smad1.STAT3.M00480_LUN1_01	Smad1.STAT3.M00514_ATF4_Q2	Smad1.STAT3.M00647_LXR_Q3	Smad1.STAT3.M00691_ATF1_Q6	Smad1.STAT3.M00707_TFIIA_Q6	Smad1.STAT3.M00733_SMAD4_Q6	Smad1.STAT3.M00776_SREBP_Q3	Smad1.STAT3.M00793_YY1_Q6	Smad1.STAT3.M00797_HIF1_Q3	Smad1.STAT3.M00931_SP1_Q6_01	Smad1.STAT3.M00976_AHRHIF_Q6	Smad1.STAT3.M01035_YY1_Q6_02	Smad1.STAT3.M01168_SREBP_Q6	Smad1.STAT3.M01177_SREBP2_Q6	Smad1.STAT3.N00005_Sall4	Smad1.STAT3.N00017_hB_Sall4	Smad1.Tcfcp2l1.M00006_MEF2_01	Smad1.Tcfcp2l1.M00011_EVI1_06	Smad1.Tcfcp2l1.M00026_RSRFC4_01	Smad1.Tcfcp2l1.M00041_CREBP1CJUN_01	Smad1.Tcfcp2l1.M00052_NFKAPPAB65_01	Smad1.Tcfcp2l1.M00054_NFKAPPAB_01	Smad1.Tcfcp2l1.M00063_IRF2_01	Smad1.Tcfcp2l1.M00078_EVI1_01	Smad1.Tcfcp2l1.M00079_EVI1_02	Smad1.Tcfcp2l1.M00080_EVI1_03	Smad1.Tcfcp2l1.M00081_EVI1_04	Smad1.Tcfcp2l1.M00082_EVI1_05	Smad1.Tcfcp2l1.M00118_MYCMAX_01	Smad1.Tcfcp2l1.M00123_MYCMAX_02	Smad1.Tcfcp2l1.M00134_HNF4_01	Smad1.Tcfcp2l1.M00152_SRF_01	Smad1.Tcfcp2l1.M00155_ARP1_01	Smad1.Tcfcp2l1.M00158_COUP_01	Smad1.Tcfcp2l1.M00172_AP1FJ_Q2	Smad1.Tcfcp2l1.M00186_SRF_Q6	Smad1.Tcfcp2l1.M00215_SRF_C	Smad1.Tcfcp2l1.M00222_HAND1E47_01	Smad1.Tcfcp2l1.M00225_STAT3_01	Smad1.Tcfcp2l1.M00231_MEF2_02	Smad1.Tcfcp2l1.M00232_MEF2_03	Smad1.Tcfcp2l1.M00233_MEF2_04	Smad1.Tcfcp2l1.M00243_EGR1_01	Smad1.Tcfcp2l1.M00251_XBP1_01	Smad1.Tcfcp2l1.M00257_RREB1_01	Smad1.Tcfcp2l1.M00292_FREAC4_01	Smad1.Tcfcp2l1.M00302_NFAT_Q6	Smad1.Tcfcp2l1.M00322_MYCMAX_B	Smad1.Tcfcp2l1.M00396_EN1_01	Smad1.Tcfcp2l1.M00403_AMEF2_Q6	Smad1.Tcfcp2l1.M00405_MMEF2_Q6	Smad1.Tcfcp2l1.M00406_HMEF2_Q6	Smad1.Tcfcp2l1.M00407_RSRFC4_Q2	Smad1.Tcfcp2l1.M00412_AREB6_01	Smad1.Tcfcp2l1.M00413_AREB6_02	Smad1.Tcfcp2l1.M00414_AREB6_03	Smad1.Tcfcp2l1.M00415_AREB6_04	Smad1.Tcfcp2l1.M00419_MEIS1_01	Smad1.Tcfcp2l1.M00420_MEIS1AHOXA9_01	Smad1.Tcfcp2l1.M00421_MEIS1BHOXA9_02	Smad1.Tcfcp2l1.M00422_FOXJ2_01	Smad1.Tcfcp2l1.M00423_FOXJ2_02	Smad1.Tcfcp2l1.M00446_SPZ1_01	Smad1.Tcfcp2l1.M00448_ZIC1_01	Smad1.Tcfcp2l1.M00462_GATA6_01	Smad1.Tcfcp2l1.M00482_PITX2_Q2	Smad1.Tcfcp2l1.M00483_ATF6_01	Smad1.Tcfcp2l1.M00490_BACH2_01	Smad1.Tcfcp2l1.M00497_STAT3_02	Smad1.Tcfcp2l1.M00512_PPARG_01	Smad1.Tcfcp2l1.M00513_ATF3_Q6	Smad1.Tcfcp2l1.M00515_PPARG_02	Smad1.Tcfcp2l1.M00517_AP1_01	Smad1.Tcfcp2l1.M00528_PPARG_03	Smad1.Tcfcp2l1.M00531_NERF_Q2	Smad1.Tcfcp2l1.M00615_MYCMAX_03	Smad1.Tcfcp2l1.M00616_AFP1_Q6	Smad1.Tcfcp2l1.M00632_GATA4_Q3	Smad1.Tcfcp2l1.M00638_HNF4ALPHA_Q6	Smad1.Tcfcp2l1.M00671_TCF4_Q5	Smad1.Tcfcp2l1.M00724_HNF3ALPHA_Q6	Smad1.Tcfcp2l1.M00746_ELF1_Q6	Smad1.Tcfcp2l1.M00762_DR1_Q3	Smad1.Tcfcp2l1.M00763_PPAR_DR1_Q2	Smad1.Tcfcp2l1.M00764_HNF4_DR1_Q3	Smad1.Tcfcp2l1.M00765_COUP_DR1_Q6	Smad1.Tcfcp2l1.M00771_ETS_Q4	Smad1.Tcfcp2l1.M00774_NFKB_Q6_01	Smad1.Tcfcp2l1.M00789_GATA_Q6	Smad1.Tcfcp2l1.M00790_HNF1_Q6	Smad1.Tcfcp2l1.M00791_HNF3_Q6	Smad1.Tcfcp2l1.M00792_SMAD_Q6	Smad1.Tcfcp2l1.M00799_MYC_Q2	Smad1.Tcfcp2l1.M00801_CREB_Q3	Smad1.Tcfcp2l1.M00807_EGR_Q6	Smad1.Tcfcp2l1.M00810_SRF_Q4	Smad1.Tcfcp2l1.M00922_SRF_Q5_01	Smad1.Tcfcp2l1.M00924_AP1_Q2_01	Smad1.Tcfcp2l1.M00925_AP1_Q6_01	Smad1.Tcfcp2l1.M00926_AP1_Q4_01	Smad1.Tcfcp2l1.M00935_NFAT_Q4_01	Smad1.Tcfcp2l1.M00941_MEF2_Q6_01	Smad1.Tcfcp2l1.M00967_HNF4_Q6	Smad1.Tcfcp2l1.M00974_SMAD_Q6_01	Smad1.Tcfcp2l1.M00982_KROX_Q6	Smad1.Tcfcp2l1.M00983_MAF_Q6_01	Smad1.Tcfcp2l1.M01007_SRF_Q5_02	Smad1.Tcfcp2l1.M01011_HNF1_Q6_01	Smad1.Tcfcp2l1.M01012_HNF3_Q6_01	Smad1.Tcfcp2l1.M01016_SOX17_01	Smad1.Tcfcp2l1.M01031_HNF4_Q6_01	Smad1.Tcfcp2l1.M01032_HNF4_Q6_02	Smad1.Tcfcp2l1.M01033_HNF4_Q6_03	Smad1.Tcfcp2l1.M01036_COUPTF_Q6	Smad1.Tcfcp2l1.M01075_PLZF_02	Smad1.Tcfcp2l1.M01145_CMYC_01	Smad1.Tcfcp2l1.M01150_DMRT5_01	Smad1.Tcfcp2l1.M01154_CMYC_02	Smad1.Tcfcp2l1.M01160_KID3_01	Smad1.Tcfcp2l1.M00004_CMYB_01	Smad1.Tcfcp2l1.M00005_AP4_01	Smad1.Tcfcp2l1.M00034_P53_01	Smad1.Tcfcp2l1.M00062_IRF1_01	Smad1.Tcfcp2l1.M00130_FOXD3_01	Smad1.Tcfcp2l1.M00175_AP4_Q5	Smad1.Tcfcp2l1.M00176_AP4_Q6	Smad1.Tcfcp2l1.M00183_MYB_Q6	Smad1.Tcfcp2l1.M00185_NFY_Q6	Smad1.Tcfcp2l1.M00189_AP2_Q6	Smad1.Tcfcp2l1.M00209_NFY_C	Smad1.Tcfcp2l1.M00223_STAT_01	Smad1.Tcfcp2l1.M00256_NRSF_01	Smad1.Tcfcp2l1.M00272_P53_02	Smad1.Tcfcp2l1.M00325_NRSE_B	Smad1.Tcfcp2l1.M00341_GABP_B	Smad1.Tcfcp2l1.M00418_TGIF_01	Smad1.Tcfcp2l1.M00450_ZIC3_01	Smad1.Tcfcp2l1.M00470_AP2GAMMA_01	Smad1.Tcfcp2l1.M00478_CDC5_01	Smad1.Tcfcp2l1.M00494_STAT6_01	Smad1.Tcfcp2l1.M00498_STAT4_01	Smad1.Tcfcp2l1.M00500_STAT6_02	Smad1.Tcfcp2l1.M00511_ERR1_Q2	Smad1.Tcfcp2l1.M00650_MTF1_Q4	Smad1.Tcfcp2l1.M00652_NRF1_Q6	Smad1.Tcfcp2l1.M00655_PEA3_Q6	Smad1.Tcfcp2l1.M00747_IRF1_Q6	Smad1.Tcfcp2l1.M00750_HMGIY_Q6	Smad1.Tcfcp2l1.M00761_P53_DECAMER_Q2	Smad1.Tcfcp2l1.M00772_IRF_Q6	Smad1.Tcfcp2l1.M00773_MYB_Q3	Smad1.Tcfcp2l1.M00775_NFY_Q6_01	Smad1.Tcfcp2l1.M00777_STAT_Q6	Smad1.Tcfcp2l1.M00795_OCT_Q6	Smad1.Tcfcp2l1.M00800_AP2_Q3	Smad1.Tcfcp2l1.M00805_LEF1_Q2	Smad1.Tcfcp2l1.M00809_FOX_Q2	Smad1.Tcfcp2l1.M00913_MYB_Q5_01	Smad1.Tcfcp2l1.M00915_AP2_Q6_01	Smad1.Tcfcp2l1.M00927_AP4_Q6_01	Smad1.Tcfcp2l1.M00932_SP1_Q4_01	Smad1.Tcfcp2l1.M00933_SP1_Q2_01	Smad1.Tcfcp2l1.M00963_T3R_Q6	Smad1.Tcfcp2l1.M00965_DR4_Q2	Smad1.Tcfcp2l1.M00971_ETS_Q6	Smad1.Tcfcp2l1.M00972_IRF_Q6_01	Smad1.Tcfcp2l1.M00978_LEF1TCF1_Q4	Smad1.Tcfcp2l1.M00981_CREBATF_Q6	Smad1.Tcfcp2l1.M00987_FOXP1_01	Smad1.Tcfcp2l1.M00999_AIRE_01	Smad1.Tcfcp2l1.M01000_AIRE_02	Smad1.Tcfcp2l1.M01010_HMGIY_Q3	Smad1.Tcfcp2l1.M01014_SOX_Q6	Smad1.Tcfcp2l1.M01028_NRSF_Q4	Smad1.Tcfcp2l1.M01034_EBOX_Q6_01	Smad1.Tcfcp2l1.M01037_GLI_Q2	Smad1.Tcfcp2l1.M01066_BLIMP1_Q6	Smad1.Tcfcp2l1.M01111_RBPJK_Q4	Smad1.Tcfcp2l1.M01112_RBPJK_01	Smad1.Tcfcp2l1.M01117_OTX_Q1	Smad1.Tcfcp2l1.M01122_ZNF219_01	Smad1.Tcfcp2l1.M01123_NANOG_01	Smad1.Tcfcp2l1.M01124_OCT4_02	Smad1.Tcfcp2l1.M01125_OCT4_01	Smad1.Tcfcp2l1.M01142_LRH1_Q5	Smad1.Tcfcp2l1.M01146_DMRT1_01	Smad1.Tcfcp2l1.N00001_Sox2	Smad1.Tcfcp2l1.N00002_Nanog	Smad1.Tcfcp2l1.N00003_Otx2	Smad1.Tcfcp2l1.N00004_Rbpj	Smad1.Tcfcp2l1.N00006_Nr5a2	Smad1.Tcfcp2l1.N00007_SoxOctComp	Smad1.Tcfcp2l1.N00009_Klf4	Smad1.Tcfcp2l1.N00010_Tcfcp2l1	Smad1.Tcfcp2l1.N00012_Dax1	Smad1.Tcfcp2l1.N00014_Rex1	Smad1.Tcfcp2l1.M00008_SP1_01	Smad1.Tcfcp2l1.M00055_NMYC_01	Smad1.Tcfcp2l1.M00059_YY1_01	Smad1.Tcfcp2l1.M00069_YY1_02	Smad1.Tcfcp2l1.M00196_SP1_Q6	Smad1.Tcfcp2l1.M00466_HIF1_Q5	Smad1.Tcfcp2l1.M00480_LUN1_01	Smad1.Tcfcp2l1.M00514_ATF4_Q2	Smad1.Tcfcp2l1.M00647_LXR_Q3	Smad1.Tcfcp2l1.M00691_ATF1_Q6	Smad1.Tcfcp2l1.M00707_TFIIA_Q6	Smad1.Tcfcp2l1.M00733_SMAD4_Q6	Smad1.Tcfcp2l1.M00776_SREBP_Q3	Smad1.Tcfcp2l1.M00793_YY1_Q6	Smad1.Tcfcp2l1.M00797_HIF1_Q3	Smad1.Tcfcp2l1.M00931_SP1_Q6_01	Smad1.Tcfcp2l1.M00976_AHRHIF_Q6	Smad1.Tcfcp2l1.M01035_YY1_Q6_02	Smad1.Tcfcp2l1.M01168_SREBP_Q6	Smad1.Tcfcp2l1.M01177_SREBP2_Q6	Smad1.Tcfcp2l1.N00005_Sall4	Smad1.Tcfcp2l1.N00017_hB_Sall4	Esrrb.Smad1.M00006_MEF2_01	Esrrb.Smad1.M00011_EVI1_06	Esrrb.Smad1.M00026_RSRFC4_01	Esrrb.Smad1.M00041_CREBP1CJUN_01	Esrrb.Smad1.M00052_NFKAPPAB65_01	Esrrb.Smad1.M00054_NFKAPPAB_01	Esrrb.Smad1.M00063_IRF2_01	Esrrb.Smad1.M00078_EVI1_01	Esrrb.Smad1.M00079_EVI1_02	Esrrb.Smad1.M00080_EVI1_03	Esrrb.Smad1.M00081_EVI1_04	Esrrb.Smad1.M00082_EVI1_05	Esrrb.Smad1.M00118_MYCMAX_01	Esrrb.Smad1.M00123_MYCMAX_02	Esrrb.Smad1.M00134_HNF4_01	Esrrb.Smad1.M00152_SRF_01	Esrrb.Smad1.M00155_ARP1_01	Esrrb.Smad1.M00158_COUP_01	Esrrb.Smad1.M00172_AP1FJ_Q2	Esrrb.Smad1.M00186_SRF_Q6	Esrrb.Smad1.M00215_SRF_C	Esrrb.Smad1.M00222_HAND1E47_01	Esrrb.Smad1.M00225_STAT3_01	Esrrb.Smad1.M00231_MEF2_02	Esrrb.Smad1.M00232_MEF2_03	Esrrb.Smad1.M00233_MEF2_04	Esrrb.Smad1.M00243_EGR1_01	Esrrb.Smad1.M00251_XBP1_01	Esrrb.Smad1.M00257_RREB1_01	Esrrb.Smad1.M00292_FREAC4_01	Esrrb.Smad1.M00302_NFAT_Q6	Esrrb.Smad1.M00322_MYCMAX_B	Esrrb.Smad1.M00396_EN1_01	Esrrb.Smad1.M00403_AMEF2_Q6	Esrrb.Smad1.M00405_MMEF2_Q6	Esrrb.Smad1.M00406_HMEF2_Q6	Esrrb.Smad1.M00407_RSRFC4_Q2	Esrrb.Smad1.M00412_AREB6_01	Esrrb.Smad1.M00413_AREB6_02	Esrrb.Smad1.M00414_AREB6_03	Esrrb.Smad1.M00415_AREB6_04	Esrrb.Smad1.M00419_MEIS1_01	Esrrb.Smad1.M00420_MEIS1AHOXA9_01	Esrrb.Smad1.M00421_MEIS1BHOXA9_02	Esrrb.Smad1.M00422_FOXJ2_01	Esrrb.Smad1.M00423_FOXJ2_02	Esrrb.Smad1.M00446_SPZ1_01	Esrrb.Smad1.M00448_ZIC1_01	Esrrb.Smad1.M00462_GATA6_01	Esrrb.Smad1.M00482_PITX2_Q2	Esrrb.Smad1.M00483_ATF6_01	Esrrb.Smad1.M00490_BACH2_01	Esrrb.Smad1.M00497_STAT3_02	Esrrb.Smad1.M00512_PPARG_01	Esrrb.Smad1.M00513_ATF3_Q6	Esrrb.Smad1.M00515_PPARG_02	Esrrb.Smad1.M00517_AP1_01	Esrrb.Smad1.M00528_PPARG_03	Esrrb.Smad1.M00531_NERF_Q2	Esrrb.Smad1.M00615_MYCMAX_03	Esrrb.Smad1.M00616_AFP1_Q6	Esrrb.Smad1.M00632_GATA4_Q3	Esrrb.Smad1.M00638_HNF4ALPHA_Q6	Esrrb.Smad1.M00671_TCF4_Q5	Esrrb.Smad1.M00724_HNF3ALPHA_Q6	Esrrb.Smad1.M00746_ELF1_Q6	Esrrb.Smad1.M00762_DR1_Q3	Esrrb.Smad1.M00763_PPAR_DR1_Q2	Esrrb.Smad1.M00764_HNF4_DR1_Q3	Esrrb.Smad1.M00765_COUP_DR1_Q6	Esrrb.Smad1.M00771_ETS_Q4	Esrrb.Smad1.M00774_NFKB_Q6_01	Esrrb.Smad1.M00789_GATA_Q6	Esrrb.Smad1.M00790_HNF1_Q6	Esrrb.Smad1.M00791_HNF3_Q6	Esrrb.Smad1.M00792_SMAD_Q6	Esrrb.Smad1.M00799_MYC_Q2	Esrrb.Smad1.M00801_CREB_Q3	Esrrb.Smad1.M00807_EGR_Q6	Esrrb.Smad1.M00810_SRF_Q4	Esrrb.Smad1.M00922_SRF_Q5_01	Esrrb.Smad1.M00924_AP1_Q2_01	Esrrb.Smad1.M00925_AP1_Q6_01	Esrrb.Smad1.M00926_AP1_Q4_01	Esrrb.Smad1.M00935_NFAT_Q4_01	Esrrb.Smad1.M00941_MEF2_Q6_01	Esrrb.Smad1.M00967_HNF4_Q6	Esrrb.Smad1.M00974_SMAD_Q6_01	Esrrb.Smad1.M00982_KROX_Q6	Esrrb.Smad1.M00983_MAF_Q6_01	Esrrb.Smad1.M01007_SRF_Q5_02	Esrrb.Smad1.M01011_HNF1_Q6_01	Esrrb.Smad1.M01012_HNF3_Q6_01	Esrrb.Smad1.M01016_SOX17_01	Esrrb.Smad1.M01031_HNF4_Q6_01	Esrrb.Smad1.M01032_HNF4_Q6_02	Esrrb.Smad1.M01033_HNF4_Q6_03	Esrrb.Smad1.M01036_COUPTF_Q6	Esrrb.Smad1.M01075_PLZF_02	Esrrb.Smad1.M01145_CMYC_01	Esrrb.Smad1.M01150_DMRT5_01	Esrrb.Smad1.M01154_CMYC_02	Esrrb.Smad1.M01160_KID3_01	Esrrb.Smad1.M00004_CMYB_01	Esrrb.Smad1.M00005_AP4_01	Esrrb.Smad1.M00034_P53_01	Esrrb.Smad1.M00062_IRF1_01	Esrrb.Smad1.M00130_FOXD3_01	Esrrb.Smad1.M00175_AP4_Q5	Esrrb.Smad1.M00176_AP4_Q6	Esrrb.Smad1.M00183_MYB_Q6	Esrrb.Smad1.M00185_NFY_Q6	Esrrb.Smad1.M00189_AP2_Q6	Esrrb.Smad1.M00209_NFY_C	Esrrb.Smad1.M00223_STAT_01	Esrrb.Smad1.M00256_NRSF_01	Esrrb.Smad1.M00272_P53_02	Esrrb.Smad1.M00325_NRSE_B	Esrrb.Smad1.M00341_GABP_B	Esrrb.Smad1.M00418_TGIF_01	Esrrb.Smad1.M00450_ZIC3_01	Esrrb.Smad1.M00470_AP2GAMMA_01	Esrrb.Smad1.M00478_CDC5_01	Esrrb.Smad1.M00494_STAT6_01	Esrrb.Smad1.M00498_STAT4_01	Esrrb.Smad1.M00500_STAT6_02	Esrrb.Smad1.M00511_ERR1_Q2	Esrrb.Smad1.M00650_MTF1_Q4	Esrrb.Smad1.M00652_NRF1_Q6	Esrrb.Smad1.M00655_PEA3_Q6	Esrrb.Smad1.M00747_IRF1_Q6	Esrrb.Smad1.M00750_HMGIY_Q6	Esrrb.Smad1.M00761_P53_DECAMER_Q2	Esrrb.Smad1.M00772_IRF_Q6	Esrrb.Smad1.M00773_MYB_Q3	Esrrb.Smad1.M00775_NFY_Q6_01	Esrrb.Smad1.M00777_STAT_Q6	Esrrb.Smad1.M00795_OCT_Q6	Esrrb.Smad1.M00800_AP2_Q3	Esrrb.Smad1.M00805_LEF1_Q2	Esrrb.Smad1.M00809_FOX_Q2	Esrrb.Smad1.M00913_MYB_Q5_01	Esrrb.Smad1.M00915_AP2_Q6_01	Esrrb.Smad1.M00927_AP4_Q6_01	Esrrb.Smad1.M00932_SP1_Q4_01	Esrrb.Smad1.M00933_SP1_Q2_01	Esrrb.Smad1.M00963_T3R_Q6	Esrrb.Smad1.M00965_DR4_Q2	Esrrb.Smad1.M00971_ETS_Q6	Esrrb.Smad1.M00972_IRF_Q6_01	Esrrb.Smad1.M00978_LEF1TCF1_Q4	Esrrb.Smad1.M00981_CREBATF_Q6	Esrrb.Smad1.M00987_FOXP1_01	Esrrb.Smad1.M00999_AIRE_01	Esrrb.Smad1.M01000_AIRE_02	Esrrb.Smad1.M01010_HMGIY_Q3	Esrrb.Smad1.M01014_SOX_Q6	Esrrb.Smad1.M01028_NRSF_Q4	Esrrb.Smad1.M01034_EBOX_Q6_01	Esrrb.Smad1.M01037_GLI_Q2	Esrrb.Smad1.M01066_BLIMP1_Q6	Esrrb.Smad1.M01111_RBPJK_Q4	Esrrb.Smad1.M01112_RBPJK_01	Esrrb.Smad1.M01117_OTX_Q1	Esrrb.Smad1.M01122_ZNF219_01	Esrrb.Smad1.M01123_NANOG_01	Esrrb.Smad1.M01124_OCT4_02	Esrrb.Smad1.M01125_OCT4_01	Esrrb.Smad1.M01142_LRH1_Q5	Esrrb.Smad1.M01146_DMRT1_01	Esrrb.Smad1.N00001_Sox2	Esrrb.Smad1.N00002_Nanog	Esrrb.Smad1.N00003_Otx2	Esrrb.Smad1.N00004_Rbpj	Esrrb.Smad1.N00006_Nr5a2	Esrrb.Smad1.N00007_SoxOctComp	Esrrb.Smad1.N00009_Klf4	Esrrb.Smad1.N00010_Tcfcp2l1	Esrrb.Smad1.N00012_Dax1	Esrrb.Smad1.N00014_Rex1	Esrrb.Smad1.M00008_SP1_01	Esrrb.Smad1.M00055_NMYC_01	Esrrb.Smad1.M00059_YY1_01	Esrrb.Smad1.M00069_YY1_02	Esrrb.Smad1.M00196_SP1_Q6	Esrrb.Smad1.M00466_HIF1_Q5	Esrrb.Smad1.M00480_LUN1_01	Esrrb.Smad1.M00514_ATF4_Q2	Esrrb.Smad1.M00647_LXR_Q3	Esrrb.Smad1.M00691_ATF1_Q6	Esrrb.Smad1.M00707_TFIIA_Q6	Esrrb.Smad1.M00733_SMAD4_Q6	Esrrb.Smad1.M00776_SREBP_Q3	Esrrb.Smad1.M00793_YY1_Q6	Esrrb.Smad1.M00797_HIF1_Q3	Esrrb.Smad1.M00931_SP1_Q6_01	Esrrb.Smad1.M00976_AHRHIF_Q6	Esrrb.Smad1.M01035_YY1_Q6_02	Esrrb.Smad1.M01168_SREBP_Q6	Esrrb.Smad1.M01177_SREBP2_Q6	Esrrb.Smad1.N00005_Sall4	Esrrb.Smad1.N00017_hB_Sall4	STAT3.Tcfcp2l1.M00006_MEF2_01	STAT3.Tcfcp2l1.M00011_EVI1_06	STAT3.Tcfcp2l1.M00026_RSRFC4_01	STAT3.Tcfcp2l1.M00041_CREBP1CJUN_01	STAT3.Tcfcp2l1.M00052_NFKAPPAB65_01	STAT3.Tcfcp2l1.M00054_NFKAPPAB_01	STAT3.Tcfcp2l1.M00063_IRF2_01	STAT3.Tcfcp2l1.M00078_EVI1_01	STAT3.Tcfcp2l1.M00079_EVI1_02	STAT3.Tcfcp2l1.M00080_EVI1_03	STAT3.Tcfcp2l1.M00081_EVI1_04	STAT3.Tcfcp2l1.M00082_EVI1_05	STAT3.Tcfcp2l1.M00118_MYCMAX_01	STAT3.Tcfcp2l1.M00123_MYCMAX_02	STAT3.Tcfcp2l1.M00134_HNF4_01	STAT3.Tcfcp2l1.M00152_SRF_01	STAT3.Tcfcp2l1.M00155_ARP1_01	STAT3.Tcfcp2l1.M00158_COUP_01	STAT3.Tcfcp2l1.M00172_AP1FJ_Q2	STAT3.Tcfcp2l1.M00186_SRF_Q6	STAT3.Tcfcp2l1.M00215_SRF_C	STAT3.Tcfcp2l1.M00222_HAND1E47_01	STAT3.Tcfcp2l1.M00225_STAT3_01	STAT3.Tcfcp2l1.M00231_MEF2_02	STAT3.Tcfcp2l1.M00232_MEF2_03	STAT3.Tcfcp2l1.M00233_MEF2_04	STAT3.Tcfcp2l1.M00243_EGR1_01	STAT3.Tcfcp2l1.M00251_XBP1_01	STAT3.Tcfcp2l1.M00257_RREB1_01	STAT3.Tcfcp2l1.M00292_FREAC4_01	STAT3.Tcfcp2l1.M00302_NFAT_Q6	STAT3.Tcfcp2l1.M00322_MYCMAX_B	STAT3.Tcfcp2l1.M00396_EN1_01	STAT3.Tcfcp2l1.M00403_AMEF2_Q6	STAT3.Tcfcp2l1.M00405_MMEF2_Q6	STAT3.Tcfcp2l1.M00406_HMEF2_Q6	STAT3.Tcfcp2l1.M00407_RSRFC4_Q2	STAT3.Tcfcp2l1.M00412_AREB6_01	STAT3.Tcfcp2l1.M00413_AREB6_02	STAT3.Tcfcp2l1.M00414_AREB6_03	STAT3.Tcfcp2l1.M00415_AREB6_04	STAT3.Tcfcp2l1.M00419_MEIS1_01	STAT3.Tcfcp2l1.M00420_MEIS1AHOXA9_01	STAT3.Tcfcp2l1.M00421_MEIS1BHOXA9_02	STAT3.Tcfcp2l1.M00422_FOXJ2_01	STAT3.Tcfcp2l1.M00423_FOXJ2_02	STAT3.Tcfcp2l1.M00446_SPZ1_01	STAT3.Tcfcp2l1.M00448_ZIC1_01	STAT3.Tcfcp2l1.M00462_GATA6_01	STAT3.Tcfcp2l1.M00482_PITX2_Q2	STAT3.Tcfcp2l1.M00483_ATF6_01	STAT3.Tcfcp2l1.M00490_BACH2_01	STAT3.Tcfcp2l1.M00497_STAT3_02	STAT3.Tcfcp2l1.M00512_PPARG_01	STAT3.Tcfcp2l1.M00513_ATF3_Q6	STAT3.Tcfcp2l1.M00515_PPARG_02	STAT3.Tcfcp2l1.M00517_AP1_01	STAT3.Tcfcp2l1.M00528_PPARG_03	STAT3.Tcfcp2l1.M00531_NERF_Q2	STAT3.Tcfcp2l1.M00615_MYCMAX_03	STAT3.Tcfcp2l1.M00616_AFP1_Q6	STAT3.Tcfcp2l1.M00632_GATA4_Q3	STAT3.Tcfcp2l1.M00638_HNF4ALPHA_Q6	STAT3.Tcfcp2l1.M00671_TCF4_Q5	STAT3.Tcfcp2l1.M00724_HNF3ALPHA_Q6	STAT3.Tcfcp2l1.M00746_ELF1_Q6	STAT3.Tcfcp2l1.M00762_DR1_Q3	STAT3.Tcfcp2l1.M00763_PPAR_DR1_Q2	STAT3.Tcfcp2l1.M00764_HNF4_DR1_Q3	STAT3.Tcfcp2l1.M00765_COUP_DR1_Q6	STAT3.Tcfcp2l1.M00771_ETS_Q4	STAT3.Tcfcp2l1.M00774_NFKB_Q6_01	STAT3.Tcfcp2l1.M00789_GATA_Q6	STAT3.Tcfcp2l1.M00790_HNF1_Q6	STAT3.Tcfcp2l1.M00791_HNF3_Q6	STAT3.Tcfcp2l1.M00792_SMAD_Q6	STAT3.Tcfcp2l1.M00799_MYC_Q2	STAT3.Tcfcp2l1.M00801_CREB_Q3	STAT3.Tcfcp2l1.M00807_EGR_Q6	STAT3.Tcfcp2l1.M00810_SRF_Q4	STAT3.Tcfcp2l1.M00922_SRF_Q5_01	STAT3.Tcfcp2l1.M00924_AP1_Q2_01	STAT3.Tcfcp2l1.M00925_AP1_Q6_01	STAT3.Tcfcp2l1.M00926_AP1_Q4_01	STAT3.Tcfcp2l1.M00935_NFAT_Q4_01	STAT3.Tcfcp2l1.M00941_MEF2_Q6_01	STAT3.Tcfcp2l1.M00967_HNF4_Q6	STAT3.Tcfcp2l1.M00974_SMAD_Q6_01	STAT3.Tcfcp2l1.M00982_KROX_Q6	STAT3.Tcfcp2l1.M00983_MAF_Q6_01	STAT3.Tcfcp2l1.M01007_SRF_Q5_02	STAT3.Tcfcp2l1.M01011_HNF1_Q6_01	STAT3.Tcfcp2l1.M01012_HNF3_Q6_01	STAT3.Tcfcp2l1.M01016_SOX17_01	STAT3.Tcfcp2l1.M01031_HNF4_Q6_01	STAT3.Tcfcp2l1.M01032_HNF4_Q6_02	STAT3.Tcfcp2l1.M01033_HNF4_Q6_03	STAT3.Tcfcp2l1.M01036_COUPTF_Q6	STAT3.Tcfcp2l1.M01075_PLZF_02	STAT3.Tcfcp2l1.M01145_CMYC_01	STAT3.Tcfcp2l1.M01150_DMRT5_01	STAT3.Tcfcp2l1.M01154_CMYC_02	STAT3.Tcfcp2l1.M01160_KID3_01	STAT3.Tcfcp2l1.M00004_CMYB_01	STAT3.Tcfcp2l1.M00005_AP4_01	STAT3.Tcfcp2l1.M00034_P53_01	STAT3.Tcfcp2l1.M00062_IRF1_01	STAT3.Tcfcp2l1.M00130_FOXD3_01	STAT3.Tcfcp2l1.M00175_AP4_Q5	STAT3.Tcfcp2l1.M00176_AP4_Q6	STAT3.Tcfcp2l1.M00183_MYB_Q6	STAT3.Tcfcp2l1.M00185_NFY_Q6	STAT3.Tcfcp2l1.M00189_AP2_Q6	STAT3.Tcfcp2l1.M00209_NFY_C	STAT3.Tcfcp2l1.M00223_STAT_01	STAT3.Tcfcp2l1.M00256_NRSF_01	STAT3.Tcfcp2l1.M00272_P53_02	STAT3.Tcfcp2l1.M00325_NRSE_B	STAT3.Tcfcp2l1.M00341_GABP_B	STAT3.Tcfcp2l1.M00418_TGIF_01	STAT3.Tcfcp2l1.M00450_ZIC3_01	STAT3.Tcfcp2l1.M00470_AP2GAMMA_01	STAT3.Tcfcp2l1.M00478_CDC5_01	STAT3.Tcfcp2l1.M00494_STAT6_01	STAT3.Tcfcp2l1.M00498_STAT4_01	STAT3.Tcfcp2l1.M00500_STAT6_02	STAT3.Tcfcp2l1.M00511_ERR1_Q2	STAT3.Tcfcp2l1.M00650_MTF1_Q4	STAT3.Tcfcp2l1.M00652_NRF1_Q6	STAT3.Tcfcp2l1.M00655_PEA3_Q6	STAT3.Tcfcp2l1.M00747_IRF1_Q6	STAT3.Tcfcp2l1.M00750_HMGIY_Q6	STAT3.Tcfcp2l1.M00761_P53_DECAMER_Q2	STAT3.Tcfcp2l1.M00772_IRF_Q6	STAT3.Tcfcp2l1.M00773_MYB_Q3	STAT3.Tcfcp2l1.M00775_NFY_Q6_01	STAT3.Tcfcp2l1.M00777_STAT_Q6	STAT3.Tcfcp2l1.M00795_OCT_Q6	STAT3.Tcfcp2l1.M00800_AP2_Q3	STAT3.Tcfcp2l1.M00805_LEF1_Q2	STAT3.Tcfcp2l1.M00809_FOX_Q2	STAT3.Tcfcp2l1.M00913_MYB_Q5_01	STAT3.Tcfcp2l1.M00915_AP2_Q6_01	STAT3.Tcfcp2l1.M00927_AP4_Q6_01	STAT3.Tcfcp2l1.M00932_SP1_Q4_01	STAT3.Tcfcp2l1.M00933_SP1_Q2_01	STAT3.Tcfcp2l1.M00963_T3R_Q6	STAT3.Tcfcp2l1.M00965_DR4_Q2	STAT3.Tcfcp2l1.M00971_ETS_Q6	STAT3.Tcfcp2l1.M00972_IRF_Q6_01	STAT3.Tcfcp2l1.M00978_LEF1TCF1_Q4	STAT3.Tcfcp2l1.M00981_CREBATF_Q6	STAT3.Tcfcp2l1.M00987_FOXP1_01	STAT3.Tcfcp2l1.M00999_AIRE_01	STAT3.Tcfcp2l1.M01000_AIRE_02	STAT3.Tcfcp2l1.M01010_HMGIY_Q3	STAT3.Tcfcp2l1.M01014_SOX_Q6	STAT3.Tcfcp2l1.M01028_NRSF_Q4	STAT3.Tcfcp2l1.M01034_EBOX_Q6_01	STAT3.Tcfcp2l1.M01037_GLI_Q2	STAT3.Tcfcp2l1.M01066_BLIMP1_Q6	STAT3.Tcfcp2l1.M01111_RBPJK_Q4	STAT3.Tcfcp2l1.M01112_RBPJK_01	STAT3.Tcfcp2l1.M01117_OTX_Q1	STAT3.Tcfcp2l1.M01122_ZNF219_01	STAT3.Tcfcp2l1.M01123_NANOG_01	STAT3.Tcfcp2l1.M01124_OCT4_02	STAT3.Tcfcp2l1.M01125_OCT4_01	STAT3.Tcfcp2l1.M01142_LRH1_Q5	STAT3.Tcfcp2l1.M01146_DMRT1_01	STAT3.Tcfcp2l1.N00001_Sox2	STAT3.Tcfcp2l1.N00002_Nanog	STAT3.Tcfcp2l1.N00003_Otx2	STAT3.Tcfcp2l1.N00004_Rbpj	STAT3.Tcfcp2l1.N00006_Nr5a2	STAT3.Tcfcp2l1.N00007_SoxOctComp	STAT3.Tcfcp2l1.N00009_Klf4	STAT3.Tcfcp2l1.N00010_Tcfcp2l1	STAT3.Tcfcp2l1.N00012_Dax1	STAT3.Tcfcp2l1.N00014_Rex1	STAT3.Tcfcp2l1.M00008_SP1_01	STAT3.Tcfcp2l1.M00055_NMYC_01	STAT3.Tcfcp2l1.M00059_YY1_01	STAT3.Tcfcp2l1.M00069_YY1_02	STAT3.Tcfcp2l1.M00196_SP1_Q6	STAT3.Tcfcp2l1.M00466_HIF1_Q5	STAT3.Tcfcp2l1.M00480_LUN1_01	STAT3.Tcfcp2l1.M00514_ATF4_Q2	STAT3.Tcfcp2l1.M00647_LXR_Q3	STAT3.Tcfcp2l1.M00691_ATF1_Q6	STAT3.Tcfcp2l1.M00707_TFIIA_Q6	STAT3.Tcfcp2l1.M00733_SMAD4_Q6	STAT3.Tcfcp2l1.M00776_SREBP_Q3	STAT3.Tcfcp2l1.M00793_YY1_Q6	STAT3.Tcfcp2l1.M00797_HIF1_Q3	STAT3.Tcfcp2l1.M00931_SP1_Q6_01	STAT3.Tcfcp2l1.M00976_AHRHIF_Q6	STAT3.Tcfcp2l1.M01035_YY1_Q6_02	STAT3.Tcfcp2l1.M01168_SREBP_Q6	STAT3.Tcfcp2l1.M01177_SREBP2_Q6	STAT3.Tcfcp2l1.N00005_Sall4	STAT3.Tcfcp2l1.N00017_hB_Sall4	Esrrb.STAT3.M00006_MEF2_01	Esrrb.STAT3.M00011_EVI1_06	Esrrb.STAT3.M00026_RSRFC4_01	Esrrb.STAT3.M00041_CREBP1CJUN_01	Esrrb.STAT3.M00052_NFKAPPAB65_01	Esrrb.STAT3.M00054_NFKAPPAB_01	Esrrb.STAT3.M00063_IRF2_01	Esrrb.STAT3.M00078_EVI1_01	Esrrb.STAT3.M00079_EVI1_02	Esrrb.STAT3.M00080_EVI1_03	Esrrb.STAT3.M00081_EVI1_04	Esrrb.STAT3.M00082_EVI1_05	Esrrb.STAT3.M00118_MYCMAX_01	Esrrb.STAT3.M00123_MYCMAX_02	Esrrb.STAT3.M00134_HNF4_01	Esrrb.STAT3.M00152_SRF_01	Esrrb.STAT3.M00155_ARP1_01	Esrrb.STAT3.M00158_COUP_01	Esrrb.STAT3.M00172_AP1FJ_Q2	Esrrb.STAT3.M00186_SRF_Q6	Esrrb.STAT3.M00215_SRF_C	Esrrb.STAT3.M00222_HAND1E47_01	Esrrb.STAT3.M00225_STAT3_01	Esrrb.STAT3.M00231_MEF2_02	Esrrb.STAT3.M00232_MEF2_03	Esrrb.STAT3.M00233_MEF2_04	Esrrb.STAT3.M00243_EGR1_01	Esrrb.STAT3.M00251_XBP1_01	Esrrb.STAT3.M00257_RREB1_01	Esrrb.STAT3.M00292_FREAC4_01	Esrrb.STAT3.M00302_NFAT_Q6	Esrrb.STAT3.M00322_MYCMAX_B	Esrrb.STAT3.M00396_EN1_01	Esrrb.STAT3.M00403_AMEF2_Q6	Esrrb.STAT3.M00405_MMEF2_Q6	Esrrb.STAT3.M00406_HMEF2_Q6	Esrrb.STAT3.M00407_RSRFC4_Q2	Esrrb.STAT3.M00412_AREB6_01	Esrrb.STAT3.M00413_AREB6_02	Esrrb.STAT3.M00414_AREB6_03	Esrrb.STAT3.M00415_AREB6_04	Esrrb.STAT3.M00419_MEIS1_01	Esrrb.STAT3.M00420_MEIS1AHOXA9_01	Esrrb.STAT3.M00421_MEIS1BHOXA9_02	Esrrb.STAT3.M00422_FOXJ2_01	Esrrb.STAT3.M00423_FOXJ2_02	Esrrb.STAT3.M00446_SPZ1_01	Esrrb.STAT3.M00448_ZIC1_01	Esrrb.STAT3.M00462_GATA6_01	Esrrb.STAT3.M00482_PITX2_Q2	Esrrb.STAT3.M00483_ATF6_01	Esrrb.STAT3.M00490_BACH2_01	Esrrb.STAT3.M00497_STAT3_02	Esrrb.STAT3.M00512_PPARG_01	Esrrb.STAT3.M00513_ATF3_Q6	Esrrb.STAT3.M00515_PPARG_02	Esrrb.STAT3.M00517_AP1_01	Esr
[truncated: 21,274,478 more chars]
