# Supplementary material for: Searching ChIP-seq genomic islands for combinatorial regulatory codes in mouse embryonic stem cells
Source: BMC Genomics. 2011 Oct 20;12:515. doi: 10.1186/1471-2164-12-515 (PMC3265564; doi:10.1186/1471-2164-12-515)
Supplement: Additional file 8 — Feature scores for the uniformly-high cluster (b). This table contains second 1/3 of feature scores (in log scale) for the uniformly-high cluster. [file 1471-2164-12-515-S8.TGZ › suppl_table_6_Feature_scores_cluster_1b.txt]

21815	1	4.68600110690363	1.78391058010423	-1.29028636997405	-1.11471980205399	2.24936864644517	0.481995057900761	2.24901956085786	1.59367812888836	-0.556434430098853	-0.492889456973103	3.92623770097937	1.27313805107058	-0.347367494824074	1.14894656433266	5.33696617594226	8.09774728802533	1.81691114328453	-5.6927413495784	3.34596797214907	3.56372665719362	10.5150769847783	11.7373307083236	6.75155444391436	10.280406638241	9.13257719216088	9.8513486262	13.1162770945057	-7.0855011599693	1.18371167737311	7.80553386364922	8.6957541750708	6.30594991455754	19.8971026574944	10.3984099446929	-20.0003537290773	3.73260295999077	3.04226888247264	-0.696003890284185	-11.9110026794098	10.255012319356	8.27384232977461	7.79175457599868	8.12040277229312	8.63272380414364	3.47554134524589	0.645315133213306	6.84081520851237	3.84792609959706	8.67712997616425	5.83564009051673	7.23949345311098	6.11265567213957	7.24436987321431	6.9791	-0.459146261332875	4.3095	13.7764436320059	8.26114244447454	11.5110831668064	5.12070958309473	8.05715933685154	5.77478261439081	4.66461310711544	10.767832379982	0.903882736788563	2.46017420741443	14.6486226475586	-5.37286	9.8726213041634	6.75584763409292	7.52705036250233	11.4733471807815	2.53902345112635	4.95227706480941	5.78426754407958	8.08595275741316	11.1780610146284	-0.769339998819975	8.6796159720603	8.30378451109342	7.9357718686319	0.89188	-11.58791	-0.592274071607212	7.21859658641158	4.60381815439039	10.5115680577841	7.30817774880888	8.04603003306064	8.0850543366593	10.4573963325211	9.98324983611705	5.03477945582518	7.86605661559965	9.12645481833112	9.33791592161547	7.47901176150362	8.25896833592335	7.42180972521784	4.65704344029462	9.55053939095408	10.4440375875083	5.9359549664324	7.2205	11.4284540272138	5.54006346957835	5.82325644969025	6.23096920850413	3.42855274649757	7.6326790722944	5.7411	8.77559497760971	5.34359294398809	2.49536000052276	5.4955599369113	15.6560525360895	4.48688218969949	-40.4771705822694	4.34604086497004	9.13112420603087	8.18347460447358	9.49857433160707	7.96719548026598	7.57114949414135	5.87837127191015	5.26746882390013	-4.81037323864199	-8.08103268932403	-10.4478664508168	-8.89620929158138	6.5219629458141	14.88288416205	6.95332623369373	5.58155413883495	7.82075858714881	4.26823666557659	5.02733000000083	4.1133838987602	2.11742	8.38698563459822	5.35253646042034	9.56887535299052	7.44342508376308	7.35784852490873	7.40430001007223	9.11717360182715	7.22383247348981	8.72669617183534	NA	3.1813803348753	4.85821090096484	5.42652205303948	12.5085764606668	7.29905432771233	9.33629340680402	8.52053812332647	8.90997006812705	8.63458631379727	3.81115590548229	7.08588989494757	-1.26771690121838	9.1847738767299	5.24632298709538	8.63216908719513	-4.56342849999382	7.0541805357977	-2.03304299054802	9.3289650471693	7.2587636326614	-4.18910385509663	7.3056700247989	7.79218942123414	9.03879644908368	5.01941963113462	3.02830940349223	9.17042764457598	15.2829168644945	5.76473886882284	8.65235693877306	8.13433411505966	9.22553697486678	4.5738993402027	9.04484476623224	8.09700963688	-1.78355556121738	4.50623135367445	4.06194361226503	8.54983962890917	9.78513357451073	8.2444503445076	8.42351131270617	8.1558604606912	7.53548815989068	9.29174434828673	9.6017641960966	9.52941122353087	9.15657660852069	3.42448017047962	-5.3501437930782	9.55199596043222	3.02993674290846	10.3272918352218	6.5148	4.18558376320881	5.87152711807593	9.04086294827254	-10.5672132686463	8.4901403819606	4.0559204900736	7.86252180324191	7.67007250451727	6.28329225117214	9.30072778371532	9.75492414990114	4.1498875460937	5.09207815732816	9.83433224913033	-19.3027568147675	4.95525177689747	-1.67413671059027	7.43502055688622	7.59017622449979	9.84522266986412	10.310745916001	11.3992593204504	14.8257966345362	12.717337713826	13.3749493737163	17.2018616219823	-4.15952049494449	2.60886776274834	10.4460322750919	12.8419582534196	3.21785926621644	16.6529729740606	12.3737062678345	-16.3728631807014	7.84645499050846	6.91507706798808	2.79608266033457	-12.7641661117944	10.9157779052644	11.3160704309364	10.9538297059055	10.8105919852805	12.8069298396315	-10.3904805458861	5.14211833670149	10.3755149559955	6.37483944196735	13.1747981693243	8.84177246964243	10.4499334613707	-0.408466482086954	-0.681152086011759	11.6449603501575	-1.3227474637303	7.53248593679486	17.8552518972301	11.822641839763	12.9972179034504	8.02108927265638	11.8689395942129	9.46042180330262	4.25635133690707	13.6359190159579	1.5188683925233	5.1962881228323	14.5875584609229	-1.31270873216545	12.7415433729654	9.92022087451354	10.9357609289212	15.0581077053083	5.58792167476072	8.48039290007096	8.82299749436374	10.2474914454502	14.3385509292763	2.58295738398937	12.6493105993716	12.2569953103687	11.6120046416759	4.2641992701282	-7.07625049348315	2.61842845608356	11.5426968122821	9.26777035015752	14.5942218182741	10.8801277051761	12.3530377165774	8.24301544178343	12.8737727983963	6.7730137009109	8.29772817546589	12.003129230135	13.2807472500647	13.5241143005798	3.0350098721349	12.461294772119	11.4432463231361	8.21736983925343	13.3116887835078	12.8356718855441	-16.4493132545787	-111.672286529658	14.7933830993271	9.17346242494003	8.08558256078812	10.3424079050704	6.74397143532962	11.6054417825912	8.72643227355399	12.2602740719749	9.33044002770802	6.80246770531512	8.63744905807324	19.3218636547057	7.89308997683535	-36.8142942820757	8.36169522709434	13.1187112336749	12.3972802909058	13.1673197959828	11.1097108581493	11.6232612678346	9.14341617956252	8.80390511696441	-1.1858423012682	-4.64986370879239	-7.09858808644788	-5.67715075564294	10.7130893054403	18.8677627375589	10.836430593934	8.77839735233819	11.3777805149721	7.84377658600129	8.42031593679643	7.47408061864178	4.26564457733622	12.6795300230353	8.6718226194209	13.0763765830102	11.757208630448	11.4899008685053	11.4139512766814	10.78996478227	11.351513821872	12.7964452941546	NA	3.20167059915455	9.3172617887424	8.54869727577982	14.8659826593535	9.54340833744868	13.3401609209317	12.0797937149221	11.2104655565501	12.7154970361051	8.46275035015752	9.0851904233662	2.0847827942833	13.2203827937925	9.5611814850883	7.52892053500054	-3.19686964010218	8.91845184360182	1.3942719536077	12.7447201328664	9.36855093679486	-6.66893887517705	11.6128777227144	11.8800917123651	13.1376959203482	9.04579430737782	5.94378414326759	12.6106950903404	18.1115611625251	9.4947590885907	12.3674543921108	11.2551497206145	11.4662344561566	8.11805055562385	12.5466870590654	11.7892312755025	1.45326654513217	8.55767628191806	8.05476163860382	11.6972895301856	13.8528381037387	10.5550007854777	12.4846198039093	12.0395328939051	10.5300909038099	12.8592080217487	8.52487814090753	10.3208212614538	11.8170384885042	-8.16827808644788	-12.2238103012909	12.9615449513481	7.15509864123748	11.0727028490713	11.1020603501575	8.5412172899299	9.7219737464484	9.2509284473265	-6.57553271164932	10.9772978368049	8.10927172722305	9.11009693277364	11.0341411153602	9.84329770423219	13.4902216697127	13.1338478806204	1.71848154167984	3.27545735526595	7.40341949710905	-111.598306115615	1.74947833070138	-7.26211346197852	4.69941457733622	-2.47305845832016	7.40124487501317	7.85694487501317	7.31871154167984	12.3892415416798	10.6563879434832	11.3139995836393	12.7541415416798	NA	-114.819860642538	NA	10.3171945773362	3.07347154167984	12.8377915416798	-176.53095845832	-123.738151956053	5.13479546084425	4.02830071656931	-18.8349434619785	-129.39762845832	8.81418457733622	9.04813684725257	0.830341288910705	7.55190154167984	10.2849245773362	-139.160634175132	2.71056154167984	7.933462509133	3.93194808216022	10.7436719430151	-8.12623346197852	3.90620154167984	-5.67110346197852	-140.985616368556	NA	-1.46713845832016	-112.975180642538	9.80224154167984	-120.20875845832	NA	-142.329859701889	9.75889715903417	6.58057487501317	-12.9898534619785	11.5369495773362	NA	-15.2583204619785	8.68314154167983	NA	10.6457045773362	-135.684024175132	4.33474170822903	12.9971579111135	NA	-6.31348346197852	2.62628154167984	7.11474154167984	8.26289487501317	NA	NA	6.45658154167984	6.40164154167983	NA	-137.290734175132	-7.99268012864518	9.38076544516726	-111.302550642538	8.24036154167984	8.79984457733622	10.2727546203823	NA	6.88385194937128	1.71257154167984	-125.67937845832	9.87269709764105	11.1898445773362	11.4236845793339	-141.243459701889	10.3482802004102	NA	NA	11.0743008903738	10.7531745773362	-177.093331791653	-111.982450642537	8.51310785030168	2.70469091604613	-136.204724175132	8.23608457733622	NA	9.38667457733622	NA	10.1986793062341	6.89725154167984	4.72218457733622	NA	15.9802246866845	5.51987957733622	-37.8494034619785	NA	10.7531545773362	10.3169945773362	11.0745645840213	-114.122580642538	-125.414875170572	-7.34686346197852	-130.75507424729	-174.167285124987	-6.83618042266378	-7.82978346197852	-7.76242208933045	7.56921302415963	-107.391150642538	NA	3.2118232083465	8.87674154167984	-139.492454175132	-177.110430124987	-177.09162845832	4.12126154167984	10.5943215626787	-124.131446791653	11.0154062655454	9.6323546047199	9.24213818759428	-8.13148346197852	8.35881154167983	9.14811460469815	-125.26463845832	NA	3.04932987501317	6.92577674430895	2.2402430966145	10.8469061922316	NA	3.61812154167984	-7.16133346197852	8.77864154167984	8.74501154167984	NA	6.41390154167983	-140.898389701889	7.85274154167984	2.97366154167984	-113.213612816079	-5.52524585926432	6.47632659957216	-134.78904845832	10.6664679106696	NA	-11.1140134619785	9.53259464329947	9.68715457733622	10.0473745773362	NA	4.50812154167984	10.5497445773362	15.0281883230102	-135.954324175132	NA	-123.80772845832	NA	-181.86897845832	3.20770531824773	-176.65693845832	NA	-11.8124034619785	NA	-7.57940346197852	10.7065543562899	-8.46209346197852	3.75939924775478	-114.921833436683	8.09893163083433	10.7981679296047	2.30834154167983	-113.608283890398	9.38554154167984	-8.89947346197852	-14.7239754226638	10.8812045773362	4.69287435374708	8.8675765135436	-114.858440642528	5.82003154167984	-123.13859845832	-111.892045406003	-7.31938346197852	8.37683154167984	-7.21529346197852	-113.278226308265	NA	6.09848154167984	11.3885445773362	8.7453400689364	-18.6856287559971	-12.7860854226638	-129.925908132231	10.5350275492625	NA	NA	NA	-126.399633060535	-145.749937726446	-147.803877726446	-9.83824542266378	-10.7973554226638	-139.541834393113	-141.586317726446	-109.765704271554	NA	-114.929714727202	NA	-113.895184727202	7.28658422385767	19.5973942159291	-129.422499798898	-123.867073227202	-9.51819542266378	-6.91467542266378	-10.3896954226638	NA	5.25558421592915	6.32220421592915	1.63566432776097	NA	6.82635437929238	5.86611754926248	-133.005987748853	-125.893649798898	-18.9886862559971	-129.220936465564	-9.89240542266378	6.67714421592915	8.98466290686615	-141.891037726446	NA	-113.987174727202	-113.085034727202	-135.902067726446	NA	NA	7.25423421592915	-0.726234727201629	-175.827298242104	5.16696088259582	-113.740541393868	NA	NA	11.6213829831465	-138.727879798898	-112.154804727202	-130.762909798898	1.89464431676623	NA	NA	-0.108214727201629	NA	-9.78752542266378	-113.769414727199	NA	-129.026149798898	-129.714279798898	6.50762421592915	NA	-9.38998542266378	-115.229094727202	0.130005272798371	-111.412404678233	-139.661067726446	-115.377424727202	NA	7.50786754926248	-114.527784294157	-143.195697726446	-175.762003242104	-112.758854727202	-113.181224661217	-113.930994727202	-142.153547726446	-126.895849798898	NA	-0.455704727201629	NA	-113.842619727202	5.20396421592915	-112.092304406906	-138.897767726446	6.4554909955847	-128.415299798898	-115.66393446102	NA	8.23471422725113	-131.410489798898	-119.028224727181	7.62089421592915	-144.055167726446	NA	-123.48184705387	NA	-158.802833132231	-14.6348054226638	-138.694067726446	-140.957657726446	-141.178837726446	-114.232434727201	6.58391088259582	-114.520914443832	2.91391088259582	-173.368554908771	NA	-114.252909534441	-15.9568547272016	-10.7773154226638	4.20899527279837	5.75255421592915	NA	-140.365137726446	5.59699421592915	-176.31169990877	-176.298998242104	NA	-117.372734727194	-179.542978242104	7.41209421592915	-128.775079798898	NA	NA	-174.614208242104	NA	-129.414819798898	NA	-9.12194542266378	NA	-141.952537726446	NA	NA	NA	-141.773157726446	-7.47457542266378	-8.36295542266378	NA	-10.1238187559971	-141.808477726446	-174.622784908771	-9.06483542266378	9.79651088259581	-17.1153447272016	NA	NA	-129.465539798898	NA	NA	-141.283557726446	-0.829532496693004	-12.7575037559971	NA	-127.966139798898	NA	-109.793104727202	NA	-10.0522054226638	9.55169421993368	-6.31837542266378	-181.076348242104	NA	6.01113446096783	NA	-118.039434727202	-9.23011542266378	9.19159422362412	-7.69857542266378	6.33287427112436	-126.071415710181	-115.032124727198	-9.14085542266378	-141.585387726446	-142.095747726446	1.19953527279837	-7.36917542266378	6.67137421592915	-153.724149798898	-111.788288060535	-10.1109754226638	10.2760258866031	-114.968291470336	-113.354114674332	NA	-112.001904727201	-140.311787726446	-8.20874542266378	NA	-113.407174727201	NA	5.85806727707509	-8.80373542266378	NA	1.82296457733622	2.66451950792323	7.50763634558283	NA	-9.20533665594378	-3.31881028934688	NA	-2.36855665769308	7.51016124400289	7.96586124400289	7.42319457733622	12.4937245773362	-7.00251665594378	-7.99471665594378	12.8586245773362	NA	NA	NA	-137.720946655944	-141.794966994572	NA	NA	-152.224686655944	5.21361000224786	4.13276761378765	-19.2622266559438	NA	-137.641913661613	-4.81288665594379	0.919961761764887	7.65638457733622	-140.776001994572	-139.555696655944	2.81504457733622	8.04237847705093	4.04079457733622	10.8481247346965	-8.55351665594378	NA	-6.09838665594378	-140.965746994572	NA	NA	NA	9.91117583302711	NA	0.974395272798372	-142.310156994572	-141.261476994572	6.68949124400289	-13.4171366559438	-2.06429472720163	NA	-15.6856036559438	NA	NA	NA	-136.079086655944	4.43922467519492	-8.96463665594378	-5.97679472720163	-6.74076665594378	NA	7.21922457733622	8.3718383236129	NA	NA	6.56106457733622	6.51055791066955	NA	-137.685796655944	-8.41916332261045	6.38111457733622	-140.099226994572	8.34487359273686	NA	-7.11472332261045	NA	6.98833481688199	-142.265906994572	NA	NA	-2.52785472720163	-2.49872358975658	-141.223756994572	7.47327511103646	NA	NA	9.83872459371677	NA	NA	-139.013226994572	8.59912457733622	-8.57336165594378	-136.599786655944	NA	NA	-137.18602832261	NA	3.76026377370062	7.00173457733622	-142.232183894608	NA	-0.475786655943786	-142.547696655944	-38.2766866559438	NA	-137.764276994572	-140.032366994572	-8.17610665594378	-141.906656994572	-138.25571576111	-7.77414665594378	-143.113176994572	NA	NA	-8.25706665594378	NA	7.49589457733622	NA	NA	NA	8.98122457733622	-139.887516655944	NA	NA	NA	6.25468457733622	NA	-7.06511665594378	-2.43175035730253	NA	-8.55876665594378	8.46329457733622	-8.69248165594378	NA	NA	-2.54384472720163	6.98351457733622	-8.9319566559438	8.95183820026676	NA	-3.06203472720163	-7.58861665594378	8.88312457733622	8.84949457733622	NA	6.51838457733622	-140.878686994572	7.95722457733622	NA	-137.717406655944	-5.83046375599711	6.5853877404098	NA	NA	NA	-11.5412966559438	-7.42885665594378	-138.131176655944	-6.93093472720163	-1.81195472720163	NA	-3.18456472720163	13.2548412705518	-136.349386655944	NA	NA	0.910511939465035	NA	-8.01744665594378	NA	NA	-10.4053141311365	NA	-3.15167499011113	8.36211647541561	-8.88937665594379	-7.16175665594378	-140.479945327905	8.20342659375722	-7.41056165594378	-141.170456994572	-141.211586994572	9.49002457733622	-9.32675665594378	NA	-0.61720472720163	4.74345457733622	-4.68147472720163	-140.088016994572	5.92451457733622	NA	-2.92179472720163	-7.74666665594378	8.48131457733622	-7.64257665594378	-140.734906994572	NA	6.20309169812057	NA	8.85425635744162	-18.9868734583202	-145.232637726446	-13.1483984583202	10.2705050912295	NA	-11.0212217916535	5.11282128141069	5.63488176664797	-3.75368218268038	2.29604954585345	-137.278067726446	8.91823426206039	-139.524234393113	-20.0575784583202	15.1410350260983	NA	-11.9182784583202	-11.4484051249868	9.84247154167983	7.51493247917592	20.9623055529324	10.4159632083465	NA	-10.2826284583202	5.51076084870602	-1.07822893832927	-14.3606349347088	5.13494900001439	6.04798216792825	5.2391520442352	9.80819897916644	9.8595973020962	5.60159511418488	-146.077237726446	5.59086154167984	-18.3580324583202	-10.4215884583202	-9.05972749589265	9.90668475162387	8.95337459821829	-141.873437726446	NA	-7.22695845832017	7.14823897916644	15.8947415417013	NA	12.2626389836034	8.03039167449046	7.68291224784068	-8.71844845832016	4.99464143690946	9.93204897916644	2.94577154167984	5.29347424812621	13.4092310866647	-3.05557490700595	8.96285231249977	9.01054898048309	10.4892796922543	NA	NA	-140.022266059779	-11.0729880280378	8.39635899046	12.3373032091315	NA	10.829105254444	10.3829980355343	9.88571432100262	3.84261897916644	NA	-10.3926284583202	6.29076509299405	-141.002617726446	12.6120415416798	3.13706154167984	-18.1174084583202	7.2433450912295	10.9573098187917	-21.2997484583202	7.86201897916644	7.84252897916644	8.32460231249977	9.19402897916644	-142.127147726446	-9.43812845832016	9.46947531101442	NA	10.0427489825137	8.9380089791671	8.63527462409606	9.9660502011022	12.8100915416798	8.0540069322066	NA	NA	6.09356897916644	8.93700063138403	NA	-0.723318458320165	7.34923395907441	-25.1558684583202	7.56364054847442	-3.7552780998533	4.12130132304446	NA	6.40736171814522	10.1419760106446	-18.8778717916535	8.34231899035107	10.7028389791665	9.70296623679763	8.56265709067067	6.9351017344608	NA	-7.67865102083356	-9.90665845832016	-26.6920384583202	8.42798523873264	16.9532752572246	9.21185143161729	-9.84116845832016	-11.0269884583202	7.05404873577177	7.99356897916644	7.06003182056476	NA	-9.39580845832016	7.05153105911099	7.13787175789616	NA	8.35164885223119	9.45914154468162	4.19842654167984	7.54523897916781	10.8930903282685	NA	4.27992266853661	-9.55608340824288	7.70300897916644	12.6089732094753	8.69492520318454	11.3852815416799	10.124981542512	4.68913154187111	10.6270543502134	NA	7.13379667305346	-141.782077726446	11.2110615416799	-9.19036845832017	9.53198842456283	-36.6380784583202	2.99446154167984	-1.28507845399895	6.93710675966071	9.5194665861164	-24.4995384583202	-19.7336984583202	7.81245474862588	10.7153115416798	6.31476691464188	3.32402457733622	NA	15.6527915675429	8.48329899718817	10.4125715432016	10.8754309202369	-4.83222970951567	5.17411436633188	10.7199952874689	9.8508990354443	-19.7813434583202	6.60260523700789	6.311895300609	11.3920989108771	11.5059189338833	10.0597505094419	10.5205909023577	10.4656377115011	3.96739942668254	4.10290154182995	8.09568897916644	-142.114977726446	-18.9050284583202	6.39715175789616	-14.7142818080223	1.31984271632988	2.11346704167984	10.1060067256887	-140.991407726446	5.41907509299404	7.63777062702641	-141.566142726446	-140.285387726446	8.72474898602348	6.36640509299405	8.39660897916644	10.4665766806321	8.98795970402588	9.28051239341142	11.1111006022782	-30.4575284583202	NA	-130.42026708933	10.8462408947998	NA	NA	NA	NA	NA	NA	NA	8.06747582998647	NA	NA	-124.852707085131	NA	-83.965938755997	NA	-18.6938184583202	8.11756243711726	21.6088010040391	-129.908625422664	-152.98045845832	-129.385922922664	-128.45262208933	NA	-21.0583284583202	5.54189756147173	6.60851756146648	1.92197756146648	NA	7.11266756146648	6.17733089479981	-24.0550784583202	-126.379775422664	-28.1823851083202	-129.715295422664	-129.916105422664	6.96345756146648	9.53765606259538	NA	NA	-82.7291854226638	NA	NA	-78.0953754226638	NA	7.54054756146648	-20.3605284583202	-19.7711417916535	5.49062422813315	-17.3737584583202	NA	5.08812582998647	11.9321408947998	-139.214005422664	-18.8898884583202	-131.245291777286	2.18095756146648	-19.2311551249868	NA	NA	NA	NA	NA	-19.2357284583202	-129.512275422664	-130.20017173378	6.79393756146648	NA	-138.44156845832	NA	-20.6793884583202	-128.730625422664	NA	NA	NA	7.81908089479981	-78.2103454226638	-21.1251451249868	-21.5931484583202	-18.0077584583202	-19.8106984583202	-19.5555784583202	-19.8726301249868	-20.0047284583202	NA	NA	NA	-78.9745654226638	9.2989529844159	10.6321958299865	NA	6.76670422813812	-128.901212427167	-21.5658784583202	-81.4575754226638	8.52102756146648	-131.896615422664	-142.36495845832	7.90720756146648	-143.50916345832	7.80622582998647	-12.2752584583202	4.78744582998647	-40.0894417916535	NA	9.29811582998648	NA	-20.0379984583202	-20.8257284583202	6.89512422813315	-130.09178708933	3.23757422813315	NA	NA	-130.200855422664	-35.5390584583202	NA	NA	7.450396067045	NA	NA	5.88330756146648	-20.6993784583202	-79.7481354226638	NA	-21.0366517916535	-24.0734784583202	7.69840756146648	-129.261205422664	NA	-20.3548384583202	-77.6316554226638	-20.7803584583202	-129.900945422664	NA	-128.653045422664	-139.592721791654	NA	NA	-20.5791284583202	NA	NA	-19.2448484583202	8.99159582998648	NA	-130.243765422664	NA	-78.7753354226638	NA	10.1077242281332	NA	NA	NA	-129.951665422664	9.30951582998648	-27.4046934583202	-19.2202551249868	-138.88694845832	NA	-18.0970734583202	-18.0082917916535	NA	NA	-78.1231654226638	-19.8872284583202	9.83800756146648	-16.7790584583202	4.18663582998647	8.42610249665314	6.29744756146648	-19.3590484583202	-28.2875384583202	NA	9.47790756146648	9.37082582998647	6.61918756146648	-126.56989208933	9.13787582998661	-76.7886754226638	-138.647156791653	-20.0455084583202	-78.9478354226638	-18.6587984583202	6.95768756146648	-154.210275422664	NA	NA	10.5872392281333	-128.089165422664	-20.3736484583202	NA	-78.8489654226638	NA	-19.6783384583202	-79.0414854226638	-79.6136054226638	-18.9692284583202	6.14348756146854	8.51543582998693	9.31455582998647	NA	-9.18655665594378	-12.979954907006	10.6788370118126	NA	-10.834544907006	NA	-9.67852542266378	-3.75697449707189	-3.19663542266378	9.18055732961526	7.69852480566467	NA	NA	NA	NA	3.74333512418259	9.28605935865335	NA	8.88065391985378	22.5739559027615	12.4704493574615	NA	NA	NA	NA	-9.05519691370518	12.7505861027261	10.3884151454905	1.77120686600433	10.2616193574615	6.96189686600433	6.00992688406369	NA	NA	NA	-10.253144907006	-9.80290490700595	6.81268686600433	9.33940871011777	9.84570935746154	9.63965732961526	-82.3587606425385	NA	-8.50305490700595	7.3969133094481	13.9164511811014	7.38977686600433	9.32455935746154	-8.55000490700595	6.02721379028769	NA	-5.34463665594378	4.71742204351531	17.1257565340413	NA	NA	-11.269184907006	5.70087791273968	NA	-6.01664665594378	NA	-10.904604907006	10.3771693574615	-8.45963490700595	NA	NA	NA	6.64316686600433	NA	NA	-10.224184907006	6.06659732961526	7.26247720269303	NA	9.23277935746154	NA	10.5747475919902	-77.8399206425385	12.5924493574615	-6.18063665594378	-79.2003106425385	NA	NA	10.0542393574615	-9.26968490700595	1.29588457733622	NA	NA	-78.6041406425385	8.93295101550483	10.260732273554	NA	7.30739097893515	NA	NA	-81.0871506425385	8.37025686600433	NA	NA	7.75813286001867	NA	7.43476227355399	NA	5.10273307159217	NA	NA	8.926652273554	NA	11.1954793582247	NA	6.72772019933766	NA	5.01597029597255	NA	-9.70664267038474	NA	-26.523594907006	-7.14541490700595	NA	7.13738701996414	NA	9.78039935854951	6.12142707919364	NA	-79.3777106425385	NA	NA	-6.41722665594378	7.54763686600433	6.61894732961526	6.67455732961526	-9.99647490700595	11.6553593574615	5.90335732961526	-9.73819490700595	NA	-10.316459907006	-9.38768490700595	NA	-7.82471490700595	9.39620821153175	NA	10.1241093584472	11.3323293574615	8.620132273554	6.45744732961526	9.39825012265557	NA	-78.4049106425385	7.35573732961526	11.1429992710262	NA	9.46401935746154	-20.376364907006	NA	8.93805241053014	-80.3016106425385	NA	NA	6.45195732961526	7.03754542949153	3.31792457733622	NA	16.6375493574615	6.68883745792966	10.0623193600649	9.80451096636402	NA	6.39520952783308	10.6064243622594	9.50989656125176	-2.83948665594379	-1.65648590676714	-10.073944907006	9.32713687659787	8.99936227355399	10.2218040913247	7.1746874266582	8.76641231006773	9.82635935746154	NA	12.1568493574615	12.0168493574615	11.5273993574615	6.80691686600433	-2.79491064253846	11.5579849180514	NA	10.4198352314492	9.09675732961526	NA	3.25882457733622	10.6517843574615	NA	10.8280293584519	-78.6710606425385	10.2894793574615	NA	5.99271686600433	9.24044102363847	8.94309228646795	-5.46387180538953	-8.27218437091038	NA	12.0346271071353	NA	NA	4.48765653802148	NA	-8.88349793329569	2.61229238762776	9.85573687533257	9.43655359793434	NA	NA	12.5624965380215	NA	1.26702019933766	NA	NA	9.04296569070867	22.1729977004746	NA	NA	-8.31443279551485	5.82882627349576	-0.759994328364024	-8.18430793329569	6.74575035015752	7.81237035015752	4.0340910734176	10.1262565380215	8.3165204728367	7.36571701682419	-1.76191490679583	NA	-1.49871482133509	-1.01400490679583	-8.68864279551486	10.3179573269478	10.5969250655336	NA	10.3148368660043	-81.1846403817166	7.46629653802148	NA	8.07210088114809	12.6801847459979	9.10738034268196	7.87093653802148	-77.8372303817166	6.67127701682419	10.2501065380215	-4.46787793329569	5.96334180517602	14.0756482891014	NA	9.27944320468815	9.32860653802148	10.8077940806701	NA	-5.13988793329569	NA	NA	8.71441656874678	NA	3.49432509320417	9.44071653802148	8.99290653802148	9.2856895053382	4.16067653802148	-8.18622279551485	NA	6.74177686600433	7.9376589440539	NA	NA	NA	9.00747130496587	9.05127653802148	NA	8.18007793115479	8.16058653802148	8.64119320468815	9.51208653802148	NA	2.67451509320417	NA	NA	10.3608065380215	9.25606653802148	9.67679525756138	10.9804794541139	NA	8.97425604108156	NA	NA	6.41162653802148	9.9944713957275	NA	NA	9.11106332910721	NA	8.15450945411394	NA	5.80058716622274	NA	-13.4310427955149	10.66079705712	NA	8.66037653802148	11.0208965380215	8.08351035015752	8.87333653802148	5.94467475631317	NA	-7.18825202161696	NA	NA	-9.57355279551485	14.3095132046881	8.79278170572035	NA	NA	7.93526140918094	8.31162653802148	7.36534653802148	NA	NA	6.35228337785004	8.90556567108765	7.29412686600433	8.77503119350636	NA	-76.0871103817166	8.107588538841	8.29432653802148	NA	-7.91818279551486	NA	8.02106653802148	NA	9.06233871379704	NA	NA	-6.27081279551485	9.33987952243332	7.13262686600433	7.43632969736607	2.99614509320417	-77.2307903817166	8.03432479843478	11.2961103501575	NA	NA	NA	NA	10.171863883654	-79.1274903817166	NA	-8.29253279551485	7.12713687379859	7.70775686600433	-76.2877203817166	NA	NA	9.01449735104207	-8.84844279551485	11.7273049616832	-5.11461279551486	6.87568289073617	9.36759981810238	7.50130053417166	-1.96272793329569	-0.98131144399567	-8.02635279551485	11.947661469624	9.7191095449761	10.4249870455362	7.84986686600433	10.0988520628787	-7.93709279551485	NA	8.41374653802148	-77.4032903817166	-6.16541279551485	8.16154035015752	-15.3707034619785	NA	-8.90721279551486	11.7986283333333	9.77193686600433	NA	NA	2.04797509320417	NA	9.04280664530515	-77.4969403817166	8.71466653802148	10.7316965380215	9.3452306105783	9.82329355820218	9.66283945411394	NA	NA	NA	9.859506649788	NA	NA	3.22077014905531	NA	NA	1.34307014905531	NA	7.72077014905531	NA	NA	11.2956101490553	NA	NA	NA	NA	6.598596649788	18.909406649788	NA	NA	NA	4.56193014905531	-2.02709985094469	NA	4.567596649788	5.634216649788	2.49038565074817	8.85937014905531	6.138366649788	5.190596649788	NA	NA	NA	NA	NA	8.97891865750669	8.296606649788	NA	NA	NA	6.19941014905531	NA	NA	11.3138101490553	7.30270990068145	6.60405014905531	NA	4.49767331645467	8.98322014905531	NA	3.80280014905531	12.5478979257308	NA	7.99745681572198	8.06172014905531	9.5405504127203	NA	NA	NA	NA	7.44753014905531	NA	NA	8.17383014905531	7.72602014905531	7.81892215141179	2.89379014905531	NA	NA	NA	NA	NA	NA	NA	6.832346649788	7.78439014905531	NA	6.91319014905531	6.89370014905531	7.35920681572198	8.24520014905531	NA	NA	NA	NA	9.09392014905531	7.98918014905531	4.515976649788	NA	NA	7.19053210028664	NA	NA	5.14474014905531	8.11099488854149	NA	NA	6.932906649788	NA	NA	NA	NA	NA	NA	8.94352014905531	NA	7.39349014905531	9.75401014905531	5.90838998312133	7.60645014905531	3.10961097062361	NA	-8.62747985094469	NA	NA	NA	13.027526815722	7.00373833414927	NA	NA	6.22325069137556	7.04474014905531	6.09846014905531	NA	NA	5.08539014905531	6.724106649788	NA	7.23201014905531	NA	NA	6.59641014905531	7.02744014905531	NA	NA	NA	6.75418014905531	NA	7.74589014905531	NA	NA	NA	NA	NA	6.16943014905531	NA	NA	NA	9.12098998312133	NA	NA	NA	NA	7.97842514905531	NA	NA	NA	NA	NA	NA	NA	NA	7.53447014905531	NA	10.0553263531579	NA	NA	7.30208014905531	5.323146649788	NA	NA	NA	10.4961031496715	NA	9.11275997428874	NA	8.05132014905531	NA	NA	7.14686014905531	NA	NA	5.983386649788	-16.6375898509447	NA	NA	9.65660844760736	NA	NA	NA	NA	NA	7.77592014905531	NA	7.44778014905531	9.46481014905531	7.99376682654256	8.02611014905531	NA	-18.8045451249868	-12.9050017916535	NA	9.67951842632738	NA	NA	-10.5600687272016	NA	NA	NA	-9.95772845832016	7.1120752875943	NA	NA	NA	NA	NA	NA	NA	7.05009572229978	20.6209169119272	NA	-17.6078347272016	-9.63767845832017	-7.03415845832016	-10.5091784583202	NA	4.38877509299405	5.46322958201984	0.7688553291098	NA	5.95954543791046	5.01060842632738	NA	NA	-19.1076026249868	NA	-10.0118884583202	5.81033509299405	8.43446732426193	-1.90528472720163	NA	NA	NA	NA	NA	NA	6.38742509299405	NA	NA	4.31710175966071	NA	NA	4.13272527279837	10.7654184263274	NA	NA	NA	1.02783530589609	NA	NA	NA	NA	-9.90700845832016	NA	NA	NA	NA	5.64081509299405	NA	-9.50946845832016	NA	NA	NA	NA	NA	NA	6.65245163127456	NA	NA	NA	NA	NA	NA	NA	NA	NA	NA	NA	NA	8.33956579742208	9.67679527279837	-0.83985472720163	5.5999819955389	NA	NA	NA	7.36790511689868	NA	NA	6.75408509299405	NA	6.85082527279837	NA	4.09796646552013	NA	-4.04182246131646	8.34271527279837	-1.69231472720163	-1.40363472720163	-3.55070472720163	5.72840175966071	NA	2.06405175966071	-2.41009472720163	NA	NA	NA	-10.8967984583202	NA	6.45027750740311	NA	-3.07993472720163	4.73018509299404	NA	-3.76611472720163	NA	NA	NA	6.54528509299405	NA	NA	NA	NA	NA	-2.55435472720163	NA	-9.24142845832016	NA	NA	NA	NA	NA	-2.06894472720163	-7.59405845832016	8.03619533979431	NA	-10.2427351249868	NA	-2.19506472720163	-9.18431845832016	8.9410017596607	NA	NA	-13.9902347272016	NA	8.35411527279837	-7.91771472720163	NA	-9.61577845832016	-12.8764201249868	-2.07071472720163	-1.59504472720163	NA	NA	NA	-10.1716884583202	8.68491821571452	-6.43785845832016	3.23123527279837	7.46603527279837	5.14432561035563	NA	NA	-9.34959845832017	8.32480000197229	8.4154253619004	5.46606520953028	NA	8.18247527279837	-9.26033845832016	NA	NA	NA	-7.48865845832016	5.80456509299405	NA	NA	-10.2304584583202	9.42051676802633	NA	NA	NA	NA	NA	-8.32822845832016	NA	NA	NA	4.99056668783365	7.56003534220706	8.35915527279837	-16.6127868614131	-0.338957644021974	-5.10337772086114	13.0356271468026	4.49501545932536	-6.99771613115373	6.87399372512094	-3.51127764462758	3.41881985314312	5.68909061306566	11.2735878235122	11.0471642909464	11.8203011896275	12.4892358361231	14.5391526468569	-4.7331452873852	4.42853020972363	10.5215197661122	11.4955745101752	10.1755943975069	23.2984013391849	13.0070550752433	-17.6014542708848	2.3762307185607	7.75407969470555	1.16511811114225	-13.2414634619785	13.3247535773097	11.4236874539776	10.0195097641892	12.3018546806713	11.5735116578099	8.3667171512463	NA	8.83438751406392	-16.7698813624163	-4.1770954520804	8.23393552281493	12.1854649608243	11.4944251503648	10.3781066020128	11.7326878187123	3.16455353122193	9.39155529921453	-7.54844346197852	9.48990781871234	15.1965378321587	10.486755548078	11.4428327542578	-7.59539346197852	7.82882040028088	13.1653896984012	6.19548097519568	7.09138599950394	17.8038585563337	NA	12.2425130547635	11.3086705923888	12.7341564545879	14.1610711771268	5.02367274706829	-6.1066648886796	8.21280567043868	11.5196691241342	-7.50502346197852	NA	11.4030567634333	10.9901245009117	11.0178880487199	6.08593529921453	-7.43282273010436	2.20613950381638	10.6049415432443	9.35549781871234	NA	10.5855427525118	11.4511345286827	11.3537825856659	10.9771665224289	13.1257029018117	10.1415955543366	11.3907652855496	12.5198076083031	12.8736250205855	10.5869780015105	11.4745045311242	6.36428527279837	NA	12.8188555531965	12.3036641552014	9.15113949491406	10.2425389791664	-0.94966382379065	10.598785734639	7.48317193760015	9.44925384761114	8.3383275041476	11.6894051710768	8.11859527279837	11.3612958987981	10.1080604801359	5.90056451125256	7.88754160881104	17.1906823546493	7.37180016265108	-37.6426640972003	2.03196252314726	12.7535628733102	11.4953761888595	12.8297084669319	12.9483696240492	9.08451048013595	10.8185294470959	7.371589085511	-2.51808711789116	-4.79228101026858	-7.51593057942013	-6.5593550412616	-5.42999116413517	16.2584701492965	10.2258965107869	7.474205306069	10.3529348554274	9.5037954105902	10.2368852992145	9.32488061265566	NA	11.7608845108897	8.27753529921453	12.2766986204966	10.9263897587428	11.2062154649193	-7.64165678244623	12.1963039762339	10.8762953105296	10.2199810166715	NA	7.54328055068006	2.79256667218953	9.99501948616493	11.9065817844576	11.291518302361	NA	10.6565051439874	11.8843622681679	8.94723821569003	8.55658269488647	10.5092249833057	-8.95444016318508	-2.30487490700595	9.448767898691	12.6160776242213	-5.44282882315813	10.0194651796967	0.123724940852254	11.8303811768419	11.3695129118192	-0.549203926393678	10.7109745382459	11.0043624641655	11.2920202336419	10.0588188060266	5.51448486353126	11.7136578435085	17.4502266563832	10.8602921044992	10.594997440747	13.2839994439779	10.8615956860725	8.89516567210876	11.5642186522189	10.206874875673	1.04098334405622	0.5962503572292	4.33728599445198	13.6994319198355	11.8854892098851	12.5226213862236	10.5232384109593	11.3227164395251	10.4023758272324	11.9987257578477	12.7803132487353	12.6062270226337	12.0599709369924	9.15854049780812	-2.26249105323115	12.7682289149984	5.65520917352194	12.8936114353619	11.1897878187123	-17.4437911733104	5.49378499349314	11.2580386108161	-7.05075613742396	11.8771837940106	-7.00855409720027	11.4412501513145	12.6569552992145	11.1849122064747	12.8431101515111	8.92489921259482	-4.85374916840829	3.10175117324138	-0.354923350211999	11.7689158213391	2.227216649788	NA	4.16939897916689	-4.00027388646369	1.89540811353631	3.07363651570226	NA	8.91153456036776	-12.613735469766	8.81168967854899	12.2442389791664	NA	-1.96926188646369	NA	6.850076649788	8.51495060798236	20.8353696502603	8.34430967033027	-21.832457726446	5.52632366118866	5.51055897916644	1.78785753446843	NA	6.47693916165076	8.51819162769406	8.6059298519928	9.80799897916644	8.04770915467244	7.1000058213391	-2.20823239828994	NA	-1.18901493475935	0.909697577246567	NA	10.009195356072	10.2060136451269	-11.692572726446	NA	3.98051781086128	7.14803897916644	10.618606649788	10.694206649788	12.2624389791687	8.82377485573641	7.56876234469769	7.388136649788	6.40711582142302	9.9318489807624	-12.612417726446	4.75200517069425	13.787936579345	NA	8.96271897916754	9.0103489797152	10.4895668012413	-10.7505545373378	1.38109811353631	7.44655539539747	3.10405508607478	8.39615898142518	9.177406649788	3.04800760171006	9.12245897916814	8.67464897916841	8.98296081948916	3.84241897916644	NA	-18.8267006425385	3.27225040736936	NA	8.626806649788	NA	-10.499256211565	8.93619894779813	9.05504237063758	7.152889815038	8.4345211835525	8.0278072532731	8.32446898083123	9.19382897989836	NA	6.96994828202657	5.501546649788	7.18341031396719	10.1063397188058	8.93780897916761	6.4253191546767	NA	8.3390405663043	8.48174509052826	NA	NA	6.24412241454248	9.77762451024696	NA	-16.8744439758718	8.84224915467244	-16.7461162369035	NA	17.9438066498785	-20.6854106425385	NA	-23.3545639758718	10.874624073121	NA	8.34211897916644	10.7029925107835	7.81779915467244	8.66536980540017	4.57674237339505	-10.850077726446	-7.67885102083356	NA	-14.7985982169507	6.2323072193634	14.0948508888596	8.1610606058641	7.07784559013672	7.162006649788	7.53201758111986	7.99336897916644	7.04708898290559	4.599026649788	-18.6708606425385	6.03401897916644	8.63621064231407	NA	8.18845945707503	NA	NA	7.78850585338171	7.97606897916644	NA	4.23417557655892	4.317216649788	7.70962668252576	11.7285651996326	8.69698405266377	4.095886649788	-11.663397726446	NA	NA	2.96586811353631	9.2259782229829	2.54982893853126	NA	6.84962418286038	11.0410495060378	-15.9570919385106	NA	NA	NA	9.00993630615394	0.259229170330265	-10.8998245577215	9.43389074730312	NA	4.41631478052493	5.52718422135488	NA	11.2705067078895	8.48309897916644	-11.749757726446	11.4027884451435	-14.0082506425385	1.03774831645467	8.26545528553944	7.23248915467244	NA	NA	3.84827811353631	11.6435963266909	NA	10.1189850220165	4.237136649788	8.99994897916644	3.45902811353631	9.16957967266545	8.10042177670609	2.357788266088	NA	7.89272915467244	-15.6889589961309	-10.933907726446	6.39688967033027	11.547244981679	NA	-19.2360506425385	7.45921600653295	1.60165957480677	-11.884917726446	8.73414007387206	NA	8.39640897916644	10.4370985995893	9.03394276552183	8.97473897916644	NA	2.92430816197492	4.0791988340029	8.60903257834343	-111.435247297644	1.83674477682612	-6.90604910754653	5.75415614125616	-1.24113183802508	8.63833816197492	9.09403816197492	8.55023816197492	13.6211014953083	11.7063961578219	12.3488911444867	13.9594681619749	NA	-114.685761982574	NA	11.3456028079228	3.11996305950803	12.881853059508	NA	-123.599536137208	6.32335831111864	5.23403809999494	-18.4843457742132	-128.59797616877	9.8738594745895	10.0789261700165	2.01718654776918	8.74919482864159	11.3251994745895	-138.907932360509	3.91635482864159	9.1406885770551	5.13796095936494	11.949478109145	-7.74920244087987	3.9667597261747	-5.30143910754653	-140.909588345671	NA	-1.37754694049197	-112.840115315908	11.0094681619749	-119.428672835436	NA	-142.245948345671	10.7760259841907	7.78836816197492	-12.6269557742132	12.5717411412562	NA	-14.8950561075465	8.77246639284136	NA	11.6644461412562	-135.449789027176	5.55950156725277	14.0471661414803	NA	-5.93581910754653	2.6771397261747	8.32723482864158	9.47013816197492	NA	NA	7.66907482864159	7.62626816197492	NA	-137.069465693842	-7.6442657742132	10.4500695892041	-111.173785315908	9.43802149530825	9.86355280792283	11.3323961627796	NA	8.09997833446076	1.75916305950803	-124.891059502103	10.9008165038061	12.2182528079228	12.4520928089438	-141.166648345671	11.380992392708	NA	NA	12.1648710108381	11.7867061412562	NA	-111.853685315906	9.73226208687126	2.79382162756009	-135.970555693842	9.25019280792283	NA	10.4371161412562	NA	11.2489419986959	8.12291149530826	5.7818594745895	NA	17.0108661974999	6.54102114125616	-37.4780391075465	NA	11.8140294745895	11.3455694745895	12.1031394780115	-113.987515315907	-124.624991048823	-6.9942657742132	-129.965190775241	NA	-5.80328885874384	-7.48045244087986	-6.72171385874384	8.67556435495236	-107.256251982574	NA	3.25144805950803	10.0787014953083	-139.245152360509	NA	NA	4.17268639284136	11.6500293989596	-123.327594502103	12.049931152197	10.6897294884652	10.2593300754898	-7.78215244087986	9.55470482864158	10.1974228217238	-124.474819502103	NA	3.10058805950803	8.10691372241943	2.29184249713462	11.909836166735	NA	3.66214639284136	-6.79610244087986	9.99506816197492	9.96143816197492	NA	7.60782816197492	-140.813145012338	9.04850149530825	3.06465305950803	-113.061457411247	-4.36740262861448	7.68321890467938	-134.00269616877	11.7176761412562	NA	-10.7422824408799	10.5923028410081	10.7076628079228	11.1021494745895	NA	4.57201305950803	11.5793361412562	16.1065532874837	-135.725889027176	NA	-123.008642835436	NA	NA	3.2933196451625	NA	NA	-11.4506724408799	NA	-7.2288057742132	11.7739925487614	-8.1089957742132	3.82649984192751	-114.786082382835	9.31532486623173	11.8481761508154	2.39979972617469	-113.464312109398	10.6019681619749	-8.52984244087986	-13.6651338587438	11.9085794745895	5.90259052374484	9.9074829984541	-114.729108649231	7.03125816197492	-122.35344616877	-111.748108480911	-6.94975244087986	9.59322482864159	-6.84672910754653	-113.145634306961	NA	7.30354149530825	12.4398861412562	9.96713324353176	-17.5055779580735	-11.6217179580735	-130.200387610781	-111.490195691573	NA	NA	NA	-126.174040691573	-145.21568235795	-147.276189024616	-8.65772795807346	-9.6474712914068	-139.00516235795	-141.04666235795	-109.527278750827	NA	-114.731155691573	NA	-113.657392358239	-10.2138646247401	NA	-129.701012610781	-123.654464191573	-8.3444112914068	-5.7408912914068	-9.2159112914068	NA	-140.37340235795	-113.403072358239	-13.2170546247401	NA	-7.6447512914068	NA	-133.280431357409	-126.168062610781	-17.8086354580735	-129.495432610781	-8.7149212914068	-129.291139277447	-0.689733408266036	-141.36463235795	NA	-113.787649024906	-112.885509024906	-135.37151235795	NA	NA	-130.89834181017	-0.815170074932704	NA	-115.113575691573	-113.519115691573	NA	NA	3.83219325840063	-138.994825944114	-111.917012358239	-131.003155944114	-13.0579979580735	NA	NA	-0.223216741599373	NA	-8.6075412914068	-113.578055691569	NA	-129.268795944114	-129.954592610781	NA	NA	-8.23286795807347	-115.034735691573	0.0410365917339632	-111.219178994179	-139.130545691283	-115.149332358239	NA	NA	-114.302492089188	-142.667309024616	NA	-112.521129024906	-112.943432318579	-113.693169024906	-141.624025691283	-127.170129277447	NA	-0.574940074932705	NA	-113.616910691573	NA	-111.89907882443	-138.36721235795	-8.35986795807347	-128.685179277447	-115.44597552923	NA	-8.9070212914068	-131.684735944114	-118.824799024877	-141.853545691283	-143.51800235795	NA	-123.73705649998	NA	-159.074412610781	-13.4927879580735	-138.163479024616	-140.43095235795	-140.65213235795	-114.032909024906	-128.669783704102	-114.31342217828	-128.599482278005	NA	NA	-114.050900571995	-16.0425900749327	-9.62289795807347	4.09319325840063	NA	NA	-139.83958235795	NA	NA	NA	NA	-117.147275691562	NA	-140.808045691283	-129.051525944114	NA	NA	NA	NA	-129.672899277447	NA	-7.95262795807347	NA	-141.42538235795	NA	NA	NA	-141.24244235795	-6.3103912914068	-7.19880462474013	NA	-8.95916795807347	-141.27052235795	NA	-7.88478462474013	-113.122132358239	-17.2300467415994	NA	NA	-129.741352610781	NA	NA	-140.743935691283	-0.928430638525293	-11.6018029580735	NA	-128.216685944114	NA	-109.567745691573	NA	-8.9102212914068	-8.6148612914068	-5.16355795807347	NA	NA	-8.04306462474013	NA	-117.802642358239	-8.07526462474013	-8.3218212914068	-6.53442462474013	-9.21609795807347	-126.343947594004	-114.832332358234	-7.9631712914068	-141.04573235795	-141.56989235795	1.10476659173396	-6.2049912914068	-139.49791235795	-153.996195944114	-111.549595691572	-8.94705795807347	-7.8790512914068	-114.774500319845	-113.116355658803	NA	-111.793512358239	-139.76603235795	-7.0445612914068	NA	-113.200615691572	NA	-1.25117007493271	-7.63951795807347	NA	2.97433301313644	3.84187444645503	8.65897065891732	NA	-8.63603070452917	-2.50536907581217	NA	-1.19109361163839	8.6905796798031	9.1462796798031	8.60026301313645	13.6711263464698	-6.42317737119583	-7.41537737119583	14.0094930131364	NA	NA	NA	-137.282413600915	-141.729323658679	NA	NA	-151.800520267582	6.36490935045657	5.28405910270848	-18.6983873711958	NA	-137.244187394618	-4.24394737119583	2.06792199315544	8.79921967980311	-140.688491992013	-139.107030267582	3.96637967980311	9.192929997974	5.19017967980311	11.9994931002685	-7.9632440378625	NA	-5.51548070452917	-140.899736992013	NA	NA	NA	11.0617226684759	NA	1.81553993698313	-142.236180325346	-141.198333658679	7.84060967980311	-12.8409973711958	-1.22601672968354	NA	-15.1090977045292	NA	NA	NA	-135.648886934248	5.60952640171759	-8.38529737119583	-5.16601672968354	-6.14986070452916	NA	8.37725967980311	9.522399071813	NA	NA	7.71909967980311	7.67850967980311	NA	-137.268563600915	-7.85790737119583	7.55858301313644	-140.031183658679	9.4880672776589	NA	-6.53536737119583	NA	8.1500031455922	-142.200163658679	NA	NA	-1.68957672968354	-1.66078637510015	-141.156880325346	8.6246433096932	NA	NA	11.0004263556181	NA	NA	-138.947316992013	9.7763596798031	-8.00712237119583	-136.169653600915	NA	NA	-136.750928600915	NA	4.91854392032511	8.17293634646978	-141.933116682248	NA	0.103252628804167	-142.119030267582	-37.6920807045292	NA	-137.696333658679	-139.966056992013	-7.6039340378625	-141.834980325346	-137.982312698248	-7.20830737119583	-143.048133658679	NA	NA	-7.6944940378625	NA	8.66469634646978	NA	NA	NA	10.1287263464698	-139.444250267582	NA	NA	NA	7.39435301313645	NA	-6.49487737119583	-1.60243191665618	NA	-7.9961940378625	9.6047296798031	-8.11474237119583	NA	NA	-1.71570006301687	8.14218301313644	-8.35545070452917	10.0950029590905	NA	-2.25182339635021	-7.0101440378625	10.0450930131364	10.0114630131364	NA	7.65785301313644	-140.803376992013	9.09852634646978	NA	-137.287940267582	-4.67929532019689	7.73556497039089	NA	NA	NA	-10.9563240378625	-6.84591737119583	-137.688210267582	-6.1079233963502	-0.978643396350204	NA	-2.34575339635021	14.4140096946414	-135.924986934248	NA	NA	1.72197327031646	NA	-7.4558740378625	NA	NA	-9.60901272820407	NA	-2.33011227599117	9.52723480727855	-8.32303737119583	-6.59805070452917	-140.394651992013	9.365358389204	-6.83122237119583	-141.104996992013	-141.117376992013	10.6519930131364	-8.7438840378625	NA	0.221106603649794	5.90732301313644	-3.84726339635021	-140.021906992013	7.08128301313645	NA	-2.08741672968354	-7.1637940378625	9.64324967980311	-7.06077070452917	-140.655196992013	NA	7.35365696561487	NA	10.0193747422938	-153.63617235795	-144.707149024616	-12.3501128354364	NA	NA	-10.2227695021031	5.86626078763867	6.60815327283134	-2.89118724941678	2.60372080669018	-136.759279024616	8.9788942000453	-138.99196235795	-19.9648733493297	16.0981066774406	NA	-11.1364595021031	-10.6428195021031	10.8237764047572	-142.178869024616	NA	11.4035514047572	NA	-142.77303235795	5.76299028425206	-0.826039715747944	-13.5472982981485	-140.35580235795	NA	6.14056842310256	10.1019802842521	10.809773071424	-11.1645328354365	-145.55518235795	NA	NA	-9.62326950210312	-9.1663295021031	10.1301702842521	-8.97829283543645	-141.35143235795	NA	NA	7.37822028425206	16.8866130714421	NA	12.5559202914751	7.88529028425206	8.01420888253712	-7.91252950210312	3.3879181804143	10.2085302842521	NA	5.06541028425205	13.5154202842521	-2.1788418195857	9.23319028425206	9.28088028645136	10.7893202842521	NA	NA	-139.50372735795	-10.275199482267	8.6186902842525	13.3308914054229	NA	11.7138854552877	11.2679514409677	10.6775074176741	4.12860028425206	NA	-9.61197616876978	7.15213151374763	-140.480729024616	13.6038797380905	NA	-18.0247033493297	NA	11.8811772164294	-21.2083433493297	8.16355028425206	8.11891028425206	8.59494028425206	9.47056028425206	-141.606425691283	-8.63980950210312	10.4492146149046	NA	10.2857802842537	9.21444028425261	NA	-139.39901235795	13.8036964047572	8.16062030103085	NA	NA	6.33695028425205	8.8804321333523	NA	-143.07525235795	2.24270748129216	-25.0631633493297	7.37473151374763	-9.4882200159964	-8.79636283543645	NA	7.37677640475719	10.1999302842521	-18.7580666826631	8.6475003026959	10.9292202842521	10.6608230714239	8.78916028425206	7.77740297730277	NA	-7.45926971574794	-141.97781235795	-25.8712528354365	9.30718498164007	17.8989783541723	9.94161872138314	NA	-10.2155028354364	7.15291028425206	8.28730028425206	7.34102028425206	NA	-142.38493735795	7.82387478970748	-140.790445691283	NA	8.76536227096877	10.4268797406672	NA	7.77147028425329	11.8530287327817	NA	-9.7016345021031	-8.76931958659998	7.92534028425206	13.6010114057159	8.92139003192703	12.3512197380905	11.0991864054534	-17.5879866826631	11.499926404758	NA	7.40594028425206	-141.25292235795	12.1809664047572	NA	NA	-36.5297400159964	NA	-0.292606924970919	7.8246731804143	9.24458528425206	-24.3813666826631	-19.6409600159964	8.66394484708096	11.6784497380905	2.59672081500462	4.18430081462549	NA	16.6382464047572	8.75993031490104	11.4037097393507	10.8941702892566	-15.1660533493297	2.7222281804143	11.5823324800654	10.8260597380905	-19.6764216826631	7.58422973901886	7.16979490709438	11.5503702864242	12.4239664047573	10.3013993145971	11.4821830739166	11.1589122594081	-19.6967966826631	-18.4239933493297	8.38962028425206	-141.56692235795	-18.8048566826631	-139.48031235795	-14.0240042818515	2.18043748219043	3.08053857142386	7.96674028425903	-140.47145235795	6.2739081804143	8.51210962869085	-141.03043735795	-139.74843235795	8.96798029644537	7.24087151374763	8.69809028425206	10.7544480112977	9.25758142905779	9.2899102234139	12.0020164059192	-29.4713159698772	NA	-130.443450422664	-20.2612693032105	NA	NA	NA	NA	NA	NA	NA	NA	NA	NA	-124.874542783108	NA	NA	NA	-17.7092059698772	-20.8205793032105	-6.52151263654385	-129.939958755997	-152.178739502103	-129.402796255997	-128.47219208933	NA	-20.0724159698772	-19.4759926365439	NA	NA	NA	NA	-139.485249502103	-23.0688326365438	-126.407008755997	-27.1961726198772	-129.738495422664	-129.948838755997	-129.530085422664	-137.811919502103	NA	NA	NA	NA	NA	NA	NA	-131.137295422664	-19.4086826365438	-18.7981626365438	-144.08218616877	-16.3891459698772	NA	NA	NA	-139.23377208933	-17.9052759698772	-131.233782701933	-143.50617616877	-18.2514426365438	NA	NA	NA	NA	NA	-18.2596826365438	-129.50774208933	-130.193018320347	NA	NA	-137.646782835436	NA	-19.7275759698772	-128.756258755997	NA	NA	NA	NA	-129.66980208933	-20.1571326365438	-20.6126359698772	-17.0230459698772	-18.8260859698772	-18.5709659698772	-18.8967176365438	-19.0185159698772	NA	NA	NA	NA	-17.4366493032105	-127.564720422664	NA	-18.2830993032105	-128.923636835034	-20.5808326365438	NA	-130.380451935968	-131.92368208933	-141.559672835436	NA	-142.705294502103	NA	-11.3218459698772	-142.497249502103	-39.1291626365438	NA	NA	NA	-19.0544526365438	-19.8701159698772	-128.908704410573	-130.087020422664	-128.838428755997	NA	NA	-130.229155422664	-34.5541126365438	NA	NA	NA	NA	NA	-139.822469502103	-19.7225993032105	NA	NA	-20.0697726365438	-23.1024326365438	NA	-129.29047208933	NA	-19.3926926365438	NA	-19.8269793032105	-129.911845422664	NA	-128.680278755997	-138.778619502103	NA	NA	-19.6257159698772	NA	NA	-18.2625026365438	NA	NA	-130.266198755997	NA	NA	NA	-19.0427493032105	NA	NA	NA	-129.980298755997	NA	-26.4514476365438	-18.2486093032105	-138.066429502103	NA	-17.1257276365438	-17.0377126365438	NA	NA	-136.30320616877	-18.9312493032105	NA	-15.8208793032105	NA	NA	-128.753295422664	-18.3845359698772	-27.3161926365438	NA	NA	NA	-128.86466208933	-126.58948208933	-19.4852226365438	NA	-137.841754502103	-19.0936293032105	NA	-17.6764526365438	NA	-154.23514208933	NA	NA	-18.3199026365438	-128.116798755997	-19.3890026365438	NA	NA	NA	-18.6959926365438	NA	NA	-17.9874826365438	-19.7818559698772	-18.9309459698772	NA	NA	NA	-12.275007726446	NA	NA	-10.138547726446	NA	-8.81384918537451	-2.89511628945041	-2.33202585204118	10.1887755065531	2.57541414795882	NA	NA	NA	NA	1.60281200233228	-10.558597726446	NA	NA	NA	NA	NA	NA	NA	NA	-13.4740943931127	NA	NA	NA	NA	NA	-11.089427726446	NA	NA	NA	-9.54816439311267	-9.09122439311267	NA	-8.903187726446	NA	10.6478755065531	NA	NA	-7.76767439311267	8.40136217321972	10.6547422253401	NA	NA	-7.83742439311268	NA	NA	NA	-1.47230116011361	NA	NA	NA	-10.579137726446	NA	NA	NA	NA	-10.2001243931127	NA	-7.72418772644601	NA	NA	NA	NA	NA	NA	-9.53687105977934	7.08521550655306	8.27005217321972	NA	NA	NA	NA	NA	NA	NA	NA	NA	NA	NA	-8.56470439311268	2.15712748129216	NA	NA	NA	NA	NA	NA	7.60935220460972	NA	NA	NA	NA	NA	NA	2.23864081462549	NA	NA	NA	5.40276624109143	NA	NA	NA	NA	-9.08601105977935	NA	NA	NA	5.8624989881931	NA	-8.71902449344694	NA	-25.796147726446	-6.43916772644601	NA	NA	NA	-10.140397726446	5.99726883988639	NA	NA	NA	NA	NA	NA	7.62866550655306	7.66560883988639	-9.27479439311267	NA	6.90194217321972	-9.029247726446	NA	-9.617412726446	-8.694237726446	NA	-7.08933439311267	6.36158741961487	NA	-9.91114439311267	NA	NA	7.46289883988639	NA	NA	NA	8.35398883988639	NA	NA	NA	-19.6583843931127	NA	NA	NA	NA	NA	7.45480883988639	8.0368262869184	4.18023414795882	NA	NA	7.66792227168585	-9.00406772644601	8.58504889418865	NA	7.09107217321973	-8.89336439311267	NA	NA	-0.659835662318167	-9.383797726446	-8.32207105977934	NA	4.52233414795882	8.1937722452377	-7.66708439311268	NA	NA	NA	NA	NA	NA	NA	2.17637081462549	NA	NA	10.0787755065531	NA	4.12253414795882	NA	NA	-9.17936439311267	NA	NA	NA	NA	6.59326594747112	-8.49628439311268	-5.9147282087909	-11.019836644499	NA	NA	NA	NA	4.5534828038704	NA	NA	2.70455523581492	10.5294319498501	9.08518357545946	NA	NA	12.6371728038704	NA	1.94039860808093	NA	NA	-9.61748331116567	NA	NA	NA	-7.74802997783234	5.86975926907832	-0.718916611263015	NA	NA	NA	3.59236700865428	10.2087328038704	-7.04836997783234	NA	-2.21274876256684	NA	-1.94958185936576	-1.46487209590017	-8.11853997783234	10.2369228038704	NA	NA	10.9885319414143	NA	7.4849728038704	NA	8.74201860808093	12.8355842998057	7.9920428038704	7.8888128038704	NA	NA	10.3152828038704	NA	5.1739904589778	13.6221728038704	NA	9.3395028038704	9.3876328038704	10.8960728039422	NA	NA	NA	NA	8.7254428577452	NA	3.02375790409983	9.4996428038704	9.0518328038704	9.02655947053707	4.2353528038704	-7.636486644499	NA	7.42587194141426	8.61070860808092	NA	NA	NA	NA	9.0831528038704	NA	8.2703028038704	8.2256628038704	8.7012528038704	9.5773128038704	NA	2.20718123743316	NA	NA	10.3925328038704	9.3211928038704	NA	NA	NA	8.8143754697939	NA	NA	6.4437028038704	8.59535284935042	NA	NA	NA	NA	NA	NA	5.74342194141426	NA	-12.896406644499	10.3066828038704	NA	8.7542528038704	11.0359728038704	NA	8.8959128038704	6.29076601203819	NA	-7.04614244390606	NA	NA	-9.026516644499	14.3208528038704	8.1894228038704	NA	NA	7.59458183765517	8.3940528038704	7.4477728038704	NA	NA	6.3748028038704	2.73334123743316	7.96932194141426	9.02811278128388	NA	NA	8.3032322105071	8.3788528038704	NA	-7.356246644499	NA	8.0320928038704	NA	9.12055359934846	NA	NA	-5.71400997783233	-6.60242331116567	7.80355527474759	7.51269293203128	2.5256445707665	NA	8.69573890461623	NA	NA	NA	NA	NA	9.3508978038704	NA	NA	-7.73532997783234	7.7954652816225	8.37315194141426	NA	NA	NA	9.22012809106347	-8.31383997783234	11.1191760612034	-4.567176644499	7.43172860808093	8.66167580770803	-7.44668331116567	NA	-0.319183035252408	-7.47888331116567	11.6571228076921	-5.93804331116567	10.4050428093362	8.53442860808093	9.4082328038704	-7.36678997783233	NA	8.4963728038704	NA	-5.60860997783234	NA	-15.2836271961296	NA	-8.350676644499	8.0734930181117	10.4194319414143	NA	NA	1.60734123743316	NA	9.07473298520664	NA	8.8048428038704	10.7639228038704	9.2317128038704	9.42424344879375	NA	NA	NA	NA	NA	NA	NA	4.13873734088168	NA	NA	2.28848734088168	NA	8.66923734088168	NA	NA	12.2224273408817	NA	NA	NA	NA	NA	NA	NA	NA	NA	5.45499734088168	-1.13403265911832	NA	NA	NA	3.17695734088168	9.79398734088168	NA	NA	NA	NA	NA	NA	NA	9.82217734088168	NA	NA	NA	NA	7.07022734088168	NA	NA	12.2479273408817	7.57729734088168	7.47406734088168	NA	NA	9.90053734088168	NA	4.75741734088168	13.2074273408817	NA	8.92022734088168	8.97288734088168	10.4813273408817	NA	NA	NA	NA	8.31069734088168	NA	NA	9.08489734088168	8.63708734088168	8.60426400754835	3.82060734088168	NA	NA	NA	NA	NA	NA	NA	NA	8.66840734088168	NA	7.85555734088168	7.81091734088168	8.28197734088168	9.16256734088168	NA	NA	NA	NA	9.97778734088168	8.90644734088168	NA	NA	NA	7.85262734088168	NA	NA	6.02895734088168	8.17607734088168	NA	NA	NA	NA	NA	NA	NA	NA	NA	9.89193734088168	NA	8.33950734088168	10.6212273408817	NA	8.48116734088168	3.43057734088168	NA	-7.76726265911832	NA	NA	NA	13.9015773408817	7.77467734088168	NA	NA	6.84491734088168	7.97930734088168	7.03302734088168	NA	NA	5.96005734088168	NA	NA	8.16652734088168	NA	NA	7.46347734088168	7.96410734088168	NA	NA	NA	7.61734734088168	NA	8.61300734088168	NA	NA	NA	NA	NA	7.09794734088168	NA	NA	NA	NA	NA	NA	NA	NA	8.93162234088168	NA	NA	NA	NA	NA	NA	NA	NA	8.45193734088168	NA	10.5861773408817	NA	NA	8.24389734088168	NA	NA	NA	NA	11.2423773408817	NA	9.99029734088168	NA	8.99348734088168	NA	NA	8.08162734088168	NA	NA	NA	-15.6983726591183	NA	NA	7.65874734088168	NA	NA	NA	NA	NA	8.65998734088168	NA	8.39009734088168	10.3491773408817	8.81696734088168	8.92297734088168	NA	-17.5653194759017	-11.6814594759017	NA	NA	NA	NA	-9.93825661707096	NA	NA	NA	-8.71775280923499	-9.70749614256832	NA	NA	NA	NA	NA	NA	NA	-10.2738894759017	NA	NA	-16.9975559504043	-8.40443614256832	-5.80091614256832	-9.27593614256832	NA	NA	1.21474071626238	-13.2770794759017	NA	-7.70477614256832	NA	NA	NA	-17.8683769759017	NA	-8.77494614256832	NA	-2.17818928373762	-1.30310595040429	NA	NA	NA	NA	NA	NA	NA	NA	NA	NA	NA	NA	NA	NA	NA	NA	NA	-13.118022809235	NA	NA	NA	NA	-8.66756614256832	NA	NA	NA	NA	NA	NA	-8.29289280923499	NA	NA	NA	NA	NA	NA	-2.03192595040429	NA	NA	NA	NA	NA	NA	NA	NA	NA	NA	NA	NA	NA	NA	-0.226209283737623	-8.41989280923499	NA	NA	NA	-8.96704614256832	NA	NA	NA	NA	NA	NA	3.25780738292904	NA	-3.42022618712651	NA	-1.07793595040429	-0.78925595040429	-2.95335928373762	NA	NA	NA	-1.79981595040429	NA	NA	NA	-9.682922809235	NA	NA	NA	-2.45638928373762	NA	NA	-3.15650261707096	NA	NA	NA	NA	NA	NA	NA	NA	NA	-1.94067595040429	NA	-8.01265280923499	NA	NA	NA	NA	NA	-1.46719928373762	-6.37041614256832	-7.25882947590166	NA	-9.01890947590166	NA	-1.57348595040429	-7.94480947590166	NA	NA	NA	-13.369022617071	NA	NA	-7.31616928373762	NA	-8.39173614256832	-11.6615444759017	-1.47726928373762	-1.00163261707096	NA	NA	NA	-8.97024614256832	-1.00656510588867	-5.22358280923499	NA	NA	-8.10308947590166	NA	NA	-8.13528947590166	-2.16423662024224	-6.59444947590166	-9.276122809235	NA	NA	-8.02319614256832	NA	NA	NA	-6.26501614256832	NA	NA	NA	-9.00708280923499	-7.93907614256832	NA	NA	NA	NA	NA	-7.10458614256832	NA	NA	NA	-2.90427261707095	-7.69954280923499	NA	-16.5269966117938	-10.6431366117938	-4.85966559380875	NA	4.6873905208234	-6.74705443359447	6.6253491127444	NA	3.30099304221059	5.62322924725106	11.2360740905132	9.95548775766867	12.2955861179316	12.9380811102419	13.4937059184014	-4.43096818513458	2.65120778281893	10.1558471081355	11.9420261076757	-9.23861661179376	16.3403471065095	NA	-17.018336706208	-5.80014270241452	6.5155634437196	-0.073200487270226	-12.996938670599	10.4943726228938	10.7632759234366	10.3272490018155	10.8549364068016	11.9216227827752	-10.6122720039323	NA	-5.45073609182407	-16.8300541117938	-3.93344679499526	8.539653987255	10.955594791057	-2.18317714293353	-1.36028344764703	11.6951740844349	-12.5064719122118	8.13077572426809	-7.29051867059896	9.4486607511016	13.4934535676984	8.63784572660346	11.4289675586255	-7.36026867059896	-12.4638095277025	13.2660298518485	1.32889545685334	5.81990791445073	14.7380304524445	NA	12.35188165967	10.2601668848381	11.5418757245243	14.6363561078545	5.30145377317618	-5.83257787234819	8.53052395009256	9.76872064566337	-7.2470320039323	NA	10.3030411252246	9.98813152820493	9.66831239093886	4.88115572426809	-7.25761994512709	2.39858373787599	11.0479653302105	9.3173507511016	NA	10.4599761076757	11.9288194549575	2.68895562433592	9.73163059422896	1.28240494103885	8.91774512049469	11.5865782986532	12.8453172977118	13.1061101806704	2.82759827437218	11.9150894582307	6.68183710650951	NA	12.6295921567229	12.4580137523818	-18.9981363734915	NA	-0.283530843793747	9.48695118499285	7.78327827535703	9.87685012967125	7.08950572426809	11.1872543757498	8.41738043984285	11.8364361451534	NA	6.37828277471939	7.20767710650951	17.6354438490925	7.57695356439469	-37.3748194251574	-3.4774691324849	12.6196668633277	11.9419948666321	12.7358008372984	11.6920043997625	NA	9.54171579727134	6.99456424753825	-1.85658827683692	-4.94374973321155	-7.37723275849074	-6.1026136208821	-5.5133680245351	14.9642257269461	8.83522572426809	7.76859043984285	7.43624154169327	8.2580799211523	9.03985572426808	8.09358801170092	NA	12.2328694410091	7.02060572426809	12.639121115183	11.3570963750172	11.1281997539185	-7.39623636690901	NA	10.9804877446634	9.0262547082168	NA	-6.86851562897307	3.00200835675552	8.89378539309576	12.3307061136081	9.91321378326812	NA	-1.51830696852279	3.68821550881518	-6.22355661179376	8.51019741776826	8.1584958222037	-9.50176857887847	-1.63080770697312	9.4012875042992	-10.2989052455451	-4.96499389232434	-6.32652942515741	0.445410388145606	12.3068661076757	9.99427072426808	-7.33602657668514	11.1887261289933	11.3182479727623	11.7386647798992	9.08291170559717	4.56563617254077	12.1685261076757	16.510989444866	9.884435135962	2.63732717667599	11.7719532827142	11.1702639869261	8.13839246886587	9.30587543309032	-7.06781661179376	1.24892494103885	0.395159110762492	-6.94797615271703	12.3029262237901	12.293939203871	11.0962271112626	9.24107097335099	10.0540357567051	-6.5814267637569	12.4374795375266	9.14217572998787	10.004847106943	3.6263074679845	-8.42662275849074	-12.8795538346342	12.505002774632	3.38184796759425	10.6581051813999	11.1260740844349	-18.5035863734915	4.90232236215521	8.93475044556524	-6.81801960030686	9.7205358731006	-6.74350942515741	9.57047452270048	11.4097257242681	9.87751837914723	13.0867811903806	-6.09396252048469	-4.54392155934135	2.94293228022878	-0.495731053104557	NA	2.08764228022878	NA	4.44663028425235	NA	NA	2.59755909335096	NA	8.97820062701242	-12.1707279291433	-9.34230086089242	12.5303202842521	NA	NA	NA	7.36423692053542	3.37089561356211	13.1135056135621	NA	-21.3562456938423	5.9958468304986	5.76289028425206	2.28461775161549	NA	-11.8473390271756	8.55290097197702	9.1114201897302	10.1018802842521	NA	NA	-2.43464084164723	NA	-0.971907966195275	0.761158039808914	NA	10.1327723752723	-0.110473680587184	-11.2147273605089	NA	-1.12661022742745	7.37812028425205	11.1282002538687	11.2036669205354	12.5558202842535	7.88519028605686	7.7926619310618	7.90969692053542	-16.3186323605089	10.2084302861882	-12.1491390271756	5.06601584136952	13.526567141245	NA	9.23311028425277	9.2807802849194	10.7892202842521	-10.2917204815194	NA	7.96480979354862	2.92808857515455	8.61859028716436	9.6870669205354	2.80186582501944	9.39279028425317	8.94498028425335	8.92047361758893	4.12850028425206	NA	-18.9882494414389	0.620296319412818	NA	9.13643358720208	NA	-10.0242764363058	7.71713026335943	9.3827186830743	6.26988622462826	8.16345028425284	8.3478405985078	8.59486028630175	9.4704602851395	NA	7.47501776617088	6.02667358720208	7.71248616565369	10.3683311421422	9.21434028425282	-19.8943494414389	NA	8.83175802534714	8.16650357557083	NA	NA	6.52298455196779	8.80504315509155	NA	-17.0281427747722	NA	-16.3239200883443	NA	18.4591335872883	-20.8489261081055	NA	-23.4838127747722	11.3132901157714	NA	8.64740028425206	10.9291202842521	NA	8.93253475588765	3.73847028425206	-10.3738656938423	-7.45936971574794	NA	-15.4633186419036	6.09756666317567	14.348950987177	8.08257028425206	7.5861359647644	7.67466692053542	7.15281028425493	8.28720028425206	7.34092028873975	4.42361894689544	-18.8268427747722	6.26795028425205	2.51018958608434	NA	8.47926665260218	NA	NA	8.08735560636398	8.27200028425206	NA	3.33947061356211	4.13434228022878	7.92982609901136	12.1234002538689	8.92090028425206	3.91307894689544	-11.2012856938423	NA	NA	NA	7.40584028426281	2.30375520891982	NA	7.34974261525173	7.00772693162781	-16.6507870139205	NA	NA	NA	9.24450528425206	NA	-10.4373901326276	-0.349780347253851	NA	-17.6044394414389	4.82294561356211	NA	11.7821669763467	8.75983028425206	-11.2946123605089	10.8940702846662	-14.1559661081055	1.55360858720208	8.56106175699008	NA	NA	NA	NA	11.5502702842521	NA	10.298190284758	4.07739561356211	9.30138028425206	NA	-10.2471818083936	8.3927337867616	1.68402696784462	NA	NA	-15.3904773193022	-10.4674956938423	NA	8.62251401444676	NA	-19.3997994414389	7.91965693397601	1.38545311563333	-11.4000056938423	8.96788028425206	NA	8.69799028425206	10.6879613382655	9.12491591366725	9.23087028425206	NA	-153.740683714164	-144.811660380834	NA	-111.64527768487	NA	NA	NA	-126.32912268487	-145.302593714168	-147.363100380834	-136.863790380834	-115.4012910182	-139.091423714168	-141.133573714168	-109.689344351537	NA	-114.893221018203	NA	-113.81945768487	-142.283380380834	-159.824793350212	-176.153760016879	-123.80954618487	-142.877543714168	NA	-151.102873714168	NA	-140.460313714168	-113.56513768487	NA	NA	-114.037214351535	-176.867898350212	-145.659693714168	NA	-182.635900016879	NA	-113.95281768487	NA	-113.779621018203	-141.450893714168	NA	-113.949714351537	-113.047574351537	-135.458423714168	NA	NA	-142.790237047501	-141.752390380834	-176.239830016879	-115.26865768487	-113.67419768487	NA	NA	NA	NA	-112.07907768487	NA	-118.70427768487	NA	NA	-113.704144351531	NA	-140.908463714168	-113.740121018199	NA	NA	NA	NA	NA	-174.975326683545	-115.196801018203	-141.669753714168	-111.381244351537	-139.217457047501	-115.31139768487	NA	NA	-114.46455768487	-142.754220380834	-176.169868350212	-112.683194351537	-113.10549768487	-113.855234351537	-141.710937047501	NA	NA	NA	NA	-113.77199268487	-176.702166683545	-112.061144351536	-138.454123714168	NA	NA	-115.608041018203	NA	NA	NA	-118.986864351505	-141.940457047501	-143.603873714168	NA	-135.829423714168	NA	NA	NA	-138.250390380834	-140.517213714168	-140.738393714168	-114.194974351536	-139.470323714168	-114.47548768487	-143.602190380834	-173.769303350212	NA	-114.205982684869	NA	-114.447287684869	-107.463711018203	NA	NA	-139.926493714168	NA	-176.709998350212	-176.710463350212	NA	-117.309341018192	-179.932376683545	-140.894957047501	-174.960893350212	NA	NA	-175.029693350212	NA	NA	NA	-139.062393714168	NA	-141.512293714168	NA	NA	NA	-141.328313714168	NA	NA	NA	NA	-141.357433714168	-175.038250016879	-173.657593350212	-113.273024351537	NA	NA	NA	-174.835883350212	NA	NA	-140.830847047501	-114.917741018203	-177.822306683545	NA	-174.150253350212	NA	-109.729811018203	NA	NA	NA	NA	-181.488813350212	NA	-176.273640016879	NA	-117.96470768487	NA	NA	NA	NA	-139.724878714168	-114.994397684865	NA	-141.132643714168	-141.656153714168	-113.671784351536	NA	-139.584823714168	NA	-111.70467768487	NA	-109.728944351537	-114.936567684863	-113.278421018203	NA	-111.95557768487	-139.852943714168	NA	NA	-113.355697684869	NA	NA	NA	NA	1.76420639284136	2.63171639284136	7.44884533778923	NA	-9.00479505896115	-7.48885505896115	NA	-2.40123360715864	7.47500305950803	7.93070305950803	7.39013639284136	12.4609997261747	-6.78877505896115	-7.78097505896115	12.7993663928414	NA	NA	NA	-137.515482082204	-141.816235014897	NA	NA	-152.033588748871	5.15478671608188	4.07394940817856	-19.0671517256278	NA	-137.466330224889	-4.61271172562782	0.847329726174693	7.58909305950803	-140.774753348231	-139.340098748871	2.75625305950803	7.9773538038997	3.97460305950803	10.7893665955874	-8.3320083922945	NA	-5.88424505896115	-140.985998348231	NA	NA	NA	9.84613305950803	NA	NA	-142.323091681564	-141.285245014897	6.62503305950803	-13.2097617256278	-137.812262082204	NA	-15.4778620589612	NA	NA	NA	-135.881955415538	4.39939985432335	-8.75089505896115	NA	-6.51862505896115	NA	7.16713305950803	8.30680305950803	NA	NA	6.50897305950803	6.46293305950803	NA	-137.501632082204	-8.22350505896115	6.34845639284136	-140.118095014897	8.2779197261747	NA	-6.90096505896115	NA	6.93987670007574	-142.287075014897	NA	NA	-138.843582082204	-8.83318172562782	-141.243791681564	7.41451708071194	NA	NA	9.79029974739435	NA	NA	-139.033578348231	8.56623305950803	-8.37272005896115	-136.402722082204	NA	NA	-136.984480415538	NA	3.70845388609315	6.9628097261747	-142.116112830512	NA	-0.265511725627814	-142.352098748871	-38.0608450589611	NA	-137.783245014897	-140.052318348231	-7.97269839229448	-141.921891681564	-138.155369422183	-7.57707172562782	-143.135045014897	NA	NA	-8.06325839229448	NA	7.4545697261747	NA	NA	NA	8.9185997261747	-139.677318748871	NA	NA	NA	6.18422639284136	NA	-6.86364172562782	-7.98620505896115	NA	-8.36495839229448	8.39460305950803	-8.48034005896115	NA	NA	-138.597498348231	6.93205639284136	-8.72421505896115	8.88486639284136	NA	NA	-7.37890839229448	8.83496639284136	8.80133639284136	NA	6.44772639284136	-140.890288348231	7.8883997261747	NA	-137.521008748871	-5.89487194049197	6.51988438670845	NA	NA	NA	-11.3250883922945	-7.21468172562782	-137.921278748871	NA	NA	NA	NA	13.1984330942236	-136.158055415538	NA	NA	NA	NA	-7.8246383922945	NA	NA	-12.0334783922945	NA	-7.81161172562781	8.3116583568063	-8.69180172562782	-6.96681505896115	-140.480913348231	8.15522312646416	-7.19682005896115	-141.191258348231	-141.204288348231	9.44186639284136	-9.11264839229448	NA	-140.308488348231	4.69719639284136	NA	-140.108818348231	5.87115639284136	NA	-140.665003348231	-7.53255839229448	8.43312305950803	-7.42953505896115	-140.741458348231	NA	6.14343972617469	NA	8.80379820524877	-153.723083714168	-144.794060380834	NA	NA	NA	NA	NA	NA	-145.284993714168	-147.345500380834	-136.846190380834	-141.881938714168	-139.078223714168	-141.115973714168	NA	NA	NA	NA	NA	-142.265780380834	NA	NA	NA	-142.859943714168	NA	-151.085273714168	NA	-140.442713714168	NA	NA	NA	-141.226448714168	NA	-145.642093714168	NA	NA	NA	NA	NA	NA	-141.437693714168	NA	NA	NA	-135.440823714168	NA	NA	-142.772637047501	-141.734790380834	NA	NA	NA	NA	NA	NA	NA	NA	NA	NA	NA	NA	-139.589988714168	NA	-140.890863714168	-139.844660380834	NA	NA	NA	NA	NA	NA	NA	-141.656553714168	-140.567640380834	-139.199857047501	NA	NA	NA	NA	-142.736620380834	NA	NA	NA	NA	-141.693337047501	NA	NA	NA	NA	NA	NA	-139.485273714168	-138.436523714168	NA	NA	NA	NA	NA	NA	-143.160863714168	-141.922857047501	-143.593313714168	NA	-135.811823714168	NA	NA	NA	-138.232790380834	-140.504013714168	-140.725193714168	-142.371437047501	-139.452723714168	NA	-143.584590380834	NA	NA	-142.064723714168	NA	-141.804307047501	NA	NA	NA	-139.908893714168	NA	NA	NA	NA	-142.471198714168	NA	-140.877357047501	NA	NA	NA	NA	NA	NA	NA	-139.049193714168	NA	-141.494693714168	NA	NA	NA	-141.317753714168	NA	NA	NA	NA	-141.339833714168	NA	NA	NA	NA	NA	NA	NA	NA	NA	-140.813247047501	NA	NA	NA	NA	NA	NA	NA	NA	NA	NA	NA	NA	NA	NA	NA	NA	NA	NA	NA	-139.711678714168	-140.932608714168	NA	-141.115043714168	-141.642953714168	-141.653833714168	NA	-139.567223714168	NA	-140.760183714168	NA	NA	-140.558363714168	NA	NA	-141.116698714168	-139.835343714168	NA	NA	-141.193153714168	NA	NA	NA	NA	NA	NA	NA	NA	NA	NA	NA	NA	NA	NA	NA	NA	NA	NA	-131.589141316726	NA	NA	NA	-137.893701316726	NA	NA	NA	-152.411807983393	NA	NA	NA	NA	-137.927834650059	NA	NA	NA	NA	-139.718317983393	NA	NA	NA	NA	NA	NA	-138.044987983393	NA	NA	NA	NA	NA	NA	NA	NA	NA	NA	-144.315254650059	-138.190481316726	NA	NA	NA	NA	NA	-136.260174650059	-143.739244650059	-137.698671316726	NA	NA	NA	NA	NA	NA	NA	-137.987191316726	NA	NA	-137.879851316726	NA	NA	NA	NA	NA	NA	NA	NA	NA	NA	NA	-139.221801316726	NA	NA	-138.405224650059	NA	NA	NA	NA	NA	NA	NA	-138.607327983393	-136.780941316726	NA	NA	-137.362366316726	NA	-141.792741316726	NA	-142.938846316726	NA	NA	-142.730317983393	NA	NA	NA	NA	NA	NA	-139.092821316726	NA	NA	NA	NA	NA	NA	NA	NA	NA	NA	NA	-140.055537983393	NA	NA	NA	NA	NA	NA	NA	NA	NA	NA	NA	NA	NA	NA	-139.012171316726	NA	NA	NA	NA	NA	NA	NA	NA	NA	NA	NA	NA	-137.899227983393	NA	NA	NA	NA	NA	NA	NA	-138.299497983393	NA	NA	NA	NA	NA	-136.536274650059	NA	NA	NA	NA	NA	NA	NA	NA	NA	NA	NA	NA	NA	NA	NA	-138.075306316726	NA	NA	NA	NA	NA	NA	NA	NA	NA	NA	NA	NA	NA	NA	NA	NA	NA	NA	NA	NA	NA	NA	NA	NA	NA	NA	NA	NA	NA	NA	NA	NA	NA	NA	NA	NA	NA	NA	NA	NA	NA	NA	NA	NA	NA	NA	NA	NA	NA	NA	NA	NA	NA	NA	NA	NA	NA	NA	NA	NA	NA	NA	NA	NA	NA	NA	NA	NA	NA	NA	NA	NA	NA	NA	NA	NA	NA	NA	NA	NA	NA	NA	NA	NA	NA	NA	NA	NA	NA	NA	NA	NA	NA	NA	NA	NA	NA	NA	NA	NA	NA	NA	NA	NA	NA	NA	NA	NA	NA	NA	NA	NA	NA	NA	NA	NA	NA	NA	NA	NA	NA	NA	NA	NA	NA	NA	NA	NA	NA	NA	NA	NA	NA	NA	NA	NA	NA	NA	NA	NA	NA	NA	NA	NA	NA	NA	NA	NA	NA	NA	NA	NA	NA	NA	NA	NA	NA	NA	NA	NA	NA	NA	NA	NA	NA	NA	NA	NA	NA	NA	NA	NA	NA	NA	NA	NA	NA	NA	NA	NA	NA	NA	NA	NA	NA	NA	NA	NA	NA	NA	NA	NA	NA	NA	NA	NA	NA	NA	NA	NA	NA	NA	NA	NA	NA	NA	NA	NA	NA	NA	NA	NA	NA	NA	NA	NA	NA	NA	NA	NA	NA	NA	NA	NA	NA	NA	NA	NA	NA	NA	NA	NA	NA	NA	NA	NA	NA	NA	NA	NA	NA	NA	NA	NA	NA	NA	NA	NA	NA	NA	NA	NA	NA	NA	NA	NA	NA	NA	NA	NA	NA	NA	NA	NA	NA	NA	NA	NA	NA	NA	NA	NA	NA	NA	NA	NA	NA	NA	NA	NA	NA	NA	NA	NA	NA	NA	NA	NA	NA	NA	NA	NA	NA	NA	NA	NA	NA	NA	NA	NA	NA	NA	NA	NA	NA	NA	NA	NA	NA	NA	NA	NA	NA	NA	NA	NA	NA	NA	NA	NA	NA	NA	NA	NA	NA	NA	NA	NA	NA	NA	NA	NA	NA	NA	NA	NA	NA	NA	NA	NA	NA	NA	NA	NA	NA	NA	NA	NA	NA	NA	NA	NA	NA	NA	NA	NA	NA	NA	NA	NA	NA	NA	NA	NA	NA	NA	NA	NA	NA	NA	NA	NA	NA	NA	NA	NA	NA	NA	NA	NA	NA	NA	NA	NA	NA	NA	NA	NA	NA	NA	NA	NA	NA	NA	NA	NA	NA	NA	NA	NA	NA	NA	NA	NA	NA	NA	NA	NA	NA	NA	NA	NA	NA	NA	NA	NA	NA	NA	NA	NA	NA	NA	NA	NA	NA	NA	NA	NA	NA	NA	NA	NA	NA	NA	NA	NA	NA	NA	NA	NA	NA	NA	NA	NA	NA	NA	NA	NA	NA	NA	NA	NA	NA	NA	NA	NA	NA	NA	NA	NA	NA	NA	NA	NA	NA	NA	NA	NA	NA	NA	NA	NA	NA	NA	NA	NA	NA	NA	NA	NA	NA	NA	NA	NA	NA	NA	NA	NA	NA	NA	NA	NA	NA	NA	NA	NA	NA	NA	NA	NA	NA	NA	NA	NA	NA	NA	NA	NA	NA	NA	NA	NA	NA	NA	NA	NA	NA	NA	NA	NA	NA	NA	NA	NA	NA	NA	NA	NA	NA	NA	NA	NA	NA	NA	NA	NA	NA	NA	NA	NA	NA	NA	NA	NA	NA	NA	NA	NA	NA	NA	NA	NA	NA	NA	NA	NA	NA	NA	NA	NA	NA	NA	NA	NA	NA	NA	NA	NA	NA	NA	NA	NA	NA	NA	NA	NA	NA	NA	NA	NA	NA	NA	NA	NA	NA	NA	NA	NA	NA	NA	NA	NA	NA	NA	NA	NA	NA	NA	NA	NA	NA	NA	NA	NA	NA	NA	NA	NA	NA	NA	NA	NA	NA	NA	NA	NA	NA	NA	NA	NA	NA	NA	NA	NA	NA	NA	NA	NA	NA	NA	NA	NA	NA	NA	NA	NA	NA	NA	NA	NA	NA	NA	NA	NA	NA	NA	NA	NA	NA	NA	NA	NA	NA	NA	NA	NA	NA	NA	NA	NA	NA	NA	NA	NA	NA	NA	NA	NA	NA	NA	NA	NA	NA	NA	NA	NA	NA	NA	NA	NA	NA	NA	NA	NA	NA	NA	NA	NA	NA	NA	NA	NA	NA	NA	NA	NA	NA	NA	NA	NA	NA	NA	NA	NA	NA	NA	NA	NA	NA	NA	NA	NA	NA	NA	NA	NA	NA	NA	NA	NA	NA	NA	NA	NA	NA	NA	NA	NA	NA	NA	NA	NA	NA	NA	NA	NA	NA	NA	NA	NA	NA	NA	NA	NA	NA	NA	NA	NA	NA	NA	NA	NA	NA	NA	NA	NA	NA	NA	NA	NA	NA	NA	NA	NA	NA	NA	NA	NA	NA	NA	NA	NA	NA	NA	NA	NA	NA	NA	NA	NA	NA	NA	NA	NA	NA	NA	NA	NA	NA	NA	NA	NA	NA	NA	NA	NA	NA	NA	NA	NA	NA	NA	NA	NA	NA	NA	NA	NA	NA	NA	NA	NA	NA	NA	NA	NA	NA	NA	NA	NA	NA	NA	NA	NA	NA	NA	NA	NA	NA	NA	-5.2262337795894	NA	-8.6875337795894	-7.1715937795894	5.30077121042238	NA	NA	NA	NA	NA	11.2554445637622	11.8979395476572	NA	NA	NA	NA	10.892217877089	NA	NA	NA	NA	-6.3992487795894	-6.0340237795894	-18.7498904462561	NA	9.42047454375571	9.62493211086256	NA	NA	10.8718145437557	NA	NA	-5.8163337795894	NA	-4.30493377958939	-8.01474711292273	NA	-5.56698377958939	NA	NA	NA	NA	NA	NA	NA	NA	10.3222345437557	NA	-12.8925004462561	12.1207895437557	NA	-15.1606007795894	NA	NA	11.2134945437557	NA	-11.1534137795894	13.5962145440264	NA	-6.2013637795894	NA	NA	NA	NA	NA	NA	NA	NA	NA	-7.9064937795894	9.94245454375571	NA	NA	9.41016787708905	10.8790112364798	NA	-7.73851711292273	NA	NA	10.447197877089	11.764867877089	11.998707878321	NA	10.8652812403894	NA	NA	11.3617095498101	11.3372145437557	NA	NA	NA	-8.0557087795894	NA	8.79680787708905	NA	9.98373121042238	NA	10.7962946173283	NA	5.32847454375571	NA	16.5574812782883	6.09006954375571	-37.7435837795894	NA	11.3606445437557	10.8921845437557	11.6497545478849	NA	NA	-7.25981044625606	NA	NA	-6.25424045624429	-7.74599711292273	-7.17266545624429	NA	NA	NA	NA	NA	NA	NA	NA	NA	11.1830612104224	NA	11.5989795569252	10.2363445604987	9.80538787708904	-8.04769711292273	NA	9.74403789379724	NA	NA	NA	NA	-8.4069537795894	11.2905645437557	NA	NA	-7.06164711292273	NA	NA	NA	NA	NA	NA	NA	NA	-6.00513545624429	-6.6952937795894	NA	11.2667245437557	NA	-11.0078271129227	10.138917917011	10.254277877089	10.6487645437557	NA	NA	11.1283845437557	15.4611812153826	NA	NA	NA	NA	NA	-7.50737711292273	NA	NA	-11.7162171129227	NA	-7.49435044625606	11.2148478994834	-8.37454044625606	-6.6495537795894	NA	-8.0467437795894	11.3972245553005	NA	NA	NA	-8.79538711292273	-14.1185187895776	11.4551945437557	2.33202801042238	9.45295787708904	NA	NA	NA	NA	-7.21529711292273	NA	-7.1122737795894	NA	NA	NA	11.9865012104224	-6.62037711292273	NA	2.86630742906725	-0.572355904266082	NA	2.01101742906725	NA	NA	NA	NA	NA	NA	NA	NA	NA	NA	NA	NA	NA	NA	3.29427076240058	13.0439740957339	NA	NA	1.72255076240059	NA	NA	NA	NA	2.84970076240058	-2.44334923759942	NA	NA	NA	NA	NA	-5.37660723759941	0.594090762400585	NA	4.14106742906725	NA	NA	NA	-1.20323923759942	NA	NA	NA	NA	NA	3.14222742906725	NA	NA	NA	NA	NA	8.94677409573392	NA	NA	NA	NA	NA	NA	NA	2.85144742906725	NA	NA	NA	NA	NA	NA	NA	NA	NA	NA	NA	NA	NA	NA	NA	NA	1.93347076240059	NA	2.71351742906725	NA	NA	NA	NA	NA	NA	NA	NA	NA	NA	4.77541409573392	2.96810409573392	NA	NA	NA	NA	NA	NA	NA	NA	NA	NA	NA	NA	NA	NA	NA	NA	NA	NA	NA	NA	NA	NA	NA	NA	6.02094076240059	NA	NA	3.41813909573392	NA	NA	NA	NA	4.34699409573392	NA	NA	NA	NA	2.94089409573392	NA	NA	NA	NA	NA	3.26727909573392	4.05771742906725	2.46612076240059	NA	NA	3.83645409573392	NA	NA	NA	NA	NA	NA	NA	3.23896076240058	NA	NA	NA	NA	NA	NA	NA	NA	NA	NA	NA	4.74632076240059	NA	NA	NA	NA	NA	NA	NA	3.45998409573392	NA	NA	NA	NA	NA	NA	NA	4.00077076240058	NA	NA	NA	2.57410742906725	NA	NA	NA	NA	NA	NA	3.29704409573392	NA	NA	NA	NA	NA	NA	NA	NA	NA	NA	NA	NA	-153.730915693842	-144.801892360509	NA	NA	NA	NA	NA	NA	-145.292825693842	-147.353332360509	-136.854022360509	-141.885287360509	-139.081572360509	-141.123805693842	NA	NA	NA	NA	NA	-142.273612360509	NA	NA	NA	-142.867775693842	NA	-151.093105693842	NA	-140.450545693842	NA	NA	NA	-141.229797360509	NA	-145.649925693842	NA	NA	NA	NA	NA	NA	-141.441042360509	NA	NA	NA	-135.448655693842	NA	NA	-142.780469027176	-141.742622360509	NA	NA	NA	NA	NA	NA	NA	NA	NA	NA	NA	NA	-139.593337360509	NA	-140.898695693842	-139.852492360509	NA	NA	NA	NA	NA	NA	NA	-141.659902360509	-140.575472360509	-139.207689027176	NA	NA	NA	NA	-142.744452360509	NA	NA	NA	NA	-141.701169027176	NA	NA	NA	NA	NA	NA	-139.488622360509	-138.444355693842	NA	NA	NA	NA	NA	NA	-143.159729027176	-141.930689027176	-143.593972360509	NA	-135.819655693842	NA	NA	NA	-138.240622360509	-140.507362360509	-140.728542360509	-142.379269027176	-139.460555693842	NA	-143.592422360509	NA	NA	-142.072555693842	NA	-141.812139027176	NA	NA	NA	-139.916725693842	NA	NA	NA	NA	-142.474547360509	NA	-140.885189027176	NA	NA	NA	NA	NA	NA	NA	-139.052542360509	NA	-141.502525693842	NA	NA	NA	-141.318412360509	NA	NA	NA	NA	-141.347665693842	NA	NA	NA	NA	NA	NA	NA	NA	NA	-140.821079027176	NA	NA	NA	NA	NA	NA	NA	NA	NA	NA	NA	NA	NA	NA	NA	NA	NA	NA	NA	-139.715027360509	-140.935957360509	NA	-141.122875693842	-141.646302360509	-141.661665693842	NA	-139.575055693842	NA	-140.763532360509	NA	NA	-140.566195693842	NA	NA	-141.120047360509	-139.843175693842	NA	NA	-141.196502360509	NA	NA	NA	NA	-154.180461059779	-145.251437726446	NA	10.3953829869127	NA	NA	NA	NA	-145.742371059779	-147.802877726446	-137.303567726446	-142.336982726446	-139.533267726446	-141.573351059779	NA	NA	NA	NA	NA	7.13852298691266	19.4492996535793	NA	NA	-143.317321059779	NA	-151.542651059779	NA	5.15078965357932	6.19127632024599	1.48610298691266	NA	6.71039298691266	5.72032298691266	-146.099471059779	NA	NA	NA	NA	6.55584965357932	8.85109965357932	-141.892737726446	NA	NA	NA	-135.898201059779	NA	NA	7.10503965357932	-142.192167726446	NA	5.04238965357932	NA	NA	NA	11.4812829869127	NA	NA	NA	1.77608298691266	NA	NA	-140.045032726446	NA	-141.348241059779	-140.302037726446	NA	NA	NA	6.37232965357932	NA	NA	NA	-142.111597726446	-141.025017726446	-139.657234393113	NA	NA	7.36822298691266	NA	-143.193997726446	NA	NA	NA	NA	-142.150714393113	NA	NA	NA	NA	NA	5.05593632024599	-139.940317726446	-138.893901059779	6.32686298691266	NA	NA	NA	8.12975298691266	NA	-143.613574393113	7.47139965357932	-144.046957726446	NA	-136.269201059779	NA	NA	NA	-138.690167726446	-140.959057726446	-141.180237726446	-142.828814393113	6.46978298691266	NA	2.79000965357932	NA	NA	-142.522101059779	NA	-142.261684393113	NA	5.63442632024599	NA	-140.366271059779	5.44479965357932	NA	NA	NA	-142.926242726446	NA	7.25906632024599	NA	NA	NA	NA	NA	NA	NA	-139.504237726446	NA	-141.952071059779	NA	NA	NA	-141.771397726446	NA	NA	NA	NA	-141.797211059779	NA	NA	9.65688298691266	NA	NA	NA	NA	NA	NA	-141.270624393113	NA	NA	NA	NA	NA	NA	NA	NA	9.43403298691266	NA	NA	NA	5.87910632024599	NA	NA	NA	9.07393298691266	NA	6.20424632024599	-140.166722726446	-141.387652726446	NA	-141.572421059779	-142.097997726446	-142.111211059779	NA	6.56654632024599	NA	-141.215227726446	NA	10.1562479869127	-141.015741059779	NA	NA	-141.571742726446	-140.292721059779	NA	NA	-141.648197726446	NA	5.71254632024599	NA	NA	NA	NA	-130.188137610781	10.6756508886978	NA	NA	NA	NA	NA	NA	NA	NA	NA	NA	-124.620795944114	NA	NA	NA	NA	7.41119088869782	19.7219675553645	-129.684679277447	NA	-129.147450110781	-128.216859277447	NA	NA	5.42345755536448	6.46394422203115	1.75877088869782	NA	6.98306088869781	6.00059088869781	-133.264102610781	-126.151729277447	NA	-129.483182610781	-129.693559277447	6.82851755536448	9.12376755536448	NA	NA	NA	NA	NA	NA	NA	7.37770755536448	-130.152022610781	NA	5.32721755536448	NA	NA	NA	11.7615508886978	-138.978492610781	NA	-130.986822610781	2.04875088869781	NA	NA	NA	NA	NA	NA	NA	-129.252462610781	-129.938259277447	6.64499755536448	NA	NA	NA	-130.066742610781	-128.500979277447	NA	NA	NA	7.64849088869782	-129.414522610781	NA	NA	NA	-129.970015944114	NA	NA	-127.153795944114	NA	NA	NA	NA	5.32860422203115	-127.309407610781	NA	6.60713088869781	-128.668845944114	-131.063199277447	NA	8.40242088869782	-131.668402610781	NA	7.74406755536448	NA	NA	-123.720729277447	NA	-159.062162610781	NA	NA	NA	NA	NA	6.75005088869782	-129.831707610781	3.07483755536448	NA	NA	-129.973875944114	NA	NA	NA	5.90709422203115	NA	NA	5.71746755536448	NA	NA	NA	NA	NA	7.53173422203115	-129.035192610781	NA	NA	NA	NA	-129.656565944114	NA	-128.424999277447	NA	NA	NA	NA	NA	NA	NA	NA	NA	-130.010919277447	NA	NA	NA	9.9371508886978	NA	NA	NA	-129.725019277447	NA	NA	NA	NA	NA	NA	-128.200352610781	NA	NA	NA	NA	9.70670088869781	-125.955429277447	NA	NA	6.15177422203115	NA	NA	NA	9.34660088869781	NA	6.47691422203115	-126.334149277447	NA	NA	NA	NA	NA	-128.903385944114	6.83921422203115	-153.979862610781	NA	NA	10.4365158886978	-127.861519277447	-130.333795944114	NA	NA	NA	-129.135795944114	NA	NA	NA	5.98521422203115	-130.631692610781	NA	NA	NA	NA	10.6002655409667	NA	NA	NA	NA	NA	NA	NA	NA	NA	NA	NA	NA	NA	NA	NA	7.3441222076334	19.6548988743001	NA	NA	NA	NA	NA	NA	5.35638887430007	6.39687554096674	1.69170220763341	NA	6.91599220763341	5.92520554096674	NA	NA	NA	NA	NA	6.76144887430007	9.05669887430007	NA	NA	NA	NA	NA	NA	NA	7.31063887430007	NA	NA	5.24684220763341	NA	NA	NA	11.6861655409667	NA	NA	NA	1.98168220763341	NA	NA	NA	NA	NA	NA	NA	NA	NA	6.57792887430007	NA	NA	NA	NA	NA	NA	NA	NA	7.57310554096674	NA	NA	NA	NA	NA	NA	NA	NA	NA	NA	NA	NA	5.26153554096674	NA	NA	6.53174554096674	NA	NA	NA	8.3353522076334	NA	NA	7.67699887430007	NA	NA	NA	NA	NA	NA	NA	NA	NA	NA	6.67466554096674	NA	2.99446220763341	NA	NA	NA	NA	NA	NA	5.84002554096674	NA	NA	5.65039887430007	NA	NA	NA	NA	NA	7.46466554096674	NA	NA	NA	NA	NA	NA	NA	NA	NA	NA	NA	NA	NA	NA	NA	NA	NA	NA	NA	NA	NA	9.86176554096674	NA	NA	NA	NA	NA	NA	NA	NA	NA	NA	NA	NA	NA	NA	NA	9.6396322076334	NA	NA	NA	6.08470554096674	NA	NA	NA	9.2795322076334	NA	6.40984554096674	NA	NA	NA	NA	NA	NA	NA	6.77214554096674	NA	NA	NA	10.3611305409667	NA	NA	NA	NA	NA	NA	NA	NA	NA	5.91814554096674	NA	NA	-18.0605641090893	-12.1767041090893	NA	11.2775772830433	NA	NA	NA	NA	NA	NA	-9.21823077575598	-10.2079741090893	NA	NA	NA	NA	NA	NA	NA	8.02085062325274	20.3316272830433	NA	NA	-8.90491410908932	-6.30139410908932	-9.77641410908932	NA	6.03311728304334	7.07360394971	2.36843071362597	NA	7.59272075410609	6.60251728304334	NA	NA	-18.3636216090893	NA	-9.27542410908932	7.43817728304334	9.73342728304334	NA	NA	NA	NA	NA	NA	NA	7.98736728304334	NA	NA	5.92450394971	NA	NA	NA	12.3634772830433	NA	NA	NA	2.65841070169202	NA	NA	NA	NA	-9.16804410908932	NA	NA	NA	NA	7.25465728304334	NA	-8.79337077575598	NA	NA	NA	NA	NA	NA	8.25041728304334	NA	NA	NA	NA	NA	NA	NA	NA	NA	NA	NA	NA	5.93826394971	NA	NA	7.20905738191649	NA	NA	NA	9.01208062580445	NA	NA	8.35372728304334	NA	NA	NA	NA	NA	-14.053290775756	NA	NA	NA	NA	7.35197728304334	NA	3.67212394971	NA	NA	NA	NA	-10.183400775756	NA	6.51675394971	NA	NA	6.32712728304334	NA	NA	NA	NA	NA	8.14139394971	NA	NA	NA	NA	NA	NA	NA	-8.51313077575598	NA	NA	NA	NA	NA	NA	-6.87089410908932	-7.75930744242265	NA	-9.51415410908932	NA	NA	-8.44528744242265	10.5390772830433	NA	NA	NA	NA	NA	NA	NA	-8.89221410908932	-12.1567891090893	NA	NA	NA	NA	NA	-9.47072410908932	10.3163606198032	-5.72406077575598	NA	NA	6.76143416206605	NA	NA	-8.63576744242265	9.95626062296093	-7.09492744242265	7.08657399717968	NA	NA	-8.52367410908932	NA	NA	NA	-6.76549410908932	7.44887394971	NA	NA	-9.50756077575598	11.0384422865172	NA	NA	NA	NA	NA	-7.60506410908932	NA	NA	NA	6.59487394971	-8.20002077575598	NA	NA	NA	NA	10.1885004328586	NA	NA	NA	NA	NA	NA	NA	NA	NA	NA	NA	NA	NA	NA	NA	6.93025709952524	19.2410337661919	NA	NA	NA	NA	NA	NA	4.94252376619191	5.98301043285857	1.27783709952524	NA	6.50212709952524	5.51344043285857	NA	NA	NA	NA	NA	6.34758376619191	8.6428337661919	NA	NA	NA	NA	NA	NA	NA	6.89677376619191	NA	NA	4.83633709952524	NA	NA	NA	11.2744004328586	NA	NA	NA	1.56781709952524	NA	NA	NA	NA	NA	NA	NA	NA	NA	6.16406376619191	NA	NA	NA	NA	NA	NA	NA	NA	7.16134043285858	NA	NA	NA	NA	NA	NA	NA	NA	NA	NA	NA	NA	4.84767043285857	NA	NA	6.11998043285857	NA	NA	NA	7.92148709952524	NA	NA	7.26313376619191	NA	NA	NA	NA	NA	NA	NA	NA	NA	NA	6.26290043285857	NA	2.58395709952524	NA	NA	NA	NA	NA	NA	5.42616043285858	NA	NA	5.23653376619191	NA	NA	NA	NA	NA	7.05080043285857	NA	NA	NA	NA	NA	NA	NA	NA	NA	NA	NA	NA	NA	NA	NA	NA	NA	NA	NA	NA	NA	9.45000043285857	NA	NA	NA	NA	NA	NA	NA	NA	NA	NA	NA	NA	NA	NA	NA	9.22576709952524	NA	NA	NA	5.67084043285857	NA	NA	NA	8.86566709952524	NA	5.99598043285857	NA	NA	NA	NA	NA	NA	NA	6.35828043285857	NA	NA	NA	9.94936543285857	NA	NA	NA	NA	NA	NA	NA	NA	NA	5.50428043285857	NA	NA	-18.722186940492	-12.838326940492	NA	10.0990896544616	NA	NA	NA	NA	NA	NA	-9.87463694049197	-10.8643802738253	NA	NA	NA	NA	NA	NA	NA	6.84142966606226	19.1522063211283	NA	NA	-9.5613202738253	-6.9578002738253	-10.4328202738253	NA	4.85369632112826	5.89418298779493	1.18900981853149	NA	6.41329988682576	5.4240296544616	NA	NA	-19.025244440492	NA	-9.9318302738253	6.25875632112827	8.55400632112826	NA	NA	NA	NA	NA	NA	NA	6.80794632112826	NA	NA	4.74657632112826	NA	NA	NA	11.1849896544616	NA	NA	NA	1.47898979839766	NA	NA	NA	NA	-9.8244502738253	NA	NA	NA	NA	6.07523632112826	NA	-9.44977694049197	NA	NA	NA	NA	NA	NA	7.0719296544616	NA	NA	NA	NA	NA	NA	NA	NA	NA	NA	NA	NA	4.75884298779493	NA	NA	6.03056982111549	NA	NA	NA	7.83265967036727	NA	NA	7.17430632112826	NA	NA	NA	NA	NA	-14.709696940492	NA	NA	NA	NA	6.1734896544616	NA	2.49419632112826	NA	NA	NA	NA	-10.839806940492	NA	5.33733298779493	NA	NA	5.14770632112826	NA	NA	NA	NA	NA	6.96197298779493	NA	NA	NA	NA	NA	NA	NA	-9.16953694049197	NA	NA	NA	NA	NA	NA	-7.5273002738253	-8.41571360715864	NA	-10.175776940492	NA	NA	-9.10169360715864	9.3605896544616	NA	NA	NA	NA	NA	NA	NA	-9.5486202738253	-12.818411940492	NA	NA	NA	NA	NA	-10.1271302738253	9.13693966024248	-6.38046694049197	NA	NA	5.58201334606213	NA	NA	-9.29217360715864	8.77683966556994	-7.75133360715864	5.90715306788132	NA	NA	-9.1800802738253	NA	NA	NA	-7.42190027382531	6.26945298779493	NA	NA	-10.163966940492	9.85995466031692	NA	NA	NA	NA	NA	-8.2614702738253	NA	NA	NA	5.41545298779493	-8.85642694049197	NA	-17.6838640763841	-11.8000040763841	NA	11.7760773480325	NA	NA	NA	NA	NA	NA	-8.83936407638407	-9.8291074097174	NA	NA	NA	NA	NA	NA	NA	8.51735068747886	20.8281273480325	NA	NA	-8.5260474097174	-5.9225274097174	-9.3975474097174	NA	6.52961734803255	7.57010401469922	2.86493076782264	NA	8.08922080381036	7.10101734803255	NA	NA	-17.9869215763841	NA	-8.8965574097174	7.93467734803255	10.2299273480325	NA	NA	NA	NA	NA	NA	NA	8.48386734803255	NA	NA	6.42420401469921	NA	NA	NA	12.8619773480326	NA	NA	NA	3.1549107572131	NA	NA	NA	NA	-8.7891774097174	NA	NA	NA	NA	7.75115734803255	NA	-8.41450407638407	NA	NA	NA	NA	NA	NA	8.74891734803255	NA	NA	NA	NA	NA	NA	NA	NA	NA	NA	NA	NA	6.43476401469921	NA	NA	7.70755743575732	NA	NA	NA	9.5085806897474	NA	NA	8.85022734803255	NA	NA	NA	NA	NA	-13.6744240763841	NA	NA	NA	NA	7.85047734803255	NA	4.17182401469922	NA	NA	NA	NA	-9.80453407638407	NA	7.01325401469922	NA	NA	6.82362734803255	NA	NA	NA	NA	NA	8.63789401469921	NA	NA	NA	NA	NA	NA	NA	-8.13426407638407	NA	NA	NA	NA	NA	NA	-6.49202740971741	-7.38044074305074	NA	-9.13745407638407	NA	NA	-8.06642074305074	11.0375773480325	NA	NA	NA	NA	NA	NA	NA	-8.5133474097174	-11.7800890763841	NA	NA	NA	NA	NA	-9.0918574097174	10.8128606844121	-5.34519407638407	NA	NA	7.2579342034884	NA	NA	-8.25690074305074	10.4527606872194	-6.71606074305074	7.5830740569008	NA	NA	-8.1448074097174	NA	NA	NA	-6.38662740971741	7.94537401469922	NA	NA	-9.12869407638407	11.5369423511147	NA	NA	NA	NA	NA	-7.22619740971741	NA	NA	NA	7.09137401469921	-7.82115407638407	NA	NA	NA	NA	11.1431716853008	NA	NA	NA	NA	NA	NA	NA	NA	NA	NA	NA	NA	NA	NA	NA	7.88489501863413	20.1956716853008	NA	NA	NA	NA	NA	NA	5.89716168530079	6.93764835196746	2.23247501863413	NA	7.45676501863413	6.4681116853008	NA	NA	NA	NA	NA	7.3022216853008	9.5975391272232	NA	NA	NA	NA	NA	NA	NA	7.8514116853008	-0.132174999522777	NA	5.79102835196746	NA	NA	NA	12.2295181694752	NA	NA	NA	2.52245501863413	NA	NA	0.459778333810558	NA	NA	NA	NA	NA	NA	7.1187016853008	NA	NA	NA	0.724031667143892	NA	NA	NA	NA	8.1160116853008	NA	NA	NA	NA	NA	NA	NA	NA	NA	0.108055000477226	NA	NA	5.80230835196746	NA	NA	7.0746516853008	NA	NA	NA	8.87612501863413	NA	NA	8.2177716853008	NA	NA	NA	NA	NA	NA	NA	NA	NA	NA	7.2175716853008	NA	3.53864835196746	NA	NA	NA	-15.3595949995228	NA	4.77618833381056	6.38079835196746	NA	NA	6.1911716853008	NA	NA	NA	NA	NA	8.00543835196746	NA	NA	NA	NA	NA	NA	NA	NA	NA	NA	NA	NA	NA	NA	NA	NA	NA	NA	NA	NA	NA	10.4046716853008	-16.5470516661894	NA	NA	NA	NA	NA	NA	-0.246044999522777	NA	NA	NA	NA	NA	NA	NA	10.1804050186341	NA	NA	NA	6.62547835196746	NA	NA	NA	9.82030501863413	NA	6.95061835196746	NA	NA	NA	NA	NA	1.78776166714389	NA	7.31291835196746	NA	NA	NA	10.9040366853008	NA	NA	NA	NA	NA	NA	NA	NA	NA	6.45980546607344	NA	NA	-153.713315693842	-144.784292360509	NA	NA	NA	NA	NA	NA	-145.275225693842	-147.335732360509	-136.836422360509	-141.872087360509	-139.068372360509	-141.106205693842	NA	NA	NA	NA	NA	-142.256012360509	NA	NA	NA	-142.850175693842	NA	-151.075505693842	NA	-140.432945693842	NA	NA	NA	-141.216597360509	NA	-145.632325693842	NA	NA	NA	NA	NA	NA	-141.427842360509	NA	NA	NA	-135.431055693842	NA	NA	-142.762869027176	-141.725022360509	NA	NA	NA	NA	NA	NA	NA	NA	NA	NA	NA	NA	-139.580137360509	NA	-140.881095693842	-139.834892360509	NA	NA	NA	NA	NA	NA	NA	-141.646702360509	-140.557872360509	-139.190089027176	NA	NA	NA	NA	-142.726852360509	NA	NA	NA	NA	-141.683569027176	NA	NA	NA	NA	NA	NA	-139.475422360509	-138.426755693842	NA	NA	NA	NA	NA	NA	-143.150929027176	-141.913089027176	-143.583412360509	NA	-135.802055693842	NA	NA	NA	-138.223022360509	-140.494162360509	-140.715342360509	-142.361669027176	-139.442955693842	NA	-143.574822360509	NA	NA	-142.054955693842	NA	-141.794539027176	NA	NA	NA	-139.899125693842	NA	NA	NA	NA	-142.461347360509	NA	-140.867589027176	NA	NA	NA	NA	NA	NA	NA	-139.039342360509	NA	-141.484925693842	NA	NA	NA	-141.307852360509	NA	NA	NA	NA	-141.330065693842	NA	NA	NA	NA	NA	NA	NA	NA	NA	-140.803479027176	NA	NA	NA	NA	NA	NA	NA	NA	NA	NA	NA	NA	NA	NA	NA	NA	NA	NA	NA	-139.701827360509	-140.922757360509	NA	-141.105275693842	-141.633102360509	-141.644065693842	NA	-139.557455693842	NA	-140.750332360509	NA	NA	-140.548595693842	NA	NA	-141.106847360509	-139.825575693842	NA	NA	-141.183302360509	NA	NA	NA	NA	NA	NA	NA	NA	NA	NA	NA	NA	NA	NA	NA	NA	NA	NA	-131.788239223799	NA	NA	NA	-138.092799223799	NA	NA	NA	-152.610905890465	NA	NA	NA	NA	-138.126932557132	NA	NA	NA	NA	-139.917415890465	NA	NA	NA	NA	NA	NA	-138.244085890465	NA	NA	NA	NA	NA	NA	NA	NA	NA	NA	-144.514352557132	-138.389579223799	NA	NA	NA	NA	NA	-136.459272557132	-143.938342557132	-137.896202557132	NA	NA	NA	NA	NA	NA	NA	-138.186289223799	NA	NA	-138.078949223799	NA	NA	NA	NA	NA	NA	NA	NA	NA	NA	NA	-139.420899223799	NA	NA	-138.604322557132	NA	NA	NA	NA	NA	NA	NA	-138.806425890465	-136.980039223799	NA	NA	-137.559897557132	NA	-141.991839223799	NA	-143.136377557132	NA	NA	-142.929415890465	NA	NA	NA	NA	NA	NA	-139.291919223799	NA	NA	NA	NA	NA	NA	NA	NA	NA	NA	NA	-140.254635890465	NA	NA	NA	NA	NA	NA	NA	NA	NA	NA	NA	NA	NA	NA	-139.209702557132	NA	NA	NA	NA	NA	NA	NA	NA	NA	NA	NA	NA	-138.098325890465	NA	NA	NA	NA	NA	NA	NA	-138.498595890465	NA	NA	NA	NA	NA	-136.735372557132	NA	NA	NA	NA	NA	NA	NA	NA	NA	NA	NA	NA	NA	NA	NA	-138.272837557132	NA	NA	NA	NA	NA	NA	NA	NA	NA	NA	NA	NA	NA	NA	NA	NA	NA	NA	NA	NA	NA	NA	NA	NA	NA	NA	NA	NA	NA	NA	NA	NA	NA	NA	NA	NA	NA	NA	NA	NA	NA	NA	NA	NA	NA	NA	NA	NA	NA	NA	NA	NA	NA	NA	NA	NA	NA	NA	NA	NA	NA	NA	NA	NA	NA	NA	NA	NA	NA	NA	NA	NA	NA	NA	NA	NA	NA	NA	NA	NA	NA	NA	NA	NA	NA	NA	NA	NA	NA	NA	NA	NA	NA	NA	NA	NA	NA	NA	NA	NA	NA	NA	NA	NA	NA	NA	NA	NA	NA	NA	NA	NA	NA	NA	NA	NA	NA	NA	NA	NA	NA	NA	NA	NA	NA	NA	NA	NA	NA	NA	NA	NA	NA	NA	NA	NA	NA	NA	NA	NA	NA	NA	NA	NA	NA	NA	NA	NA	NA	NA	NA	NA	NA	NA	NA	NA	NA	NA	NA	NA	NA	NA	NA	NA	NA	NA	NA	NA	NA	NA	NA	NA	NA	NA	NA	NA	NA	NA	NA	NA	NA	NA	NA	NA	NA	NA	NA	NA	NA	NA	NA	NA	NA	NA	NA	NA	NA	NA	NA	NA	NA	NA	NA	NA	NA	NA	NA	NA	NA	NA	NA	NA	NA	NA	NA	NA	NA	NA	NA	NA	NA	NA	NA	NA	NA	NA	NA	NA	NA	NA	NA	NA	NA	NA	NA	NA	NA	NA	NA	NA	NA	NA	NA	NA	NA	NA	NA	NA	NA	NA	NA	NA	NA	NA	NA	NA	NA	NA	NA	NA	NA	NA	NA	NA	NA	NA	NA	NA	NA	NA	NA	NA	NA	NA	NA	NA	NA	NA	NA	NA	NA	NA	NA	NA	NA	NA	NA	NA	NA	NA	NA	NA	NA	NA	NA	NA	NA	NA	NA	NA	NA	NA	NA	NA	NA	NA	NA	NA	NA	NA	NA	NA	NA	NA	NA	NA	NA	NA	NA	NA	NA	NA	NA	NA	NA	NA	NA	NA	NA	NA	NA	NA	NA	NA	NA	NA	NA	NA	NA	NA	NA	NA	NA	NA	NA	NA	NA	NA	NA	NA	NA	NA	NA	NA	NA	NA	NA	NA	NA	NA	NA	NA	NA	NA	NA	NA	NA	NA	NA	NA	NA	NA	NA	NA	NA	NA	NA	NA	NA	NA	NA	NA	NA	NA	NA	NA	NA	NA	NA	NA	NA	NA	NA	NA	NA	NA	NA	NA	NA	NA	NA	NA	NA	NA	NA	NA	NA	NA	NA	NA	NA	NA	NA	NA	NA	NA	NA	NA	NA	NA	NA	NA	NA	NA	NA	NA	NA	NA	NA	NA	NA	NA	NA	NA	NA	NA	NA	NA	NA	NA	NA	NA	NA	NA	NA	NA	NA	NA	NA	NA	NA	NA	NA	NA	NA	NA	NA	NA	NA	NA	NA	NA	NA	NA	NA	NA	NA	NA	NA	NA	NA	NA	NA	NA	NA	NA	NA	NA	NA	NA	NA	NA	NA	NA	NA	NA	NA	NA	NA	NA	NA	NA	NA	NA	NA	NA	NA	NA	NA	NA	NA	NA	NA	NA	NA	NA	NA	NA	NA	NA	NA	NA	NA	NA	NA	NA	NA	NA	NA	NA	NA	NA	NA	NA	NA	NA	NA	NA	NA	NA	NA	NA	NA	NA	NA	NA	NA	NA	NA	NA	NA	NA	NA	NA	NA	NA	NA	NA	NA	NA	NA	NA	NA	NA	NA	NA	NA	NA	NA	NA	NA	NA	NA	NA	NA	NA	NA	NA	NA	NA	NA	NA	NA	NA	NA	NA	NA	NA	NA	NA	NA	NA	NA	NA	NA	NA	NA	NA	NA	NA	NA	NA	NA	NA	NA	NA	NA	NA	NA	NA	NA	NA	NA	NA	NA	NA	NA	NA	NA	NA	NA	NA	NA	NA	NA	NA	NA	NA	NA	NA	NA	NA	NA	NA	NA	NA	NA	NA	NA	NA	NA	NA	NA	NA	NA	NA	NA	NA	NA	NA	NA	NA	NA	NA	NA	NA	NA	NA	NA	NA	NA	NA	NA	NA	NA	NA	NA	NA	NA	NA	NA	NA	NA	NA	NA	NA	NA	NA	NA	NA	NA	NA	NA	NA	NA	NA	NA	NA	NA	NA	NA	NA	NA	NA	NA	NA	NA	NA	NA	NA	NA	NA	NA	NA	NA	NA	NA	NA	NA	NA	NA	NA	NA	NA	NA	NA	NA	NA	NA	NA	NA	NA	NA	NA	NA	NA	NA	NA	NA	NA	NA	NA	NA	NA	NA	NA	NA	NA	NA	NA	NA	NA	NA	NA	NA	NA	NA	NA	NA	NA	NA	NA	NA	NA	NA	NA	NA	NA	NA	NA	NA	NA	NA	NA	NA	NA	NA	NA	NA	NA	NA	NA	NA	NA	NA	NA	NA	NA	NA	NA	NA	NA	NA	NA	NA	NA	NA	NA	NA	NA	NA	NA	NA	NA	NA	NA	NA	NA	NA	NA	NA	NA	NA	NA	NA	NA	NA	NA	NA	NA	NA	NA	NA	NA	NA	NA	NA	NA	NA	NA	NA	NA	NA	NA	NA	NA	NA	NA	NA	NA	NA	NA	NA	NA	NA	NA	NA	NA	NA	NA	-5.43987537657203	NA	-8.90157537657203	-7.38563537657203	NA	NA	NA	NA	NA	NA	-6.68540537657203	-7.67760537657203	NA	NA	NA	NA	NA	NA	NA	NA	NA	-6.61289037657203	-6.24766537657203	-18.9639320432387	NA	NA	-4.50949204323869	NA	NA	NA	NA	NA	-6.02997537657203	NA	-4.51857537657203	-8.22878870990536	NA	-5.78102537657203	NA	NA	NA	NA	NA	NA	NA	NA	NA	NA	-13.1065420432387	NA	NA	-15.374642376572	NA	NA	NA	NA	-11.367455376572	-8.64752537657203	NA	-6.41540537657203	NA	NA	NA	NA	NA	NA	NA	NA	NA	-8.12013537657203	NA	NA	NA	NA	-6.79759537657203	NA	-7.95255870990536	NA	NA	NA	NA	-8.7299620432387	NA	-6.67192870990536	NA	NA	-7.77481870990536	NA	NA	NA	NA	-8.26935037657203	NA	NA	NA	NA	NA	-5.84234037657203	NA	NA	NA	-0.162292043238697	NA	-37.957625376572	NA	NA	NA	-7.86947870990536	NA	NA	-7.4738520432387	NA	NA	NA	-7.96003870990537	NA	NA	NA	NA	NA	NA	NA	NA	NA	NA	NA	NA	-6.7604220432387	-7.88298537657203	NA	-8.26173870990536	NA	-8.37697037657203	NA	NA	NA	NA	-8.62099537657203	NA	NA	NA	-7.27568870990536	NA	NA	NA	NA	NA	NA	NA	NA	NA	-6.90933537657203	NA	NA	NA	-11.2218687099054	-7.1114620432387	NA	NA	NA	NA	NA	-3.87427537657203	NA	NA	NA	NA	NA	-7.72141870990536	NA	NA	-11.9302587099054	NA	-7.7083920432387	-6.6136520432387	-8.5885820432387	-6.86359537657203	NA	-8.26078537657203	-7.09345037657203	NA	NA	NA	-9.00942870990536	NA	NA	NA	NA	NA	NA	NA	NA	-7.42933870990536	NA	-7.32631537657203	NA	NA	NA	NA	-6.83441870990536	NA	NA	NA	NA	NA	NA	NA	NA	NA	NA	NA	NA	NA	NA	NA	NA	NA	NA	NA	NA	NA	NA	NA	NA	NA	NA	NA	NA	NA	NA	NA	NA	NA	NA	NA	NA	NA	NA	NA	NA	NA	NA	NA	NA	NA	NA	NA	NA	NA	NA	NA	NA	NA	NA	NA	NA	NA	NA	NA	NA	NA	NA	NA	NA	NA	NA	NA	NA	NA	NA	NA	NA	NA	NA	NA	NA	NA	NA	NA	NA	NA	NA	NA	NA	NA	NA	NA	NA	NA	NA	NA	NA	NA	NA	NA	NA	NA	NA	NA	NA	NA	NA	NA	NA	NA	NA	NA	NA	NA	NA	NA	NA	NA	NA	NA	NA	NA	NA	NA	NA	NA	NA	NA	NA	NA	NA	NA	NA	NA	NA	NA	NA	NA	NA	NA	NA	NA	NA	NA	NA	NA	NA	NA	NA	NA	NA	NA	NA	NA	NA	NA	NA	NA	NA	NA	NA	NA	NA	NA	NA	NA	NA	NA	NA	NA	NA	NA	NA	NA	NA	NA	NA	NA	NA	NA	NA	NA	NA	NA	NA	NA	NA	NA	NA	NA	NA	NA	NA	NA	NA	NA	NA	NA	NA	NA	NA	NA	NA	NA	NA	NA	NA	NA	NA	NA	10.5385396596813	NA	NA	NA	NA	NA	NA	NA	7.70731968221101	NA	NA	NA	NA	NA	NA	NA	7.80094923664937	21.2787224396378	NA	NA	NA	NA	NA	NA	5.28149632634799	6.32198299301466	1.61680965968132	NA	6.84109965968132	5.86347965968132	NA	NA	NA	NA	NA	6.68655632634799	9.23732835409394	NA	NA	NA	NA	NA	NA	NA	7.23574632634799	NA	NA	5.19301632634799	NA	NA	4.73206968221101	11.6244396596813	NA	NA	NA	1.90678965968132	NA	NA	NA	NA	NA	NA	NA	NA	NA	6.50303632634799	NA	NA	NA	NA	NA	NA	NA	NA	7.51137965968132	NA	NA	NA	NA	NA	NA	NA	NA	NA	NA	NA	NA	8.96372509444979	10.3127730155443	NA	6.47001965968132	NA	NA	NA	8.26045965968132	NA	NA	7.60210632634799	NA	7.47106968221101	NA	4.45545634887768	NA	NA	8.93792634887768	NA	NA	NA	6.61293965968132	NA	2.94063632634799	NA	NA	NA	NA	NA	NA	7.11513963554895	NA	NA	5.57550632634799	NA	NA	NA	NA	NA	7.38977299301466	NA	NA	NA	NA	NA	NA	NA	NA	NA	NA	NA	NA	NA	NA	NA	8.65430634887768	NA	NA	NA	NA	NA	9.80003965968132	NA	NA	NA	NA	8.95032634887768	NA	NA	NA	NA	NA	NA	NA	NA	NA	NA	9.56473965968132	NA	3.85214634887768	8.08046301554434	6.00981299301466	NA	NA	NA	9.20463965968132	9.03820301554434	6.33495299301466	NA	8.78491968221101	NA	NA	NA	NA	NA	6.69725299301466	NA	NA	NA	10.2994046596813	NA	NA	NA	NA	NA	NA	NA	NA	NA	5.84325299301466	8.16574634887768	8.97723301554434	NA	NA	-13.0718600159964	10.4631543119502	NA	-10.9373666826631	NA	-9.68899208933045	-3.7701119723396	-3.20716875599711	NA	7.52456383869979	NA	NA	NA	NA	-11.8582066826631	-11.3574166826631	NA	7.68663652807498	21.1157883842347	NA	NA	NA	NA	NA	-14.2709466826631	5.21442764528358	6.25491431195025	1.54974097861691	NA	6.77403097861691	5.7880943330422	NA	NA	NA	-10.3450166826631	-9.88807668266306	6.61948764528358	9.14470882642147	NA	NA	NA	NA	-8.56452668266306	NA	-6.9118200159964	7.16867764528358	NA	-8.63427668266306	5.11264097861691	NA	NA	4.54635457066143	11.5490543119502	NA	NA	-11.3759900159964	1.83972097861691	NA	NA	NA	-10.9969766826631	NA	-8.5210400159964	NA	NA	NA	6.43596764528358	NA	NA	-10.3337233493297	NA	NA	NA	NA	NA	7.43599431195025	NA	NA	NA	NA	NA	NA	NA	-9.36155668266306	1.28198457733622	NA	NA	NA	8.78088924920126	10.1270579039948	NA	6.39463435962275	NA	NA	NA	8.19339097861691	NA	NA	7.53712348693233	NA	7.28535457066143	NA	4.26974226537295	NA	NA	8.7522112373281	NA	-9.88286334932973	NA	6.53755431195025	NA	2.86026232431409	NA	NA	NA	-26.5930000159964	-7.2360200159964	NA	6.96155935439016	NA	-10.9372500159964	5.50843764528358	NA	NA	NA	NA	NA	7.32270431195025	NA	NA	-10.0716466826631	NA	NA	-9.8261000159964	NA	-10.4162316826631	-9.4910900159964	NA	-7.88618668266306	0.19197457733622	NA	-10.7079966826631	NA	8.4685912373281	NA	NA	NA	NA	NA	9.72465431195025	NA	NA	-20.4552366826631	NA	8.7646112373281	NA	NA	NA	NA	1.71751124400289	3.30509124400289	NA	NA	-9.26248334932973	-9.80288668266306	9.4976709884435	NA	3.6664312373281	7.89473126039314	5.94274431195025	NA	-13.9351500159964	-10.1806500159964	9.13757099040125	8.85248790399477	6.33811201549753	-9.0494300159964	8.59920460952762	NA	NA	NA	NA	NA	6.63018431195025	NA	1.30122791066955	NA	10.2240193119502	NA	NA	3.24739124400289	NA	NA	-9.97621668266306	NA	NA	NA	5.77618431195025	7.98003128699016	8.79151791798852	NA	NA	NA	11.1404660540268	NA	NA	4.32556109192729	NA	NA	2.46616109192729	NA	9.1700767505228	NA	NA	12.4063010919273	NA	NA	NA	NA	8.25324321394856	21.551327809304	NA	NA	NA	5.65012109192729	-0.938908908072706	NA	5.89115605402684	6.93164272069351	3.63961924605435	9.9752610919273	7.45075938736018	6.46540605402684	NA	NA	NA	NA	NA	10.0804669494073	9.76473351232295	NA	NA	NA	7.27276775859396	NA	NA	12.429367758594	8.49741822827614	7.67687442526063	NA	5.79030272069351	10.087577758594	NA	5.61454718609542	13.6736011625469	NA	9.11764775859396	9.16197775859396	10.6607581840595	NA	NA	NA	NA	8.51578775859396	NA	NA	9.2740210919273	8.8262110919273	8.97462429317278	4.00448109192729	NA	NA	NA	NA	NA	NA	NA	8.11330605402684	8.86654775859396	NA	8.03424775859396	7.99799109192729	8.47939775859396	9.3495910919273	NA	NA	NA	NA	10.175977758594	9.09350442526063	9.154576539073	10.4913648276081	NA	8.35580191124728	NA	NA	6.2270310919273	9.3478271828029	NA	NA	8.21176605402684	NA	7.64966149427474	NA	4.63404816094141	NA	NA	10.3949842524198	NA	8.5169810919273	10.824967758594	7.21486605402684	8.68240775859396	4.2803760644396	NA	-7.5611889080727	NA	NA	NA	14.117267758594	8.42003425208873	NA	NA	7.3847636623493	8.16059775859396	7.21431775859396	NA	NA	6.16131442526063	7.99943272069351	NA	8.34783442526063	NA	NA	7.66726775859396	8.14469775859396	NA	NA	NA	7.82243775859396	NA	8.8167810919273	NA	NA	NA	8.8328981609414	NA	7.28125442526063	NA	NA	NA	10.4019660540268	NA	NA	NA	NA	9.8164385602814	NA	NA	NA	NA	NA	NA	NA	NA	8.63892775859396	NA	11.2163920615855	NA	4.03073816094141	9.03536596934414	6.61947272069351	NA	NA	NA	11.6175974815748	9.21679482760807	10.2186270021393	NA	9.76646146155343	NA	NA	8.2628510919273	NA	NA	7.30691272069351	-15.518632241406	NA	NA	10.9474533075225	NA	NA	NA	NA	NA	8.8581110919273	NA	8.56880442526063	10.5472010919273	9.08930440810046	9.4965431380771	9.15582482760807	NA	NA	NA	10.0513892038421	NA	NA	3.69966789744421	NA	NA	1.84026789744421	NA	8.22000123077754	NA	NA	11.7804078974442	NA	NA	NA	NA	6.78829587050875	19.0990725371754	NA	NA	NA	5.02422789744421	-1.56480210255579	NA	4.80056253717542	5.84104920384208	2.91891307403134	9.34936789744421	6.36016587050875	5.37632920384208	NA	NA	NA	NA	NA	9.43134560512264	8.50087253717542	NA	NA	NA	6.64687456411088	NA	NA	11.8034745641109	7.65629734399397	7.05098123077754	NA	4.70213587050875	9.46168456411088	NA	4.30613123077754	12.9564679997856	NA	8.48420456411088	8.53608456411088	10.0347570550672	NA	NA	NA	NA	7.88989456411088	NA	NA	8.64812789744421	8.20031789744421	8.278426507106	3.37858789744421	NA	NA	NA	NA	NA	NA	NA	7.02422920384208	8.24065456411088	NA	7.40835456411088	7.37209789744421	7.84595456411088	8.72369789744421	NA	NA	NA	NA	9.55008456411088	8.46761123077754	4.70570920384208	NA	NA	7.62156806344934	NA	NA	5.60113789744421	8.4561806808085	NA	NA	7.12117253717542	NA	NA	NA	NA	NA	NA	9.44271789744421	NA	7.89108789744421	10.1990745641109	6.12578920384208	8.05651456411088	3.4606905762987	NA	-8.18708210255579	NA	NA	NA	13.4838245641109	7.45410841876702	NA	NA	6.64009604808401	7.53470456411088	6.58842456411088	NA	NA	5.53542123077754	6.90883920384208	NA	7.72194123077754	NA	NA	7.04137456411088	7.51880456411088	NA	NA	NA	7.19654456411088	NA	8.19088789744421	NA	NA	NA	NA	NA	6.65536123077754	NA	NA	NA	9.31288920384208	NA	NA	NA	NA	8.48418956411088	NA	NA	NA	NA	NA	NA	NA	NA	8.01303456411088	NA	10.4499608989223	NA	NA	7.79687789744421	5.52887920384208	NA	NA	NA	10.9285137212451	NA	9.57856438565977	NA	8.54635123077754	NA	NA	7.63695789744421	NA	NA	6.21631920384208	-16.1445254358891	NA	NA	9.88458469344102	NA	NA	NA	NA	NA	8.2322178974442	NA	7.94291123077754	9.92130789744421	8.43643131397745	8.49094123077754	NA	NA	NA	NA	9.9619784254451	NA	NA	NA	NA	NA	NA	NA	7.23195273695029	NA	NA	NA	NA	NA	NA	NA	7.27018659733422	20.7867416897946	NA	NA	NA	NA	NA	NA	4.71173509211177	5.75222175877844	1.04704842544511	NA	6.27133842544511	5.2869184254451	NA	NA	NA	NA	NA	6.11679509211177	8.68964335846711	NA	NA	NA	NA	NA	NA	NA	6.66598509211177	NA	NA	4.61237509211177	NA	NA	4.25670273695029	11.0478784254451	NA	NA	NA	1.33702842544511	NA	NA	NA	NA	NA	NA	NA	NA	NA	5.93327509211177	NA	NA	NA	NA	NA	NA	NA	NA	6.93481842544511	NA	NA	NA	NA	NA	NA	NA	NA	NA	NA	NA	NA	8.48629423485672	9.83740607028362	NA	5.8934584254451	NA	NA	NA	7.6906984254451	NA	NA	7.03234509211177	NA	6.99570273695029	NA	3.98008940361696	NA	NA	8.46255940361696	NA	NA	NA	6.0363784254451	NA	2.35999509211177	NA	NA	NA	NA	NA	NA	6.61614453943805	NA	NA	5.00574509211177	NA	NA	NA	NA	NA	6.82001175877844	NA	NA	NA	NA	NA	NA	NA	NA	NA	NA	NA	NA	NA	NA	NA	8.17893940361696	NA	NA	NA	NA	NA	9.2234784254451	NA	NA	NA	NA	8.47495940361696	NA	NA	NA	NA	NA	NA	NA	NA	NA	NA	8.9949784254451	NA	3.37677940361696	7.60276273695029	5.44005175877844	NA	NA	NA	8.6348784254451	8.56283607028363	5.76519175877844	NA	8.30955273695029	NA	NA	NA	NA	NA	6.12749175877844	NA	NA	NA	9.7228434254451	NA	NA	NA	NA	NA	NA	NA	NA	NA	5.27349175877844	7.69037940361696	8.50186607028362	-18.944131940492	NA	-12.5947042934827	11.6389661190161	NA	-10.4600609601493	5.29235174380958	NA	-9.530387626816	3.43284047252382	NA	9.90861719421597	NA	NA	13.3729804815079	NA	-11.3810509601493	-10.8801109601493	NA	8.55025764812475	21.4849897993461	NA	NA	-10.2496702738253	6.61680111181803	0.0277848629425085	-13.7937909601493	6.57488334785927	7.42814289349585	4.51056658057403	10.9419404725238	7.94725945234939	6.9639061295041	NA	7.22577428618719	-18.3221742738253	-9.86786096014934	-8.77883712230987	11.0237010876267	10.1646540853684	NA	NA	-7.1665002738253	8.23944713919048	-8.08737096014934	NA	13.3960471416318	9.24664925020003	8.64355380585715	-8.15712096014934	6.29000278568272	11.0542571391905	4.58438428618719	6.12799459782531	14.5482321777792	NA	10.0802771391905	10.1286571399282	11.6273286331047	NA	NA	NA	-10.5198209601493	9.48246714315442	-8.04388429348268	NA	10.2407004725238	9.79289047252382	9.87544446399825	4.97116047252382	NA	-9.856567626816	NA	NA	NA	4.75917428618718	NA	8.61180611901606	9.83322714542773	NA	9.00092713919048	8.96467047252382	9.4420271391905	10.3162704725238	NA	-8.88440096014934	NA	NA	11.1426571403552	10.0601838058572	8.83337574276317	10.1234779234677	NA	9.24644958956578	NA	NA	7.19371047252382	10.0476991783607	NA	0.898360952853851	8.70826611901606	NA	7.28177459013433	-3.69960027382531	4.26616291942017	NA	0.407384286187185	11.1320589857126	NA	9.48366047878205	11.7916471391905	7.71336611901606	9.6615874809855	5.05155366601238	NA	-6.59450952747618	-9.85516694049197	-26.1158442934827	-6.75886429348267	15.0998410504571	9.13122114677246	-9.81034360715864	-10.4600942934827	8.23150301572351	9.12727713919049	8.20143217444332	NA	-9.33931694049197	7.12799380585715	8.49593278568272	NA	9.31451380585715	-9.59449096014934	5.82448928618718	8.63394713919049	9.11137714880183	NA	5.90118457011291	-9.01393429348268	8.7891171391905	-7.40903096014934	9.78346047252382	NA	-10.2308409601493	6.31154428618718	8.55438429044324	NA	8.27284796175044	NA	NA	-9.15114360715864	10.9004661190161	NA	4.60704095285385	-19.9780809601493	NA	10.364195273261	NA	NA	5.60417106494711	NA	7.94495431376315	NA	NA	-1.77293360715864	9.60560714949241	-9.32558096014934	12.0501409771978	-4.77250027382531	6.5762732110709	9.6252267323498	7.11597278568272	NA	-2.95543158079726	-8.84077392276802	12.5290913057111	8.84890792346766	11.1865134618502	8.54525432299599	10.3325767450452	5.58980590130062	5.72514761952052	9.22953047252382	NA	NA	7.80341278568272	-14.5519528608095	-8.56044694049197	NA	11.4728691531523	NA	NA	NA	NA	NA	9.82479047657664	NA	9.53548380585715	11.5138804725238	10.028751252327	10.1982652556519	8.78793794609925	NA	NA	NA	11.0060604562843	NA	NA	4.16566564583311	NA	NA	2.30626564583311	NA	8.68599897916644	NA	NA	12.2464056458331	NA	NA	NA	NA	7.74293378961764	20.0537104562843	NA	NA	NA	5.49022564583311	-1.09880435416689	NA	5.7552004562843	6.79568712295097	3.48560315572815	9.8153656458331	7.31480378961764	6.3310004562843	NA	NA	NA	NA	NA	9.92206712112266	9.4555104562843	NA	NA	NA	7.11287231249977	NA	NA	12.2694723124998	8.35006684420273	7.51697897916644	NA	5.65682712295097	9.92768231249977	NA	4.77212897916644	13.5197601354603	NA	8.95851897916644	9.00208231249977	10.5008697735524	NA	NA	NA	NA	8.35589231249977	NA	NA	9.1141256458331	8.6663156458331	8.81951855065755	3.84458564583311	NA	NA	NA	NA	NA	NA	NA	7.9789004562843	8.70665231249977	NA	7.87435231249977	7.8380956458331	8.32026897916644	9.18969564583311	NA	NA	NA	NA	10.0160823124998	8.93360897916644	5.66034712295097	NA	NA	8.20303162182087	NA	NA	6.06713564583311	9.20313361581252	NA	NA	8.0758104562843	NA	NA	NA	NA	NA	NA	9.9087156458331	NA	8.3570856458331	10.6650723124998	7.0804604562843	8.52251231249977	4.13314209192744	NA	-7.72108435416689	NA	NA	NA	13.9581389791664	7.98958523824517	NA	NA	7.23214218008953	8.00070231249977	7.05442231249977	NA	NA	6.00141897916644	7.86347712295097	NA	8.18793897916644	NA	NA	7.50737231249977	7.98480231249977	NA	NA	NA	7.66254231249977	NA	8.6568856458331	NA	NA	NA	NA	NA	7.12135897916644	NA	NA	NA	10.2675604562843	NA	NA	NA	NA	8.95850397916644	NA	NA	NA	NA	NA	NA	NA	NA	8.47903231249977	NA	11.0650070013603	NA	NA	8.2628756458331	6.48351712295097	NA	NA	NA	11.4616858807119	NA	10.0596482931708	NA	9.01234897916644	NA	NA	8.1029556458331	NA	NA	7.17095712295097	-15.6785276875002	NA	NA	10.8119126359644	NA	NA	NA	NA	NA	8.6982156458331	NA	8.40890897916644	10.3873056458331	8.93114269951543	8.95693897916644	NA	NA	NA	NA	10.7434222137354	NA	NA	NA	NA	NA	NA	NA	7.85582738510356	NA	NA	NA	NA	-83.7718430326011	NA	NA	7.98293219444224	21.4379197440282	NA	NA	NA	NA	NA	-82.9759996992678	5.48709554706874	6.5275822137354	1.82240888040207	NA	7.04669888040207	6.0683622137354	NA	NA	NA	NA	NA	6.89215554706874	9.43033576953136	NA	NA	-82.5502896992678	NA	NA	-77.9097796992678	NA	7.44134554706874	NA	-79.1912463659345	5.39746888040207	NA	NA	4.88057738510357	11.8293222137354	NA	NA	NA	2.11238888040207	NA	NA	NA	NA	NA	NA	NA	NA	NA	6.70863554706874	NA	NA	NA	NA	NA	NA	NA	NA	7.7162622137354	-78.0187830326011	NA	NA	-79.3818396992678	NA	NA	NA	NA	NA	NA	NA	-78.7887696992678	9.11357670695855	10.4612807184369	NA	6.6749022137354	NA	NA	-81.2768130326011	8.46605888040207	NA	NA	7.80770554706874	NA	7.61957738510357	NA	4.60396405177023	NA	NA	9.08643405177023	NA	NA	NA	6.8178222137354	NA	3.14508888040207	NA	NA	NA	NA	NA	NA	7.2787634760574	NA	NA	5.78110554706874	NA	-79.5680396992678	NA	NA	NA	7.5953722137354	NA	NA	NA	-77.4523930326011	NA	NA	NA	NA	NA	NA	NA	NA	NA	NA	-74.8028463659345	8.80281405177023	NA	NA	NA	-78.5960063659345	NA	10.0049222137354	NA	NA	NA	NA	9.09883405177023	-80.4914730326011	NA	NA	NA	-78.5274730326011	-77.6392696992678	NA	NA	-77.9358696992678	-77.8355163659345	9.77033888040207	NA	4.00065405177023	8.22780405177023	6.2154122137354	-79.885483032601	-82.0187863659345	NA	9.41023888040207	9.1867107184369	6.5405522137354	NA	8.93342738510357	-76.5970463659345	NA	NA	-78.7504730326011	-76.2995463659345	6.9028522137354	NA	NA	NA	10.5042872137354	NA	NA	NA	-78.6515696992678	NA	-75.9990463659345	-78.8609230326011	-79.4345096992678	NA	6.0488522137354	8.31425405177023	9.1257407184369	NA	NA	NA	11.420733955812	NA	NA	NA	NA	NA	NA	NA	8.22013430871687	NA	NA	NA	NA	-83.1847829021902	NA	NA	8.5451682673912	21.8701355482234	NA	NA	NA	NA	NA	-82.3887062355235	6.163823955812	7.20431062247867	2.49913728914534	NA	7.72342728914534	6.745673955812	NA	NA	NA	NA	NA	7.568883955812	10.0474510254367	NA	NA	-81.9629962355235	NA	NA	-77.3224862355236	NA	8.118073955812	NA	-78.6039529021902	6.07513062247867	NA	NA	5.24488430871687	12.506633955812	NA	NA	NA	2.78911728914534	NA	NA	NA	NA	NA	NA	NA	NA	NA	7.385363955812	NA	NA	NA	NA	NA	NA	NA	NA	8.393573955812	-77.4314895688569	NA	NA	-78.7945462355235	NA	NA	NA	NA	NA	NA	NA	-78.2014762355235	9.48671996102948	10.8255876420502	NA	7.352213955812	NA	NA	-80.6895195688569	9.14278728914534	NA	NA	8.484433955812	NA	7.98388430871687	NA	4.96827097538354	NA	NA	9.45074097538354	NA	NA	NA	7.495133955812	NA	3.82275062247867	NA	NA	NA	NA	NA	NA	7.73760416887558	NA	NA	6.457833955812	NA	-78.9807462355235	NA	NA	NA	8.27210062247867	NA	NA	NA	-76.8650995688569	NA	NA	NA	NA	NA	NA	NA	NA	NA	NA	-74.2155529021902	9.16712097538354	NA	NA	NA	-78.0087129021902	NA	10.682233955812	NA	NA	NA	NA	9.46314097538354	-79.9041795688569	NA	NA	NA	-77.9401795688569	-77.0519762355235	NA	NA	-77.3485762355236	-77.2485962355235	10.4470672891453	NA	4.36496097538354	8.5876776420502	6.89214062247867	-79.2984229021902	-81.4314929021902	NA	10.0869672891453	9.5510176420502	7.21728062247867	NA	9.29773430871687	-76.0097529021902	NA	NA	-78.1631795688569	-75.7122529021902	7.57958062247867	NA	NA	NA	11.181598955812	NA	NA	NA	-78.0642762355235	NA	-75.4117529021902	-78.2736295688569	-78.8472162355235	NA	6.72558062247867	8.67856097538354	9.4900476420502	NA	NA	NA	10.3316571056272	NA	NA	NA	NA	NA	NA	NA	NA	NA	NA	NA	NA	NA	NA	NA	7.06096377229391	19.3717404389606	NA	NA	NA	NA	NA	NA	5.07323043896057	6.11371710562724	1.40854377229391	NA	6.63283377229391	5.65659710562724	NA	NA	NA	NA	NA	6.47829043896057	8.77354043896057	NA	NA	NA	NA	NA	NA	NA	7.02748043896057	NA	NA	4.98696377229391	NA	NA	NA	11.4175571056272	NA	NA	NA	1.69852377229391	NA	NA	NA	NA	NA	NA	NA	NA	NA	6.29477043896057	NA	NA	NA	NA	NA	NA	NA	NA	7.30449710562724	NA	NA	NA	NA	NA	NA	NA	NA	NA	NA	NA	NA	4.97837710562724	NA	NA	6.26313710562724	NA	NA	NA	8.0521937722939	NA	NA	7.39384043896057	NA	NA	NA	NA	NA	NA	NA	NA	NA	NA	6.40605710562724	NA	2.73458377229391	NA	NA	NA	NA	NA	NA	5.55686710562724	NA	NA	5.36724043896057	NA	NA	NA	NA	NA	7.18150710562724	NA	NA	NA	NA	NA	NA	NA	NA	NA	NA	NA	NA	NA	NA	NA	NA	NA	NA	NA	NA	NA	9.59315710562724	NA	NA	NA	NA	NA	NA	NA	NA	NA	NA	NA	NA	NA	NA	NA	9.3564737722939	NA	NA	NA	5.80154710562724	NA	NA	NA	8.9963737722939	NA	6.12668710562724	NA	NA	NA	NA	NA	NA	NA	6.48898710562724	NA	NA	NA	10.0925221056272	NA	NA	NA	NA	NA	NA	NA	NA	NA	5.63498710562724	NA	NA	NA	NA	NA	10.2422463272303	NA	NA	NA	NA	NA	NA	NA	7.56617555139242	NA	NA	NA	NA	NA	NA	NA	7.56957288985399	21.1108103157459	NA	NA	NA	NA	NA	NA	4.98440299389693	6.0248896605636	1.31971632723026	NA	6.54400632723026	5.56718632723026	NA	NA	NA	NA	NA	6.38946299389693	8.97758367804448	NA	NA	NA	NA	NA	NA	NA	6.93865299389693	NA	NA	4.89720299389693	NA	NA	4.59092555139242	11.3281463272303	NA	NA	NA	1.60969632723026	NA	NA	NA	NA	NA	NA	NA	NA	NA	6.20594299389693	NA	NA	NA	NA	NA	NA	NA	NA	7.21508632723026	NA	NA	NA	NA	NA	NA	NA	NA	NA	NA	NA	NA	8.8192703233162	10.1716288847258	NA	6.17372632723026	NA	NA	NA	7.96336632723026	NA	NA	7.30501299389693	NA	7.32992555139242	NA	4.31431221805909	NA	NA	8.7967822180591	NA	NA	NA	6.31664632723026	NA	2.64482299389693	NA	NA	NA	NA	NA	NA	6.93584352862686	NA	NA	5.27841299389693	NA	NA	NA	NA	NA	7.0926796605636	NA	NA	NA	NA	NA	NA	NA	NA	NA	NA	NA	NA	NA	NA	NA	8.5131622180591	NA	NA	NA	NA	NA	9.50374632723026	NA	NA	NA	NA	8.80918221805909	NA	NA	NA	NA	NA	NA	NA	NA	NA	NA	9.26764632723026	NA	3.71100221805909	7.93583555139242	5.7127196605636	NA	NA	NA	8.90754632723026	8.89705888472576	6.0378596605636	NA	8.64377555139242	NA	NA	NA	NA	NA	6.4001596605636	NA	NA	NA	10.0031113272303	NA	NA	NA	NA	NA	NA	NA	NA	NA	5.5461596605636	8.02460221805909	8.83608888472576	NA	NA	NA	11.9192340208012	NA	NA	NA	NA	NA	NA	NA	7.85224740457646	NA	NA	NA	NA	NA	NA	NA	8.83286555707717	21.7919894808823	NA	NA	NA	NA	NA	NA	6.66032402080121	7.70081068746788	2.99563735413455	NA	8.21992735413455	7.24417402080121	NA	NA	NA	NA	NA	8.06538402080121	10.4419978587125	NA	NA	NA	NA	NA	NA	NA	8.61457402080121	NA	NA	6.57483068746788	NA	NA	4.87699740457646	13.0051340208012	NA	NA	NA	3.28561735413455	NA	NA	NA	NA	NA	NA	NA	NA	NA	7.88186402080121	NA	NA	NA	NA	NA	NA	NA	NA	8.89207402080121	NA	NA	NA	NA	NA	NA	NA	NA	NA	NA	NA	NA	9.16288192744839	10.4577007379098	NA	7.85071402080121	NA	NA	NA	9.63928735413455	NA	NA	8.98093402080121	NA	7.61599740457646	NA	4.60038407124312	NA	NA	9.08285407124313	NA	NA	NA	7.99363402080121	NA	4.32245068746788	NA	NA	NA	NA	NA	NA	7.7493475584259	NA	NA	6.95433402080121	NA	NA	NA	NA	NA	8.76860068746788	NA	NA	NA	NA	NA	NA	NA	NA	NA	NA	NA	NA	NA	NA	NA	8.79923407124313	NA	NA	NA	NA	NA	11.1807340208012	NA	NA	NA	NA	9.09525407124312	NA	NA	NA	NA	NA	NA	NA	NA	NA	NA	10.9435673541345	NA	3.99707407124312	8.21870740457646	7.38864068746788	NA	NA	NA	10.5834673541345	9.18313073790979	7.71378068746788	NA	8.92984740457646	NA	NA	NA	NA	NA	8.07608068746788	NA	NA	NA	11.6800990208012	NA	NA	NA	NA	NA	NA	NA	NA	NA	7.22208068746788	8.31067407124312	9.12216073790979	NA	NA	NA	11.2863283580695	NA	NA	NA	NA	NA	NA	NA	NA	NA	NA	NA	NA	NA	NA	NA	8.0156016914028	20.3263783580695	NA	NA	NA	NA	NA	NA	6.02786835806946	7.06835502473613	2.36318169140279	NA	7.5874716914028	6.61126835806946	NA	NA	NA	NA	NA	7.43292835806946	9.72817835806946	NA	NA	NA	NA	NA	NA	NA	7.98211835806946	NA	NA	5.94165502473613	NA	NA	NA	12.3722283580695	NA	NA	NA	2.65316169140279	NA	NA	NA	NA	NA	NA	NA	NA	NA	7.24940835806946	NA	NA	NA	NA	NA	NA	NA	NA	8.25916835806946	NA	NA	NA	NA	NA	NA	NA	NA	NA	NA	NA	NA	5.93301502473613	NA	NA	7.21780835806946	NA	NA	NA	9.0068316914028	NA	NA	8.34847835806946	NA	NA	NA	NA	NA	NA	NA	NA	NA	NA	7.36072835806946	NA	3.68927502473613	NA	NA	NA	NA	NA	NA	6.51150502473613	NA	NA	6.32187835806946	NA	NA	NA	NA	NA	8.13614502473613	NA	NA	NA	NA	NA	NA	NA	NA	NA	NA	NA	NA	NA	NA	NA	NA	NA	NA	NA	NA	NA	10.5478283580695	NA	NA	NA	NA	NA	NA	NA	NA	NA	NA	NA	NA	NA	NA	NA	10.3111116914028	NA	NA	NA	6.75618502473613	NA	NA	NA	9.9510116914028	NA	7.08132502473613	NA	NA	NA	NA	NA	NA	NA	7.44362502473613	NA	NA	NA	11.0471933580695	NA	NA	NA	NA	NA	NA	NA	NA	NA	6.58962502473612	NA	NA	NA	-8.74961062795307	NA	11.3453487261449	NA	NA	NA	NA	-9.32487729461974	NA	9.52838043114313	8.0344191971673	NA	NA	NA	NA	0.937747097809794	NA	NA	8.44101211362524	21.7147777943432	NA	NA	NA	NA	NA	-8.61428729461974	6.09675527474759	7.13724194141426	2.43206860808093	NA	7.65635860808093	6.67028860808093	NA	NA	NA	NA	NA	7.50181527474759	9.96146540092356	NA	9.98748043114313	-81.7773338454609	NA	NA	7.74100639474444	9.9943470978098	8.0510052747476	NA	-78.4182905121275	5.99475527474759	NA	-4.8891239612864	5.05992159777219	12.4312486080809	NA	NA	NA	2.72204860808093	NA	-5.5844339612864	NA	NA	NA	NA	NA	NA	NA	7.31829527474759	NA	NA	NA	6.42482043114313	7.60966796738257	NA	NA	NA	8.31819421360107	-77.2458271787942	NA	-5.74295729461974	-78.6088838454609	NA	NA	NA	NA	NA	NA	NA	-78.0158138454609	9.30512647128469	10.6398725305006	NA	7.81941773877561	NA	NA	-80.5038571787942	9.07571860808093	NA	NA	8.41736910827768	NA	7.7981691971673	NA	5.45581217309272	NA	NA	9.26502586383396	NA	NA	NA	7.41974860808093	NA	5.40720027773803	NA	-9.37941956885687	NA	NA	NA	NA	7.59336462730953	NA	NA	6.68981643033198	NA	-78.7950838454609	NA	NA	-5.96374729461974	8.20503194141426	6.96827043114313	7.00521376447646	NA	-76.6794371787942	6.24154709780979	NA	NA	NA	NA	NA	NA	5.69617489021848	NA	NA	-74.0298905121275	8.98140586383396	6.80250376447646	-4.23100729461974	NA	-77.8230505121276	7.69359376447646	10.6068486080809	NA	NA	NA	NA	9.27742601255108	-79.7185171787942	NA	NA	6.79441376447646	7.37210043114313	-76.8663138454609	NA	NA	7.00752709780979	-77.0636538454609	10.4623473104308	NA	6.53075463858293	8.40194915090122	6.82507194141426	-2.3968739612864	-1.32023454552354	NA	10.0198986080809	9.36530253050063	7.15021194141426	7.5333770978098	9.1120191971673	-75.8240905121275	NA	NA	-77.9775171787942	-75.5265905121275	7.51251194141426	NA	NA	NA	11.1062136332852	9.41838043114313	NA	NA	-77.8786138454609	NA	-75.2260905121275	-78.0879671787942	-78.6615538454609	NA	6.65851194141426	8.56730993795222	9.30433253050063	NA	NA	NA	10.2562717578962	NA	NA	NA	NA	NA	NA	NA	NA	NA	NA	NA	NA	NA	NA	NA	6.9938950912295	19.3046717578962	NA	NA	NA	NA	NA	NA	5.00616175789617	6.04664842456283	1.3414750912295	NA	6.5657650912295	5.58121175789616	NA	NA	NA	NA	NA	6.41122175789616	8.70647175789616	NA	NA	NA	NA	NA	NA	NA	6.96041175789617	NA	NA	4.90658842456283	NA	NA	NA	11.3421717578962	NA	NA	NA	1.6314550912295	NA	NA	NA	NA	NA	NA	NA	NA	NA	6.22770175789616	NA	NA	NA	NA	NA	NA	NA	NA	7.22911175789617	NA	NA	NA	NA	NA	NA	NA	NA	NA	NA	NA	NA	4.91130842456283	NA	NA	6.18775175789616	NA	NA	NA	7.9851250912295	NA	NA	7.32677175789616	NA	NA	NA	NA	NA	NA	NA	NA	NA	NA	6.33067175789616	NA	2.65420842456283	NA	NA	NA	NA	NA	NA	5.48979842456283	NA	NA	5.30017175789616	NA	NA	NA	NA	NA	7.11443842456283	NA	NA	NA	NA	NA	NA	NA	NA	NA	NA	NA	NA	NA	NA	NA	NA	NA	NA	NA	NA	NA	9.51777175789616	NA	NA	NA	NA	NA	NA	NA	NA	NA	NA	NA	NA	NA	NA	NA	9.2894050912295	NA	NA	NA	5.73447842456283	NA	NA	NA	8.9293050912295	NA	6.05961842456283	NA	NA	NA	NA	NA	NA	NA	6.42191842456283	NA	NA	NA	10.0171367578962	NA	NA	NA	NA	NA	NA	NA	NA	NA	5.56791842456283	NA	NA	NA	NA	NA	10.1668609794992	NA	NA	NA	NA	NA	NA	NA	7.38046043984285	NA	NA	NA	NA	NA	NA	NA	7.45086641151571	20.9451430080638	NA	NA	NA	NA	NA	NA	4.91733431283252	5.95782097949919	1.25264764616585	NA	6.47693764616586	5.49180097949919	NA	NA	NA	NA	NA	6.32239431283252	8.88170000144345	NA	NA	NA	NA	NA	NA	NA	6.87158431283252	NA	NA	4.81682764616586	NA	NA	4.40521043984285	11.2527609794992	NA	NA	NA	1.54262764616585	NA	NA	NA	NA	NA	NA	NA	NA	NA	6.13887431283252	NA	NA	NA	NA	NA	NA	NA	NA	7.13970097949919	NA	NA	NA	NA	NA	NA	NA	NA	NA	NA	NA	NA	8.63602739232276	9.98591377317618	NA	6.09834097949919	NA	NA	NA	7.89629764616585	NA	NA	7.23794431283252	NA	7.14421043984285	NA	4.12859710650951	NA	NA	8.61106710650951	NA	NA	NA	6.24126097949919	NA	2.56444764616585	NA	NA	NA	NA	NA	NA	6.77874288234358	NA	NA	5.21134431283252	NA	NA	NA	NA	NA	7.02561097949919	NA	NA	NA	NA	NA	NA	NA	NA	NA	NA	NA	NA	NA	NA	NA	8.32744710650952	NA	NA	NA	NA	NA	9.4283609794992	NA	NA	NA	NA	8.62346710650951	NA	NA	NA	NA	NA	NA	NA	NA	NA	NA	9.20057764616585	NA	3.52528710650951	7.75010377317618	5.64565097949919	NA	NA	NA	8.84047764616585	8.71134377317618	5.97079097949919	NA	8.45806043984285	NA	NA	NA	NA	NA	6.33309097949919	NA	NA	NA	9.9277259794992	NA	NA	NA	NA	NA	NA	NA	NA	NA	5.47909097949919	7.8388871065095	8.65037377317618	NA	NA	-12.5195991844922	11.8438486730701	NA	-10.3758391844922	NA	NA	-9.45528251782557	NA	10.2350225741638	7.66653229302688	NA	NA	NA	NA	4.07146891884548	9.56073924018613	NA	9.41295570620361	22.8749109168516	12.7382292387433	NA	NA	NA	NA	-13.7186858511589	13.0049395117207	10.6951238481079	2.92856867307014	10.5327659054099	8.15285867307014	7.16878868228169	NA	NA	NA	-9.7927558511589	-9.3358158511589	7.9983153397368	10.3661483777518	10.1250892387433	10.6941225741638	NA	NA	-8.0122658511589	8.44760924083047	14.1858019103295	8.5475053397368	9.57750590540993	-8.0820158511589	6.83901313109787	NA	NA	4.69348418668674	17.3860358125358	NA	NA	-10.8237291844922	6.0117799558881	NA	NA	NA	-10.4447158511589	10.6472492387433	-7.96877918449224	NA	NA	NA	7.8147953397368	NA	NA	-9.78146251782557	7.1314625741638	8.31629924083047	NA	9.50175923874326	NA	10.9049970070712	NA	12.8749959054099	NA	NA	NA	NA	10.3254192387433	-8.8092958511589	NA	NA	NA	NA	8.98650371563275	10.2719856263602	NA	8.41040197139012	NA	NA	NA	9.57221867307014	NA	NA	8.9138653397368	NA	7.43028229302688	NA	5.75315358123866	NA	NA	8.89713895969355	NA	11.4693259063361	NA	7.91824867307014	NA	6.07974905326129	NA	-8.6727774258362	NA	-26.0407391844922	-6.68375918449224	NA	7.63013466736977	NA	10.048312573413	7.2450061348359	NA	NA	NA	NA	NA	8.70153200640347	7.6749125741638	7.71185590749713	-9.5193858511589	11.9353725720766	6.94818924083047	-9.27383918449224	NA	-9.85470418449223	-8.93882918449224	NA	-7.3339258511589	9.67720648918506	NA	10.3979559065947	11.5907759054099	8.61351895969355	7.50914590749713	9.65659590540993	NA	NA	8.40023590749713	11.7659116022501	NA	9.74196590540993	-19.9029758511589	NA	8.90953895969355	NA	NA	NA	7.50105590749713	8.0787425741638	NA	NA	16.9161959054099	7.71416931444732	10.3397659085434	10.9771636434426	NA	7.27415355466176	10.8540789630715	9.81519528311983	NA	-0.613589555655051	-9.62838918449224	10.5163986782264	8.99741562636022	10.5205582961386	8.24001929467373	8.74413235143516	10.0847725720766	NA	12.4246625720766	12.2985292387433	11.7858459054099	8.00901200640347	-2.53089742792341	11.8375625720766	NA	11.6047136730701	10.1250225741638	NA	NA	10.9264809054099	NA	11.0864425733138	NA	10.5573592387433	NA	7.15501200640347	9.45065381684412	8.9364456473901	NA	NA	NA	11.2109430103384	NA	NA	NA	NA	NA	NA	NA	NA	NA	NA	NA	NA	NA	NA	NA	7.94853301033838	20.259309677005	NA	NA	NA	NA	NA	NA	5.96079967700505	7.00128634367172	2.29611301033838	NA	7.52040301033839	6.53588301033838	NA	NA	NA	NA	NA	7.36585967700505	9.66110967700505	NA	NA	NA	NA	NA	NA	NA	7.91504967700505	NA	NA	5.86127967700505	NA	NA	NA	12.2968430103384	NA	NA	NA	2.58609301033838	NA	NA	NA	NA	NA	NA	NA	NA	NA	7.18233967700505	NA	NA	NA	NA	NA	NA	NA	NA	8.18378301033838	NA	NA	NA	NA	NA	NA	NA	NA	NA	NA	NA	NA	5.86594634367172	NA	NA	7.14242301033838	NA	NA	NA	8.9397630103384	NA	NA	8.28140967700505	NA	NA	NA	NA	NA	NA	NA	NA	NA	NA	7.28534301033838	NA	3.60889967700505	NA	NA	NA	NA	NA	NA	6.44443634367172	NA	NA	6.25480967700505	NA	NA	NA	NA	NA	8.06907634367172	NA	NA	NA	NA	NA	NA	NA	NA	NA	NA	NA	NA	NA	NA	NA	NA	NA	NA	NA	NA	NA	10.4724430103384	NA	NA	NA	NA	NA	NA	NA	NA	NA	NA	NA	NA	NA	NA	NA	10.2440430103384	NA	NA	NA	6.68911634367172	NA	NA	NA	9.88394301033838	NA	7.01425634367172	NA	NA	NA	NA	NA	NA	NA	7.37655634367172	NA	NA	NA	10.9718080103384	NA	NA	NA	NA	NA	NA	NA	NA	NA	6.52255634367172	NA	NA	NA	NA	NA	10.9335834999728	NA	NA	3.85943001020506	NA	NA	2.00003001020506	NA	8.3797633435384	NA	NA	11.9401700102051	NA	NA	NA	NA	7.67062349997276	19.9814001666394	NA	NA	NA	5.18399001020506	-1.40503998979494	NA	5.68289016663943	6.7233768333061	3.24263391943841	9.50913001020506	7.24249349997276	6.25852349997276	NA	NA	NA	NA	NA	9.63234483323848	9.38320016663943	NA	NA	NA	6.80663667687173	NA	NA	11.9632366768717	8.1738786135224	7.2107433435384	NA	5.58425016663943	9.62144667687173	NA	4.4658933435384	13.274768532773	NA	8.6432333435384	8.69584667687173	10.1947125191017	NA	NA	NA	NA	8.04965667687173	NA	NA	8.80789001020506	8.36008001020507	8.54249344530878	3.53835001020506	NA	NA	NA	NA	NA	NA	NA	7.90642349997276	8.40041667687173	NA	7.56811667687173	7.53186001020506	8.0049833435384	8.88346001020506	NA	NA	NA	NA	9.70984667687173	8.6273733435384	5.5880368333061	NA	NA	7.96845436566193	NA	NA	5.76090001020506	9.0466245531141	NA	NA	8.00350016663943	NA	NA	NA	NA	NA	NA	9.60248001020506	NA	8.05085001020506	10.3588366768717	7.00798349997276	8.21627667687173	3.94647499011977	NA	-8.02731998979494	NA	NA	NA	13.6428533435384	7.72809722676427	NA	NA	7.00355835384906	7.69446667687173	6.74818667687173	NA	NA	5.6951833435384	7.7911668333061	NA	7.8817033435384	NA	NA	7.20113667687173	7.67856667687173	NA	NA	NA	7.35630667687173	NA	8.35065001020507	NA	NA	NA	NA	NA	6.8151233435384	NA	NA	NA	10.1950834999728	NA	NA	NA	NA	8.6432183435384	NA	NA	NA	NA	NA	NA	NA	NA	8.17279667687173	NA	10.8489896607197	NA	NA	7.95664001020506	6.4112068333061	NA	NA	NA	11.1987935262887	NA	9.76356972441317	NA	8.7061133435384	NA	NA	7.79672001020506	NA	NA	7.0986468333061	-15.9847633231283	NA	NA	10.7302237332233	NA	NA	NA	NA	NA	8.39198001020506	NA	8.1026733435384	10.0810700102051	8.64402229186434	8.6507033435384	NA	-18.1203056269175	-12.2364456269175	NA	10.8441727215758	NA	NA	NA	NA	NA	NA	-9.27825562691751	7.74476737849294	NA	NA	NA	NA	NA	NA	NA	8.00630210822497	21.3724822266612	NA	NA	-8.96493896025084	-6.36141896025084	-9.83643896025085	NA	5.59406272157579	6.63454938824245	1.92937619697735	NA	7.1536662561134	6.16911272157578	NA	NA	-18.4233631269175	NA	-9.33544896025085	6.99912272157578	9.49413474206116	NA	NA	NA	NA	NA	NA	NA	7.54831272157579	NA	NA	5.49448938824245	NA	NA	4.76951736345615	11.9300727215758	NA	NA	NA	2.21935617954345	NA	NA	NA	NA	-9.22806896025084	NA	NA	NA	NA	6.81560272157579	NA	-8.85339562691751	NA	NA	NA	NA	NA	NA	7.81701272157578	NA	NA	NA	NA	NA	NA	NA	NA	NA	NA	NA	NA	9.0083953990892	10.3502206967895	NA	6.77565286520246	NA	NA	NA	8.57302606868185	NA	NA	7.91467272157578	NA	7.50851736345615	NA	4.49290403012282	NA	-14.1133156269175	8.97537403012282	NA	NA	NA	6.91857272157579	NA	3.24210938824245	NA	NA	NA	NA	-10.2434256269175	NA	7.23148857499018	NA	NA	5.88807272157578	NA	NA	NA	NA	NA	7.70233938824245	NA	NA	NA	NA	NA	NA	NA	-8.5731556269175	NA	NA	NA	NA	NA	NA	-6.93091896025084	8.69175409762632	NA	-9.57389562691751	NA	NA	-8.50531229358418	10.1056727215758	NA	NA	NA	NA	8.98777403012282	NA	NA	-8.95223896025085	-12.2165306269175	NA	NA	NA	NA	NA	-9.53074896025084	9.87730605991478	-5.78408562691751	3.88959403012282	8.10997736345615	6.32237969846626	NA	NA	-8.69579229358418	9.51720606452783	9.07565078614856	6.6475194575893	NA	8.82236736345615	-8.58369896025084	NA	NA	NA	-6.82551896025084	7.00981938824245	NA	NA	-9.56758562691751	10.6050377266221	NA	NA	NA	NA	NA	-7.66508896025084	NA	NA	NA	6.15581938824245	8.20319410093465	9.01468069678949	-17.0819827628096	-11.1981227628096	NA	12.5211604151467	NA	NA	5.45200258528467	NA	NA	3.59260258528467	10.5756790157418	10.1064200625258	NA	NA	13.5327425852847	NA	1.98426234235833	NA	NA	9.38110105558074	22.1810420881722	NA	NA	-7.92966609614295	6.77656812974397	0.187657389904559	NA	7.26998374848007	8.31047041514674	4.83359921564397	11.1017025852847	8.82958718783816	7.84610041514673	NA	NA	-17.3850402628096	NA	-8.30017609614294	11.2244882790095	11.0239121207269	NA	11.034779009025	NA	8.39920925195134	NA	8.78826567569167	13.6336315666776	9.76325153012385	8.803315918618	NA	7.1721170818134	11.2140192519513	NA	6.3715323479024	14.8659199126534	NA	10.239305918618	10.2884192519513	11.7872830409835	NA	NA	NA	NA	9.64222926991302	NA	NA	10.4004625852847	9.95265258528467	10.1385223386211	5.13092258528467	-7.8181227628096	NA	7.472119009025	8.65695567569167	NA	NA	NA	9.49400041514674	9.99298925195134	NA	9.16068925195134	9.12443258528467	9.601055918618	10.4760325852847	NA	NA	NA	NA	11.3024192519513	10.219945918618	9.3808192409601	10.6362925499735	NA	9.7495647370302	NA	NA	7.35347258528467	10.6365947448348	NA	NA	9.59059374848007	NA	7.79458921664019	NA	6.10006609417256	NA	-13.0780427628096	11.3301302126026	NA	9.64342258528467	11.9514092519513	8.59556041514674	9.80884925195134	6.64467349358704	NA	-6.29501854582912	NA	NA	-9.2081527628096	15.238925918618	9.42652369758455	NA	NA	8.69826213878822	9.28703925195134	8.34075925195134	NA	NA	7.287755918618	9.37826041514673	8.015569009025	9.69042555862375	NA	NA	8.99423705165433	9.27113925195134	NA	-7.53788276280961	NA	8.94887925195134	NA	9.9831851792056	NA	NA	-5.89564609614294	8.97782602609763	7.84980234235833	8.40769596243392	NA	NA	8.74089243349261	11.7826604151467	NA	NA	NA	NA	10.5619638719126	NA	NA	-7.91696609614294	7.84171234785063	8.419399009025	NA	NA	NA	9.9315339069431	-8.49547609614294	12.4700226278384	-4.74881276280961	7.51411286394816	9.82276654176487	7.99830057861942	NA	-0.272935967641665	-7.66051942947627	12.7902543039282	9.36172273899559	11.3558775348638	8.58067567569167	10.5642345087625	-7.54842609614294	NA	9.38929258528467	NA	-5.79024609614294	8.68574041514674	-14.3921907480487	NA	-8.53231276280961	12.3179766365202	10.465679009025	NA	NA	NA	NA	9.9845526461642	NA	9.695245918618	11.6736425852847	10.2360987503382	10.435009574695	9.30075254997352	-5.67953665254289	NA	NA	11.888254752415	NA	NA	4.32542775859396	NA	NA	2.46814790880149	NA	8.84768819939896	NA	NA	12.406167758594	NA	NA	NA	NA	8.62526141908165	20.9360380857483	NA	NA	NA	5.64998775859396	-0.93904224140604	NA	6.63752808574832	7.67801475241498	3.87917527004905	9.97512775859396	8.19713141908165	7.21319475241498	-1.97754031920955	NA	-1.71437365254289	-1.22966365254289	NA	10.1466332475356	10.3378380857483	NA	NA	NA	7.27263442526063	NA	NA	12.4292344252606	8.95350984092342	7.6767410919273	NA	6.53894141908165	10.0874444252606	NA	4.93189109192729	13.9059332288043	NA	9.11754775859396	9.16184442526063	10.6609470124257	NA	NA	NA	NA	8.51565442526063	NA	3.25896634745711	9.27388775859396	8.82607775859396	9.13358563549743	4.00434775859396	NA	NA	NA	NA	NA	NA	NA	8.86109475241498	8.86641442526063	NA	8.03411442526063	7.99785775859396	8.47929775859396	9.34945775859396	NA	2.44238968079045	NA	NA	10.1758444252606	9.0933710919273	6.54267475241498	NA	NA	8.62428658533742	NA	NA	6.22689775859396	9.8713564374864	NA	NA	8.95813808574832	NA	NA	NA	NA	NA	NA	10.068477758594	NA	8.51684775859396	10.8248344252606	7.96265475241498	8.68227442526063	4.70576786295064	NA	-7.56132224140604	NA	NA	NA	14.117167758594	8.31825634885335	NA	NA	7.67307016024761	8.16046442526063	7.21418442526063	NA	NA	6.16118109192729	8.74888889721093	NA	8.34876078993808	NA	NA	7.66713442526063	8.14456442526063	NA	NA	NA	7.82230442526063	NA	8.81664775859396	NA	NA	NA	NA	NA	7.28112109192729	2.76085301412378	NA	2.11204301412378	11.149754752415	NA	NA	NA	NA	9.11753275859396	NA	NA	NA	NA	NA	NA	NA	NA	8.63879442526063	NA	11.546581952375	NA	NA	8.4274920141683	7.36584475241498	NA	NA	NA	11.7853606260856	NA	10.2596390099583	NA	9.1721110919273	NA	NA	8.26271775859396	NA	NA	8.05328475241498	-15.5187655747394	NA	NA	11.6712170275153	NA	NA	NA	1.84254968079045	NA	8.85797775859396	NA	8.5686710919273	10.547067758594	9.16564102761522	9.1167010919273	NA	NA	NA	NA	9.75509587139102	NA	NA	NA	NA	NA	NA	NA	NA	NA	NA	NA	NA	NA	NA	NA	6.49120253805769	18.8019792047244	NA	NA	NA	NA	NA	NA	4.50346920472436	5.54395587139102	0.83878253805769	NA	6.06307253805769	5.08003587139102	NA	NA	NA	NA	NA	5.90852920472436	8.20377920472436	NA	NA	NA	NA	NA	NA	NA	6.45771920472436	NA	NA	4.40632253805769	NA	NA	NA	10.840995871391	NA	NA	NA	1.12876253805769	NA	NA	NA	NA	NA	NA	NA	NA	NA	5.72500920472436	NA	NA	NA	NA	NA	NA	NA	NA	6.72793587139102	NA	NA	NA	NA	NA	NA	NA	NA	NA	NA	NA	NA	4.40861587139102	NA	NA	5.68657587139102	NA	NA	NA	7.48243253805769	NA	NA	6.82407920472436	NA	NA	NA	NA	NA	NA	NA	NA	NA	NA	5.82949587139102	NA	2.15394253805769	NA	NA	NA	NA	NA	NA	4.98710587139102	NA	NA	4.79747920472436	NA	NA	NA	NA	NA	6.61174587139102	NA	NA	NA	NA	NA	NA	NA	NA	NA	NA	NA	NA	NA	NA	NA	NA	NA	NA	NA	NA	NA	9.01659587139102	NA	NA	NA	NA	NA	NA	NA	NA	NA	NA	NA	NA	NA	NA	NA	8.78671253805769	NA	NA	NA	5.23178587139102	NA	NA	NA	8.42661253805769	NA	5.55692587139102	NA	NA	NA	NA	NA	NA	NA	5.91922587139103	NA	NA	NA	9.51596087139102	NA	NA	NA	NA	NA	NA	NA	NA	NA	5.06522587139102	NA	NA	NA	NA	NA	11.432083564962	NA	NA	4.82610939080159	NA	NA	2.96670939080159	NA	9.34644272413492	NA	NA	12.9068493908016	NA	NA	NA	NA	8.16712356496197	20.4779002316286	NA	NA	NA	6.15066939080159	-0.438360609198412	NA	6.17939023162864	7.2198768982953	4.09249385726097	10.4758093908016	7.73899356496197	6.75702356496197	NA	NA	NA	NA	NA	10.5691279052296	9.87970023162864	NA	NA	NA	7.77331605746825	NA	NA	12.9299160574683	8.89298252581714	8.17742272413492	NA	6.08395023162864	10.5881260574683	NA	5.43257272413492	14.1287855482662	NA	9.60586272413492	9.66252605746826	11.1612509341516	NA	NA	NA	NA	9.01633605746825	NA	NA	9.7745693908016	9.32675939080159	9.42784501094458	4.50502939080159	NA	NA	NA	NA	NA	NA	NA	8.40492356496197	9.36709605746825	NA	8.53479605746825	8.4985393908016	8.96761272413492	9.8501393908016	NA	NA	NA	NA	10.6765260574683	9.59405272413492	6.08453689829531	NA	NA	8.80271544359027	NA	NA	6.72757939080159	9.71679223437775	NA	NA	8.50000023162864	NA	NA	NA	NA	NA	NA	10.5691593908016	NA	9.01752939080159	11.3255160574683	7.50648356496197	9.18295605746825	4.68776254250066	NA	-7.06064060919841	NA	NA	NA	14.6054827241349	8.6128065986607	NA	NA	7.8259457034767	8.66114605746825	7.71486605746825	NA	NA	6.66186272413492	8.28766689829531	NA	8.84838272413492	NA	NA	8.16781605746826	8.64524605746825	NA	NA	NA	8.32298605746826	NA	9.31732939080159	NA	NA	NA	NA	NA	7.78180272413492	NA	NA	NA	10.693583564962	NA	NA	NA	NA	9.60584772413492	NA	NA	NA	NA	NA	NA	NA	NA	9.13947605746825	NA	11.6470783285737	NA	NA	8.92331939080159	6.9077068982953	NA	NA	NA	12.086122662642	NA	10.7119078575333	NA	9.67279272413492	NA	NA	8.76339939080159	NA	NA	7.59514689829531	-15.0180839425317	NA	NA	11.2494899149241	NA	NA	NA	NA	NA	9.35865939080159	NA	9.06935272413492	11.0477493908016	9.57605799850163	9.61738272413492	NA	NA	NA	NA	10.7991779022302	NA	NA	3.69953456411088	NA	NA	1.84013456411088	NA	8.21986789744421	NA	NA	11.7802745641109	NA	NA	NA	NA	7.53466790223022	19.8454445688969	NA	NA	NA	5.02409456411088	-1.56493543588912	NA	5.54693456889689	6.58742123556355	3.08983466006732	9.34923456411088	7.10653790223022	6.12411790223022	NA	NA	NA	NA	NA	9.4743500316271	9.24724456889689	NA	NA	NA	6.64674123077754	NA	NA	11.8033412307775	8.02804913866766	7.05084789744421	NA	5.45077456889689	9.46155123077754	NA	4.30599789744421	13.1222039958218	NA	8.48410456411088	8.53595123077754	10.0348261774263	NA	NA	NA	NA	7.88976123077754	NA	NA	8.64799456411088	8.20018456411088	8.38827968751325	3.37845456411088	NA	NA	NA	NA	NA	NA	NA	7.77201790223022	8.24052123077754	NA	7.40822123077754	7.37196456411088	7.84585456411088	8.72356456411088	NA	NA	NA	NA	9.54995123077754	8.46747789744421	5.45208123556355	NA	NA	7.81708725501383	NA	NA	5.60100456411088	8.90332579324844	NA	NA	7.86754456889689	NA	NA	NA	NA	NA	NA	9.44258456411088	NA	7.89095456411088	10.1989412307775	6.87357790223022	8.05638123077754	3.80095544386674	NA	-8.18721543588912	NA	NA	NA	13.4837245641109	7.57327224032384	NA	NA	6.85230423517177	7.53457123077754	6.58829123077754	NA	NA	5.53528789744421	7.65521123556355	NA	7.72180789744421	NA	NA	7.04124123077754	7.51867123077754	NA	NA	NA	7.19641123077754	NA	8.19075456411088	NA	NA	NA	NA	NA	6.65522789744421	NA	NA	NA	10.0606779022302	NA	NA	NA	NA	8.48408956411088	NA	NA	NA	NA	NA	NA	NA	NA	8.01290123077754	NA	10.6990653285877	NA	NA	7.79674456411088	6.27525123556355	NA	NA	NA	11.0438132169053	NA	9.60484747077146	NA	8.54621789744421	NA	NA	7.63682456411088	NA	NA	6.96269123556355	-16.1446587692225	NA	NA	10.5949332781986	NA	NA	NA	NA	NA	8.23208456411088	NA	7.94277789744421	9.92117456411088	8.48632378260295	8.49080789744421	NA	-17.7436055942123	-11.8597455942123	NA	11.342672786565	NA	NA	-10.6050238171038	NA	NA	NA	-8.8993889275456	7.37688049104544	NA	NA	NA	NA	NA	NA	NA	8.27924488790371	21.2766815409884	NA	-17.6643231504371	-8.58607226087893	-5.98255226087893	-9.45757226087893	NA	6.090562786565	7.13243208387384	2.4258762462001	NA	7.65016629877335	6.667612786565	NA	NA	-18.0466630942123	NA	-8.95658226087893	7.495622786565	9.8799453225111	-1.96987315043713	NA	NA	NA	NA	NA	NA	8.044812786565	NA	NA	5.99418945323166	NA	NA	4.40163045931574	12.428572786565	NA	NA	NA	2.71585623070098	NA	NA	NA	NA	-8.84920226087893	NA	NA	NA	NA	7.312102786565	NA	-8.4745289275456	NA	NA	NA	NA	NA	NA	8.31552925254424	NA	NA	NA	NA	NA	NA	NA	NA	NA	NA	NA	NA	8.68078477020344	9.98233379264907	-0.89297648377046	7.27415291399714	NA	NA	NA	9.0695261321426	NA	NA	8.411172786565	NA	7.14063045931574	NA	4.32031761370728	NA	-4.08696856025075	8.6074871259824	-1.74470315043713	-1.45602315043712	-3.62012648377046	7.417072786565	NA	3.74180945323166	-2.46658315043712	NA	NA	NA	-9.8645589275456	NA	7.22356144323114	NA	-3.12315648377046	6.384572786565	NA	-3.82326981710379	NA	NA	NA	8.19883945323166	NA	NA	NA	NA	NA	-2.60744315043712	NA	-8.1942889275456	NA	NA	NA	NA	NA	-2.13396648377046	-6.55205226087893	8.32386726842414	NA	-9.19719559421226	NA	-2.24025315043713	-8.12644559421226	10.604172786565	NA	NA	-14.0357898171038	NA	8.6198871259824	-7.98293648377046	NA	-8.57337226087893	-11.8398305942123	-2.14403648377046	-1.66839981710379	NA	NA	NA	-9.15188226087893	10.3738119828959	-5.4052189275456	3.52170712598241	7.7410071259824	6.81887972902744	NA	NA	-8.31692559421226	10.0137087632391	8.7077639812091	7.14401951488254	NA	8.45448045931574	-8.20483226087893	NA	NA	NA	-6.44665226087893	7.50631945323166	NA	NA	-9.1887189275456	11.1035377910423	NA	NA	NA	NA	NA	-7.28622226087893	NA	NA	NA	6.65235576468215	7.83530727540518	8.64679379264907	NA	NA	NA	10.7097671238332	NA	NA	NA	NA	NA	NA	NA	NA	NA	NA	NA	NA	NA	NA	NA	7.44584045716658	19.7566171238332	NA	NA	NA	NA	NA	NA	5.45810712383324	6.49859379049991	1.79342045716658	NA	7.01771045716658	6.03470712383324	NA	NA	NA	NA	NA	6.86316712383324	9.15841712383324	NA	NA	NA	NA	NA	NA	NA	7.41235712383324	NA	NA	5.36101379049991	NA	NA	NA	11.7956671238332	NA	NA	NA	2.08340045716658	NA	NA	NA	NA	NA	NA	NA	NA	NA	6.67964712383324	NA	NA	NA	NA	NA	NA	NA	NA	7.68260712383324	NA	NA	NA	NA	NA	NA	NA	NA	NA	NA	NA	NA	5.36325379049991	NA	NA	6.64124712383324	NA	NA	NA	8.43707045716658	NA	NA	7.77871712383324	NA	NA	NA	NA	NA	NA	NA	NA	NA	NA	6.78416712383324	NA	3.10863379049991	NA	NA	NA	NA	NA	NA	5.94174379049991	NA	NA	5.75211712383324	NA	NA	NA	NA	NA	7.56638379049991	NA	NA	NA	NA	NA	NA	NA	NA	NA	NA	NA	NA	NA	NA	NA	NA	NA	NA	NA	NA	NA	9.97126712383324	NA	NA	NA	NA	NA	NA	NA	NA	NA	NA	NA	NA	NA	NA	NA	9.74135045716658	NA	NA	NA	6.18642379049991	NA	NA	NA	9.38125045716658	NA	6.51156379049991	NA	NA	NA	NA	NA	NA	NA	6.87386379049991	NA	NA	NA	10.4706321238332	NA	NA	NA	NA	NA	NA	NA	NA	NA	6.01986379049991	NA	NA	NA	-0.582900432212304	NA	12.3867548174042	NA	NA	5.29210713919085	-3.74405909887897	2.15155623445436	3.83052687972178	NA	9.91867645207014	-11.6049634947994	8.39259126308973	13.3728471391905	NA	-1.74101376554564	NA	NA	9.12176148407086	21.4384695561688	7.9434445622221	-20.8154172781489	2.14315623445436	6.61666713919048	0.0276371391904848	NA	7.1340281605409	8.1745148174042	4.6807726105541	10.9418071391905	8.69363148407086	7.7116948174042	NA	NA	NA	NA	NA	11.0664839126424	10.8343381507375	-10.6709489448155	NA	3.56198462793294	8.23931380585715	NA	NA	13.3959138058589	9.61739025494164	8.64342047252382	NA	7.03864148419415	11.0541238072888	-11.6083106114822	5.89857047252382	14.7133293137087	NA	10.0801771391914	10.1285238063484	11.6273966495557	-9.74345092564376	1.61254623445436	-16.4295442412578	-7.55569605386079	9.48233380796714	NA	NA	10.2405671391918	9.79275713919206	9.9842690385015	4.97102713919048	NA	-17.9439875745911	3.38052290112103	NA	NA	NA	-9.48303014059939	9.3595948205582	9.83309380585715	6.47856789555543	9.15559961136194	8.96453713919922	9.44192714070004	10.3161371398469	NA	NA	NA	NA	11.1425238058572	10.0600504725248	7.0391748174099	NA	-15.5780209079244	9.41076055184106	NA	NA	7.19715869180211	10.4932508661365	NA	-15.9881809079244	9.45463815073753	-15.7434072461841	NA	-4.17372727814888	-19.8046642412578	NA	-22.4438509079244	11.0351571391905	NA	9.4835271391905	11.7916676150378	8.4611548174042	9.64895380585715	5.39095484651305	-9.83303727814888	-6.59464286080951	NA	-26.2779606114822	-7.12869394481554	15.0797971406822	9.1646759114556	NA	NA	8.44288744031162	9.12714380585715	8.18086380918466	NA	-17.7825809079244	7.12786047252382	9.24230483192773	NA	9.31438047252382	NA	NA	8.63381380585715	9.11124380585715	NA	3.83461623445436	NA	8.7889838090729	9.09407789556638	9.78440028150632	NA	-10.6604572781489	NA	NA	3.19671623445436	9.19717837060457	-9.97131394481554	NA	-10.3874315296943	11.6482548175881	NA	NA	NA	NA	10.0947721524725	-0.161369271111234	-9.89318831060538	9.0221145622221	NA	4.66459623505998	4.90877623445436	NA	-4.37829394481554	9.60547380585715	-10.7537839448155	12.2893435697545	-13.1117042412578	NA	9.38931713919048	7.8623448174042	NA	NA	4.09162623445436	12.6352526272859	NA	11.2008584595248	NA	10.1387904725238	3.69904290112103	8.75041457191572	9.22939714246826	-12.0238539448155	NA	8.54978481740419	-14.5520844144836	-9.92666727814888	6.00825789555543	12.1826819020412	NA	-18.3555375745911	4.66249683405792	-10.5136739448155	-10.8591772781489	9.82872658013693	NA	9.53535047252382	11.5137471391905	10.0783893331672	10.0833804725238	NA
21847	1	4.63699089931699	-19.0033754219914	0.93830674029902	-40.2535785241109	2.77700113659738	NA	-42.4065754226638	1.39102029811063	NA	-41.0564924385335	2.55824594531942	-9.90266831331415	-39.7631380365758	1.19369773096238	-13.3805393564057	-17.3564168906183	7.75227897425615	7.56760444654923	4.32676	-23.0733799989179	-8.90340779462655	-41.12841	-2.88539148882579	-36.8889799999742	-32.2580528194401	6.29717	-11.7416999924832	NA	-27.6007189759759	-14.31261	8.18065793782178	-25.212424630417	NA	-12.1337280029902	-17.425345398776	-8.5008078628898	-7.6091692736958	1.40839000000169	7.3779307835287	-2.37729999999996	-12.2262333193749	-15.9733244977325	-12.907609999621	-15.7398902755162	-5.90784171181735	-151.361746708106	-55.8287958873194	-44.7542199999876	-12.4815999993175	8.60004	9.84653	-3.94070781372549	-10.0717452740834	11.6390997245941	-14.5383873514996	-134.91809	-0.551599999999999	-51.035	-32.3036	-65.20796	8.40301000022069	-35.7744646851573	-0.522999999999463	-11.4363104678072	-24.71143	-22.2822349502125	9.76840000001634	-22.1185329999738	-22.3631679792188	-23.1629168406814	2.3977648416733	-32.8848512690515	-19.4487624807422	-2.57884999999995	-11.02448	-25.2248609538474	-1.92287017056463	-24.6919327514293	-23.0566989506862	-12.9106158965943	-23.927396879	-15.5705383709898	-3.08351999999996	-23.2043059703466	-13.2350463085778	-34.49863	-2.57419745113545	5.1508800047299	-63.6650099999992	-26.1825796190621	9.30752582695584	-12.03423	NA	6.02261010981177	7.38047001426245	-10.0460935982249	7.87076004940558	-9.45341999999293	-10.7644222517386	-3.49513472501181	8.30385000000008	-12.5250987700739	-108.65518	-11.0121999999201	-1.05639999688209	-36.2369899999987	-36.59631	-11.5798599194048	-121.21627	-72.7508435610442	5.97940000001156	-29.5241065565446	-34.2831453438246	-31.2423019422827	5.9914200579474	-7.50979999935515	3.22199000000001	-26.1020212013055	3.88274111666884	-1.79371461803473	-33.684131020053	-32.8241501395063	7.27379288244569	9.78124341139016	-71.3168718036879	7.49581202951711	-23.3102868418668	-18.5102634877137	-12.9482221991158	-10.2412698085159	-13.1408987573106	-15.206196622983	-10.97625	-4.89541997878463	-4.7636051948553	7.7422917444507	7.87392000000001	8.09513000018039	-13.0939485475463	-6.91749	-24.5935193627765	-10.9092993964511	-4.3541199999998	8.69814008109111	-27.1412929831637	7.2335000000006	7.90071	11.6547492262197	-4.21792955386343	-13.0047118054207	8.31846000000001	-23.5302101824761	-0.286120470262208	6.91310000000005	-73.2107499986566	-22.5774073805427	8.82816000000007	-20.1521329003552	6.61638000010605	-78.6946	8.73304134983165	7.75108006856593	-11.2212420130484	-4.55478999814806	-10.3238599999906	-10.7149996878682	-9.0866	-3.97018760797925	-37.2556799991744	1.76808860200107	8.48954976140576	-4.52325	-12.0825499999238	-24.7987046510725	-23.9922651768173	8.6534800005635	-17.9445996013573	-5.09628999999995	-12.2384577151868	-0.806797266557985	11.5233000001733	-30.5113	-63.4136496831477	-5.21479591781056	-17.3049799119635	-33.381485	8.3018861970784	-2.87589480420627	-9.08737041374914	-16.322877893181	-11.9540809361553	-33.8342826080337	-21.54267	-59.43866	-4.76202390201346	-5.86398999999977	-20.5062069228056	6.46404	-14.4821850514122	10.3708000000927	1.65611000158153	8.11875000006998	-22.4880617626298	9.06235897821466	-7.74129999999703	-34.408449339992	-33.6220260791622	-21.2565156916695	7.01989	-15.7324299896167	7.19299	-74.22681	7.01597009194299	-19.9499106759546	-36.8257782421038	-23.5471112683013	-32.2890198006623	-28.6268006516319	11.348397565808	12.2359908991414	NA	-42.0536182531145	-14.1706541700135	-37.0521180864479	-23.2819105864232	-32.8121880864382	-29.2091970483833	-31.0382564197812	-66.2817497988978	NA	NA	-11.0502141700135	12.7152708991414	-33.1889581339957	NA	-8.97816417001353	-71.2530829133083	-24.8639135505745	-33.8031131339957	-156.166864727202	11.2830725659207	-29.8206180864479	-31.5399257583124	-71.9626197988978	-9.60961416956794	-23.6412782421038	-11.2987141700135	-149.759849727202	-59.3396475466417	-66.8011786403876	-33.751771467329	13.2565308991414	14.4963208991414	-32.6349603817148	-8.59012417001353	15.6143242324747	-25.7370782421038	-131.699753133996	-30.3726480864479	NA	-28.2831080864479	-62.1352175466417	13.0736008991969	-33.9796631339957	-32.2543347531145	-8.77748417001352	NA	-20.0489628752443	-28.2674247531145	-18.7697371699869	-33.5467531339945	-32.26120371505	NA	-30.0835122751443	-21.5175729047588	-29.0848774854376	-57.2805587672946	-31.6333080864479	-7.7930325032246	-22.4718447743762	-32.3149231339957	-9.6008535995199	-31.8682631339957	-12.2593537981176	NA	-32.6296220483369	-9.94545416953537	-105.072549798699	-7.63670416993582	-10.7514230859587	-60.5787675466417	-33.3156531339957	13.1356042324747	-63.0188575466417	NA	-30.9060820031808	12.0803608993201	-10.1857108354356	12.5410508993586	-31.8074031339957	-10.6163841700135	-22.6295682421038	13.0131408991414	-9.20492417001353	-105.991729798898	-7.72440417001352	-28.8198080864479	-32.9166531339947	-33.2958731339957	-25.0552799371784	NA	-71.1818797988978	-31.3497331339957	-26.4752336262592	-31.0464697531145	-28.193528957956	NA	-4.20950416956793	7.88848089914137	-80.3005742133084	-35.5281280864479	-32.4893731339957	-30.2850980864479	-29.4998676938595	11.9298808991414	13.4940692325419	-70.1152331322311	12.0343308991414	-59.8865375466417	-45.818063297796	-9.6494541698614	-35.0713778757789	-9.79100339669882	-25.5857964673268	-57.6780352759627	-71.3742997988978	-9.7274333792263	12.4125808991414	12.5424108991414	12.7636208991905	-9.88768417001353	-62.910726474701	-36.4201381339943	-7.60220378962941	-32.0415403816853	12.6211658993073	-24.2496488572745	-31.7552380864479	12.5566008991414	14.5331808991414	-23.7961426776251	-9.65785416592556	12.9637508991414	-32.966436467329	NA	11.5690908991414	-70.5442997988978	-31.6014318352771	13.4747508991414	-59.9829923634218	-23.8406582421038	NA	13.4016308991414	-30.487518086443	-8.57717750323232	-29.6245051192443	-33.5414080864479	-7.41890396687225	-5.67900417001353	-9.61600797333373	-33.243988086103	5.14505989914137	13.0501808991414	-55.9310872966078	-31.6811003817166	-30.1906180864479	NA	13.317270899284	-29.3664631339957	-31.6804380864479	-9.74389416984564	-10.1969526653213	-29.7272631339957	-131.060963133996	-60.3684075466417	-61.5986775466417	-29.5506080864478	-68.8752995466417	-23.6296182421038	-9.8468475025869	-60.0514517335646	-24.0844222960504	-8.64131416963444	-30.3845580864479	-70.3741897988978	-56.4185175466417	-9.71501416978857	-32.3043978579053	-23.0396782421038	-31.8055480864479	-58.0061303817166	15.0354908991655	6.34900089923466	12.7622408991611	-31.2577080864478	12.976862565808	-106.965239798014	-31.3863280864477	-30.6866729940554	-23.1473882421038	-32.9621131339947	-31.0324888103235	-31.2518480864479	-71.4782597988978	11.3848608991414	-55.987939584948	-45.4449784583202	-30.2151506425384	NA	-30.0370440675159	-34.3873984581106	-32.5032786738484	-36.9079084583202	-43.4781608092051	-15.3445254226638	-38.4862606425385	-127.042575686285	-34.2463306425232	-29.6537631339957	-32.0743858857882	-29.1259584583202	NA	-39.3550484583202	-12.2240854226638	-32.0993702862143	NA	NA	-10.1520354226638	-42.9375284583199	-33.6628184583202	-130.582902352952	NA	-12.7957787559001	-30.8566772435403	-32.1422556339957	NA	-10.7834854223404	NA	-12.4725854226638	NA	-59.8604406425385	-42.6412784583011	NA	-61.1375106425385	-61.2701706425385	-33.080893133994	-9.76399542261207	-57.8896506425385	-36.3386434583201	-132.498039019619	-31.8067906425385	NA	-29.7172506425385	-62.6560106425385	-11.7150354224223	-33.9889784583202	-33.6788773092051	-9.9500887557089	NA	-21.2228754226638	-29.6919673092051	-19.9436084226638	-31.6571184583201	-32.7057698006623	-37.1836684583202	-31.1355071895779	NA	-30.5445506425364	-58.2573799668351	-33.0674506425385	-8.96563708923541	-32.0274331339907	-127.347875686285	-10.7747254224345	-128.160605686285	-13.4332454226638	-31.9648884583202	-33.0741881339687	-11.1193254220771	-32.4617884583202	-8.81057542260388	-11.9252954226638	-61.0995606425385	NA	-60.0762506425385	-63.5396506425385	NA	-32.5832906425385	-11.5384054208737	-11.3583154215903	-10.8828254219617	NA	-11.7902554226638	-57.1758284583202	-32.6760506425375	-10.3787954226638	NA	-8.89827542259077	-30.2539506425385	-61.0633506425385	NA	-33.3752730264271	NA	NA	NA	-26.9198631339957	-32.4710123092051	-28.6382631339957	NA	-5.38337542195316	-63.9610706425385	-81.2943066203282	-36.9622706425385	NA	-31.3132688229643	-30.7735638004286	-34.1954234583202	-11.1028154226638	NA	-64.5706106425385	-60.4073298552038	-46.2753307770389	-10.8233254226638	-145.874192352952	-10.9648754224633	-26.922658458317	-58.6602394325087	NA	-10.9013054224366	-59.1490584583202	-58.4840784583202	-12.1471654224967	-11.0615554226638	-63.4316806425385	-64.2250106425385	-8.77607542260326	-31.8560806078908	-11.0720854224766	-76.7224126703847	-30.2756568576212	-32.414767040415	NA	-31.692125281148	-10.8317254193719	-31.7576406425385	NA	NA	-32.8410178194907	-128.992605686285	-33.2110306425381	-57.1154111654029	-60.5039706425385	-62.3278506425385	-76.1031426703847	-32.6819284583198	-30.6324871591546	-9.74978208924226	-31.0900056425385	-34.9755506425385	-8.59277542266378	-6.85287542266378	-10.7886137557776	-34.6781306419999	-63.0056884583202	-32.5695297399068	-56.9178701557477	-32.1270331339957	-31.6247606425385	-31.7995484583202	-10.5273554225266	NA	-33.1145806425385	-10.9164987559971	-11.3708254205423	NA	-131.862015686285	-60.8892003031506	-62.1194706425385	-30.9537744359613	-69.3960926425385	NA	-11.019452087508	-32.1676884583197	-32.0675587292078	-9.81518542208502	-31.4720755668554	NA	-57.4069184583202	-10.8888854216694	-32.3860998636687	-56.898816796849	-32.4584384422029	-58.4520631339957	-10.5846454175744	-17.9202454226638	-13.062315312405	-32.6918506425382	NA	-32.2030784583202	-32.1303378129737	-31.2819266826453	-56.7743333765568	-61.1305606425385	-31.8947820202012	-32.2511848054684	NA	-32.4399141245304	-32.2408984583022	-45.008913350212	-30.1466426703847	NA	-22.0738096810401	-19.5329091335229	-22.1511920000544	6.796966649788	-43.4077861703847	-15.201664907006	-38.4177526703847	-19.6112461696521	-34.1778226703518	-64.2629712777602	8.800476649788	-28.700093350212	NA	-38.918983350212	-12.081224907006	8.82243687014764	-109.469652670385	NA	-10.0091706902454	-42.5014633502118	-5.66212824210276	-4.76832824210383	-156.153464727202	-12.6654182403393	-30.652002158485	-18.3429744711555	-13.0377082421038	-10.640624907006	NA	-12.3295939136482	-149.750916393868	-59.6618012777602	-42.2052133501969	NA	-60.9388712777602	-20.8718661696521	-19.837903350212	-7.29654326965076	-3.65382824210383	-11.6521182420747	-132.157776655944	-31.7382826703847	NA	-29.6487426703847	-62.4573712777602	-11.5721643099613	-33.552913350212	-33.6085026703847	-9.81966663348248	NA	-19.5507384374502	-12.4585578672257	-19.800747907006	-22.1102333185041	NA	4.86205682637819	-31.0469469349821	NA	-30.4760426703802	-8.18310824210384	-22.0662183055161	-8.83527657358312	-22.2721261696521	-22.9584161696521	-10.631864907006	-127.828576655944	-13.290384907006	-31.528823350212	-20.724303350212	-10.9764559748425	-32.025723350212	-5.83051231634017	-11.782434907006	-60.9009212777602	-22.9634561696521	-59.8776112777602	-9.08715824210384	NA	8.54571681642722	-7.7694180434882	-7.87612144864703	-6.06067921740329	-6.61244824210383	-7.87870538209323	-6.85449824210383	-19.4196914769893	-10.235923914463	-106.084922670385	-8.75541490690807	-20.5267489663812	-60.8647112777602	NA	-8.68698824208946	NA	-107.211702670385	-16.766193350212	-112.257472601744	-32.4006376703847	-131.487586655944	8.47902673590449	-5.24051490619485	-25.6092361696521	-34.7872282421038	6.352946649788	NA	-31.1065501507503	-30.6339928593714	-33.769558350212	-10.959954907006	NA	7.670546649788	-21.1658528363187	-25.5467807010123	-10.680464907006	-8.52780001687316	-10.8220149068198	-26.4865933502073	-8.08477824210383	NA	-7.64491647822147	-20.234123350212	-57.6312810208336	-12.004304906782	-10.918694907006	-63.2330412777602	-22.141613350212	-8.63321490692564	-32.1907383501804	-7.7551933774971	-129.474566655944	9.703906649788	-32.7562426703598	NA	-7.02030794864099	-10.6888248164703	-31.6891326703847	-23.3663361696521	NA	-33.2719826703847	-128.676876655944	-20.0547012799189	-19.023163350212	-18.850253350212	9.033586649788	NA	-32.2458633502117	10.2212867490399	-9.61941621568343	-22.1859520846151	-32.6379715846835	-8.44991490700595	-6.71001490700596	-10.6582532400443	-34.6096226692048	3.94862664979771	8.674896649788	-56.067153277165	-9.24247824210384	-21.6665854725521	-20.8601387247714	-10.3844862806143	-15.466193350212	-33.0460726703847	-10.7861382403393	-11.2279649041616	14.005106649788	-27.3694461696521	-60.6905612777602	-6.83018803187685	-30.8718086533257	-30.1812311696521	9.59340343511608	-10.8890915711986	-6.20331382718704	-23.1298587219119	-9.67231851110168	-31.281243758723	-19.098063350212	-56.5541210208336	-10.7459582414974	-32.949883350212	-18.065933350212	8.949246649788	-13.7968711121673	-10.4417849022812	-15.8414494050495	-12.9194548046478	-20.7186699247735	-6.1025175728654	-4.88412824210172	-31.8618070009742	-31.2929495718309	-18.820163350212	9.505096649788	-31.6331999789827	-32.0371662115515	NA	8.063836649788	-18.2043704436236	-88.0544275466417	-30.308993350212	NA	-30.1447600168787	-62.6769389340475	-33.33945050694	NA	-43.5674035168786	NA	-38.580103350212	NA	-34.3401733502116	-29.3122805069403	-32.5520416835453	NA	NA	NA	-61.2925647272016	-33.495423350212	NA	NA	NA	-71.9422300938683	NA	NA	NA	-35.510433840268	-31.348603350212	-31.8006663402736	NA	-32.2941738402732	NA	NA	NA	-60.0267947272016	-67.4884947272016	NA	-61.3038647272016	-61.4365247272016	-32.7395438402726	NA	-58.0560047272016	-66.8511247272016	NA	-31.900633350212	NA	-29.811093350212	-62.8223647272016	-33.953103350212	NA	-33.7681200168787	NA	NA	NA	-29.7812100168787	NA	-61.7131447272016	-32.3642871736069	NA	-31.4553771626828	NA	-30.638393350212	-61.9025847272016	-33.161293350212	-32.1316516835453	-31.6860838402706	NA	-32.6295138402736	NA	-62.9954847272016	NA	-32.7327055069403	-32.4960935953799	-73.1402575466417	-32.442753350212	-62.8399747272016	-61.2659147272016	NA	-60.2426047272016	-63.7060047272016	NA	-32.677133350212	-32.1940833502118	-32.3371933502118	-31.9110805069403	NA	NA	NA	-32.7698933502111	-61.4788547272016	NA	-60.5708427015727	-30.347793350212	-61.2297047272016	NA	-33.5226228542533	NA	NA	NA	-26.5783805069403	-32.5602550168787	-28.2967805069403	NA	-27.269093350212	-64.1274247272016	-86.8759765133084	-37.056113350212	NA	-31.813083350212	-31.055493350212	NA	NA	NA	-64.7369647272016	-60.5736832680765	-45.9363694544741	-75.4880775466417	NA	-33.388963350212	NA	-62.9285247272016	NA	-74.3384342133083	NA	NA	NA	NA	-63.5980347272016	-64.3913647272016	-60.8456947272016	-32.1446238402736	-33.1298838402733	-76.2718275466417	-33.283223350212	-32.3402248253898	NA	-31.5333054865694	-30.4209147634964	-31.851483350212	NA	NA	-32.7406362635676	NA	-33.3048733502117	-60.6450763938683	-60.6703247272016	-62.4942047272016	-75.6525575466417	-61.5836647272016	-32.015503350212	-32.995263350212	-31.179248350212	-35.069393350212	NA	-44.2161738402628	-71.6527575466417	-34.771973350212	NA	-33.0062533502116	-62.5266647272016	-31.7856838402736	-31.718603350212	NA	-61.4191347272016	NA	-33.208423350212	NA	NA	NA	NA	-61.0555540982322	-62.2858247272016	-31.0785933502118	-69.5624467272016	NA	NA	-60.7387547272016	-33.0407833502118	-31.8412566835453	-31.912543350212	NA	NA	-33.4581233502094	-32.5035138402736	-60.3139413938683	-33.333533350212	-58.1107138402736	-29.774593350212	-70.6901287272016	-29.176593350212	-32.7856933502118	NA	NA	-32.9143133502116	-31.6852968889937	-61.0327947272016	-61.2969147272016	-32.6414933502115	-32.779833350212	NA	-32.1130220693924	NA	-36.8930366559438	3.66565664996953	-33.2728715736726	-22.8573774530597	9.45946205557313	10.3384887222398	-32.1576706425385	-43.3362599655645	-15.3481254226638	-38.3449597988978	-20.3444820063322	-34.1050297988978	NA	-32.3208981322311	-66.5214047272016	NA	-24.9973706425385	-12.2276854226638	10.8177687474011	-22.6612106292177	NA	-10.1556331938486	NA	-5.83674979380272	-4.94294930706196	3.87609664978953	9.39413705580326	-31.1134597988978	-24.4154703023886	-13.2116953590516	-10.7870854223109	-23.7085366559438	-12.4760903592224	NA	NA	-75.7270847262454	-34.7356232403393	11.3590287222398	12.5988187222398	-88.0731754226638	-7.46837241379525	13.7253887460337	-11.8267373136853	NA	-31.6654897988978	NA	-29.5759497988978	NA	11.1760987223538	-34.958814907006	-26.1380885223441	-9.95245656060021	-22.0724806425385	-19.7191622864867	12.2047066497901	-19.9472084226313	-20.788899337232	-20.5499806425385	-10.8619997988978	-31.4166131322311	-21.5848644230879	-30.3684739941484	-8.35772979889779	-22.8502526445978	-8.96797067150682	-22.0715187984322	-20.4523473173619	-10.7782699635281	-21.3142508428422	-13.4367835951538	NA	NA	-11.1229207013168	NA	-6.00345984967363	7.58718665313226	NA	-23.7474884629898	11.2466687222398	-9.26177979889779	NA	-7.23633966925213	10.1828587356649	-8.05171469256496	10.6435487689836	-6.78706979889268	-8.0526666666555	-7.0291196420056	11.1156387222398	-10.3823896010839	NA	-8.90187542266378	-18.1164352186544	-33.895804907006	-34.275024907006	-8.86160971224633	NA	-71.4450347272016	8.450906649788	-37.120114907006	-32.3291114655645	-37.8684732403393	-7.96315979889779	-5.38697542226674	5.99097872223979	-34.9618497988978	-36.8209697988978	-33.468524907006	-31.5779397988978	-30.78271445958	10.0323787222398	11.6051337223767	-70.390138060535	10.1368287222398	-21.9486113938683	-25.7228497988886	-10.8268815769211	-35.138636508768	-10.968473076432	-12.5995497857699	-8.25939979889779	-19.9721106425385	-7.81826935546947	10.5150787222398	10.6449087222398	10.8661187223407	-11.0651554226638	-71.9076213938683	-37.403989907006	-8.7796742681968	NA	10.7322303967714	-24.3169609118719	-19.0892264427478	10.6590987222398	12.6485287222398	-7.19492958173446	-10.8352545741456	11.0662487222398	-20.9660224445297	NA	9.67158872223983	-70.7839547261196	-32.8366693713737	11.5772487222398	-68.8169047272016	-20.9348795770209	NA	11.5041287222398	-6.0789397988909	-9.75217929578106	-22.9684945661027	-33.2908319144088	-8.59637480612927	-6.85647542266378	-10.790652852444	-34.5368297988978	3.24755772223979	11.1526787222398	-72.2322647272016	-9.4170997988978	-22.4505753025343	-21.6442247272016	11.4197687225328	-30.345614907006	-32.9732797988978	-10.9183859474097	-11.3744208565893	-30.706414907006	-28.1535047272016	NA	-7.00480968460644	-30.8434497988978	-30.9652897272016	-6.528209763924	-11.0218520884104	-6.3779369262158	-20.1626112911551	-9.81878204203736	-31.6773997988978	-70.6138447272016	NA	-10.8924854224633	-35.689254907006	-23.1069366559438	-33.0983897988978	-24.6852097988978	13.1379887222894	4.45149872353646	10.8647387222802	-32.5505497988978	11.0879270843105	-5.05874979889779	-32.6791697988978	-32.2292797988978	-23.2146466559438	-33.941264907006	-32.2970584901339	9.644996649788	-71.7179147272016	9.48735872223978	-68.5109047272016	NA	NA	NA	NA	NA	NA	NA	NA	NA	NA	NA	NA	NA	NA	NA	NA	NA	NA	NA	NA	NA	NA	NA	NA	NA	NA	NA	NA	NA	NA	NA	NA	NA	NA	NA	NA	NA	NA	NA	NA	NA	NA	NA	NA	NA	NA	NA	NA	NA	NA	NA	NA	NA	NA	NA	NA	NA	NA	NA	NA	NA	NA	NA	NA	NA	NA	NA	NA	NA	NA	NA	NA	NA	NA	NA	NA	NA	NA	NA	NA	NA	NA	NA	NA	NA	NA	NA	NA	NA	NA	NA	NA	NA	NA	NA	NA	NA	NA	NA	NA	NA	NA	NA	NA	NA	NA	NA	NA	NA	NA	NA	NA	NA	NA	NA	NA	NA	NA	NA	NA	NA	NA	NA	NA	NA	NA	NA	NA	NA	NA	NA	NA	NA	NA	NA	NA	NA	NA	NA	NA	NA	NA	NA	NA	NA	NA	NA	NA	NA	NA	NA	NA	NA	NA	NA	NA	NA	NA	NA	NA	NA	NA	NA	NA	NA	NA	NA	NA	NA	NA	NA	NA	NA	NA	NA	NA	NA	NA	NA	NA	NA	NA	NA	NA	NA	NA	NA	NA	NA	NA	NA	NA	NA	NA	NA	NA	NA	NA	NA	NA	NA	NA	NA	NA	-33.4184320893305	-35.2525554226638	NA	NA	NA	NA	NA	NA	-34.3782554226638	NA	NA	NA	NA	NA	NA	NA	NA	-34.3183704226638	NA	NA	NA	-32.9633254226638	-34.9325254226638	NA	NA	NA	-34.6028654226638	NA	-32.7176454226638	NA	NA	NA	NA	NA	-34.8811837559971	NA	NA	NA	NA	-28.4494754226638	NA	NA	NA	NA	NA	NA	-35.2620154226638	-35.1244754226638	NA	NA	NA	NA	NA	-44.2648754226638	-34.6915654226638	NA	NA	NA	-32.4644754226638	-33.9103054226638	NA	NA	NA	-34.3025154226638	-33.4597354226638	-34.2706554226638	-33.0130754226638	NA	NA	NA	-34.3629854226638	NA	NA	-35.3110954226638	NA	-34.4604654226638	NA	NA	NA	-33.5689887559971	-34.6069954226638	-34.0224954226638	-34.5068654226638	-32.9522154226638	NA	NA	NA	NA	NA	NA	NA	-34.0614654226638	-34.4406854226638	-35.3929554226638	NA	NA	-32.4945454226638	-37.2857754226638	NA	-38.0140337559971	NA	NA	NA	NA	NA	-33.6341854226638	NA	-34.2469454226638	NA	NA	NA	NA	NA	NA	-33.3852254226638	-51.0359354226638	-33.7597454226638	-26.7152087559971	NA	NA	-32.9940737559971	NA	NA	NA	NA	NA	-37.5495504226638	NA	NA	NA	-34.7016654226638	NA	NA	NA	NA	NA	NA	-34.0958487559971	NA	NA	NA	-34.5730554226638	NA	NA	NA	NA	NA	NA	NA	-33.9849354226638	NA	NA	NA	NA	NA	-38.2541354226638	-33.8284754226638	NA	NA	NA	NA	NA	-30.5112754226638	NA	-33.3733154226638	-33.0495387559971	-30.8720754226638	NA	NA	NA	NA	NA	NA	-31.9740054226638	NA	NA	NA	NA	NA	NA	NA	-35.8549154226638	NA	NA	NA	NA	-39.2640354226638	NA	NA	NA	NA	NA	NA	NA	-34.1069254226638	-34.7306054226638	NA	NA	-33.9692470893304	NA	-121.651496655944	5.07247029811063	-31.9716705069403	-33.8025938402736	NA	NA	NA	-63.8416797988978	-58.4195597988978	NA	-32.9282938402736	NA	NA	-116.364386655944	NA	NA	NA	NA	-116.084596655944	-32.8716088402736	NA	-114.025286655944	NA	-31.5133638401112	-33.4857638402736	5.28291029811063	NA	NA	-33.1529038402736	-122.151556655944	-31.2676838402736	NA	-54.9351197988978	NA	-53.0753397988978	-118.993216655944	-33.4344221736069	NA	-116.465386655944	NA	NA	-26.9995138402736	NA	NA	NA	-48.2699497988978	NA	NA	-33.8120538402736	-33.6745138385123	-116.875326655944	NA	NA	-128.048359989277	13.6115202981106	-42.8149138402736	-33.2416038402736	NA	-57.4811697988978	NA	-31.0145138402736	-32.4603438402736	-116.037796655944	NA	NA	-32.8525538402736	-32.0097738402736	-32.8206938402736	-31.5631138402736	-119.180616655944	NA	NA	-32.9130238402736	NA	NA	8.99400029811063	NA	-33.0105038402736	NA	NA	NA	-32.1222271736069	-33.1602338402736	-32.5725338402736	-33.0569038402736	-31.5022538402736	NA	NA	NA	NA	NA	-115.014476655944	NA	-32.6115038402736	-32.9907238402736	-33.9429938402736	-118.396256655944	-116.814246655944	9.85772029811063	-35.8358138402736	-116.990526655944	-36.567272173607	NA	-110.235286655944	-120.031676655944	-79.9707664655645	-121.898186655944	-32.1842238392335	-54.0459597988978	-32.7969838393271	NA	NA	NA	NA	-53.5254081322311	-134.43077832261	-31.9384638402736	-49.5859738402736	-32.3097838402736	-25.2684471736069	NA	NA	-31.5473121736069	NA	NA	NA	-53.7602297988978	-55.3530597988978	-36.1027888402736	NA	NA	-116.69916332261	-33.2549038402736	NA	NA	NA	-115.821296655944	NA	NA	-32.6490871736069	NA	NA	NA	-33.1230938402736	NA	-52.0083797988978	NA	NA	NA	NA	NA	-32.5349738402736	NA	NA	NA	NA	-117.724336655944	-36.8041738402736	-32.3785138402736	NA	-113.963986655944	-53.0473997988978	-52.8269297988978	NA	-29.0613138402736	-114.896026655944	-31.9281538402736	-31.6043771736069	-29.4221138386575	NA	-116.127296655944	-53.7458097988978	NA	-119.712776655944	-53.7172197988978	-30.5272438402736	-52.4253997988978	-54.5226297988978	-53.3858897988978	-116.412596655944	NA	NA	NA	-34.4049538402736	NA	NA	NA	NA	-37.8140738402736	-114.88526832261	NA	NA	-114.805866655944	-53.3779997988978	NA	-52.7327697988978	-32.6569638402736	-33.2806438402736	11.0518102981106	NA	-32.5224855069403	-51.2769497988978	NA	NA	NA	NA	NA	NA	NA	NA	NA	NA	NA	NA	NA	NA	NA	NA	NA	NA	NA	NA	NA	NA	NA	NA	NA	NA	NA	NA	NA	NA	NA	NA	NA	NA	NA	NA	NA	NA	NA	NA	NA	NA	NA	NA	NA	NA	NA	NA	NA	NA	NA	NA	NA	NA	NA	NA	NA	NA	NA	NA	NA	NA	NA	NA	NA	NA	NA	NA	NA	NA	NA	NA	NA	NA	NA	NA	NA	NA	NA	NA	NA	NA	NA	NA	NA	NA	NA	NA	NA	NA	NA	NA	NA	NA	NA	NA	NA	NA	NA	NA	NA	NA	NA	NA	NA	NA	NA	NA	NA	NA	NA	NA	NA	NA	NA	NA	NA	NA	NA	NA	NA	NA	NA	NA	NA	NA	NA	NA	NA	NA	NA	NA	NA	NA	NA	NA	NA	NA	NA	NA	NA	NA	NA	NA	NA	NA	NA	NA	NA	NA	NA	NA	NA	NA	NA	NA	NA	NA	NA	NA	NA	NA	NA	NA	NA	NA	NA	NA	NA	NA	NA	NA	NA	NA	NA	NA	NA	NA	NA	NA	NA	NA	NA	NA	NA	NA	NA	NA	NA	NA	NA	NA	NA	NA	NA	NA	NA	NA	NA	NA	NA	NA	NA	NA	-32.1022157718669	-33.9278724385335	NA	NA	NA	NA	NA	NA	-33.0535724385335	NA	NA	NA	NA	NA	NA	NA	NA	-33.0021541052002	NA	NA	NA	-31.6386424385335	-33.6163091052002	NA	NA	NA	-33.2781824385335	NA	-31.3929624385335	NA	NA	NA	NA	NA	-33.5649674385335	NA	NA	NA	NA	-27.1247924385335	NA	NA	NA	NA	NA	NA	-33.9373324385335	-33.7997924385335	NA	NA	NA	NA	NA	-42.9401924385335	-33.3668824385335	NA	NA	NA	-31.1397924385335	-32.5856224385335	NA	NA	NA	-32.9778324385335	-32.1350524385335	-32.9459724385335	-31.6883924385335	NA	NA	NA	-33.0383024385335	NA	NA	-33.9864124385335	NA	-33.1357824385335	NA	NA	NA	-32.2527724385335	-33.2907791052002	-32.6978124385335	-33.1821824385335	-31.6275324385335	NA	NA	NA	NA	NA	NA	NA	-32.7367824385335	-33.1160024385335	-34.0682724385335	NA	NA	-31.1698624385335	-35.9610924385335	NA	-36.6978174385335	NA	NA	NA	NA	NA	-32.3095024385335	NA	-32.9222624385335	NA	NA	NA	NA	NA	NA	-32.0690091052002	-49.7112524385335	-32.4350624385335	-25.3989924385335	NA	NA	-31.6778574385335	NA	NA	NA	NA	NA	-36.2333341052002	NA	NA	NA	-33.3854491052002	NA	NA	NA	NA	NA	NA	-32.7796324385335	NA	NA	NA	-33.2483724385335	NA	NA	NA	NA	NA	NA	NA	-32.6602524385335	NA	NA	NA	NA	NA	-36.9294524385335	-32.5037924385335	NA	NA	NA	NA	NA	-29.1865924385335	NA	-32.0613324385335	-31.7375557718669	-29.5473924385335	NA	NA	NA	NA	NA	NA	-30.6577891052002	NA	NA	NA	NA	NA	NA	NA	-34.5302324385335	NA	NA	NA	NA	-37.9393524385335	NA	NA	NA	NA	NA	NA	NA	-32.7822424385335	-33.4059224385335	NA	NA	-32.6530307718669	NA	-36.8875366559438	-6.4091748729825	-12.8677542133083	-14.3174365809547	-2.70951490700595	-2.43169490700596	8.39470301054642	-19.9780375462307	-6.55641490700595	-36.6109731855218	-1.31961157340032	-32.3710431855189	NA	10.3982130105464	-8.67425754664168	NA	NA	NA	10.4201731678277	-107.761550558852	NA	-11.0208575466417	-16.150029907006	-4.40067865198491	-3.50769268749422	-24.2258775466417	-93.2722275466417	-0.079514907005764	-9.09235754664168	-11.7771969166403	NA	-12.6717513592386	-3.56221832116088	NA	-52.5730141751318	-95.576850879975	-9.35765754664168	-90.1436375466417	-90.313700879975	-2.37090657367262	-6.13897691664033	-2.39331690301002	-10.391606713065	NA	1.68568509299406	-47.7676241751318	-27.8419631855218	NA	-31.9839731855218	-53.3294041751318	1.77478509299405	NA	NA	-18.5344483793254	-27.8043131855218	NA	NA	NA	6.4598122563587	-29.6708598521885	-16.3316144464513	-0.342064907005455	-6.92259691664033	-31.1921631855218	0.314385092994106	-22.5337366559438	NA	-24.0396766559438	NA	-23.1224766559438	-0.813234907005954	-57.174174907006	-31.4594531855218	-103.457640558852	-0.325569421020383	-24.5480466559438	-88.7097212777602	NA	NA	-7.82664691664033	NA	10.1434531294848	-6.5358869165888	-6.64859191659035	-4.80925634458777	-5.35193691664033	-6.64154691664033	-1.14773325660049	-30.8007631855218	NA	-104.376820558852	-87.2907574417862	1.18088509299419	NA	NA	-7.42647689588806	NA	-105.503600558852	NA	-110.549370558852	-30.5833581855218	NA	10.0767630720119	-25.2999631855218	NA	-24.7300969854756	7.95068320106464	-0.290146573672619	-29.8439531854708	-29.086363185483	-3.14959490659633	NA	NA	9.26828301054642	-53.0202491751318	-16.2472027118467	NA	-6.93746365611968	-23.9252803959023	-53.175214907006	-6.82426691664033	-2.63503490700595	-2.50631608275342	-3.20909490700595	-58.246434907006	-24.6382566559438	-12.4918075466417	-4.63070490700595	NA	-22.4460466559438	-2.05453490700596	-6.53741691664033	-24.3114966559438	11.3016430105464	-30.9494631855196	NA	-1.92755584575665	-12.6102574281598	-29.8823531855218	NA	0.193221759660712	-24.5523112841781	-90.4978775466417	-31.3357431855218	-56.9178432403393	-51.5060541751318	10.6313230105871	NA	-2.49650490634652	11.8190230813873	-12.4754675378606	-2.25690490700397	-8.08607490699226	-22.8900266559438	NA	-1.73276490658182	-32.8028431854171	5.54636301054642	10.2726388012265	-2.19366490700595	-7.98196691664033	-29.7494731853959	-52.3246041751318	-90.2786775466417	-84.8525575466417	-2.77820490700552	-13.4459275466417	1.53898509300536	15.6028430106094	NA	NA	-2.81562808559688	-14.2267372026766	NA	11.1800397629025	-0.530174907005954	-4.94280691664033	-13.232089339161	-11.9051875307153	-29.9434131855218	NA	-57.169274907006	-2.4627795812579	-3.55020490700595	-23.1014366559438	10.5469830105464	-11.1879805683954	-27.8054631855218	-14.7367609166403	-23.9803081456227	-30.8165631855218	-3.03613257387591	-3.62361691664033	-30.9451831852228	-30.4952931855218	-23.2091466559435	11.1028330105464	-12.7151875307453	-30.8107031855218	NA	9.66157301054642	-50.772090061587	-121.786659798898	-6.128607512864	-12.9966910181718	-14.4375410189997	-2.42895052007547	-2.15113063735115	-32.1890706425385	-20.0981410208336	-6.27568725316368	NA	-1.04511397587179	-62.794303350212	-64.5825866835453	-70.8600426703847	-8.79436102083356	NA	-25.0287706425385	-11.874703350212	-20.5082006425385	-22.6926030547044	NA	-9.56972647377568	-15.8755323092051	-11.4927310198815	-12.6202115846213	-23.0444562772675	-12.466963350212	0.201049357461537	-9.2120569707861	-20.6061806425385	-10.4341033497897	-12.7918710208336	-3.2815148759344	NA	-59.997383350212	-67.4587683687637	-9.4777610208153	-61.274453350212	-61.407113350212	-2.09640890190419	-9.4145972744089	-17.1357261109336	-25.1821006425385	NA	1.96624935746154	NA	NA	-62.792953350212	-11.3656533501278	-34.4262866559438	2.05534935746209	-9.621273350212	-22.1038806425385	-20.873493350212	-11.4054375102297	-19.5942263501732	-20.9505484769688	-20.5813806425385	-4.12442063787346	-61.3250266835453	-16.4569907963124	-0.0615006425384599	-61.8725151853356	NA	0.595047236928656	-33.6043266559229	-20.5217058085489	-10.4253067678067	-21.3456434190178	-13.083863350212	-0.532670642538463	-19.4024475102297	-10.769943350098	NA	-0.0583763773481328	-11.5758730637462	-61.2365033502106	-33.7622766559438	-60.213166701311	-63.676593350212	NA	-32.8915333226105	-11.1889362097588	-11.0293952047489	-10.4701724589778	-32.2540266559438	-11.4408377134725	-0.878960642538464	-18.0978375102297	-10.029413350212	NA	-8.548893350212	1.46144936038294	-33.363276655943	-33.7424966559438	-34.6947666559438	-118.531419798898	-71.2278726703847	-15.4443374310874	-36.5875866559438	-117.125689798898	-37.3365783226104	-90.5625310208336	-5.033993350212	-64.0980051000147	-24.4557506425385	-7.24227064253846	-0.0156489758717913	-70.5100226703847	-33.5487566559438	-2.86903062923857	-10.753433350212	-70.1669760037181	-64.707553350212	-60.544273350212	-15.9669602676274	-10.4739134966031	-33.1314074765489	-10.6154933500334	-12.6309491376675	-62.8990466640214	-2.35447062090533	-2.24547369291227	-2.92853052815816	-21.5349106425385	-11.797783350212	-10.5727524567592	-4.35014064253846	-20.8197574034328	-8.426693350212	-1.77397064253846	-10.722703350212	-34.0242099892771	-19.1101606425385	NA	NA	-1.66889064253846	-10.3819170268821	-21.2226606425385	-21.0397064352189	0.467719357461535	-21.0500806425385	-70.5787926703847	-18.7328472448274	-17.7013075102297	-17.5284475102297	-13.4143255653777	NA	-2.21594064253846	NA	-9.38000648059999	-1.97634064253844	-7.80551064253846	-8.243393350212	-6.503493350212	-1.45207814386147	-117.859499798898	-20.0874674843156	-1.50606064253844	-1.91310064253846	-75.4367626703848	NA	NA	-10.177973350212	-14.1443373535009	-2.49764064253846	-10.5377188651055	1.81955200734729	-8.00556102059783	NA	-61.026143350212	-2.60085064253846	-14.3468410208336	-69.533035350212	-12.6659710208336	-0.249581433741972	-17.1172969807396	-13.3511882205788	-9.39130426676353	-87.3626610208333	-17.7762075102297	NA	-2.18199557622476	-3.26964064253845	-16.7440775102297	NA	-11.7603208246921	-10.2352067028771	-17.5708633494499	-12.712933350212	-19.3968541768963	-2.9350905231788	-114.941029798898	-61.534823350212	-72.1074926703847	-17.4983075102297	-33.408736655943	-12.835291020211	-71.0657626703847	-71.5127526703847	-33.2917916559438	-16.8825491768963	NA	-29.4674126978265	NA	-29.3439793644932	-56.2002758636382	-33.4660667576844	NA	-42.7529728644931	-14.7840564630053	-37.7386560311598	-126.799435946633	-33.4985593644813	-29.4299967578562	-31.7649943644932	-124.435825946633	NA	NA	-11.6727497963387	-32.6612426978265	NA	NA	-9.589133129672	-71.5249127945901	-129.221275946633	-130.335845946633	NA	-12.2060097962722	-30.5521560311598	-31.9276525911895	NA	-10.2202831294436	NA	-11.9127164630053	NA	-59.6077274279234	-67.0694940945901	NA	-60.8741974279234	-60.9867907612567	-32.8680434245211	-9.19792646300532	-57.6158374279234	-66.4140240945901	-132.251965946633	-31.0588526978265	NA	-28.9882460311598	-62.4008307612567	-11.1544664627141	-125.178775946633	-32.9673393644932	-9.37106979633865	NA	-20.6557397963387	-28.9804293644932	-19.3634727963387	-61.3002774279234	-32.4783867578562	NA	-30.7783592157576	NA	-29.7969460311582	-57.7514687683397	-32.3325460311598	-8.4080347962261	-31.816616757851	-127.097685946633	-10.207589796176	-127.910415946633	-12.865643129672	NA	-32.8593217578213	-10.5589231292534	-127.9670626133	-8.2445397962691	-11.372393129672	-60.8398807612567	NA	-59.8212040945901	-63.2963707612567	NA	-31.8428526978265	-10.9678364616127	-10.7792797953391	-10.3196564626355	NA	-11.2079197963387	-56.7003946691476	-31.9600793644926	-9.808193129672	NA	-8.33847312967199	-29.5060126978265	-60.8173374279234	NA	-33.23080510028	NA	NA	NA	-26.6960967578562	-31.7433243644932	-28.4144967578562	NA	-4.81940646261318	-63.6967574279234	-80.819008002481	-36.2139660311598	NA	-31.0114693644932	-30.2538793644912	NA	-10.5521797963387	NA	-64.3167974279234	-60.1574840945901	-46.0438560666688	-10.2598564630053	-145.608635946633	-10.3843731294418	-52.9032580024809	-58.1936060815361	NA	-10.303403129672	-58.6732913358143	-58.0077113358142	-11.5607964630053	-10.4993197963387	-63.1565007612567	-63.9670640945901	-8.20983979633865	-32.260406757832	-10.5089497962064	-129.541605946633	-32.4760426978265	-31.8288479422269	NA	-31.1987820456408	-10.2280231260287	-31.0266026978265	NA	NA	-32.2817923970966	-128.734265946633	-32.5032926978263	-56.6379934574503	-60.2488907612567	-62.0492707612567	NA	-61.1743307612567	-31.208389364487	-9.17092979623558	-30.3784843644932	-34.2274460311598	-8.03020646300532	-6.25313979633865	-10.2164947963387	-33.9520593640575	-62.524288002481	-32.2098393644929	-56.4488728552094	-31.9174834245228	-30.9102893644932	NA	-9.966853129672	NA	-32.3813093644932	-10.3585797963387	-10.767023129672	NA	-131.617325946633	-60.6431874279234	-61.8571574279234	-30.2437460311597	-69.1078127612567	NA	-10.4371997963387	-60.3173207612567	-32.2260193644931	-9.23011646266587	-31.1195960311598	NA	-56.9324846691476	-10.3294164627984	-32.6288134245228	-56.4172527736413	-32.5328526978265	-58.2323467578561	-10.0140431237841	-17.3510097963387	-12.4732463377777	-31.9525126978263	NA	-128.336625946633	-32.1211993644929	-31.2779129097311	-56.2890208344892	-60.8719807612567	-31.8484460311595	-31.9833860311598	NA	-32.1801808567087	-56.4952780024809	-154.175816727202	-29.434092045083	NA	-29.3097253784163	-55.7765737368649	-55.5257569999883	NA	-42.7187188784163	-14.7063762051764	-37.7053353784163	-126.498368228303	-33.4652387117323	-64.104694412201	-31.7307403784163	-124.141808228303	NA	NA	-11.5950695385097	-32.627922045083	-109.441922901308	NA	-9.51145287184307	-71.425593112201	-128.92412489497	-130.03869489497	-156.151631393868	-12.1345795385097	-30.5188353784163	NA	NA	-10.1426028718431	NA	-11.8350362051764	-149.738649727202	-59.5099077455343	-66.971674412201	NA	-60.7763777455343	-60.8889710788676	-59.8360944122009	-9.1202462051764	-57.5180177455343	-66.314704412201	-131.953831561636	-31.025532045083	NA	-28.9549253784163	-62.3030110788676	-11.0767862048979	-124.882308228303	-32.9330853784163	-9.29963953850974	NA	-20.5780595385097	-28.9461753784163	-19.2857925385097	-61.2024577455343	NA	NA	-30.8264553784162	NA	-29.7636253784139	-57.334070971838	-32.2992253784163	-8.33660453840128	-57.719784412201	-126.803668228303	-10.1299095385097	-127.616398228303	-12.7879628718431	NA	-56.5137192837376	-10.481242871595	-105.140279567809	-8.1668595384432	-11.2947128718431	-60.7420610788676	NA	-59.723384412201	-63.1985510788676	NA	-31.809532045083	-10.8901562038442	-10.7078495375476	-10.2419762051764	NA	-11.1302395385097	-56.2760292837376	-31.926758711749	-9.73051287184308	-106.057226234641	-8.26079287184307	-29.472692045083	-60.7195177455343	NA	-33.7764020450655	NA	-107.156039567975	-140.886204727202	-112.228076152339	-31.7090703784163	-131.26606489497	NA	-4.74172620480128	-63.5989377455343	-80.3926092837376	-36.1806453784163	NA	-30.9781487117496	-30.2205587117467	NA	-10.4744995385097	NA	-64.2189777455343	-60.0596644122009	-50.5252253784163	-10.1821762051764	-145.329984880821	-10.3066928716229	-52.478892617071	-57.7729774573291	NA	-10.2257228718431	-58.2489259504043	-57.5833459504043	-11.4831162051764	-10.4216395385097	-63.0586810788676	-63.869244412201	-8.13215953850974	-56.2825992837376	-10.4312695385097	-129.252521561636	-32.442722045083	-32.0607587117361	NA	-31.6725353784163	-10.1503428685029	-30.993282045083	NA	NA	-32.576532045083	-128.448398228303	-32.4699720450827	-56.2193710795615	-60.1510710788676	-61.9514510788676	NA	-61.0765110788676	-31.1750687117404	-9.09949953841052	-30.3442303784163	-34.1941253784163	-7.9525262051764	-6.17545953850974	-10.1450645385097	-33.9187387111055	-62.099922617071	-32.1765187117494	-56.0254818036061	-130.97910489185	-30.8769687117496	NA	-9.88917287184308	NA	-32.3479887117496	-10.2871495385097	-10.6893428718431	-103.373279567975	-131.317808228303	-60.5453677455343	-61.7593377455343	-30.2104253784161	-69.0099930788676	NA	-10.3657695385097	-60.2195010788676	-32.1917653784162	-9.1524362048512	-31.0862753784163	NA	-56.5081192837376	-10.2517362049784	-127.927274874003	-55.998349488396	-32.499532045083	-140.041808228303	-9.93636286621067	-17.2733295385097	-12.3955660853824	-31.9191920450828	-146.231624727202	-107.012636233909	-32.0878787117494	-31.630422045083	-55.8663448927889	-60.7741610788676	-31.8151253784159	-31.9500653784163	NA	-34.8846253777959	-56.0688792837376	NA	-29.5166340516633	NA	-29.3909007183299	-62.3202161369217	-33.2953921109947	NA	-42.7998942183299	NA	-37.7878773849966	NA	-33.5477807183297	-29.2593221109951	-31.8119157183299	NA	NA	NA	-60.9346911369217	-32.7104640516633	NA	NA	NA	-71.6080898369217	NA	NA	NA	-35.4704921109875	-30.6013773849966	-31.7569112776618	NA	-32.2494654443279	NA	NA	NA	-59.6907878035883	-67.152554470255	NA	-60.9572578035883	-61.0698511369217	-32.6974354443271	NA	-57.6988978035883	-66.4972011369217	NA	-31.1080740516633	NA	-29.0374673849966	-62.4838911369217	-33.1607773849966	NA	-33.0142607183299	NA	NA	NA	-29.0273507183299	NA	-61.3833378035883	-32.3077121109951	NA	-30.8062468768917	NA	-29.8461673849966	-61.5264778035883	-32.3817673849966	-31.3624257183299	-31.6460087776578	NA	-32.5764721109951	NA	-62.6376111369217	NA	-32.6886471109951	-32.1129425218603	NA	-31.6827273849966	-62.4924678035883	-60.9229411369217	NA	-59.904264470255	-63.3794311369217	NA	-31.8920740516633	-31.4091240516632	-31.5522340516632	-31.8670221109951	NA	NA	NA	-32.0093007183294	-61.1324478035883	NA	-60.2417911369216	-29.5552340516633	-60.9003978035883	NA	-33.1774192328021	NA	NA	NA	-26.5254221109951	-31.7902457183299	-28.2438221109951	NA	-26.5280340516633	-63.7798178035883	NA	-36.2631873849966	NA	-31.0606907183299	-30.3031007183299	NA	NA	NA	-64.3998578035883	-60.240544470255	-45.8754107503232	NA	NA	-32.6256707183299	NA	-62.5900511369217	NA	NA	NA	NA	NA	NA	-63.2395611369217	-64.050124470255	-60.519454470255	-32.0897321109951	-33.0850087776614	NA	-32.5252640516633	-31.8223703440078	NA	-31.1547032757316	-29.6974325434228	-31.0758240516633	NA	NA	-32.2645114996591	NA	-32.552514051663	-60.3050861369217	-60.3319511369217	-62.1323311369217	NA	-61.2573911369217	-31.2576107183299	-32.2157040516633	-30.4254057183299	-34.2766673849966	NA	-44.172565444314	NA	-34.0012807183299	NA	-32.2590607183297	-62.1881578035883	-31.7468754443285	-30.9595107183299	NA	-61.0865278035883	NA	-32.4305307183299	NA	NA	NA	NA	-60.7262478035883	-61.9402178035883	-30.2929673849965	-69.1908731369217	NA	NA	-60.4003811369217	-32.2729407183298	-31.0793540516633	-31.1688173849966	NA	NA	-32.6772307183283	-32.4582054443285	-59.9739511369217	-32.5820740516633	-58.0617387776618	-29.0136340516633	-70.3481218035883	-28.4156007183299	-32.0017340516631	NA	NA	-32.1704207183297	-31.2513488524755	-60.694454470255	-60.9550411369217	-31.8976673849963	-32.0326073849966	NA	-32.0222931208537	NA	-36.8452907823571	-23.5714487598104	-32.7701290205008	-29.2684996520684	10.4085298106906	11.2909564773572	NA	-42.6823224426728	-14.7864564630053	-37.6683056093395	-23.304007101028	-33.4282089426728	NA	-31.6943439426728	-66.4166272630497	NA	NA	-11.6751497963387	11.7807364773572	-33.6798340205008	NA	-9.591533129672	NA	-24.8841106531871	-34.2813390205008	NA	10.3522548108499	-30.4818056093395	-33.9393790205008	-72.0655972630497	-10.2226831293384	-23.6626241156905	-11.9151164630053	NA	NA	-75.6024072630497	-34.2328640205008	12.3075298106906	13.5450864773572	NA	-9.20032646300532	14.6779398106906	-25.7886574490238	NA	-30.9885022760062	NA	-28.9178956093395	NA	12.1292998107677	-34.4654556871675	-32.8966889426728	-9.37286979633865	NA	-20.6580656127848	-28.9097789426728	-19.3658727963083	-34.0074790205008	-72.5294172630497	NA	-30.7900589426728	-21.5396382668558	-29.6969171179291	-69.2801172630497	-32.2621956093395	-8.40983479621763	-22.517175730549	-32.8006156871675	-10.2099887903501	-32.3539556871675	-12.8680072152737	NA	NA	-10.5613231293021	NA	-8.24693979626385	-11.3747912068208	NA	-33.8119456871675	12.1998198106906	NA	NA	-31.4950238266333	11.1458264776056	-10.7810797951037	11.5966498109931	-32.2862956871675	-11.2103197963387	-22.6799474490238	12.0817398106906	-9.810593129672	NA	-8.34087312967199	-29.4356622760062	-33.3957123538341	-33.7815656871675	-25.101594677122	NA	-71.3147572630497	-31.8133590205008	-36.6053556871675	-31.6726739426728	-37.3513640205008	NA	-4.82180646258359	6.94281314402391	NA	-36.1436156093395	-32.9680656871675	-30.9411189426728	-30.1503203620773	10.9807464773572	12.5471848107833	-70.252780596383	11.0826298106906	NA	-50.4881956093395	-10.2622564628287	-35.0957572202026	-10.3867717823178	-26.0713890205008	-72.574710596383	-71.469210596383	-10.3058017804563	11.4681798106906	11.5974098106906	11.8186198107606	-10.5017197963387	-71.7689772630497	-36.9030140205008	-8.21223913052854	NA	11.6807648109208	-24.2845592324622	-32.4056922760062	11.6073998106906	13.5932698106906	-23.836323961165	-10.2304231259168	12.0110164773572	-33.4472290205008	NA	10.6199231440239	-70.6662439297164	-32.2254759105401	12.5224498106906	-68.720060596383	-23.8616041156905	NA	12.4566631440239	-31.1380389426728	-9.17272979622786	-30.2605807338882	-34.1570956093395	-8.03260610363334	-6.25553979633865	-10.218292652088	-33.8817089426728	4.21512547735725	12.1037798106906	-72.0871872630497	-75.5396139297164	-30.8399389426728	NA	12.3707031442225	-29.8478556871675	-32.3109589426728	-10.3603797961462	-10.7694205124295	-30.1836890205008	NA	NA	NA	-30.1733956093395	NA	-23.6809307823571	-10.4389997954872	-68.9675272630497	-24.1351919664685	-9.23251646264008	-31.0492456093395	-70.5169672630497	NA	-10.3318164627828	-35.1670290205008	-23.0683907823571	-32.4625022760062	NA	14.0892231440579	5.41213314415364	11.8089064773856	-31.8821622760062	12.0319448106906	NA	-32.0508489426728	-31.5933922760062	-23.1760674490238	-33.4641056871675	-31.6819796239836	-31.9130356093395	-71.5728372630497	10.4325931440239	-68.414060596383	NA	NA	NA	NA	NA	NA	NA	NA	NA	NA	NA	NA	NA	NA	NA	NA	NA	NA	NA	NA	NA	NA	NA	NA	NA	NA	NA	NA	NA	NA	NA	NA	NA	NA	NA	NA	NA	NA	NA	NA	NA	NA	NA	NA	NA	NA	NA	NA	NA	NA	NA	NA	NA	NA	NA	NA	NA	NA	NA	NA	NA	NA	NA	NA	NA	NA	NA	NA	NA	NA	NA	NA	NA	NA	NA	NA	NA	NA	NA	NA	NA	NA	NA	NA	NA	NA	NA	NA	NA	NA	NA	NA	NA	NA	NA	NA	NA	NA	NA	NA	NA	NA	NA	NA	NA	NA	NA	NA	NA	NA	NA	NA	NA	NA	NA	NA	NA	NA	NA	NA	NA	NA	NA	NA	NA	NA	NA	NA	NA	NA	NA	NA	NA	NA	NA	NA	NA	NA	NA	NA	NA	NA	NA	NA	NA	NA	NA	NA	NA	NA	NA	NA	NA	NA	NA	NA	NA	NA	NA	NA	NA	NA	NA	NA	NA	NA	NA	NA	NA	NA	NA	NA	NA	NA	NA	NA	NA	NA	NA	NA	NA	NA	NA	NA	NA	NA	NA	NA	NA	NA	NA	NA	NA	NA	NA	NA	NA	NA	NA	NA	NA	NA	NA	NA	-32.8529592783297	-34.6968492783297	NA	NA	NA	NA	NA	NA	-33.7996826116631	NA	NA	NA	NA	NA	NA	NA	NA	-33.7626642783297	NA	NA	NA	-32.3901192783297	-34.3641692783297	NA	NA	NA	-34.0322592783297	NA	-32.1367392783297	NA	NA	NA	NA	NA	-34.3156942783297	NA	NA	NA	NA	-27.8919692783297	NA	NA	NA	NA	NA	NA	-34.6830092783297	-34.5583359449964	NA	NA	NA	NA	NA	-43.6770359449964	-34.1003592783297	NA	NA	NA	-31.8687359449964	-33.3219326116631	NA	NA	NA	-33.7140759449964	-32.8934959449964	-33.7044159449964	-32.4468359449964	NA	NA	NA	-33.7747459449964	NA	NA	-34.7443559449964	NA	-33.9048259449964	NA	NA	NA	-32.9953992783297	-34.0333892783297	-33.4260226116631	-33.9259259449964	-32.3791759449964	NA	NA	NA	NA	NA	NA	NA	-33.4885926116631	-33.8744459449964	-34.8285159449964	NA	NA	-31.9062392783297	-36.6982359449964	NA	-37.4341942783297	NA	NA	NA	NA	NA	-33.0609459449964	NA	-33.6647059449964	NA	NA	NA	NA	NA	NA	-32.8023192783297	-50.4789626116631	-33.2064726116631	-26.1542192783297	NA	NA	-32.4156842783297	NA	NA	NA	NA	NA	-36.9858442783297	NA	NA	NA	-34.1187592783297	NA	NA	NA	NA	NA	NA	-33.5300592783297	NA	NA	NA	-33.9930826116631	NA	NA	NA	NA	NA	NA	NA	-33.4292292783297	NA	NA	NA	NA	NA	-37.6724626116631	-33.2409026116631	NA	NA	NA	NA	NA	-29.9407359449964	NA	-32.8084092783297	-32.4846626116631	-30.2765692783297	NA	NA	NA	NA	NA	NA	-31.4058492783297	NA	NA	NA	NA	NA	NA	NA	-35.2599092783297	NA	NA	NA	NA	-38.6809959449964	NA	NA	NA	NA	NA	NA	NA	-33.5569859449964	-34.1647326116631	NA	NA	-33.4255742783297	NA	NA	NA	-32.1279784871346	-33.9702684871346	NA	NA	NA	NA	NA	NA	-33.073101820468	NA	NA	NA	NA	NA	NA	NA	NA	-33.0376834871346	NA	NA	NA	-31.6635384871346	-33.6391884871346	NA	NA	NA	-33.3056784871346	NA	-31.4101584871346	NA	NA	NA	NA	NA	-33.5907134871346	NA	NA	NA	NA	-27.1653884871346	NA	NA	NA	NA	NA	NA	-33.9564284871346	-33.8317551538013	NA	NA	NA	NA	NA	-42.9504551538013	-33.3737784871346	NA	NA	NA	-31.1421551538013	-32.595351820468	NA	NA	NA	-32.9874951538013	-32.1669151538013	-32.9778351538013	-31.7202551538013	NA	NA	NA	-33.0481651538013	NA	NA	-34.0177751538013	NA	-33.1782451538013	NA	NA	NA	-32.2704184871346	-33.3084084871346	-32.699441820468	-33.1993451538013	-31.6525951538013	NA	NA	NA	NA	NA	NA	NA	-32.762011820468	-33.1478651538013	-34.1019351538013	NA	NA	-31.1796584871346	-35.9716551538013	NA	-36.7092134871346	NA	NA	NA	NA	NA	-32.3343651538013	NA	-32.9381251538013	NA	NA	NA	NA	NA	NA	-32.0773384871346	-49.752381820468	-32.479891820468	-25.4292384871346	NA	NA	-31.6907034871346	NA	NA	NA	NA	NA	-36.2608634871346	NA	NA	NA	-33.3937784871346	NA	NA	NA	NA	NA	NA	-32.8050784871346	NA	NA	NA	-33.266501820468	NA	NA	NA	NA	NA	NA	NA	-32.7026484871346	NA	NA	NA	NA	NA	-36.945881820468	-32.514321820468	NA	NA	NA	NA	NA	-29.2141551538013	NA	-32.0843884871346	-31.760641820468	-29.5499884871346	NA	NA	NA	NA	NA	NA	-30.6808684871346	NA	NA	NA	NA	NA	NA	NA	-34.5333284871346	NA	NA	NA	NA	-37.9544151538013	NA	NA	NA	NA	NA	NA	NA	-32.8304051538013	-33.438151820468	NA	NA	-32.7005934871346	NA	NA	NA	NA	NA	NA	NA	NA	NA	NA	NA	NA	NA	NA	NA	NA	NA	NA	NA	NA	NA	NA	NA	NA	NA	NA	NA	NA	NA	NA	NA	NA	NA	NA	NA	NA	NA	NA	NA	NA	NA	NA	NA	NA	NA	NA	NA	NA	NA	NA	NA	NA	NA	NA	NA	NA	NA	NA	NA	NA	NA	NA	NA	NA	NA	NA	NA	NA	NA	NA	NA	NA	NA	NA	NA	NA	NA	NA	NA	NA	NA	NA	NA	NA	NA	NA	NA	NA	NA	NA	NA	NA	NA	NA	NA	NA	NA	NA	NA	NA	NA	NA	NA	NA	NA	NA	NA	NA	NA	NA	NA	NA	NA	NA	NA	NA	NA	NA	NA	NA	NA	NA	NA	NA	NA	NA	NA	NA	NA	NA	NA	NA	NA	NA	NA	NA	NA	NA	NA	NA	NA	NA	NA	NA	NA	NA	NA	NA	NA	NA	NA	NA	NA	NA	NA	NA	NA	NA	NA	NA	NA	NA	NA	NA	NA	NA	NA	NA	NA	NA	NA	NA	NA	NA	NA	NA	NA	NA	NA	NA	NA	NA	NA	NA	NA	NA	NA	NA	NA	NA	NA	NA	NA	NA	NA	NA	NA	NA	NA	NA	NA	NA	NA	NA	NA	-32.1906177862646	-34.0302744529313	NA	NA	NA	NA	NA	NA	-33.1331077862646	NA	NA	NA	NA	NA	NA	NA	NA	-33.1003227862646	NA	NA	NA	-31.7235444529313	-33.7018277862646	NA	NA	NA	-33.3656844529313	NA	-31.4701644529313	NA	NA	NA	NA	NA	-33.6533527862646	NA	NA	NA	NA	-27.2253944529313	NA	NA	NA	NA	NA	NA	-34.0164344529313	-33.8917611195979	NA	NA	NA	NA	NA	-43.0104611195979	-33.4337844529313	NA	NA	NA	-31.2021611195979	-32.6553577862646	NA	NA	NA	-33.0475011195979	-32.2269211195979	-33.0378411195979	-31.7802611195979	NA	NA	NA	-33.1081711195979	NA	NA	-34.0777811195979	NA	-33.2382511195979	NA	NA	NA	-32.3330577862646	-33.3710477862646	-32.7594477862646	-33.2593511195979	-31.7126011195979	NA	NA	NA	NA	NA	NA	NA	-32.8220177862646	-33.2078711195979	-34.1619411195979	NA	NA	-31.2396644529313	-36.0316611195979	NA	-36.7718527862646	NA	NA	NA	NA	NA	-32.3943711195979	NA	-32.9981311195979	NA	NA	NA	NA	NA	NA	-32.1399777862646	-49.8123877862646	-32.5398977862646	-25.4918777862646	NA	NA	-31.7533427862646	NA	NA	NA	NA	NA	-36.3235027862646	NA	NA	NA	-33.4564177862646	NA	NA	NA	NA	NA	NA	-32.8677177862646	NA	NA	NA	-33.3265077862646	NA	NA	NA	NA	NA	NA	NA	-32.7626544529313	NA	NA	NA	NA	NA	-37.0058877862646	-32.5743277862646	NA	NA	NA	NA	NA	-29.2741611195979	NA	-32.1486077862646	-31.8248611195979	-29.6099944529313	NA	NA	NA	NA	NA	NA	-30.7435077862646	NA	NA	NA	NA	NA	NA	NA	-34.5933344529313	NA	NA	NA	NA	-38.0144211195979	NA	NA	NA	NA	NA	NA	NA	-32.8904111195979	-33.4981577862646	NA	NA	-32.7632327862646	NA	-36.8416241156905	-23.563785220236	NA	-28.4063356359848	-56.0814295601572	-55.8355262268238	NA	-41.8153291359848	-61.9352528934905	-36.8071956359848	-23.3003707823571	-32.567098969313	NA	-30.8273506359848	NA	NA	NA	NA	-22.9730767010002	-108.578421845541	NA	NA	NA	-24.8810474490238	NA	NA	NA	-29.6206956359848	NA	NA	NA	-23.6589574490238	-58.1580828934905	NA	NA	NA	NA	NA	NA	-106.045235178875	NA	-20.4903074490238	-25.7849907823571	NA	-30.1273923026515	NA	-28.0567856359848	NA	-32.1800956359848	NA	-32.0296956359848	NA	NA	-30.1634041156905	-28.0427856359848	NA	NA	NA	NA	-29.9230656359848	-21.5360074490238	-28.8654856359841	-57.6554695601572	-31.4010856359848	-30.3778606359848	-22.5135241156905	NA	-24.0159307823571	NA	-23.0987307823571	NA	-56.8168462268238	-31.7004756359848	-104.276778512208	-30.7020456359848	-24.5328674490238	NA	NA	NA	NA	NA	-30.9113923026515	-30.4284423026515	-30.5715523026515	NA	NA	NA	-22.6762807823571	-31.0286189693182	NA	-105.193725178875	-104.180578512208	-28.5745523026515	NA	NA	-25.0977528957641	NA	-106.292538512208	NA	-111.364575178875	-30.8056806359848	NA	NA	-25.5473523026515	NA	-80.7001862268238	-35.2825056359848	NA	-30.0800089693182	-29.3224189693173	-24.7370974490238	NA	NA	NA	NA	-49.6270856359848	NA	-35.0920907823571	-23.9003243083922	-52.7820195601572	-58.0858462268238	NA	-23.8183241156905	-58.5520528934905	-57.8864728934905	-24.6230441156905	NA	NA	NA	-22.4308341156905	-56.5901762268238	-107.043900178875	-24.2809507823571	-31.5445823026515	-31.1626189693141	NA	-23.8321009318443	-28.7694523026515	-30.0951423026515	NA	NA	-24.5386008836984	NA	-31.5718323026515	-56.5473312268238	NA	-23.8579374490238	NA	-23.6208907823571	-30.2769289693154	-31.2350223026515	-29.4408406359848	-33.2959856359848	-22.8678474490238	NA	-23.2673474490238	-33.0205989691244	-29.0145974490238	-31.2783789693182	-56.3311362268238	NA	-29.9788289693182	NA	NA	NA	-31.4498489693182	NA	-23.6192974490238	-102.509778512208	NA	NA	NA	-29.3122856359848	NA	-23.6772641156905	NA	NA	-24.1310746573188	-30.0924589693182	-30.1881356359848	NA	-56.8112462268238	-31.6965489693182	NA	-23.0647241156905	-31.6013923026515	NA	-28.0329523026515	-114.322605512208	-23.958856755313	-31.0210523026515	NA	-106.149135178875	-31.1897389693182	-30.7322823026515	-23.1724007823571	NA	-30.9169856359848	-31.0519256359848	NA	-25.5247782361459	-56.3764562268238	NA	-63.8553421150935	-32.5038648949697	-34.3373882283031	-62.3055104484268	-61.8254060893343	NA	-74.0303087817602	-14.5990820934461	NA	-33.4402215616364	-62.4407354484268	-64.2724854484268	-70.8728462346413	-66.3200462346413	NA	NA	-11.4877754267794	NA	-33.4135698949697	NA	-9.40415876011276	-71.5933841484268	-32.0306582283031	-34.0150748949697	NA	-12.0313187601128	NA	-33.6727982283031	-71.9690162346413	-10.0353087597517	NA	-11.7277420934461	NA	-59.6856821150935	-67.1472143848433	-33.9665998949697	-60.9521521150935	-61.0647454484268	-60.0038854484268	-9.0129520934461	-27.532508228303	-66.4820444152438	NA	NA	NA	NA	-62.4787854484268	-10.9694920933741	-34.1988748949697	NA	-9.19637876011276	NA	-20.4707654267794	NA	-19.1784984267466	-33.7408982283021	-72.4328362346413	NA	-61.0149254484268	-31.5092748949697	-32.9624715616364	-61.5208991082174	NA	-8.23334376011276	-33.3546148949478	-32.5340348949697	-10.0226154267051	-32.0873748949697	-12.6806687601128	NA	NA	-10.3739487600143	NA	-8.05956542677943	-11.1874187600285	-60.9178354484268	-33.5453648949697	-59.8991395432601	-63.3743254484268	NA	-32.6463048949697	-10.7828620933329	-10.604588759937	-10.1346820933795	-32.0197148949697	-11.0229454267794	NA	-60.1827624969033	-9.62321876011276	NA	-8.15349876011276	NA	-33.1291315616355	-33.5149848949697	-34.4690548949697	NA	-71.2121762346413	-31.5467782283031	-36.3387748949697	NA	-37.0850998949697	NA	-4.6344320934461	-63.7747061194481	NA	-75.2735295679746	-32.7014848949697	-70.5059595679746	-33.3052448949697	NA	-10.3672054267794	-70.1465995679746	-64.3947521150935	-60.2354387817602	-88.5788762346413	-10.074882093255	-50.1195015616364	-10.1993987599668	-25.8051248949697	-62.584894931868	-71.3726295679746	-10.118428759819	NA	NA	-11.3758220934461	-10.3143454267794	-63.2342376737616	-36.6367498949685	-8.02486542677943	NA	-10.3239754267794	-33.7696648949697	NA	NA	NA	NA	-10.0430487601128	NA	-33.1809648949697	NA	NA	-70.5696629013079	-33.6336215616357	-60.2903167343039	-60.3265961247962	-62.1272254484268	NA	-61.2522854484268	NA	-8.99623876011276	-33.0697682283031	NA	-7.8452320934461	-6.06816542677943	-10.0418037601128	NA	-37.3130015616364	-32.8814415616359	-62.1829970823182	-75.4430329013079	NA	NA	-9.78187876011276	-29.5812748949697	-69.7845129013079	-10.1838887599023	-10.5820487596795	-29.9171082283031	NA	-60.7211421150935	-61.9351121150935	-59.7904605550036	-69.1857674484268	NA	-10.2625087591813	-60.3950657364786	-62.0843754484268	-9.0451420934461	NA	-70.4203862346413	NA	-10.1444420934461	-34.9004482283031	-59.9591776777762	NA	NA	-9.82906876011277	-17.1660354261304	-12.2882720934461	-61.4946554484268	NA	NA	-61.2325221150935	-72.1007962346413	-60.6891778967296	-33.1975248949688	-33.8052715616341	-71.0825662346413	-71.4762562346413	-33.0764798949697	-68.3174795679746	-45.2106792375994	-30.1559633231282	NA	-30.0045972446963	-34.1738992373451	-32.6579492375279	-36.6979092375994	-43.4357901564616	-15.2939451648349	-38.4272066564616	-126.951343787283	-34.1871099897729	-64.3650909601493	-31.9859879592769	-28.9213759042661	NA	-39.1459159042661	-12.1826384981682	-31.9308607345831	NA	NA	-10.0990218315015	-42.7151959042658	-33.4629525709328	-130.487753787282	NA	-12.7215151648349	-30.7655007512454	NA	NA	-10.7301718315015	NA	-12.4226051648349	NA	-59.7694209601493	-42.4069792375829	NA	-61.0358909601493	-61.1484842934827	-60.0964909601493	-9.70781516477503	-57.7775309601493	-36.141860904266	-132.403873787282	-31.7474033231283	NA	-29.6767966564616	-62.5625242934827	-11.6643551645913	-33.7801792375994	-33.6501566564616	-9.88657516450157	NA	-21.1656284981682	-29.6632466564616	-19.8733614981682	-31.448285904266	NA	-36.9741359042661	-31.1510595393675	NA	-30.4854966564585	-57.8197149265166	-33.0210966564616	-8.92354016473964	-57.979297626816	-127.249593787282	-10.7174784981682	-128.062323787283	-13.3755318315015	-31.7661892375994	-57.0040530729102	-11.0688118311227	-32.2528559042661	-8.75442849811003	-11.8822818315015	-61.0015742934827	NA	-59.982897626816	-63.4580642934827	NA	-32.5314033231283	-11.477725162957	-11.2947851637364	-10.8295451646255	NA	-11.7178084981682	-56.7663630729102	-32.6486299897939	-10.3180818315015	NA	-8.84836183141633	-30.1945633231283	-60.9790309601493	NA	-33.7855036104803	NA	NA	NA	-128.992253787282	-32.4261416564616	-131.713467120616	NA	-5.32929516407974	-63.8584509601493	-80.8868097395768	-36.9025166564616	NA	-31.2157336521658	-30.7164831633873	-33.9996409042661	-11.0620684981682	NA	-64.4784909601493	-60.319177626816	-51.2470966564616	-10.7697451648349	-145.760543787283	-10.894261831309	-26.7056259042622	-58.2607973873433	NA	-10.8132918312475	-58.7392597395769	-58.0736797395769	-12.0706851646461	-11.0092084981682	-63.3181942934827	-64.128757626816	-8.71972849809866	-32.3998209042402	-11.0188384981682	-129.693513787283	-30.0748124407712	-32.7826299897779	NA	-32.3944066564616	-10.7379118285811	-31.7151533231283	NA	NA	-33.2984033231283	-128.886173787283	-33.1918433231279	-56.7082710858882	-60.4105842934827	-62.2109642934827	NA	-32.4832959042658	-30.4702026673478	-9.68643516474817	-31.0613016564616	-34.9159966564616	-8.54009516483487	-6.7630284981682	-10.7320001645826	-34.640609988983	-62.5902564062435	-32.4870390416141	-56.5151604182658	-131.424363787283	-31.5988399897949	-31.6015159042661	-10.4767418313425	NA	-33.0698599897949	-10.8740851648349	-11.2769118291429	NA	-131.769233787283	-60.8048809601493	-62.0188509601493	-30.8965239097659	-69.2695062934827	NA	-10.952705162753	-31.9443559042657	-31.9245506224442	-9.74000516423023	-31.3924470232493	NA	-56.9984530729102	-10.8393051637079	-33.1772825709327	-56.4888886103611	-32.3158425046633	-140.471233787283	-10.523931826577	-17.8608984981682	-12.9831350600959	-32.641063323128	NA	-31.9797125709328	-32.0047700558247	-31.4353170482288	-56.3580123724824	-61.0336742934827	-31.7734338392937	-32.1545500164444	NA	-35.6016966556863	-32.0175659042442	-88.2821867751799	-30.2385053297086	NA	-30.1079719963752	-62.580612108818	-33.5183584871343	NA	-43.5169654963752	NA	-38.5097486630419	NA	-34.2696519963748	-29.4822884871346	-32.5289869963752	NA	NA	NA	-61.1942043515367	-33.4323353297086	NA	NA	NA	-71.86848638487	NA	NA	NA	-35.6941418204607	-31.3232486630419	-31.979194320468	NA	-32.4731151538008	NA	NA	NA	-59.9503010182034	-67.41206768487	NA	-61.2167710182034	-61.3293643515367	-32.9210851538	NA	-57.9584110182034	-66.75759768487	NA	-31.8299453297086	NA	-29.7593386630419	-62.7434043515367	-33.8826486630419	NA	-33.7313319963752	NA	NA	NA	-29.7444219963752	NA	-61.6428510182034	-32.5306784871346	NA	-31.4635302115973	NA	-30.5680386630419	-61.7859910182034	-33.1036386630419	-32.0794969963752	-31.8696584871308	NA	-32.800121820468	NA	-62.8971243515367	NA	-32.9116134871346	-32.5880103272256	-73.3817167751799	-32.4045986630419	-62.7519810182034	-61.1824543515367	NA	-60.16377768487	-63.6389443515367	NA	-32.6139453297086	-32.1309953297084	-32.2741053297084	-32.0899884871346	NA	NA	NA	-32.7311719963743	-61.3919610182034	NA	-60.5012882127837	-30.2771053297086	-61.1599110182034	NA	-33.6223247810005	NA	NA	NA	-26.7483884871346	-32.5073169963752	-28.4667884871346	NA	-27.2499053297086	-64.0393310182034	-87.1016024085132	-36.9850586630419	NA	-31.7825619963752	-31.0249719963752	NA	NA	NA	-64.6593710182034	-60.5000566054208	-46.1025217069981	-75.7136367751799	NA	-33.3475419963752	NA	-62.8495643515367	NA	-74.5732101085132	NA	NA	NA	NA	-63.4990743515367	-64.30963768487	-60.7789676848701	-32.3126984871346	-33.3086584871343	-76.4973867751799	-33.2471353297086	-32.3810291723746	NA	-31.62076535435	-30.38668860633	-31.7976953297086	NA	NA	-32.7953126197739	NA	-33.2743853297082	-60.56548268487	-60.5914643515367	-62.3918443515367	-75.8939501085132	-61.5169043515367	-31.9794819963752	-32.9375753297086	-31.1424769963752	-34.9985386630419	NA	-44.3962151537874	-71.8942501085132	-34.7231519963752	NA	-32.9809319963748	-62.4476710182034	-31.9705251538013	-31.6813819963752	NA	-61.3460410182034	NA	-33.1524019963752	NA	NA	NA	NA	-60.9857605571734	-62.1997310182034	-31.0148386630417	-69.4503863515367	NA	NA	-60.6598943515367	-32.9900119963751	-31.7935453297086	-31.8906886630419	NA	NA	-33.3991019963726	-32.6818551538013	-60.23434768487	-33.3039453297086	-58.2853884871346	-29.7355053297086	-70.6076350182034	-29.1374719963752	-32.7236053297083	NA	NA	-32.8922919963749	-31.7587639007517	-60.95396768487	-61.2145543515367	-32.6195386630414	-32.7544786630419	NA	-32.2666735544482	NA	NA	-30.1189335540515	NA	-29.9904002207181	NA	NA	NA	-43.3993937207181	-15.3740254226638	-38.3901768873848	NA	-34.1500802207181	NA	-32.4114152207181	NA	NA	NA	-12.2627187559971	-33.3127635540515	NA	NA	-10.1791020893304	NA	NA	NA	NA	-12.7947454226638	-31.2036768873848	NA	NA	-10.8102520893304	NA	-12.5026854226638	NA	NA	NA	NA	NA	NA	NA	-9.78789542266378	NA	NA	NA	-31.7103735540515	NA	-29.6397668873848	NA	-11.74443542239	NA	-33.6137602207181	-9.95980542266378	NA	-21.2457087559971	-29.6268502207181	-19.9534417559971	NA	NA	NA	-31.5071302207181	NA	-30.4484668873848	NA	-32.9840668873848	-8.99677042255752	NA	NA	-10.7975587559971	NA	-13.4556120893304	NA	NA	-11.1488920890866	NA	-8.83450875593172	-11.9623620893304	NA	NA	NA	NA	NA	-32.4943735540515	-11.5578054213543	-11.3680154217251	-10.9096254226638	NA	-11.7978887559971	NA	-32.6116002207181	-10.3981620893304	NA	-8.92844208933045	-30.1575335540515	NA	NA	-34.4612435540514	NA	NA	NA	NA	-32.3897452207181	NA	NA	-5.40937542229505	NA	NA	-36.8654868873848	NA	-31.6629902207181	-30.9054002207181	NA	-11.1421487559971	NA	NA	NA	-51.2100668873848	-10.8498254226638	NA	-10.974342089114	NA	NA	NA	-10.8933720893304	NA	NA	-12.1507654226638	-11.0892887559971	NA	NA	-8.79980875599711	NA	-11.0989187559971	NA	-33.1275635540515	-32.7456002207181	NA	-32.3573768873848	-10.8179920860472	-31.6781235540515	NA	NA	-33.2613735540515	NA	-33.1548135540515	NA	NA	NA	NA	NA	-31.8599102207181	-9.75966542256698	-31.0249052207181	-34.8789668873848	-8.62017542266378	-6.84310875599711	-10.8052304226638	-34.6035802207181	NA	-32.8613602207181	NA	NA	-31.5618102207181	NA	-10.5568220893304	NA	-33.0328302207181	-10.9473154226638	-11.3569920893304	NA	NA	NA	NA	-30.8952668873848	NA	NA	-11.0259354226638	NA	-32.8724402207181	-9.82008542234198	-31.7711168873848	NA	NA	-10.9193854224692	NA	NA	-33.1843735540515	NA	-10.604012083794	-17.9409787559971	-13.0632153049117	-32.6040335540515	NA	NA	-32.7727202207181	-32.3152635540515	NA	NA	-32.4999668873848	-32.6349068873848	NA	-35.5653002207181	NA	NA	NA	NA	NA	NA	NA	NA	NA	NA	NA	NA	NA	NA	NA	NA	NA	NA	NA	NA	NA	NA	NA	NA	NA	NA	NA	NA	NA	NA	NA	NA	NA	NA	NA	NA	NA	NA	NA	NA	NA	NA	NA	NA	NA	NA	NA	NA	NA	NA	NA	NA	NA	NA	NA	NA	NA	NA	NA	NA	NA	NA	NA	NA	NA	NA	NA	NA	NA	NA	NA	NA	NA	NA	NA	NA	NA	NA	NA	NA	NA	NA	NA	NA	NA	NA	NA	NA	NA	NA	NA	NA	NA	NA	NA	NA	NA	NA	NA	NA	NA	NA	NA	NA	NA	NA	NA	NA	NA	NA	NA	NA	NA	NA	NA	NA	NA	NA	NA	NA	NA	NA	NA	NA	NA	NA	NA	NA	NA	NA	NA	NA	NA	NA	NA	NA	NA	NA	NA	NA	NA	NA	NA	NA	NA	NA	NA	NA	NA	NA	NA	NA	NA	NA	NA	NA	NA	NA	NA	NA	NA	NA	NA	NA	NA	NA	NA	NA	NA	NA	NA	NA	NA	NA	NA	NA	NA	NA	NA	NA	NA	NA	NA	NA	NA	NA	NA	NA	NA	NA	NA	NA	NA	NA	NA	NA	NA	NA	NA	NA	NA	NA	NA	NA	NA	NA	NA	NA	NA	NA	NA	NA	NA	NA	NA	NA	NA	NA	NA	NA	NA	NA	NA	NA	NA	NA	NA	NA	NA	NA	NA	NA	NA	NA	NA	NA	NA	NA	NA	NA	NA	NA	NA	NA	NA	NA	NA	NA	NA	NA	NA	NA	NA	NA	NA	NA	NA	NA	NA	NA	NA	NA	NA	NA	NA	NA	NA	NA	NA	NA	NA	NA	NA	NA	NA	NA	NA	NA	NA	NA	NA	NA	NA	NA	NA	NA	NA	NA	NA	NA	NA	NA	NA	NA	NA	NA	NA	NA	NA	NA	NA	NA	NA	NA	NA	NA	NA	NA	NA	NA	NA	NA	NA	NA	NA	NA	NA	NA	NA	NA	NA	NA	NA	NA	NA	NA	NA	NA	NA	NA	NA	NA	NA	NA	NA	NA	NA	NA	NA	NA	NA	NA	NA	NA	NA	NA	NA	NA	NA	NA	NA	NA	NA	NA	NA	NA	NA	NA	NA	NA	NA	NA	NA	NA	NA	NA	NA	NA	NA	NA	NA	NA	NA	NA	NA	NA	NA	NA	NA	NA	NA	NA	NA	NA	NA	NA	NA	NA	NA	NA	NA	NA	NA	NA	NA	NA	NA	NA	NA	NA	NA	NA	NA	NA	NA	NA	NA	NA	NA	NA	NA	NA	NA	NA	NA	NA	NA	NA	NA	NA	NA	NA	NA	NA	NA	NA	NA	NA	NA	NA	NA	NA	NA	NA	NA	NA	NA	NA	NA	NA	NA	NA	NA	NA	NA	NA	NA	NA	NA	NA	NA	NA	NA	NA	NA	NA	NA	NA	NA	NA	NA	NA	NA	NA	NA	NA	NA	NA	NA	NA	NA	NA	NA	NA	NA	NA	NA	NA	NA	NA	NA	NA	NA	NA	NA	NA	NA	NA	NA	NA	NA	NA	NA	NA	NA	NA	NA	NA	NA	NA	NA	NA	NA	NA	NA	NA	NA	NA	NA	NA	NA	NA	NA	NA	NA	NA	NA	NA	NA	NA	NA	NA	NA	NA	NA	NA	NA	NA	NA	NA	NA	NA	NA	NA	NA	NA	NA	NA	NA	NA	NA	NA	NA	NA	NA	NA	NA	NA	NA	NA	NA	NA	NA	NA	NA	NA	NA	NA	NA	NA	NA	NA	NA	NA	NA	NA	NA	NA	NA	NA	NA	NA	NA	NA	NA	NA	NA	NA	NA	NA	NA	NA	NA	NA	NA	NA	NA	NA	NA	NA	NA	NA	NA	NA	NA	NA	NA	NA	NA	NA	NA	NA	NA	NA	NA	NA	NA	NA	NA	NA	NA	NA	NA	NA	NA	NA	NA	NA	NA	NA	NA	NA	NA	NA	NA	NA	NA	NA	NA	NA	NA	NA	NA	NA	NA	NA	NA	NA	NA	NA	NA	NA	NA	NA	NA	NA	NA	NA	NA	NA	NA	NA	NA	NA	NA	NA	NA	NA	NA	NA	NA	NA	NA	NA	NA	NA	NA	NA	NA	NA	NA	NA	NA	NA	NA	NA	NA	NA	NA	NA	NA	NA	NA	NA	NA	NA	NA	NA	NA	NA	NA	NA	NA	NA	NA	NA	NA	NA	NA	NA	NA	NA	NA	NA	NA	NA	NA	NA	NA	NA	NA	NA	NA	NA	NA	NA	NA	NA	NA	NA	NA	NA	NA	NA	NA	NA	NA	NA	NA	NA	NA	NA	NA	NA	NA	NA	NA	NA	NA	NA	NA	NA	NA	NA	NA	NA	NA	NA	NA	NA	NA	NA	NA	NA	NA	NA	NA	NA	NA	NA	NA	NA	NA	NA	NA	NA	NA	NA	NA	NA	NA	NA	NA	NA	NA	NA	NA	NA	NA	NA	NA	NA	NA	NA	NA	NA	NA	NA	NA	NA	NA	NA	NA	NA	NA	NA	NA	NA	NA	NA	NA	NA	NA	NA	NA	NA	NA	NA	NA	NA	NA	NA	NA	NA	NA	NA	NA	NA	NA	NA	NA	NA	NA	NA	NA	NA	NA	NA	NA	NA	NA	NA	NA	NA	NA	NA	NA	NA	NA	NA	NA	NA	NA	NA	NA	NA	NA	NA	NA	NA	NA	NA	NA	NA	NA	NA	NA	NA	NA	NA	NA	NA	NA	NA	NA	NA	NA	NA	NA	NA	NA	NA	NA	NA	NA	NA	NA	NA	NA	NA	NA	NA	NA	NA	NA	NA	NA	NA	NA	NA	NA	NA	NA	NA	NA	NA	NA	NA	NA	NA	NA	NA	NA	NA	NA	NA	NA	NA	NA	NA	NA	NA	NA	NA	NA	NA	NA	NA	NA	NA	NA	NA	NA	NA	NA	NA	NA	NA	NA	NA	NA	NA	NA	NA	NA	NA	NA	NA	NA	NA	NA	NA	NA	NA	NA	NA	NA	NA	NA	NA	NA	NA	NA	NA	NA	NA	NA	NA	NA	NA	NA	NA	NA	NA	NA	NA	NA	NA	NA	NA	NA	NA	NA	NA	NA	NA	NA	NA	NA	NA	NA	NA	NA	NA	NA	NA	NA	NA	NA	NA	NA	NA	NA	NA	NA	NA	NA	NA	NA	NA	NA	NA	NA	NA	NA	NA	NA	NA	NA	NA	NA	NA	-29.2578235806968	NA	-29.1234069140301	-56.5717633493297	-56.3297266826631	NA	-42.5324004140301	-62.4255866826631	-37.5290669140301	NA	-33.288970247357	NA	-31.5444219140301	NA	NA	NA	NA	-32.4516535806968	NA	NA	NA	NA	NA	NA	NA	NA	-30.3425669140301	NA	NA	NA	NA	-58.6484166826631	NA	NA	NA	NA	NA	NA	NA	NA	NA	NA	NA	-30.8492635806968	NA	-28.7786569140301	NA	-32.9019669140301	NA	-32.7467669140301	NA	NA	NA	-28.7598569140301	NA	NA	NA	NA	-30.6401369140301	NA	-29.5873569140292	-58.1458033493297	-32.1229569140301	-31.0949319140301	NA	NA	NA	NA	NA	NA	-57.3071800159964	-32.4223469140301	NA	-31.4239169140301	NA	NA	NA	NA	NA	NA	-31.6332635806968	-31.1503135806968	-31.2934235806968	NA	NA	NA	-57.0694900159964	-31.7504902473635	NA	NA	NA	-29.2964235806968	NA	NA	-33.6001335806902	NA	NA	NA	NA	-31.5227519140301	NA	NA	-26.2692235806968	NA	-81.194386682663	-36.0043769140301	NA	-30.8018802473635	-30.0442902473623	NA	NA	NA	NA	NA	-50.3489569140301	NA	NA	-32.3668602473635	-53.2723533493297	-58.5761800159964	NA	NA	-59.0423866826631	-58.3768066826631	NA	NA	NA	NA	NA	-57.0843766826631	NA	NA	-32.2664535806968	-31.8844902473583	NA	-31.4962669140301	-29.4913235806968	-30.8170135806968	NA	NA	-32.4002635806968	NA	-32.2937035806968	-57.0415316826631	NA	NA	NA	NA	-30.99880024736	-31.9568935806968	-30.1579119140301	-34.0178569140301	NA	NA	-57.0842766826631	-33.7424702471192	-62.8933833493297	-32.0002502473635	-56.8214700159964	NA	-30.7007002473635	NA	NA	NA	-32.1717202473635	NA	NA	NA	NA	NA	NA	-30.0341569140301	NA	NA	NA	NA	-32.0054469140301	-30.8066502473635	-30.9100069140301	NA	-57.3015800159964	-32.4184202473635	NA	-56.8279000159964	-32.3232635806968	NA	-28.7548235806968	NA	-28.1567902473635	-31.7429235806968	NA	NA	-31.9116102473635	-31.4541535806968	-56.6777566826631	NA	-31.6388569140301	-31.7737969140301	NA	-34.6983069137992	-56.8706566826631	NA	-64.1148553297086	NA	NA	-62.5659069963752	-62.0849519963752	NA	-74.2898219963752	-15.1866510531046	NA	NA	-62.7002486630419	-64.5328819963752	NA	NA	NA	NA	-12.0753443864379	NA	NA	NA	-9.99172771977122	-71.8537806963752	NA	NA	NA	-12.6182543864379	NA	NA	NA	-10.6228777197712	NA	-12.3153110531046	NA	-59.9451953297086	-67.4069619963752	NA	-61.2116653297086	-61.3242586630419	-60.2642819963752	-9.60052105310455	-57.9533053297086	-66.7428919963752	NA	NA	NA	NA	-62.7382986630419	-11.5570610531046	NA	NA	-9.7833143864379	NA	-21.0583343864379	NA	-19.7660673864379	-61.6377453297086	NA	NA	-61.2753219963752	NA	NA	-61.7808853297086	NA	-8.82027938643789	-58.1550719963752	NA	-10.6101843864379	NA	-13.2682377197712	NA	NA	-10.9615177197712	NA	-8.64713438643789	-11.7749877197712	-61.1773486630419	NA	-60.1586719963752	-63.6338386630419	NA	NA	-11.3704310531046	-11.1915243864379	-10.7222510531046	NA	-11.6105143864379	NA	-60.4432219963752	-10.2107877197712	NA	-8.74106771977122	NA	-61.1548053297086	NA	NA	NA	NA	NA	NA	NA	NA	NA	-5.22200105310456	-64.0342253297086	NA	NA	NA	NA	NA	NA	-10.9547743864379	NA	-64.6542653297086	-60.4949519963752	NA	-10.6624510531046	NA	-10.7869677197712	NA	-62.8444586630419	NA	-10.7059977197712	NA	NA	-11.9633910531046	-10.9019143864379	-63.4939686630419	-64.3045319963752	-8.61243438643789	NA	-10.9115443864379	NA	NA	NA	NA	NA	-10.6306177197712	NA	NA	NA	NA	NA	-61.9568219963752	-60.5507769963752	-60.5863586630419	-62.3867386630419	NA	-61.5117986630419	NA	-9.5831743864379	NA	NA	-8.43280105310456	-6.65573438643789	-10.6287393864379	NA	NA	-61.5310319963752	-62.4425653297086	NA	NA	NA	-10.3694477197712	NA	NA	-10.7708243864379	-11.1696177197712	NA	NA	-60.9806553297086	-62.1946253297086	-60.0499919963752	-69.4452806630419	NA	-10.8494443864379	-60.6547886630419	-62.3447719963752	-9.63271105310455	NA	NA	NA	-10.7320110531046	NA	-60.2196419963752	NA	NA	-10.4166377197712	-17.7536043864379	-12.8758410531046	-61.7550519963752	NA	NA	-61.4920353297086	NA	-60.9488619963752	-61.2094486630419	-60.8784919963752	NA	NA	NA	NA	NA	-30.205184676965	NA	-30.0737180102984	-62.4812930024809	-61.9922380024809	NA	-43.4827115102983	NA	-38.4764280102984	NA	-34.2363313436312	-64.448268002481	-32.4947330102984	NA	NA	NA	-61.0963846691476	-33.399014676965	NA	NA	NA	-71.7691667024809	NA	NA	NA	-61.2381080024809	-31.2899280102984	NA	NA	-60.6987913358143	NA	NA	NA	-59.8524813358143	-67.314248002481	NA	-61.1189513358143	-61.2315446691476	-60.1796680024809	NA	-57.8605913358143	-66.658278002481	NA	-31.796624676965	NA	-29.7260180102984	-62.6455846691476	-33.8493280102984	NA	-33.6970780102984	NA	NA	NA	-29.7101680102984	NA	-61.5450313358143	NA	NA	-31.5904480102982	NA	-30.5347180102984	-61.6881713358143	-33.0703180102984	-32.0452430102984	-58.0623580024809	NA	NA	NA	-62.7993046691476	NA	NA	-33.369708010298	NA	-32.3712780102984	-62.6541613358143	-61.0846346691476	NA	-60.0659580024809	-63.5411246691476	NA	-32.580624676965	-32.0976746769649	-32.2407846769649	NA	NA	NA	NA	-32.6978513436307	-61.2941413358143	NA	-60.4034846691476	-30.243784676965	-61.0620913358143	NA	-34.547494676965	NA	NA	NA	NA	-32.4730630102984	NA	NA	-27.216584676965	-63.9415113358143	NA	-36.9517380102984	NA	-31.7492413436317	-30.9916513436317	NA	NA	NA	-64.5615513358143	-60.4022380024809	-51.2963180102984	NA	NA	-33.3142213436317	NA	-62.7517446691476	NA	NA	NA	NA	NA	NA	-63.4012546691476	-64.211818002481	-60.6811480024809	NA	-61.8384713358143	NA	-33.213814676965	-32.8318513436317	NA	-32.4436280102984	-30.438684676965	-31.764374676965	NA	NA	-33.347624676965	NA	-33.2410646769647	-60.4661630024809	-60.4936446691476	-62.2940246691476	NA	-61.4190846691476	-31.9461613436317	-32.904254676965	-31.1082230102984	-34.9652180102984	NA	-69.2947496691476	NA	-34.6898313436317	NA	-32.9476113436313	-62.3498513358143	NA	-31.6480613436317	NA	-61.2482213358143	NA	-33.1190813436317	NA	NA	NA	NA	-60.8879413358143	-62.1019113358143	-30.9815180102981	-69.3525666691476	NA	NA	-60.5620746691476	-32.9557580102982	-31.7587313436317	-31.8573680102984	NA	NA	-33.3657813436289	NA	-60.1350280024809	-33.270624676965	NA	-29.702184676965	-70.5098153358143	-29.1041513436317	-32.6902846769648	NA	NA	-32.8589713436313	-32.401514676965	-60.8561480024809	-61.1167346691476	-32.5862180102978	-32.7211580102984	NA	-35.6486180102984	NA	NA	-30.0856129013079	NA	-22.4574781401607	-21.9891754484268	-22.5268054484268	NA	-43.3651397346413	-15.2963451648349	-38.3568562346413	-20.0195254484268	-34.1167595679746	NA	-32.3771612346413	NA	NA	NA	-12.1850384981682	-6.60559561341635	NA	NA	-10.1014186990935	NA	-5.76455568716748	-4.87075568716748	NA	-12.7233151648349	-31.1703562346413	-24.0199354484268	-13.1084023538341	-10.7325718315015	NA	-12.4250051648349	NA	NA	NA	NA	NA	-21.2734787817602	NA	-7.3955846402407	-3.74355568716748	-11.7395123538341	NA	-31.6770529013079	NA	-29.6064462346413	NA	-11.6667473920896	NA	-33.5795062346413	-9.88833010298099	NA	-19.6336416680157	-14.2877918895616	-19.8757614981682	-22.4929837817602	NA	-10.7788390205008	-31.4728762346413	NA	-30.4151462346413	-8.28546902050081	-22.4653541730506	-8.92534016473249	-22.6680387817602	-23.3489954484268	-10.7198784981682	NA	-13.3779318315015	NA	NA	-11.071205279181	NA	-5.93231160738783	-11.8846818315015	NA	-23.3424354484268	NA	-9.15428568716748	NA	-7.13114551396405	-7.83934336663685	-7.96126137208425	-6.14336008155852	-6.71494235383415	-7.96009594759467	-6.94775902050081	-32.5782795679746	-10.3204736567021	NA	-8.85076183150153	-20.9324235708194	NA	NA	-8.77218235382694	NA	NA	NA	NA	-32.3554912346413	NA	-7.87676568716748	-5.33169516448214	-25.9868154484268	-34.8755890205008	-36.8321662346413	NA	-31.6296695679746	-30.8720795679746	NA	-11.0644684981682	NA	NA	-21.5639154484268	-25.6176890204929	-10.7721451648349	NA	-10.8966618312945	NA	-8.17043902050081	NA	-7.74532376763237	NA	NA	-12.0730851648349	-11.0116084981682	NA	NA	-8.7221284981682	NA	-7.8381797762094	NA	-33.0942429013079	-32.7122795679746	NA	-7.08960214078614	-10.7402837721626	-31.6448029013079	-23.7654821150935	NA	-33.2280529013079	NA	-33.1214929013079	NA	NA	-23.6855254484268	NA	NA	-6.00711235382803	-9.68823133419183	-22.5666908808646	-32.9863871372127	-8.54249516483487	-6.7654284981682	-10.7338001648349	-34.5702595679746	-29.5165421150935	-32.8280395679746	NA	-9.34527235383415	-22.0745370661966	-21.2681454484268	-10.4791355141054	NA	-32.9995095679746	-10.8758851648349	-11.2793118315015	NA	-27.7741921150935	NA	-6.9335821985325	-30.8619462346413	-30.5665104484268	-6.42454902050081	-10.9545051648349	-6.29144556060501	-23.5172592468742	-9.74240060436528	-31.7377962346413	NA	NA	-10.8417051646487	NA	NA	-33.1510529013079	-24.5936490205008	-10.5263318262054	-15.9310817633069	-12.9855350521921	-32.5707129013079	-6.20257902050081	-4.98122235383415	-32.7393995679746	-32.2819429013079	NA	NA	-32.4666462346413	-32.6015862346413	NA	-35.5310462346413	NA	NA	NA	NA	NA	NA	NA	NA	NA	NA	NA	NA	NA	NA	NA	NA	NA	NA	NA	NA	NA	NA	NA	NA	NA	NA	NA	NA	NA	NA	NA	NA	NA	NA	NA	NA	NA	NA	NA	NA	NA	NA	NA	NA	NA	NA	NA	NA	NA	NA	NA	NA	NA	NA	NA	NA	NA	NA	NA	NA	NA	NA	NA	NA	NA	NA	NA	NA	NA	NA	NA	NA	NA	NA	NA	NA	NA	NA	NA	NA	NA	NA	NA	NA	NA	NA	NA	NA	NA	NA	NA	NA	NA	NA	NA	NA	NA	NA	NA	NA	NA	NA	NA	NA	NA	NA	NA	NA	NA	NA	NA	NA	NA	NA	NA	NA	NA	NA	NA	NA	NA	NA	NA	NA	NA	NA	NA	NA	NA	NA	NA	NA	NA	NA	NA	NA	NA	NA	NA	NA	NA	NA	NA	NA	NA	NA	NA	NA	NA	NA	NA	NA	NA	NA	NA	NA	NA	NA	NA	NA	NA	NA	NA	NA	NA	NA	NA	NA	NA	NA	NA	NA	NA	NA	NA	NA	NA	NA	NA	NA	NA	NA	NA	NA	NA	NA	NA	NA	NA	NA	NA	NA	NA	NA	NA	NA	NA	NA	NA	NA	NA	NA	NA	NA	NA	NA	NA	NA	NA	NA	NA	NA	NA	NA	NA	NA	NA	NA	NA	NA	NA	NA	NA	NA	NA	NA	NA	NA	NA	NA	NA	NA	NA	NA	NA	NA	NA	NA	NA	NA	NA	NA	NA	NA	NA	NA	NA	NA	NA	NA	NA	NA	NA	NA	NA	NA	NA	NA	NA	NA	NA	NA	NA	NA	NA	NA	NA	NA	NA	NA	NA	NA	NA	NA	NA	NA	NA	NA	NA	NA	NA	NA	NA	NA	NA	NA	NA	NA	NA	NA	NA	NA	NA	NA	NA	NA	NA	NA	NA	NA	NA	NA	NA	NA	NA	NA	NA	NA	NA	NA	NA	NA	NA	NA	NA	NA	NA	NA	NA	NA	NA	NA	NA	NA	NA	NA	NA	NA	NA	NA	NA	NA	NA	NA	NA	NA	NA	NA	NA	NA	NA	NA	NA	NA	NA	NA	NA	NA	NA	NA	NA	NA	NA	NA	NA	NA	NA	NA	NA	NA	NA	NA	NA	NA	NA	NA	NA	NA	NA	NA	NA	NA	NA	NA	NA	NA	NA	NA	NA	NA	NA	NA	NA	NA	NA	NA	NA	NA	NA	NA	NA	NA	NA	NA	NA	NA	NA	NA	NA	NA	NA	NA	NA	NA	NA	NA	NA	NA	NA	NA	NA	NA	NA	NA	NA	NA	NA	NA	NA	NA	NA	NA	NA	NA	NA	NA	NA	NA	NA	NA	NA	NA	NA	NA	NA	NA	NA	NA	NA	NA	NA	NA	NA	NA	NA	NA	NA	NA	NA	NA	NA	NA	NA	NA	NA	NA	NA	NA	NA	NA	NA	NA	NA	NA	NA	NA	NA	NA	NA	NA	NA	NA	NA	NA	NA	NA	NA	NA	NA	NA	NA	NA	NA	NA	NA	NA	NA	NA	NA	NA	NA	NA	NA	NA	NA	NA	NA	NA	NA	NA	NA	NA	NA	NA	NA	NA	NA	NA	NA	NA	NA	NA	NA	NA	NA	NA	NA	NA	NA	NA	NA	NA	NA	NA	NA	NA	NA	NA	NA	NA	NA	NA	NA	NA	NA	NA	NA	NA	NA	NA	NA	NA	NA	NA	NA	NA	NA	NA	NA	NA	NA	NA	NA	NA	NA	NA	NA	NA	NA	NA	NA	NA	NA	NA	NA	NA	NA	NA	NA	NA	NA	NA	NA	NA	NA	NA	NA	NA	NA	NA	NA	NA	NA	NA	NA	NA	NA	NA	NA	NA	NA	NA	NA	NA	NA	NA	NA	NA	NA	NA	NA	NA	NA	NA	NA	NA	NA	NA	NA	NA	NA	NA	NA	NA	NA	NA	NA	NA	NA	NA	NA	NA	NA	NA	NA	NA	NA	NA	NA	NA	NA	NA	NA	NA	NA	NA	NA	NA	NA	NA	NA	NA	NA	NA	NA	NA	NA	NA	NA	NA	NA	NA	NA	NA	NA	NA	NA	NA	NA	NA	NA	NA	NA	NA	NA	NA	NA	NA	NA	NA	NA	NA	NA	NA	NA	NA	NA	NA	NA	NA	NA	NA	NA	NA	NA	NA	NA	NA	NA	NA	NA	NA	NA	NA	NA	NA	NA	NA	NA	NA	NA	NA	NA	NA	NA	NA	NA	NA	NA	NA	NA	NA	NA	NA	NA	NA	NA	NA	NA	NA	NA	NA	NA	NA	NA	NA	NA	NA	NA	NA	NA	NA	NA	NA	NA	NA	NA	NA	NA	NA	NA	NA	NA	NA	NA	NA	NA	NA	NA	NA	NA	NA	NA	NA	NA	NA	NA	NA	NA	NA	NA	NA	NA	NA	NA	NA	NA	NA	NA	NA	NA	NA	NA	NA	NA	NA	NA	NA	NA	NA	NA	NA	NA	NA	NA	NA	NA	NA	NA	NA	NA	NA	NA	NA	NA	NA	NA	NA	NA	NA	NA	NA	NA	NA	NA	NA	NA	NA	NA	NA	NA	NA	NA	NA	NA	NA	NA	NA	NA	NA	NA	NA	NA	NA	NA	NA	NA	NA	NA	NA	NA	NA	NA	NA	NA	NA	NA	NA	NA	NA	NA	NA	NA	NA	NA	NA	NA	NA	NA	NA	NA	NA	NA	NA	NA	NA	NA	NA	NA	NA	NA	NA	NA	NA	NA	NA	NA	NA	NA	NA	NA	NA	NA	NA	NA	NA	NA	NA	NA	NA	NA	NA	NA	NA	NA	NA	NA	NA	NA	NA	NA	NA	NA	NA	NA	NA	NA	NA	NA	NA	NA	NA	NA	NA	NA	NA	NA	NA	NA	NA	NA	NA	NA	NA	NA	NA	NA	NA	NA	NA	NA	NA	NA	NA	NA	NA	NA	NA	NA	NA	NA	NA	NA	NA	NA	NA	NA	NA	NA	NA	NA	NA	NA	NA	NA	NA	NA	NA	NA	NA	NA	NA	NA	NA	NA	NA	NA	NA	NA	NA	NA	NA	NA	NA	NA	NA	NA	NA	NA	NA	NA	NA	NA	NA	NA	NA	NA	NA	NA	NA	NA	NA	NA	NA	NA	NA	NA	NA	NA	NA	NA	NA	NA	NA	NA	NA	NA	NA	NA	NA	NA	NA	NA	NA	NA	NA	NA	NA	NA	NA	NA	NA	-29.2245029279533	NA	-29.0891529279533	-56.1473979639198	-55.9033279639198	7.59463483016721	-42.4981464279533	-62.0012212972531	-37.4957462612866	NA	-33.2556495946104	NA	9.60917816350054	NA	NA	NA	NA	9.6378383438293	-108.629051614618	NA	NA	NA	-5.04960591270542	-4.15580591270542	NA	NA	-30.3092462612866	NA	-12.3934525793721	NA	NA	-58.2240512972531	NA	NA	NA	NA	NA	NA	-106.091831614618	-6.78466591270542	-3.02860591270542	-11.0245625793721	NA	-30.8159429279533	NA	-28.7453362612866	NA	-32.8686462612866	NA	-32.7125129279533	NA	NA	-19.1615125793721	-28.7256029279533	NA	NA	NA	5.65779164548246	-30.6058829279533	NA	-29.5540362612852	-7.57051924603875	-32.0896362612866	-31.0606779279533	-106.063868281285	NA	NA	NA	NA	NA	-56.8828146305864	-32.3890262612866	-104.327408281285	-5.27853257936751	-107.383466614618	NA	NA	NA	-8.43933591270542	NA	9.3610183041192	-7.15097591266636	-7.27994757933357	-5.43765257937208	-5.99999257937208	-7.26870257937208	-6.23280924603875	-31.7171695946199	NA	-105.244354947951	-104.231208281285	-29.2631029279533	NA	NA	-8.05723257936374	NA	-106.343168281285	NA	-111.415204947951	-31.4884979279533	NA	9.2824949023322	-26.2359029279533	NA	-34.1606392460387	7.1506148301672	NA	-30.7685595946199	-30.0109695946183	NA	NA	NA	8.45734816350054	NA	-24.9027392460296	NA	-7.72841516983279	-32.3335395946199	-52.8479879639198	-7.45548924603875	NA	-7.07788924603875	-58.6180212972531	-57.9524412972531	NA	NA	NA	NA	-105.777521614618	-56.6579779639198	-7.16557257937208	NA	10.5016414968339	-31.8511695946124	NA	-6.37465257935937	-29.4580029279533	-30.7836929279533	NA	NA	-32.3669429279533	NA	-32.2603829279533	-56.6151329639198	NA	9.81358816350054	NA	-106.707198281285	11.0189549126136	-31.9235729279533	-30.1236579279533	-33.9845362612866	-107.702471614618	NA	-56.6566579639198	-33.7091495942588	4.75132816350054	9.48363149683388	-56.3971046305864	-8.63032257937208	-30.6673795946199	NA	NA	NA	-32.1383995946199	NA	NA	14.8066414968339	NA	NA	-6.21863257937208	-30.0008362612866	NA	10.3858115991283	NA	-5.57649591270541	-31.9711929279533	-30.7718362612866	-30.8766862612866	NA	-56.8772146305864	-32.3850995946199	NA	-56.4002812972531	9.7519148301672	-12.987173221013	-28.7215029279533	-15.3725832460387	-28.1234695946199	-31.7096029279533	-5.48762924603875	-4.26627257937208	-31.8782895946199	-31.4208329279533	-56.2513579639198	10.3077648301672	-31.6055362612866	-31.7404762612866	NA	8.85957149683388	-56.4442579639198	NA	-64.0170356473194	NA	NA	-19.0070187635542	-61.9871323139861	NA	-74.1920023139861	-15.1089707952756	NA	NA	-62.6024289806528	-64.4335623139861	NA	NA	NA	NA	-11.997664128609	NA	NA	NA	-9.91404746194231	-71.7544610139861	NA	NA	NA	-12.546824128609	NA	-17.6896587635542	NA	-10.5451974619423	NA	-12.23739919488	NA	-59.8473756473195	-67.3091423139861	NA	-61.1138456473194	-61.2264389806528	-19.1730587635542	-9.52284079527564	-57.8554856473194	-66.6435723139861	NA	NA	NA	NA	-62.6404789806528	-11.4793807952756	NA	NA	-9.71188412860898	NA	-20.980654128609	-12.0677154302208	-19.688387128609	-61.5399256473194	NA	-23.9585420968875	-61.1760023139861	NA	NA	-61.6830656473194	NA	-8.74884912860897	-58.0572523139861	NA	-10.532504128609	NA	-13.1905574619423	NA	-20.0649920968875	-10.8838374619423	NA	-8.56945412860898	-11.6973074619423	-61.0795289806528	NA	-60.0608523139861	-63.5360189806528	NA	NA	-11.2927507952756	-11.120094128609	-10.6445707952756	NA	-11.532834128609	NA	-18.7608820968875	-10.1331074619423	NA	-8.66338746194231	NA	-61.0569856473195	NA	NA	NA	NA	-16.1210487635542	NA	NA	NA	NA	-5.14432079527564	-63.9364056473194	NA	NA	NA	NA	NA	NA	-10.877094128609	NA	-64.5564456473194	-60.3971323139861	-31.4152820968875	-10.5847707952756	-33.7831520968875	-10.7092874619423	NA	-62.7466389806528	NA	-10.6283174619423	-19.5721454302208	NA	-11.8857107952756	-10.824234128609	-63.3961489806528	-21.4916687635542	-8.53475412860898	NA	-10.833864128609	NA	NA	NA	NA	NA	-10.5529374619423	NA	NA	NA	NA	NA	-19.3811587635542	-18.3756520968875	-18.1974954302208	-62.2889189806528	NA	-61.4139789806528	NA	-9.51174412860898	NA	NA	-8.35512079527564	-6.57805412860898	-10.557309128609	NA	-20.7392120968875	-61.4317123139861	-62.3447456473194	NA	NA	NA	-10.2917674619423	-14.8074154302208	NA	-10.699394128609	-11.0919374619423	NA	NA	-60.8828356473194	-62.0968056473194	-59.9521723139861	-69.3474609806528	NA	-10.778014128609	-17.9202154302208	-62.2454523139861	-9.55503079527564	NA	-18.4505520968875	NA	-10.6542148334236	NA	-17.4184220968875	NA	NA	-10.3389574619423	-17.675924128609	-12.7981607952756	-20.0460154302208	-19.6499987635542	NA	-61.3942156473195	NA	-18.1726520968875	-61.1116289806528	-60.7806723139861	NA	NA	NA	-17.5559604302208	NA	-30.1681549078882	NA	-30.0373215745549	NA	NA	NA	-43.4463150745549	NA	-38.4393982412216	NA	-34.1993015745549	NA	-32.4583365745549	NA	NA	NA	NA	-33.3619849078882	NA	NA	NA	NA	NA	NA	NA	NA	-31.2528982412216	NA	NA	NA	NA	NA	NA	NA	NA	NA	NA	NA	NA	NA	NA	NA	NA	-31.7595949078882	NA	-29.6889882412216	NA	-33.8122982412216	NA	-33.6606815745549	NA	NA	NA	-29.6737715745549	NA	NA	NA	NA	-31.5540515745549	NA	-30.4976882412216	NA	-33.0332882412216	-32.0088465745549	NA	NA	NA	NA	NA	NA	NA	-33.3326782412216	NA	-32.3342482412216	NA	NA	NA	NA	NA	NA	-32.5435949078882	-32.0606449078882	-32.2037549078882	NA	NA	NA	NA	-32.6608215745549	NA	NA	NA	-30.2067549078882	NA	NA	-34.5104649078882	NA	NA	NA	NA	-32.4366665745549	NA	NA	-27.1795549078882	NA	NA	-36.9147082412216	NA	-31.7122115745549	-30.9546215745549	NA	NA	NA	NA	NA	-51.2592882412216	NA	NA	-33.2771915745549	NA	NA	NA	NA	NA	NA	NA	NA	NA	NA	NA	NA	NA	NA	-33.1767849078882	-32.7948215745549	NA	-32.4065982412216	-30.4016549078882	-31.7273449078882	NA	NA	-33.3105949078882	NA	-33.2040349078882	NA	NA	NA	NA	NA	-31.9091315745549	-32.8672249078882	-31.0718265745549	-34.9281882412216	NA	NA	NA	-34.6528015745549	NA	-32.9105815745549	NA	NA	-31.6110315745549	NA	NA	NA	-33.0820515745549	NA	NA	NA	NA	NA	NA	-30.9444882412216	NA	NA	NA	NA	-32.9193615745549	-31.7227149078882	-31.8203382412216	NA	NA	-33.3287515745549	NA	NA	-33.2335949078882	NA	-29.6651549078882	NA	-29.0671215745549	-32.6532549078882	NA	NA	-32.8219415745549	-32.3644849078882	NA	NA	-32.5491882412216	-32.6841282412216	NA	-35.6122215745549	NA	NA	NA	NA	NA	NA	NA	NA	NA	NA	NA	NA	NA	NA	NA	NA	NA	NA	NA	NA	NA	NA	NA	NA	NA	NA	NA	NA	NA	NA	NA	NA	NA	NA	NA	NA	NA	NA	NA	NA	NA	NA	NA	NA	NA	NA	NA	NA	NA	NA	NA	NA	NA	NA	NA	NA	NA	NA	NA	NA	NA	NA	NA	NA	NA	NA	NA	NA	NA	NA	NA	NA	NA	NA	NA	NA	NA	NA	NA	NA	NA	NA	NA	NA	NA	NA	NA	NA	NA	NA	NA	NA	NA	NA	NA	NA	NA	NA	NA	NA	NA	NA	NA	NA	NA	NA	NA	NA	NA	NA	NA	NA	NA	NA	NA	NA	NA	NA	NA	NA	NA	NA	NA	NA	NA	NA	NA	NA	NA	NA	NA	NA	NA	NA	NA	NA	NA	NA	NA	NA	NA	NA	NA	NA	NA	NA	NA	NA	NA	NA	NA	NA	NA	NA	NA	NA	NA	NA	NA	NA	NA	NA	NA	NA	NA	NA	NA	NA	NA	NA	NA	NA	NA	NA	NA	NA	NA	NA	NA	NA	NA	NA	NA	NA	NA	NA	NA	NA	NA	NA	NA	NA	NA	NA	NA	NA	NA	NA	NA	NA	NA	NA	NA	NA	NA	NA	NA	NA	NA	NA	NA	NA	NA	NA	NA	NA	NA	NA	NA	NA	NA	NA	NA	NA	NA	NA	NA	NA	NA	NA	NA	NA	NA	NA	NA	NA	NA	NA	NA	NA	NA	NA	NA	NA	NA	NA	NA	NA	NA	NA	NA	NA	NA	NA	NA	NA	NA	NA	NA	NA	NA	NA	NA	NA	NA	NA	NA	NA	NA	NA	NA	NA	NA	NA	NA	NA	NA	NA	NA	NA	NA	NA	NA	NA	NA	NA	NA	NA	NA	NA	NA	NA	NA	NA	NA	NA	NA	NA	NA	NA	NA	NA	NA	NA	NA	NA	NA	NA	NA	NA	NA	NA	NA	NA	NA	NA	NA	NA	NA	NA	NA	NA	NA	NA	NA	NA	NA	NA	NA	NA	NA	NA	NA	NA	NA	NA	NA	NA	NA	NA	NA	NA	NA	NA	NA	NA	NA	NA	NA	NA	NA	NA	NA	NA	NA	NA	NA	NA	NA	NA	NA	NA	NA	NA	NA	NA	NA	NA	NA	NA	NA	NA	NA	NA	NA	NA	NA	NA	NA	NA	NA	NA	NA	NA	NA	NA	NA	NA	NA	NA	NA	NA	NA	NA	NA	NA	NA	NA	NA	NA	NA	NA	NA	NA	NA	NA	NA	NA	NA	NA	NA	NA	NA	NA	NA	NA	NA	NA	NA	NA	NA	NA	NA	NA	NA	NA	NA	NA	NA	NA	NA	NA	NA	NA	NA	NA	NA	NA	NA	NA	NA	NA	NA	NA	NA	NA	NA	NA	NA	NA	NA	NA	NA	NA	NA	NA	NA	NA	NA	NA	NA	NA	NA	NA	NA	NA	NA	NA	NA	NA	NA	NA	NA	NA	NA	NA	NA	NA	NA	NA	NA	NA	NA	NA	NA	NA	NA	NA	NA	NA	NA	NA	NA	NA	NA	NA	NA	NA	NA	NA	NA	NA	NA	NA	NA	NA	NA	NA	NA	NA	NA	NA	NA	NA	NA	NA	NA	NA	NA	NA	NA	NA	NA	NA	NA	NA	NA	NA	NA	NA	NA	NA	NA	NA	NA	NA	NA	NA	NA	NA	NA	NA	NA	NA	NA	NA	NA	NA	NA	NA	NA	NA	NA	NA	NA	NA	NA	NA	NA	NA	NA	NA	NA	NA	NA	NA	NA	NA	NA	NA	NA	NA	NA	NA	NA	NA	NA	NA	NA	NA	NA	NA	NA	NA	NA	NA	NA	NA	NA	NA	NA	NA	NA	NA	NA	NA	NA	NA	NA	NA	NA	NA	NA	NA	NA	NA	NA	NA	NA	NA	NA	NA	NA	NA	NA	NA	NA	NA	NA	NA	NA	NA	NA	NA	NA	NA	NA	NA	NA	NA	NA	NA	NA	NA	NA	NA	NA	NA	NA	NA	NA	NA	NA	NA	NA	NA	NA	NA	NA	NA	NA	NA	NA	NA	NA	NA	NA	NA	NA	NA	NA	NA	NA	NA	NA	NA	NA	NA	NA	NA	NA	NA	NA	NA	NA	NA	NA	NA	NA	NA	NA	NA	NA	NA	NA	NA	NA	NA	NA	NA	NA	NA	NA	NA	NA	NA	NA	NA	NA	NA	NA	NA	NA	NA	NA	NA	NA	NA	NA	NA	NA	NA	NA	NA	NA	NA	NA	NA	NA	NA	NA	NA	NA	NA	NA	NA	NA	NA	NA	NA	NA	NA	NA	NA	NA	NA	NA	NA	NA	NA	NA	NA	NA	NA	NA	NA	NA	NA	NA	NA	NA	NA	NA	NA	NA	NA	NA	NA	NA	NA	NA	NA	NA	NA	NA	NA	NA	NA	NA	NA	NA	NA	NA	NA	NA	NA	NA	NA	NA	NA	NA	NA	NA	NA	NA	NA	NA	NA	NA	NA	NA	NA	NA	NA	NA	NA	NA	NA	NA	NA	NA	NA	NA	NA	NA	NA	NA	NA	NA	NA	NA	NA	NA	NA	NA	NA	NA	NA	NA	NA	NA	NA	NA	NA	NA	NA	NA	NA	NA	NA	NA	NA	NA	NA	NA	NA	NA	NA	NA	NA	NA	NA	NA	NA	NA	NA	NA	NA	NA	NA	NA	NA	NA	NA	NA	NA	NA	NA	NA	NA	NA	NA	NA	NA	NA	NA	NA	NA	NA	NA	NA	NA	NA	NA	NA	NA	NA	NA	NA	NA	NA	NA	NA	NA	NA	NA	NA	NA	NA	NA	NA	NA	NA	NA	NA	NA	NA	NA	NA	NA	NA	NA	NA	NA	NA	NA	NA	NA	NA	NA	NA	NA	NA	NA	NA	NA	NA	NA	NA	NA	NA	NA	NA	NA	NA	NA	NA	NA	NA	NA	NA	NA	NA	NA	NA	NA	NA	NA	NA	NA	NA	NA	NA	NA	NA	NA	NA	NA	NA	NA	NA	NA	NA	NA	NA	NA	NA	NA	NA	NA	NA	NA	NA	NA	NA	NA	NA	NA	NA	NA	NA	NA	NA	NA	NA	NA	NA	NA	NA	NA	NA	NA	NA	NA	NA	NA	NA	NA	NA	NA	NA	NA	NA	NA	NA	NA	NA	NA	NA	NA	NA	NA	NA	NA	NA	NA	NA	NA	NA	NA	NA	NA	-29.3070449345336	NA	-29.1703282678669	NA	NA	NA	-42.5793217678669	NA	-37.5782882678669	NA	-33.3381916012002	NA	-31.5913432678669	NA	NA	NA	NA	-32.5008749345336	NA	NA	NA	NA	NA	NA	NA	NA	-30.3917882678669	NA	NA	NA	NA	NA	NA	NA	NA	NA	NA	NA	NA	NA	NA	NA	NA	-30.8984849345336	NA	-28.8278782678669	NA	-32.9511882678669	NA	-32.7936882678669	NA	NA	NA	-28.8067782678669	NA	NA	NA	NA	-30.6870582678669	NA	-29.6365782678669	NA	-32.1721782678669	-31.1418532678669	NA	NA	NA	NA	NA	NA	NA	-32.4715682678669	NA	-31.4731382678669	NA	NA	NA	NA	NA	NA	-31.6824849345336	-31.1995349345336	-31.3426449345336	NA	NA	NA	NA	-31.7997116012002	NA	NA	NA	-29.3456449345336	NA	NA	-33.6493549345336	NA	NA	NA	NA	-31.5696732678669	NA	NA	-26.3184449345336	NA	NA	-36.0535982678669	NA	-30.8511016012002	-30.0935116012002	NA	NA	NA	NA	NA	-50.3981782678669	NA	NA	-32.4160816012002	NA	NA	NA	NA	NA	NA	NA	NA	NA	NA	NA	NA	NA	NA	-32.3156749345336	-31.9337116012002	NA	-31.5454882678669	-29.5405449345336	-30.8662349345336	NA	NA	-32.4494849345336	NA	-32.3429249345336	NA	NA	NA	NA	NA	-31.0480216012002	-32.0061149345336	-30.2048332678669	-34.0670782678669	NA	NA	NA	-33.7916916012002	NA	-32.0494716012002	NA	NA	-30.7499216012002	NA	NA	NA	-32.2209416012002	NA	NA	NA	NA	NA	NA	-30.0833782678669	NA	NA	NA	NA	-32.0523682678669	-30.8521916012002	-30.9592282678669	NA	NA	-32.4676416012002	NA	NA	-32.3724849345336	NA	-28.8040449345336	NA	-28.2060116012002	-31.7921449345336	NA	NA	-31.9608316012002	-31.5033749345336	NA	NA	-31.6880782678669	-31.8230182678669	NA	-34.7452282678669	NA	NA	-64.1979157053735	NA	NA	-62.6490840387068	-62.1680123720401	NA	-74.3728823720402	NA	NA	NA	-62.7833090387068	-64.6160590387068	NA	NA	NA	NA	-61.2721590387068	NA	NA	NA	NA	-71.9369577387068	NA	NA	NA	-61.4138823720401	NA	NA	NA	-60.8745657053735	NA	NA	NA	-60.0282557053735	-67.4900223720401	NA	-61.2947257053735	-61.4073190387068	-60.3474590387068	NA	-58.0363657053735	-66.8260690387068	NA	NA	NA	NA	-62.8213590387068	NA	NA	NA	NA	NA	NA	NA	NA	-61.7208057053735	NA	NA	-61.3584990387068	NA	NA	-61.8639457053735	NA	NA	-58.2381323720402	NA	NA	NA	-62.9750790387068	NA	NA	-62.3051657053735	NA	NA	-62.8299357053735	-61.2604090387068	NA	-60.2417323720402	-63.7168990387068	NA	NA	-61.6549023720401	-61.7572290387068	NA	NA	NA	NA	-60.5263990387068	-61.4699157053735	NA	-60.5792590387068	NA	-61.2378657053735	NA	NA	NA	NA	NA	NA	NA	NA	NA	NA	-64.1172857053735	NA	NA	NA	NA	NA	NA	NA	NA	-64.7373257053735	-60.5780123720401	NA	NA	NA	NA	NA	-62.9275190387068	NA	NA	NA	NA	NA	NA	-63.5770290387068	-64.3875923720401	-60.8569223720401	NA	-62.0142457053735	NA	NA	NA	NA	NA	NA	NA	NA	NA	NA	NA	-62.0398823720402	-60.6339540387068	-60.6694190387068	-62.4697990387068	NA	-61.5948590387068	NA	NA	NA	NA	NA	-69.4705240387068	NA	NA	NA	-61.6142090387068	-62.5256257053735	NA	NA	NA	-61.4239957053735	NA	NA	NA	NA	NA	NA	-61.0637157053735	-62.2776857053735	-60.1330523720402	-69.5283410387068	NA	NA	-60.7378490387068	-62.4279490387068	NA	NA	NA	NA	-60.1374857053735	NA	-60.3028190387068	NA	NA	NA	-70.6855897053735	NA	-61.8382290387068	NA	NA	-61.5750957053735	NA	-61.0319223720402	-61.2925090387068	-60.9615523720402	NA	NA	NA	NA	NA	NA	NA	NA	NA	NA	NA	NA	NA	NA	NA	NA	NA	NA	NA	NA	NA	NA	NA	NA	NA	NA	NA	NA	NA	NA	NA	NA	NA	NA	NA	NA	NA	NA	NA	NA	NA	NA	NA	NA	NA	NA	NA	NA	NA	NA	NA	NA	NA	NA	NA	NA	NA	NA	NA	NA	NA	NA	NA	NA	NA	NA	NA	NA	NA	NA	NA	NA	NA	NA	NA	NA	NA	NA	NA	NA	NA	NA	NA	NA	NA	NA	NA	NA	NA	NA	NA	NA	NA	NA	NA	NA	NA	NA	NA	NA	NA	NA	NA	NA	NA	NA	NA	NA	NA	NA	NA	NA	NA	NA	NA	NA	NA	NA	NA	NA	NA	NA	NA	NA	NA	NA	NA	NA	NA	NA	NA	NA	NA	NA	NA	NA	NA	NA	NA	NA	NA	NA	NA	NA	NA	NA	NA	NA	NA	NA	NA	NA	NA	NA	NA	NA	NA	NA	NA	NA	NA	NA	NA	NA	NA	NA	NA	NA	NA	NA	NA	NA	NA	NA	NA	NA	NA	NA	NA	NA	NA	NA	NA	NA	NA	NA	NA	NA	NA	NA	NA	NA	NA	NA	NA	NA	NA	NA	NA	NA	NA	NA	NA	NA	NA	NA	NA	NA	-33.3425351648349	-35.1840751648349	NA	NA	NA	NA	NA	NA	-34.2869084981682	NA	NA	NA	NA	NA	NA	NA	NA	-34.2522401648349	NA	NA	NA	-32.8773451648349	-34.8537451648349	NA	NA	NA	-34.5194851648349	NA	-32.6239651648349	NA	NA	NA	NA	NA	-34.8052701648349	NA	NA	NA	NA	-28.3791951648349	NA	NA	NA	NA	NA	NA	-35.1702351648349	-35.0455618315015	NA	NA	NA	NA	NA	-44.1642618315015	-34.5875851648349	NA	NA	NA	-32.3559618315015	-33.8091584981682	NA	NA	NA	-34.2013018315015	-33.3807218315015	-34.1916418315015	-32.9340618315015	NA	NA	NA	-34.2619718315015	NA	NA	-35.2315818315015	NA	-34.3920518315015	NA	NA	NA	-33.4849751648349	-34.5229651648349	-33.9132484981682	-34.4131518315015	-32.8664018315015	NA	NA	NA	NA	NA	NA	NA	-33.9758184981682	-34.3616718315015	-35.3157418315015	NA	NA	-32.3934651648349	-37.1854618315015	NA	-37.9237701648349	NA	NA	NA	NA	NA	-33.5481718315015	NA	-34.1519318315015	NA	NA	NA	NA	NA	NA	-33.2918951648349	-50.9661884981682	-33.6936984981682	-26.6437951648349	NA	NA	-32.9052601648349	NA	NA	NA	NA	NA	-37.4754201648349	NA	NA	NA	-34.6083351648349	NA	NA	NA	NA	NA	NA	-34.0196351648349	NA	NA	NA	-34.4803084981682	NA	NA	NA	NA	NA	NA	NA	-33.9164551648349	NA	NA	NA	NA	NA	-38.1596884981682	-33.7281284981682	NA	NA	NA	NA	NA	-30.4279618315015	NA	-33.2993951648349	-32.9756484981682	-30.7637951648349	NA	NA	NA	NA	NA	NA	-31.8954251648349	NA	NA	NA	NA	NA	NA	NA	-35.7471351648349	NA	NA	NA	NA	-39.1682218315015	NA	NA	NA	NA	NA	NA	NA	-34.0442118315015	-34.6519584981682	NA	NA	-33.9151501648349	NA	NA	4.36474680728265	-32.6175543736398	-34.4574943736398	NA	NA	NA	NA	NA	NA	-33.5603277069731	NA	NA	NA	NA	NA	NA	NA	NA	-33.5272593736398	NA	NA	NA	-32.1507643736398	-34.1287643736398	4.57375347394931	NA	NA	-33.7929043736398	NA	-31.8973843736398	NA	NA	NA	NA	NA	-34.0802893736398	NA	NA	NA	NA	-27.6526143736398	NA	NA	NA	NA	NA	NA	-34.4436543736398	-34.3189810403065	NA	NA	NA	NA	12.8918968072826	-43.4376810403065	-33.8610043736398	NA	NA	NA	-31.6293810403065	-33.0825777069731	NA	NA	NA	-33.4747210403064	-32.6541410403065	-33.4650610403065	-32.2074810403065	NA	NA	NA	-33.5353910403065	NA	NA	8.27437680728265	NA	-33.6654710403065	NA	NA	NA	-32.7599943736398	-33.7979843736398	-33.1866677069731	-33.6865710403064	-32.1398210403065	NA	NA	NA	NA	NA	NA	NA	-33.2492377069731	-33.6350910403065	-34.5891610403065	NA	NA	9.14983014061598	-36.4588810403065	NA	-37.1987893736398	NA	NA	NA	NA	NA	-32.8215910403065	NA	-33.4253510403065	NA	NA	NA	NA	NA	NA	-32.5669143736398	-50.2396077069731	-32.9671177069731	-25.9188143736398	NA	NA	-32.1802793736398	NA	NA	NA	NA	NA	-36.7504393736398	NA	NA	NA	-33.8833543736398	NA	NA	NA	NA	NA	NA	-33.2946543736398	NA	NA	NA	-33.7537277069731	NA	NA	NA	NA	NA	NA	NA	-33.1898743736398	NA	NA	NA	NA	NA	-37.4331077069731	-33.0015477069731	NA	NA	NA	NA	NA	-29.7013810403065	NA	-32.5753743736398	-32.2516277069731	-30.0372143736398	NA	NA	NA	NA	NA	NA	-31.1704443736398	NA	NA	NA	NA	NA	NA	NA	-35.0205543736398	NA	NA	NA	NA	-38.4416410403065	NA	NA	NA	NA	NA	NA	NA	-33.3176310403065	-33.9253777069731	10.337420140616	NA	-33.1901693736398	NA	NA	NA	NA	NA	NA	NA	NA	NA	NA	NA	NA	NA	NA	NA	NA	NA	NA	NA	NA	NA	NA	NA	NA	NA	NA	NA	NA	NA	NA	NA	NA	NA	NA	NA	NA	NA	NA	NA	NA	NA	NA	NA	NA	NA	NA	NA	NA	NA	NA	NA	NA	NA	NA	NA	NA	NA	NA	NA	NA	NA	NA	NA	NA	NA	NA	NA	NA	NA	NA	NA	NA	NA	NA	NA	NA	NA	NA	NA	NA	NA	NA	NA	NA	NA	NA	NA	NA	NA	NA	NA	NA	NA	NA	NA	NA	NA	NA	NA	NA	NA	NA	NA	NA	NA	NA	NA	NA	NA	NA	NA	NA	NA	NA	NA	NA	NA	NA	NA	NA	NA	NA	NA	NA	NA	NA	NA	NA	NA	NA	NA	NA	NA	NA	NA	NA	NA	NA	NA	NA	NA	NA	NA	NA	NA	NA	NA	NA	NA	NA	NA	NA	NA	NA	NA	NA	NA	NA	NA	NA	NA	NA	NA	NA	NA	NA	NA	NA	NA	NA	NA	NA	NA	NA	NA	NA	NA	NA	NA	NA	NA	NA	NA	NA	NA	NA	NA	NA	NA	NA	NA	NA	NA	NA	NA	NA	NA	NA	NA	NA	NA	NA	NA	NA	NA	-32.6801936727697	-34.5175003394364	NA	NA	NA	NA	NA	NA	-33.6203336727697	NA	NA	NA	NA	NA	NA	NA	NA	-33.5898986727697	NA	NA	NA	-32.2107703394364	-34.1914036727697	NA	NA	NA	-33.8529103394364	NA	-31.9573903394364	NA	NA	NA	NA	NA	-34.1429286727697	NA	NA	NA	NA	-27.7126203394364	NA	NA	NA	NA	NA	NA	-34.5036603394364	-34.3789870061031	NA	NA	NA	NA	NA	-43.4976870061031	-33.9210103394364	NA	NA	NA	-31.6893870061031	-33.1425836727697	NA	NA	NA	-33.5347270061031	-32.7141470061031	-33.5250670061031	-32.2674870061031	NA	NA	NA	-33.5953970061031	NA	NA	-34.5650070061031	NA	-33.7254770061031	NA	NA	NA	-32.8226336727697	-33.8606236727697	-33.2466736727697	-33.7465770061031	-32.1998270061031	NA	NA	NA	NA	NA	NA	NA	-33.3092436727697	-33.6950970061031	-34.6491670061031	NA	NA	-31.7268903394364	-36.5188870061031	NA	-37.2614286727697	NA	NA	NA	NA	NA	-32.8815970061031	NA	-33.4853570061031	NA	NA	NA	NA	NA	NA	-32.6295536727697	-50.2996136727697	-33.0271236727697	-25.9814536727697	NA	NA	-32.2429186727697	NA	NA	NA	NA	NA	-36.8130786727697	NA	NA	NA	-33.9459936727697	NA	NA	NA	NA	NA	NA	-33.3572936727697	NA	NA	NA	-33.8137336727697	NA	NA	NA	NA	NA	NA	NA	-33.2498803394364	NA	NA	NA	NA	NA	-37.4931136727697	-33.0615536727697	NA	NA	NA	NA	NA	-29.7613870061031	NA	-32.6395936727697	-32.3158470061031	-30.0972203394364	NA	NA	NA	NA	NA	NA	-31.2330836727697	NA	NA	NA	NA	NA	NA	NA	-35.0805603394364	NA	NA	NA	NA	-38.5016470061031	NA	NA	NA	NA	NA	NA	NA	-33.3776370061031	-33.9853836727697	NA	NA	-33.2528086727697	NA	-36.8769366559438	-23.6022898670685	-88.0489114846527	-29.0527564922098	-91.1469831513194	-90.2427264846527	NA	-42.4617499922098	-95.757589817986	-37.4587164922098	-23.3356833226105	-33.2186198255431	NA	-31.4737714922098	NA	NA	NA	NA	-5.976673317665	NA	NA	-90.190129817986	NA	-5.13563335520257	-4.24183335776906	NA	-93.7288364846527	-30.2722164922098	-87.662299817986	-12.4794800244357	NA	-23.6942699892771	NA	NA	NA	-96.0312264846527	-83.3731664846527	-90.6143131513194	-90.7912264846527	-87.6133331513194	-6.87069335776906	-3.11463333032145	-11.1105896155023	NA	-30.7789131588765	NA	-28.7083064922098	NA	-32.8316164922098	NA	-32.6761164922098	NA	NA	-19.2475224872214	-28.6892064922098	NA	NA	NA	-10.1499166911024	-30.5694864922098	-21.5713199892771	-29.5170064922098	-7.65654669110239	-32.0526064922098	-31.0242814922098	-22.5488366559438	NA	-24.0512433226105	NA	-23.1340433226105	NA	NA	-32.3519964922098	NA	-5.36456002443056	-24.5681799892771	NA	NA	NA	-8.52536335776906	NA	-6.50222335775599	-7.23700335772489	-7.36725835772545	-5.52368002443572	-6.08602002443573	-7.35473002443573	-6.31883661511943	-31.6801398255431	NA	NA	-87.7335664846527	-29.2260731588765	NA	NA	-8.14325998262018	NA	NA	NA	NA	-31.4521014922098	NA	-7.24784335776906	-26.1988731588765	NA	-34.2466666911024	-35.9340264922098	NA	-30.7315298255431	-29.9739398255431	-24.7724099892771	NA	NA	NA	NA	-24.988766691092	NA	-35.1274033226105	-23.9358360752219	NA	-7.54151669110239	NA	-7.16391663464164	-91.6915331513194	-91.6051531513194	-24.6583566559438	NA	NA	NA	-22.4661466559438	NA	-7.25160002443572	-24.3162633226105	-32.1961031588765	-31.8141398255431	NA	-6.46067999688337	-29.4209731588765	-30.7466631588765	NA	NA	-24.5742782420198	-90.9526198179861	-32.2233531588765	NA	NA	-23.8932499892771	NA	-23.6562033226105	-5.37819002442771	-31.8865431588765	-30.0872614922098	-33.9475064922098	-22.9031599892771	NA	-23.3026599892771	-33.6721198255431	-29.0499099892771	-31.9298998255431	NA	-8.71635002443573	-30.6303498255431	NA	-90.721619817986	-85.3194664846527	-32.1013698255431	NA	-23.6546099892771	NA	NA	NA	-6.30466002443573	-29.9638064922098	NA	-5.79562667455356	NA	-5.66252335776906	-24.1667435303058	-30.7358198255431	-30.8396564922098	NA	NA	-32.3480698255431	NA	-23.1000366559438	-32.2529131588765	-23.9647266911024	-28.6844731588765	-15.4586106911024	-24.0084991730315	-31.6725731588765	-5.57365669110239	-4.35230002443572	-31.8412598255431	-31.3838031588765	-23.2077133226105	NA	-31.5685064922098	-31.7034464922098	NA	-25.5601879577616	NA	NA	-18.8062906425385	-32.9934407814749	-34.8246141148082	NA	-21.2085806425385	-32.1812373092051	NA	-15.1890510531046	NA	-33.9274474481415	NA	NA	-70.9809236987932	-66.4281236987932	NA	-25.0055039758718	-12.0777443864379	-20.4853673092051	-22.6867071911989	NA	-9.99412771977122	NA	-32.5178841148082	-19.4846703426875	-23.3472706425385	-12.6200543864379	NA	-34.1600241148082	-20.5883473092051	-10.6252777193711	NA	-12.3176302781259	NA	NA	-75.6139036987932	-34.4561757814749	NA	NA	NA	-9.6029015110029	-17.1148322743937	-25.1638673092051	NA	NA	NA	NA	NA	-11.5594610530247	-34.6861007814749	-26.1350673092051	-9.7851143864379	-22.0687473092051	-21.0607343864379	NA	-19.7684673864015	-20.9277156353944	-20.5549139758718	NA	NA	-31.9965007814749	-33.4496974481415	-69.2973636987932	NA	-8.82202275990495	-33.8418407814749	-20.4951736785058	-10.6125390850893	-21.3191143729917	-13.2706377197712	NA	NA	-10.9639177196621	NA	-8.6495054794552	-11.7773379644227	NA	-34.0325907814749	-70.8658236987932	NA	NA	-33.1358807814749	-11.3727239114429	-11.1931980667354	-10.7246510530307	-32.5069407814749	-11.6128716587158	NA	-69.9640170321265	-10.2131877197712	NA	-8.74346771977122	-18.1719173092051	-33.6163574481415	-34.0022107814749	-34.9562807814749	NA	-71.3320036987932	-32.0340041148082	-36.8260007814749	NA	-37.5746757814749	NA	-5.22440105310455	-75.9072636987932	NA	-75.3816070321265	-33.1887107814749	-70.6140370321265	-33.7924707814749	-20.9702406425385	-10.9571743864379	-70.2734770321265	NA	NA	-88.6869536987932	-10.6648143935142	-50.6067274481415	-10.7893677196095	-12.6065828400083	-72.5862070321265	-19.9840773092051	-10.7083977194464	NA	-21.5123106425385	-11.9657910531046	-10.9043143864379	-71.7862236987932	-37.1263257814749	-8.61483438643789	NA	-10.9139443864379	-34.2592407814749	-19.1067606425385	NA	NA	NA	-10.6329778253024	-21.2032939758718	-21.0264740825518	NA	-21.0158473092051	-70.6777403654598	-34.1208474481415	-70.0783303654598	-68.7315570321265	-21.0393673092051	NA	NA	NA	-9.5849743864379	-33.5569941148082	NA	-8.43520105310455	-6.65813438643789	-10.6302437546218	NA	-37.8002274481415	-33.3686674481415	-72.0986836987932	-75.5511103654598	NA	NA	-10.3718477197712	-30.0685007814749	-69.8925903654598	-10.7721910700404	-11.1720177192929	-30.4043341148082	NA	NA	NA	-70.8111670321265	NA	NA	-10.8512443854093	-19.1812206425385	-20.2083773092051	-9.63511105310456	NA	-70.5284636987932	NA	-10.7344110531046	-35.3876741148082	-69.6854703654598	NA	NA	-10.4189679956656	-17.7560043857186	-12.8782410531046	NA	-21.0338639758718	NA	NA	-72.2088736987932	-69.4906603654598	-33.6847507814749	-34.2924974481415	-71.1906436987932	-71.5843336987932	-33.5660557814749	-68.4255570321265	NA	NA	NA	NA	NA	NA	NA	NA	NA	NA	NA	NA	NA	NA	NA	NA	NA	NA	NA	NA	NA	NA	NA	NA	NA	NA	NA	NA	NA	NA	NA	NA	NA	NA	NA	NA	NA	NA	NA	NA	NA	NA	NA	NA	NA	NA	NA	NA	NA	NA	NA	NA	NA	NA	NA	NA	NA	NA	NA	NA	NA	NA	NA	NA	NA	NA	NA	NA	NA	NA	NA	NA	NA	NA	NA	NA	NA	NA	NA	NA	NA	NA	NA	NA	NA	NA	NA	NA	NA	NA	NA	NA	NA	NA	NA	NA	NA	NA	NA	NA	NA	NA	NA	NA	NA	NA	NA	NA	NA	NA	NA	NA	NA	NA	NA	NA	NA	NA	NA	NA	NA	NA	NA	NA	NA	NA	NA	NA	NA	NA	NA	NA	NA	NA	NA	NA	NA	NA	NA	NA	NA	NA	NA	NA	NA	NA	NA	NA	NA	NA	NA	NA	NA	NA	NA	NA	NA	NA	NA	NA	NA	NA	NA	NA	NA	NA	NA	NA	NA	NA	NA	NA	NA	NA	NA	NA	NA	NA	NA	NA	NA	NA	NA	NA	NA	NA	NA	NA	NA	NA	NA	NA	NA	NA	NA	NA	NA	NA	NA	NA	NA	NA	NA	NA	NA	NA	NA	NA	NA	NA	NA	NA	NA	NA	NA	NA	NA	NA	NA	NA	NA	NA	NA	NA	NA	NA	NA	NA	NA	NA	NA	NA	NA	NA	NA	NA	NA	NA	NA	NA	NA	NA	NA	NA	NA	NA	NA	NA	NA	NA	NA	NA	NA	NA	NA	NA	NA	NA	NA	NA	NA	NA	NA	NA	NA	NA	NA	NA	NA	NA	NA	NA	NA	NA	NA	NA	NA	NA	NA	NA	NA	NA	NA	NA	NA	NA	NA	NA	NA	NA	NA	NA	NA	NA	NA	NA	NA	NA	NA	NA	NA	NA	NA	NA	NA	NA	NA	NA	NA	NA	NA	NA	NA	NA	NA	NA	NA	NA	NA	NA	NA	NA	NA	NA	NA	NA	NA	NA	NA	NA	NA	NA	NA	NA	NA	NA	NA	NA	NA	NA	NA	NA	NA	NA	NA	NA	NA	NA	NA	NA	NA	NA	NA	NA	NA	NA	NA	NA	NA	NA	NA	NA	NA	NA	NA	NA	NA	NA	NA	NA	NA	NA	NA	NA	NA	NA	NA	NA	NA	NA	NA	NA	NA	NA	NA	NA	NA	NA	NA	NA	NA	NA	NA	NA	NA	NA	NA	NA	NA	NA	NA	NA	NA	NA	NA	NA	NA	NA	NA	NA	NA	NA	NA	NA	NA	NA	NA	NA	NA	NA	NA	NA	NA	NA	NA	NA	NA	NA	NA	NA	NA	NA	NA	NA	NA	NA	NA	NA	NA	NA	NA	NA	NA	NA	NA	NA	NA	NA	NA	NA	NA	NA	NA	NA	NA	NA	NA	NA	NA	NA	NA	NA	NA	NA	NA	NA	NA	NA	NA	NA	NA	NA	NA	NA	NA	NA	NA	NA	NA	NA	NA	NA	NA	NA	NA	NA	NA	NA	NA	NA	NA	NA	NA	NA	NA	NA	NA	NA	NA	NA	NA	NA	NA	NA	NA	NA	NA	NA	NA	NA	NA	NA	NA	NA	NA	NA	NA	NA	NA	NA	NA	NA	NA	NA	NA	NA	NA	NA	NA	NA	NA	NA	NA	NA	NA	NA	NA	NA	NA	NA	NA	NA	NA	NA	NA	NA	NA	NA	NA	NA	NA	NA	NA	NA	NA	NA	NA	NA	NA	NA	NA	NA	NA	NA	NA	NA	NA	NA	NA	NA	NA	NA	NA	NA	NA	NA	NA	NA	NA	NA	NA	NA	NA	NA	NA	NA	NA	NA	NA	NA	NA	NA	NA	NA	NA	NA	NA	NA	NA	NA	NA	NA	NA	NA	NA	NA	NA	NA	NA	NA	NA	NA	NA	NA	NA	NA	NA	NA	NA	NA	NA	NA	NA	NA	NA	NA	NA	NA	NA	NA	NA	NA	NA	NA	NA	NA	NA	NA	NA	NA	NA	NA	NA	NA	NA	NA	NA	NA	NA	NA	NA	NA	NA	NA	NA	NA	NA	NA	NA	NA	NA	NA	NA	NA	NA	NA	NA	NA	NA	NA	NA	NA	NA	NA	NA	NA	NA	NA	NA	NA	NA	NA	NA	NA	NA	NA	NA	NA	NA	NA	NA	NA	NA	NA	NA	NA	NA	NA	NA	NA	NA	NA	NA	NA	NA	NA	NA	NA	NA	NA	NA	NA	NA	NA	NA	NA	NA	NA	NA	NA	NA	NA	NA	NA	NA	NA	NA	NA	NA	NA	NA	NA	NA	NA	NA	NA	NA	NA	NA	NA	NA	NA	NA	NA	NA	NA	NA	NA	NA	NA	NA	NA	NA	NA	NA	NA	NA	NA	NA	NA	NA	NA	NA	NA	NA	NA	NA	NA	NA	NA	NA	NA	NA	NA	NA	NA	NA	NA	NA	NA	NA	NA	NA	NA	NA	NA	NA	NA	NA	NA	NA	NA	NA	NA	NA	NA	NA	NA	NA	NA	NA	NA	NA	NA	NA	NA	NA	NA	NA	NA	NA	NA	NA	NA	NA	NA	NA	NA	NA	NA	NA	NA	NA	NA	NA	NA	NA	NA	NA	NA	NA	NA	NA	NA	NA	NA	NA	NA	NA	NA	NA	NA	NA	NA	NA	NA	NA	NA	NA	NA	NA	NA	NA	NA	NA	NA	NA	NA	NA	NA	NA	NA	NA	NA	NA	NA	NA	NA	NA	NA	NA	NA	NA	NA	NA	NA	NA	NA	NA	NA	NA	NA	NA	NA	NA	NA	NA	NA	NA	NA	NA	NA	NA	NA	NA	NA	NA	NA	NA	NA	NA	NA	NA	NA	NA	NA	NA	NA	NA	NA	NA	NA	NA	NA	NA	NA	NA	NA	NA	NA	NA	NA	NA	NA	NA	NA	NA	NA	NA	NA	NA	NA	NA	NA	NA	NA	NA	NA	NA	NA	NA	NA	NA	NA	NA	NA	NA	NA	NA	NA	NA	NA	NA	NA	NA	NA	NA	NA	NA	NA	NA	NA	NA	NA	NA	NA	NA	NA	NA	NA	NA	NA	NA	NA	NA	NA	NA	NA	NA	NA	NA	NA	NA	NA	NA	NA	NA	NA	NA	NA	NA	NA	NA	NA	NA	NA	NA	NA	NA	NA	NA	NA	NA	NA	NA	NA	NA	NA	NA	NA	NA	NA	NA	NA	NA	NA	NA	NA	NA	NA	NA	NA	NA	NA	NA	NA	NA	NA	NA	NA	NA	NA	NA	NA	NA	NA	NA	NA	NA	NA	NA	NA	NA	NA	NA	NA	NA	NA	NA	NA	NA	NA	NA	NA	NA	NA	NA	NA	NA	NA	NA	NA	NA	NA	NA	NA	NA	NA	NA	NA	NA	NA	NA	NA	NA	NA	NA	NA	NA	NA	NA	NA	NA	NA	NA	NA	NA	NA	NA	NA	NA	NA	NA	NA	NA	NA	NA	NA	NA	NA	NA	NA	NA	NA	NA	NA	NA	NA	NA	NA	NA	NA	NA	NA	NA	NA	NA	NA	NA	NA	NA	NA	NA	NA	NA	NA	NA	NA	NA	NA	NA	NA	NA	NA	NA	NA	NA	NA	NA	NA	NA	NA	NA	NA	NA	NA	NA	NA	NA	NA	NA	NA	NA	NA	NA	NA	NA	NA	NA	NA	NA	NA	NA	NA	NA	NA	NA	NA	NA	NA	NA	NA	NA	NA	NA	NA	NA	NA	NA	NA	NA	NA	NA	NA	NA	NA	NA	NA	NA	NA	NA	NA	NA	NA	NA	NA	NA	NA	NA	NA	NA	NA	NA	NA	NA	NA	NA	NA	NA	NA	NA	NA	NA	NA	-32.7003846314687	-34.5503746314687	NA	NA	NA	NA	NA	NA	-33.653207964802	NA	NA	NA	NA	NA	NA	NA	NA	-33.6100896314687	NA	NA	NA	-32.2436446314687	-34.2115946314687	NA	NA	NA	-33.8857846314687	NA	-31.9902646314687	NA	NA	NA	NA	NA	-34.1631196314687	NA	NA	NA	NA	-27.7454946314687	NA	NA	NA	NA	NA	NA	-34.5365346314687	-34.4118612981354	NA	NA	NA	NA	NA	-43.5305612981354	-33.9538846314687	NA	NA	NA	-31.7222612981354	-33.175457964802	NA	NA	NA	-33.5676012981354	-32.7470212981354	-33.5579412981354	-32.3003612981354	NA	NA	NA	-33.6282712981354	NA	NA	-34.5978812981354	NA	-33.7583512981354	NA	NA	NA	-32.8428246314687	-33.8808146314687	-33.279547964802	-33.7794512981354	-32.2327012981354	NA	NA	NA	NA	NA	NA	NA	-33.342117964802	-33.7279712981354	-34.6820412981354	NA	NA	-31.7597646314687	-36.5517612981354	NA	-37.2816196314687	NA	NA	NA	NA	NA	-32.9144712981354	NA	-33.5182312981354	NA	NA	NA	NA	NA	NA	-32.6497446314687	-50.332487964802	-33.059997964802	-26.0016446314687	NA	NA	-32.2631096314687	NA	NA	NA	NA	NA	-36.8332696314687	NA	NA	NA	-33.9661846314687	NA	NA	NA	NA	NA	NA	-33.3774846314687	NA	NA	NA	-33.846607964802	NA	NA	NA	NA	NA	NA	NA	-33.2827546314687	NA	NA	NA	NA	NA	-37.525987964802	-33.094427964802	NA	NA	NA	NA	NA	-29.7942612981354	NA	-32.6521746314687	-32.328427964802	-30.1300946314687	NA	NA	NA	NA	NA	NA	-31.2532746314687	NA	NA	NA	NA	NA	NA	NA	-35.1134346314687	NA	NA	NA	NA	-38.5345212981354	NA	NA	NA	NA	NA	NA	NA	-33.4105112981354	-34.018257964802	NA	NA	-33.2729996314687	NA	NA	NA	NA	NA	NA	NA	NA	NA	NA	NA	NA	NA	NA	NA	NA	NA	NA	NA	NA	NA	NA	NA	NA	NA	NA	NA	NA	NA	NA	NA	NA	NA	NA	NA	NA	NA	NA	NA	NA	NA	NA	NA	NA	NA	NA	NA	NA	NA	NA	NA	NA	NA	NA	NA	NA	NA	NA	NA	NA	NA	NA	NA	NA	NA	NA	NA	NA	NA	NA	NA	NA	NA	NA	NA	NA	NA	NA	NA	NA	NA	NA	NA	NA	NA	NA	NA	NA	NA	NA	NA	NA	NA	NA	NA	NA	NA	NA	NA	NA	NA	NA	NA	NA	NA	NA	NA	NA	NA	NA	NA	NA	NA	NA	NA	NA	NA	NA	NA	NA	NA	NA	NA	NA	NA	NA	NA	NA	NA	NA	NA	NA	NA	NA	NA	NA	NA	NA	NA	NA	NA	NA	NA	NA	NA	NA	NA	NA	NA	NA	NA	NA	NA	NA	NA	NA	NA	NA	NA	NA	NA	NA	NA	NA	NA	NA	NA	NA	NA	NA	NA	NA	NA	NA	NA	NA	NA	NA	NA	NA	NA	NA	NA	NA	NA	NA	NA	NA	NA	NA	NA	NA	NA	NA	NA	NA	NA	NA	NA	NA	NA	NA	NA	NA	NA	-32.7630239305986	-34.6103805972653	NA	NA	NA	NA	NA	NA	-33.7132139305986	NA	NA	NA	NA	NA	NA	NA	NA	-33.6727289305987	NA	NA	NA	-32.3036505972653	-34.2742339305986	NA	NA	NA	-33.9457905972653	NA	-32.0502705972653	NA	NA	NA	NA	NA	-34.2257589305986	NA	NA	NA	NA	-27.8055005972653	NA	NA	NA	NA	NA	NA	-34.5965405972653	-34.471867263932	NA	NA	NA	NA	NA	-43.590567263932	-34.0138905972653	NA	NA	NA	-31.782267263932	-33.2354639305987	NA	NA	NA	-33.627607263932	-32.807027263932	-33.617947263932	-32.360367263932	NA	NA	NA	-33.688277263932	NA	NA	-34.657887263932	NA	-33.818357263932	NA	NA	NA	-32.9054639305986	-33.9434539305987	-33.3395539305986	-33.839457263932	-32.292707263932	NA	NA	NA	NA	NA	NA	NA	-33.4021239305986	-33.787977263932	-34.742047263932	NA	NA	-31.8197705972653	-36.611767263932	NA	-37.3442589305986	NA	NA	NA	NA	NA	-32.974477263932	NA	-33.578237263932	NA	NA	NA	NA	NA	NA	-32.7123839305986	-50.3924939305986	-33.1200039305986	-26.0642839305986	NA	NA	-32.3257489305986	NA	NA	NA	NA	NA	-36.8959089305987	NA	NA	NA	-34.0288239305986	NA	NA	NA	NA	NA	NA	-33.4401239305986	NA	NA	NA	-33.9066139305986	NA	NA	NA	NA	NA	NA	NA	-33.3427605972653	NA	NA	NA	NA	NA	-37.5859939305987	-33.1544339305986	NA	NA	NA	NA	NA	-29.854267263932	NA	-32.7163939305987	-32.392647263932	-30.1901005972653	NA	NA	NA	NA	NA	NA	-31.3159139305987	NA	NA	NA	NA	NA	NA	NA	-35.1734405972653	NA	NA	NA	NA	-38.594527263932	NA	NA	NA	NA	NA	NA	NA	-33.470517263932	-34.0782639305987	NA	NA	-33.3356389305986	NA	NA	NA	NA	NA	NA	NA	NA	NA	NA	NA	NA	NA	NA	NA	NA	NA	NA	NA	NA	NA	NA	NA	NA	NA	NA	NA	NA	NA	NA	NA	NA	NA	NA	NA	NA	NA	NA	NA	NA	NA	NA	NA	NA	NA	NA	NA	NA	NA	NA	NA	NA	NA	NA	NA	NA	NA	NA	NA	NA	NA	NA	NA	NA	NA	NA	NA	NA	NA	NA	NA	NA	NA	NA	NA	NA	NA	NA	NA	NA	NA	NA	NA	NA	NA	NA	NA	NA	NA	NA	NA	NA	NA	NA	NA	NA	NA	NA	NA	NA	NA	NA	NA	NA	NA	NA	NA	NA	NA	NA	NA	NA	NA	NA	NA	NA	NA	NA	NA	NA	NA	NA	NA	NA	NA	NA	NA	NA	NA	NA	NA	NA	NA	NA	NA	NA	NA	NA	NA	NA	NA	NA	NA	NA	NA	NA	NA	NA	NA	NA	NA	NA	NA	NA	NA	NA	NA	NA	NA	NA	NA	NA	NA	NA	NA	NA	NA	NA	NA	NA	NA	NA	NA	NA	NA	NA	NA	NA	NA	NA	NA	NA	NA	NA	NA	NA	NA	NA	NA	NA	NA	NA	NA	NA	NA	NA	NA	NA	NA	NA	NA	NA	NA	NA	NA	-33.0762710393038	-34.9174943726371	NA	NA	NA	NA	NA	NA	-34.0203277059704	NA	NA	NA	NA	NA	NA	NA	NA	-33.9859760393038	NA	NA	NA	-32.6107643726371	-34.5874810393038	NA	NA	NA	-34.2529043726371	NA	-32.3573843726371	NA	NA	NA	NA	NA	-34.5390060393038	NA	NA	NA	NA	-28.1126143726371	NA	NA	NA	NA	NA	NA	-34.9036543726371	-34.7789810393038	NA	NA	NA	NA	NA	-43.8976810393038	-34.3210043726371	NA	NA	NA	-32.0893810393038	-33.5425777059705	NA	NA	NA	-33.9347210393038	-33.1141410393038	-33.9250610393038	-32.6674810393038	NA	NA	NA	-33.9953910393038	NA	NA	-34.9650010393038	NA	-34.1254710393038	NA	NA	NA	-33.2187110393038	-34.2567010393038	-33.6466677059705	-34.1465710393038	-32.5998210393038	NA	NA	NA	NA	NA	NA	NA	-33.7092377059705	-34.0950910393038	-35.0491610393038	NA	NA	-32.1268843726371	-36.9188810393038	NA	-37.6575060393038	NA	NA	NA	NA	NA	-33.2815910393038	NA	-33.8853510393038	NA	NA	NA	NA	NA	NA	-33.0256310393038	-50.6996077059705	-33.4271177059705	-26.3775310393038	NA	NA	-32.6389960393038	NA	NA	NA	NA	NA	-37.2091560393038	NA	NA	NA	-34.3420710393038	NA	NA	NA	NA	NA	NA	-33.7533710393038	NA	NA	NA	-34.2137277059704	NA	NA	NA	NA	NA	NA	NA	-33.6498743726371	NA	NA	NA	NA	NA	-37.8931077059705	-33.4615477059704	NA	NA	NA	NA	NA	-30.1613810393038	NA	-33.0333210393038	-32.7095743726371	-30.4972143726371	NA	NA	NA	NA	NA	NA	-31.6291610393038	NA	NA	NA	NA	NA	NA	NA	-35.4805543726371	NA	NA	NA	NA	-38.9016410393038	NA	NA	NA	NA	NA	NA	NA	-33.7776310393038	-34.3853777059704	NA	NA	-33.6488860393038	NA	NA	NA	NA	NA	NA	NA	NA	NA	NA	NA	NA	NA	NA	NA	NA	NA	NA	NA	NA	NA	NA	NA	NA	NA	NA	NA	NA	NA	NA	NA	NA	NA	NA	NA	NA	NA	NA	NA	NA	NA	NA	NA	NA	NA	NA	NA	NA	NA	NA	NA	NA	NA	NA	NA	NA	NA	NA	NA	NA	NA	NA	NA	NA	NA	NA	NA	NA	NA	NA	NA	NA	NA	NA	NA	NA	NA	NA	NA	NA	NA	NA	NA	NA	NA	NA	NA	NA	NA	NA	NA	NA	NA	NA	NA	NA	NA	NA	NA	NA	NA	NA	NA	NA	NA	NA	NA	NA	NA	NA	NA	NA	NA	NA	NA	NA	NA	NA	NA	NA	NA	NA	NA	NA	NA	NA	NA	NA	NA	NA	NA	NA	NA	NA	NA	NA	NA	NA	NA	NA	NA	NA	NA	NA	NA	NA	NA	NA	NA	NA	NA	NA	NA	NA	NA	NA	NA	NA	NA	NA	NA	NA	NA	NA	NA	NA	NA	NA	NA	NA	NA	NA	NA	NA	NA	NA	NA	NA	NA	NA	NA	NA	NA	NA	NA	NA	NA	NA	NA	NA	NA	NA	NA	NA	NA	NA	NA	NA	NA	NA	NA	NA	NA	NA	NA	-32.0380431394036	-33.8837998060702	NA	NA	NA	NA	NA	NA	-32.9866331394036	NA	NA	NA	NA	NA	NA	NA	NA	-32.9477481394036	NA	NA	NA	-31.5770698060702	-33.5492531394036	NA	NA	NA	-33.2192098060702	NA	-31.3236898060702	NA	NA	NA	NA	NA	-33.5007781394036	NA	NA	NA	NA	-27.0789198060702	NA	NA	NA	NA	NA	NA	-33.8699598060702	-33.7452864727369	NA	NA	NA	NA	NA	-42.8639864727369	-33.2873098060702	NA	NA	NA	-31.0556864727369	-32.5088831394036	NA	NA	NA	-32.9010264727369	-32.0804464727369	-32.8913664727369	-31.6337864727369	NA	NA	NA	-32.9616964727369	NA	NA	-33.9313064727369	NA	-33.0917764727369	NA	NA	NA	-32.1804831394036	-33.2184731394036	-32.6129731394036	-33.1128764727369	-31.5661264727369	NA	NA	NA	NA	NA	NA	NA	-32.6755431394036	-33.0613964727369	-34.0154664727369	NA	NA	-31.0931898060702	-35.8851864727369	NA	-36.6192781394036	NA	NA	NA	NA	NA	-32.2478964727369	NA	-32.8516564727369	NA	NA	NA	NA	NA	NA	-31.9874031394036	-49.6659131394036	-32.3934231394036	-25.3393031394036	NA	NA	-31.6007681394036	NA	NA	NA	NA	NA	-36.1709281394036	NA	NA	NA	-33.3038431394036	NA	NA	NA	NA	NA	NA	-32.7151431394036	NA	NA	NA	-33.1800331394036	NA	NA	NA	NA	NA	NA	NA	-32.6161798060702	NA	NA	NA	NA	NA	-36.8594131394036	-32.4278531394036	NA	NA	NA	NA	NA	-29.1276864727369	NA	-31.9923731394036	-31.6686264727369	-29.4635198060702	NA	NA	NA	NA	NA	NA	-30.5909331394036	NA	NA	NA	NA	NA	NA	NA	-34.4468598060702	NA	NA	NA	NA	-37.8679464727369	NA	NA	NA	NA	NA	NA	NA	-32.7439364727369	-33.3516831394036	NA	NA	-32.6106581394036	NA	NA	NA	NA	NA	NA	NA	NA	-63.5971669870148	-58.1749469870148	NA	NA	NA	NA	NA	NA	NA	NA	NA	NA	NA	NA	NA	NA	-53.7886103203481	NA	-62.6134273203481	NA	NA	NA	NA	NA	NA	-54.6870736536815	NA	-52.8099936536815	NA	NA	NA	NA	NA	NA	NA	NA	NA	NA	-48.0012036536815	NA	NA	NA	-53.5940836536815	NA	NA	NA	NA	NA	NA	NA	NA	-57.2456569870148	NA	NA	NA	NA	NA	NA	NA	NA	NA	NA	NA	NA	NA	NA	NA	NA	NA	NA	NA	NA	NA	NA	NA	NA	NA	NA	NA	NA	NA	NA	NA	NA	NA	NA	NA	NA	NA	NA	NA	NA	NA	NA	NA	NA	NA	NA	-79.7044369870148	NA	-52.6121536536815	-53.8034469870148	-53.3327369870148	NA	NA	NA	NA	-53.2867619870148	NA	NA	NA	NA	NA	NA	NA	NA	NA	NA	NA	-53.5058503203481	-55.1063136536815	NA	NA	NA	NA	NA	NA	NA	NA	NA	NA	NA	NA	NA	NA	NA	NA	NA	-51.7590336536815	NA	NA	NA	NA	NA	NA	NA	NA	NA	NA	NA	NA	NA	NA	NA	-52.8101203203481	-52.5896503203481	NA	NA	NA	NA	NA	-49.4109703203481	NA	NA	-53.4977636536815	NA	NA	-53.4628069870148	NA	-52.1760536536815	-54.2696503203481	-53.1176769870148	NA	NA	NA	NA	NA	NA	NA	NA	NA	NA	NA	NA	NA	NA	-53.1330203203481	NA	-52.4834569870148	NA	NA	NA	NA	NA	-51.0276036536815	-121.701044894087	NA	-32.3512902481087	-34.190913581442	NA	NA	NA	NA	NA	NA	-33.2937469147754	NA	NA	-116.426101560754	NA	NA	NA	NA	-116.141311560754	-33.2609952481087	NA	-114.110234894087	NA	-31.884183581442	-33.8625002481087	-125.452306227421	NA	NA	-33.526323581442	-122.231204894087	-31.630803581442	NA	NA	NA	NA	-119.042764894087	-33.8140252481087	NA	-116.517568227421	NA	NA	-27.386033581442	NA	NA	NA	NA	NA	NA	-34.177073581442	-34.0524002481087	-116.946308227421	NA	NA	-128.124008227421	-109.580968227421	-43.1711002481087	-33.594423581442	NA	NA	NA	-31.3628002481087	-32.8159969147754	-116.118878227421	NA	NA	-33.2081402481087	-32.3875602481087	-33.1984802481087	-31.9409002481087	-119.254131560754	NA	NA	-33.2688102481087	NA	NA	-34.2384202481087	NA	-33.3988902481087	NA	NA	NA	-32.4937302481087	-33.5317202481087	-32.9200869147754	-33.4199902481087	-31.8732402481087	NA	NA	NA	NA	NA	-115.093691560754	NA	-32.9826569147754	-33.3685102481087	-34.3225802481087	-118.469904894087	-116.895361560754	-31.400303581442	-36.1923002481087	-117.050641560754	-36.9325252481087	NA	-110.303301560754	-120.104091560754	NA	-121.977334894087	-32.5550102481087	NA	-33.1587702481087	NA	NA	NA	NA	NA	-134.490693227421	-32.3006502481087	-49.9730269147754	-32.7005369147754	-25.6525502481087	NA	NA	-31.9140152481087	NA	NA	NA	-116.369694894087	NA	-36.4841752481087	NA	NA	-116.765278227421	-33.6170902481087	NA	NA	NA	-115.883444894087	NA	NA	-33.0283902481087	NA	NA	NA	-33.4871469147754	NA	NA	NA	NA	NA	NA	NA	-32.923293581442	NA	NA	NA	NA	-117.803884894087	-37.1665269147754	-32.7349669147754	NA	-114.030334894087	NA	NA	NA	-29.4348002481087	-114.962541560754	-32.3093002481087	-31.985553581442	-29.770633581442	NA	-116.206811560754	NA	NA	-119.790458227421	-116.015651560754	-30.9041802481087	NA	NA	NA	-116.482844894087	NA	NA	NA	-34.753973581442	NA	NA	NA	NA	-38.1750602481087	-114.956233227421	NA	NA	-114.880014894087	-115.480121560754	NA	NA	-33.0510502481087	-33.6587969147754	NA	NA	-32.9239052481087	NA	NA	NA	NA	NA	NA	NA	NA	NA	NA	NA	NA	NA	NA	NA	NA	NA	NA	NA	NA	NA	NA	NA	NA	NA	NA	NA	NA	NA	NA	NA	NA	NA	NA	NA	NA	NA	NA	NA	NA	NA	NA	NA	NA	NA	NA	NA	NA	NA	NA	NA	NA	NA	NA	NA	NA	NA	NA	NA	NA	NA	NA	NA	NA	NA	NA	NA	NA	NA	NA	NA	NA	NA	NA	NA	NA	NA	NA	NA	NA	NA	NA	NA	NA	NA	NA	NA	NA	NA	NA	NA	NA	NA	NA	NA	NA	NA	NA	NA	NA	NA	NA	NA	NA	NA	NA	NA	NA	NA	NA	NA	NA	NA	NA	NA	NA	NA	NA	NA	NA	NA	NA	NA	NA	NA	NA	NA	NA	NA	NA	NA	NA	NA	NA	NA	NA	NA	NA	NA	NA	NA	NA	NA	NA	NA	NA	NA	NA	NA	NA	NA	NA	NA	NA	NA	NA	NA	NA	NA	NA	NA	NA	NA	NA	NA	NA	NA	NA	NA	NA	NA	NA	NA	NA	NA	NA	NA	NA	NA	NA	NA	NA	NA	NA	NA	NA	NA	NA	NA	NA	NA	NA	NA	NA	NA	NA	NA	NA	NA	NA	NA	NA	NA	NA	NA	NA	NA	NA	NA	NA	NA	NA	NA	NA	NA	NA	NA	NA	NA	NA	NA	NA	NA	NA	NA	NA	NA	NA	NA	NA	NA	NA	NA	NA	NA	NA	NA	NA	NA	NA	NA	NA	NA	NA	NA	NA	NA	NA	NA	NA	NA	NA	NA	NA	NA	NA	NA	NA	NA	NA	NA	NA	NA	NA	NA	NA	NA	NA	NA	NA	NA	NA	NA	NA	NA	NA	NA	NA	NA	NA	NA	NA	NA	NA	NA	NA	NA	NA	NA	NA	NA	NA	NA	NA	NA	NA	NA	NA	NA	NA	NA	NA	NA	NA	NA	NA	NA	NA	NA	NA	NA	NA	NA	NA	NA	NA	NA	NA	NA	NA	NA	NA	NA	NA	NA	NA	NA	NA	NA	NA	NA	NA	NA	NA	NA	NA	NA	NA	NA	NA	NA	NA	NA	NA	NA	NA	NA	NA	NA	NA	NA	NA	NA	NA	NA	NA	NA	NA	NA	NA	NA	NA	NA	NA	NA	NA	NA	NA	NA	NA	NA	NA	NA	NA	NA	NA	NA	NA	NA	NA	NA	NA	NA	NA	NA	NA	NA	NA	NA	NA	NA	NA	NA	NA	NA	NA	NA	NA	NA	NA	NA	NA	NA	NA	NA	NA	NA	NA	NA	NA	NA	NA	NA	NA	NA	NA	NA	NA	NA	NA	NA	NA	NA	NA	NA	NA	NA	NA	NA	NA	NA	NA	NA	NA	NA	NA	NA	NA	NA	NA	NA	NA	NA	NA	NA	NA	NA	NA	NA	NA	NA	NA	NA	NA	NA	NA	NA	NA	NA	NA	NA	NA	NA	NA	NA	NA	NA	NA	NA	NA	NA	NA	NA	NA	NA	NA	NA	NA	NA	NA	NA	NA	NA	NA	NA	NA	NA	NA	NA	NA	NA	NA	NA	NA	NA	NA	NA	NA	NA	NA	NA	NA	NA	NA	NA	NA	NA	NA	NA	NA	NA	NA	NA	NA	NA	NA	NA	NA	NA	NA	NA	NA	NA	NA	NA	NA	NA	NA	NA	NA	NA	NA	NA	NA	NA	NA	NA	NA	NA	NA	NA	NA	NA	NA	NA	NA	NA	NA	NA	NA	NA	NA	NA	NA	NA	NA	NA	NA	NA	NA	NA	NA	NA	NA	NA	NA	NA	NA	NA	NA	NA	NA	NA	NA	NA	NA	NA	NA	NA	NA	NA	NA	NA	NA	NA	NA	NA	NA	NA	NA	NA	NA	NA	NA	NA	NA	NA	NA	NA	NA	NA	NA	NA	NA	NA	NA	NA	NA	NA	NA	NA	NA	NA	NA	NA	NA	NA	NA	NA	NA	NA	NA	NA	NA	NA	NA	NA	NA	NA	NA	NA	NA	NA	NA	NA	NA	NA	NA	NA	NA	NA	NA	NA	NA	NA	NA	NA	NA	NA	NA	NA	NA	NA	NA	NA	NA	NA	NA	NA	NA	NA	NA	NA	NA	NA	NA	NA	NA	NA	NA	NA	NA	NA	NA	NA	NA	NA	NA	NA	NA	NA	NA	NA	NA	NA	NA	NA	NA	NA	NA	NA	NA	NA	NA	NA	NA	NA	NA	NA	NA	NA	NA	NA	NA	NA	NA	NA	NA	NA	NA	NA	NA	NA	NA	NA	NA	NA	NA	NA	NA	NA	NA	NA	NA	NA	NA	NA	NA	NA	NA	NA	NA	NA	NA	NA	NA	NA	NA	NA	NA	NA	NA	NA	NA	NA	NA	NA	NA	NA	NA	NA	NA	NA	NA	NA	NA	NA	NA	NA	NA	NA	NA	NA	NA	NA	NA	NA	NA	NA	NA	NA	NA	NA	NA	NA	NA	NA	NA	NA	NA	NA	NA	NA	NA	NA	NA	NA	NA	NA	NA	NA	NA	NA	NA	NA	NA	NA	NA	NA	NA	NA	NA	NA	NA	NA	NA	NA	NA	NA	NA	NA	-32.4139295472387	-34.2509195472387	NA	NA	NA	NA	NA	NA	-33.353752880572	NA	NA	NA	NA	NA	NA	NA	NA	-33.3236345472387	NA	NA	NA	-31.9441895472387	-33.9251395472386	NA	NA	NA	-33.5863295472387	NA	-31.6908095472386	NA	NA	NA	NA	NA	-33.8766645472387	NA	NA	NA	NA	-27.4460395472387	NA	NA	NA	NA	NA	NA	-34.2370795472387	-34.1124062139053	NA	NA	NA	NA	NA	-43.2311062139053	-33.6544295472386	NA	NA	NA	-31.4228062139053	-32.876002880572	NA	NA	NA	-33.2681462139053	-32.4475662139053	-33.2584862139053	-32.0009062139053	NA	NA	NA	-33.3288162139053	NA	NA	-34.2984262139053	NA	-33.4588962139053	NA	NA	NA	-32.5563695472386	-33.5943595472387	-32.980092880572	-33.4799962139053	-31.9332462139053	NA	NA	NA	NA	NA	NA	NA	-33.042662880572	-33.4285162139053	-34.3825862139053	NA	NA	-31.4603095472387	-36.2523062139053	NA	-36.9951645472386	NA	NA	NA	NA	NA	-32.6150162139053	NA	-33.2187762139053	NA	NA	NA	NA	NA	NA	-32.3632895472387	-50.033032880572	-32.760542880572	-25.7151895472387	NA	NA	-31.9766545472387	NA	NA	NA	NA	NA	-36.5468145472387	NA	NA	NA	-33.6797295472387	NA	NA	NA	NA	NA	NA	-33.0910295472386	NA	NA	NA	-33.547152880572	NA	NA	NA	NA	NA	NA	NA	-32.9832995472387	NA	NA	NA	NA	NA	-37.226532880572	-32.794972880572	NA	NA	NA	NA	NA	-29.4948062139053	NA	-32.3735195472387	-32.049772880572	-29.8306395472387	NA	NA	NA	NA	NA	NA	-30.9668195472387	NA	NA	NA	NA	NA	NA	NA	-34.8139795472387	NA	NA	NA	NA	-38.2350662139053	NA	NA	NA	NA	NA	NA	NA	-33.1110562139053	-33.718802880572	NA	NA	-32.9865445472387	NA	NA	-6.25102610810554	-12.9168392837376	-14.3903059504043	-2.55899944143887	-2.28121277477221	NA	-20.0322392837376	-6.39823277477221	NA	-1.20036277477221	NA	NA	NA	-8.73775928373762	NA	NA	NA	NA	NA	NA	-11.0608259504043	-16.0206477747722	-11.417262617071	-12.545772617071	-24.270512617071	NA	0.0622005585611252	-9.13349261707096	NA	NA	-12.7350359504043	-3.40450615823008	NA	NA	NA	-9.4023259504043	NA	NA	-2.22440777477221	NA	NA	NA	NA	1.80723389189446	NA	NA	NA	NA	NA	1.91650055856113	NA	NA	NA	NA	NA	NA	NA	-4.27243610810554	NA	-16.383322617071	-0.220682774772209	-89.7201328159636	NA	0.436000558561124	NA	NA	NA	NA	NA	-0.68068610810554	NA	NA	NA	-0.217582774772209	NA	-88.5936628159636	NA	NA	NA	NA	NA	NA	NA	-13.215202617071	NA	NA	-1.00454277477221	NA	NA	NA	NA	1.30243389189446	NA	NA	NA	NA	NA	NA	NA	NA	NA	-90.6503561492969	NA	NA	-24.5826327747722	-7.38051944143888	-0.171597774772208	NA	NA	-2.99597944143888	NA	NA	NA	NA	-16.1174761081055	NA	NA	NA	NA	NA	-2.50578610810554	-2.40360277477221	-3.06407944143888	NA	NA	-12.5553759504043	-4.49265610810554	NA	NA	-1.91221944143888	NA	NA	NA	NA	NA	-1.81643944143888	-12.678392617071	NA	NA	0.329887225227791	NA	NA	NA	NA	NA	-13.3617659504043	NA	-2.35872277477221	NA	-12.5401359504043	-2.11515610810554	-7.96435944143888	NA	NA	-1.61108277477221	NA	NA	-1.65560944143887	-2.04134944143888	NA	NA	NA	NA	NA	-2.62972277477221	-13.5233292837376	1.69670055856112	-7.94902595040429	NA	NA	-2.72393277477221	-14.2866392837376	NA	-12.6094359504043	-0.372459441438876	NA	-13.2873092837376	-11.973322617071	-87.4695194826302	NA	NA	-2.32050648887209	-3.40315610810554	NA	NA	-11.720019119154	NA	NA	NA	NA	-3.05687277477221	NA	NA	NA	NA	NA	-12.795422617071	NA	NA	NA	NA
21894	0	3.20485823126703	-1.21960185586251	3.0903799738426	-97.008636939081	2.28278672328741	2.26498509299405	-42.7599497988978	-41.4726159534357	NA	-11.7775584583201	3.21983606193602	2.62349948912811	-30.2483495541981	-28.96578	1.11058204239271	4.87993002398882	7.17623020824024	-3.34179999968814	-15.6301220878367	-36.30075	-32.41082	-26.1055842123253	4.76533046308728	-24.1205614556409	6.07829718055995	9.66320000000016	13.6850706209072	3.5368080581644	1.3312000056762	-1.8931	5.03022000001492	9.3667000355715	21.6800499011584	5.94800581187273	-111.615471755546	-4.07861804212225	6.43838063659553	-2.37906567205626	1.60767085083175	-55.34392	-23.1742943309514	-9.08032442102787	-4.97538482865983	-23.1254960235407	5.9679	5.15406000000004	-12.5480809436001	-25.72657	2.04376873000677	-5.82773646962146	-13.9925765552205	8.84049146329386	4.61801676291642	8.51895525175197	9.99843300855259	10.9485409212448	11.1332052912295	-26.22213	12.0538218822724	-22.17424	-37.8815293538734	9.19390090605987	-16.2812091210096	8.56110836482987	-24.4120694530408	-3.87421279763581	9.18090003246219	-2.72872233885034	7.34561000006434	-14.9514	12.1478202996869	8.20015718055994	-27.2955	7.76666756208376	-70.09767	8.04236358728586	9.60092694892396	6.60226908849955	9.12844335742246	8.09643805207965	-15.5353844406384	5.40405000000013	-4.02853	-2.86639994340191	7.04314000171	9.2270541271948	10.2913060695382	6.27896382855958	10.0362643523099	-13.245091334017	5.53363084790028	8.74078000017751	7.15778567351491	7.29799000004827	8.18682000000002	7.59239000003845	-4.6680375632012	-5.06078663519204	-4.25795529025353	8.89657628768019	8.69793043459877	7.77861351370358	-6.8692126948985	9.88403647001318	10.4638428839257	4.80609575421826	-1.4495864004929	7.1706938139146	-26.80378	-14.6447234608704	-106.284223702055	-94.0533299489744	8.4349704546035	0.68561	-188.78736	13.4509143980338	-4.66902787811583	-21.2546487947108	-9.2667486201794	-1.01228599605396	-81.857899989935	-5.45562	-20.30077	-12.1743240959256	9.385170013287	-22.1269187909991	-23.85537	-8.88012084473174	-5.18582198922874	-8.31237191582257	7.83099139899068	10.56454802601	-21.296744868745	-71.3613869744015	-5.57004998877868	6.63323000000004	-9.6203351726746	-7.18800998986306	-4.05279988061852	10.4037183479882	3.41714302077188	-14.2081475233858	5.62137	-14.971261317779	-5.62166458336802	-8.57651992520718	5.42455430135562	-12.13706801562	8.3751039037825	12.2852001522769	4.33973655576607	-4.2394451820925	7.75706422526346	4.74263654879225	7.77797	5.13904000000026	-2.32283863673196	8.1312885546654	-6.11754974458543	-14.3320748808963	-92.210147152347	-7.51441363971768	6.6380000335109	-13.4746859323444	4.09053101643988	8.01878964560432	-16.9014374020016	-2.13173865561137	-16.7524899999999	0.815050270282123	7.33335	7.62195763873593	-20.795831748822	10.1501	-13.5420543283686	-19.9164401850189	-3.5847927749688	6.57876	-23.4178176317418	-21.4522350904164	10.9450000004397	5.95947	5.72601804667316	-4.67240317184124	7.74607557966474	8.93806387180022	7.88247491823153	-21.585911502588	8.8782495354945	-13.7831494350961	10.3121008066381	-25.13402	-13.7814608745988	9.09248177876595	4.96435009823727	2.89105267174011	-2.54187813297723	9.453328930409	-43.7488260507243	8.64188009538744	2.38756389358986	6.68392068656823	6.76189360106452	6.63265000018447	10.2416051122197	-53.3302199919037	10.1985676658566	5.17291828017644	7.6578800000731	5.44263880158668	-8.7258751316815	-22.5746598710957	7.59084231235543	8.6457800000012	-28.1259616063095	-26.7170554226637	2.11571088269503	7.81826227355415	10.3698827241039	-0.215405783952426	-12.4963757840709	-33.0241741751318	-30.1655349070059	-23.9020049070059	7.78809186772301	-20.9630715741977	-88.1212690286966	-70.7797912104972	15.7138630122359	-0.396131328258311	4.42959421841167	1.20529421592915	8.04615227355505	-4.61667812703741	-9.0100275529389	7.8064361279638	-110.44391611447	-2.05834910728559	9.63464724668947	0.84058768057849	4.64915598546364	-52.9007247272016	-20.638614285282	-5.98801290060481	-1.93793578407085	-22.3012683426223	-53.5347847272016	8.38841383034796	-18.2101003129427	-23.6045454226638	0.150747551746167	-2.756305756631	-25.0152966559438	8.63255629451065	7.55655162899366	10.8144156068873	12.9365023247962	14.1830328471185	14.3811556929363	-23.911744907006	15.0297538303479	-18.9430641751318	-49.6726047272016	12.4384545875619	-18.9435354436381	-1.84425573579568	-21.3768586079756	-0.639865792935974	12.217532273554	0.485045320709195	-19.3511108417985	-69.9413356058886	10.0106851703456	-88.8316342256567	-25.0366754226638	-0.852305784033724	-67.8513454226637	0.103974215929149	12.8487766529935	9.63361084090103	12.3629967586112	11.3309908531862	-19.9453073865908	-22.8186540079107	-0.861935784070852	0.259794216037208	-10.879444550727	11.6556316096585	13.5392562648792	-3.18206578407085	-87.8082220826596	-10.9681451777569	8.51157496293317	-12.1873945848049	-21.5887741751318	-20.1528191751318	-20.2306782327942	-20.5545341751318	-1.63046577655212	-1.95857942847035	-1.89518611058648	11.3709576317085	8.916662273554	7.24440697214648	-3.76737469233923	13.1316622369309	13.7117727072633	7.73170936358461	0.0727242159291492	10.399746612943	-24.6571554226638	NA	-104.068299398721	-91.005607539638	11.6859242241569	3.59634227355399	NA	15.648032273554	-3.90940561232059	-18.9501566219716	-6.87104911740418	1.10966125735842	-77.4487508441775	-2.31932578407085	-90.035914914913	-10.0099545417327	12.5628238396436	-24.5834795946437	-94.8874527955146	-6.37298594522387	-2.77481411414034	-5.31021170147715	-0.42910829707018	12.8310489402207	-20.2444312639516	NA	-2.54015576984874	9.83758383034797	-6.85826418715635	-4.0185157803165	-1.7166695904665	12.2411641563839	-3.90841495576334	-18.8354841751318	8.652102273554	-20.6436145107196	-3.22587411478036	-5.78490662221772	7.58734060688733	-9.89753418101052	11.5529576761379	15.4902538808358	7.31180415094128	-1.80371078401378	3.45128117319324	7.00839323880331	-25.3255166559438	8.053572273554	0.809619672622454	-0.405255784070851	-3.05465578391979	-12.0177240330293	-89.834266784515	-5.41558496284135	9.5892592420929	-19.2684236064888	-1.62360167592431	10.9267848119596	-13.7882057434895	-0.478729114220102	-44.9211047272016	2.21619894133407	-88.3436194348388	10.509710244125	-21.0437676875002	13.3523538303479	-23.4186994504111	NA	-0.820783562346306	-24.8335766559438	-20.8164010208336	-18.4930920102124	-17.3996610208336	8.91100227355399	8.6773382529399	-2.30495411740418	10.9769631648273	12.1403469163722	-1.17570761545595	-18.6623500044521	12.0801014707628	-11.4674643838103	13.5172545545757	-22.8716954226638	-11.4042784649842	-87.3345118702145	7.89629622698056	5.9278845102758	0.590534944490085	11.6891974379231	-44.5782920893304	11.8491338969281	5.61161721743153	-4.37554574202477	-2.64954576116	-88.7808757406264	12.4650571636813	-50.9151247272016	10.6887671636813	8.14429741882447	-21.0157520893305	7.6505940706922	-5.88447656608791	-19.6777403478257	8.01117293152218	NA	NA	-57.3142547272016	1.62374066294859	6.92527154167984	-0.99654267038474	-0.705142670384742	-13.4342454226638	-102.81477845832	-100.41555845832	-101.88177845832	6.89528962170179	-89.5638628081378	-88.1222026184288	-87.0007322382245	4.21259124400289	-13.1275293370514	3.49172457733622	0.26742457733622	7.15316154168094	-5.10679267038474	-14.6392506425385	6.90183780563013	-120.623055755997	-2.55031933705141	-0.902019337051408	-12.1165286703847	3.75615154167984	-52.9180247272016	-26.1707806425385	-6.9347354220173	-2.42767267038474	-25.5916306425385	-53.5520847272016	-27.9528373092051	-119.848904727202	-58.4510047272016	-0.342339337051408	-3.24604267038474	-25.2812606425385	7.73956229790855	6.66357547725579	9.9136582083465	12.0411415416798	4.66192154167983	0.394990986942749	NA	-92.5665584583202	-90.4651704782867	-49.6899047272016	-2.14490267038474	-25.8183184583202	-2.33399267038474	NA	-8.13538542013428	11.3245415416798	-11.3809326703307	-52.1293047272016	-96.6186584583202	3.7810936502083	-88.5489521553978	NA	-1.3420426703383	NA	-0.833895422663781	-0.78781710404853	8.7406164620736	-1.31597542266378	-1.47322542266378	-52.7767647272016	-29.0266406425385	-1.79980542266378	-0.229942670377798	-25.9929606425359	-0.382938706217942	-0.273112691103941	-3.67180267038474	-87.6715595050323	-20.7760684583202	7.6185806022346	-87.7255806633597	-91.0592556425385	-50.8396247272016	-51.2112447272016	-52.3767847272016	-2.12020267038474	-2.44858267038474	-2.8473704225947	-2.04706542266378	8.02367154167984	6.35152286109201	-4.25738267038474	0.507159577336219	1.91901203733037	6.83873199624774	-0.865278755997112	-3.22264016773125	-113.238713015678	-89.9545606425385	-109.581085422664	-90.7254254822727	-3.55121267038474	2.70335154167984	NA	14.7550415416798	-4.50835532997519	-19.8509534041049	-7.80905208933045	0.212953757530455	NA	-2.80906267038474	-90.0790878874576	-50.0325047272016	-24.8598406425385	-28.6288806425383	-96.2424984583193	-10.0169643139327	-3.26678433705141	-6.38298845832016	-1.28408186026989	11.9302915416799	-89.2228454898248	NA	-3.02989267038474	-26.5530589758718	-52.2441447272016	-4.50825267038474	-2.22202600365545	-3.18706433667532	-4.58457716435635	-95.3641780321713	7.75911154167984	-21.4962697547485	-3.71784433705141	-23.4302706425385	6.68658320834651	-24.2992206425248	-1.85344542266378	-1.80324933688684	6.4188049989653	-2.74171375588536	2.52332347543853	6.10763487501317	-25.5914806425385	7.16058154167984	-0.12827542266378	-1.34312542266378	-3.54439267019579	-26.2339006425385	-89.8747947272016	-23.2999506425385	8.69625986672436	-20.1682884583202	-2.11885677623956	-3.39925600371808	-14.2779426517876	-1.4167987558615	-44.9384047272016	1.3115582083465	-88.1785128213315	-2.23797267750624	-21.9039651249868	-95.2161984583202	-24.1352306425385	-91.2862906425385	-14.3647584583202	-25.0995406425385	-21.6741984583202	-19.3638384583202	-18.2574584583202	8.01801154167984	7.78435540436816	-2.79692433705141	7.31410215364772	2.83929154167984	-1.67876266605794	-19.5689484583202	-0.555286870022561	-52.3731747272016	-1.1106426702322	NA	-25.7477306425385	-87.1631319344002	7.0033022496458	5.0348915416817	-0.347395420489815	7.21319154167984	-104.623314727202	-88.0289647272016	-7.47366267038474	-4.86528267038474	-3.13928265452871	-88.826344709126	-51.8712747272016	-50.9324247272016	-85.3961053129459	7.25129284966129	-87.6554077152135	6.74983266008854	-52.2234047272016	-20.8988184583202	7.11818154167984	NA	NA	-105.723135143114	1.31566842632738	7.25672527279837	10.2740619509518	-0.999014907005956	NA	NA	NA	NA	7.2264792851613	-91.4370212777602	-88.1909047179501	-89.2407275283481	15.6224257866917	-0.491945172216587	-15.5318454226638	NA	7.48461527279837	-5.39994983554344	-79.8375378167677	7.22604775090057	-110.317852619338	-2.85839157367262	9.53881392248203	0.744774388801295	4.08762489070604	-91.8215269151841	-107.570549798898	-10.9269379523936	-2.72154490700595	-88.9828879137401	-124.276489337051	8.29260245335832	-119.614242670385	-124.766882670385	-0.65751157367262	-3.53991490700595	-10.7500741751318	8.07080500388341	6.99500878239308	10.2407786061317	12.3763685173083	14.0871548222565	14.2853427084539	NA	14.9339424533583	-101.24400835387	-91.831902955407	12.3426428339961	-97.7593383538703	-2.62746626971247	NA	-0.737097546641684	11.6559952727984	0.389228135228047	-12.8959841751318	NA	9.91834427239527	-108.674493132231	NA	-1.63591490700595	-98.6533370745246	-12.1831241751318	12.7529626571004	9.07199556926295	12.2671824533759	11.2351724533932	-12.2811341751318	NA	-97.5421115736726	-0.523814907005955	-11.0244054226638	11.5627397030217	13.4434425663004	-3.96567490700595	-88.4754086381488	-11.1132354226638	7.94995527279837	-12.3323554226638	-13.5642241751318	-13.2299541751318	-89.1637534879843	-13.1614841751318	-2.41407490700596	-2.74195055328215	-6.36605267038474	11.2780757866916	8.35512527279837	6.68282722224656	-4.55074156958859	13.0358424533583	13.6159428409822	7.17016661450126	-12.5631241751318	10.3039327317647	-112.731787961632	-11.4040741751318	-103.340688947283	-108.918633132231	11.590112651319	3.03480527279837	NA	15.086495273686	-5.04075657367262	-19.5248713935433	-105.576001687204	-2.27035490700595	-97.895714907006	-3.10293490700595	-90.0315447272016	-10.1549154226638	12.4670124616678	-100.789578241109	-123.732812670385	-6.49005086505975	-3.57485657367262	-5.77861661014937	-3.09090490700595	12.257411939465	-98.7203417357057	NA	-3.32376490700595	9.74177245335832	-7.0658364421385	-4.80212490700595	-2.5060285862063	12.1453526145794	-5.06080523605965	-11.4736041751318	8.09056527279837	-11.9515841751318	-4.02591657367262	-5.99286267038474	7.0137036061317	-10.0424954226638	11.4571424533583	15.3944424783253	6.75007527279837	-11.9506941751318	-1.38137490700595	6.43475666420044	NA	7.49203527279837	-9.91388542266378	NA	-3.83826490700595	-12.1626854226638	-89.8259382925597	-5.61894100371807	9.02752527279837	-109.669858132231	-2.43015163240562	10.8309729387542	-14.571814907006	-100.732260267061	-100.133694907006	1.63651194118474	-89.2268913901008	10.4138933495437	-127.156072670385	13.2565424533583	-10.9324841751318	-91.0807512777602	-1.02874267038474	-97.2510649070042	-90.7531812777602	-89.1063050597525	-86.8998112777602	8.34946527279837	8.11579786272687	-3.10499657367262	10.8575419563774	12.0444524856934	-1.94907271747819	-88.2583359255056	11.9842830465424	-11.6124254226638	13.4214428174145	NA	-11.5492554226638	-88.2661097245387	7.33468527279837	5.36634845824026	-9.26358542266378	11.5858664085136	-104.574714727202	11.7533225128752	5.5158041559853	-5.15915490700595	-3.43308601729425	-88.7796247272016	12.372179120025	-100.990561687204	10.595889120025	7.5824452865596	-88.2908366306125	7.07684693946504	-6.09243267038474	-101.65764835387	7.44963621009714	NA	NA	-93.6034672070057	NA	-90.8345675622766	NA	-89.2575042289432	-88.9044575622766	-102.325770642538	-99.9265506425385	-101.392770642538	-88.9180775622766	-89.98591589561	-88.1454170986786	-87.305485814112	NA	NA	-102.338840642538	NA	-95.4186006425385	NA	-80.9761374331094	NA	NA	NA	NA	-95.1374775622766	NA	NA	NA	-93.0408401172444	NA	-87.9468234875125	NA	NA	NA	NA	NA	NA	NA	-86.6562047272016	-95.8579606425385	NA	NA	-94.6544627025581	NA	NA	-92.0775506425385	-90.7526421555073	-96.4294206425385	NA	NA	-88.8002047272016	NA	-103.123015642538	NA	NA	-88.859622194993	-96.1296506425385	-91.8566575622766	-88.8373675622766	NA	-95.2178306425385	NA	-94.3864406425385	NA	NA	-93.3039506425385	-93.4946506425385	NA	-91.9803506425385	-89.2529043979123	-90.1079675622766	NA	NA	-93.7189106425385	NA	-87.824046722937	NA	NA	-96.8039206425385	NA	-90.1554157257732	-89.2829048680476	-89.476875424654	-89.9374847272016	NA	NA	NA	-88.7499447272016	-87.5348285119032	NA	NA	-93.8009506425385	-95.4766856425385	-95.6361506425385	-97.2493106425385	NA	NA	NA	-91.0142075622766	-90.1749447272016	-92.749493060535	NA	NA	-93.4703889420268	NA	-89.5365475622766	NA	NA	NA	-90.0765251826363	NA	-88.3057247272016	-100.837640642538	-95.7534906425385	-107.967404727202	NA	NA	-87.4041192289432	NA	-89.5116275622766	NA	-94.7381806425385	-90.7315747272016	NA	-96.9451106425385	NA	-91.4942847272016	-88.454383060535	-94.8751706425385	-89.4863775622766	-90.1569189742544	NA	-88.7120978138054	NA	-89.8153275622766	NA	NA	NA	-95.3970406425385	NA	-90.3946590113746	-95.5783706425385	NA	NA	NA	NA	NA	-89.8728947272016	-88.1458503390009	NA	NA	-100.517014727202	-90.2227947272016	-98.8689600608343	NA	NA	NA	-88.359173981636	-95.626802309205	NA	-94.7271906425385	-93.0368506425385	NA	NA	NA	-96.2242606425385	-89.3506848677096	-86.4683775622766	-90.6995247272016	NA	NA	NA	-93.9622247272016	-89.8489447272016	-88.3051347272016	NA	-88.2394557065604	NA	NA	NA	-87.348731308381	NA	-90.7701375622766	NA	-87.574989218451	-104.621414727202	-88.0280147272016	NA	NA	-90.6963302110761	-88.8232666085271	NA	NA	-85.4038519132948	NA	-87.7868484989973	NA	-88.8453947272016	NA	NA	NA	-33.768822350212	-104.621635499856	1.81163001072288	-26.7444626703847	9.48562881369595	-0.520386655943783	NA	NA	-29.958313350212	-23.6492050255047	-0.393486655881279	-23.415483350212	-106.788321574555	-90.413483242403	14.8339684263274	-1.28039625459664	-193.265616655944	-181.304700960571	-19.7422144459767	-4.92203662017191	-10.9580438426807	-1.48123665340149	-120.249268574555	-2.36242998821422	8.7504126494936	-0.0436780352520255	-29.472233350212	-92.112633350212	-26.0894726703847	-28.0129026703847	-2.24291661043835	-25.5103226703847	-124.716771281815	7.50414509299405	-18.10530721365	-125.205615422664	-0.152883322610451	-3.06128665594378	-11.898906785576	-2.99090933940045	-3.18447665594378	-88.1492933401256	6.00620509299407	13.298585092994	13.4968860225654	-23.704523350212	14.145485092994	NA	-92.1227353113673	11.5541864444441	-25.7280354226638	-2.14915834012602	-25.902883350212	-1.52555490700222	-16.9471506425385	-0.399214381016132	-14.0448184583202	-183.497958622683	9.12687259299405	-108.773431574555	-188.571476655944	-1.15728665267511	-182.481212795515	-13.3319584583202	11.9645058354328	-68.2664575622766	11.4787250930063	10.4467150930184	-13.4299684583202	-28.9453326703847	-184.969046655944	-0.0451866559375218	-25.9116526703847	10.7742838295831	12.6549855010049	-3.48704665594378	-109.329471574555	-20.6857854226638	-19.9932854226638	-26.928263350212	-14.7104408161222	-14.3787884583202	-91.911103350212	-14.3103184583202	-1.93544665166687	-2.26382665594378	-26.1617526703847	10.4896184263274	-23.0650682849628	-1.50695348839927	-4.07262665594378	12.247385092994	12.8274864686603	-3.08872988738033	-13.7119584583202	9.51547609840192	-71.3411375622766	-12.5515918556012	-109.177198241222	-109.017571574555	10.8016557958512	-110.835366574555	-185.385672795515	-6.90471707385166	-4.54479498923104	-88.883410895609	NA	-1.79172655528629	NA	-2.62430665594378	NA	-24.625353350212	11.678555092994	-24.3918595945561	-21.2618206425385	-7.32030821853384	-3.07889498927712	-7.99901490700595	-2.61227665587567	-18.4058426703847	NA	-69.0453125622766	-2.84513665594378	8.95331509299407	-92.6542300168787	-4.32349665594379	-2.03413665588763	11.3568956754162	-4.68556915594378	-12.6224384583202	-24.699073350212	-13.1001713773355	-3.52995498927712	-23.1033397173936	-24.6036568672836	-24.2179126703847	10.6686850929941	14.6059851831851	-25.3923826703847	-13.0995246397943	-0.885413322541681	-25.3055216835453	-25.5101726703847	-21.2814506425385	NA	NA	-3.35963665577341	-26.1525926703847	-186.862426655944	-22.9765205774112	-21.1276754226638	-20.0780054226638	-1.93372265594121	10.0425168465188	-14.0931866390231	-24.0591143370514	-101.192765422664	-118.400676574555	-108.725421574555	9.62543832915863	-21.8045154226638	12.468085092994	-12.0813068469405	-21.0774206425385	-14.2744754226638	-25.0182326703847	-21.0731058434113	-19.2735554226638	-18.1671754226638	-73.1728375620007	-2.67094207603525	-2.60903498927712	10.0279775336274	11.2558550929941	-1.49400664824052	-19.4786654226638	11.1958272359105	-25.723553350212	12.6329863855714	NA	-24.5774588646343	-108.111588241222	-69.3421875622764	-21.8850454226638	-20.2038254226638	10.7796767596607	NA	10.964865092994	4.72735113814096	-4.68052665594379	-2.95451310931789	-98.9968354226638	11.5837217596607	-69.5781125622766	9.80743175966071	-185.959836655944	NA	-69.4816075622765	NA	-20.8085354226638	-15.81225378381	NA	NA	NA	NA	NA	9.47669509299404	NA	NA	NA	NA	NA	NA	NA	NA	NA	14.8295184263274	-1.28930490700595	NA	NA	NA	NA	NA	NA	NA	NA	8.74143509299405	-0.0525849070059542	NA	NA	NA	NA	NA	NA	NA	7.49524509299405	NA	NA	NA	NA	NA	NA	NA	NA	5.99730509299405	13.289685092994	13.487985092994	NA	14.136585092994	NA	NA	11.545285092994	NA	NA	NA	-1.53445490700595	NA	-0.408134907005954	NA	NA	9.12331259299405	NA	NA	NA	NA	NA	11.955605092994	NA	11.469825092994	10.437815092994	NA	NA	NA	NA	NA	10.7683484263274	12.646085092994	NA	NA	NA	NA	NA	NA	NA	NA	NA	NA	NA	NA	10.483685092994	NA	NA	NA	12.238485092994	12.818585092994	NA	NA	9.50657509299405	NA	NA	NA	NA	10.792755092994	NA	NA	NA	NA	NA	NA	NA	NA	NA	NA	NA	11.669655092994	NA	NA	-7.32624824033929	NA	-8.00791490700595	NA	NA	NA	NA	NA	8.94441509299405	NA	NA	NA	11.347995092994	NA	NA	NA	NA	NA	NA	NA	NA	10.659785092994	14.597085092994	NA	NA	NA	NA	NA	NA	NA	NA	NA	NA	NA	NA	NA	NA	NA	10.033615092994	NA	NA	NA	NA	NA	9.61653509299405	NA	12.459185092994	NA	NA	NA	NA	NA	NA	NA	NA	NA	NA	10.019075092994	11.246955092994	NA	NA	11.186925092994	NA	12.624085092994	NA	NA	NA	NA	NA	NA	10.7737434263274	NA	10.955965092994	4.71844509299405	NA	NA	NA	11.5777884263274	NA	9.80149842632738	NA	NA	NA	NA	NA	NA	NA	NA	NA	NA	-187.454643350212	NA	NA	NA	NA	NA	NA	NA	NA	NA	NA	NA	NA	-193.608723350212	-188.544303350212	NA	NA	NA	-33.3440297988978	NA	NA	NA	-198.280443350212	NA	NA	NA	NA	NA	NA	NA	-36.1309897988978	NA	NA	NA	NA	NA	NA	-186.934593350212	NA	-190.021603350212	-191.109203350212	NA	NA	-183.555493350212	NA	-35.1544797988978	NA	-192.332663350212	NA	NA	NA	NA	NA	NA	-186.109273350212	-189.609143350212	NA	-188.914583350212	NA	NA	NA	NA	-186.708393350212	NA	NA	NA	NA	-185.312153350212	NA	NA	NA	NA	-35.5559797988978	NA	NA	-186.707333350212	NA	NA	NA	NA	NA	NA	NA	-187.573813350212	-33.3024097988978	NA	NA	-188.116883350212	NA	NA	NA	NA	NA	NA	-187.606273350212	NA	NA	-34.8442197988978	NA	NA	NA	NA	NA	NA	NA	NA	NA	NA	-186.044463350212	NA	-192.913623350212	NA	NA	NA	NA	NA	NA	NA	-186.756315016879	-185.432543350212	NA	NA	NA	NA	NA	NA	NA	NA	NA	NA	NA	NA	-186.100493350212	-186.846033350212	NA	-34.6565897988978	NA	NA	-187.835673350212	-185.133963350212	NA	NA	NA	NA	-34.6207897988978	-187.205533350212	NA	NA	NA	NA	NA	-187.168753350212	NA	NA	NA	NA	NA	NA	NA	NA	NA	NA	NA	NA	NA	NA	NA	NA	-187.526273350212	-185.019903350212	NA	NA	NA	NA	NA	NA	NA	NA	NA	NA	NA	NA	NA	NA	NA	NA	NA	NA	NA	NA	NA	NA	-186.302943350212	NA	NA	NA	-187.780883350212	NA	NA	NA	NA	NA	NA	NA	NA	NA	NA	NA	NA	NA	NA	NA	NA	NA	NA	NA	NA	-121.247370642538	NA	NA	-32.0598959534357	NA	NA	NA	NA	NA	NA	NA	-124.629400642538	NA	NA	NA	-34.8468559534357	NA	NA	NA	NA	NA	NA	NA	NA	NA	NA	NA	NA	NA	NA	-33.8703459534357	NA	NA	NA	NA	NA	NA	-132.173600642538	NA	NA	NA	NA	NA	NA	NA	NA	NA	NA	NA	NA	NA	NA	NA	NA	NA	NA	NA	-34.2718459534357	NA	NA	NA	NA	NA	NA	NA	NA	NA	NA	-123.001560642538	-32.0182759534357	NA	NA	NA	NA	NA	NA	NA	NA	NA	NA	NA	NA	-33.5600859534357	NA	NA	NA	NA	NA	NA	NA	NA	NA	NA	NA	NA	NA	NA	NA	NA	-138.790350642538	NA	NA	-123.061980642538	-119.687650642538	NA	NA	-123.055610642538	-123.174440642538	NA	NA	NA	NA	NA	NA	NA	NA	NA	NA	NA	-121.911240642538	-33.3724559534357	NA	NA	NA	-121.443720642538	NA	NA	NA	NA	-33.3366559534357	NA	NA	-121.271580642538	NA	NA	NA	-132.915320642538	NA	-121.899860642538	NA	NA	NA	NA	NA	NA	NA	NA	NA	NA	NA	NA	-126.900610642538	-121.629230642538	NA	NA	NA	NA	NA	NA	NA	NA	NA	NA	NA	NA	NA	NA	NA	NA	NA	NA	NA	NA	NA	NA	NA	NA	NA	NA	NA	NA	NA	NA	NA	NA	NA	NA	NA	NA	NA	NA	NA	NA	NA	NA	NA	NA	NA	NA	NA	NA	NA	NA	NA	NA	NA	NA	NA	NA	NA	NA	NA	NA	NA	NA	NA	NA	NA	NA	NA	NA	NA	NA	NA	NA	NA	NA	NA	NA	NA	NA	NA	NA	NA	NA	NA	NA	NA	NA	NA	NA	NA	NA	NA	NA	NA	NA	NA	NA	NA	NA	NA	NA	NA	NA	NA	NA	NA	NA	NA	NA	NA	NA	NA	NA	NA	NA	NA	NA	NA	NA	NA	NA	NA	NA	NA	NA	NA	NA	NA	NA	NA	NA	NA	NA	NA	NA	NA	NA	NA	NA	NA	NA	NA	NA	NA	NA	NA	NA	NA	NA	NA	NA	NA	NA	NA	NA	NA	NA	NA	NA	NA	NA	NA	NA	NA	NA	NA	NA	NA	NA	NA	NA	NA	NA	NA	NA	NA	NA	NA	NA	NA	NA	NA	NA	NA	NA	NA	NA	NA	NA	NA	NA	NA	NA	NA	NA	NA	NA	NA	NA	NA	NA	NA	NA	NA	NA	NA	NA	NA	NA	NA	NA	NA	NA	NA	NA	NA	NA	NA	NA	NA	NA	NA	NA	NA	NA	NA	NA	NA	NA	NA	NA	NA	NA	NA	NA	NA	1.06459154167984	NA	-1.55545845832016	-1.26405845832016	NA	NA	NA	NA	-1.13715845832016	NA	NA	NA	-66.4836584583202	-13.6867951249868	NA	NA	NA	-5.66570845832016	NA	-2.22490845832016	NA	-3.10946845832016	-1.46116845832016	-12.6754444583202	-73.8006184583202	NA	-71.2126184583202	NA	-2.98658845832017	NA	NA	NA	NA	NA	-0.90160512498683	-3.80495845832016	NA	-3.73461845832017	-3.92814845832016	NA	NA	NA	-1.14037845832016	NA	NA	NA	NA	-2.70381845832016	NA	-2.89290845832016	NA	NA	NA	-11.9400817916535	NA	NA	NA	NA	NA	-1.90095845832016	NA	NA	-2.8975417916535	-69.2447384583202	NA	NA	NA	NA	NA	-0.788858458320163	NA	-3.05738845832016	-2.80402512498683	-4.23071845832016	NA	-70.8602784583202	-69.1002684583202	NA	NA	NA	NA	NA	-2.67911845832016	-3.00749845832016	NA	-71.0107784583202	NA	-2.25062845832016	-4.81629845832016	NA	-1.41275845832016	-3.83576845832016	NA	-5.0416801249868	-72.3194184583202	NA	NA	NA	-4.11012845832016	NA	NA	NA	-5.29183345832016	-89.8572917916535	NA	-2.53539845832016	NA	-3.36797845832016	NA	NA	NA	NA	NA	-19.9791084583202	-3.82593345832016	NA	-3.35594845832016	NA	NA	-70.0191934583202	-3.58880845832016	NA	NA	-5.06716845832016	-2.78117512498683	-3.74621345832016	-5.43530095832016	NA	NA	NA	-4.27699345832016	NA	NA	NA	NA	-2.36239845832016	-71.1039684583202	NA	-1.6324517916535	NA	-70.0584684583202	NA	NA	NA	-4.10330845832016	-70.9849484583202	NA	NA	NA	NA	-2.68244445832016	-3.95840512498683	-14.8368584583202	NA	NA	NA	NA	-3.76272345832016	NA	NA	NA	NA	NA	NA	NA	NA	NA	-74.1511184583202	-3.41800012498683	-3.35607345832016	-3.63894845832017	NA	-2.23767845832016	NA	-2.60455512498683	NA	-1.66955845832016	NA	NA	NA	-70.3204684583202	NA	NA	NA	NA	NA	-8.03257845832016	-5.42419845832016	-3.69819845832017	NA	NA	-70.5519934583202	NA	NA	NA	-70.4598884583202	NA	NA	NA	NA	-26.1085747579506	-24.6967847579506	1.23057457917749	-10.7903505173583	9.56582316421208	-1.07397542055657	-11.525104452783	-100.292229100859	-97.8930091008586	-99.3592291008586	-0.947075414220736	NA	8.73884582998648	13.0100958299866	14.9218786435888	3.83732847916003	5.4000445652899	2.1757445622221	-16.5131924385335	12.740095842297	24.2786458299867	1.50977981815244	NA	-2.94348524671145	8.83058530803105	0.0365289187674449	-6.49113455303338	-182.439995257974	-26.0288726703847	-5.02280205436539	-2.7964360383618	-20.3063496853202	9.35149582998647	7.58435527279857	-9.95320434696886	-21.5842747579506	-0.747672042862327	-3.61478021418996	-16.7673411618667	12.1421827057004	-3.73806542266378	NA	6.08641527280707	13.3787952727984	13.5771036324887	NA	14.7968772739137	-94.7420691008586	-94.3958791008585	11.6343959898406	-14.3356887353692	11.2427500413586	-21.7644347579506	-1.43699809316151	-5.49195064253846	-0.31901413168204	10.6798058299865	-12.3691506425385	9.21614548775919	10.8607058299865	-23.0164047579506	11.1733583677369	-67.1645982421038	10.7342696264629	12.0447297922506	1.15087946208195	11.5589525417677	10.5269666884612	-20.9559247579506	8.81174582998647	0.108514562222101	-0.598775226013544	10.4496358317704	10.8596037753284	12.7352084435268	9.68845692024927	12.6746491633198	-9.78302434663212	0.0815646617587679	12.1144758301237	9.76922583028666	10.6654858299865	11.6098158299865	11.0152858299865	-2.48900094202066	-2.81536204281544	-0.937049662060613	10.574884179456	12.0619158299872	11.1725676203316	-4.62347642549874	12.32764465731	12.9078023649916	-3.66978537675408	1.03930789555544	9.59569888272485	-22.6368847579506	-182.650775257974	NA	NA	10.881865645715	-91.8977791751318	-184.629705257974	16.1770958299882	-3.86964633863799	-24.8169718603037	-5.90445611779594	2.01167925524537	-78.7578575466417	-3.17789542266378	-16.8104624385335	-8.7655264932494	11.7587652947856	-19.5756357820131	-93.7199491008585	-7.23505460086387	-3.65995036302468	-7.91880472703631	11.1661970158087	-18.3452426703847	-17.8290308170786	NA	-3.39872542266378	9.03352527279837	-6.78914681577362	-4.87708535586021	-2.58116872386772	12.8980425051669	6.75712313374162	-12.5507806425385	-67.7687082421038	-13.9258438212722	-4.11101037471941	-5.72804821899185	-17.1562309993048	-8.6849266050247	10.7489179527214	14.6861953193551	-0.276495437765151	-0.83712451253958	11.0978783737365	-6.78555699951909	11.1099658299865	NA	1.7800768400107	11.56099260216	-3.91322450640202	-10.8316585257135	-89.0058141751318	-5.35862655682436	2.0271445622221	-11.6076210164243	-2.52851142266378	10.7708497304862	-14.6451169519966	0.485922093373716	-14.2142406425385	-17.2150184385335	10.6801458299865	10.4452733111342	-82.5025875466417	12.5482952727984	-11.7353960012769	-16.4551624385335	-0.763919549765248	10.0079558299865	-70.2162761696133	-20.8260247579506	14.3116958300858	-73.9955081096373	-3.25201708933045	-3.1900899535602	10.1081865677328	11.3360652727984	11.249267566097	-19.6863847579506	11.2760743624027	-10.2828424385335	12.7131959586139	-20.8514247579506	-10.2196384495327	11.7365158299865	-0.645365434875794	-7.02575824210383	1.56100059442214	11.8140763560373	-42.547688091284	11.0450754302821	4.80755848019659	10.0425160619628	10.1265870282087	10.0011458300243	11.6689652727984	NA	13.4270081947492	1.05212022208355	11.0046758300198	-0.4928554377779	-5.82759148327781	-20.2976047579506	10.8795158695553	12.0755758299877	-26.7353219385106	-25.3235319385106	-19.5421819385106	-9.32727849788703	NA	-21.6786219385106	-13.0390588926295	-33.3689001085132	-73.5422420873558	-25.3148468147675	-18.7832211242697	-21.3804067751799	8.72057916331981	12.9826958299865	4.58778566589612	3.81255083472249	3.87064935746897	0.646349357461537	-17.1367988534636	12.7126958299865	24.2603791633207	-0.0489206400600581	NA	-19.1564852718439	-19.1307602912543	-28.6835160790548	-5.80796116742088	-91.7672266559438	-20.9950405654161	-6.52367571342907	-10.9067996315429	-20.9684999460161	9.32409582998647	-22.1457581740258	-8.49022643636843	-22.2110219385106	-18.2810519385106	-11.4143717047483	-17.6492172857043	12.1147695537703	-20.1714501085132	-87.8038866559438	-20.221641100282	-191.109603350212	0.297332771095796	NA	13.937395829987	-19.3029234418465	-91.7766816559438	-21.3159986051773	-12.9406121398607	11.2244824966532	-21.3935168932137	-7.75632904423307	-4.02753791466054	-34.9800406425385	10.6524058299865	-10.9047483092649	-5.10896564238276	10.8424391633198	-23.6431519385106	11.1459558299865	NA	10.7159532412011	-0.651073906866185	-0.369802095228936	-0.937050634947693	-1.09430063141193	-20.098526960116	8.78434582998649	-1.42088064253846	-16.9199998314785	10.4222358299865	-0.136227300819489	-0.0478272787041787	9.66105582998648	12.6563824966531	-17.8913731617388	-1.44783043003372	12.0870758301908	9.7509591646423	10.6380858299865	11.5824158299865	10.9878858299865	-11.2994352849999	-18.1923352718439	-2.42050148531214	-1.66814063748949	12.0345158299868	11.1451658300661	-10.4987300861316	0.882351083913685	2.22968269586985	-18.3254196729578	-0.49008730920513	-3.17735064249012	-23.2636319385106	-17.7395668147675	NA	NA	NA	NA	NA	16.1496958299872	-5.7341406425182	-26.3463673092051	-7.43367461962099	0.469384380845346	NA	NA	-17.6926126703847	-10.1475283092648	-5.18176193554585	-18.1113401018714	-19.8164368147675	-19.9978505154229	-20.9216519385106	-28.9775483092649	11.1387804149484	-18.4455506425385	-18.5691414074388	-69.2103965754372	-20.9565834418465	-20.762415882546	-6.11505172291255	-22.0253419385106	-5.28518181461101	12.6157858300429	6.72970281835004	-11.0860813395183	NA	-12.461158760128	-21.5909819385106	-5.03577192795663	-18.03822543301	-10.8105468637906	-1.47448915248129	-11.8121736589294	-1.80589064248454	-2.36647057287543	11.0695118811039	-6.09333718188096	11.0825658299865	-19.8360668147675	0.250663384981564	11.5335795649302	-18.6979316167736	-18.2547355317599	-187.205933350212	-4.67545026334138	0.497749358368139	-10.144571765711	-27.1711331247753	10.0031558299865	-21.9298171928051	-1.0434567442977	-12.7498383092649	NA	10.6527458299865	9.76912134840503	-21.0022743931127	-20.2445567751799	-10.270997330035	-17.2412852999152	-0.0716486210052194	9.98055582998647	-19.9618426341459	-18.4200631979525	14.2842958304274	-73.2076606121302	-121.659230642538	-18.6446826703847	-18.2984026703847	-18.969833555894	11.2218659459658	-18.4970336475374	-0.43169986934954	NA	-11.2006845711223	-21.4781719385106	-21.1316467853565	11.7182491633198	-2.17476063538151	-6.3334815447237	0.0315445617492285	11.2971758301202	-43.1965686051773	-3.92659140295355	-19.6391585288084	10.0151158299866	10.0991858301479	9.97374583014963	NA	-69.7431965754372	13.3699958299958	-0.477310642538464	10.9772758301342	-2.02225064253846	-5.1353363574168	-19.5201311671058	10.8521159112866	12.048175829987	NA	-57.323088060535	1.85987577277221	7.35651690761691	-0.753590893894462	-0.462190893894462	-12.9645439367006	-102.115238960251	-99.7159189602508	-101.182138960251	7.35455417826379	-89.8413915260507	-88.1178868925324	-87.1665141454626	4.66920939663269	-12.8831808938945	3.94835939663269	0.724059396632686	7.61027357428466	-4.8496742272278	-14.4923519825745	7.35084915970643	-120.222918574555	-2.31418422722779	-0.665884227227796	-11.8814768938945	4.22179690761691	-52.897158060535	-26.0295819825745	-6.4793006028964	-2.2143542272278	-25.4595319825745	-53.5250847272016	-27.8336386492411	-119.754611018203	-58.424038060535	-0.0970608938944615	-3.02139089389446	-25.1835286492411	8.1616129268065	7.09487882791218	10.3662369076169	12.4721202409502	5.09290024095025	0.778425094013275	NA	-91.8767522935842	-90.6059012649314	-49.663038060535	-1.92238422722779	-25.3939864062435	-2.08700756056113	NA	-7.67871726755201	11.7885535742836	-11.1220642271815	-52.102338060535	-95.9363522935842	4.24110748295778	-88.690476524103	NA	-1.08342422718792	NA	-0.377260603367315	-0.372239965262717	9.2028629822604	-0.859540603367314	-1.01679060336732	-52.7837313938683	-28.9057753159078	-1.32043727003398	0.0129424394451485	-25.8866953159054	0.0491448281628177	0.156410636134292	-3.4669842272278	-87.7405232336178	-20.3518030729102	8.06302785256352	-96.5912889602508	NA	-50.8127247272016	-51.184278060535	-52.3497847272016	-1.90685089389446	-2.21359756056113	-2.39063560331816	-1.58573060336731	8.46825024095025	6.80853873521486	-4.0223642272278	0.963544396632685	2.36290970219337	7.26573707464219	-0.408660603367315	-2.82548589242301	-112.799426550399	NA	-109.142064907888	-90.8656998459506	-3.3145942272278	3.12539690761691	NA	15.1871202409503	-4.22661705479719	-19.3945144426194	-7.34275060336732	0.657956114955783	NA	-2.56281089389446	-90.0452369765068	-50.0298047272016	-24.7293753159078	-28.481948649241	-95.537925626917	-9.57750142490453	-3.0236492272278	-5.94350975904975	-0.865367847177853	12.368486907617	-89.3649531927174	NA	-2.81910756056113	-26.4548436492411	-52.2172113938683	-4.2509342272278	-1.97477422717254	-2.94192922689206	-4.28178981853338	-94.6904386217692	8.22115690761691	-21.0598545747503	-3.4747092272278	-23.3352886492411	7.12241190761692	-24.2030553158954	-1.37531060336731	-1.58171422708207	6.86129115708644	-2.2753956032895	2.97384758834011	6.54349690761691	-25.4609819825745	7.58389357428358	0.33972606329935	-0.875123936700648	-3.32260756039313	-26.0887019825745	-89.8685947272016	-23.2053186492411	9.1318092397133	-19.7439564062435	-1.86639126260225	-3.1412542272278	-14.0392242045567	-0.93926393660808	-44.9387047272016	1.75486357428358	-88.2638727734058	-1.84750993710023	-21.4837497395769	-94.5388922935842	-24.0365486492411	NA	-13.9490597395769	-24.9505753159078	-21.2347330729102	-18.9243397395769	-17.8232930729102	8.45365690761691	8.21992983334158	-2.58488922722779	7.78084128609182	3.26667024095026	-1.42121088874755	-19.1294497395769	-0.135423507965624	-52.3530747272016	-0.877357560425859	NA	-25.5997319825745	-87.250003475139	7.4324172553751	5.49897024095202	0.120606065387441	7.66647024095025	-104.591314727202	-88.0333847272016	-7.24461089389446	-4.62043089389446	-2.8974975416781	-88.8203883159516	-51.8551747272016	-50.9209247272016	-85.3830549567056	7.69354606540803	-87.713960364731	7.20023016669767	-52.1963047272016	-20.4746197395769	7.56039357428358	NA	NA	-106.201097483544	1.7129396544616	7.52441043984285	10.3257048903458	-0.602027012205069	NA	NA	NA	NA	7.52232748892418	NA	-88.1803547162322	-89.7660779852785	15.6858214751865	-0.423571855698421	-15.4768651648349	NA	7.77816710650951	-4.98900972482705	-87.9426451648349	7.51456956437316	-110.371337306242	-2.4611203455384	9.59146177809156	0.80508083071514	4.38970641424328	-101.325835872269	-107.389442096005	-10.8195603117316	-2.3541903455384	-88.9755529720792	-124.299803323128	8.35780814185313	-119.638363323128	-124.791003323128	-0.248257012205068	-3.16122701220507	NA	8.32929133048962	7.26276302206746	10.5319637731762	12.6430569065362	14.1524523493406	14.3550818355934	NA	14.9954814751865	-101.765595872269	-98.573398498162	12.4112486597609	-98.2713258722692	-2.22684367887174	NA	-0.671825191480203	11.9564471065095	0.447636298865674	-88.8439347272016	NA	9.96861298321835	-108.493618762672	NA	-1.2232603455384	-98.756009270084	NA	12.8226684297332	9.37068067982245	12.3324548085198	11.3004448085198	-124.366143323128	NA	-97.5912751648349	-0.126893678871735	-10.9713251648349	11.6316289444187	13.5131816343089	-3.6068203455384	-88.464878880586	-11.0557218315015	8.23084043984285	-12.2434751648349	NA	-90.130788060535	-89.2674555581411	-89.4622480106964	-2.04668701220507	-2.35306009758769	-6.28884132983093	11.3345981418531	8.63614377317618	6.97636380244178	-4.16182013481766	13.1054814751865	13.6856820167006	7.43362155897087	NA	10.3673718612626	-112.546613952751	NA	-103.828937105353	-108.737758762672	11.6608517477806	3.29329043984285	NA	15.3550137731762	-4.6536353455384	-19.2298362265675	-106.029745872269	-1.86586701220507	-97.9445284981682	-2.70264701220507	-90.0149113938683	-10.0869351648349	12.5133181505983	-101.306165654892	-123.759399989795	-6.42924569506784	-3.1705853455384	-5.54953043397299	-2.72218367887174	12.5342137731762	-98.8036436701478	NA	-2.95894367887174	9.79697814185313	-6.98680152550025	-4.3907703455384	-2.10430658232749	12.1949250388412	-4.6879812183133	-109.336422096005	8.38905043984285	-90.1305180588001	-3.6216453455384	-5.90505132983093	7.28813877317618	-9.97458183150153	11.5035148085198	15.4498815098169	7.02899377317618	-124.036063323128	-0.9688703455384	6.7092249317868	NA	7.75178710650951	-9.84527183150153	NA	-3.46244367887174	-12.0924051648349	-89.835949378016	-5.53667966316426	9.29951043984285	-109.508233762672	-2.01560377174983	10.8843455082748	-14.1790603455384	-101.216924705276	-100.186208498168	1.91929044121941	-89.221324722688	10.4788993757772	-127.180893323128	13.3110481418531	-99.3207258722693	NA	-0.950131329830928	-97.331645164833	NA	-89.3205663425607	NA	8.62155043984285	8.38781807395915	-2.7318253455384	10.9367711232497	12.0990241027636	-1.54385640154611	-88.273409168155	12.0386556426339	-11.5421784981682	13.4769153158475	NA	-11.4585084981682	-88.255559724027	7.60023710650951	5.66686640686153	-9.19497183150153	11.6510689234571	-104.558914727202	11.8094948711094	5.57757715634056	-4.76026701220507	-3.03733367887174	-88.7917247272016	12.4305181418531	-101.468545872269	10.6565781418531	7.86113045099705	-88.2817397175974	7.36584877317618	-5.98802132983093	-102.128735872269	7.72828790025564	NA	NA	-93.5888341364122	NA	-90.82330089561	NA	-89.2604842289433	-88.89449089561	-101.870151719027	-99.4708317190267	-100.937051719027	-88.92871089561	-89.9857825622766	-88.128243093135	-87.2998568341548	NA	NA	-101.88155505236	NA	-94.9960483856933	NA	-80.9516726098634	NA	NA	NA	NA	-95.1244442289432	NA	NA	NA	-93.0099029552305	NA	-87.9385768303336	NA	NA	NA	NA	NA	NA	NA	-86.6314713938683	-95.4131417190267	NA	NA	-94.6332021418986	NA	NA	-91.63166505236	-90.7492904588112	-95.96573505236	NA	NA	-88.7969713938683	NA	-102.684563385693	NA	NA	-88.8651422554356	-95.69126505236	-91.8593575622766	-88.8348675622766	NA	-94.7600783856933	NA	-93.9590883856933	NA	NA	-92.8654983856933	-93.0561983856933	NA	-91.5418983856933	-89.2549510251689	-90.1109675622766	NA	NA	-93.26042505236	NA	-87.8135306886866	NA	NA	-96.3462017190267	NA	-90.1563587934632	-89.2882928075056	-89.4817978184032	-89.9374513938683	NA	NA	NA	-88.7251447272016	-87.5315306225855	NA	NA	-93.3424983856933	-95.0318167190267	-95.1976983856933	-96.78952505236	NA	NA	NA	-91.0102742289432	-90.168278060535	-92.7311597272016	NA	NA	-93.4553658947127	NA	-89.52658089561	NA	NA	NA	-90.0433982886956	NA	-88.280958060535	-100.38915505236	-95.2928383856933	-107.941804727202	NA	NA	-87.4102025622766	NA	-89.5095275622766	NA	-94.2797617190267	-90.7255747272016	NA	-96.4816917190267	NA	-91.469418060535	-88.4367497272016	-94.4453517190267	-89.4850442289432	-90.154086838089	NA	-88.7011676672157	NA	-89.8154275622766	NA	NA	NA	-94.9696883856933	NA	-90.3616147560122	-95.14438505236	NA	NA	NA	NA	NA	-89.867328060535	-88.1319816237519	NA	NA	-100.495481393868	-90.209428060535	-98.8546643941892	NA	NA	NA	-88.3514166970736	-95.1918167190267	NA	-94.29380505236	-92.60346505236	NA	NA	NA	-95.8033417190266	-89.34924598386	-86.46171089561	-90.6929247272016	NA	NA	NA	-93.929458060535	-89.846578060535	-88.3046347272016	NA	-88.248770028481	NA	NA	NA	-87.3397697350779	NA	-90.7644375622766	NA	-87.5631581846934	-104.590048060535	-88.0326247272016	NA	NA	-90.6890110016516	-88.8180924236408	NA	NA	-85.3862067774702	NA	-87.7758152963046	NA	-88.8206613938683	NA	NA	NA	-33.8835164619423	-104.342245554416	1.95225377999268	-26.6742846631643	9.93148785457156	-0.371379553340653	NA	NA	-30.076874128609	-23.813344128609	-0.25241288661406	-23.534044128609	-106.628136958519	-106.293936958519	15.2915927950043	-0.817797553373716	NA	NA	-19.9055882217487	-4.75886288667398	-14.4504979964976	-1.31856288658802	-120.110383958519	-2.2218062191677	9.19725989322724	0.41085448449855	-29.568494128609	NA	-25.9877279964976	-27.9137913298309	-2.12354288667398	-25.4176779964976	-124.519478284628	7.963579461671	-23.1960207952756	-125.009853032601	-0.00374288667398304	-2.93057955334065	-25.1416746631643	-2.86767288654024	-3.06726955334065	-106.408696958519	6.452439461671	13.7580861283377	13.9608534776504	-23.801384128609	14.6012527950043	NA	-99.890811039285	12.01702042913	-25.3534282217487	-1.99619622000732	-26.0027774619423	-1.06605387165887	NA	0.053414831665367	NA	NA	9.570526961671	-108.613246958519	NA	-0.99261288663601	NA	NA	12.428440006944	-123.068849699268	11.9382261283377	10.9062161283377	-124.584993032601	-28.8639213298309	NA	0.103753779998662	-25.8448413298309	11.2374009608747	13.1189530948346	-3.37617288667398	-109.169296958519	-20.3112448884153	-19.6247448884153	-27.041524128609	NA	NA	NA	-137.381581317608	-1.81603955334065	-2.12278622000732	-26.0849079964976	10.940369461671	-23.1346490609588	-1.36141621998357	-3.93155288667398	12.7112527950043	13.2914538062448	-2.94585608956117	NA	9.97314352229154	-112.672675613472	NA	-109.015446958519	-108.857386958519	11.266623304214	-110.675181958519	NA	-16.9227979964976	-4.41432121996952	NA	NA	-1.63521942670806	NA	-2.47199955334065	NA	-24.7138807952756	12.119089461671	-24.4773257053195	-123.978249699268	-6.87557569892073	-2.93127122000732	-7.54151387166234	-2.49153621995275	-18.3415646631643	NA	NA	-2.72829622000732	9.402749461671	-125.074873032601	-4.16012288667398	-1.88239621995485	11.8006965623263	-4.54122205334065	-109.460416958519	-24.792934128609	-21.0192858032568	-3.38233122000732	-23.0761056132802	-24.6661892295462	-24.1612013298309	11.1092861283377	15.0556528602576	-25.2990846631643	-25.5101946631643	-0.729556219954975	-25.402849128609	-25.4191279964976	NA	NA	NA	-3.23179621984734	-26.0468479964976	NA	-22.9498838204929	-20.7560682217487	-19.7033982217487	-1.77841222000732	10.4901174468678	-13.948412865114	-24.0016696631643	-100.90063770597	-118.242191958519	-108.562986958519	10.0846717859938	-21.4386082217487	12.916819461671	-23.4487861345311	NA	-13.908501555082	-24.9087213298309	-21.1941748884153	-18.883781555082	-17.7827348884153	-103.387859324614	-2.52807122000732	-2.49251122000732	10.4908445712418	11.7046227950043	-1.33039954844594	-19.088891555082	11.644427700037	-25.844214128609	13.0826870760329	NA	-24.5999050274535	-107.949136958519	-98.539501310429	-21.516071555082	-19.825851555082	11.234594461671	NA	11.4152661283377	5.18335051409659	-4.52961955334065	-2.80668620204977	-98.693774372637	12.036289461671	NA	10.262349461671	NA	NA	-99.0044710393038	NA	-20.434061555082	-25.6999974619423	NA	NA	NA	NA	NA	9.925529461671	NA	NA	NA	NA	NA	NA	NA	NA	NA	15.2880327950043	-0.82373720499567	NA	NA	NA	NA	NA	NA	NA	NA	9.191269461671	0.404916128337663	NA	NA	NA	NA	NA	NA	NA	7.95764612833766	NA	NA	NA	NA	NA	NA	NA	NA	6.44650612833766	13.7521527950043	13.954919461671	NA	14.595319461671	NA	NA	12.0110861283377	NA	NA	NA	-1.07198720499567	NA	0.0474661283376625	NA	NA	9.56756029500433	NA	NA	NA	NA	NA	12.4225061283377	NA	11.9322927950043	10.9002827950043	NA	NA	NA	NA	NA	11.232949461671	13.113019461671	NA	NA	NA	NA	NA	NA	NA	NA	NA	NA	NA	NA	10.935919461671	NA	NA	NA	12.705319461671	13.285519461671	NA	NA	9.967209461671	NA	NA	NA	NA	11.260689461671	NA	NA	NA	NA	NA	NA	NA	NA	NA	NA	NA	12.1131561283377	NA	NA	-6.880030538329	NA	-7.54744720499567	NA	NA	NA	NA	NA	9.39681612833766	NA	NA	NA	11.7947627950043	NA	NA	NA	NA	NA	NA	NA	NA	11.1033527950043	15.049719461671	NA	NA	NA	NA	NA	NA	NA	NA	NA	NA	NA	NA	NA	NA	NA	10.4841827950043	NA	NA	NA	NA	NA	10.0787361283377	NA	12.9108861283377	NA	NA	NA	NA	NA	NA	NA	NA	NA	NA	10.484909461671	11.698689461671	NA	NA	11.6384927950043	NA	13.0767527950043	NA	NA	NA	NA	NA	NA	11.230144461671	NA	11.4093327950043	5.17741279500433	NA	NA	NA	12.031839461671	NA	10.257899461671	NA	NA	NA	NA	NA	NA	NA	NA	NA	NA	NA	NA	NA	NA	NA	NA	NA	NA	NA	NA	NA	NA	NA	NA	NA	NA	NA	NA	NA	NA	NA	NA	NA	NA	NA	NA	NA	NA	NA	NA	NA	NA	NA	NA	NA	NA	NA	NA	NA	NA	NA	NA	NA	NA	NA	NA	NA	NA	NA	NA	NA	NA	NA	NA	NA	NA	NA	NA	NA	NA	NA	NA	NA	NA	NA	NA	NA	NA	NA	NA	NA	NA	NA	NA	NA	NA	NA	NA	NA	NA	NA	NA	NA	NA	NA	NA	NA	NA	NA	NA	NA	NA	NA	NA	NA	NA	NA	NA	NA	NA	NA	NA	NA	NA	NA	NA	NA	NA	NA	NA	NA	NA	NA	NA	NA	NA	NA	NA	NA	NA	NA	NA	NA	NA	NA	NA	NA	NA	NA	NA	NA	NA	NA	NA	NA	NA	NA	NA	NA	NA	NA	NA	NA	NA	NA	NA	NA	NA	NA	NA	NA	NA	NA	NA	NA	NA	NA	NA	NA	NA	NA	NA	NA	NA	NA	NA	NA	NA	NA	NA	NA	NA	NA	NA	NA	NA	NA	NA	NA	NA	NA	NA	NA	NA	NA	NA	NA	NA	NA	NA	NA	NA	NA	NA	NA	NA	NA	NA	NA	NA	NA	NA	NA	NA	NA	NA	NA	NA	NA	NA	NA	NA	NA	NA	NA	NA	NA	NA	NA	NA	NA	NA	NA	NA	NA	NA	NA	NA	NA	NA	NA	NA	NA	NA	NA	NA	NA	NA	NA	NA	NA	NA	NA	NA	NA	NA	NA	NA	NA	NA	NA	NA	NA	NA	NA	NA	NA	NA	NA	NA	NA	NA	NA	NA	NA	NA	NA	NA	NA	NA	NA	NA	NA	NA	NA	NA	NA	NA	NA	NA	NA	NA	NA	NA	NA	NA	NA	NA	NA	NA	NA	NA	NA	NA	NA	NA	NA	NA	NA	NA	NA	NA	NA	NA	NA	NA	NA	NA	NA	NA	NA	NA	NA	NA	NA	NA	NA	NA	NA	NA	NA	NA	NA	NA	NA	NA	NA	NA	NA	NA	NA	NA	NA	NA	NA	NA	NA	NA	NA	NA	NA	NA	NA	NA	NA	NA	NA	NA	NA	NA	NA	NA	NA	NA	NA	NA	NA	NA	NA	NA	NA	NA	NA	NA	NA	NA	NA	NA	NA	NA	NA	NA	NA	NA	NA	NA	NA	NA	NA	NA	NA	NA	NA	NA	NA	NA	NA	NA	NA	NA	NA	NA	NA	NA	NA	NA	NA	NA	NA	NA	NA	NA	NA	NA	NA	NA	NA	NA	NA	NA	NA	NA	NA	NA	NA	NA	NA	NA	NA	NA	NA	NA	NA	NA	NA	NA	NA	NA	NA	NA	NA	NA	NA	NA	NA	NA	NA	NA	NA	NA	NA	NA	NA	NA	NA	NA	NA	NA	NA	NA	NA	NA	NA	NA	NA	NA	NA	NA	NA	NA	NA	NA	NA	NA	NA	NA	NA	NA	NA	NA	NA	NA	NA	NA	NA	NA	NA	NA	NA	NA	NA	NA	NA	NA	NA	NA	NA	NA	NA	NA	NA	NA	NA	NA	NA	NA	NA	NA	NA	NA	NA	NA	NA	NA	NA	NA	NA	NA	NA	NA	NA	NA	NA	NA	NA	NA	NA	NA	NA	NA	NA	NA	NA	NA	NA	NA	NA	NA	NA	NA	NA	NA	NA	NA	NA	NA	NA	NA	NA	NA	NA	NA	NA	NA	NA	NA	NA	NA	NA	NA	NA	NA	NA	NA	NA	NA	NA	NA	NA	NA	NA	NA	NA	NA	NA	NA	NA	NA	NA	NA	NA	NA	NA	NA	NA	NA	NA	NA	NA	NA	NA	NA	NA	NA	NA	NA	NA	NA	NA	NA	NA	NA	NA	NA	NA	NA	NA	NA	NA	NA	NA	NA	NA	NA	NA	1.58041787880449	NA	-1.03293212119551	-0.741532121195506	NA	NA	NA	NA	-0.622565454528839	NA	NA	NA	NA	-13.1627087878622	NA	NA	NA	-5.12901545452884	NA	-1.68871545452884	NA	-2.59364212119551	-0.94534212119551	-12.1608181211955	NA	NA	NA	NA	-2.49369545452884	NA	NA	NA	NA	NA	-0.376588787862175	-3.30073212119551	NA	-3.23782545452884	-3.43742212119551	NA	NA	NA	-0.609282121195507	NA	NA	NA	NA	-2.20172545452884	NA	-2.36634878786217	NA	NA	NA	-11.4015221211955	NA	NA	NA	NA	NA	-1.36276545452884	NA	NA	-2.36638545452884	NA	NA	NA	NA	NA	NA	-0.266398787862171	NA	-2.54332878786217	-2.27293212119551	-3.74632545452884	NA	NA	NA	NA	NA	NA	NA	NA	-2.18619212119551	-2.49293878786217	NA	NA	NA	-1.73156878786217	-4.30170545452884	NA	-0.883032121195505	-3.31769212119551	NA	-4.53263712119551	NA	NA	NA	NA	-3.59393545452884	NA	NA	NA	-4.78615712119551	NA	NA	-2.00537212119551	NA	-2.84215212119551	NA	NA	NA	NA	NA	-19.4844487878622	-3.30310712119551	NA	-2.86168878786217	NA	NA	NA	-3.09844878786217	NA	NA	-4.53027545452884	-2.25423212119551	-3.22138712119551	-4.91474128786217	NA	NA	NA	-3.75416712119551	NA	NA	NA	NA	-1.86117212119551	NA	NA	-1.10139212119551	NA	NA	NA	NA	NA	-3.60194878786217	NA	NA	NA	NA	NA	-2.15125812119551	-3.42071212119551	-14.3185654545288	NA	NA	NA	NA	-3.25924712119551	NA	NA	NA	NA	NA	NA	NA	NA	NA	NA	-2.89990712119551	-2.86434712119551	-3.12032212119551	NA	-1.70055212119551	NA	-2.09076212119551	NA	-1.15669878786217	NA	NA	NA	NA	NA	NA	NA	NA	NA	-7.52395212119551	-4.89977212119551	-3.17683878786217	NA	NA	NA	NA	NA	NA	NA	NA	NA	NA	NA	-27.1489434236405	-25.6949200903072	1.67545939704724	-26.6338846631643	9.9690697708309	-0.634440602881782	-12.008517277591	-100.861030948187	-98.4617109481867	-99.9279309481867	-0.515473934624177	NA	-87.7701644511667	-89.3559877845	15.3332685665793	-0.780210872421377	4.90438605849299	1.68008605574229	-68.1442518323778	-5.02091379182552	-14.4100979964976	1.06479344108631	NA	-2.49860056375211	9.23483291393509	0.448441603495307	-6.52241744902381	NA	-25.9473279964976	-5.5175276920232	-2.38660393670065	-21.3299369494166	-124.232756253678	8.00116788490654	-17.2363067569739	-22.6246434236405	-0.288777259719972	-3.19364048956461	-25.1012746631643	0.677291295094529	-3.33033060336732	NA	6.49002788490655	13.7956745515732	13.9984448674807	NA	14.6388412182398	-95.3476376148534	-94.95661428152	12.0546086011525	-17.9448067569739	-2.25925727003398	-22.7857367569739	-1.02510575475966	NA	0.090999108705752	-68.3577651637995	-69.7379618323691	9.61314985739122	NA	-24.0111734236405	-1.25567393664921	-67.4926718323838	0.578766055742292	12.4660339369045	0.676695742883206	11.9758214837827	10.9438211770081	-21.9801934236405	-28.8235213298309	-0.364410610924375	-0.159307269605607	-10.3014834877786	11.2775367553078	13.1565466217008	-3.63923393670065	-88.0546944511667	-10.3858803394364	-0.40272727481238	-11.5736336727697	-68.1942519224609	-89.7109030583955	-21.8724134236405	-72.4839307319648	-2.07910060336732	-2.38509332296084	-1.42757966635238	10.980483624796	-24.9027579964976	-1.62447727003398	-4.19384670627398	12.748860992159	13.3290845168109	-3.22265059263306	0.545499389075626	10.0107370145096	-23.6690534236405	NA	NA	NA	11.3042115952267	-92.2976194511667	NA	-16.8823979964976	-3.99241391883079	-25.3011303939218	-6.38859061092437	1.54779381033121	-78.0993541959846	-2.73506060336731	-89.600156051709	-9.41709367276973	12.1566778992	-28.3996946631643	-94.2837176148532	-6.83546642188806	-3.20806558959687	-7.50392544842684	-0.0388673723142179	-18.3011646631643	-22.3452734236405	NA	-2.99135727003398	9.4403378849065	-6.84775812274026	-4.4231839214358	-2.13855122140475	11.8382848684888	-3.9278037099445	-93.4362309481867	-68.1234818323838	-25.7855013298309	-3.65912559229714	-5.77039409042787	-26.0489846631643	-9.30473997175947	11.1468840331186	15.0932412658904	-0.746453944235451	-1.32123561089183	3.91447257211533	-6.82440744902381	-25.3787279964976	NA	1.29578106351683	0.0809027224089576	-3.49485726981729	-11.4225632090032	-89.4261044511667	-5.40427242884822	1.53145272240896	-21.4566634236405	-2.06344660336732	10.527705514416	-14.2114738788975	0.0137760566681708	NA	-17.8145463394364	-88.8111344511667	10.1222707475253	-81.8328508626513	12.9544078849065	-23.9655946631643	NA	-0.815474115690474	-24.8683213298309	-70.6984574627903	-21.8231267569739	-66.4778941294913	-74.3307817105879	-2.80486560336731	-2.76930560336731	10.5284325332548	11.7422112182398	-1.57317559191691	-20.6834867569739	11.6820312933457	-10.8723370061031	13.1202752531873	-21.8450267569739	-10.7886449975682	-87.8415290775906	-1.12735727587001	-7.04560411569048	1.07670032955528	11.2746995515732	-43.5590900903072	11.4528546538719	5.22093779851564	-4.79268042971827	-3.06974727003398	-88.373240492839	12.0763945515732	NA	10.3024545515732	0.567791437824258	-20.0203500903072	-0.974780610924375	-5.85336387864237	-21.3392400903072	-6.18355744902381	NA	-27.4512503472539	-25.9972270139205	-20.2483736805872	-21.869936171882	NA	-22.3825170139205	-12.7732148799713	-33.2388081307194	-73.9782733492247	-74.2558533492247	-18.8001104621267	-21.2503481307194	NA	-70.356626682558	4.85867178669534	-26.9129781307194	4.13968845336839	0.915388453362011	-19.5026010403065	-22.1076781307194	-9.23220320889729	0.226551786704376	NA	-19.8626670139205	-20.5056736805872	-29.5103626805872	-6.17627929722719	NA	-20.8729872176715	-6.27076371376462	NA	-21.648978947794	NA	-22.9986302766707	-17.5386136805872	-22.9269503472539	-18.9919136805872	-19.4847470139205	-25.1557953159078	-0.109848193773046	-20.0518081307194	NA	-24.2161170139205	NA	0.567171816656858	NA	NA	-19.1803981307194	NA	-22.0231436805872	-18.2458876094973	-18.9608381307194	-21.5070462518665	-7.48727396645306	NA	-34.8897419825745	-19.6216081307194	-71.4341000158913	-4.82857553110987	NA	-24.3134803472539	-25.0008853159078	NA	-0.18593154663799	-0.381268187555025	-0.0846476672453579	-0.668211540046566	-0.825461536976294	-20.1123488386451	-23.0545066176638	-1.12910821330466	-22.0273370381078	-25.8589619825745	0.134411789828913	0.222011799733205	-71.3613533492247	NA	-19.9082577069731	-1.16742486113461	NA	-21.8118081307194	-20.4233431307194	-20.390376772632	-20.8247681307194	-20.6036681307194	-18.9032136805872	-2.17427782865004	-1.39440154472223	-24.9572786492411	NA	-22.0799681307194	1.15300680898699	2.49952178990064	-18.364820305545	-0.219198213304656	-2.90841154659733	-23.9713603472538	NA	NA	NA	NA	NA	NA	-16.9369186492411	-5.44473487995458	-26.0658282133047	-7.15328821330466	0.750706804105772	NA	NA	NA	-66.9682800158913	-5.55609595904995	-28.4542153159078	NA	-19.7221448622705	-21.6111136805872	-88.483146682558	-0.872011546637989	-18.3556853159078	-20.4139446610492	NA	-20.8281081307194	-21.8543669404922	-6.50768580500768	-22.7232036805872	-5.67871929493625	-24.7289053159078	-5.04825136728014	-19.0919681307194	NA	-20.6190907657286	-22.2804436805872	-5.41970594697407	-26.1035053159078	-24.1753219825745	-1.18398154663799	-19.3712331661269	-1.5111515465924	-2.08593321323846	3.14245512002868	-6.47371929722718	-25.4332486492411	NA	0.531055120028675	-0.683794879971325	-25.8019086492411	-26.0609686492411	NA	-5.05813428371199	0.7667551207013	-19.2183167844536	-33.0324081307194	-21.0702281307194	-30.4957420161771	-0.75092154242635	NA	NA	NA	-2.04522821330466	-21.0365543736398	-20.1229481307194	-24.0157486492411	NA	-0.464783793776893	-24.9228419825745	-20.7911877069731	-18.4549991171219	-17.3797477069731	-75.6766933492247	NA	NA	NA	-28.7040122418085	-5.13048517983872	-18.5903488218557	-0.151294879971324	NA	-23.5872294825745	-22.1473336805872	-21.8099305079394	NA	-1.89205487723855	-6.69491541653909	0.311935122715785	-22.1717836805872	-43.8724636805872	-4.29182509650859	-27.8161341307194	-20.6612170139205	-20.2389543736398	NA	NA	NA	-21.4314870139205	-0.196938213304657	-20.3337236805872	-1.73947821330466	-5.50267584051397	-19.6528312826158	-5.83286929722719	NA	NA	-114.880659277447	1.46807121130465	7.0817984072391	-1.13717878869535	-0.84577878869535	NA	NA	NA	NA	7.07978886266713	-91.5552409601493	-88.2005047198003	-89.2866679090161	-106.188262610781	-13.279915455362	NA	NA	7.33555507390577	-5.23326212202868	-79.9235809601493	7.06577055242274	-120.383059610781	-2.70598878869535	-1.05768878869535	-12.2650647886953	3.9470784072391	-91.9401042934827	-107.807829277447	-93.0059347272016	-2.59794212202868	-88.9872467272016	-124.38121036546	-125.86360036546	-119.718357032127	-124.870997032126	-0.493795455362015	-3.40497878869535	-91.0683809601493	7.88668169393712	6.82015669109345	10.0854684072391	12.1974017405724	4.81818174057244	-0.726488788695347	NA	NA	NA	-91.9361759601493	-2.30597212202868	NA	-2.47059545536202	NA	NA	11.5138350739058	-11.5138687886953	-88.7918249061056	NA	3.96629507390577	-108.907222610781	NA	-1.46701212202868	NA	NA	-2.48359212202868	8.9280684072391	-91.0740909601493	NA	-91.6730609601493	NA	NA	-0.370645455362014	-92.0045542863382	-2.64757545536201	-2.38527878869535	-3.85057212202868	-88.4850347264267	NA	7.7882284072391	-87.6055642934827	-90.9387359601493	-90.1576547272016	-89.2039456466459	-89.3795492967504	-2.29043878869535	-2.59718545536201	NA	-91.10538762442	8.19353174057244	6.53379357360916	-4.40595212202868	-107.521762610781	-0.98727878869535	6.99101487281518	NA	-4.64498378869535	-112.965000541412	-89.8436409601493	-109.307639277447	-109.151362610781	-3.69818212202868	2.8506784072391	NA	14.9124017405724	-4.89850378869535	-19.6763315927609	NA	-2.10961878869535	NA	-2.94639878869535	-90.041778060535	-121.559323698793	-88.2766913938683	-117.066179185323	-123.839393698793	-9.85225916693921	-3.41545378869535	-6.21822825942756	-2.96593545536201	12.0877184072391	NA	NA	-3.20269545536201	-90.5416724528532	-92.4668509601493	-4.63452212202868	-2.36657878869535	-3.33373378869535	-5.03518795536201	-109.754809277447	7.9464384072391	-89.7697933233842	-3.86651378869535	-89.523148060535	6.8416434072391	-110.054212808543	-123.71982036546	-1.97351878869535	6.58638174057244	-124.116057032127	-1.21373878869535	6.2627284072391	NA	7.30917507390577	NA	NA	-3.70619545536201	-110.528299277447	-89.8630613938683	-89.1514813938683	8.8568984072391	-109.921837610781	-2.26247132048831	-3.53305878869535	-14.4228121220287	-108.710528561343	NA	1.47046507390577	-89.2414747241707	-3.37159378869535	-127.260887032127	NA	NA	-91.1698709601493	NA	-124.445107032127	-90.840467626816	-89.1565537876256	-87.0187309601493	8.1789384072391	7.94520916819263	-2.97669378869535	7.50612027104192	2.99195174057244	-1.80479878869535	-88.300368060225	-2.20310878869535	-122.74637036546	-1.26094545536202	NA	NA	-88.2757097250699	7.15762507390577	5.22425174057244	NA	7.39175174057244	-104.585781393868	-88.0300647272016	-7.62819878869535	-5.00401878869535	-3.28108545536201	-88.8185913938683	NA	NA	-85.4096547272016	7.4185184072391	-88.3086113938683	6.9193534072391	-88.8163947272016	NA	7.28567507390577	NA	NA	-93.4512944821679	NA	-90.684459859384	NA	-89.1196431927174	-88.755649859384	-102.547757883763	-100.148437883763	-101.614657883763	-88.789869859384	-89.8456915260507	-88.1358400667574	-87.1736635318954	NA	NA	-102.559161217096	NA	-95.6736545504293	NA	-80.8366546773338	NA	NA	NA	NA	-94.9856031927173	NA	NA	NA	-93.0369123659624	NA	-87.851801829751	NA	NA	NA	NA	NA	NA	NA	-86.658338060535	-96.0907478837626	NA	NA	-94.5049411557645	NA	NA	-92.309271217096	-90.6124995816218	-96.643341217096	NA	NA	-88.823838060535	NA	-103.362169550429	NA	NA	-88.8863239943347	-96.368871217096	-91.7205165260507	-88.6947765260507	NA	-95.4376845504293	NA	-94.6366945504293	NA	NA	-93.5431045504293	-93.7338045504293	NA	-92.2195045504293	-89.117994550435	-89.9701265260507	NA	NA	-93.938031217096	NA	-87.7518432601068	NA	NA	-97.0238078837626	NA	-90.185882414902	-89.3096571557032	-89.5037827049848	-89.964318060535	NA	NA	NA	-88.7520113938683	-87.5585283951166	NA	NA	-94.0201045504293	-95.7093395504293	-95.8753045504293	-97.467131217096	NA	NA	NA	-90.8714331927173	-90.1951447272016	-92.7513097272016	NA	NA	-93.4839092882257	NA	-89.387739859384	NA	NA	NA	-90.0715299793295	NA	-88.3078247272016	-101.066761217096	-95.9704445504293	-107.968671393868	NA	NA	-87.2701115260507	NA	-89.3706865260507	NA	-94.9573678837626	-90.7524413938683	NA	-97.1592978837626	NA	-91.4962847272016	-88.4568997272016	-95.1229578837626	-89.3462031927174	-90.1845647967752	NA	-88.6315028460073	NA	-89.6765865260507	NA	NA	NA	-95.6472945504293	NA	-90.3898325201852	-95.821991217096	NA	NA	NA	NA	NA	-89.8941947272016	-88.0495607414026	NA	NA	-100.522348060535	-90.2362947272016	-98.7176020333795	NA	NA	NA	-88.2746302304058	-95.8693395504293	NA	-94.971411217096	-93.281071217096	NA	NA	NA	-96.4809478837626	-89.3774313186722	-86.322869859384	-90.7197913938683	NA	NA	NA	-93.9563247272016	-89.8734447272016	-88.3315013938683	NA	-88.1103107189282	NA	NA	NA	-87.259810173255	NA	-90.6255965260507	NA	-87.539721558395	-104.616914727202	-88.0487447272016	NA	NA	-90.7183459491514	-88.8472358523036	NA	NA	-85.4017740506148	NA	-87.7298916868052	NA	-88.847528060535	NA	NA	NA	NA	-114.869186190591	1.70738533683574	-26.8068833231283	-0.906531329830928	-0.615131329830929	NA	NA	NA	NA	-0.496164663097295	-91.7012819963752	-106.905786190591	-90.3558619059366	-106.173606190591	-13.0354013298309	NA	NA	-20.333286940492	-5.00261466316426	-14.5830966564616	-1.56231466311625	-120.388033190591	-2.46667466316426	-0.818374663164263	-12.0344173298309	NA	-92.0861453297086	-26.1203266564616	-28.0463899897949	-2.36729466316426	-25.5502766564616	-124.600886741599	-27.9259666564616	-119.937206741599	-125.089846741599	-0.24928132983093	-3.17433132983093	-25.2742733231283	-3.11142466301479	-3.31102132983093	-88.0908386546459	-92.4425786630419	NA	-0.481974663164262	NA	NA	NA	-92.0816669963752	-2.07532466316426	-25.781126940492	-2.2399479964976	NA	-27.8800702738253	NA	-11.274554663115	-91.6012653297086	NA	-127.308366741599	-108.890896190591	NA	-1.23636466312182	NA	NA	-2.2390779964976	-123.150256741599	-91.2201319963752	NA	-91.8191019963752	-28.9965199897949	NA	-0.139997996490915	-25.9774399897949	-2.41692799635632	-2.14596464792096	-3.61992466316426	-109.446946190591	-20.7389436071586	-20.0524436071586	-87.7516053297086	-91.0842269963752	NA	-91.8724153297086	-91.8509619963752	-2.05979132983093	-2.3665379964976	-26.2175066564616	-91.251428660235	-25.0757566564616	-1.6051679964976	-4.17530466316426	-107.506326190591	-0.756631300437232	-3.19072455451443	NA	-4.40566966300284	-112.953194548335	-89.9896819963752	-109.295966190591	-109.135036190591	-3.46753466316426	-110.952831190591	NA	-17.0553966564616	-4.65918966315748	-116.606471996375	NA	-1.8789712245644	NA	-2.71575132983093	NA	-121.778173408266	-24.8201199897949	-28.5726933231283	-124.058243408266	-19.3580479964976	-3.17613966316426	-108.519735329709	-2.7352879964976	-18.4741633231283	NA	NA	-2.9720479964976	-26.5471716564616	-92.6123419963752	-4.40387466316426	-2.12726466310558	-3.09441966280715	-4.78720716316426	-109.740936190591	-110.782316190591	-21.4441821300146	-3.62719966316426	-23.4276166564616	-26.2219833231283	-24.2937999897949	-123.938670074933	-1.73420466300964	-25.4322966564616	-25.6427933231283	-0.974424663164262	NA	-25.5517266564616	NA	NA	NA	-3.47554799631881	-26.1794466564616	NA	-23.2960633231283	-21.183766940492	-20.131096940492	-2.02395066316426	-3.29374466316426	-14.1921646452268	-24.1346516564616	NA	-118.522711190591	-108.843506190591	-3.13227966316426	-21.867506940492	NA	-24.1288766564616	-91.3159119963752	-14.3362002738253	-25.0413199897949	-21.6218736071586	-19.3114802738253	-18.2104336071586	-95.1586019799113	-2.77293966316426	-2.73737966316426	-2.99392132983093	-29.5301422017225	-1.5741513257458	-19.5165902738253	-1.96379466316426	-122.965220074933	-1.0302979963541	NA	-25.6904766564616	-108.229656190591	-111.081846190591	-21.9437702738253	-20.2535502738253	-123.440946741599	NA	NA	-7.39755132983093	-4.77337132983093	-3.05043798155728	NA	NA	NA	-123.531556741599	NA	NA	NA	NA	-20.8617602738253	-110.827386190591	NA	NA	NA	NA	NA	NA	NA	NA	NA	NA	NA	NA	NA	NA	NA	NA	NA	NA	NA	NA	NA	NA	NA	NA	NA	NA	NA	NA	NA	NA	NA	NA	NA	NA	NA	NA	NA	NA	NA	NA	NA	NA	NA	NA	NA	NA	NA	NA	NA	NA	NA	NA	NA	NA	NA	NA	NA	NA	NA	NA	NA	NA	NA	NA	NA	NA	NA	NA	NA	NA	NA	NA	NA	NA	NA	NA	NA	NA	NA	NA	NA	NA	NA	NA	NA	NA	NA	NA	NA	NA	NA	NA	NA	NA	NA	NA	NA	NA	NA	NA	NA	NA	NA	NA	NA	NA	NA	NA	NA	NA	NA	NA	NA	NA	NA	NA	NA	NA	NA	NA	NA	NA	NA	NA	NA	NA	NA	NA	NA	NA	NA	NA	NA	NA	NA	NA	NA	NA	NA	NA	NA	NA	NA	NA	NA	NA	NA	NA	NA	NA	NA	NA	NA	NA	NA	NA	NA	NA	NA	NA	NA	NA	NA	NA	NA	NA	NA	NA	NA	NA	NA	NA	NA	NA	NA	NA	NA	NA	NA	NA	NA	NA	NA	NA	NA	NA	NA	NA	NA	NA	NA	NA	NA	NA	NA	NA	NA	NA	NA	NA	NA	NA	NA	NA	NA	NA	NA	NA	NA	NA	NA	NA	NA	NA	NA	NA	NA	NA	NA	NA	NA	NA	NA	NA	NA	NA	NA	NA	NA	NA	NA	NA	NA	NA	NA	NA	NA	NA	NA	NA	NA	NA	NA	NA	NA	NA	NA	NA	NA	NA	NA	NA	NA	NA	NA	NA	NA	NA	NA	NA	NA	NA	NA	NA	NA	NA	NA	NA	NA	NA	NA	NA	NA	NA	NA	NA	NA	NA	NA	NA	NA	NA	NA	NA	NA	NA	NA	NA	NA	NA	NA	NA	NA	NA	NA	NA	NA	NA	NA	NA	NA	NA	NA	NA	NA	NA	NA	NA	NA	NA	NA	NA	NA	NA	NA	NA	NA	NA	NA	NA	NA	NA	NA	NA	NA	NA	NA	NA	NA	NA	NA	NA	NA	NA	NA	NA	NA	NA	NA	NA	NA	NA	NA	NA	NA	NA	NA	NA	NA	NA	NA	NA	NA	NA	NA	NA	NA	NA	NA	NA	NA	NA	NA	NA	NA	NA	NA	NA	NA	NA	NA	NA	NA	NA	NA	NA	NA	NA	NA	NA	NA	NA	NA	NA	NA	NA	NA	NA	NA	NA	NA	NA	NA	NA	NA	NA	NA	NA	NA	NA	NA	NA	NA	NA	NA	NA	NA	NA	NA	NA	NA	NA	NA	NA	NA	NA	NA	NA	NA	NA	NA	NA	NA	NA	NA	NA	NA	NA	NA	NA	NA	NA	NA	NA	NA	NA	NA	NA	NA	NA	NA	NA	NA	NA	NA	NA	NA	NA	NA	NA	NA	NA	NA	NA	NA	NA	NA	NA	NA	NA	NA	NA	NA	NA	NA	NA	NA	NA	NA	NA	NA	NA	NA	NA	NA	NA	NA	NA	NA	NA	NA	NA	NA	NA	NA	NA	NA	NA	NA	NA	NA	NA	NA	NA	NA	NA	NA	NA	NA	NA	NA	NA	NA	NA	NA	NA	NA	NA	NA	NA	NA	NA	NA	NA	NA	NA	NA	NA	NA	NA	NA	NA	NA	NA	NA	NA	NA	NA	NA	NA	NA	NA	NA	NA	NA	NA	NA	NA	NA	NA	NA	NA	NA	NA	NA	NA	NA	NA	NA	NA	NA	NA	NA	NA	NA	NA	NA	NA	NA	NA	NA	NA	NA	NA	NA	NA	NA	NA	NA	NA	NA	NA	NA	NA	NA	NA	NA	NA	NA	NA	NA	NA	NA	NA	NA	NA	NA	NA	NA	NA	NA	NA	NA	NA	NA	NA	NA	NA	NA	NA	NA	NA	NA	NA	NA	NA	NA	NA	NA	NA	NA	NA	NA	NA	NA	NA	NA	NA	NA	NA	NA	NA	NA	NA	NA	NA	NA	NA	NA	NA	NA	NA	NA	NA	NA	NA	NA	NA	NA	NA	NA	NA	NA	NA	NA	NA	NA	NA	NA	NA	NA	NA	NA	NA	NA	NA	NA	NA	NA	NA	NA	NA	NA	NA	NA	NA	NA	NA	NA	NA	NA	NA	NA	NA	NA	NA	NA	NA	NA	NA	NA	NA	NA	NA	NA	NA	NA	NA	NA	NA	NA	NA	NA	NA	NA	NA	NA	NA	NA	NA	NA	NA	NA	NA	NA	NA	NA	NA	NA	NA	NA	NA	NA	NA	NA	NA	NA	NA	NA	NA	NA	NA	NA	NA	NA	NA	NA	NA	NA	NA	NA	NA	NA	NA	NA	NA	NA	NA	NA	NA	NA	NA	NA	NA	NA	NA	NA	NA	NA	NA	NA	NA	NA	NA	NA	NA	NA	NA	NA	NA	NA	NA	NA	NA	NA	NA	NA	NA	NA	NA	NA	NA	NA	NA	NA	NA	NA	NA	NA	NA	NA	NA	NA	NA	NA	NA	NA	NA	NA	NA	NA	NA	NA	NA	NA	NA	NA	NA	NA	NA	NA	NA	NA	NA	NA	NA	NA	NA	NA	NA	NA	1.33554943564755	NA	-1.27668389768579	-0.985283897685788	NA	NA	NA	NA	-0.866317231019119	NA	NA	NA	NA	-13.4082472310191	NA	NA	NA	-5.37276723101912	NA	-1.93246723101912	NA	-2.83851056435245	-1.19021056435245	-12.4045698976858	NA	NA	NA	NA	-2.73744723101912	NA	NA	NA	NA	NA	-0.622127231019117	-3.54448389768579	NA	-3.48157723101912	-3.68117389768579	NA	NA	NA	-0.854820564352453	NA	NA	NA	NA	-2.44547723101912	NA	-2.61010056435245	NA	NA	NA	-11.6463905643525	NA	NA	NA	NA	NA	-1.60651723101912	NA	NA	-2.61192389768579	NA	NA	NA	NA	NA	NA	-0.510150564352452	NA	-2.78708056435245	-2.51780056435245	-3.99007723101912	NA	NA	NA	NA	NA	NA	NA	NA	-2.42994389768579	-2.73669056435245	NA	NA	NA	-1.97532056435245	-4.54545723101912	NA	-1.12678389768579	-3.56256056435245	NA	-4.77750556435245	NA	NA	NA	NA	-3.83768723101912	NA	NA	NA	-5.03102556435245	NA	NA	-2.24912389768579	NA	-3.08590389768579	NA	NA	NA	NA	NA	-19.7282005643525	-3.54797556435245	NA	-3.10544056435245	NA	NA	NA	-3.34220056435245	NA	NA	-4.77402723101912	-2.49910056435245	-3.46625556435245	-5.16072639768579	NA	NA	NA	-3.99903556435245	NA	NA	NA	NA	-2.10604056435245	NA	NA	-1.34626056435245	NA	NA	NA	NA	NA	-3.84570056435245	NA	NA	NA	NA	NA	-2.39679656435245	-3.66558056435245	-14.5623172310191	NA	NA	NA	NA	-3.50411556435245	NA	NA	NA	NA	NA	NA	NA	NA	NA	NA	-3.14477556435245	-3.10921556435245	-3.36407389768579	NA	-1.94430389768579	NA	-2.33563056435245	NA	-1.40045056435245	NA	NA	NA	NA	NA	NA	NA	NA	NA	-7.76770389768579	-5.14352389768579	-3.42059056435245	NA	NA	NA	NA	NA	NA	NA	NA	NA	NA	NA	NA	-99.3189037795894	1.43059095347574	-26.7664833231283	-1.1695923798576	-0.878192379857596	-12.4773854302208	-101.538637112923	-99.1393171129227	-100.605537112923	-0.759225713100217	NA	-87.7903144511667	-89.3828544511667	5.15443456977916	-13.3204357131909	4.43551790311249	1.21121790311249	-94.6645337795894	-5.26567571319093	-14.5426966564616	0.613668170338612	NA	-2.74346904652426	-1.09516904652426	-12.2974783798576	NA	NA	-26.0799266564616	-5.9921420966124	-2.63035571319093	-25.5098766564616	-124.314164669148	-27.8956666564616	-119.651124669148	-124.803764669148	-0.534315713190928	-3.4373923798576	-25.2338733231283	0.214010275332743	-3.5740823798576	NA	NA	-98.2645637795894	1.0418675766437	NA	-91.300150446256	-96.0252437795894	-95.6342204462557	-2.33838571319093	NA	-2.50300904652426	NA	-7.19155876355417	NA	-11.5513490464566	-88.4519202404472	-95.359750446256	-4.54496876355417	NA	NA	-1.49942571313344	NA	0.109897903112492	-0.00182409911650339	0.206187903112491	-0.372382096887506	-0.529632096887507	-124.378904669148	-28.9561199897949	-0.833278763554175	-0.403059046515211	-25.9370399897949	0.473802536038236	0.569263494966238	-3.88298571319093	-88.0748444511667	NA	-0.87159543022084	-96.0146871129227	NA	-89.742442967806	-88.8751005582075	-89.0687066841425	-2.3228523798576	-2.62959904652426	-1.90541043019207	-1.09857209688751	-25.0353566564616	-1.86822904652426	-4.43836571319093	1.44876956977916	2.81708346050596	-3.46751904652426	0.0765645697791602	-2.49373236023483	-125.986153002481	NA	NA	NA	-3.73059571319093	-92.3177694511667	NA	-17.0149966564616	-4.34364129084457	-25.7700654302208	-6.85752543022084	1.08687572876809	NA	-2.9788123798576	-89.6292514916583	-121.492091335814	-24.7797199897949	-28.5322933231283	-94.961323779589	-18.8258294686801	-3.45293404652426	NA	-0.491171009847183	-18.4337633231283	NA	NA	-3.23510904652426	-26.5168716564616	-124.869268002481	-4.66693571319093	-2.40405904644449	-3.37121404603385	-4.3482543268898	-94.1138371129227	NA	-25.9180999897949	-3.90399404652426	-23.3973166564616	-26.1815833231283	-24.2533999897949	-0.888152096887508	-2.01099904631533	-1.21532209685637	-1.79017043017529	3.44743383472553	-89.9474822494498	-25.5113266564616	NA	0.826884569779159	-0.387965430220842	-3.73860904628209	-26.1390466564616	-89.4529711178334	-23.2556633231283	1.06258456977916	NA	-2.30898504652426	-3.57053904652426	-14.4552257131909	-0.455198763500557	NA	NA	-88.8312844511667	-1.57527678873011	-127.193654669148	-93.962290446256	-24.0985766564616	NA	NA	-25.0009199897949	-95.4718271129227	-88.9351080932898	NA	-90.2785677845	-3.04973404652426	-3.01417404652426	-3.2569823798576	-34.2088996564616	-1.83721237978963	-87.8902777845	0.232616503719797	-95.2048571129215	-1.29335904633378	NA	-25.6500766564616	-87.863527652229	-1.59622543022084	NA	0.607764569779158	-87.4462682220085	-104.175691117833	-87.6198144511667	-7.6606123798576	-5.0364323798576	-3.31349904652426	-88.4041135369452	NA	NA	-84.9994644511667	0.0988912364458265	-87.8985211178334	-1.44364876355417	-88.4063044511667	NA	NA	NA	NA	NA	NA	-26.8210039758718	NA	NA	-13.2420830326011	NA	NA	NA	-23.9370906425385	-91.5290619825745	NA	-90.1836419825745	4.38973696739888	-90.6570686492411	3.67082030073221	0.446520300732212	-19.9302997590498	-88.9537853159078	-14.5972173092051	-0.242316365921812	NA	NA	NA	NA	NA	-91.9139253159078	-26.1344473092051	-6.75683969870812	-90.7960919825745	-25.5643973092051	NA	-27.9458206425385	NA	NA	NA	NA	-25.2883939758718	-0.578716365922746	NA	-87.9186186492411	-92.2703586492411	NA	0.0982369673988792	NA	NA	NA	-91.9089636492411	NA	-25.3781397590498	-88.0204853159078	NA	-7.95625636260623	NA	-35.0223406425385	-91.4290453159078	NA	-5.30966636593446	NA	NA	-25.1334839758718	NA	-0.654799699267789	-0.850203032601122	-0.558509699267791	-1.13707969926779	-1.29432969926779	-91.6468819825745	-29.0106406425385	-1.59797636593446	-25.8858239758718	-25.9915606425385	-0.334523032583761	-0.246923029186434	NA	NA	-20.3359564257164	-1.63629301757031	-87.5793853159078	-90.9115236492411	NA	-91.7001953159078	-91.6787419825745	-89.8036753159078	NA	-2.67010803254259	-1.86326969926779	-25.0898773092051	NA	-89.146083649241	0.684071967398879	2.03058697010527	-18.8228730923831	-0.688133032601121	-3.37727969921088	NA	-89.8174619825745	NA	NA	NA	NA	NA	-17.0695173092051	-5.91360303257769	-26.5347630326011	-7.62222303260112	0.28177198552471	NA	NA	NA	NA	-24.8342406425385	-28.5868139758718	NA	-20.1910130326011	NA	-108.347515315908	-1.34087969926779	-18.4882839758718	NA	NA	NA	-26.5670256425385	-92.4396386492411	NA	-25.7060056425385	-24.8615039758718	-5.77103969926779	NA	NA	-21.044936805502	NA	-23.4474706425385	-26.2361039758718	-24.3079206425385	-1.65284969926779	-24.3475406425385	-1.98001969920401	-2.55486803250846	2.67358696739888	NA	-25.5658473092051	NA	0.0621869673988762	-1.15266303260112	-25.9345073092051	-26.1935673092051	NA	-23.3101839758718	0.29788696809977	-19.7281097590498	NA	-92.5017553159078	-31.6255530923831	-1.2198963658249	NA	NA	NA	-2.51409636593445	-21.4654530923831	NA	-24.1487306425385	-91.1436919825745	-13.9332130923831	-25.0554406425385	-21.2188864257164	-18.9084930923831	-17.8074464257164	-94.9863819825745	NA	NA	NA	-29.1302027456411	-20.4912750376601	-19.1136030923831	-0.620163032601123	NA	-23.7205948092051	NA	-25.7045973092051	NA	-2.36092303260112	-21.5407830923831	-0.156933029801078	NA	NA	NA	NA	NA	-20.6666530923831	NA	NA	NA	NA	-0.665806365934456	NA	-2.20834636593445	NA	-20.4587730923831	NA	NA	NA	NA	NA	NA	NA	NA	NA	NA	NA	NA	NA	NA	-88.1995547272016	-89.791678060535	NA	NA	NA	NA	NA	NA	NA	NA	NA	NA	NA	NA	NA	NA	NA	-93.004668060535	NA	-88.9867038700588	NA	NA	NA	NA	NA	NA	NA	-86.625938060535	NA	NA	NA	NA	NA	NA	NA	NA	NA	NA	NA	-88.791438060535	NA	NA	NA	NA	-88.8631347272016	NA	NA	NA	NA	NA	NA	NA	NA	NA	NA	NA	NA	NA	NA	NA	NA	NA	NA	NA	-88.4840847272016	NA	NA	NA	NA	-90.156388060535	-89.2866647272016	-89.4814597272016	-89.931918060535	NA	NA	NA	-88.7196113938683	-87.5262713938683	NA	NA	NA	NA	NA	NA	NA	NA	NA	NA	-90.1627447272016	-92.7270097272016	NA	NA	-93.4533413938683	NA	NA	NA	NA	NA	-90.0405113938683	NA	-88.2754247272016	NA	NA	-107.936271393868	NA	NA	NA	NA	NA	NA	NA	-90.7200413938683	NA	NA	NA	-91.4638847272016	-88.4325997272016	NA	NA	-90.156118060535	NA	-89.5218813938683	NA	NA	NA	NA	NA	NA	NA	-90.358908060535	NA	NA	NA	NA	NA	NA	-89.8617947272016	-89.1502147272016	NA	NA	-100.489948060535	-90.2038947272016	NA	NA	NA	NA	-89.2405247272016	NA	NA	NA	NA	NA	NA	NA	NA	-89.3464713938683	NA	-90.6873913938683	NA	NA	NA	-93.9239247272016	-89.8410447272016	-88.2991013938683	NA	NA	NA	NA	NA	-88.2747597272016	NA	NA	NA	-87.8561797272016	-104.584514727202	-88.0293047272016	NA	NA	-90.6886447272016	-88.8173247272016	NA	NA	-85.4087047272016	NA	-88.3073447272016	NA	-88.815128060535	NA	NA	NA	NA	-114.700860982669	1.56044921852513	-109.618630982669	9.88210838003738	-0.754967448141535	NA	NA	NA	NA	-0.636000781474868	-91.5988623139861	-106.737070982669	-90.2534422173863	15.2445671065095	-0.867171762636865	NA	NA	-109.836695982669	-5.14245078147487	-79.9663023139861	-1.70215078147487	-120.219317982669	-2.61361078147487	9.14787098227225	0.361480702351613	NA	-91.9837256473194	-107.629730982669	NA	-2.50713078147487	NA	-124.482905713191	7.91420710650952	-119.820959046524	-124.973599046524	-0.400477448141533	-3.31416744814153	-11.3175246500593	-3.25117369718661	-3.45085744814154	-87.9884189716813	6.40306710650952	13.7087137731762	13.911480922166	NA	14.5518804398428	NA	-91.9788973139861	11.967647799113	NA	-2.37960866863362	NA	-1.11542622682382	NA	0.00403801986391049	-13.4687346500593	NA	9.52408793984285	-108.722180982669	NA	-1.37620078147487	NA	-12.7430746500593	12.3790674917718	-123.032275713191	11.8888537731908	10.8568437732052	-12.845151316726	NA	NA	-0.279834114808203	-92.0481756383655	11.1894948448826	13.0695806527347	-3.75976078147487	-109.278230982669	NA	-110.412820982669	-87.6491856473195	-14.1334079833926	-13.8026379833926	-91.7699956473194	-13.7342679833926	-2.19962744814154	-2.5063741148082	NA	10.8924637731762	NA	-1.74499685918781	-4.31514078147487	12.6618804398428	13.2420811637894	-3.33766078147487	-13.127141316726	9.92377095624682	-112.784869422059	-11.9725246500593	-109.127640982669	-108.966320982669	11.2172508043858	-110.784115982669	NA	-6.31994131672598	-4.80612578147487	-116.503702313986	NA	-2.01880744814154	NA	-2.85558744814153	NA	-121.661925713191	12.0697171065095	-116.908750625413	-123.941995713191	-6.92348276736924	-3.32307578147487	-7.59088622682382	-2.8751241148082	NA	NA	NA	-3.1118841148082	9.3533771065095	-92.5095723139861	-4.54371078147487	-2.27420078147487	11.751324081326	-4.94124328147487	-12.0313546500593	-110.613990982669	-12.515601316726	-3.77413578147487	-124.023335713191	-92.1030156473195	-109.870698625972	11.0599137731762	15.0062804861765	-91.6695323095158	-12.5106446500593	-1.12136078147487	NA	NA	NA	NA	NA	-3.6153841148082	-110.348250982669	NA	NA	NA	-109.748345982669	-2.17514678147487	10.4407447093871	-14.3320007814749	-108.530530442549	NA	-118.354385982669	-108.675180982669	10.0352987568751	-127.363489046524	12.8674471065095	-11.4908679833926	-91.2134923139861	NA	-124.547709046524	-90.8840889806528	-90.9487622988048	-87.062352313986	-95.0561822964006	-2.91983036133365	-2.88431578147487	10.4414717114506	11.6552504398429	-1.71398744814154	-110.014650982669	11.5950548891478	-122.848972379858	13.0333144516308	NA	NA	-108.061330982669	-110.913520982669	NA	NA	11.1866887731762	NA	11.3658937731762	5.13397691294059	-4.91320744814153	-3.19024328461195	NA	11.9883837731762	NA	10.2144437731762	NA	NA	NA	NA	NA	-15.226796316726	NA	NA	NA	NA	NA	9.87615710650952	NA	NA	NA	NA	NA	NA	NA	NA	NA	15.2410071065095	-0.873109560157152	NA	NA	NA	NA	NA	NA	NA	NA	9.14189710650951	0.355543773176181	NA	NA	NA	NA	NA	NA	NA	7.90827377317618	NA	NA	NA	NA	NA	NA	NA	NA	6.39713377317618	13.7027804398428	13.9055471065095	NA	14.5459471065095	NA	NA	11.9617137731762	NA	NA	NA	-1.12135956015715	NA	-0.00190622682381918	NA	NA	9.52112127317618	NA	NA	NA	NA	NA	12.3731337731762	NA	11.8829204398428	10.8509104398428	NA	NA	NA	NA	NA	11.1850437731762	13.0636471065095	NA	NA	NA	NA	NA	NA	NA	NA	NA	NA	NA	NA	10.8880137731762	NA	NA	NA	12.6559471065095	13.2361471065095	NA	NA	9.9178371065095	NA	NA	NA	NA	11.2113171065095	NA	NA	NA	NA	NA	NA	NA	NA	NA	NA	NA	12.0637837731762	NA	NA	-6.92793622682382	NA	-7.59681956015715	NA	NA	NA	NA	NA	9.34744377317618	NA	NA	NA	11.7453904398428	NA	NA	NA	NA	NA	NA	NA	NA	11.0539804398428	15.0003471065095	NA	NA	NA	NA	NA	NA	NA	NA	NA	NA	NA	NA	NA	NA	NA	10.4348104398428	NA	NA	NA	NA	NA	10.0293637731762	NA	12.8615137731762	NA	NA	NA	NA	NA	NA	NA	NA	NA	NA	10.4355371065095	11.6493171065095	NA	NA	11.5891204398428	NA	13.0273804398428	NA	NA	NA	NA	NA	NA	11.1822387731762	NA	11.3599604398428	5.12804043984285	NA	NA	NA	11.9839337731762	NA	10.2099937731762	NA	NA	NA	NA	NA	NA	NA	NA	NA	NA	NA	NA	NA	NA	NA	NA	NA	NA	NA	NA	NA	NA	NA	NA	NA	NA	NA	NA	NA	NA	NA	NA	NA	NA	NA	NA	NA	NA	NA	NA	NA	NA	NA	NA	NA	NA	NA	NA	NA	NA	NA	NA	NA	NA	NA	NA	NA	NA	NA	NA	NA	NA	NA	NA	NA	NA	NA	NA	NA	NA	NA	NA	NA	NA	NA	NA	NA	NA	NA	NA	NA	NA	NA	NA	NA	NA	NA	NA	NA	NA	NA	NA	NA	NA	NA	NA	NA	NA	NA	NA	NA	NA	NA	NA	NA	NA	NA	NA	NA	NA	NA	NA	NA	NA	NA	NA	NA	NA	NA	NA	NA	NA	NA	NA	NA	NA	NA	NA	NA	NA	NA	NA	NA	NA	NA	NA	NA	NA	NA	NA	NA	NA	NA	NA	NA	NA	NA	NA	NA	NA	NA	NA	NA	NA	NA	NA	NA	NA	NA	NA	NA	NA	NA	NA	NA	NA	NA	NA	NA	NA	NA	NA	NA	NA	NA	NA	NA	NA	NA	NA	NA	NA	NA	NA	NA	NA	NA	NA	NA	NA	NA	NA	NA	NA	NA	NA	NA	NA	NA	NA	NA	NA	NA	NA	NA	NA	NA	NA	NA	NA	NA	NA	NA	NA	NA	NA	NA	NA	NA	NA	NA	NA	NA	NA	NA	NA	NA	NA	NA	NA	NA	NA	NA	NA	NA	NA	NA	NA	NA	NA	NA	NA	NA	NA	NA	NA	NA	NA	NA	NA	NA	NA	NA	NA	NA	NA	NA	NA	NA	NA	NA	NA	NA	NA	NA	NA	NA	NA	NA	NA	NA	NA	NA	NA	NA	NA	NA	NA	NA	NA	NA	NA	NA	NA	NA	NA	NA	NA	NA	NA	NA	NA	NA	NA	NA	NA	NA	NA	NA	NA	NA	NA	NA	NA	NA	NA	NA	NA	NA	NA	NA	NA	NA	NA	NA	NA	NA	NA	NA	NA	NA	NA	NA	NA	NA	NA	NA	NA	NA	NA	NA	NA	NA	NA	NA	NA	NA	NA	NA	NA	NA	NA	NA	NA	NA	NA	NA	NA	NA	NA	NA	NA	NA	NA	NA	NA	NA	NA	NA	NA	NA	NA	NA	NA	NA	NA	NA	NA	NA	NA	NA	NA	NA	NA	NA	NA	NA	NA	NA	NA	NA	NA	NA	NA	NA	NA	NA	NA	NA	NA	NA	NA	NA	NA	NA	NA	NA	NA	NA	NA	NA	NA	NA	NA	NA	NA	NA	NA	NA	NA	NA	NA	NA	NA	NA	NA	NA	NA	NA	NA	NA	NA	NA	NA	NA	NA	NA	NA	NA	NA	NA	NA	NA	NA	NA	NA	NA	NA	NA	NA	NA	NA	NA	NA	NA	NA	NA	NA	NA	NA	NA	NA	NA	NA	NA	NA	NA	NA	NA	NA	NA	NA	NA	NA	NA	NA	NA	NA	NA	NA	NA	NA	NA	NA	NA	NA	NA	NA	NA	NA	NA	NA	NA	NA	NA	NA	NA	NA	NA	NA	NA	NA	NA	NA	NA	NA	NA	NA	NA	NA	NA	NA	NA	NA	NA	NA	NA	NA	NA	NA	NA	NA	NA	NA	NA	NA	NA	NA	NA	NA	NA	NA	NA	NA	NA	NA	NA	NA	NA	NA	NA	NA	NA	NA	NA	NA	NA	NA	NA	NA	NA	NA	NA	NA	NA	NA	NA	NA	NA	NA	NA	NA	NA	NA	NA	NA	NA	NA	NA	NA	NA	NA	NA	NA	NA	NA	NA	NA	NA	NA	NA	NA	NA	NA	NA	NA	NA	NA	NA	NA	NA	NA	NA	NA	NA	NA	NA	NA	NA	NA	NA	NA	NA	NA	NA	NA	NA	NA	NA	NA	NA	NA	NA	NA	NA	NA	NA	NA	NA	NA	NA	NA	NA	NA	NA	1.18861331733694	NA	-1.41652001599639	-1.12512001599639	NA	NA	NA	NA	-1.00615334932973	NA	NA	NA	NA	-13.5594433493297	NA	NA	NA	-5.51260334932973	NA	-2.07230334932972	NA	-2.98544668266306	-1.33714668266306	-12.5444060159964	NA	NA	NA	NA	-2.87728334932973	NA	NA	NA	NA	NA	-0.773323349329726	-3.68432001599639	NA	-3.62141334932973	-3.82101001599639	NA	NA	NA	-1.00601668266306	NA	NA	NA	NA	-2.58531334932973	NA	-2.74993668266306	NA	NA	NA	-11.7933266826631	NA	NA	NA	NA	NA	-1.74635334932972	NA	NA	-2.76312001599639	NA	NA	NA	NA	NA	NA	-0.649986682663059	NA	-2.92691668266306	-2.66473668266306	-4.12991334932972	NA	NA	NA	NA	NA	NA	NA	NA	-2.56978001599639	-2.87652668266306	NA	NA	NA	-2.11515668266306	-4.68529334932973	NA	-1.26662001599639	-3.70949668266306	NA	-4.92444168266306	NA	NA	NA	NA	-3.97752334932973	NA	NA	NA	-5.17796168266306	NA	NA	-2.38896001599639	NA	-3.22574001599639	NA	NA	NA	NA	NA	-19.8680366826631	-3.69491168266306	NA	-3.24527668266306	NA	NA	NA	-3.48203668266306	NA	NA	-4.91386334932973	-2.64603668266306	-3.61319168266306	-5.3147625159964	NA	NA	NA	-4.14597168266306	NA	NA	NA	NA	-2.25297668266306	NA	NA	-1.49319668266306	NA	NA	NA	NA	NA	-3.98553668266306	NA	NA	NA	NA	NA	-2.54799268266306	-3.81251668266306	-14.7021533493297	NA	NA	NA	NA	-3.65105168266306	NA	NA	NA	NA	NA	NA	NA	NA	NA	NA	-3.29171168266306	-3.25615168266306	-3.50391001599639	NA	-2.08414001599639	NA	-2.48256668266306	NA	-1.54028668266306	NA	NA	NA	NA	NA	NA	NA	NA	NA	-7.9075400159964	-5.28336001599639	-3.56042668266306	NA	NA	NA	NA	NA	NA	NA	NA	NA	NA	NA	NA	NA	1.28365483516513	NA	9.9196921449033	-1.0180284981682	NA	NA	NA	NA	-0.899061831501532	NA	-87.7660144511667	-89.3504544511667	15.2861821964117	-0.829584570412396	-14.8861039305987	NA	NA	-5.40414236438038	NA	-1.96521183150153	NA	-2.89040516483487	9.18544846892095	0.399068191882051	-6.62639545624429	NA	NA	-10.7855336630013	-2.77019183150153	-88.5630421654524	-124.196183640739	7.95179552974501	-119.534876974072	-124.687516974072	-0.685511831501534	-3.5772284981682	NA	-3.51432183150153	-3.7139184981682	NA	6.44065552974501	13.7463021964117	13.9490692123995	NA	14.5894688630783	NA	-124.260330307406	12.0052360425052	NA	-2.64284516483487	NA	-1.07783780358832	NA	0.0416234991184801	-88.4295944511667	NA	9.56670970071956	NA	NA	-1.63926183150153	NA	NA	12.4166558087701	-5.84365212291096	11.9264421964117	10.8944321964117	-124.262656974072	NA	NA	-0.542895164834867	-10.3805639305987	11.2295996545083	13.1071690185404	-4.02282183150153	-88.0505444511667	-10.4649605972653	NA	-11.6527139305987	NA	-89.7151644511667	-88.8531244511667	-89.0479194511667	-2.4626884981682	-2.76841310629101	-6.26046212291095	10.9325688630783	-88.2783877845	-2.00806516483487	-4.57716164186434	12.6994688630783	13.2796693995007	-3.61445516483487	NA	9.96135924044433	-125.868821974072	NA	NA	NA	11.2548391329631	-92.2934694511667	NA	NA	-5.08292016483487	-40.723567263932	NA	-2.2818684981682	NA	-3.1186484981682	-89.5992877845	-9.49617393059865	12.1073055432478	-128.100096974072	-123.655913640739	-6.88337856853816	-3.59987016483487	-7.55329780358832	-3.13818516483487	NA	NA	NA	-3.37494516483487	9.390965529745	-6.95374533737317	-4.80677183150153	-2.52362783080101	11.7889124214348	-5.07425807944445	NA	NA	-89.7148944511667	-4.05093016483487	-5.87667212291095	NA	-9.38382059726532	11.0975021964117	15.0438688969122	NA	-123.932576974072	-1.39815516483487	-6.93068545624429	NA	NA	-9.25451059726532	NA	-3.87844516483487	-11.5016439305987	-89.4205711178334	-5.50825045624429	NA	NA	-2.46018116483487	10.4783328800699	-14.5950618315015	-122.675521974072	NA	-17.8936265972653	-88.8069844511667	10.0728867359535	-127.077406974072	12.905035529745	NA	NA	-0.921752122910952	-124.261626974072	NA	-88.9052477845	NA	-90.2461677845	-3.19667016483487	-3.16111016483487	10.4790598044971	11.6928388630783	-1.95036671380477	-87.8578777845	11.6326430113383	-10.951417263932	13.0709026986969	NA	-10.867747263932	-87.8412194511667	NA	-7.15188212291095	-8.60421059726532	11.2267938630783	-104.143291117833	11.4034822930516	5.17156452089712	-5.1762684981682	-3.45333516483487	-88.3761011178334	12.0284888630783	NA	10.2545488630783	-9.859557263932	-87.8661211178334	NA	-5.95964212291095	NA	-6.28983545624429	NA	NA	NA	NA	NA	NA	NA	NA	NA	NA	NA	NA	-91.4266423001853	NA	-90.0812223001853	NA	-90.554298966852	NA	NA	NA	-88.8513656335187	-79.793598966852	NA	NA	NA	NA	NA	-6.28025730444766	-91.8115056335187	NA	-10.4480239711143	-90.6936723001853	NA	NA	NA	NA	NA	NA	NA	-90.9397823001853	NA	NA	-87.816198966852	-92.167938966852	NA	-88.9954656335187	NA	NA	NA	-91.806193966852	NA	NA	-87.9180656335187	NA	NA	NA	NA	-91.3266256335187	NA	-9.345420637781	NA	NA	NA	NA	NA	NA	-5.49296397111433	-90.9454923001853	NA	-91.5444623001853	NA	NA	NA	-91.8759556335187	NA	NA	NA	NA	NA	NA	-87.4769656335187	-90.808753966852	NA	-91.5977756335187	-91.5763223001853	-89.7012556335187	NA	-5.90977397111433	-90.976788966852	NA	NA	-89.043313966852	NA	NA	-89.522708966852	NA	NA	NA	-89.7150423001853	NA	NA	NA	NA	NA	NA	NA	-116.330998966852	NA	NA	NA	NA	NA	NA	-5.66237397111433	NA	NA	NA	NA	-108.245095633519	NA	NA	NA	NA	NA	-92.216988966852	-6.61396397111433	NA	-5.78499730444766	NA	-6.649540637781	NA	NA	-90.775158966852	NA	-5.52598397111433	-91.9307956335187	NA	NA	NA	-91.496828966852	NA	NA	-6.57999730444766	NA	NA	NA	NA	NA	NA	NA	-5.16211230444766	NA	NA	NA	-92.3993356335187	NA	NA	NA	NA	NA	NA	NA	NA	NA	-91.0412723001853	-0.571063971114327	NA	-90.711868966852	-90.7765423001853	-86.8901323001853	-94.8839623001853	NA	NA	NA	NA	-5.23676397111433	NA	NA	NA	NA	NA	NA	NA	NA	-6.80119397111433	NA	NA	NA	-4.39810397111433	NA	NA	NA	NA	NA	NA	NA	NA	NA	NA	-5.60895397111433	NA	-5.93914730444767	NA	NA	NA	NA	NA	NA	NA	NA	NA	NA	NA	NA	NA	NA	NA	NA	NA	NA	NA	NA	NA	NA	NA	NA	NA	NA	NA	NA	NA	NA	NA	NA	NA	NA	NA	NA	NA	NA	NA	NA	NA	NA	NA	NA	NA	NA	NA	NA	NA	NA	NA	NA	NA	NA	NA	NA	NA	NA	NA	NA	NA	NA	NA	NA	NA	NA	NA	NA	NA	NA	NA	NA	NA	NA	NA	NA	NA	NA	NA	NA	NA	NA	NA	NA	NA	NA	NA	NA	NA	NA	NA	NA	NA	NA	NA	NA	NA	NA	NA	NA	NA	NA	NA	NA	NA	NA	NA	NA	NA	NA	NA	NA	NA	NA	NA	NA	NA	NA	NA	NA	NA	NA	NA	NA	NA	NA	NA	NA	NA	NA	NA	NA	NA	NA	NA	NA	NA	NA	NA	NA	NA	NA	NA	NA	NA	NA	NA	NA	NA	NA	NA	NA	NA	NA	NA	NA	NA	NA	NA	NA	NA	NA	NA	NA	NA	NA	NA	NA	NA	NA	NA	NA	NA	NA	NA	NA	NA	NA	NA	NA	NA	NA	NA	NA	NA	NA	NA	NA	NA	NA	NA	NA	NA	NA	NA	NA	NA	NA	NA	NA	NA	NA	NA	NA	NA	NA	NA	NA	NA	NA	NA	NA	NA	NA	NA	NA	NA	NA	NA	NA	NA	NA	NA	NA	NA	NA	NA	NA	NA	NA	NA	NA	NA	NA	NA	NA	NA	NA	NA	NA	NA	NA	NA	NA	NA	NA	NA	NA	NA	NA	NA	NA	NA	NA	NA	NA	NA	NA	NA	NA	NA	NA	NA	NA	NA	NA	NA	NA	NA	NA	NA	NA	NA	NA	NA	NA	NA	NA	NA	NA	NA	NA	NA	NA	NA	NA	NA	NA	NA	NA	NA	NA	NA	NA	NA	NA	NA	NA	NA	NA	NA	NA	NA	NA	NA	NA	NA	NA	NA	NA	NA	NA	NA	NA	NA	NA	NA	NA	NA	NA	NA	NA	NA	NA	NA	NA	NA	NA	NA	NA	NA	NA	NA	NA	NA	NA	NA	NA	NA	NA	NA	NA	NA	NA	NA	NA	NA	NA	NA	NA	NA	NA	NA	NA	NA	NA	NA	NA	NA	NA	NA	NA	NA	NA	NA	NA	NA	NA	NA	NA	NA	NA	NA	NA	NA	NA	NA	NA	NA	NA	NA	NA	NA	NA	NA	NA	NA	NA	NA	NA	NA	NA	NA	NA	NA	NA	NA	NA	NA	NA	NA	NA	NA	NA	NA	NA	NA	NA	NA	NA	NA	NA	NA	NA	NA	NA	NA	NA	NA	NA	NA	NA	NA	NA	NA	NA	NA	NA	NA	NA	NA	NA	NA	NA	NA	NA	NA	NA	NA	NA	NA	NA	NA	NA	NA	NA	NA	NA	NA	NA	NA	NA	NA	NA	NA	NA	NA	NA	NA	NA	NA	NA	NA	NA	NA	NA	NA	NA	NA	NA	NA	NA	NA	NA	NA	NA	NA	NA	NA	NA	NA	NA	NA	NA	NA	NA	NA	NA	NA	NA	NA	NA	NA	NA	NA	NA	NA	NA	NA	NA	NA	NA	NA	NA	NA	NA	NA	NA	NA	NA	NA	NA	NA	NA	NA	NA	NA	NA	NA	NA	NA	NA	NA	NA	NA	NA	NA	NA	NA	NA	NA	NA	NA	NA	NA	NA	NA	NA	NA	NA	NA	NA	NA	NA	NA	NA	NA	NA	NA	NA	NA	NA	NA	NA	NA	NA	NA	NA	NA	NA	NA	NA	NA	NA	NA	NA	NA	NA	NA	NA	NA	NA	NA	NA	NA	NA	NA	NA	NA	NA	NA	NA	NA	NA	NA	NA	NA	NA	NA	NA	NA	NA	NA	NA	NA	NA	NA	NA	NA	NA	NA	NA	NA	NA	NA	NA	NA	NA	NA	NA	NA	NA	NA	NA	NA	NA	NA	NA	NA	NA	NA	NA	NA	NA	NA	NA	NA	NA	NA	NA	NA	NA	NA	NA	NA	NA	NA	NA	NA	NA	NA	NA	NA	NA	NA	NA	NA	NA	NA	NA	NA	NA	NA	NA	NA	NA	NA	NA	NA	NA	NA	NA	NA	NA	NA	NA	NA	NA	NA	NA	NA	NA	NA	NA	NA	NA	NA	NA	NA	NA	NA	NA	NA	NA	NA	NA	NA	NA	NA	NA	NA	NA	NA	NA	NA	NA	NA	NA	NA	NA	NA	NA	NA	NA	NA	NA	NA	NA	NA	NA	NA	NA	NA	NA	NA	NA	NA	NA	NA	NA	NA	NA	NA	NA	NA	NA	NA	NA	NA	NA	NA	NA	NA	NA	NA	NA	NA	NA	NA	NA	NA	NA	NA	NA	NA	NA	NA	NA	NA	NA	NA	NA	NA	NA	NA	NA	NA	NA	NA	NA	NA	NA	NA	NA	NA	NA	NA	NA	NA	NA	NA	NA	NA	NA	NA	NA	NA	NA	NA	NA	NA	NA	NA	NA	NA	NA	NA	NA	NA	NA	NA	NA	NA	NA	NA	NA	NA	NA	NA	NA	NA	NA	NA	NA	NA	NA	NA	NA	NA	NA	NA	NA	NA	NA	NA	NA	NA	NA	NA	NA	NA	NA	NA	NA	NA	NA	NA	NA	NA	NA	NA	NA	NA	NA	NA	NA	NA	NA	NA	NA	NA	NA	NA	NA	NA	NA	NA	NA	NA	NA	NA	NA	NA	NA	NA	NA	NA	NA	NA	NA	NA	NA	NA	NA	NA	NA	NA	NA	NA	NA	NA	NA	NA	NA	NA	NA	NA	NA	NA	NA	NA	NA	NA	NA	NA	NA	NA	NA	NA	NA	NA	NA	NA	NA	NA	NA	NA	NA	NA	NA	NA	NA	NA	NA	NA	NA	NA	NA	NA	NA	NA	NA	NA	NA	NA	NA	NA	NA	NA	NA	NA	NA	NA	NA	NA	NA	NA	NA	NA	NA	NA	NA	NA	NA	NA	NA	NA	NA	NA	NA	NA	NA	NA	NA	NA	NA	NA	NA	NA	NA	NA	NA	NA	NA	NA	NA	NA	NA	NA	NA	NA	NA	NA	NA	NA	NA	NA	NA	NA	NA	NA	NA	NA	NA	NA	NA	NA	NA	NA	NA	NA	NA	NA	NA	NA	NA	NA	NA	NA	NA	NA	NA	NA	NA	NA	NA	NA	NA	NA	NA	NA	NA	NA	NA	NA	NA	NA	NA	NA	NA	NA	NA	NA	NA	NA	NA	NA	NA	NA	NA	NA	NA	NA	NA	NA	NA	NA	NA	NA	NA	NA	NA	NA	NA	NA	NA	NA	NA	NA	NA	NA	NA	NA	NA	NA	NA	NA	NA	NA	NA	NA	NA	NA	NA	NA	NA	NA	NA	NA	NA	NA	NA	NA	NA	NA	NA	NA	NA	NA	NA	NA	NA	NA	NA	NA	NA	NA	NA	NA	NA	NA	NA	NA	NA	NA	NA	NA	NA	NA	NA	NA	NA	NA	NA	NA	NA	NA	NA	NA	NA	NA	NA	NA	NA	NA	NA	NA	NA	NA	NA	NA	NA	NA	NA	NA	NA	NA	NA	NA	NA	NA	NA	NA	NA	NA	NA	NA	NA	NA	NA	NA	NA	NA	NA	NA	NA	NA	NA	NA	NA	NA	NA	NA	NA	NA	NA	NA	NA	NA	NA	NA	NA	NA	NA	NA	NA	NA	NA	NA	NA	NA	NA	NA	NA	NA	NA	NA	NA	NA	NA	NA	NA	NA	NA	NA	NA	NA	NA	NA	NA	NA	NA	NA	NA	NA	NA	NA	NA	NA	NA	NA	NA	NA	NA	NA	NA	NA	NA	NA	NA	NA	NA	NA	NA	NA	NA	NA	NA	NA	NA	NA	NA	NA	NA	-99.0738165383652	NA	NA	NA	NA	NA	-101.293549871699	-98.8942298716985	-100.360449871699	NA	NA	-87.7893644511667	-89.3815877845	NA	NA	-101.304953205032	NA	-94.4194465383652	NA	-83.5406632050319	NA	NA	NA	NA	NA	NA	NA	NA	-92.5942272298826	NA	-88.564853216262	NA	NA	NA	NA	NA	NA	NA	-86.2158477845	-94.8365398716985	NA	NA	-98.0200598716985	NA	NA	-91.0550632050319	-95.7801565383652	-95.3891332050319	NA	NA	-88.3813477845	NA	-102.107961538365	NA	NA	-88.450425019841	-95.1146632050319	NA	NA	NA	-94.1834765383652	NA	-93.3824865383652	NA	NA	-92.2888965383652	-92.4795965383652	NA	-90.9652965383652	-94.3699565383652	NA	NA	NA	-92.6838232050319	NA	-88.0738944511667	NA	NA	-95.7695998716985	NA	-89.7397667898579	-88.8735089084582	-89.066787509394	-89.5218277845	NA	NA	NA	-88.3095211178334	-87.1158591459744	NA	NA	-92.7658965383652	-94.4480648716985	-94.6210965383652	-96.2129232050319	NA	NA	NA	NA	-89.7526544511667	-92.3168194511667	NA	NA	-93.039101190418	NA	NA	NA	NA	NA	-89.6273131715485	NA	-87.8653344511667	-99.8125532050319	-94.7162365383652	-107.526181117833	NA	NA	NA	NA	NA	NA	-93.7031598716985	-90.3099511178334	NA	-95.9050898716986	NA	-91.0537944511667	-88.0224094511667	-93.8687498716985	NA	-89.737147858032	NA	-89.1117911178334	NA	NA	NA	NA	NA	-94.3930865383652	NA	-89.9454982663388	-94.5677832050319	NA	NA	NA	NA	NA	-89.4517044511667	-88.7401244511667	NA	NA	-100.0798577845	-89.7938044511667	-104.027443205032	NA	NA	NA	-88.8303344511667	-94.6080648716986	NA	-93.7172032050319	-92.0268632050319	NA	NA	NA	-95.2267398716986	-88.9331413137742	NA	-90.2773011178334	NA	NA	NA	-93.5138344511667	-89.4309544511667	-87.8890111178334	NA	-94.9597698716985	NA	NA	NA	-87.8620275804298	NA	NA	NA	-87.445132693541	-104.174424451167	-87.6190544511667	NA	NA	-90.2724876493018	-88.4016387757665	NA	NA	-84.9985144511667	NA	-87.8972544511667	NA	-88.4050377845	NA	NA	NA	NA	NA	NA	NA	NA	NA	NA	NA	NA	NA	NA	NA	NA	NA	NA	NA	NA	NA	NA	NA	NA	NA	NA	NA	NA	NA	NA	NA	NA	NA	NA	NA	NA	NA	NA	NA	NA	NA	NA	NA	NA	NA	NA	NA	NA	NA	NA	NA	NA	NA	NA	NA	NA	NA	NA	NA	NA	NA	NA	NA	NA	NA	NA	NA	NA	NA	NA	NA	NA	NA	NA	NA	NA	NA	NA	NA	NA	NA	NA	NA	NA	NA	NA	NA	NA	NA	NA	NA	NA	NA	NA	NA	NA	NA	NA	NA	NA	NA	NA	NA	NA	NA	NA	NA	NA	NA	NA	NA	NA	NA	NA	NA	NA	NA	NA	NA	NA	NA	NA	NA	NA	NA	NA	NA	NA	NA	NA	NA	NA	NA	NA	NA	NA	NA	NA	NA	NA	NA	NA	NA	NA	NA	NA	NA	NA	NA	NA	NA	NA	NA	NA	NA	NA	NA	NA	NA	NA	NA	NA	NA	NA	NA	NA	NA	NA	NA	NA	NA	NA	NA	NA	NA	NA	NA	NA	NA	NA	NA	NA	NA	NA	NA	NA	NA	NA	NA	NA	NA	NA	NA	NA	NA	NA	NA	NA	NA	NA	NA	NA	NA	NA	NA	NA	NA	NA	NA	9.48192842632738	NA	NA	NA	NA	NA	NA	NA	NA	NA	14.8467784263274	-1.26733824033929	NA	NA	NA	NA	NA	NA	NA	NA	8.74766842632738	-0.0386849070059542	NA	NA	NA	NA	NA	NA	NA	7.51404509299405	NA	NA	NA	NA	NA	NA	NA	NA	6.00290509299405	13.3085517596607	13.5113184263274	NA	14.1517184263274	NA	NA	11.567485092994	NA	NA	NA	-1.51558824033929	NA	-0.396134907005954	NA	NA	9.12689259299405	NA	NA	NA	NA	NA	11.978905092994	NA	11.4886917596607	10.4566817596607	NA	NA	NA	NA	NA	10.790815092994	12.6694184263274	NA	NA	NA	NA	NA	NA	NA	NA	NA	NA	NA	NA	10.493785092994	NA	NA	NA	12.2617184263274	12.8419184263274	NA	NA	9.52360842632738	NA	NA	NA	NA	10.8170884263274	NA	NA	NA	NA	NA	NA	NA	NA	NA	NA	NA	11.669555092994	NA	NA	-7.32216490700595	NA	-7.9910482403393	NA	NA	NA	NA	NA	8.95321509299405	NA	NA	NA	11.3511617596607	NA	NA	NA	NA	NA	NA	NA	NA	10.6597517596607	14.6061184263274	NA	NA	NA	NA	NA	NA	NA	NA	NA	NA	NA	NA	NA	NA	NA	10.0405817596607	NA	NA	NA	NA	NA	9.63513509299405	NA	12.467285092994	NA	NA	NA	NA	NA	NA	NA	NA	NA	NA	10.0413084263274	11.2550884263274	NA	NA	11.1948917596607	NA	12.6331517596607	NA	NA	NA	NA	NA	NA	10.788010092994	NA	10.9657317596607	4.73381175966071	NA	NA	NA	11.589705092994	NA	9.81576509299405	NA	NA	NA	NA	NA	NA	NA	NA	NA	NA	-187.298956669745	NA	NA	NA	NA	NA	NA	NA	NA	NA	NA	NA	NA	-193.452403336411	-188.364483336411	NA	NA	NA	NA	NA	NA	NA	-198.094556669745	NA	NA	NA	NA	NA	NA	NA	NA	NA	NA	NA	NA	NA	NA	-186.767240003078	NA	-189.846883336411	-190.934483336411	NA	NA	-183.389440003078	NA	NA	NA	-192.153543336411	NA	NA	NA	NA	NA	NA	-185.943953336411	-189.454623336411	NA	-188.732763336411	NA	NA	NA	NA	-186.554006669745	NA	NA	NA	NA	-185.157633336411	NA	NA	NA	NA	NA	NA	NA	-186.529046669745	NA	NA	NA	NA	NA	NA	NA	-187.391493336411	NA	NA	NA	-187.941763336411	NA	NA	NA	NA	NA	NA	-187.424053336411	NA	NA	NA	NA	NA	NA	NA	NA	NA	NA	NA	NA	NA	-185.887443336411	NA	-192.756603336411	NA	NA	NA	NA	NA	NA	NA	-186.589195003078	-185.246423336411	NA	NA	NA	NA	NA	NA	NA	NA	NA	NA	NA	NA	-185.943540003078	-186.691580003078	NA	-186.566380003078	NA	NA	-187.653820003078	-184.967743336411	NA	NA	NA	NA	NA	-187.051080003078	NA	NA	NA	NA	NA	-186.983600003078	NA	NA	NA	NA	NA	NA	NA	NA	NA	NA	NA	NA	NA	NA	NA	NA	-187.343586669745	-184.837183336411	NA	NA	NA	NA	NA	NA	NA	NA	NA	NA	NA	NA	NA	NA	NA	NA	NA	NA	NA	NA	NA	NA	-186.136823336411	NA	NA	NA	-187.601896669745	NA	NA	NA	NA	NA	NA	NA	NA	NA	NA	NA	NA	NA	NA	NA	NA	NA	NA	NA	NA	NA	NA	NA	NA	NA	NA	NA	NA	NA	NA	NA	NA	NA	NA	NA	NA	NA	NA	NA	NA	NA	NA	NA	NA	NA	NA	NA	NA	NA	NA	NA	NA	NA	NA	NA	NA	NA	NA	NA	NA	NA	NA	NA	NA	NA	NA	NA	NA	NA	NA	NA	NA	NA	NA	NA	NA	NA	NA	NA	NA	NA	NA	NA	NA	NA	NA	NA	NA	NA	NA	NA	NA	NA	NA	NA	NA	NA	NA	NA	NA	NA	NA	NA	NA	NA	NA	NA	NA	NA	NA	NA	NA	NA	NA	NA	NA	NA	NA	NA	NA	NA	NA	NA	NA	NA	NA	NA	NA	NA	NA	NA	NA	NA	NA	NA	NA	NA	NA	NA	NA	NA	NA	NA	NA	NA	NA	NA	NA	NA	NA	NA	NA	NA	NA	NA	NA	NA	NA	NA	NA	NA	NA	NA	NA	NA	NA	NA	NA	NA	NA	NA	NA	NA	NA	NA	NA	NA	NA	NA	NA	NA	NA	NA	NA	NA	NA	NA	NA	NA	NA	NA	NA	NA	NA	NA	NA	NA	NA	NA	NA	NA	NA	NA	NA	NA	NA	NA	NA	NA	NA	NA	NA	NA	NA	NA	NA	NA	NA	NA	NA	NA	NA	NA	NA	NA	NA	NA	NA	NA	NA	NA	NA	NA	NA	NA	NA	NA	NA	NA	NA	NA	NA	NA	NA	NA	NA	NA	NA	NA	NA	NA	NA	NA	NA	NA	NA	NA	NA	NA	NA	NA	NA	NA	NA	NA	NA	NA	NA	NA	NA	NA	NA	NA	NA	NA	NA	NA	NA	NA	NA	NA	NA	NA	NA	NA	NA	NA	NA	NA	NA	NA	NA	NA	NA	NA	NA	NA	NA	NA	NA	NA	NA	NA	NA	NA	NA	NA	NA	NA	NA	NA	NA	NA	NA	NA	NA	NA	NA	NA	NA	NA	NA	NA	NA	NA	NA	NA	NA	NA	NA	NA	NA	NA	NA	NA	NA	NA	NA	NA	NA	NA	NA	NA	NA	NA	NA	NA	NA	NA	NA	NA	NA	NA	NA	NA	NA	NA	NA	NA	NA	NA	NA	NA	NA	NA	NA	NA	NA	NA	NA	NA	NA	NA	NA	NA	NA	NA	NA	NA	NA	NA	NA	NA	NA	NA	NA	NA	NA	NA	NA	NA	NA	NA	NA	NA	NA	NA	NA	NA	NA	NA	NA	NA	NA	NA	NA	NA	NA	1.42792744286803	NA	-1.18587255713198	-0.894472557131976	NA	NA	NA	NA	-0.77550589046531	NA	NA	NA	-66.011284676965	-13.3149292237986	NA	NA	NA	-5.28195589046531	NA	-1.84165589046531	NA	-2.74613255713197	-1.09783255713197	-12.313758557132	-73.2951113436317	NA	-70.7248113436317	NA	-2.64663589046531	NA	NA	NA	NA	NA	-0.528809223798639	-3.45367255713197	NA	-3.39076589046531	-3.59036255713198	NA	NA	NA	-0.761502557131974	NA	NA	NA	NA	-2.35466589046531	NA	-2.51928922379864	NA	NA	NA	-11.554012557132	NA	NA	NA	NA	NA	-1.51570589046531	NA	NA	-2.51860589046531	-68.761664676965	NA	NA	NA	NA	NA	-0.419339223798641	NA	-2.69626922379864	-2.42542255713198	-3.89926589046531	NA	-70.358904676965	-68.619194676965	NA	NA	NA	NA	NA	-2.33913255713198	-2.64587922379864	NA	-70.5089380102984	NA	-1.88450922379864	-4.45464589046531	NA	-1.03597255713198	-3.47018255713197	NA	-4.68512755713198	-71.8466780102984	NA	NA	NA	-3.74687589046531	NA	NA	NA	-4.93864755713198	-89.3868180102984	NA	-2.15831255713197	NA	-2.99509255713197	NA	NA	NA	NA	NA	-19.6373892237986	-3.45559755713197	NA	-3.01462922379864	NA	NA	-69.5487530102984	-3.25138922379864	NA	NA	-4.68321589046531	-2.40672255713197	-3.37387755713197	-5.06678172379864	NA	NA	NA	-3.90665755713198	NA	NA	NA	NA	-2.01366255713197	-70.627894676965	NA	-1.25388255713198	NA	-69.585794676965	NA	NA	NA	-3.75488922379864	-70.5000413436317	NA	NA	NA	NA	-2.30347855713198	-3.57320255713198	-14.4715058904653	NA	NA	NA	NA	-3.41173755713197	NA	NA	NA	NA	NA	NA	NA	NA	NA	-73.6643780102984	-3.05239755713197	-3.01683755713197	-3.27326255713197	NA	-1.85349255713198	NA	-2.24325255713198	NA	-1.30963922379864	NA	NA	NA	-69.8133613436317	NA	NA	NA	NA	NA	-7.67689255713197	-5.05271255713197	-3.32977922379864	NA	NA	-70.0508030102984	NA	NA	NA	-69.952714676965	NA	NA	NA	NA	NA	NA	1.52296896069622	-26.7246293370514	9.5254749933957	-0.787381039303781	NA	NA	NA	NA	-0.668414372550739	NA	NA	NA	14.8919535162295	-1.22381035982682	NA	-180.935579026744	NA	-5.17486437263712	-14.5008426703847	-1.7345643725752	NA	-2.65109103930378	8.7912459676969	0.00484182246790603	NA	-182.828729026744	-26.0380726703847	-27.9641360037181	-2.53954437263712	-25.4680226703847	-124.415859234142	7.55756684956287	-119.753726683545	-124.906366683545	-0.440997705970451	-3.34658103930378	-25.1920193370514	-3.28367437244433	-3.48327103930378	NA	6.04642684956287	13.3520735162295	13.5548408445446	NA	14.1952401828962	NA	-124.479178938016	11.6110078074061	-180.864479026744	-2.41219770597045	NA	-1.47206648377046	NA	-0.352598134003732	NA	-183.237145693411	9.17248101622954	NA	NA	-1.40861437258238	-182.111045693411	NA	12.0224273780637	-122.965230016879	11.5322135162295	10.5002035162295	-124.481506683545	-28.9142660037181	NA	-0.312247705961828	-25.8951860037181	10.8353716612984	12.7129404758294	-3.79217437263712	NA	-184.169435693411	NA	NA	NA	NA	NA	-137.869795944114	-2.23204103930378	-2.53878770597045	-26.1352526703847	10.5383401828962	-24.9935026703847	-1.77741770597045	-4.34755437263712	12.3052401828962	12.8854411840857	-3.37514103930378	-182.407045693411	9.56713089345327	-126.088188350212	-183.036609026744	NA	NA	10.8606106870448	NA	-185.018405693411	-16.9731426703847	-4.84360603929493	NA	NA	-2.05122103911718	NA	-2.88800103930378	NA	-121.594693350212	11.7130768495629	-28.4904393370514	-123.874763350212	-7.27760504484238	-3.36055603930378	-7.94752648377046	-2.90753770597045	-18.3919093370514	NA	NA	-3.14429770597045	8.99673684956288	-124.971303350212	-4.57612437263712	-2.31168103922803	11.3946839402349	-4.98379020597045	NA	NA	-25.8762460037181	-3.81161603930378	-23.3566626703847	-26.1397293370514	-24.2115460037181	10.7032735162295	14.6496402466485	-25.3681226703847	-25.5605393370514	-1.15884103930378	NA	-25.4694726703847	NA	NA	NA	-3.64779770573985	-26.0971926703847	NA	-23.2138093370514	NA	NA	-2.21566703930378	10.0841048044289	-14.3644143726371	-24.0636976703847	NA	NA	NA	9.67865912041815	-127.296256683545	12.5108068495629	-24.0579226703847	NA	NA	-24.9590660037181	NA	NA	NA	NA	-2.95735603930378	-2.92179603930378	10.0848319414794	11.2986101828962	-1.74640103923906	NA	11.2384150517743	-122.781740016879	12.6766744545055	NA	-25.6082226703847	NA	NA	NA	NA	10.8325651828962	NA	11.0092535162295	4.77733785839784	-4.94562103930378	-3.22268770597045	NA	11.6342601828962	NA	9.8603201828962	NA	NA	NA	NA	NA	NA	NA	NA	NA	NA	-26.7791499897949	NA	NA	NA	NA	NA	-26.0442720619863	-23.8952366564616	-91.5726833364112	NA	-90.2272633364112	-65.6079529021902	-90.6997900030779	-193.452670003078	-188.364750003078	-19.1937155056045	-21.350148728653	-10.246847244984	-20.582811226995	NA	NA	NA	-31.664248728653	-72.8917795688569	-91.9575466697446	-26.0925933231283	-28.0186566564616	-18.4315253953197	-25.5225433231283	NA	-24.8535137564389	-17.3979920619863	NA	NA	NA	-25.2465399897949	-20.3829402711392	-186.767506669745	-87.9622400030779	-24.6121353953197	-190.934750003078	-89.1415066697446	NA	-183.389706669745	NA	-91.9516850030779	NA	-25.3375815745549	-88.0641066697446	NA	-27.4365249078882	-16.211858728653	-34.9804866564616	-91.4726666697446	-185.944220003078	-24.9347753953197	NA	-188.733030003078	-19.9858884390154	NA	NA	NA	-68.3583329021902	-91.0915333364112	NA	-91.6905033364112	-28.9687866564616	-185.157900003078	-25.8439699897949	-25.9497066564616	-25.0695199897949	-19.7015449078882	NA	NA	-20.2953982412216	-19.6088982412216	-87.6230066697446	-19.9178720619863	NA	-91.7438166697446	-91.7223633364112	-20.4886220619863	NA	-26.1897733231283	-70.1056062347783	-25.0480233231283	NA	-89.1888050030779	NA	-17.6519215745549	-18.7823149078882	NA	-26.9249366564616	-71.4433462355235	-18.4639253953197	NA	NA	NA	NA	NA	-17.0276633231283	-30.3486566564616	-88.982952902189	NA	-17.4990172304485	NA	NA	NA	-185.887710003078	-24.7923866564616	-28.5449599897949	-20.5290953953197	NA	-69.4351562355236	-108.391136669745	NA	-18.4464299897949	NA	-69.1448879021902	-185.246690003078	-21.8317952519564	-92.4823600030779	NA	-25.6653516564616	-24.8196499897949	NA	NA	NA	-21.0043692291392	-69.8595962355236	-23.4068166564616	-26.1942499897949	-24.2660666564616	-20.1029320619863	-24.3076066564616	-25.4156566564616	-25.6150599897949	NA	-187.654086669745	-25.5239933231283	-20.5542253953197	NA	NA	-25.8926533231283	-26.1517133231283	-187.051346669745	-23.2683299897949	-20.7402215745549	-19.6875515745549	-27.906977728653	-92.5453766697446	-31.5849949078882	-24.1138516564616	NA	NA	NA	NA	-21.4203115745549	NA	-24.1080766564616	-20.3614953953197	-13.8926549078882	-25.0135866564616	-20.5226518524513	-18.8679349078882	-17.7668882412216	-73.2610462351721	NA	-187.343853336411	-184.837450003078	-29.089636914162	-19.6064684496881	-19.0730449078882	NA	NA	-23.6811408231283	NA	-25.6627433231283	NA	-69.4100295688569	-21.5002249078882	-19.8100049078882	NA	NA	NA	NA	NA	-20.6260949078882	NA	NA	-69.6469379021902	NA	-186.137090003078	NA	-69.5493829021902	NA	-20.4182149078882	-21.8004153953197	NA	NA	NA	NA	NA	NA	NA	NA	NA	NA	NA	NA	NA	NA	NA	NA	NA	NA	NA	NA	NA	NA	NA	NA	NA	NA	NA	NA	NA	NA	NA	NA	NA	NA	NA	NA	NA	NA	NA	NA	NA	NA	NA	NA	NA	NA	NA	NA	NA	NA	NA	NA	NA	NA	NA	NA	NA	NA	NA	NA	NA	NA	NA	NA	NA	NA	NA	NA	NA	NA	NA	NA	NA	NA	NA	NA	NA	NA	NA	NA	NA	NA	NA	NA	NA	NA	NA	NA	NA	NA	NA	NA	NA	NA	NA	NA	NA	NA	NA	NA	NA	NA	NA	NA	NA	NA	NA	NA	NA	NA	NA	NA	NA	NA	NA	NA	NA	NA	NA	NA	NA	NA	NA	NA	NA	NA	NA	NA	NA	NA	NA	NA	NA	NA	NA	NA	NA	NA	NA	NA	NA	NA	NA	NA	NA	NA	NA	NA	NA	NA	NA	NA	NA	NA	NA	NA	NA	NA	NA	NA	NA	NA	NA	NA	NA	NA	NA	NA	NA	NA	NA	NA	NA	NA	NA	NA	NA	NA	NA	NA	NA	NA	NA	NA	NA	NA	NA	NA	NA	NA	NA	NA	NA	NA	NA	NA	NA	NA	NA	NA	NA	NA	NA	NA	NA	NA	NA	NA	NA	NA	NA	NA	NA	NA	NA	NA	NA	NA	NA	NA	NA	NA	NA	NA	NA	NA	NA	NA	NA	NA	NA	NA	NA	NA	NA	NA	NA	NA	NA	NA	NA	NA	NA	NA	NA	NA	NA	NA	NA	NA	NA	NA	NA	NA	NA	NA	NA	NA	NA	NA	NA	NA	NA	NA	NA	NA	NA	NA	NA	NA	NA	NA	NA	NA	NA	NA	NA	NA	NA	NA	NA	NA	NA	NA	NA	NA	NA	NA	NA	NA	NA	NA	NA	NA	NA	NA	NA	NA	NA	NA	NA	NA	NA	NA	NA	NA	NA	NA	NA	NA	NA	NA	NA	NA	NA	NA	NA	NA	NA	NA	NA	NA	NA	NA	NA	NA	NA	NA	NA	NA	NA	NA	NA	NA	NA	NA	NA	NA	NA	NA	NA	NA	NA	NA	NA	NA	NA	NA	NA	NA	NA	NA	NA	NA	NA	NA	NA	NA	NA	NA	NA	NA	NA	NA	NA	NA	NA	NA	NA	NA	NA	NA	NA	NA	NA	NA	NA	NA	NA	NA	NA	NA	NA	NA	NA	NA	NA	NA	NA	NA	NA	NA	NA	NA	NA	NA	NA	NA	NA	NA	NA	NA	NA	NA	NA	NA	NA	NA	NA	NA	NA	NA	NA	NA	NA	NA	NA	NA	NA	NA	NA	NA	NA	NA	NA	NA	NA	NA	NA	NA	NA	NA	NA	NA	NA	NA	NA	NA	NA	NA	NA	NA	NA	NA	NA	NA	NA	NA	NA	NA	NA	NA	NA	NA	NA	NA	NA	NA	NA	NA	NA	NA	NA	NA	NA	NA	NA	NA	NA	NA	NA	NA	NA	NA	NA	NA	NA	NA	NA	NA	NA	NA	NA	NA	NA	NA	NA	NA	NA	NA	NA	NA	NA	NA	NA	NA	NA	NA	NA	NA	NA	NA	NA	NA	NA	NA	NA	NA	NA	NA	NA	NA	NA	NA	NA	NA	NA	NA	NA	NA	NA	NA	NA	NA	NA	NA	NA	NA	NA	NA	NA	NA	NA	NA	NA	NA	NA	NA	NA	NA	NA	NA	NA	NA	NA	NA	NA	NA	NA	NA	NA	NA	NA	NA	NA	NA	NA	NA	NA	NA	NA	NA	NA	NA	NA	NA	NA	NA	NA	NA	NA	NA	NA	NA	NA	NA	NA	NA	NA	NA	NA	NA	NA	NA	NA	NA	NA	NA	NA	NA	NA	NA	NA	NA	NA	NA	NA	NA	NA	NA	NA	NA	NA	NA	NA	NA	NA	NA	NA	NA	NA	NA	NA	NA	NA	NA	NA	NA	NA	NA	NA	NA	NA	NA	NA	NA	NA	NA	NA	NA	NA	NA	NA	NA	NA	NA	NA	NA	NA	NA	NA	NA	NA	NA	NA	NA	NA	NA	NA	NA	NA	NA	NA	NA	NA	NA	NA	NA	NA	NA	NA	NA	NA	NA	NA	NA	NA	NA	NA	NA	NA	NA	NA	NA	NA	NA	NA	NA	NA	NA	NA	NA	NA	NA	NA	NA	NA	NA	NA	NA	NA	NA	NA	NA	NA	NA	NA	NA	NA	NA	NA	NA	-36.3531351648349	NA	NA	NA	NA	NA	NA	NA	NA	NA	NA	NA	NA	NA	NA	NA	NA	NA	NA	NA	NA	NA	NA	NA	NA	NA	NA	NA	NA	NA	NA	NA	NA	NA	NA	NA	NA	NA	NA	NA	NA	NA	NA	NA	NA	NA	NA	NA	NA	NA	NA	NA	NA	NA	NA	NA	NA	NA	NA	NA	NA	NA	NA	NA	NA	NA	NA	NA	NA	NA	NA	NA	NA	NA	NA	NA	NA	NA	NA	NA	NA	NA	NA	NA	NA	NA	NA	NA	NA	NA	NA	NA	NA	NA	NA	NA	NA	NA	NA	NA	NA	NA	NA	NA	NA	NA	NA	NA	NA	NA	NA	9.51951684956287	NA	NA	NA	NA	NA	NA	NA	NA	NA	14.8883935162295	-1.22974981710379	NA	NA	NA	NA	NA	NA	NA	NA	8.78525684956288	-0.00109648377045848	NA	NA	NA	NA	NA	NA	NA	7.55163351622954	NA	NA	NA	NA	NA	NA	NA	NA	6.04049351622954	13.3461401828962	13.5489068495629	NA	14.1893068495629	NA	NA	11.6050735162295	NA	NA	NA	-1.47799981710379	NA	-0.358546483770459	NA	NA	9.16951434956288	NA	NA	NA	NA	NA	12.0164935162295	NA	11.5262801828962	10.4942701828962	NA	NA	NA	NA	NA	10.8309201828962	12.7070068495629	NA	NA	NA	NA	NA	NA	NA	NA	NA	NA	NA	NA	10.5338901828962	NA	NA	NA	12.2993068495629	12.8795068495629	NA	NA	9.56119684956288	NA	NA	NA	NA	10.8546768495629	NA	NA	NA	NA	NA	NA	NA	NA	NA	NA	NA	11.7071435162295	NA	NA	-7.28205981710379	NA	-7.95345981710379	NA	NA	NA	NA	NA	8.99080351622954	NA	NA	NA	11.3887501828962	NA	NA	NA	NA	NA	NA	NA	NA	10.6973401828962	14.6437068495629	NA	NA	NA	NA	NA	NA	NA	NA	NA	NA	NA	NA	NA	NA	NA	10.0781701828962	NA	NA	NA	NA	NA	9.67272351622954	NA	12.5048735162295	NA	NA	NA	NA	NA	NA	NA	NA	NA	NA	10.0788968495629	11.2926768495629	NA	NA	11.2324801828962	NA	12.6707401828962	NA	NA	NA	NA	NA	NA	10.8281151828962	NA	11.0033201828962	4.77140018289621	NA	NA	NA	11.6298101828962	NA	9.8558701828962	NA	NA	NA	NA	NA	NA	NA	NA	NA	NA	NA	NA	NA	NA	NA	NA	NA	NA	NA	NA	NA	NA	NA	NA	NA	NA	NA	NA	NA	NA	NA	NA	NA	NA	NA	NA	NA	NA	NA	NA	NA	NA	NA	NA	NA	NA	NA	NA	NA	NA	NA	NA	NA	NA	NA	NA	NA	NA	NA	NA	NA	NA	NA	NA	NA	NA	NA	NA	NA	NA	NA	NA	NA	NA	NA	NA	NA	NA	NA	NA	NA	NA	NA	NA	NA	NA	NA	NA	NA	NA	NA	NA	NA	NA	NA	NA	NA	NA	NA	NA	NA	NA	NA	NA	NA	NA	NA	NA	NA	NA	NA	NA	NA	NA	NA	NA	NA	NA	NA	NA	NA	NA	NA	NA	NA	NA	NA	NA	NA	NA	NA	NA	NA	NA	NA	NA	NA	NA	NA	NA	NA	NA	NA	NA	NA	NA	NA	NA	NA	NA	NA	NA	NA	NA	NA	NA	NA	NA	NA	NA	NA	NA	NA	NA	NA	NA	NA	NA	NA	NA	NA	NA	NA	NA	NA	NA	NA	NA	NA	NA	NA	NA	NA	NA	NA	NA	NA	NA	NA	NA	NA	NA	NA	NA	NA	NA	NA	NA	NA	NA	NA	NA	NA	NA	NA	NA	NA	NA	NA	NA	NA	NA	NA	NA	NA	NA	NA	NA	NA	NA	NA	NA	NA	NA	NA	NA	NA	NA	NA	NA	-32.6983295428334	NA	NA	NA	NA	NA	NA	NA	NA	NA	NA	NA	-35.4813228761668	NA	NA	NA	NA	NA	NA	NA	NA	NA	NA	NA	NA	NA	NA	-34.5055462095001	NA	NA	NA	NA	NA	NA	NA	NA	NA	NA	NA	NA	NA	NA	NA	NA	NA	NA	NA	NA	NA	NA	NA	NA	NA	NA	-34.9103462095001	NA	NA	NA	NA	NA	NA	NA	NA	NA	NA	NA	-32.6566428761668	NA	NA	NA	NA	NA	NA	NA	NA	NA	NA	NA	NA	-34.1925195428334	NA	NA	NA	NA	NA	NA	NA	NA	NA	NA	NA	NA	NA	NA	NA	NA	NA	NA	NA	NA	NA	NA	NA	NA	NA	NA	NA	NA	NA	NA	NA	NA	NA	NA	NA	NA	NA	-34.0115895428334	NA	NA	NA	NA	NA	NA	NA	NA	-33.9717228761668	NA	NA	NA	NA	NA	NA	NA	NA	NA	NA	NA	NA	NA	NA	NA	NA	NA	NA	NA	NA	NA	NA	NA	NA	NA	NA	NA	NA	NA	NA	NA	NA	NA	NA	NA	NA	NA	NA	NA	NA	NA	NA	NA	NA	NA	NA	NA	NA	NA	NA	NA	NA	NA	NA	NA	NA	NA	NA	NA	NA	NA	NA	NA	NA	NA	NA	NA	NA	NA	NA	NA	NA	NA	NA	NA	NA	NA	NA	NA	NA	NA	NA	NA	NA	NA	NA	NA	NA	NA	NA	NA	NA	NA	NA	NA	NA	NA	NA	NA	NA	NA	NA	NA	NA	NA	NA	NA	NA	NA	NA	NA	NA	NA	NA	NA	NA	NA	NA	NA	NA	NA	NA	NA	NA	NA	NA	NA	NA	NA	NA	NA	NA	NA	NA	NA	NA	NA	NA	NA	NA	NA	NA	NA	NA	NA	NA	NA	NA	NA	NA	NA	NA	NA	NA	NA	NA	NA	NA	NA	NA	NA	NA	NA	NA	NA	NA	NA	NA	NA	NA	NA	NA	NA	NA	NA	NA	NA	NA	NA	NA	NA	NA	NA	NA	NA	NA	NA	NA	NA	NA	NA	NA	NA	NA	NA	NA	NA	NA	NA	NA	NA	NA	NA	NA	NA	NA	NA	NA	NA	NA	NA	NA	NA	NA	NA	NA	NA	NA	NA	NA	NA	NA	NA	NA	NA	NA	NA	NA	NA	NA	NA	NA	NA	NA	NA	NA	NA	NA	NA	NA	NA	NA	NA	NA	NA	NA	NA	NA	NA	NA	NA	NA	NA	NA	NA	NA	NA	NA	NA	NA	NA	NA	NA	NA	NA	NA	NA	NA	NA	NA	NA	NA	NA	NA	NA	NA	NA	NA	NA	NA	NA	NA	NA	NA	NA	NA	NA	NA	NA	NA	NA	NA	NA	NA	NA	NA	NA	NA	NA	NA	NA	NA	NA	NA	NA	NA	NA	NA	NA	NA	NA	NA	NA	NA	NA	NA	NA	NA	NA	NA	NA	NA	NA	NA	NA	NA	NA	NA	NA	NA	NA	NA	NA	NA	NA	NA	NA	NA	NA	NA	NA	NA	NA	NA	NA	NA	NA	NA	NA	NA	NA	NA	NA	NA	NA	NA	NA	NA	NA	NA	NA	NA	NA	NA	NA	NA	NA	NA	NA	NA	NA	NA	NA	NA	NA	NA	NA	NA	NA	NA	NA	NA	NA	NA	NA	NA	NA	NA	NA	NA	NA	NA	NA	NA	NA	NA	NA	NA	NA	NA	NA	NA	NA	NA	NA	NA	NA	NA	NA	NA	NA	NA	NA	NA	NA	NA	NA	NA	NA	NA	NA	NA	NA	NA	NA	NA	NA	NA	NA	NA	NA	NA	NA	NA	NA	NA	NA	NA	NA	NA	NA	NA	NA	NA	NA	NA	NA	NA	NA	NA	NA	NA	NA	NA	NA	NA	NA	NA	NA	NA	NA	NA	NA	NA	NA	NA	NA	NA	NA	NA	NA	NA	NA	NA	NA	NA	NA	NA	NA	NA	NA	NA	NA	NA	NA	NA	NA	NA	NA	NA	NA	NA	NA	NA	NA	NA	NA	NA	NA	NA	NA	NA	NA	NA	NA	NA	NA	NA	NA	NA	NA	NA	NA	NA	NA	NA	NA	NA	NA	NA	NA	NA	NA	NA	NA	NA	NA	NA	NA	NA	NA	NA	NA	NA	NA	NA	NA	NA	NA	NA	NA	NA	NA	NA	NA	NA	NA	NA	NA	NA	NA	NA	NA	NA	NA	NA	NA	NA	NA	NA	NA	NA	NA	NA	NA	NA	NA	NA	NA	NA	NA	NA	NA	NA	NA	NA	NA	NA	NA	NA	NA	NA	NA	NA	NA	NA	NA	NA	NA	NA	NA	NA	NA	NA	NA	NA	NA	NA	NA	NA	NA	NA	NA	NA	NA	NA	NA	NA	NA	NA	NA	NA	NA	NA	NA	NA	NA	NA	NA	NA	NA	NA	NA	NA	NA	NA	NA	NA	NA	NA	NA	NA	NA	NA	NA	NA	NA	NA	NA	NA	NA	NA	NA	NA	NA	NA	NA	NA	NA	NA	NA	NA	NA	NA	NA	NA	NA	NA	NA	NA	NA	NA	NA	-187.469910016879	NA	NA	NA	NA	NA	NA	NA	NA	NA	NA	NA	NA	-193.623356683545	-188.535436683545	NA	NA	NA	NA	NA	NA	NA	-198.265510016879	NA	NA	NA	NA	NA	NA	NA	NA	NA	NA	NA	NA	NA	NA	-186.938193350212	NA	-190.017836683545	-191.105436683545	NA	NA	-183.560393350212	NA	NA	NA	-192.324496683545	NA	NA	NA	NA	NA	NA	-186.114906683545	-189.625576683545	NA	-188.903716683545	NA	NA	NA	NA	-186.724960016879	NA	NA	NA	NA	-185.328586683545	NA	NA	NA	NA	NA	NA	NA	-186.700000016879	NA	NA	NA	NA	NA	NA	NA	-187.562446683545	NA	NA	NA	-188.112716683545	NA	NA	NA	NA	NA	NA	-187.595006683545	NA	NA	NA	NA	NA	NA	NA	NA	NA	NA	NA	NA	NA	-186.058396683545	NA	-192.927556683545	NA	NA	NA	NA	NA	NA	NA	-186.760948350212	-185.417376683545	NA	NA	NA	NA	NA	NA	NA	NA	NA	NA	NA	NA	-186.114493350212	-186.862533350212	NA	-186.737333350212	NA	NA	-187.824773350212	-185.138696683545	NA	NA	NA	NA	NA	-187.222033350212	NA	NA	NA	NA	NA	-187.154553350212	NA	NA	NA	NA	NA	NA	NA	NA	NA	NA	NA	NA	NA	NA	NA	NA	-187.514540016879	-185.008136683545	NA	NA	NA	NA	NA	NA	NA	NA	NA	NA	NA	NA	NA	NA	NA	NA	NA	NA	NA	NA	NA	NA	-186.307776683545	NA	NA	NA	-187.772850016879	NA	NA	NA	NA	NA	NA	NA	NA	NA	NA	NA	NA	NA	NA	NA	NA	NA	NA	NA	NA	NA	NA	NA	NA	NA	NA	NA	NA	NA	NA	NA	NA	NA	NA	NA	NA	NA	NA	NA	NA	NA	NA	NA	NA	NA	NA	NA	NA	NA	NA	NA	NA	NA	NA	NA	NA	NA	NA	NA	NA	NA	NA	NA	NA	NA	NA	NA	NA	NA	NA	NA	NA	NA	NA	NA	NA	NA	NA	NA	NA	NA	NA	NA	NA	NA	NA	NA	NA	NA	NA	NA	NA	NA	NA	NA	NA	NA	NA	NA	NA	NA	NA	NA	NA	NA	NA	NA	NA	NA	NA	NA	NA	NA	NA	NA	NA	NA	NA	NA	NA	NA	NA	NA	NA	NA	NA	NA	NA	NA	NA	NA	NA	NA	NA	NA	NA	NA	NA	NA	NA	NA	NA	NA	NA	NA	NA	NA	NA	NA	NA	NA	NA	NA	NA	NA	NA	NA	NA	NA	NA	NA	NA	NA	NA	NA	NA	NA	NA	NA	NA	NA	NA	NA	NA	NA	NA	NA	NA	NA	NA	NA	NA	NA	NA	NA	NA	NA	NA	NA	NA	NA	NA	NA	NA	NA	NA	NA	NA	NA	NA	NA	NA	NA	NA	NA	NA	NA	NA	NA	NA	NA	NA	NA	NA	NA	NA	NA	NA	NA	NA	NA	NA	NA	NA	NA	NA	NA	NA	NA	NA	NA	NA	NA	NA	NA	NA	NA	NA	NA	NA	NA	NA	NA	NA	NA	NA	NA	NA	NA	NA	NA	NA	NA	NA	NA	NA	NA	NA	NA	NA	NA	NA	NA	NA	NA	NA	NA	NA	NA	NA	NA	NA	NA	NA	NA	NA	NA	NA	NA	NA	NA	NA	NA	NA	NA	NA	NA	NA	NA	NA	NA	NA	NA	NA	NA	NA	NA	NA	NA	NA	NA	NA	NA	NA	NA	NA	NA	NA	NA	NA	NA	NA	NA	NA	NA	NA	NA	NA	NA	NA	NA	NA	NA	NA	NA	NA	NA	NA	NA	NA	NA	NA	NA	NA	NA	NA	NA	NA	NA	NA	NA	NA	NA	NA	NA	NA	NA	NA	NA	NA	NA	NA	NA	NA	NA	NA	NA	NA	NA	NA	NA	NA	NA	NA	NA	NA	NA	NA	NA	NA	NA	NA	NA	NA	NA	NA	NA	NA	NA	NA	NA	NA	NA	NA	NA	NA	NA	NA	NA	NA	NA	NA	NA	NA	NA	NA	NA	NA	NA	NA	NA	NA	NA	NA	NA	NA	NA	NA	NA	NA	NA	NA	NA	NA	NA	NA	NA	NA	NA	NA	NA	NA	NA	NA	NA	NA	NA	NA	NA	NA	NA	NA	NA	NA	NA	NA	NA	NA	NA	NA	NA	NA	NA	NA	NA	NA	NA	NA	NA	NA	NA	NA	NA	NA	NA	NA	NA	NA	NA	NA	NA	NA	NA	NA	NA	NA	NA	NA	NA	NA	NA	NA	NA	NA	NA	NA	NA	NA	NA	NA	NA	NA	NA	NA	NA	NA	NA	NA	NA	NA	NA	NA	NA	NA	NA	NA	NA	NA	NA	NA	NA	NA	NA	NA	NA	NA	NA	NA	NA	NA	NA	NA	NA	NA	NA	NA	NA	NA	NA	NA	NA	NA	NA	NA	NA	NA	NA	NA	NA	NA	NA	NA	NA	NA	NA	NA	NA	NA	NA	NA	NA	NA	NA	NA	NA	NA	NA	NA	NA	NA	NA	NA	NA	NA	NA	NA	NA	NA	NA	NA	NA	NA	NA	NA	NA	NA	NA	NA	NA	NA	NA	NA	NA	NA	NA	NA	NA	NA	NA	NA	NA	NA	NA	NA	NA	NA	NA	NA	NA	NA	NA	NA	NA	NA	NA	NA	NA	NA	NA	NA	NA	NA	NA	NA	NA	NA	NA	NA	NA	NA	NA	NA	NA	NA	NA	NA	NA	NA	NA	NA	NA	NA	NA	NA	NA	NA	-121.279303975872	NA	NA	NA	NA	NA	NA	NA	NA	NA	NA	-124.632867309205	NA	NA	NA	NA	NA	NA	NA	NA	NA	NA	NA	NA	NA	NA	NA	NA	NA	NA	NA	NA	NA	NA	NA	NA	NA	-132.209600642538	NA	NA	NA	NA	NA	NA	NA	NA	NA	NA	NA	NA	NA	NA	NA	NA	NA	NA	NA	NA	NA	NA	NA	NA	NA	NA	NA	NA	NA	NA	-123.037427309205	NA	NA	NA	NA	NA	NA	NA	NA	NA	NA	NA	NA	NA	NA	NA	NA	NA	NA	NA	NA	NA	NA	NA	NA	NA	NA	NA	NA	NA	NA	-138.786783975872	NA	NA	-123.058680642538	-119.684483975872	NA	NA	-123.069010642538	-123.206573975872	NA	NA	NA	NA	NA	NA	NA	NA	NA	NA	NA	-121.937440642538	NA	NA	NA	NA	-121.440587309205	NA	NA	NA	NA	NA	NA	NA	-121.305980642538	NA	NA	NA	-132.944987309205	NA	-121.928927309205	NA	NA	NA	NA	NA	NA	NA	NA	NA	NA	NA	NA	-126.899210642538	-121.663663975872	NA	NA	NA	NA	NA	NA	NA	NA	NA	NA	NA	NA	NA	NA	NA	NA	NA	NA	NA	NA	NA	NA	NA	NA	NA	NA	NA	NA	NA	NA	NA	NA	NA	NA	NA	NA	NA	NA	NA	NA	NA	NA	NA	NA	NA	NA	NA	NA	NA	NA	NA	NA	NA	NA	NA	NA	NA	NA	NA	NA	NA	NA	NA	NA	NA	NA	NA	NA	NA	NA	NA	NA	NA	NA	NA	NA	NA	NA	NA	NA	NA	NA	NA	NA	NA	NA	NA	NA	NA	NA	NA	NA	NA	NA	NA	NA	NA	NA	NA	NA	NA	NA	NA	NA	NA	NA	NA	NA	NA	NA	NA	NA	NA	NA	NA	NA	NA	NA	NA	NA	NA	NA	NA	NA	NA	NA	NA	NA	NA	NA	NA	NA	NA	NA	NA	NA	NA	NA	NA	NA	NA	NA	NA	NA	NA	NA	NA	NA	NA	NA	NA	NA	NA	NA	NA	NA	NA	NA	NA	NA	NA	NA	NA	NA	NA	NA	NA	NA	NA	NA	NA	NA	NA	NA	NA	NA	NA	NA	NA	NA	NA	NA	NA	NA	NA	NA	NA	NA	NA	NA	NA	NA	NA	NA	NA	NA	NA	NA	NA	NA	NA	NA	NA	NA	NA	NA	NA	NA	NA	NA	NA	NA	NA	NA	NA	NA	NA	NA	NA	NA	NA	NA	NA	NA	NA	NA	NA	NA	NA	NA	NA	NA	NA	NA	NA	NA	NA	NA	NA	NA	NA	NA	NA	NA	NA	NA	NA	NA	NA	NA	NA	NA	NA	NA	NA	NA	NA	NA	NA	NA	NA	NA	NA	NA	NA	NA	NA	NA	NA	NA	NA	NA	NA	NA	NA	NA	NA	NA	NA	NA	NA	NA	NA	NA	NA	NA	NA	NA	NA	NA	NA	NA	NA	NA	NA	NA	NA	NA	NA	NA	NA	NA	NA	NA	NA	NA	NA	NA	NA	NA	NA	NA	NA	NA	NA	NA	NA	NA	NA	NA	NA	NA	NA	NA	NA	NA	NA	NA	NA	NA	NA	NA	NA	NA	NA	NA	NA	NA	NA	NA	NA	NA	NA	NA	NA	NA	NA	NA	NA	NA	NA	NA	NA	NA	NA	NA	NA	NA	NA	NA	NA	NA	NA	NA	NA	NA	NA	NA	NA	NA	NA	NA	NA	NA	NA	NA	NA	NA	NA	NA	NA	NA	NA	NA	NA	NA	NA	NA	NA	NA	NA	NA	NA	NA	NA	NA	NA	NA	NA	NA	NA	NA	NA	NA	NA	NA	NA	NA	NA	NA	NA	NA	NA	NA	NA	NA	NA	NA	NA	NA	NA	NA	NA	NA	NA	NA	NA	NA	NA	NA	NA	NA	NA	NA	NA	NA	NA	NA	NA	NA	NA	NA	NA	NA	NA	NA	NA	NA	NA	NA	NA	NA	NA	NA	NA	NA	NA	NA	NA	NA	NA	NA	NA	NA	NA	NA	NA	NA	NA	NA	NA	NA	NA	NA	NA	NA	NA	NA	NA	NA	NA	NA	NA	NA	NA	NA	NA	NA	NA	NA	NA	NA	NA	NA	NA	NA	NA	NA	NA	NA	NA	NA	NA	NA	NA	NA	NA	NA	NA	NA	NA	NA	NA	NA	NA	NA	NA	NA	NA	NA	NA	NA	NA	NA	NA	NA	NA	NA	NA	NA	NA	NA	NA	NA	NA	NA	NA	NA	NA	NA	NA	NA	NA	NA	NA	NA	NA	NA	NA	NA	NA	NA	NA	NA	NA	NA	NA	NA	NA	NA	NA	NA	NA	NA	NA	NA	NA	NA	NA	NA	NA	NA	NA	NA	NA	NA	NA	NA	NA	NA	NA	NA	NA	NA	NA	NA	NA	NA	NA	NA	NA	NA	NA	NA	NA	NA	NA	NA	NA	NA	NA	NA	NA	NA	NA	NA	NA	NA	NA	NA	NA	NA	NA	NA	NA	NA	NA	NA	NA	NA	NA	NA	NA	NA	NA	NA	NA	NA	NA	NA	NA	NA	NA	NA	NA	NA	NA	NA	NA	1.15113305950803	NA	-1.44893360715864	-1.15753360715864	NA	NA	NA	NA	-1.03856694049197	NA	NA	NA	NA	-13.5999636071586	NA	NA	NA	-5.54501694049197	NA	-2.10471694049197	NA	-3.02292694049197	-1.37462694049197	-12.5768196071586	NA	NA	NA	NA	-2.90969694049197	NA	NA	NA	NA	NA	-0.813843607158637	-3.71673360715864	NA	-3.65382694049197	-3.85342360715864	NA	NA	NA	-1.04653694049197	NA	NA	NA	NA	-2.61772694049197	NA	-2.78235027382531	NA	NA	NA	-11.830806940492	NA	NA	NA	NA	NA	-1.77876694049197	NA	NA	-2.80364027382531	NA	NA	NA	NA	NA	NA	-0.682400273825305	NA	-2.95933027382531	-2.70221694049197	-4.16232694049197	NA	NA	NA	NA	NA	NA	NA	NA	-2.60219360715864	-2.90894027382531	NA	NA	NA	-2.14757027382531	-4.71770694049197	NA	-1.29903360715864	-3.74697694049197	NA	-4.96192194049197	NA	NA	NA	NA	-4.00993694049197	NA	NA	NA	-5.21544194049197	NA	NA	-2.42137360715864	NA	-3.25815360715864	NA	NA	NA	NA	NA	-19.9004502738253	-3.73239194049197	NA	-3.27769027382531	NA	NA	NA	-3.51445027382531	NA	NA	-4.94627694049197	-2.68351694049197	-3.65067194049197	-5.35730944049197	NA	NA	NA	-4.18345194049197	NA	NA	NA	NA	-2.29045694049197	NA	NA	-1.53067694049197	NA	NA	NA	NA	NA	-4.01795027382531	NA	NA	NA	NA	NA	-2.58851294049197	-3.84999694049197	-14.734566940492	NA	NA	NA	NA	-3.68853194049197	NA	NA	NA	NA	NA	NA	NA	NA	NA	NA	-3.32919194049197	-3.29363194049197	-3.53632360715864	NA	-2.11655360715864	NA	-2.52004694049197	NA	-1.57270027382531	NA	NA	NA	NA	NA	NA	NA	NA	NA	-7.93995360715864	-5.31577360715864	-3.59284027382531	NA	NA	NA	NA	NA	NA	NA	NA	NA	NA	NA	NA	NA	NA	NA	NA	NA	NA	NA	NA	NA	NA	NA	NA	NA	-66.099293350212	NA	NA	NA	NA	NA	NA	NA	NA	NA	NA	NA	-73.3831200168787	NA	-70.8128200168787	NA	-70.2918566835453	NA	NA	NA	NA	NA	NA	NA	NA	NA	NA	NA	NA	NA	NA	NA	NA	NA	NA	NA	NA	NA	NA	NA	NA	NA	NA	NA	NA	NA	NA	NA	NA	NA	NA	-68.849673350212	NA	NA	NA	NA	NA	NA	NA	NA	-69.547243350212	NA	NA	-70.446913350212	-68.707203350212	NA	NA	NA	NA	NA	-70.455553350212	NA	NA	-70.5969466835453	NA	NA	NA	NA	NA	NA	NA	NA	-71.9346866835453	NA	NA	NA	NA	NA	NA	NA	-75.3715266835453	-89.472093350212	NA	NA	NA	NA	NA	NA	NA	NA	NA	NA	-69.9264966835453	NA	NA	NA	NA	-69.634028350212	NA	NA	NA	NA	-70.274943350212	NA	NA	NA	NA	NA	-70.3509366835453	NA	NA	NA	NA	NA	-70.715903350212	NA	NA	NA	-69.673803350212	NA	NA	NA	NA	-70.5880500168787	NA	NA	NA	NA	NA	NA	NA	NA	NA	NA	NA	NA	NA	NA	NA	NA	NA	NA	NA	NA	NA	-73.7523866835453	NA	NA	NA	NA	-70.0735000168787	NA	NA	NA	-69.334813350212	NA	NA	NA	-69.9013700168787	NA	NA	NA	NA	NA	NA	NA	NA	NA	NA	-70.136078350212	NA	NA	NA	-70.040723350212	NA	NA	NA	NA	-26.4462816815639	-24.9922583482306	-19.2351383482306	-10.0563494190261	NA	-21.3775483482306	-12.2824116908977	NA	NA	NA	-19.8273028076201	NA	8.71834582998648	12.9850291633199	5.34389764276729	3.81915083226286	4.62684695984182	1.40254695984182	-16.9552842211258	12.7238624966531	24.2669958299869	0.713710293180428	NA	-18.8494316815639	-18.7535692528697	-28.5053940148973	-6.14784842624411	NA	-26.0521933231283	-5.78990236788177	-11.624652809235	-20.6487073781966	9.33866249665314	-21.9989980475221	-9.21205481386174	-21.9219816815639	-17.9817783482306	-12.1286298765348	-17.2264218266237	12.1171071336163	NA	NA	-19.8205099053937	NA	1.05239701022499	NA	13.9670291633206	NA	NA	-21.0130083482306	-13.6516958999886	11.2328158299865	-22.0830750148973	-7.00022970682485	-4.75728280923499	-34.9400866564616	10.6505058299865	-11.6305161425683	-4.34589695090456	10.8402058299865	-23.3085116815639	11.1682224966531	NA	10.7294854150432	0.103957003142304	0.400676264359722	-0.181053040158181	-0.338303040158182	-21.2775316815639	8.80694582998647	-0.64194970682485	-16.4806082117155	10.4444358299865	0.61963696509762	0.70723697625608	9.68425582998647	12.6541658299865	-17.5980875544591	-0.680266236976855	12.0983424967509	9.75757583062206	10.6472858299865	11.6101158299865	11.0155524966531	-12.0164961425683	-17.8930783482306	-1.69883199504246	-0.90724303694286	12.0643491633203	11.1728991633567	-11.2247061425683	1.63823199732737	2.98474696085938	-20.8698150148973	0.266026959841819	-2.42125304013443	-22.9663916815639	NA	NA	NA	NA	NA	NA	16.160129163321	-4.95757637348173	-25.5806030401582	-6.66802146331601	1.23593195984869	NA	NA	-17.2577208877925	-10.8779961425683	-5.52771675249669	-18.8418058647854	NA	-19.2349862849063	-20.6061450148973	-29.7113494759017	11.1372190723195	-18.4060299897949	-18.2469189781106	NA	NA	-26.4960716564616	-6.47930633507006	-21.7182350148973	-5.64856152981709	12.6133858300136	6.7319739278309	-11.828312809235	NA	-13.1782131282957	-21.2754750148973	-5.39132674151666	-17.6033274250936	-11.5410797107132	-0.696816012052028	-12.5270525794022	-1.02399304013204	-1.60069661024978	11.0699231058722	-6.4453076750174	11.0799324966531	NA	1.01821675757469	11.5635169729803	-18.2659833889843	-17.8144848837793	NA	-5.0297050778158	1.25391362650849	-10.8736983018415	NA	10.0193891633198	-21.4809766285371	-0.266852502385159	-13.490272809235	NA	10.6550458299865	9.79046095018502	NA	NA	-11.0135640228166	-16.9037875544591	-0.436402774521638	10.0103224966531	NA	-21.1204650148973	14.2932291635323	NA	NA	-18.2097908877925	-17.8450442211258	-19.7177272861065	11.2308325775335	-19.9808250148973	0.335864177756255	NA	-11.9217481674866	-21.1423650148973	-20.8202254387292	11.7160158299865	-1.40489636890497	-6.66653675697388	0.799097018740046	11.299542496717	-42.8623283482306	-4.26344675697388	-20.3596667035575	10.0213491633199	10.1074524967291	9.98327916339837	NA	NA	13.3723624966576	0.290220293175151	10.9795758300573	-1.25231970682485	-5.47428476605551	-20.6365783482306	10.862115887798	12.0781424966539
[truncated: 20,452,324 more chars]
