# Supplementary material for: Searching ChIP-seq genomic islands for combinatorial regulatory codes in mouse embryonic stem cells
Source: BMC Genomics. 2011 Oct 20;12:515. doi: 10.1186/1471-2164-12-515 (PMC3265564; doi:10.1186/1471-2164-12-515)
Supplement: Additional file 9 — Feature scores for the uniformly-high cluster (c). This table contains third 1/3 of feature scores (in log scale) for the uniformly-high cluster. [file 1471-2164-12-515-S9.TGZ › suppl_table_6_Feature_scores_cluster_1c.txt]

71846	1	3.20603562460554	0.193706032260898	3.6286482742034	2.36421866213805	2.83589609257252	-2.1358532526505	-18.691028241944	1.19450650482111	-135.120289850945	-6.21023991698882	-0.865442914926901	-0.973848875903094	-11.4687271060633	-5.87735068526087	-12.8417144121869	2.95704279768448	3.58599869149479	5.64634752286527	-6.66080695406765	-3.67570480418758	3.34263919552187	-7.75206393819643	5.88423100498777	0.886440581280685	11.6124790304712	8.61445683927606	7.51320089369168	-5.95720425177546	0.968270780801677	4.40625413764176	2.29550424949213	3.62590711450333	14.2554003223986	6.9341088128704	7.8456310713346	-2.34996061375675	-7.17983671148392	-7.49278773060512	1.03364204822099	7.17923371569186	4.59548545789088	-15.9685977407088	5.16495056907128	3.63693847781017	2.002198127514	5.09102000629756	5.40665129021067	-2.60573234421315	-12.3626121544729	4.5736883888925	5.27046165971796	1.67170036200169	3.38962630289344	-9.03826653121827	5.51470364540848	-21.1200806198878	4.87077965855823	8.17456646293114	5.40236783523095	-7.84166286391946	-1.11642179494645	1.98559089508333	-13.4707999131968	8.43802446568569	2.83324904956776	-3.13378971841945	12.2940377249815	-0.714534067748297	7.73580106664494	6.97312920185533	2.46495784460318	7.950276654044	-15.2030230119801	8.25113909539423	2.89433518257523	8.40064364652117	2.85738778857194	1.79330022757426	3.89705373753331	3.04167031182054	4.25380018965835	1.54443021717788	5.28896210151641	4.18834170247294	2.68343212657469	-0.250392429618499	2.72344831416352	-0.416034170984426	0.944551473346797	-13.4823492116846	3.59795986754772	1.52346822458326	4.52565727832082	5.12088438552098	7.52357606791278	7.95434000090415	4.24015234629233	6.136819589918	-14.2651380336009	3.75693651190152	6.17752690731466	2.39258020012573	4.55313773878445	-3.07795624951211	3.28670545160819	3.90392067913527	3.06170093261629	6.39315713737848	-9.7708527091559	5.06128103520733	3.52618014131715	12.588848977344	6.28950001954235	10.3857537205934	-33.6153	10.0365497012948	2.10702288398162	-24.3147390219464	-21.8641868119782	2.87931597728267	5.26321195888927	5.39442129905289	-17.765183578319	7.96187007283192	-5.42741233755552	2.31085851436326	7.95995293485785	-9.01736429830945	1.55093962622784	-18.4513566073268	10.878984023601	3.01671522357829	-16.3989400466998	2.61298000000002	9.10123052661215	-1.02649476688027	6.86273650465266	-12.594076712681	7.75052240521136	9.56287406783765	-1.69122454081495	8.90920530757057	3.68766189618632	3.00872236375947	1.98199141262599	-10.8694605262114	-12.9704001300333	6.11006305357775	3.00262630572323	5.39062116250085	5.03621062675338	2.45783895290054	3.12691730496425	-17.7000156374352	1.43175102000613	3.61665773753241	4.59948001618791	5.85269943179589	2.48100864222241	1.96552335491421	8.83834797818952	1.58920000484974	-0.278352070770561	2.82048455249674	-9.72317952983608	-10.7309486954792	-7.33905789917161	3.5360124940861	1.0056204472512	4.02688812797269	4.91679693310908	4.62204922934836	3.90714954300196	-5.01679988571249	4.83053088864234	3.82901000658141	6.80332115714155	5.13880003016706	-11.2750120079407	-12.1076893387077	7.55019750745197	0.614368107005014	3.83914473858517	8.40971745468602	3.68599696379506	-6.55964565273715	2.8147448961633	-13.0774971782249	5.77529226836308	7.75487027709205	4.42629548569511	7.51732209221835	8.07724423472093	9.11959381075893	7.9700622578441	4.9537286677859	8.82386453021543	5.80071370245974	-11.3616092475899	5.74032586645645	0.342431289200459	5.43939571924007	6.23618296143437	3.88926834359113	3.50431600947892	5.695232235434	7.95041350957188	9.00769610800419	3.12849810335321	5.96816847018949	2.56767002793763	-23.199560157576	2.78417803219274	8.96685442975486	-7.13896558949908	-13.0074762777429	-9.16916192884737	7.19881150500598	7.33560336095836	9.65554116463734	-2.3422331617108	0.200670396489129	6.36453787874263	-13.6168714048152	8.74930465455032	5.14723480828616	12.9649372735718	11.6841851666061	12.2763817404705	-2.6924617948326	4.54700791871679	8.9922115911343	6.68569542185548	7.60304682503826	17.98324162434	10.5833152894453	8.91554360511497	-3.80291599306349	-6.06273508399955	-3.59949574648731	5.22338086359007	10.2588942728422	8.2788588080931	-11.6953676740325	8.96775139847679	7.44402758295668	2.84433650207452	9.40368509691693	9.49268362069281	1.71131369961456	-9.9847482278866	8.4318639764802	8.92891803897054	5.2990180063822	-5.39187461512022	-5.99253651735288	9.7750750945046	-26.0126883890541	9.16163407100023	12.5566054218537	9.1632707107017	-11.0116077083846	3.21723748338159	6.14048582344678	-27.1814804311204	11.4480222888497	6.64697531979405	1.61972861766619	15.3670322752473	3.25664737708437	10.7740953208466	10.0084579027863	6.72702798258209	10.3050774220188	-12.9921520105488	11.274656042272	6.77476219365716	11.4401583043567	6.26930946149841	6.12486515809627	8.65506211139432	7.75985165692797	9.00827041650756	5.11124839978931	9.56030975387281	8.6169202107235	4.08477586873022	-6.90950358769351	5.98595851454592	3.21532176617201	-0.210811327323871	-10.5353613364329	8.08921756261729	6.23238900591577	8.83741282391467	9.38104509320433	10.641205965114	10.9649722741944	8.01541861544826	10.3340618593062	-9.70447068013343	7.48667373999924	10.2220351558737	7.18619992074167	8.86166833923739	-5.04882983395177	7.58178059953705	7.77471826077649	7.82478181336032	9.46060114820969	-8.17912490700595	9.45132718884687	7.81818543765403	12.8660422951054	10.1611414101784	9.60057894028094	-31.285514907006	14.2258575303702	5.99458240131597	-21.2253449577128	-32.8157818832193	6.8691751962768	9.43676113709114	9.5861583530383	-15.1895544535617	11.0821330713661	-9.47166162398472	3.75779533381449	11.3047150652436	-5.70851876893239	5.04441810076423	-14.5041379463515	13.3078039034049	-3.50832945889405	-12.6030270610808	7.45936156560504	12.2469136356383	3.03388468830174	9.91075929680181	-8.51600526147412	10.8088422940467	12.556013584282	2.63976447973253	12.0373737112094	7.42189141038122	7.86909016155868	6.01825480693905	-7.68453914489482	-9.13079431619714	9.40864226960639	7.83419167156005	9.13180150031513	9.32579518267458	7.1485706544979	7.00649599063829	-19.498994045598	5.79295608463516	8.35220827577918	8.44302140152229	9.49327026004056	7.33085633384485	6.79662164813516	11.0783801264705	-20.3453596012733	-6.95023760748536	6.35898630708104	-5.80848801791126	-6.71658182176157	-3.45721700147708	8.29016109033348	5.04461594500096	8.30621759949717	8.8854110488072	7.42623209436574	6.94140696948684	-18.208510243282	8.63371142462985	8.6003915670268	10.3242487910694	9.45746511362265	-7.59735754968077	-7.92126109353279	11.3991715352226	-65.692108072455	7.60968387209508	11.4013411397779	7.97764542193204	-2.96802203579239	5.67521287415916	-8.82622294605191	8.9048914800393	10.7791607080765	9.24076243429944	10.6899782815151	11.1414122018454	11.4295778812261	11.0512716380339	8.32717709865664	11.8529237682759	9.55985726978831	-7.75349208735266	9.4711271531526	3.38432733452425	9.77138199742467	10.5200148178079	7.65321351483781	8.22748503725629	9.32175409658762	11.0630950710036	12.0187300028156	6.75004794809336	10.1656136081069	6.12198794694333	-18.932815184499	6.11037102149311	12.0492098528282	-13.7202984583202	-15.5380347252712	-12.5245681288638	5.26804070561954	5.50277504199243	8.07264522424752	-5.01214995077421	-28.2839930079454	0.891173491955472	-5.5781310013909	5.64477883592912	3.70121471482475	0.260280488777932	6.76845150977576	10.0128494918207	-4.04583361881558	3.2528811427517	6.72867937119072	5.23056175796	4.19485670712665	0.79217465119911	9.25918509299977	7.70085413149407	0.668139137273023	-8.37673935026178	-5.00953844168598	2.34874873277207	4.38421260114616	5.88447940735918	-13.828731020922	0.0461032310346506	-7.65672526826943	-3.67692417116046	8.18816245515553	8.27710260513317	0.254206241325084	-12.689664907006	-2.77891627422404	7.63183281956625	4.0018854403604	-0.372401415214166	-8.21919544450095	8.55961833289644	-26.4963916728371	7.61022955507354	11.1136351154301	7.59768511316835	-32.909684907006	-11.4131386810818	4.52523730511408	-10.9591505948662	4.06911025884262	-19.4761754226638	-0.611799278668554	-6.57882004399224	1.00933599063337	5.07954000886359	4.71951935746154	5.49286880991269	5.29560306367157	-14.4056535734422	6.41111244324867	3.65723175790404	3.32705499630686	4.06101769278222	-11.7140744468971	6.38218939160712	5.49631942237229	6.72905289149051	3.8141153565879	8.337619507714	6.56209534560311	-11.13248871505	2.75711062334001	3.80787572717325	2.25306252055957	3.23243593046746	-20.0188556527297	5.99712570563445	3.97605554208397	7.47324931880743	8.1655224533585	7.46971246212428	-10.9671333698343	4.05832648103877	8.89049248871779	-11.7597272850473	4.30933438811318	6.98493567037925	4.89476953739179	7.64631988117648	-0.960894915971321	1.84493117676291	3.0706884394639	5.56124944962391	3.80425451299862	-128.33510845832	8.00957946647561	6.36305175789804	-2.47608567815662	-10.181383229899	-15.1145115944702	NA	11.2424495366533	2.39735146845497	-31.5780512160149	-34.0647079332957	5.16645047502049	7.997176159385	8.17746028446258	-15.5516315348797	5.1231694555092	-3.36061856037282	0.901387975500867	10.0431540665148	-7.82134870144666	3.96345431943521	-15.9138907420743	8.10906329979895	5.25054475626507	-13.1579917308009	5.19582935746157	-7.43341405023586	-0.385406448028334	4.8499529328569	-9.59521756227658	-1.44816841022333	5.6673739684821	1.11221349332864	8.9983063282404	2.33781469243902	5.58664924695743	4.66517326685651	-9.57601226480275	-11.1411287221569	6.73981612623471	5.57092065781951	-0.41961885549703	8.11027249514932	4.90320264286557	5.60337573658276	-15.1274130793899	4.33782226062288	6.24877724433313	-11.2010252935808	6.64915936914106	5.09788453849255	4.53935944591318	5.09566950030597	4.60313227355851	2.57147960707898	4.90441896941	-7.21853062127455	-7.79546680302984	-19.8055503812968	6.01817829447523	3.37258194160996	7.09050246840255	6.69920467348229	5.97166512062643	2.40075110852795	-14.0014953426756	-9.30758020403494	6.33685936784068	8.27676743079357	8.2419424658018	-11.3524470233348	-9.81649744992016	7.89507232908464	0.292628942692625	2.62610409984302	-12.1304741618526	6.52441091204326	-4.26516173276818	4.38726979422549	-10.8393651582337	-9.70577885373367	5.19506935749252	6.97723213459136	7.79848063073953	5.30365938553481	4.7266951383755	4.54604208035029	7.11090566847838	6.5392793896449	8.28493210702471	-9.05062344168885	3.99857629410978	-1.07511938753828	8.54700645764607	9.30303245711728	2.34384356841643	5.96744298220024	8.09333925545704	8.12327356735861	5.96797948459183	5.45291521467299	8.94345136089278	4.82485516285141	-20.19294727003	4.23342627394248	6.93343937032392	-8.935943350212	-15.1664139705514	-12.3151956121047	5.39388294339851	5.50532520943804	8.6593943439022	-3.98555292748541	-1.2176757271993	6.94679238726352	-15.3761656711334	7.14760150059977	3.54667946532599	13.597871159728	12.276886159862	10.4978225421973	-4.53628168233015	-15.8544210944314	7.2136524486577	4.81879664991584	6.10694120038211	16.5648954746016	5.53948527391315	8.35001468973083	-9.95959113524984	-8.00584815738874	-4.53525554520688	3.62516565997719	10.8544334712067	6.48201358630376	-13.7831669512681	7.54940527518797	6.02520696663403	1.04737722714172	8.83858961967683	8.9275296799968	-0.155441909643775	-12.3180926703175	7.00838746112382	-7.6604333027144	-11.5051643833037	-8.1603980068431	-8.90974265101653	9.2099796194139	-67.1855512777602	7.38368844381558	10.689706649788	5.92000664983636	-30.0980493094769	1.42027771376846	4.71280168557792	-31.8440310563567	12.0675761632695	5.22108202157966	-0.118136529464858	15.9865861598745	1.4770097137646	11.3638090159376	10.5828820909656	6.13950140060424	10.9078561597606	-13.4315322256099	11.8633999137208	5.28539156507173	12.0422376204093	4.93995821719873	4.32790670378957	6.87633340725261	5.98129248163583	7.22942689401315	-11.3694322585131	8.97051045241914	6.88710374254027	2.28781724459601	-7.80728521706628	4.60683275925305	2.27949559054962	-11.9407366380612	-20.7767242334558	6.29645791319663	4.45370352996628	8.10688396166277	8.81594961828345	11.1574293367946	11.5845261597909	6.52629527697661	9.64352279314492	-11.6324823119959	5.91010633222161	8.67509274837804	5.40713911116673	8.28420952905406	-5.87383171987501	5.78480949789759	6.36883447370287	6.04622250295164	10.0667846207433	NA	8.63888240704003	5.95128665019556	13.4989761597265	8.7427952814638	10.2312828263973	NA	12.6482246302731	4.49360118602891	-22.6479266662821	-18.817076017143	5.77500951929997	8.7473869006969	8.91477541470583	-26.0307615326931	11.601447682284	-12.3159229880422	2.4720824078067	10.7124921679674	-7.23658985780032	-37.2228261225202	-15.4397096667916	13.1002292324081	-5.45703614531101	-13.8434227531583	5.68080243772345	12.7333411811335	1.23687928151954	10.4734728154576	-9.19880406096293	11.4283961635004	13.1728342344094	0.777248977086834	12.5377903488511	6.00354529853486	6.0901869528299	3.8701366497992	-9.21315541904487	-11.0925521983258	7.76454789496982	6.05563252466731	7.71345546465475	8.76069964724596	5.36871451620936	6.07073291538024	-21.6035318652409	3.92605742986176	6.56178098235603	7.02467527890099	7.88730165003432	5.57977518447986	5.01806254769723	11.6830544643837	-14.3544068307067	-9.38181058677804	4.49475441403601	-6.7442477074809	-7.37354379601518	-4.87556456023905	6.5273823885892	3.19022283680672	7.74101164192116	7.05322227890205	5.56200000401243	7.44051939035456	-20.255864436068	7.21536530623907	6.82183244036967	8.74008535014389	8.89236962635682	-10.9808996398802	-9.8663938539179	9.94509870050717	-42.1224966559186	6.19093628557959	12.020276755254	6.11074664988013	-15.6376021568268	-7.7254879223154	-10.8510583780853	7.47434429322628	11.3176468038478	7.46220496695965	11.1205108194526	11.7091406800907	12.0520461597536	11.6649326902502	7.74433743805956	12.4284738589379	7.67325821252637	-35.4489037404177	8.06080143547787	3.9908741598509	9.19554958895778	9.95388569147466	6.24612719551585	6.44814630521822	8.69995649544677	11.5259837661246	12.5930708859215	-11.2494802929104	9.5787183669423	-12.2244617261932	-21.0153411839249	4.0623484305324	12.5420920516695	-124.29258299098	-15.6443954226638	-12.659677196669	5.35244726347479	5.56440901507425	8.20250246392854	-4.94904208645726	-28.1920685801433	5.59921869710636	-15.6924822717293	-7.17767646071004	3.57478242125157	12.2600731776489	10.9473805180621	10.0759574445129	-4.07215246314083	-3.24502956897005	6.91838761206942	5.33452227361651	4.12820320051841	0.683037921228975	-75.5975954226638	7.86890820600046	-0.0191947488457443	-8.48324625862262	-20.53646715505	2.33307754984637	9.52774731123894	5.85930251375759	-13.9308874671878	-11.8508715371048	-8.00093068745247	4.20923461876013	8.35671653910306	8.52408553872769	0.358162273554077	-12.7960254226638	-6.88135906681739	-8.35704767901143	-11.152481499961	5.58098514392222	-8.45775743860955	8.72813447695862	-128.37004089561	7.64743243063862	11.2109636745222	-9.92269672507292	-32.0037734619785	-11.7498680247346	4.06545227355399	-31.0816234619785	10.7223573038711	-19.375114907006	-0.543311690313681	14.6615184268165	1.33872249015468	10.0225317330829	9.23859870826161	5.6582120338497	9.58053638051157	-15.1579475466417	10.5290483066552	3.76119227355855	10.7000876169838	-9.37411001119879	-11.9543608274535	6.44529735914548	5.55942738575221	6.79212733270405	-11.4552995002933	8.50451035051987	6.65003007224085	4.83032466076391	2.06977086794005	-9.08251275246588	0.546847826266942	2.54315560191656	-20.5827880042989	6.07347753472218	4.0318362976487	7.65809698002267	8.3340765380216	9.8753222932082	10.2386584267683	-12.4998075466417	9.05904656409655	-11.8418444051416	-8.5101257366912	6.95307809781484	4.95787745027653	7.81183636092958	-6.56940734271561	-7.41792649663126	1.5420947334819	5.62435740433007	8.7409490999189	NA	8.16432057212096	6.46701227355554	12.1611753141037	-10.2881883911325	8.88920175968777	NA	11.3055574816937	2.46412599871893	-31.6618127792948	-33.4346745781463	-8.6497663030266	8.16365934010236	8.34599663588462	-15.3530935232325	10.2758249558372	-11.7111514750135	-4.72989101719127	10.211088208698	-7.17454340887319	1.63827509299404	-22.8614074750221	11.5970670302246	-5.64280472720163	-13.3979617254226	5.25893732961529	11.3833750977955	-11.4758830377581	9.13116283371196	-9.94168979889779	10.0984284335532	11.821799349308	1.21612713921508	11.2625239258287	1.65046858543428	5.64965776413175	4.42387017074997	-9.6820663651728	-11.2295230138015	6.80659075093043	5.63376744071227	-8.49594979889779	8.27882656901056	4.93234118368049	-8.65414042036379	-21.2442471670892	4.44178263881085	6.32295048984094	-11.441821591436	6.71226733822873	5.10914745527513	4.59619743579153	10.3519499333859	3.91578509299938	1.77155648351891	5.00884605139162	-24.9908120893304	-8.14019002864847	-20.1152366351864	6.05121772632414	3.47654239328521	7.25905654701158	6.62862233601962	6.07609229247288	6.1050678635302	-20.0618596868157	-9.54614150083643	6.39996733523221	7.17698642491832	8.41049654721759	-11.4588229651443	-9.93538799062709	7.85023609346504	-0.396651573672621	1.9333016618896	10.6678484264263	6.62647227378394	-16.092327755623	-8.46594166005324	-10.8894370581614	-10.0150384874342	9.962641104872	7.0403391752908	9.87701806660498	10.3728579854265	10.7245450930834	10.3744247742838	7.22814296989894	11.0820009819849	7.17206701651302	-23.1714082829957	-6.60940773118169	2.66017309333146	8.71392582562912	9.47158654087757	-13.4174940243494	5.98337745675201	8.24994666554935	10.2297847565583	11.2393678542597	-10.727129887192	9.14850947035978	-11.8905325176118	-20.7140028336394	3.78308374207827	11.1866293268722	-9.30360022315127	-3.14632205667885	-12.0600567681475	5.68001470518413	5.72117447858705	7.58806906761439	-3.70095117185755	-1.23448946598347	6.17862562062134	-15.3909909635157	7.13633407122543	2.77577571034826	12.8043015992886	11.4996219923696	10.9539359917947	-4.76360711528343	-2.64697595636413	7.66976591366403	4.53561312205692	6.22319878844232	16.5479955406002	5.61389942085664	-8.11563917794926	0.583995558701509	-7.75461139831999	-19.8073501459381	3.83421706687925	10.0827006699766	6.67978365256615	-14.0353918603859	7.5325052760351	6.01010977525596	0.681740922979691	-12.5465052756994	-0.340241328867633	-0.438943742224843	-12.066778242004	6.98813276323995	-1.1387562038039	-11.8416211378768	1.4451905352628	-6.7175571233003	-1.15933435079779	-26.5392106425385	6.94838578116377	10.4287167511507	5.51174154180037	-5.7459523566296	1.01202150878046	3.54519931096676	-27.8637269489939	11.2908751146506	5.19883698619575	0.279565902949995	15.2092427194535	1.92679015289789	10.5937836675766	9.81667640894783	1.82419374629021	10.1217277109457	-13.6663402218938	11.0878400500629	5.23760961612868	11.2679209501412	3.4615943105853	3.91964164999669	7.32715001223088	6.43740592179603	7.67668010930408	-11.708616504692	4.01451565708078	7.06445531362236	1.88096149907039	2.67294140248617	3.27814622453081	1.15121127576134	3.17203106618509	-11.2210922590853	6.66059020374629	4.91026793525285	5.99759984048204	-5.09787842356589	10.3309033444526	10.807153344362	6.52113270999028	7.29187722782572	-12.0123703699002	5.89320578801739	8.80829864747012	5.84749011377195	3.04322357713854	0.216965153334043	5.37679502256517	6.34388376663731	6.50233608982171	9.28971494713376	-7.29572283631872	6.96343590291383	5.66800457772733	12.7054036012241	8.72589528412385	9.44041001073048	NA	12.8471220530765	4.58719800252495	-22.6588540994095	-20.7433173060073	3.29251465637254	6.42600679154267	6.41214267654865	-27.4783454481152	10.8439458592357	-2.17855596223256	3.32130501318698	6.78848361996456	-7.25525767230823	2.24146332109321	-20.5295549780449	12.5116472185477	-5.83830253565027	-13.5462968172697	6.13691590279973	11.9799834181763	0.829622477008697	9.7096978713394	-10.3481494547372	10.6510414776314	12.3947215361779	0.49054369390725	11.703253582041	6.0102847864891	6.53568700555981	3.78693815296747	-8.96487615203121	-11.4696336704598	8.04614858411347	6.5120779548591	7.69752870536308	1.91519575651822	5.82216470636745	-7.9369265733813	-21.0807043043417	3.64277577534293	6.94795039837845	7.00777528111895	8.12332402913601	5.98712594532164	5.48214999029523	10.9021800998304	4.51897175789859	2.37474124244392	4.21000624630817	-24.2735975260275	-8.43953487356374	-4.89246457944148	6.93993397613145	3.05605471563699	-1.58363981785697	7.49300496920683	5.27725126319407	6.72894380506125	-2.8991684204365	7.19851270022139	7.27794590496114	8.54745002650114	-9.48988079221304	-10.7295864195117	-10.2470220752002	9.8808691345979	0.201401757896166	6.21238368206141	11.2429309908939	5.83079515306094	-15.2886884973715	-4.61184448433376	-11.2328709536664	7.45736472879441	10.5571778642328	7.91834289540204	10.2840213109806	10.9427608954569	11.2656923696074	10.8879029757744	2.28420603846007	11.6619849481687	1.37171552688846	-22.5682264607539	8.01563730342468	3.21352015792816	4.13812621166252	2.71184202292196	6.19961602513443	6.87965679145164	4.62559103096108	10.7027035842916	11.8251365297052	-4.42684529824446	4.42564022415961	-11.9703576450346	-20.7540948211895	4.46108941815568	11.7915884520243	-9.03265472720163	-33.484244907006	-190.489488755997	-21.6948454226638	-4.7629568829686	-3.72630859037304	-5.13560845832016	-1.49592872431981	-14.4105154226308	-16.575048442676	6.85594699214515	-10.8594078752633	-15.9745284583202	-12.1006379191469	-5.99859026898665	-15.6894073226173	-43.3833847272016	-12.3029547272016	-4.56065542266378	5.62230175259205	16.2866415476893	5.26123154229583	-8.40079845832016	-62.9242284583202	-151.047144907006	-45.641644907006	2.80415154167984	-13.3106123509177	5.48054738268765	-14.4496684001948	7.27115154167984	5.74695219909685	0.95066563100876	-12.8407990900096	-3.57926785105811	-6.40887372714554	-192.92068708933	6.73234635628337	-8.86704274822218	-12.1452217246774	-9.23202281410047	-6.78230472720163	-12.533641714563	-37.8030749070059	4.90739527710524	-147.396714907006	5.82329527279837	-5.61723300745837	1.32357314056046	2.44262237507104	-11.4369584583197	-8.57142976818475	4.94609950559204	-24.8930970641628	-6.44778934384774	NA	-11.3713092965457	-62.5095384583202	-5.62522689622109	-16.4510484583202	-14.1971662785468	-8.7555415355619	4.86783154167984	5.80041245142763	3.77531820163043	4.23119527279837	2.08332694455674	-11.4617984583202	2.95385527790139	-11.9202713117208	-9.79295916408722	5.20395154514131	2.1922796530768	-9.04323444206308	3.59182895434527	-12.1526884583202	-13.8187309583202	-11.1171167267462	2.33598375726283	-8.74336115528632	-10.5751622080437	-4.96909542266378	-11.3079698704773	-11.081681346217	6.24807225205706	7.0418259102753	-12.1446130276237	5.63185196621688	8.08122169784903	1.69942634413971	-11.8120047271427	-7.09125421744074	5.68809527279837	6.05723164822824	-9.22200472719262	-12.4928608275147	NA	-16.4776284583202	-16.5409784583202	-16.7851328175065	8.46454154168029	-16.6399378900062	NA	11.8621415428231	3.99312341880494	-22.9390297720369	-149.04315845832	3.604055299031	6.14861154167984	6.15045203946704	-135.85641845832	6.8869482195319	-12.8918291388092	1.77741417653796	6.52685154254283	-9.74605840746107	-11.0233047272016	-20.4723358162805	11.1413417405869	-5.96197302094246	-65.0586684583202	NA	8.6076415864644	1.14016834354237	1.1183262324926	-10.4233154226638	-9.2002820934345	1.12871527279837	-1.9230069304241	-3.41962452406636	5.72529155723358	2.00397052372573	-21.4402754226638	-20.1236554226638	-11.576741776018	6.60100161983157	-10.7048484583202	7.43520161615672	-4.42529826343296	2.10297023889003	-33.4915015736726	-15.6066216634312	-12.2051834524129	-125.168658242104	6.74642154168238	6.9591232083465	-11.0969584923699	-15.0618351249868	-10.7576044521558	-123.628798242097	-9.78939585749823	-11.1764684583202	NA	-8.57521590899641	-5.15381836994391	2.71446026702024	1.51197199968268	-1.94550761361718	2.14897531186097	-12.7343868891925	-138.356018365119	-2.77037721344318	6.93718153211542	-13.742826848995	8.22852873078326	-64.0466084583202	-62.2695284583202	-10.3727319978544	9.56452537250665	-20.0059967916535	5.91281403766283	2.21224530102574	-16.2767484583202	-17.5695047272002	-4.48566783766037	-11.3530784583202	7.18650108789124	6.10337655933532	-2.48010321023243	5.87171154894533	5.87804657143736	-13.9355024583202	-3.7074380630758	-11.7787747402388	-20.018113765363	-4.2116279845762	-36.0645662795885	7.75655289329177	-8.02842537404726	-10.7485247272008	2.10654070919271	5.93802154168695	3.18126755877372	-3.68423523585683	-9.07827694706739	6.69737655256683	-4.2985182674214	-3.23166296756569	-15.2929384583202	-21.1185154226638	-10.7010902095876	7.77856342366488	-122.572358060535	-50.5145584583202	-36.7634275466417	NA	NA	-109.930724727202	-113.737804170014	NA	NA	NA	NA	-10.5826182421038	NA	-102.040784170014	-6.05972824210383	-15.4321265754372	NA	-11.8055782421038	NA	-9.56009157543717	-2.20742824210383	NA	NA	NA	NA	-42.7541275466417	NA	-110.930994727202	-43.7447567916535	NA	-45.3844034583202	-102.120884170014	-104.211815422664	NA	NA	-119.257184727202	-35.4398475466417	-108.117394727202	-102.264774170014	-100.425204170014	-10.3325182421038	-6.28492824210383	-14.5843182421038	-106.21453081831	-29.8681567668284	NA	-106.594804727202	-11.0957682421038	-10.0207982421038	NA	-50.4263184583202	NA	-46.9203584583202	-110.344355170014	-6.01172824210384	NA	NA	-47.1763084583202	-107.382095422664	NA	NA	NA	-100.830074170014	NA	-31.5968144493654	-108.149304727202	-102.715704170014	NA	-102.034734170014	-44.6322484583202	-10.5470682421038	NA	-10.3673282421038	NA	-32.8041091364401	-32.5563675466417	NA	-10.6197982421038	NA	-8.27792824210384	-10.3809782421038	NA	-11.1555582421038	-10.8869982421038	-45.2417584583202	-43.3032584583202	-46.2529584583202	-10.5098182421038	-8.39772824210383	NA	-11.3146282421038	-31.1446575466417	-43.2560584583202	-10.4829782421038	-8.72462824210383	-34.6121275466417	NA	NA	-26.9401575466417	NA	-109.662414727202	NA	NA	NA	NA	-40.0848115754372	NA	-31.9754837130669	NA	NA	-33.8928075466417	-108.626224727202	-102.201844170014	-113.744754727202	NA	-58.5563384583202	-10.5259282421038	NA	-9.95499657543717	NA	-110.318474727202	-33.2770575466417	-45.5066384583202	-11.8798482421038	-46.3284884583202	NA	NA	NA	NA	NA	NA	NA	NA	-101.972154170014	-103.313454170014	NA	NA	-31.5578944670503	-45.2286584583202	-10.5780482421038	NA	-34.0779375466417	-33.2899575466417	NA	NA	NA	NA	-33.3853375466417	-10.5475682421038	-100.974224170014	-10.0597382421038	NA	NA	-111.155044727202	-107.800127503347	NA	NA	NA	NA	NA	NA	NA	-112.919476655944	-32.1577975466417	-103.135504727202	-110.422104727202	NA	-101.275485541048	NA	-49.8154184583202	NA	NA	-103.389924170014	-17.0721282421038	NA	-33.3435775466417	-31.8656675466417	-11.2517682421038	-29.7433570580903	NA	-10.9634682421038	-101.145539170014	NA	NA	NA	-102.536004170014	-55.7592575466417	NA	-31.1752575461812	-10.2511482421038	NA	-101.079265422664	-9.68314824210384	NA	NA	NA	-98.9524041700135	NA	-102.199165422664	NA	-12.5707932421038	NA	-121.122439018003	-153.845945489787	-14.6447226698113	-134.770369557607	-125.266001938511	8.89832817126393	-87.8026894753603	-177.723794727202	-177.825844727202	NA	-132.504775016879	-132.932603310185	-13.7799626703847	-10.8232426703847	-145.450262156491	-137.843111938511	-156.213865489825	-13.8224826703847	-133.051044727202	-14.2128193370514	-139.392395489825	NA	8.83818483793059	-76.8018761420505	-15.7846876703847	-41.9148433120954	-153.04025440752	-109.48224239829	-133.860881683545	-16.5457126703847	-12.2728560027298	-54.3138927955149	-103.373417562277	9.32262650459988	9.41156650557221	-117.80843239829	-34.6005643672757	-106.66864239829	-100.803556262698	-53.0499327955148	-54.5597827955148	-8.86464267038474	9.69401650459726	-78.3093594753815	-29.0288743672757	-146.334895489825	-105.146052345042	-109.29927239829	-133.695003298182	-76.7299494753838	-152.178402156491	NA	-102.185746262667	-2.50341349371421	-8.76734267038474	-126.688501938511	-149.008485489825	-109.224779832736	6.61492650459726	-13.2538093370514	-15.5648326703847	-12.5685626703847	-52.7462127955149	-12.5459426703847	-11.4948926660761	-12.3762793370514	-101.254486262662	-125.7148934618	-13.2102426703847	-14.4269326703847	9.44515650459726	NA	-33.474943350212	-11.4546893370514	-11.4128726691979	-31.7170843672757	-12.3873710037181	-32.420663350212	-12.0892526703847	-13.4697726703847	8.51180650558377	9.29998650459726	8.60417650459726	-77.4772794753838	-12.9066926703847	10.0249565048165	-33.627983350212	-155.428564727202	-54.3049227955149	-149.150879618229	8.76358650511086	-9.67114266929162	-10.4672426703847	-102.021357562171	-12.4490126703847	-33.7728443672757	NA	8.99661650459726	-26.1008743672757	-173.864189727202	-55.3074527950135	-17.7330826703847	NA	-164.615088060535	-18.1627926703847	-203.355604727202	-159.6696547167	-31.1362043672757	9.12803650459726	9.31190650459726	-33.0535243669078	-107.17747239829	-100.740626262698	-112.296002397838	11.1803648380454	-72.0561394753838	-31.857303350212	-88.5958094753838	-76.6617694753838	-48.8642127955149	-13.8048826703847	-32.4372743672757	-12.2454526703847	NA	-13.9818610037181	NA	-12.4938226703847	6.55266650521009	-46.7678127955149	10.1263065045973	-13.0586710037181	-13.4859076703847	-33.5320783499129	-100.510936262698	-55.1167727955149	-148.789298823026	-76.6283894753838	-30.7186243672757	9.24473650459726	-13.2710693370514	-133.506552618845	-33.2386543669717	-32.4506743668152	-173.071054727202	-11.8715260037181	-12.2797443370514	-77.4800694753838	-31.5591168500905	-101.275316262673	-99.5130062626977	-12.3731243370514	-32.740193350212	-150.789573350212	-12.7835726703847	-106.338976262698	-12.4844726703847	-12.8692226703847	8.22496650459726	-12.6723260037181	-124.129361938505	-81.2040394753838	NA	-9.95304267038474	-13.0049026592546	-8.58984267038474	9.376406505047	-148.400495489825	-99.814269103246	-158.975750642538	-73.9965544753838	-12.0167126703847	-12.7768226703847	-101.928706262698	-19.7256626703847	-54.1719927955149	-32.5042943672757	-11.6668559998073	-149.619075489777	-11.4248826447468	8.88622817126393	-12.7304026703847	-12.8438126703847	-13.3972926703847	8.19012650459726	-11.3831860037181	8.13632650459726	-54.9199743672757	-124.124891938251	-30.3359743672757	9.67554650459726	10.4374965045973	-13.8268026703847	-76.3146994753838	9.1619231714388	8.87570650459726	-12.0730093370514	-13.0105426672719	10.0516565048253	-12.2974726703847	-150.395835489825	-13.5348510037181	-11.8991193370514	-139.601689850945	NA	NA	NA	-126.871139850945	NA	NA	NA	NA	NA	NA	NA	NA	NA	NA	-139.448249850945	NA	NA	NA	NA	NA	NA	NA	NA	NA	NA	NA	NA	NA	NA	NA	NA	NA	NA	NA	NA	NA	NA	NA	NA	NA	NA	NA	NA	NA	NA	-123.499489850945	NA	NA	NA	NA	NA	-128.006429850945	NA	NA	-128.295073184278	NA	NA	-128.878999850945	NA	-129.917189850945	NA	NA	-126.610249850945	NA	NA	-126.926009850945	-127.320439850945	NA	NA	-125.822959850945	NA	NA	NA	NA	NA	NA	NA	NA	NA	NA	NA	NA	NA	NA	NA	NA	NA	NA	NA	NA	NA	NA	-126.599719850945	NA	NA	NA	NA	NA	NA	NA	NA	NA	NA	NA	NA	NA	NA	NA	NA	NA	NA	NA	NA	-126.465039850945	NA	NA	NA	NA	NA	-128.173919850945	NA	NA	NA	NA	NA	NA	NA	NA	-125.700579850945	NA	NA	-127.778399850945	NA	NA	NA	-126.611964850945	NA	-126.766889850945	-127.522359850945	NA	NA	NA	NA	NA	NA	NA	NA	-127.289509850945	NA	-125.675059850945	NA	NA	-128.181509850945	NA	NA	NA	NA	NA	-125.734499850945	NA	NA	NA	NA	NA	-127.153603184278	NA	NA	NA	NA	NA	-126.748766517611	NA	NA	NA	NA	NA	NA	NA	NA	NA	NA	NA	NA	NA	NA	-148.026189850945	-125.730029850945	NA	NA	NA	NA	-125.880819850945	NA	-127.260049850945	NA	NA	NA	NA	NA	NA	-125.648109850945	-16.9930331339957	-3.77204678166189	-10.2884637080507	-5.883397042201	-8.1438325557315	-7.79015808868686	-16.7274713755195	-11.2242484583202	-11.7875553755343	-13.8883159243857	-7.17212034495614	-12.355955409475	-0.655207672539324	1.46242328114953	-4.03207354584846	-4.94812204220081	-3.47120878363654	-9.06841674341518	NA	1.74446433235803	3.25764836542888	2.54933154167984	-10.008042042201	-0.246471605653173	-5.9091092242061	-17.9384442322099	-10.4179161671321	-12.8876016681307	3.275003992541	-13.407445042829	-11.5479754898248	-4.24460313399435	-13.3736766520606	-12.4919415366538	-5.91724485061784	-118.771808242104	-10.220965375501	-10.4913354226638	-10.5443965575766	-11.8745066559438	0.82183964257931	-8.1238954898248	-1.98361012498683	-139.911928242104	-5.44452204210829	5.78314154167984	-106.10942818571	-31.9884680578489	-11.965573047419	-13.9333434583202	-11.4316584582978	3.15401277358894	-36.8915026703847	-21.9263915735285	4.14817593577111	-127.597926003718	-11.1088243045776	-30.9296749067958	-4.91421099321541	0.738809937743277	-13.8340362698491	-6.8895201128477	NA	2.41200252560958	-6.9746562814974	-10.7443401910719	-11.0951254177974	-11.3386154157805	-12.4694954898248	-11.6343956479623	-9.93861679059881	-7.78278496269787	-12.0472783226104	1.84200523693111	-6.64788662532178	0.322260679617503	2.31694572381865	-142.576408242104	0.952736087786797	-3.32153137684952	0.633842560393733	-31.6884254226638	-11.4804496360194	-11.5664653505607	1.44360708432976	-5.96028458554698	-12.0444254200271	-7.84206964589957	-5.05374998771345	-11.5507283226104	1.13383544843856	-8.76420318232302	-2.69652129267565	1.78167776467105	-8.5100146265316	-9.48501808477467	-7.18107313399567	NA	-25.8446429954925	-3.39117655703243	-7.71374537553433	-15.825818358831	NA	1.34743308999567	-13.2262183614827	-31.8637685260149	-178.057284727202	-6.08236112490084	1.45449259010611	-7.69002228986876	-32.7972952579736	1.58381407966957	-12.3796766550386	2.36313912517721	-6.64882370056922	-15.2188784583202	1.41053154167984	-23.2788338336128	-8.23483937980445	-5.84537542266378	-13.0641354898248	-32.1805119246402	-8.54380651715856	-5.95625801371052	-13.2569804898248	NA	-11.2085741240459	1.16238230319906	-8.68621858963244	-9.42406484676937	1.42272461194162	-4.79909459425303	1.26802626584391	-7.1075870420924	-11.4567518297616	1.68733355561917	-10.4230943682085	-12.0185381667672	1.28820378931115	1.12577706105292	-6.07132310675726	-15.6035683420368	-8.26226312431472	-31.2382649067958	-11.1545787994251	-11.5548637929487	-10.9748119660383	-8.94922537457036	-11.5857966555164	3.68804154167984	1.54386373335591	-7.36205933182612	-22.4162853755232	-11.53974535341	-19.3383255482927	-11.7437254898248	0.592224682168861	-4.55552608809404	-11.9553788231581	-12.2915866398929	2.05820275715251	-14.4781584583202	-9.21229548914686	-12.0775053234492	6.94924269956148	-7.71217575813777	-8.88379537553433	-9.92304232498577	-9.01072824210383	-0.622861787820434	2.10937090266723	-12.0360754875523	-0.501288316706063	-13.5533893592428	NA	-10.8775974208797	-10.2474479334109	-29.2702949067958	-10.6841354624914	-11.9006567747346	-11.4053231959327	-12.1030654898248	-8.02347294704368	1.45994465559492	-10.6662388043962	0.538553831632356	-23.3991538194054	-10.8440166559438	-19.7278102244915	-33.8865554226638	1.57503561724897	-13.0860554797422	-10.4601008992847	1.28420250928908	0.663851657268798	-10.5342505700649	-11.2265572182753	-11.4089754855937	-11.5567254838261	-125.804254907006	-7.89470922782533	-10.5479315083325	-8.74072603017614	-3.65305542185385	-12.9587858620562	-27.088771687155	-29.6115586265657	-29.7084993999929	-3.90765416971915	-0.267955515431797	-4.70803267038473	-5.13274267038412	8.10386749703277	1.89479509314836	2.7850785821375	4.90990230733102	-15.4658561870652	-5.75766267038239	-0.0309517974009277	-12.173741490981	-19.9471626304554	7.02475946412135	17.5145958299886	6.51086013315702	-7.17284416998257	3.20052153603047	-14.1853857139424	-5.23500290700595	4.0359162558671	1.23998509314349	7.05110143021732	-14.9294841709849	8.4994387092258	6.97491476906149	1.24242029633204	-15.134654332521	-9.71956755375287	-6.11711879889779	-34.8388105458861	7.95233206185142	-12.8070262671386	-11.3059368217911	1.28963427851676	-7.23618604291691	1.45667989112222	-17.8009731266288	5.65308435876162	9.23063153593245	6.11505020117476	-30.6585159923467	1.61532020110222	3.85245676276557	-30.6896075798992	6.60150153593473	6.16202347390533	-21.1095393752013	4.26713725638017	-60.6892854226638	-21.8359676775597	-31.4969447184	-16.8035232159214	4.17909834522767	-11.6109994494775	-10.8748813522328	6.09578582998873	7.2516962965622	4.64882074815174	4.52295042773662	2.37508020110224	-21.6203808109899	3.24561059389755	-12.8107110708917	-14.4869723901457	6.43190582998831	2.48286020110236	5.28949182116183	4.4970536049318	3.87304351720882	5.75723496239971	-14.815762976803	2.81916687632748	-0.499551144479033	4.10140967579292	-20.7398281376918	-20.2822438754464	-20.667524394462	7.479876150417	8.25397856441868	-13.7554962144242	6.86475994574919	9.3001327060374	1.99118056514761	4.57937294772064	-8.03838568894942	6.00462455393062	7.36991208704153	-10.8492531804495	0.916655093560975	-7.5866049087705	-14.30461800785	-14.3683337965864	0.0563116586370276	9.6924958299885	-15.764846978973	NA	13.0901009117727	5.22106583033842	-21.6918041700135	-20.4871534619785	5.24229659883781	7.45740635893471	7.3784058299875	-27.5837639523241	8.13647713988535	-13.800045448422	3.5476631672781	7.75665004802587	-8.04354816797196	4.85802153593236	-16.1401856182973	12.3692958299865	5.69595782820726	-12.188114824637	-32.6770872125527	9.8355958313069	1.65828457827653	1.98496226817527	-15.4824485146103	-10.8634537722849	4.23229724478882	-1.63129410765911	3.75865140518325	7.07063031673765	2.29530395975778	4.37016773668603	-20.1352083142061	-19.4328020029724	7.85129524966252	-18.4793603467383	8.6631558299872	1.40688457738946	4.68737852175539	5.38447100143157	-22.2911895759227	-11.7872031960594	-19.0305197857222	7.97437584179264	8.20704416959563	1.93455528704968	-12.7979054458618	-30.626418529665	7.13553153593309	5.00596724775657	-27.2866424304884	-7.44399490700595	-8.9389712146518	-3.92586417001353	3.40278587599352	2.09755803189031	-0.693993224174364	2.4407318403906	-12.7149487884352	2.17728457733712	-28.209390223209	8.1650658981083	-11.3056692934973	10.5677006978696	-10.546657331226	-15.4914236336416	-19.4501049749474	10.790998797293	2.81742820259903	7.271194485951	2.5040015475576	0.993712343305353	-18.1030611852771	0.476272593578857	-14.70426427228	8.42136284417526	7.35129749665314	-9.79718006891173	7.10694881523562	7.12596750928332	-10.7640465771863	-11.2611132346319	5.17892227458992	-9.79177970227914	4.32953853785323	-19.9516681787264	8.98687825070698	-0.994202629546246	-26.9990991410011	2.79286411435229	7.17295175806761	4.09974960491899	4.8605992109784	4.89239703967564	7.9452975077211	-10.8436726005596	3.23568789197098	-10.5975908005241	-27.436025261412	-11.7394871320124	8.99964957964564	-121.638781986613	-2.8605058058734	-8.67414506579683	5.17214511021385	5.35544330027307	6.67707006014942	-5.03089201280451	-10.2954198755093	0.87005715498108	-15.8091882421038	-4.51121260230508	3.2980032918835	0.315608780017175	2.43609759189804	9.99410794856017	-4.29605262290826	-2.50042555077975	7.12744678550665	5.05797366081965	4.18491652233329	1.40357175816691	3.46092227355399	-11.8619549087705	0.747435251790503	-6.21287188646561	-19.8027531931585	2.25141536210181	4.3099573482907	5.83292840534404	-12.6844516551145	-12.20614336317	-12.8904665419442	5.47269740323363	-9.91207592927478	7.20311001997956	0.0813802011022107	-9.7954367850156	-12.766361249926	-10.2196785531304	-10.3166879761909	6.85043127849283	-8.71381170285346	-1.01279549515234	-17.3639403817166	7.37066576412383	10.9439565025526	-9.53415190116588	-4.36376409719974	-10.887341168054	3.79124683125062	-31.7335293370514	4.1277012009237	-17.6185315203167	-0.680259796937034	5.05964703068871	1.76184576182194	5.0603268052276	4.700776649788	0.85684611121352	1.7096804538947	-12.1178901073713	6.23829050397074	3.48441244273046	3.38566583225624	-2.35642529044093	-12.3104200063375	6.36344788225566	5.47757738703694	6.7102771236367	-11.4900432485636	4.53674061879104	6.45333730322565	6.0938703765725	2.81570380424798	-2.26394638401443	1.2928011932543	3.28775927070148	-14.3787303211375	5.94828832205245	3.95004562082753	5.88284993321302	-3.71308409720027	-9.1475254184305	-10.4141952061378	2.358796853285	-2.35180276069104	-23.0162997813109	-9.2955064741449	6.87122774928678	4.87602696565423	3.45233658100748	-6.48068427208082	-4.69078538527453	2.73262313285636	5.54250925553263	3.1799722679415	-149.040599798898	6.00360685550557	6.19023035567949	-2.41749428012411	-8.20846084350444	-13.3182582110274	-31.108793350212	11.2237069917018	2.35838799575104	-29.1402527395628	-19.2691224151382	-5.79345822466425	2.42817255963967	-8.3373593868374	-14.9650012403901	5.17545002450556	-8.7952517633618	3.27477196598591	-8.47994340136396	-6.20226305016894	2.38421243772343	-19.2663101685331	7.9231678564889	-21.3885286662027	-13.7407896147259	5.177086649788	-9.81645531148125	-9.73711700530852	4.79936749710449	-15.0461924495188	-7.32243012512119	4.00235361305881	0.939525243822515	-2.16505108415047	2.39640586789453	5.56790261357654	4.25032908316902	-8.96024514485015	-14.1646341105015	6.71704868831144	5.55191664979009	-8.52406487259712	2.20410776548425	4.88581205768251	-5.01954787419532	-22.9014957906612	4.16500314983459	6.19118641567086	-11.8049822840576	6.63041665633385	5.02729742689954	4.51434688964508	5.07692689610448	4.66172244066507	2.51755038176907	4.72843105824567	-22.2048140107029	-10.8331707433048	-16.1548890276336	5.9693682225217	3.36817330279081	-3.63695554118617	6.52267208744344	5.79567692788497	3.4043762542722	-1.51437409701379	-1.37379366869655	6.31811665411391	7.92292376836994	-9.49900057487552	-7.06656370013077	-10.8890615363888	7.57345158905282	0.347952437723423	3.07083249502535	-12.6965265112589	6.3523203807295	-15.3845028147125	-3.23693166107666	-12.3854498075202	-9.36712153430483	5.17632664978801	6.95876335886862	4.49484541421029	5.28491666578275	-8.14853141315928	7.82375689432296	2.43076077957657	6.52053666771102	1.52190804303629	-22.4254604695527	-7.9792446104663	-6.77241392622462	3.17829664978811	2.50986275454864	-13.4727903141312	5.90152823063119	5.1227200232697	1.63759168566856	5.94923683824324	-3.04201306650306	7.31787776114735	-12.2333787649992	-43.5098810208336	3.64267494896616	6.91469665945023	-124.598779485665	-14.62098104367	-11.6946096836095	6.19928322122792	6.4099605697369	8.83496956208482	-3.89848395245901	-31.0257928732118	1.99426598086188	-14.6126614157502	6.27891165292808	4.42377908808915	-12.8530770391697	7.38758487918806	11.1242155817169	-3.4416586718437	3.89064150734146	7.84004547231409	5.97334525654407	5.09070532052309	1.73315537346685	9.92101816948773	8.295948785869	-9.3671889295013	-7.42398236906483	-4.33096710068156	3.4555524299424	5.48517585796601	6.70715771553569	-12.8673152363802	-11.3585090373623	-7.12073234727666	-12.5833826094061	8.79837377495639	8.88734723102602	0.972551923208412	-11.7362778104742	-5.98357308352993	8.29808497198587	4.657784997411	-7.9577203153966	-7.93582388845804	9.1524637746463	-26.2482254639184	8.3270017365127	11.8454552565416	8.25635151533712	-30.8584780598392	-11.53281199016	5.22653000829206	-27.5192557102679	-7.19795883837912	-183.718448966852	0.480366340729222	-5.99093019789643	2.10562967545728	6.22510222016521	5.83095212819995	6.09589568659313	5.90250151507861	-14.686480610724	7.12766260966024	4.38021525655052	-8.72215528240205	4.75437252079933	-11.4595090497281	7.49355549328589	6.59268552280724	7.84038546335916	4.44984850404786	8.93698310263559	7.48173013544574	-11.244433946776	-7.65909262465618	4.33358461816292	2.49228588208916	-11.4524398335504	-19.3698765390101	7.01896488458969	5.06546188024794	8.13420776143782	8.75823377328145	8.06725711069991	-11.1330399210471	4.66944156235364	9.50067048491738	-10.716590620018	4.89955180021344	8.09430709274102	6.02233551020781	8.25425841352198	-5.72725393841695	-6.38468916779536	3.18517558141634	6.67258219438039	4.4945397511183	-127.90684307291	8.69082796255786	7.07306858987626	-15.713752925926	-9.24530028334254	-15.2208376894795	NA	12.3870156045986	3.52565078171288	-30.5452796227548	-33.5789318504105	5.84665542103239	8.59768377342917	8.78155392504	-15.3661899660831	6.2457022173893	-11.5548892187385	1.59118150843408	10.6381287803848	-6.85452467437855	4.3989181694858	-15.2129008093515	8.83500810850042	-4.52000227948325	-12.9042859397549	6.33492879486664	-6.91626919344778	-10.7095645098966	5.96270422337468	-9.07337808460919	-7.797826440205	6.27690736974506	1.83672076137371	9.60791226912118	-10.6951253119394	6.7358158085865	5.30861696706856	-8.65275943641825	-10.1341531471699	7.86126555434516	6.70512557871063	-7.63327141791912	8.71378382813067	5.97506235614424	6.27665490425047	-20.1337602921826	5.07090568639403	7.28538428540335	-10.9304543856473	7.79422546639895	6.2303108454604	5.67065555967597	6.24670216568548	-20.7808130942468	-8.5618318041132	5.62551928796755	-6.53282600320443	-7.28020650495505	-19.7949372830882	7.14537421717345	4.09576535894427	7.68964712063628	7.76724395668619	6.71309860201065	3.50705052635744	-18.835717161458	-9.0548750192489	7.45095879811685	7.8995547796845	8.8541537883021	-10.3931071341343	-8.9471936677993	8.58949882271461	-77.8484754302208	-7.43289496755542	-11.8972647961735	7.23432859001373	-3.62115943824409	5.03032989506085	-9.88446732206443	-9.72808459875686	6.3213354615525	8.10579696429074	8.41340717710511	6.42285880690866	5.35829486769095	5.28952563762476	7.70401160337777	7.68437880828776	8.92387169505627	-8.40112516384459	4.66586107732582	-1.62943180064603	9.16558045394343	9.90404377857897	2.94168742759576	7.04826884815655	8.70107779464254	8.73999722066484	7.11307883374466	6.10691489718032	9.55802720728195	5.4564215510713	-19.5612096973117	5.14979356578019	8.07853880022487	-8.02089746183725	-14.429345020588	-11.5573809796126	6.28052993534174	6.42366349036143	9.1131785099025	-3.18455304402535	-0.490502665356211	6.63925925663155	-14.5033932174815	7.87672418985716	4.32746845661992	13.2857775499771	11.9846258836239	11.3676021074066	-3.62563520158201	-15.1319611000136	8.08343201151142	5.7664127024901	6.85621288138364	17.2425352226432	6.26835833514512	8.62116246511557	-9.18139580864242	-7.23258666094773	-4.08657565619206	4.41644697404115	10.5671393346581	7.38611085833416	-12.8279191032339	8.25224500346428	6.72947950496798	1.95485623939528	9.12422069054436	9.21319411465796	0.767723636032445	-11.544641692103	7.73371044085404	-7.33170000829181	-11.1731221842376	-7.78210134879163	-8.28066416482167	9.47831069027363	-66.7580195029854	8.25585200180048	11.6385227024875	6.83051920486375	-29.6235112884304	2.33232323653529	5.39218602499085	-30.4394145051863	11.7590492235143	5.92779769506358	0.726333359544412	15.6988592170443	2.34186081086914	11.0624137873126	10.2792964108613	6.41802335241647	10.6118792167222	-13.3998200422987	11.5578948765351	6.01924907081732	11.7442069247495	5.58446845106292	5.23925257776143	7.74646332751451	6.83607205213476	8.09979418299976	-10.439161426952	9.25028598246896	7.75681304883231	3.19982959686702	-7.48653914655902	5.27671692514431	2.7366768367964	-11.544546126983	-19.7514700164048	7.19418755645563	5.30884560643769	8.44919441283913	9.0840806890772	10.8860343508023	11.2759992167766	7.22916833821889	9.98033575335889	-10.6557189278661	6.60274579609131	9.4380055999066	6.29353430460685	8.57396823156676	-5.55304193105444	6.69292169503276	7.09137985763409	6.91596872627797	9.77636833946787	NA	8.99985338466187	6.86613603596955	13.1868825499738	9.46836834362762	9.91723588331588	NA	13.4363733325623	5.2390890103653	-21.9324411311216	-33.7486989247693	6.29573078523578	9.077938774331	9.2377092909452	-26.2498777784174	11.3471727903571	-11.8972518915676	3.11371576899735	10.994207246357	-6.50658224460236	-100.796080376514	-14.9685655207529	13.0908427785242	-4.46742240484154	-13.2477086401968	6.57831533499758	12.4791773590924	2.13365840586656	10.1735563265327	-8.8793046642584	11.1357692237835	12.8584606694348	1.70450579372043	12.271053481205	6.68758502186842	6.99743247577088	4.79871936916654	-8.46699591596953	-10.098997878515	8.5792375077664	6.9485120981855	8.39566180071889	9.0396307362585	6.26208560165098	6.52104630905212	-20.5970742796055	4.86397330514678	7.45413306622739	7.74088167349057	8.69106533131052	6.47372802578116	5.91404209449294	11.3854138196362	-20.8598949512543	-8.48809055195471	5.41963702859821	-6.28843454674945	-7.0609464857086	-4.14659152726198	7.41395716635736	4.11512750504525	8.01562063289253	7.93125856980298	6.50721604787662	7.14967724334493	-19.2167593568631	7.91813836476998	7.69434533691194	9.52464126176036	9.18000070153893	-10.2014872144029	-8.92706487210677	10.6605762136362	-66.0931766256682	6.8902423821438	11.70539212531	7.02739603584851	-14.8823984366763	-7.37057986178446	-9.88185102873435	8.18415773772793	11.022929939507	8.34918342863797	10.8961295746637	11.4228272890518	11.7560692166923	11.3886627441222	8.02538220614153	12.1231192623109	7.95452621235455	-35.1114084950816	8.73834565813517	3.69751388350727	9.4895916712668	10.2306837829872	6.92963605162032	7.33554010015932	8.99883385141712	11.2457228434778	12.2886981404133	-10.833096674045	9.87336917323913	-11.6751348334166	-19.9954677694943	4.95794820885643	12.2593382566031	-124.517870220684	-14.6743280683031	-11.7560757095648	6.23827010936973	6.43036358567405	8.88844846882361	-3.86876334642675	-31.0760875323701	5.85090146036931	-14.6581696372086	-6.4496046270256	4.2460190691819	12.4990905817608	11.1984841540279	11.1539362256888	-3.39473227138405	-15.3769447320829	7.86976612414057	6.02509218103867	5.12042355920324	1.67996975810509	-74.6695354302208	8.38022581774212	-9.42039640028158	-7.47736621369522	-19.5323447349697	3.44465631095955	9.78636672929902	6.74335114776514	-12.9130809295885	-11.477829987522	-7.29497571711128	-12.6955563738072	8.88290081691182	8.97187425492812	1.02429884770395	-11.7896247349697	-6.15226887077121	-7.68651717821187	-11.070312545817	-8.1114136988738	-8.05467155333392	9.23699081666596	-127.983524477939	8.31446906936845	11.8972021810372	-9.8410631219744	-30.5647742448301	-11.6451795250244	4.7242555143705	-29.7253542448301	10.9647741641038	-183.450007723887	0.511779013476092	14.914984153956	2.13579368131996	10.2760674889826	9.49403676100776	6.17719859833671	9.829864153395	-14.8053283057991	10.7796513167132	4.43196218104273	10.9458041558931	-8.48766611027797	-11.5792248272332	7.52327614388394	6.62240617141057	7.87010611584851	-10.5070077873832	9.02053636639495	7.52259850808528	-11.3565913589831	-7.83102255816977	-8.1588834728348	-9.71433409795242	-11.5735696446656	-19.6525491632885	7.05400320146886	5.09517857390976	8.21143026387303	8.84276081561296	10.1510089917535	10.4817241535472	-12.0870216391325	9.58519752130558	-10.7568336345328	-7.77662703431332	8.06465672089597	6.05205615651266	8.33830753690217	-5.89946610739419	-6.44063941924342	-9.07948790640934	6.70230284111588	8.99456006980215	NA	8.76405207034191	7.12481551437172	12.4001955817527	-9.2988436707674	9.12716415320467	NA	12.4167362460961	3.55720472999312	-30.5863368735818	-33.2639485061691	-7.64841603418476	8.68221081576214	8.86608093419075	-15.2672738192492	10.5411848271205	-11.6516518265001	-9.08362085454716	10.7224058217768	-7.1769138728936	-100.905250058908	-22.1605328502933	11.8652253109111	-4.56032474174296	-13.0243901492232	6.36464944761016	11.6351741605949	-10.7702022006734	9.39071645404883	-9.24828086958646	10.3494441642693	12.062372626187	1.88845931558285	11.5435774314324	-10.8092831051556	6.76553639730326	5.05739884771438	-8.70595264494005	-10.1735144377075	7.89281953399235	6.73484622352675	-7.8081742029198	8.79831086328528	6.00478298893	-7.6588063980334	-20.3940882487937	5.12265256340191	7.31951281069844	-11.0508001057896	7.82394611846162	6.22905956724833	5.70037620492349	10.6050031184076	-21.2376361089105	-8.60989419235493	5.67749947860056	-23.9786614016364	-7.45370596549196	-19.8908190446987	7.15532970714119	4.14751226738057	7.77417415976509	7.71203445078602	6.76507885799959	6.37880377121613	-19.1177113228934	-9.17372135550299	7.48067945040352	-6.2392808663661	8.93868082859621	-10.4464647831093	-8.99098072706962	8.50853961387484	-77.8505420968875	-7.60433269687881	10.9076641532914	7.28607551450044	-15.1192289121911	-7.7383241391359	-9.91789817360825	-9.84310433478456	10.2141703342675	8.13551733941115	10.1763721026751	10.6294200542093	10.9740541532826	10.6131911276364	7.73696749338391	11.3369827897961	7.68806750008795	-35.0659663384948	-5.90627969082739	2.91082215346559	9.24847899702224	9.98857082022876	-13.0695048121863	7.07798949381007	8.77677492507317	10.4996428866234	11.4862903739519	-10.5919297140991	9.63743416465016	-11.5092832384583	-19.8289097356747	4.80515020829194	11.446817263324	-8.22540626442567	-14.3036877470809	-11.4410870906502	6.4121910697236	6.51800543805398	8.27483462470474	-3.03580233491425	-0.501769332022934	6.26550722241224	-14.5442708115787	7.86827386578834	3.84643237508884	12.8925911421437	11.6004472688268	11.6014754991122	-3.74516145044299	-15.0063042233022	8.31730541108083	5.62550499959758	6.90380796324555	17.2312685912416	6.25709166840296	-7.41576991669327	-9.0557471206943	-7.10697249937806	-19.161704477907	4.52754103160011	10.1891797159586	7.42561863348799	-12.9842981991565	8.24097833681018	6.7191458071501	1.7502570484156	-11.7105155732248	-0.306967126043422	0.626686216199493	-11.4189844779495	7.72012928090154	-7.89209469083935	-11.3034810392528	-5.06304026536212	-6.39745063929991	-11.598799925641	-26.2644307612567	8.01923020937685	11.497614999595	6.62591998414529	-11.3737813123396	2.12772821625611	4.61811558826206	-27.5623053747113	11.3748628146649	5.91302570514134	0.927105400990406	15.3146728098695	2.57176253207166	10.6868401562298	9.90779190523575	2.50664375274692	10.2232424113209	-13.5391239761357	11.1763724307038	5.98860014547293	11.3630284842181	4.57583124293539	5.03465336582988	7.97696722393988	7.06994543379476	8.3280093858178	-10.6237534841827	5.08860597951548	7.83709302720929	2.99523163962156	-8.03365088101766	4.39212322728548	-6.0179377941322	-0.277231399326051	-10.890115660715	7.36810271716025	5.54297564542555	6.61977875911463	-20.9840294061634	10.4155628093842	10.8918128092463	7.21790462305126	8.01652792749621	-10.8487644928943	6.5914788990022	9.50860697258312	6.51762323426171	3.69427488547373	-6.10297684836329	6.4883754562225	7.0544275191152	7.14984221808484	9.39245643083195	-7.744190538329	7.61097540093387	6.72522833307209	12.7936961638208	9.45710167827815	9.52584947548385	NA	13.54207483979	5.28808004457505	-21.9409228962935	-34.2667035806968	4.40425497078923	7.1223050013104	7.12414559904258	-26.9711496899794	10.9838323799356	-12.024411076713	2.77877408763107	7.48955972629658	-6.60884126732358	-10.8032746489549	-22.1579453206617	12.8654305159382	-4.66062335394671	-13.2441558680911	6.81218873420238	12.1203323099391	1.92927183034547	9.8047548747626	-9.45168007206903	10.7515828148339	12.4728574283281	1.56107173248377	11.7853461438677	6.67631835353199	7.22487574023004	4.65781166627791	-8.34134038691924	-10.2899062178162	8.72423655960084	7.18238546383738	8.38439507704971	-7.7096272289092	6.48107713913043	-7.29418280832833	-20.4656068126476	4.72306575787752	7.64449073256444	7.72961500688765	8.81596957527918	6.67659880314885	6.14791548379794	11.0031683208285	-21.0165780593702	-8.40253759658114	5.27799619888484	-23.614037811225	-7.60828701400795	-4.1578581954575	7.61951173709968	3.961734460247	-0.970146224909495	8.15641099483446	6.36557501179452	6.81528228526203	-19.0819413493277	7.90687169854835	7.92821873571483	9.03391336650258	-8.90517254739874	-10.0758322279038	-9.116863876874	10.6157147499372	-77.5969959516712	6.87976272431423	11.3212456294902	6.88648833295541	-14.6834923643402	-7.94293241204832	-10.0751132090184	8.17190637027767	10.6575722913673	8.58305603958799	10.405657063723	11.0507381714828	11.367400794093	11.0049789124299	-10.9012317901676	11.7517363579681	-6.35324133902903	-35.2431836990997	8.70429936426904	3.31332747572726	4.81586562469126	2.88634485129159	6.894541918511	7.55405488383073	5.60917167735286	10.7793961478204	11.9152336161986	-10.9301311177375	5.50041503916081	-11.6771180218161	-19.8621269093063	5.15680358892695	11.9047968349034	-8.07086981699873	-32.8068899637715	-190.011053132231	-20.6202883337384	-33.0006499637715	-33.5382899637715	-4.29690853091553	-0.622929530915534	-13.4355270147783	-15.3337749317347	7.73759695529141	-10.3060852867828	-15.6303748680402	-11.2811089403151	-5.18258801142962	-15.6212385587503	-43.0699044780724	-11.9985362268238	-62.015054759932	6.47756828457636	17.1101081390701	6.13593146945097	-7.55939853091553	-62.1359230932654	-150.516746898584	-44.9773899637715	3.6518848024178	-12.8398704552058	6.43888228531597	-13.2075949078173	8.11981813575113	6.59705219871648	1.90488383350728	-11.9072461220376	-8.55701045520541	-5.44708881693721	-192.426944798898	7.60243808305971	-7.92595829259995	-11.4080131022689	-8.40148138527492	-6.51238622682382	-11.6279087159459	-37.1180532971047	5.86211351871048	-146.963016898584	6.78054684966794	-11.3203262268238	2.28235453360015	3.40354685641619	-39.1039732971048	-7.61525029469508	5.79708020934276	-23.6555264402419	-6.13245251892036	NA	-10.2476936442415	-61.7299330932654	-4.39312507081473	-16.0990282013735	-14.0633215347061	-7.7081484340151	5.71499813575113	6.66844133342409	4.73160518307586	5.18928018300127	3.03751241284384	-10.2195582739689	3.90804018582292	-10.7234032272095	-8.79300254110276	6.05421813575113	3.14985830302383	-8.12516246079218	4.54789518300127	-10.9077149406356	-13.4745640347069	-10.8366945528974	3.2921020039447	-8.40792975422725	-9.9483259782849	-123.898909182531	-10.8505077381238	-10.6418555774055	7.09674146931176	7.90226088675946	-10.911473912045	6.47031858449529	8.93063850209771	2.64741108009045	-11.5207528934039	-6.18699344599487	6.64294684966794	6.93293158356085	-8.92185289347735	-11.2528080737686	NA	-16.1201548680402	-16.2087048680402	-16.0890184497905	9.335941469085	-15.936607090762	NA	12.7121748031046	4.84567819987917	-22.0715881497991	NA	4.55887351652987	7.0011448024178	7.00298534015524	NA	7.7542314851761	-12.0969278833039	2.64809781523809	7.36825146960543	-8.90549180717495	-10.7498195601572	-22.3964803481361	11.990374802683	-4.72174202298742	-64.280429759932	NA	9.47827485006715	2.08368631373551	2.04901123518282	-9.4842270148028	-8.23723386404754	2.0640335163346	-0.976035829618917	-8.45122337540386	6.5551581506853	2.9336903654282	-20.3636516670717	-19.064965000405	-10.3501349406356	7.4683515812377	-9.45887494063556	8.26323488517497	-11.6936081352055	3.06013779249989	-32.8210832971048	-20.6463383337384	-11.5242882452891	-124.495404182531	7.60845480242092	7.81745646908447	-9.8738449405975	-14.7224948680402	-10.3239782093343	-122.98497751586	-8.87795975927758	-9.94469494063556	NA	-7.66212444102481	-4.27901845018976	3.6712116987835	2.46984018300127	-1.09130140042852	3.08462687134354	-11.939099294657	-154.031296898584	-19.2630216565886	7.78571146908447	-15.6527246729973	9.18673029108164	-63.2931364265987	-61.4877230932654	-9.17764726102873	10.4130579879813	-66.4550264265987	6.75781524569407	3.15256353190198	-149.271236898584	-17.2609528934891	-7.97554701480279	-10.1356049406356	8.04705728680268	6.96942647906334	-5.71881722618047	6.74704480954792	6.73369648618766	-13.5904145823259	-14.0173898680402	-10.9671583783837	-18.9512572192207	-10.5271528105886	-35.3345101870558	8.58455265665438	-18.929548295719	-10.443106226823	3.04074018300127	6.7732548024268	4.13751825902756	-18.1061349992623	-8.27523810945438	7.55567647940935	-11.2744922958342	-15.7940632808263	-14.9628315347069	-20.0438250004051	-9.5301771573318	8.61705758994568	-121.972748332856	NA	-36.2486815807983	NA	NA	-109.330098332856	NA	NA	NA	NA	NA	-10.5551379842749	NA	NA	-5.99841465094159	-15.3852129842749	NA	-11.7490313176083	NA	-9.51317798427492	-2.16401465094159	NA	NA	NA	NA	-42.211648247465	NA	-110.300434999523	NA	NA	NA	NA	NA	NA	NA	-118.626824999523	-34.925068247465	-107.534334999523	NA	NA	-10.3026046509416	-6.26288131760826	-14.5568713176083	NA	-29.3258449141316	NA	-105.960178332856	-11.0708213176083	-9.96345131760826	NA	NA	NA	NA	NA	-5.98914798427492	NA	NA	-110.078801666189	NA	NA	NA	NA	NA	NA	-31.054438247465	-107.563944999523	NA	NA	NA	NA	-10.5160879842749	NA	-10.3100146509416	NA	-32.2614715807983	-32.0351215807983	NA	-10.5873179842749	NA	-8.23444798427492	-10.3375313176083	NA	-11.1288779842749	-10.8602846509416	NA	NA	NA	-10.4521046509416	-8.3445146509416	NA	-11.2712479842749	-30.629878247465	NA	-10.4503646509416	-8.67234798427492	-34.0865815807983	NA	NA	-26.3981449141316	NA	-109.075088332856	NA	NA	NA	NA	-40.0416479842749	NA	-31.433208247465	NA	NA	-33.3671615807983	-108.025898332856	NA	-113.144428332856	NA	NA	-10.5003146509416	NA	-9.91408298427492	NA	-109.724348332856	-32.7550615807983	NA	-11.8382346509416	NA	NA	NA	NA	NA	NA	NA	NA	NA	NA	NA	NA	NA	-31.015228247465	NA	-10.5205679842749	NA	-33.5523249141316	-32.765578247465	NA	NA	NA	NA	-32.859958247465	-10.5166546509416	NA	-10.0022246509416	NA	NA	-110.533251666189	NA	NA	NA	NA	NA	NA	NA	NA	NA	-31.6427849141316	-102.546611666189	-109.835111666189	NA	-109.681128332856	NA	NA	NA	NA	NA	-17.0114479842749	NA	-32.8010315807983	-31.3364549141316	-11.2045213176083	-29.2007115807983	NA	-10.9101213176083	NA	NA	NA	NA	NA	-55.227178247465	NA	-30.6504449141316	-10.1936013176083	NA	NA	-9.64640131760826	NA	NA	NA	NA	NA	NA	NA	-12.5200796509416	NA	-121.248372087885	-154.019260426112	-14.0687108673163	-134.188118534855	-124.846609299112	8.93104079890071	-175.895089395523	-177.181009395523	-177.269219395523	NA	-131.945021948049	-132.377983596918	-13.1758175343373	-10.2208308676707	-145.71610042619	-137.426952632445	-156.47543042619	-13.2091375343373	NA	-13.6140075343373	-139.59701042619	NA	8.86318079890071	-150.74009042619	-15.2015925343373	-41.792256657782	-153.278317442116	-109.5766421684	-133.277961948049	-15.971934201004	-11.6813775333182	-132.681430281382	-135.079726948049	9.36417246557185	9.4531458005644	-117.9030321684	-34.505676657782	-106.8105421684	-133.262571948049	-154.389526741599	-133.524620281382	-8.25059753433734	9.71826246556738	NA	-28.9064533244486	-146.60371042619	-105.236385413511	-109.430105501734	-133.138283590535	-150.41989042619	-152.38265042619	NA	-125.992132632445	-2.45840086479055	-8.14309753433734	-126.278009299112	-149.17445042619	-109.355008835055	6.64190579890072	-12.6378975343373	-15.001254201004	-12.0044175343373	-149.79829042619	-11.9542308676707	-10.921080864927	-11.7826675343373	-124.930765788102	-125.324857499161	-12.5969308676707	-13.8553875343373	9.4721357989007	NA	-32.8545951992976	-10.872984201004	-10.839094200248	-31.6157299911153	-11.7773425343373	-31.795948532631	-11.4959408676707	-12.8726275343373	8.5532858006203	9.32403246556738	8.63305579890072	-134.320840155373	-12.2829475343373	10.0664691326146	-33.016468532631	-155.513700074933	-108.2457621684	-149.316804742699	8.80513246646253	-9.07826420033966	-9.89346420100401	-124.608922632436	-11.8547175343373	-33.6671899911153	NA	9.01996246556738	-25.9787533244486	-173.361164395523	-108.351295501734	-17.1306708676707	NA	-164.049049395523	-17.5626808676707	-202.860569395523	-159.757156721829	-31.013816657782	9.16348246556738	9.34735246556738	-32.9477699911153	-107.302105501734	-154.512466741599	-112.420635500834	11.2053607991013	NA	-31.234188532631	-147.384080281382	-134.441756947574	-142.391298053313	-13.2203708676707	-32.3354199911153	-11.6525075343373	NA	-13.3728825343373	NA	-11.905244201004	6.58717913327247	-136.185643614584	10.1669524655674	-12.4636425343373	-12.8629125343373	-32.9091468659643	-132.620196948049	-150.797760425386	-149.018470425903	-124.606275521929	-30.595836657782	9.27958246556738	-12.6970075343373	-132.948866610241	-33.1329333244486	-32.346186657782	-172.547269395523	-11.2592108676707	-11.6714825343373	-134.120170281382	-31.1079308059061	-125.285445965764	-133.240080082513	-11.7944125343373	-32.1154118659643	-150.234553614716	-12.1736775343373	-155.44890042619	-11.9035275343373	-12.313644201004	8.25544579890071	-12.0640008676707	-123.741935965776	-153.67199042619	NA	-9.36966420100401	-12.4121241942374	-8.03293086767068	9.4199524663287	-148.57246042619	-108.957335501734	NA	NA	-11.4611675343373	-12.2133775343373	-148.91193042619	-19.1029508676707	NA	-32.3816399911153	-11.0477775319884	-149.795940426095	-10.8508041846782	8.92504079890072	-12.1269575343373	-12.229634201004	-12.7959808676707	8.21823913223405	-10.7708708676707	8.16933913223405	-54.807786657782	-123.691765965638	-30.2310533244486	9.7221257989007	10.4698424655674	-13.2697575343373	-123.862589299101	9.19488579920944	8.90661913223405	-11.465254201004	-12.4041975311718	10.094602465966	-11.705294201004	-150.62840042619	-12.9428225343373	-11.2908575343373	-138.385044921996	NA	NA	NA	-125.648461588662	NA	NA	NA	NA	NA	NA	NA	NA	NA	NA	-138.228804921996	NA	NA	NA	NA	NA	NA	NA	NA	NA	NA	NA	NA	NA	NA	NA	NA	NA	NA	NA	NA	NA	NA	NA	NA	NA	NA	NA	NA	NA	NA	-122.281644921996	NA	NA	NA	NA	NA	-126.793984921996	NA	NA	-127.080578255329	NA	NA	-127.676854921996	NA	-128.681078255329	NA	NA	-125.417271588663	NA	NA	-125.732764921996	-126.127194921996	NA	NA	-124.620814921996	NA	NA	NA	NA	NA	NA	NA	NA	NA	NA	NA	NA	NA	NA	NA	NA	NA	NA	NA	NA	NA	NA	-125.410774921996	NA	NA	NA	NA	NA	NA	NA	NA	NA	NA	NA	NA	NA	NA	NA	NA	NA	NA	NA	NA	-125.248994921996	NA	NA	NA	NA	NA	-126.970308255329	NA	NA	NA	NA	NA	NA	NA	NA	-124.486034921996	NA	NA	-126.569521588663	NA	NA	NA	-125.409003255329	NA	-125.563044921996	-126.329381588663	NA	NA	NA	NA	NA	NA	NA	NA	-126.087298255329	NA	-124.482114921996	NA	NA	-126.950064921996	NA	NA	NA	NA	NA	-124.543788255329	NA	NA	NA	NA	NA	-125.949608255329	NA	NA	NA	NA	NA	-125.535988255329	NA	NA	NA	NA	NA	NA	NA	NA	NA	NA	NA	NA	NA	NA	-146.807644921996	-124.493618255329	NA	NA	NA	NA	-124.664441588662	NA	-126.059471588663	NA	NA	NA	NA	NA	NA	-124.431731588663	-17.4807590205008	-13.3865313763419	-10.5522662733176	-6.17267637807168	-8.4335956637341	-8.07952509226851	-17.0139673779892	-177.188959395523	-12.1047180447384	-13.9684955034485	-7.43606290665803	-11.1785734061696	-12.8054439440574	-9.60226199316612	-4.11008250250716	-5.23810137807063	-14.0891480447383	-9.33638197624626	NA	-4.10635379275216	2.96748862200378	-31.4577983337384	-10.2997213780717	-8.13286637807168	-6.18993470258294	-18.2096886242985	-10.7054849710991	-12.6487443531734	-8.2806327920999	-12.8198750754011	-11.3110039440574	-4.75222902049174	-12.8926743645673	-12.7567171724504	-6.13322353818122	-118.385320090307	-10.5018280446956	-9.3065867561407	-10.3215046312643	-11.4021543715184	-5.02729327630744	-7.87229061072403	-126.144984181649	-139.861614650942	-5.72010137790426	NA	-105.71867333264	-32.7916216670717	-11.5812268442752	NA	-34.5290311262578	-10.0133810334617	-111.97443516781	-21.5824411285386	-5.00917949598376	-126.731004665049	-10.1584255652498	-109.837296756974	-4.162822835599	-12.2675239440574	-13.8358893808379	-7.04374416183782	NA	-7.88144578963109	-7.27398916060186	-10.5883761788062	-9.9135767561407	-10.1570667561407	-12.2186239440574	-10.5987376346177	-8.86815346964584	-8.07362804469422	-11.5521193715184	-10.507370610724	-6.92874022990152	-5.93150317539152	-11.4069689440574	-142.521027984275	-11.1176339440574	-3.61097122451008	-5.07820019539712	-30.625135000405	-11.1632911714664	-11.2069476501278	-5.45797196556162	-6.23300157577083	-10.8584434228074	-8.13714738889541	-5.35230911296826	-11.1234893715184	-4.53250074185122	-8.69995727687355	-3.17502079023359	-9.19005305229011	-8.76354307735602	-9.6232704803908	-7.68764902050081	NA	-25.8509054364642	-16.1205543715184	-8.01139137807168	-15.4759918826982	NA	0.841133794691877	-12.0933962777869	-30.6876241281167	-177.504199395523	-6.36397221123804	-12.2143862355235	-7.98772676364279	-32.8199221031309	-10.1291434228074	-11.9356743698314	-112.066422028246	-6.92837863151543	-49.3213216670717	-108.652135090307	-23.7833556871675	-8.48442109066195	-4.6619267561407	-12.8420639440574	-32.2073054364642	-8.7688075834424	-6.46300459315149	-13.0025089440574	NA	-10.8727488194261	-13.7200772773907	-8.24999603223514	-8.3758244102565	-10.9086977980864	-5.31463879348185	-12.8386395688569	-7.41846637807168	-10.2885434228074	-8.4732667561407	-9.3407734818371	-11.9212962091091	-6.80341575852109	-8.64006542465722	-6.35918222289121	-33.0050854364642	-8.53344588477803	-124.832697514982	-10.8935972015085	-11.3011088467676	-9.81135342280737	-9.2539880446416	-11.1618443707132	-123.322270848316	-8.09765444719167	-7.57274649209234	-22.6911313780298	-11.1888767626544	-19.4123474202181	-11.525220610724	-11.9353372773907	-16.1333023780717	-11.6983872773907	-11.8235343688448	-11.8784380447384	NA	-8.99135727514665	-12.0338172673498	-6.34713908306094	-8.01474243986731	-9.15869137807169	-8.99426447524763	-8.9019529021902	NA	-10.4391542465133	-11.8350706053417	NA	-13.8466962988683	NA	-9.93648130839684	-9.88984185810794	-142.903744650942	-10.4724972646819	-11.530665913013	-11.2225455601048	-11.8513272773907	-8.2917936178838	-10.7760843715184	-10.4052572174029	-6.29751869265056	-35.2642343678213	-10.4036643715184	-19.263570264547	-32.8150316670717	-5.38179190839576	-12.8914505764165	-10.0096143708599	-12.3253639440574	-8.09638437151842	-10.1647797875924	-10.8357307036737	-11.1700372773907	-11.3269872760679	-124.815174181649	-7.98067995818417	-10.3610109779674	-7.92800104622567	-31.7555506756273	-13.252226555977	-25.988439208794	-28.8748796315619	-29.9032595283131	-3.69291472009555	-0.0189357200955493	-37.2317463743738	-33.157017738979	8.35157361337696	2.73281517002591	-12.2600857132274	-9.37986762832354	-22.911049208794	-31.9049447339537	-30.2381348537192	-12.3926382189293	-20.5150141957349	7.08156194991539	17.7141019465735	6.73992528049708	-6.95540472006827	-19.821589386664	-14.3935248894495	-4.43754949672692	4.25587861324509	2.04933850330275	6.58475764717561	-15.1553216192734	8.72381194965521	7.20105053624212	2.04769433382624	-15.4347245016074	-9.94349359112295	-5.30427801951348	-34.6240164137538	8.2011557881872	-13.5228582313955	-12.0970865332678	-5.25826028207805	-7.43411322278282	-123.151159710516	-36.4809863743737	6.45641146854369	-28.140779208794	6.92335764719918	-30.1623381090007	2.42516098048653	4.66213409994151	-29.5966191365881	-19.898862040005	6.39306936848808	-21.287223730366	-7.326596212889	-121.183749724209	-21.5584426893649	-42.5301043821249	-17.5188630302794	-11.7889210021351	-12.7168724161681	-11.1398687272714	6.31899194657276	7.23135353894436	5.45964468300223	5.33209106329869	3.18032098048656	-27.778429208794	4.05085112105198	-13.0387831474483	-28.2496384681987	6.65821194657112	3.29266764715331	-10.0197171233357	5.1781584476512	2.3858858854243	-10.7511670936479	-29.297129208794	3.43489505573682	-12.0645588572559	-10.8112607183454	-20.4586683534371	-20.0010981101047	-20.3863651844903	7.70073685712107	8.4956684282112	-14.4915725675092	7.07431194657112	9.52854013643533	2.79022105980442	-11.2124197785027	-8.25157106158605	6.78579112813853	7.54844033651199	-11.0464293342442	1.75534183688408	-7.8904315745549	-15.0354347819322	-15.1241352073664	-16.6132060117733	9.93993527990615	-16.0958126786089	NA	13.3161715765094	5.44967194680052	-21.4577813867622	-177.499919455458	6.0431535333269	7.60513861323778	7.60697861323779	-27.0242355269297	8.36820861323779	-14.538088953231	3.41826931748394	7.97224529226401	-7.5522707574992	-43.3894710572202	-15.3204557491781	12.5943686132378	-9.56186570035945	-12.4030359505704	-32.4545430804205	10.0822686140606	2.22663011748706	2.79263332042032	-27.3251754562443	-11.088702495377	2.20684450154875	-0.833693169670753	4.50099516995717	7.15915195332008	3.07667631729943	-127.852494036536	-19.8524423790193	-19.3804861687698	8.08232861336524	-18.5059902131905	8.86722861323778	-25.3974271440857	3.20601293912966	6.17007183660643	-33.2512730804205	-12.5203610457676	-19.0576248379846	8.21244862104541	8.4314336174149	2.63360850338393	-13.636141018226	-30.83942219352	-20.5256028283451	-10.9862997849331	-26.7412539232466	-6.63940816339358	-9.6152112688824	-3.67502472009555	4.21630504470531	2.61571838993204	-0.48736805342887	3.22743821317946	-13.4727639047664	-25.2813710210447	-27.0081273487825	8.38970532373719	-11.5462461628081	9.5269065680869	-10.7679297798788	-20.7352141957349	-19.9699441957349	11.0214668440747	-65.8468322617612	7.36180862836922	3.29537476922015	-17.6407025591488	-18.2783015265384	-17.7180563282057	-32.4999797470871	8.65227545504806	7.58340361323779	-10.0343198821831	7.36388167126764	7.34767362137808	-11.1228625672943	-11.6509588612257	4.59712183662361	-9.96718116143631	3.90769828021957	-36.4347945489194	9.19605444198877	-18.7425165970445	-26.4223065433732	3.18369425976645	7.38784285124791	4.28032767902702	3.55006870139285	5.08948856008753	8.16965362022431	-11.2342834327504	4.00635557480217	-10.8396353530693	-26.855568723377	-12.0132473175123	9.21636179180419	-121.506143534949	-13.0744662542542	-8.97716646501106	6.164959829556	6.34066306450464	7.82211970120366	-3.89763841875206	-39.5803387478941	1.9951110761378	-15.1993944780231	-4.83923926746367	4.10944544929783	-11.8037365355305	-9.70821474290083	11.1250611177241	-3.50310263049258	-15.0029044764389	7.84089085900157	5.88851781147795	5.09156111439559	2.04713218953047	-123.841312864807	-11.2200778113564	-3.49416013846178	-6.2494930820362	-19.1583044777806	3.4158237510905	5.44954426476514	6.68107574885436	-12.9407722249432	-11.6493310813048	-12.9991970250281	-10.323648885121	-10.2422749537961	-4.60910514872352	0.887724478144614	-9.98164486174783	-12.8737140877585	-10.7482094483584	-10.8020553399816	-8.643274609693	-8.21936768729114	-122.866741809926	-127.750067934946	8.17789960630844	11.7606278114779	-9.6449639658545	-30.7913478770864	-11.3667660804448	4.58768114481128	-29.9514206476321	-7.90233864786799	-126.277472017912	0.450691588268466	-5.76767152169054	2.10482747162585	6.22594746916554	5.83179744102985	2.02570672783868	-8.3551892583716	-14.9700244319272	7.04283473331047	4.29538850823343	-7.46420977124468	-7.33617594578047	-11.7506209617643	7.49440105663438	6.5935309486589	7.84123088371553	-11.7926725389974	5.35161791875578	7.44036878478149	-11.0726411145819	-8.23262122446397	-6.50450471561892	-9.13032955732525	-11.7452960585863	-29.4988406694425	6.9998179660471	5.06632531591803	6.14336609370401	-123.908275571896	-9.536165232576	-10.9577427404953	-12.2517177652605	-4.98024377910612	-30.0858686685057	-8.93777777409078	8.03578139541752	6.02318083211033	3.9572630906321	-6.75578209495477	-4.83158864934151	-11.0956793684476	6.67342808203578	3.98058204552615	NA	7.1345608208266	6.98824119416097	-15.5349697306565	-8.19969652910003	-13.6634485556374	-31.1890207952756	12.3878609713134	3.51627910841943	-41.0638361148921	-33.2135838142837	-5.94968661947597	-13.7485309601493	-8.28334898677066	-15.0712875985762	6.24654744102985	-9.14384365864053	-34.6807403257989	-7.84178634486614	-7.20578922563642	-30.9892390781749	-24.3897136186875	8.73799456299569	-119.102764421046	-13.1891409413302	6.33577410769652	-9.49036363556581	-10.1134245741165	5.94222096714264	-31.594764128609	-7.66103140901934	4.65279449375855	1.75190924306262	-10.142156115025	-10.619786736922	6.73666077753955	4.92082447814462	-8.33882280997946	-14.2710109601493	7.85189410769652	6.70597077436319	-8.86952662973205	-7.2566095980624	5.9759080174467	-5.28151433349661	-32.6389853646094	4.98607903858338	7.26980909130944	-11.2266744319272	7.79507077799147	6.20018427862496	5.67150090942378	6.24754748526556	-26.4980007510326	-7.33583488194035	5.5391085366833	-22.3515893824898	-11.0716973087266	-16.5047414122711	7.12645446459789	4.01093789540211	-17.0470587703066	7.67110920948188	6.6266878271003	3.497679197711	-27.3473506476321	-9.3384339652679	7.45180411013303	-6.03598809432759	-8.89700106453583	-7.3745014666417	-11.332788142929	8.37196158731603	-118.6413164852	-10.3124814427433	-12.1821477652605	7.14950114499259	-14.7546655991466	-9.02694606357938	-12.6739976222912	-9.70357667612426	6.32218077436319	8.10664087319948	5.31332286948691	6.4237041167562	-8.45807714431928	5.20470818048536	-10.3004260387565	7.68522411766778	-9.8752435611962	-34.0213267593098	-8.34813320397608	-18.7840941096487	4.33945077436319	-8.83802781135643	-13.2385263638437	7.04911445219723	5.87218473683819	-7.61911325637307	7.11392414855853	-10.3928546811581	5.76342826599355	-11.6740644319272	-43.6047061492969	4.75011155630309	8.07938411169163	-125.05774915836	-15.369798785329	-12.4272775165168	5.29169334666852	5.47578313742025	8.35688644792695	-4.78823009437868	-28.1372011583698	1.10452000219157	-15.4920680813413	-6.66162403312855	3.60602445419025	-13.4748112220892	-10.1000276165401	10.2344693535663	-4.36711017875409	-16.0724154547238	6.95029924348354	5.03856253726558	4.2009635308342	0.975889888403906	-51.6483515744886	8.01340103734049	-10.1243036507874	-8.17272237118195	-4.79238031980865	2.52518947699987	4.61440126801427	5.8076861889074	-13.8039936902766	-11.9814183785309	-7.46493902129304	-12.8916447530725	8.51604270403024	8.60501612936235	0.0377692038422233	-12.485095455362	-6.34639181160195	-7.85470393838537	-11.3949715220601	-8.34586152053136	-8.56450238329569	8.87013270377312	-127.928538075076	7.42921631352877	10.9106725371754	-17.8416960655933	-32.7687872024766	-11.8446680331521	4.52088410749417	-31.9103892295034	-7.53643400002839	-19.3460343864379	-0.384569821132246	-6.64383015141002	1.21504064131628	5.33535600289726	4.94120589759248	5.80332838648289	-12.9378122296304	-15.3151590801048	6.19288022382912	3.44543253718635	-9.4805820463148	4.28649225971568	-12.0828390535837	6.60380925998016	5.70293928699285	6.95063923330101	-11.3827916550379	8.6400826147636	6.569567991445	-11.5609335188302	-8.0147640023408	3.8657038339372	2.03087113200427	-12.05261275245	-20.3949960885262	6.11903810110879	4.17572268420851	7.78773851975553	8.47590270248761	7.78492603984943	-11.4293626126707	-12.5946187130849	9.21833939813614	-11.6951401858499	-8.02439147330524	7.14519016182217	5.13258931950191	7.96480284198128	-6.0815185749052	-7.12828570989576	2.72376072639	5.78283597571519	3.29381947394151	NA	8.30763782108624	6.13828587050875	-16.1064516197496	-10.0020234718691	-15.613500423102	NA	11.4972693944387	2.6363712986287	-31.5237769653582	-34.8198483446464	5.38524188402678	8.3153527024875	8.49922284066355	-137.515509304093	5.35595597920547	-11.9223469544719	1.12977183875217	10.3555810402815	-7.60355350637958	-101.171616277692	-15.6741691880938	7.88803921498038	-5.4986386630419	-13.5311619336619	5.44518256425918	-7.2745924236782	-11.4448303843942	5.08417853717464	-9.4156774964051	-8.14373316200946	5.87379841932154	0.901986623555046	9.32447617784118	-11.0527302877451	5.84606982912891	4.07086920385554	-9.41008758933796	-11.1243992500091	6.9719859824778	5.81537933816999	-7.97557082973842	8.43145273769497	5.08531616907874	5.81524151132072	-21.2390113667309	4.13612311618142	6.38686442534568	-11.5490138866585	6.90447923729479	5.35673984665181	4.78090934143532	5.35695596593108	-21.51623706423	-9.44968096897656	4.69206998616411	-6.99423916369737	-7.6245580800361	-20.1872345355141	6.26603842135921	3.16098267631521	7.40731604902228	6.79120090245718	5.77964922665179	2.61777096778178	-19.8603716580016	-9.68356898727763	6.56121256847641	7.43814171634337	8.57182271206443	-11.141932734601	-9.87039834841613	7.72726006324428	-78.2591042900253	-7.78031358871804	-12.5263808390255	6.29954587055855	-15.8092350061241	-7.9068770801352	-10.9098253297086	-10.1330665820366	5.43158923094264	7.21605182495126	8.10624917657827	5.53311257989069	-12.5172327169496	4.35474299926908	7.4129687328613	6.79463258186866	7.34403648237312	-35.2408878640399	4.19798538272756	-19.2608140188302	8.87839082812752	9.6217127057824	2.48027425476904	6.15852266002447	8.3861014298243	8.09387066394854	6.22333262673571	-10.9969063054983	9.26317709706858	-12.0190922029801	-20.6412529013079	3.87483199390298	7.18879257127293	-124.379258982429	-15.6147818315015	-12.5905606255234	5.29539318602527	5.52949546017357	8.1294972872421	-5.0018960025682	-28.2322855320103	0.890854032375887	-15.6501739704003	-7.01504574081831	3.51816884645061	-0.082059404197208	2.03413558251335	10.0208034723177	-4.13107731353127	-2.88668984740167	6.7366333564575	5.29724201578778	4.15757075867471	0.73692915738535	-75.5833620893304	7.77246449721254	0.335104597282641	-8.41731074961138	-20.4721931414723	2.31152358201764	4.34528673325759	5.8617778888085	-13.8742583122528	-11.7554854036496	-7.82993734173755	-12.5974043140042	8.27472283038327	8.36369628761086	0.296448682391864	-12.7300784981682	-6.70672236127261	-8.19213175214276	-10.9987118515903	-8.65414915259586	-8.33850978009038	8.62885697160874	-128.300821673174	7.58661886112811	11.1773502980283	-10.021166219773	-32.4399958511589	-11.5504266367926	3.99640534905841	-31.5717791844922	3.72587160402425	-19.4421951648349	-0.599704953081034	-6.67050532948213	1.01268129390677	5.12169015178437	4.72754001020506	5.56230404235391	1.3099594971396	-15.0891665182332	6.45155926817752	3.70411201573085	2.97758223690146	-9.33364136265185	-11.8568464883792	6.39014337642856	5.48927340700754	6.73697334721302	-11.4147298586028	8.40905540116854	6.61603720762976	-11.2692415000272	2.41833974247954	-9.02703806375533	0.905584601081938	2.89007908540313	-20.2960984293352	6.03464547257751	3.96205543390932	7.5503636430711	8.23458282902337	7.54360616921067	-11.1392346812043	-12.3708598515666	8.97701952636223	-11.7848044069095	-8.34739779114865	6.9315242100846	4.91892349035888	7.7309459700812	-6.42139363174998	-7.34597229743943	1.9001326955654	5.56917009535582	3.38930572389786	NA	8.06987233395269	6.39696534906016	-2.81995882550856	-10.2419202829835	-15.2954119758992	NA	11.2836035049166	2.42543873377494	-31.6118832031428	-33.7304245890543	-8.59097093170416	8.07637565899229	8.25790295193668	-15.4472980168114	5.14229010273455	-11.5623585268743	-4.39113725122711	10.1146445003617	-8.31004663316013	1.96641534994069	-22.6969055631848	8.14671868997881	-5.58829903870682	-13.3082452931197	5.23151667687176	-7.62232319497413	-11.345659059826	4.83796385819673	-9.78465368058718	-8.4724270223069	5.72271288437052	1.16066972979641	9.07750284216591	2.00117485525236	5.63240385954211	4.38488967142253	-9.6490412481468	-11.1811206620637	6.76105343936817	5.6017134649027	-8.34454701392052	8.1901328656856	4.91238172290104	-8.60191016341875	-21.0051675951189	4.39480243861593	6.28249675829179	-11.324833213314	6.69081335338316	5.09592680977751	4.56724345664436	5.14329012377278	4.26649201661171	2.11029390183224	4.94993251160568	-24.9217651648349	-7.97506505381697	-19.975323518371	6.02219715158997	3.41966215039802	7.16599617397684	6.58026835105836	6.03751203935844	2.40683842331821	-19.7614575942858	-9.45756126263956	6.34754668340093	7.51795978791637	8.33050283935442	-11.3869080576642	-9.88309594370793	7.78069031370901	-0.0570113167259816	2.29133591999859	-12.3004958400852	6.55822534928316	-16.0388798129995	-8.2740800710538	-10.8785008547575	-9.8608570308809	5.21792334356135	7.00238557251895	7.87795187383974	5.31944670113901	-12.2975435847333	4.61342230426174	7.13489520191786	6.58096670413916	7.0824420093671	-22.8328358339875	-6.433509489154	-18.9691220000272	8.63719390628299	9.38039283232546	-13.3546479501021	5.94485683577488	8.16371407396008	7.81855700982029	6.0096667818604	-10.5953778201226	9.02656647935888	-11.793148011952	-20.4510413123796	3.74586151170831	6.97512668771259	-13.116737626816	-15.2441414536759	-12.3062800785382	5.39069441526267	5.53427946160924	7.1526387614586	-4.55435676437496	-28.0713662591075	1.33839308830305	-15.5259881664623	-7.17173100527875	3.11858172151641	0.219533253618335	2.33829269556728	10.4683427252649	-4.490720829233	-2.58509640991386	7.1841726413835	4.8976548343972	4.58397249735998	1.10153867872105	-51.9681892375279	-12.1657315692842	0.639266004570123	-8.04709469613047	-20.1016438646351	2.75929559291928	4.79282598574577	6.11455637190651	-13.9415577111143	-11.8968468806053	-8.03713318117535	-3.07463905120805	-12.2878874404468	-7.58573110701735	-0.103126779181715	-12.3594382412216	-2.19363923490369	-1.7205838236183	-11.5803124324879	-8.80069036209662	-8.45323102612417	-1.09766751416806	-26.5115566564616	7.1870318847499	10.7858663631293	-18.3303627388537	-32.6294622757682	-12.0311186698804	3.59681816781831	-27.8488378162315	4.03002758052803	-19.2344626107808	-0.206027369589251	-6.57603466795693	1.44298763087767	5.56974774710244	5.1750792967973	1.37501167883134	1.61155254583341	-15.229121055534	6.05197233943104	3.30452483429054	3.28174160337196	-9.04010985581686	-11.9969310275578	6.83768264908496	5.93681266670736	7.18455140432924	-11.5555497133579	4.36075556316878	6.6364293436842	-11.7443368659643	2.72249141158442	-8.72285097753653	1.20974397625195	3.19167227921486	-20.2593054872712	6.27849590631522	4.40959022517609	5.50487642190812	-21.8860492237986	-11.7264973600091	-11.6109281080861	-12.4790374393714	-8.03161023810022	-11.8884061157267	-8.47092883741599	7.37906327942926	5.36646268848771	3.29333477536723	-0.360049943575236	-7.00419055190593	2.27137878993487	6.01670936634311	2.99068451534367	NA	6.47784263013063	5.99737816761619	-2.51580027847214	-9.87660354306217	-15.7470532142599	NA	11.7311427768721	2.86442784613543	-31.714689016016	-34.733179663582	-8.23833800479005	2.32296868239174	-2.18119249393169	-124.395582610781	5.58982935016481	-2.7732227305419	-4.0891128701527	-8.74906628079595	-7.86250735771662	2.27057534905841	-22.9003047956432	7.74713151482399	-5.69190105310456	-13.4353769740726	5.67905596346397	-7.80665139554835	-11.6350795496148	5.28565057827774	-9.98805290130793	-0.850596045857064	3.79743547660462	0.761074423962599	-9.26935665746184	2.30533340148221	6.08005377403393	4.04175358063026	-9.28443486852058	-11.3153018225779	7.20004268583074	6.04954400812784	0.184063724048042	-8.6219744008342	5.35457526242913	-8.23728657373979	-21.1091174357408	3.9952155310209	6.559084297203	-11.460193700587	7.13835263566665	5.54346604005585	5.02169604668262	5.5908293416828	4.57065201572809	2.41445197374008	4.55042911731362	-24.5571415745549	-8.18341484664698	-20.3065497831081	6.46973621166241	3.02007500817678	-11.3073707795596	7.01925763435374	5.6380081894356	2.84582769348167	-19.7257224939453	-9.5876309583697	6.79508596715315	7.82211921596787	-9.7736769060862	-11.0162836803472	-10.0628038261355	7.38110420837967	0.244582015725078	2.60543911643851	-12.4403645303815	6.158638167665	-15.6840623081929	-8.47916590923117	-11.1030872533512	-10.2232483331322	5.66546263014582	7.44992379282055	4.32464324861609	5.76698597721878	-12.4059635067588	4.21383543674443	2.33490371784389	7.02850597869342	1.41464158318326	-22.5286788156595	-6.6429888709442	-9.21901804747064	3.68273263024089	-9.78356786524948	-13.4972789209048	6.39239602636908	4.94502103541452	1.54171659072271	6.45720600769713	-11.1195640175502	4.77256490089661	-11.9188004877114	-20.5066041024075	4.05840800343049	7.42266596956028	NA	-33.5349918315015	NA	-21.2637964924702	-14.5076612126045	-14.4951412145051	-148.338217231019	NA	-13.9718998257833	-16.3617492255861	-7.33325903141916	-12.2690392373824	NA	-11.4314526443613	-6.63309257093275	-20.5330331590235	-157.43302334933	-149.710646495163	NA	-10.6942064924702	-5.23018455042931	-124.680479442321	-139.035009442321	-151.727500015996	-151.144850015996	-45.7054918315015	-154.258826682663	-12.6981721295424	-7.17319649247018	-14.2355691933612	-33.4093284981682	-8.07004649247018	-13.1760626443613	-12.4448331591368	-8.6497726443613	-29.6021964924702	NA	-6.94191729382399	-8.44637323868416	-11.6826593109563	-9.03320687282973	-120.092989442319	-12.2068231591368	-37.8461551648349	-147.67061914683	-147.558886682663	NA	NA	-12.1290233881081	-13.6956395504293	-11.2145378837623	-8.10892218948947	NA	-24.6869525709327	-8.51760597769463	NA	-10.9940919686223	NA	-5.42078791628049	NA	-15.5705545504293	-8.37151596166768	-150.552731092975	-10.7446280080635	-19.2308898258035	NA	-11.0040425709327	-11.2475325709327	-150.278690015996	-11.7026657349454	-9.83942755702614	-14.0541645504293	-11.8405476443613	-8.6524163627846	-149.326452866045	-11.9356892375994	NA	-20.4410898258035	-8.14268982580352	-11.8940738676494	-11.7270192375994	-124.756624442321	-11.821759311028	-11.7061659776946	-34.5174251648349	-11.1081826443613	-11.9489092375994	-8.74310455287408	-8.13062791939086	-11.3864476443613	-35.4247218315015	-6.6992792826382	-31.9564284981682	-10.172906319226	-34.7058984981682	-12.2807275847462	NA	-150.245670015996	NA	-16.3914759776946	-19.5496231591368	-16.0227581441509	NA	-147.495383897686	-12.5356213545163	-31.7747821433087	-148.767017231019	-13.6263407004276	NA	-7.96816007084847	NA	-11.2163259040178	-12.206729311028	-9.85593982579906	-150.510140015996	-26.1207831591368	NA	-22.9328266104782	-12.4633103729292	-5.75239257093275	-152.024756682663	NA	-7.91182387409857	-11.7120746087239	-9.90024982580351	-10.0205998258035	-8.76076719122545	-128.021656108988	-8.55660597769463	-9.33836740404554	-11.5369578117575	-9.09753556836386	-21.0071598258035	-19.7084731591368	-11.3625725158917	-9.56373257089656	-10.4868492375994	-8.58049315910601	-11.7765805943466	-10.9432942812635	-33.5512118315015	-15.3637088796501	-11.6878873552096	-125.356069442321	-19.5277158631605	-33.9773818315015	-10.8920491611666	-150.475256682663	-11.4262159776946	-123.845642775647	-10.1978027292991	-10.9726692375994	NA	-8.2324243588512	-20.681905311028	-8.80645058863746	-14.881341217096	-11.3411579204455	NA	-12.1026059776946	-154.646433744728	-14.2563813566936	NA	-13.6210802211765	-6.93477264413793	-125.373276108988	-149.517750570653	-10.1279909402548	-4.66842649247018	-19.7787595504293	-8.39114282388064	-19.5842798258035	-16.027461217096	-129.550676108988	-8.51191982580351	-11.1635792375994	-10.7654026443613	-19.4263913642282	-6.2551903543592	-12.1081763653633	-125.434952775654	NA	-124.463514442321	-11.0469763408435	-19.594765468356	-10.650535810209	-35.5250884365861	-6.68171714175605	-19.5404281443613	-148.280620015996	-32.4911618315015	-19.3034264924702	-10.2694530963422	-18.7496431591368	-8.36233134946073	-10.936469310932	-11.4739493109282	-19.4916464924702	-123.111906108988	-20.6873331591368	-10.6015459039564	-33.6866584981682	NA	NA	NA	NA	NA	NA	NA	NA	NA	NA	NA	NA	NA	NA	NA	NA	NA	NA	NA	NA	NA	NA	NA	NA	NA	NA	NA	NA	NA	NA	NA	NA	NA	NA	NA	NA	NA	NA	NA	NA	NA	NA	NA	NA	NA	NA	NA	NA	NA	NA	NA	NA	NA	NA	NA	NA	NA	NA	NA	NA	NA	NA	NA	NA	NA	NA	NA	NA	NA	NA	NA	NA	NA	NA	NA	NA	NA	NA	NA	NA	NA	NA	NA	NA	NA	NA	NA	NA	NA	NA	NA	NA	NA	NA	NA	NA	NA	NA	NA	NA	NA	NA	NA	NA	NA	NA	NA	NA	NA	NA	NA	NA	NA	NA	NA	NA	NA	NA	NA	NA	NA	NA	NA	NA	NA	NA	NA	NA	NA	NA	NA	NA	NA	NA	NA	NA	NA	NA	NA	NA	NA	NA	NA	NA	NA	NA	NA	NA	NA	NA	NA	NA	NA	NA	NA	NA	NA	NA	NA	NA	NA	NA	NA	NA	NA	NA	NA	NA	NA	NA	NA	NA	NA	NA	NA	NA	NA	NA	NA	NA	NA	NA	NA	NA	NA	NA	NA	NA	NA	NA	NA	NA	NA	NA	NA	NA	NA	NA	NA	NA	NA	NA	NA	-154.469993640739	-14.3525490801048	-134.5847057856	NA	8.32327947897779	NA	NA	NA	NA	-132.342275796158	-132.774570778828	-13.4534390801048	-10.5046690801048	-146.125926974072	NA	-156.896746974072	-13.4929757467714	NA	-13.8916290801048	-140.037310307406	NA	8.25541947897779	-151.191223640739	-15.4792140801048	NA	-153.722550307406	NA	-133.675215796158	-16.2557724134381	-11.9589990801048	-133.078017462825	-135.476980796158	8.75599447898397	8.8449678146122	-158.674528307406	NA	-150.538510307406	-133.659825796158	NA	-133.921207462825	-8.53443574677143	9.11008447897779	NA	-147.676976974072	-147.022610307406	NA	NA	-133.534870772685	-150.839823640739	-152.811073640739	NA	NA	-3.06657885019908	-8.42693574677144	NA	-149.627633640739	-134.881210796158	6.03372781231112	-12.9155190801048	-15.2850924134381	-12.2882557467714	-150.222416974072	-12.2380690801048	-11.2049190801048	-12.0602890801048	-134.1535638202	-133.352774129491	-12.8807690801048	-14.1392257467714	8.86395781231112	NA	-134.08806073734	-11.1468757467714	-11.1229324134381	-151.316300307406	-12.0549640801048	NA	-11.7797790801048	-13.1502490801048	7.94510781468951	8.71585447897779	8.02487781231112	-134.717427343749	-12.5667857467714	9.45829114617085	NA	NA	-149.129610307406	-149.771406974072	8.19695448021588	-9.3621024134381	-10.1773024134381	-150.432753640739	-12.1323390801048	-151.840920307406	NA	8.41178447897779	NA	NA	NA	-17.4145090801048	NA	NA	-17.8465190801048	NA	NA	-132.850117395882	8.55530447897779	8.73917447897779	NA	-148.800091974073	NA	-133.645857462825	10.5975994792551	NA	NA	-147.780667462825	-134.838344129491	-142.813276974072	-13.5042090801048	NA	-11.9363457467714	NA	-13.6505040801048	NA	-12.1890824134381	5.97900114708071	-136.583297462825	9.5587744789778	-12.7412640801048	-13.1405340801048	NA	-133.016784129491	-151.247210307406	-149.442046974072	-133.750950796158	-133.857747462825	8.67140447897779	-12.9746290801048	-133.345453802453	-151.542416974072	-150.503250307406	NA	-11.5331024134381	-11.9491040801048	-134.516757462825	-134.435487278922	-150.663790307406	-133.636667274274	-12.0720340801048	-133.554083924312	-150.631140796158	-12.4512990801048	-155.871950307406	-12.1873657467714	-12.5974824134381	7.64726781231112	-12.3378924134381	-150.673343640739	-154.119540307406	NA	-9.6535024134381	-12.6959624134381	-8.31676908010477	8.81177448003737	-149.023643640739	-149.197270307406	NA	NA	-11.7450057467714	-12.4972157467714	-149.362513640739	-19.3867890801048	NA	-148.493540307406	-11.3253990801048	-150.245490307406	-11.1346424134381	8.31727947897779	-12.4107957467714	-12.5134724134381	-13.0798190801048	7.61006114564445	-11.0447624134381	7.56116114564445	-149.115297462825	-146.820026974072	-152.477153640739	9.11394781231112	9.8616644789778	-13.5535957467714	-149.481256974072	8.58712447940462	8.29844114564445	-11.7391457467714	-12.6880357467714	9.48642447952916	-11.9891324134381	-151.059383640739	-13.2204440801048	-11.5684790801048	NA	NA	NA	NA	NA	NA	NA	NA	NA	NA	NA	NA	NA	NA	NA	NA	NA	NA	NA	NA	NA	NA	NA	NA	NA	NA	NA	NA	NA	NA	NA	NA	NA	NA	NA	NA	NA	NA	NA	NA	NA	NA	NA	NA	NA	NA	NA	NA	NA	NA	NA	NA	NA	NA	NA	NA	NA	NA	NA	NA	NA	NA	NA	NA	NA	NA	NA	NA	NA	NA	NA	NA	NA	NA	NA	NA	NA	NA	NA	NA	NA	NA	NA	NA	NA	NA	NA	NA	NA	NA	NA	NA	NA	NA	NA	NA	NA	NA	NA	NA	NA	NA	NA	NA	NA	NA	NA	NA	NA	NA	NA	NA	NA	NA	NA	NA	NA	NA	NA	NA	NA	NA	NA	NA	NA	NA	NA	NA	NA	NA	NA	NA	NA	NA	NA	NA	NA	NA	NA	NA	NA	NA	NA	NA	NA	NA	NA	NA	NA	NA	NA	NA	NA	NA	NA	NA	NA	NA	NA	NA	NA	NA	NA	NA	NA	NA	NA	NA	NA	NA	NA	NA	NA	NA	NA	NA	NA	NA	NA	NA	NA	NA	NA	NA	NA	NA	NA	NA	NA	NA	NA	NA	NA	NA	NA	NA	NA	NA	NA	NA	NA	NA	NA	-14.326985140084	-11.4532566840742	-7.11578014127015	-9.3741721735696	-9.02181499805723	-17.9544211412136	NA	-13.0451718079368	-14.9319871793056	-8.34785093908865	-12.2065477073182	-0.195930561984345	1.9194982243993	-5.07074215252393	-6.18120514126942	-3.00055712404293	-10.249038759703	NA	2.18937538809604	2.0250930449685	-125.017772774772	-11.2428251412701	0.220535322767964	-7.13022236984748	-19.1850018079368	-11.6497118079368	-12.4647303322313	3.71923917321182	-13.7629176236437	-11.5886254898248	-31.496383408266	-12.8917485188302	-13.6729668017037	-6.9074978581411	NA	-11.4422818079368	-10.3345610531046	-11.2259251705677	-11.3983451854969	-9.44409114113087	-8.15612882315813	-1.51314809238309	NA	-6.66320514127015	6.23018690761691	NA	NA	-11.8448318521635	-13.6929895504293	-11.2110045504093	3.61122479720327	NA	-21.9296222354814	-5.8351875423819	NA	-10.8401869811064	NA	-5.17662591124512	1.1960879847227	-14.4902291093143	-7.99060549925466	NA	2.86294911386817	-8.17972989199354	-11.6899154898248	-10.9415510531046	-11.1850410531046	-12.5024621564915	-11.5098641755478	-9.72821785762417	-9.01287239419312	-11.5609835188302	2.30368251745647	-7.84491344845227	0.79096498713466	2.77620743212884	NA	-11.4014721564915	-4.55386643828194	1.07310833845164	-125.083067774772	-11.5450451854969	-11.4294518521635	-12.1884788231581	-7.15167090309133	-11.8864177197712	-9.01226666953583	-6.28831280715993	-11.1068835188302	1.5983614419309	-8.77002089528877	-6.10731895064106	1.78549402574511	-9.64394544831969	-10.581362594898	NA	NA	NA	-2.93459785697072	-8.95449514127014	-15.5066239833737	NA	-3.08629847460348	-13.125159068632	-31.7131799676633	NA	-7.30792984313185	1.90417024095025	-8.95976416583698	NA	-11.1547343864379	-11.9224151854969	-4.51114975904975	-7.8610628179436	NA	1.85177690761691	-33.4658378837626	-9.49509936728536	-5.68990105310455	-13.1259021564915	NA	-9.56677576983888	-11.5466545475478	-13.2801304898248	NA	-11.0077055097448	1.14773717047474	-8.26135180277302	-9.22419514917832	1.88653618321145	-12.7701604898248	1.34846690761691	-8.36157014127014	-11.3017183280935	-9.50124105310455	-10.4243577197712	-124.876742774772	-7.72952583890051	1.57670613679323	-7.31438014127015	-15.3628478837626	-9.38763840838028	-125.693362774772	-11.167488796439	-11.5787304554397	-10.8301144487896	-10.1944418079368	-11.1419018521635	4.15185357428358	1.99566310728129	-8.52396424084705	-23.6342351412701	-11.3281623279239	-19.8883379093595	-11.8090588231581	-12.1514757685494	-17.0700739162579	-11.9722788231581	-11.8182918521635	-12.8188918079368	-14.256371217096	-9.27519548902673	-12.0769657541503	7.40332124628551	-8.91724651838597	-10.0991451412701	-10.0353716147929	-122.503566108106	-0.170883089324237	2.17666979093347	-12.1189088231581	-16.0239278837626	-14.7801084568685	NA	-11.1010877197712	-10.0000165193259	NA	-10.7563354898248	-11.8263118521635	-12.0324888066428	-12.1351654898248	-9.21736798537337	1.9194400137552	-10.6791488020356	0.995848423189293	-22.9474751805891	-10.3891885188302	-19.2608640188302	NA	-8.8607751409012	-13.1752888109328	-9.98997668596133	1.74629749037169	1.12296427682498	-10.2560117111799	-10.9130054272623	-11.4538754898248	-11.6108254898248	-125.675839441439	-8.94629273664905	-11.1981054183748	-124.477118445801	-32.6474497332709	-13.5360647685503	-27.7726766304382	-30.7419593599494	-33.6293249087705	-40.65023907623	NA	-4.93791571319092	-5.36262571319053	-29.6096866304382	2.02701055865334	1.52781260405119	3.64683685498264	-24.7366599637715	-5.98541237985587	-1.27681809525682	-12.6764882243517	-21.1614163989971	3.92976423175846	-9.69900748890378	-124.741588698813	-31.4299869740725	1.9477885717152	-14.6711464352169	-5.14335410810554	-1.75428571150978	1.34353389192379	5.44658190477951	-15.4391411497283	0.281888455047612	-21.5850375801105	-22.7724330656638	-15.8003643426892	-10.2271610051801	-114.717462703771	-129.064172886674	-29.7621199637715	-21.7325122304426	-34.4040449087705	-0.14691904652426	-7.71795143521691	0.210596904743175	-37.2090882421038	4.73813389189446	7.95753190474318	-17.5496785128245	-32.2731966304382	-125.799748615312	3.5593372254002	-31.3717852589	5.33856857141563	NA	-21.5621421095836	-7.61044015696094	-121.037354808717	-22.1996367213073	-123.193938535524	-22.2689442835892	2.91983220245749	-14.4686081018836	-11.4717714204331	-21.5089484292991	4.59028534929395	3.93661782620448	-11.252221415948	-29.6005599637715	-29.6040399637715	-12.063297346128	-13.3226028077226	-29.7291700739454	NA	-134.165716483078	4.03102581115735	3.74560617288736	2.87763814829665	4.49995204990702	-31.1100232971048	-10.9629222515384	-0.727203349993191	2.86804193657389	-21.1052563989971	-20.6475594588709	-21.0328422841302	0.529548934326302	-11.0901481293293	-22.4718283480372	1.32323095347574	-16.8359047035544	-21.6605512625561	3.33230717550742	-8.54448397018997	2.06791849854485	3.79031489298943	-11.324018531845	1.04953722569512	NA	-30.6692499637715	-130.098658149149	-1.20725476177123	-17.3128419740725	-16.595554785814	NA	-15.6234797323305	-17.029811916657	-57.2958782421038	-148.711992379858	5.03426722522779	3.63151523807651	-133.426091484653	-137.634181482482	-30.244675040099	-124.851103053423	0.80673814065274	1.25274147078419	-8.89733777477221	3.57912190474318	-16.0264327741028	-19.5898704098573	5.48604095347574	-12.6867694339494	NA	-11.1198438318511	-0.149675713104086	1.29195795218805	-126.780036220007	-11.3725589124658	2.87508197720005	-116.094959474185	3.84155323621446	3.61387874857971	-12.3315853264717	3.07581190474318	-20.5180233997888	-19.5206236407391	-27.4704551970424	-18.6468503074058	-32.1459515754372	-30.618926740612	3.32401158653457	5.4741256926626	-113.431926142051	-112.766602808717	-19.1977957646331	-10.7295398162786	-11.1396922236508	2.00081779953032	-134.193144647878	-125.347469553341	5.87919857141158	3.76361120811619	-28.5948257789404	-7.34521277477221	-11.6431452396003	NA	2.39928493918052	-11.7809910672154	-41.9268402421038	-11.5347910431176	-19.7616902033745	-25.9270636962492	-28.8266599637715	-8.83701803643687	-11.8787328719437	9.25250644888316	-11.0455514352169	-21.3770497323305	-20.6080797323305	5.83646991355769	1.55286190474318	3.90401226641322	-11.6807314352169	0.46556429871285	-18.5608843970974	0.253605966860557	-120.099018649241	-10.5168359097435	-34.6586715754372	-10.3181581013355	2.29671055894339	-11.5943114132144	-11.6968839345614	-12.2601040390139	4.46877768617636	-10.2409924706303	3.68404278475713	-21.2201347619233	3.88743713721748	-1.22368571319093	-114.334326142051	-18.8340374106547	2.26544338014462	3.1058742889624	3.92244915716076	4.57907339216387	-10.9350370776654	-11.8706856336502	3.33688894004616	-11.1725862953123	-125.399658649241	-12.4117753033363	-10.7590307175969	-137.815030192017	-15.2407415745549	-12.3075351536247	5.21110668305568	5.43030867337572	6.7111920092022	-5.03077101803277	-40.0465482684033	0.861978369524525	-16.1398482412216	-9.08284953533235	3.38159431283252	0.290908464362927	2.40776922495674	9.99192809313171	-4.24465570764805	-2.51372117346133	6.70775802171214	5.16066764616585	4.20343487632323	1.10402842575905	-124.701976926973	-12.1631815745549	0.708739786896255	-8.0437122446677	-20.0987582412216	2.28264836041557	4.31641142548059	5.86292853517587	-15.5242065155241	-11.9269526413875	-13.180699598951	-12.1750776160767	-14.5495500300605	-7.14155262573792	0.15987431283252	-12.3560382412216	-13.0536433169105	-10.4990678007568	-10.5986478794836	-9.85849986008469	-8.50320591274068	-1.02630764436129	-127.953246858683	7.4500446086255	11.0460646640134	-9.8248932967976	-32.7823821220287	-11.1281610292284	3.85983097949919	-31.9059487886953	4.09949890807365	NA	-0.682441995979457	-6.37287422739977	0.980699028948868	5.09281478306027	4.69866467029143	0.89396812493834	1.68292782758519	-15.2538626443613	6.31498452273189	3.56753764616588	3.35121662746606	-9.04086229138819	-12.0282426191994	6.36126800362477	5.46039800362479	6.7080980068327	-12.8952221884651	4.6237679323762	6.52302589700943	-10.8379461340902	2.79195493552109	-8.723547615582	1.27921682103952	3.2630475854597	-31.6192087886954	5.97173712225499	3.93320682828277	5.04149635035538	-124.765990831686	-10.8181877998857	-10.7025944497672	-12.5355559776946	-7.95750693260498	-32.113975455362	-9.59815987705313	6.90264878323646	4.89004823623671	3.50601823719649	-9.33087263981008	-7.00224678333463	2.27376266655977	5.5402947818673	3.25273129654827	NA	6.00142800362477	6.26039097949919	-2.44632340769377	-9.8748515745549	-14.9478585313319	NA	11.2547282443635	2.38451300531263	-40.8089711340902	-33.9908066017366	-8.23162228933806	2.39244410386859	-9.85589760755005	-15.2512166835453	5.11341467029143	-11.1529558298495	-4.02287597769462	-8.7493860255524	-8.33892199637447	2.34005068897204	-36.4019444085836	8.01014432560535	-21.3805266835453	-13.4729791873503	5.2026413369581	-10.0381437463044	-11.5399878000757	4.80908801355636	-124.849940527801	-10.6382355688426	4.02150328832333	1.02417597407445	-9.88118425691553	2.3748101074866	5.60352801109742	4.28352456012632	-9.28192657405554	-14.4509400168787	6.72012800362477	5.57283800362477	-124.56085701055	-8.55226822297646	4.90309322407596	-8.23473517528445	-151.936132570933	4.25822836498905	6.22513880832211	-11.500565344295	6.66193801216058	5.0670513369581	4.53836817139088	5.11441484861862	4.64012735563872	2.48392356476939	4.81154156409342	-24.5545915745549	-10.9782777358131	-19.5586576081485	5.99332135007379	3.28308777699935	-17.9875115319706	6.53934301016889	5.89912102086787	2.36591312060182	-23.9100487435122	-9.6222703757321	6.31867134265466	7.89159510674927	-9.77294614764807	-11.0129015745549	-11.1357000055433	7.6441109794992	0.315957355638707	2.66494323186948	-12.4659853163017	6.42165097981279	-15.6828087628163	-14.3865820444765	-12.8539266835453	-9.5668918215748	5.18904800362477	6.97350801880556	4.58575613210665	5.29057135813961	-12.4822426381883	4.47684810948438	2.40628126435947	6.55209136050393	1.48412541246426	-22.4592002244772	-9.67251780075683	-18.5378266340902	3.20631800362488	-9.7811315745549	-13.5223586770227	5.91598158644338	5.19727186901564	1.61126308595551	5.98079148384303	-10.2576345777947	5.03557769491736	-11.9579018557701	-125.360045831681	3.68521541896746	6.9462513463569	-124.976840060612	-15.4231457131909	-12.489637324994	5.33044473280358	5.51759509198835	8.42853365298669	-4.75850949541582	-28.091657807835	6.03912335274476	-15.5383135683706	-6.82696952018555	3.31123634033686	12.7066704485753	11.4012854489725	10.2641899972736	-4.32106892646895	-16.1257623789501	6.98001989515117	5.09030946176015	4.23068138833389	0.922711968327004	-75.0861642900254	8.0976780794769	-10.1775435904263	-8.22611116713558	-20.280584035409	2.55491011012019	9.98018095503827	5.84371866345862	-13.8516483035766	-12.100716801201	-7.63979534652641	-13.059884644066	8.60056974600661	8.6895431554471	0.0895161283377626	-12.5384423798576	-6.51806503519474	-8.02937704846555	-11.5624006072068	-8.50770293734151	-8.6833500619987	8.95465974581093	-127.979123964179	7.37968639304651	10.962419461671	-18.0995547255223	-32.4750833874675	-12.0129144734993	3.78947279500433	-31.6314433874675	11.1675754548991	-19.2962207952756	-0.351821296602928	15.1177854488962	1.24518605032401	10.4668798053555	9.6791174676316	5.88736359662451	10.0348954486651	-15.4340067751799	10.9637187784421	3.49717946167907	11.148605449598	-9.22296302436021	-12.2021200684314	6.63352991076052	5.73265993594801	6.9803598857099	-11.436789916962	8.72409522035266	6.61018838010589	-11.7291696371408	-8.18758789161748	-8.9048190522019	-10.5393095966635	-12.172524495122	-20.6771268204109	6.15390146393987	4.20543881541988	7.8680292726245	8.56042974481917	10.3003450594256	10.6845254487819	-12.7157001085132	9.30286643651236	-11.735382381783	-8.18251328954644	7.1749106962097	5.16230995633751	8.04907923790598	-6.25445798900822	-7.18455346189607	-9.97796705363954	5.81255662126731	9.19217304570389	NA	8.3853693951196	6.19003279500433	12.6077754485718	-10.0561795429892	9.33368211525062	NA	11.5269900341482	2.66792522997038	-31.5648380315857	-34.504865000405	-8.4170182180382	8.39987974481909	8.5837498523374	NA	10.7346099992459	-12.0905828769539	-9.42592027145003	10.4398580820204	-8.06666009415095	-101.277285960078	-22.5028330631118	12.0354797178617	-5.53887768487004	-13.6530640109718	5.4749032170027	11.8379754527916	-11.5398994783312	9.57152750871048	-9.59058028138237	10.5522454549642	12.2637061304764	0.953713034516214	11.6845415021799	-11.2124543064099	5.87579037142358	4.1226161283473	-9.46327721981985	-11.16577768487	7.00353996267411	5.84509998363549	-8.1504736147157	8.51597977528171	5.11503679304653	-8.41612404538682	-21.5199161147848	4.18786996643233	6.42083630519236	-11.6703778459175	6.93419988913352	5.33931332647457	4.81062998537002	10.801221747477	-21.7877192313473	-9.49952600765819	4.74405016827969	-24.7359790465243	-7.79891860125772	-20.3326433723587	6.2655836629164	3.21272957900416	7.49184308833804	6.8227548878562	5.83162947996872	6.54201659083434	-20.1424522262363	-9.8024166367631	6.59093322062833	-6.64247829239951	8.65634975308938	-11.1952848373179	-9.9259558325211	7.57376020883755	-78.2606542900253	-7.95393397567128	11.1104654486197	6.35129279500433	-15.8651599628562	-8.08183150720035	-10.9500643515367	-10.2869993345553	10.4029142121142	7.24577199817029	10.3023976251438	10.8219688121432	11.1790854486171	10.8124984176427	7.4546364218467	11.5218751147411	7.40573642730681	-35.4091960683483	-6.24780575398847	3.11362344873361	8.96268397614361	9.70623974768973	-13.6995958746408	6.1882432954487	8.46368321193193	10.6529430277054	11.6804197872644	-11.1561238781863	9.34362445530969	-12.1379539342588	-20.923394128609	3.90932876092906	11.6257491638978	-9.12027590426608	-15.0525054532767	-12.163081861886	5.51229590855294	5.61436149149772	7.38414774047777	-3.86342907475116	-1.20887572719913	6.55573948460524	-15.3973523003681	7.15910099607301	2.9116492319164	13.206084751894	11.9064997521077	10.7117292555955	-4.66300989312977	-15.7551214624041	7.42755918057619	4.69072228039161	6.15181766206964	16.5241621808581	5.5499852737344	-8.1239649470851	-9.81287265996653	-7.85567420050259	-19.9100306997268	3.72784494923031	10.485372272594	6.52990596793662	-13.9019994673983	7.53387194235886	6.01110623486443	0.855478020263916	-12.0919280412683	-7.60999618129641	-0.308015995819941	-12.1678021228318	7.01112455434025	-8.2385067043737	-11.6682678639651	-8.63878680303932	-8.68298009866236	-11.9802028354364	-128.266981858147	7.08848365001957	10.5628322802288	5.73114076244392	-32.6060721551807	1.23294518877494	3.69365894850157	-31.7635600143973	11.6809230882525	5.20309816719555	0.0373591704412592	15.6207330854647	1.68164282955741	10.9798397661327	10.1946006531815	1.61728488124431	10.5329697519514	-13.5509900675883	11.4736365071057	5.25228141045123	11.6626126941406	3.67735257505301	4.13987417371386	7.08719020201989	6.18019920038934	7.43821139233044	-11.5564249639325	4.15382314400425	6.97404985465541	2.10045137551439	-8.37800458734958	3.49364485905573	-10.2916394155764	-11.8494178286104	-20.6413758607461	6.47322363287985	4.65297388871	5.73003296569994	-21.7101286595152	10.7216230853373	11.1978730853032	6.51079527788399	7.3056873645405	-11.8057026055173	5.88437263325489	8.73638451319247	5.62778731516973	2.75951264601512	-6.44869403746051	5.59354479330056	6.3469853422912	6.26009589840007	9.69607472909196	NA	6.7212291704326	5.79044561395897	13.1071897518915	8.74999528260063	9.83785641856362	NA	12.7463999699193	4.53413565053608	-22.6501334512015	-35.5076200749327	3.50947689422495	6.4151986061317	6.41703941620631	-26.7631168723673	11.2505276213003	-12.5062620107461	2.06960357558861	6.7823054851539	-7.47608863459885	-125.030248524814	-22.7062316061046	12.8053688775872	-5.63298470316167	-13.6629805026926	5.92244250359491	12.373833880113	1.03428014419897	10.0866647937825	-9.79397947050024	11.0576430883596	12.7786801538002	0.627164080475668	12.0914064190645	5.96921196316419	6.33506735246546	3.72302894691033	-9.0986637173151	-11.2680827034545	7.89704422622923	6.29263922789844	7.67728871521419	-8.45318220364555	5.59070943759095	-8.05150045555064	-21.4901492795293	3.78828324240488	6.75042742742396	7.02250861360679	8.00604296908822	5.78685256668277	5.25816926741235	11.3032190937336	-21.6773465926508	-9.42271657594292	4.34454698226438	-24.3713554562443	-7.92749003340596	-4.8649645756225	6.72962208108722	3.03404333023353	-1.67722826414267	7.26710196444174	5.43212563343456	7.05669801077138	-20.1067186871017	7.199765313494	7.03847250609123	8.13247435466015	-9.62824052622098	-10.8246512507295	-10.0657116779045	9.89007608635117	-78.0917790821034	6.17186920180518	11.6271361662533	5.95170561365301	-15.5015424477771	-8.2850732595717	-11.0536663657171	7.45968965830127	10.9301877677141	7.6933102740373	10.6895857265679	11.3358983623286	11.6771597519342	11.3093838441089	-11.4108940433089	12.0383598964525	-10.906201160444	-35.6438010738942	7.9964306901094	3.61938775204497	3.92611917035533	1.99134336232025	6.18730860837608	6.66416744091176	4.67438896573205	11.0854564210877	12.2025981126065	-11.345933988876	4.56563234750194	-12.0667430331852	-20.884321499934	4.26221661895034	12.1582098885719	-8.96564903870681	NA	NA	-21.6448318315015	NA	NA	-5.00401492609423	-1.33003592609423	-13.7778264265987	-16.3123278837626	7.0284241086618	-12.2196178837626	-15.5607500168787	-11.7913413176113	-6.58367121709598	-20.338959759932	NA	-153.082083897686	-62.4327198680402	5.77046182783373	16.4030017405724	5.42882507471127	-8.26650492609423	-62.5576548680402	NA	-134.939309687278	2.9447784072391	-13.3870774481415	5.54040463102286	-14.1861478837626	7.41271174057244	5.8899461247479	1.01010474995695	-12.2489074279433	-9.11226744814153	-6.34186803865278	NA	6.89283548565988	-8.27318865183491	-11.823843424772	-8.87587109082049	-59.9980182013735	-12.012749759932	-67.5415915347069	4.96733430092624	NA	5.88576762795985	NA	1.38757181040142	2.50876764585307	-129.913414687278	-7.97107256620955	5.08627447844315	-24.6276109592207	-8.98010078147487	NA	-11.1184837219295	-62.1516648680402	-5.37135145091419	-16.029403350212	-13.982963350212	-8.20617181426543	5.00789174057244	5.94251787555321	3.83312596135894	4.29450096129318	2.14273301194429	-11.198111217096	3.01326096877487	-11.6847742310722	-9.87397632018397	5.34711174057244	2.25507810505321	-8.46621159470392	3.64941596129318	-11.8862678837626	-13.4049391835453	-20.8221251648349	2.3973364176744	-11.9455266167211	-11.6775978837626	-124.639724687278	-12.2801474481415	-12.1645541148082	6.38963507440532	7.19026546376194	-11.8724489838447	5.76321233311492	8.22064961874421	1.7526322849837	-185.63900036546	-6.52908589814618	5.74816762795985	6.22582514743302	-64.0348998680402	-12.2313662696534	NA	-16.0397966835453	-16.1283466835453	-16.4739227213702	8.62883507390616	-16.4316050978731	NA	12.0050684087486	4.13857180537563	-22.7808014478037	-148.741750564352	3.66409429479802	6.2940384072391	6.29587918170783	NA	7.04505841953116	-12.6142381971007	1.93892756609386	6.66114507505076	-9.61259817722765	-184.398487032127	-22.738779759932	11.2832684072698	-5.69527433311782	-64.7021615347069	NA	8.77116847572936	1.18890645807673	1.1542401650047	-9.8265264265987	-8.58402528102558	1.16925429462652	-1.870491970474	-9.37839680243673	5.84805175831177	2.03891865369482	-21.3881951648349	-20.0895084981682	-11.3286545504293	6.75917849302221	-10.4374278837626	7.55612852642895	-12.2390234711477	2.16165769031078	NA	-21.6708818315015	-11.9677328363649	-125.233609687278	6.90134840724138	7.1082834072391	-10.8523978837626	-14.647503350212	-11.8887107814749	-123.737899687277	-10.1484069705729	-10.9232478837626	NA	-7.98587811743906	-4.98612483003254	2.7727373246106	1.57136096129319	-1.79838117841624	2.18984768494201	-12.4275239616847	-159.294717231019	-20.2875651648349	7.07860507390577	-15.5879834733452	8.28825111541563	-63.7148682013735	-61.9094548680402	-10.1291722591757	9.70343209010854	-66.8767582013735	6.05070904192436	2.25778433545335	NA	-129.439099687278	-8.3178464265987	-11.1141578837626	7.33385256625029	6.26025340724389	-6.06111818184343	6.039938415511	6.02452340758861	-13.5223230644977	-13.942398350212	-11.5094686294071	-19.9758018315015	-11.0286003182377	-35.7770695642687	7.87644316812997	-19.1763813261975	-66.0156382013735	2.14596096129318	6.06614840724566	3.2427384964892	-19.1306784981682	-8.81202957479811	6.84650341963796	-11.7357297365721	-15.7457560754961	-14.882473350212	-21.0683684981682	-10.5424897791887	7.90770096429717	NA	NA	-36.9237544122009	NA	NA	NA	NA	NA	NA	NA	NA	NA	NA	NA	NA	NA	NA	NA	NA	NA	NA	NA	NA	NA	NA	-42.8867210788676	NA	NA	NA	NA	NA	NA	-103.974865713191	NA	NA	NA	-35.6001410788676	NA	NA	NA	NA	NA	NA	-106.480045713191	-30.0009177455343	NA	NA	NA	NA	NA	NA	NA	NA	NA	NA	NA	NA	NA	-107.150879046524	NA	NA	NA	NA	NA	-31.7295110788676	NA	NA	NA	NA	NA	NA	NA	NA	NA	-32.9365444122009	-32.7101944122009	NA	NA	NA	NA	NA	NA	NA	NA	NA	NA	NA	NA	NA	NA	NA	-31.3049510788676	NA	-102.621639046524	NA	-34.761654412201	NA	NA	-27.0732177455343	NA	NA	NA	NA	NA	NA	NA	NA	-32.1082810788676	NA	NA	-34.042234412201	NA	NA	NA	NA	NA	NA	NA	NA	NA	NA	-33.4306844122009	NA	NA	NA	NA	NA	NA	NA	NA	NA	NA	NA	NA	NA	NA	NA	-31.6903010788676	NA	NA	NA	-34.2273977455343	-33.4406510788676	NA	NA	NA	NA	-33.5350310788676	NA	NA	NA	NA	NA	NA	NA	NA	NA	NA	NA	NA	NA	NA	NA	-32.3178577455343	NA	NA	NA	NA	NA	NA	NA	NA	NA	NA	NA	-33.476104412201	-32.0115277455343	NA	-29.875784412201	NA	NA	NA	NA	NA	NA	NA	-55.9022510788676	NA	-31.3255177455343	NA	NA	-100.850582379858	NA	NA	NA	NA	NA	NA	-101.970715713191	NA	NA	NA	-138.396830637781	-177.613808472759	-14.6973893367131	-134.190245852041	-125.660247304448	8.64849306144031	-176.218628472759	-177.504548472759	-177.594908472759	NA	-131.949780852041	-132.380109185375	-13.7987126703847	-10.8495093370514	NA	-138.240590637781	NA	-13.8378160037181	NA	-14.2369026703847	NA	NA	8.58063306144031	NA	-15.8244876703847	-42.4673294891846	-177.118608472759	NA	-133.282720852041	-16.6006126703847	-12.3042726703847	-132.683555852041	-103.557150116331	9.0818413947768	9.17081472928365	NA	-35.1807494891846	NA	-133.267330852041	NA	-133.526745852041	-8.87927600371808	9.43593139477365	-106.062330116331	-29.5815261558513	NA	-122.293430637781	NA	-133.140409185374	NA	NA	NA	-126.805770637781	-2.74073193643572	-8.77177600371807	-127.099697304448	NA	-134.486749185374	6.35957472810698	-13.2607926703847	-15.6299326703847	-12.6330960037181	NA	-12.5829093370514	-11.5497593344321	-12.4055626703847	-125.74422007606	-126.137888783505	-13.2256093370514	-14.4840660037181	9.18980472810698	NA	-133.695565852041	-11.4924093370514	-11.467772669663	-32.2908028225179	-12.4002376703847	NA	-12.1246193370514	-13.4955226703847	8.2709547293232	9.04170139477365	8.35072472810698	-134.322965852041	-12.9116260037181	9.7841380617095	NA	NA	-172.495508472759	NA	8.52280139540675	-9.70694266975052	-10.5221426703847	-102.203923449582	-12.4776126703847	-34.3422628225179	NA	8.73763139477365	-26.6538261558513	-173.686853472759	NA	-17.7593493370514	NA	-164.374738472759	-18.1913593370514	-203.184108472759	-177.819788472759	-31.6888894891846	8.88115139477365	9.06502139477365	-33.6228428225179	-171.463550258474	NA	-133.251395852041	10.9228130615822	NA	NA	-147.386205852041	-134.443882518708	NA	-13.8490493370514	-33.011042822518	-12.2811860037181	NA	-13.9957776703847	NA	-12.5339226703847	6.30484806217475	-136.191982518708	9.88462139477365	-13.0865376703847	-13.4858076703847	-126.581307304448	-132.622322518708	-172.062768472759	-171.318217472759	-125.4277619949	-31.2709094891846	8.99725139477365	-13.3199026703847	-132.950992518708	-33.8080061558513	-33.0212594891846	-172.870808472759	-11.8786360037181	-12.2943776703847	-134.122295852041	-33.1156394891846	-126.099083971114	-133.242205852041	-12.4173076703847	-133.159622518708	-150.236679185374	-12.7965726703847	NA	-12.5322060037181	-12.9423226703847	7.97311472810698	-12.6834260037181	-124.555573971114	NA	NA	-9.99834267038474	-13.0408026639249	-8.6616093370514	9.13762139531524	NA	NA	NA	NA	-12.0898460037181	-12.8420560037181	NA	-19.7316293370514	NA	-33.056712822518	-11.6706726681552	-173.199508472759	-11.479482654799	8.64249306144032	-12.7556360037181	-12.8583126703847	-13.4246593370514	7.93590806144031	-11.3902960037181	7.88700806144031	-55.4828594891846	-124.505403971114	-30.9061261558513	9.43979472810698	10.1875113947736	-13.8984360037181	-124.676227304448	8.91233806165872	8.62428806144031	-12.0846793370514	-13.0328760037181	9.8122713950556	-12.3339726703847	NA	-13.5657176703847	-11.9137526703847	-139.198682927331	NA	NA	NA	-126.462099593998	NA	NA	NA	NA	NA	NA	NA	NA	NA	NA	-139.042442927331	NA	NA	NA	NA	NA	NA	NA	NA	NA	NA	NA	NA	NA	NA	NA	NA	NA	NA	NA	NA	NA	NA	NA	NA	NA	NA	NA	NA	NA	NA	-123.095282927331	NA	NA	NA	NA	NA	-127.607622927331	NA	NA	-127.902266260665	NA	NA	-128.490492927331	NA	-129.494716260665	NA	NA	-126.230909593998	NA	NA	-126.546402927331	-126.940832927331	NA	NA	-125.434452927331	NA	NA	NA	NA	NA	NA	NA	NA	NA	NA	NA	NA	NA	NA	NA	NA	NA	NA	NA	NA	NA	NA	-126.224412927331	NA	NA	NA	NA	NA	NA	NA	NA	NA	NA	NA	NA	NA	NA	NA	NA	NA	NA	NA	NA	-126.062632927331	NA	NA	NA	NA	NA	-127.783946260665	NA	NA	NA	NA	NA	NA	NA	NA	-125.299672927331	NA	NA	-127.383159593998	NA	NA	NA	-126.230691260665	NA	-126.376682927331	-127.143019593998	NA	NA	NA	NA	NA	NA	NA	NA	-126.900936260665	NA	-125.295752927331	NA	NA	-127.763702927331	NA	NA	NA	NA	NA	-125.357426260665	NA	NA	NA	NA	NA	-126.771296260665	NA	NA	NA	NA	NA	-126.357676260665	NA	NA	NA	NA	NA	NA	NA	NA	NA	NA	NA	NA	NA	NA	-147.621282927331	-125.307256260665	NA	NA	NA	NA	-125.478079593998	NA	-126.873109593998	NA	NA	NA	NA	NA	NA	-125.245369593998	-138.848109337051	-14.1353490220826	-11.2955636706265	-6.92999402295954	-9.2018418801024	-8.84777130867383	-17.7627850229177	-177.512498472759	-12.8535356896262	-14.7747124837237	-8.18668747330974	-12.1571263553216	-13.4283390801048	-10.1933273421901	-4.90913588694834	-5.995419022959	-14.8379656896262	-10.081330845325	NA	-4.86365595964583	2.21017097707904	-124.802048575579	-11.0570390229595	-8.89018402295954	-6.93872864100696	-18.9933656895536	-11.4580756896262	-13.1027633156849	-9.09615902295954	-13.7198647052403	-11.9338990801048	-31.6068520893304	-13.3542433226105	-13.5021713150443	-6.84528903408671	-151.212462673652	-11.2506456895802	-10.2851396992678	-11.684313301469	-11.8608399892771	-9.33120271577627	-8.50096908010477	-126.789908575579	-139.611893673652	-6.47741902285446	NA	-122.744709337051	NA	-12.3073266559438	NA	-35.9571920893304	-10.4614333226104	-127.257049337051	-22.2429624215863	-5.73679406552652	-127.552692670385	-10.989696803164	NA	-5.10214312132991	-12.8904190801048	-15.2516257467714	-7.83351155414513	NA	-8.64170789870647	-8.01796100211865	-12.0351890801048	-10.8921296992678	-11.1356196992678	-12.8473024134381	-11.53120609056	-9.7794600491636	-8.8394456896262	-12.0209116559438	-11.1267957467714	-7.6820511694265	-9.51292600120045	-12.0298640801048	-142.271307006985	-11.7463124134381	-4.36835567323801	-5.83599640254711	-124.861693575579	-12.0034333226105	-11.8878399892771	-12.5333190801048	-6.97761052965441	-11.8369963659345	-8.87271629329639	-6.10149026839343	-11.5668116559438	-5.2897071541706	-9.32863574627773	-5.926087650884	-10.109131843357	-9.50356656637314	-10.4158559701805	NA	NA	-26.5259782678669	-16.5696566559438	-8.76870902295954	-15.9720481393941	NA	-2.89466235629287	-13.0799813499073	-31.6661302558143	-177.827738472759	-7.12978985626835	-172.419528472759	-8.77116902295954	-33.4949949345336	-11.1076630326011	-12.3849099892771	-147.372437006979	-7.69274406614712	NA	NA	-185.060878472759	-9.34217734197577	-5.64047969926779	-13.4707424134381	-32.8829282678669	-9.49119429372483	-11.7166068777823	-13.6254040801048	NA	-11.4157791603664	-14.3487557467714	-8.7138490022022	-9.28173227275377	-11.4023486147653	-13.1154340801048	-127.032585897235	-8.17578402295954	-11.2670630326011	-9.4518196992678	-10.3749363659345	-31.1430616012002	-7.54909350407285	-9.39430396969537	-7.12859402295954	-33.6801582678669	-9.26414994561759	-125.462088575579	-11.5130223796386	-11.9240040366193	-10.7899063659345	-10.002805689522	-11.6043966559438	-123.966378575579	-8.9189952525334	-8.34997227081492	-23.4484490229595	-11.7337237949242	-20.0371056528185	-12.1538990801048	-12.5640157467714	-16.8821200229595	-12.3178124134381	-12.2807866559438	-12.6272556896262	NA	-9.6200357457626	-12.6624957417428	-6.8427287896734	-8.75805510383128	-9.90750902295954	-10.0475810574702	-122.264808575579	NA	-10.9871060941425	-12.4637490801048	NA	-14.5945426358169	NA	-11.0516663656191	-10.4142556267316	-142.654023673652	-11.1011757346388	-12.2888066559438	-12.3773290592275	-12.4800057467714	-9.0385518697433	-11.2251866559438	-11.0246823867183	-10.8517766559438	-35.7041199863548	-10.8516833226104	-19.7207763874078	-141.490547006985	-8.6749890226852	-13.5201290646114	-10.4670499892771	-12.9540424134381	-8.55038665594379	-10.6787244650788	-11.3420779963366	-11.7987157467714	-11.9556657467714	-125.444448575579	-8.79063267814352	-11.5433789897447	-8.82283824122156	-24.8375059958528	-13.880905025364	-27.8945283514315	-30.9669383514315	-163.482972131624	-4.40002111527411	-0.726042115274244	-177.604198532694	-37.1897754216764	7.64240055169894	2.27140201667347	-12.7859107881843	-9.98434317906796	-15.7082895959421	-33.1684231989066	-30.0388295484232	-13.0213275273071	-21.2410323318698	6.37445555618163	17.0069955513948	6.03281888602824	-7.6625111152016	-19.5223909786443	-15.0164200254969	-4.89896265005931	3.54877221806785	1.58792534996584	5.68627842547558	-15.783813670995	8.01670555474744	6.49393888472678	1.15291514513529	-15.5475724741464	-10.5695174288296	-6.19905724122156	-35.2990892451565	7.4924627627058	-13.4427940834075	-12.0274616825313	-14.0665231338116	-8.06279169216355	-123.219352308547	-66.9333973698694	5.74151687999238	-30.0510883514315	6.02857842549953	-32.3668783514315	1.53038175877844	4.07829258620268	-31.4937680557343	-20.6174492201305	5.68361324327093	-21.9057360163848	-7.95527654774054	-121.646054101293	-22.2767977602667	-61.5434707032027	-17.4363845833774	-12.3727577523524	-12.760964976693	-11.7212200520799	5.61188555139403	6.51192468965351	4.77426214640297	4.43731186746401	2.28554175877845	-21.8630903784926	3.15607195216698	-13.6672854032928	-21.99716371163	5.95110555139242	2.39788842544545	-10.5897731666251	4.46750241322436	1.9242853499567	-11.1950387857352	-31.2074383514314	2.54011606067261	-12.6874545659266	-11.4397320191901	-21.1848223318698	-20.7271758806754	-21.1124588361457	6.99362889066773	7.78544927462388	-14.4115740808708	6.36720555139242	8.81960046144828	1.89544196902508	-11.8410983087803	-8.8694039392545	5.89097859389751	6.8445175021054	-11.6684796104528	1.29392868381412	NA	-14.954564653579	-15.0437861207479	-16.5380246173943	9.23282888473027	-16.5394985954997	NA	12.6090622205005	4.74256555164053	-22.1669544486076	-148.686725713191	5.48528468237166	6.89803221805909	6.8998722180591	-26.8164340195844	7.65903555139242	-14.4577308491979	2.74894959470158	7.26513889904676	-8.12615580373261	-124.836228511013	-15.7820413159323	11.8872622180591	-9.4815075158646	-13.0305585442228	-33.1301659118231	9.37516221894905	1.33171509214807	2.11697968179211	-27.1177443201518	-11.7173863571309	1.31206533855149	-1.728231562292	4.03958201662072	6.45204555874203	2.18171211149387	-183.844159412201	-20.5481906933024	-19.1058387099054	7.37315555167311	-18.2313885197014	8.1601222180592	-22.4463838799435	2.30753382857892	5.70865868330432	-33.9263459118231	-12.4399321433486	-18.7830140608289	7.50534222658808	7.72226055595331	2.17219535002576	-13.5610545385325	-104.148345428482	-21.2075716967832	-11.6091993632601	-28.7078233855099	-7.10082131672598	-9.62667760722765	-4.38213111527424	3.48370539319166	1.71723939826407	-1.19447444860725	2.33265924401973	-13.3919478680116	-26.0078000373919	-28.9184583514314	7.68259893213501	-12.1261293569222	8.72082266578968	-11.3908247741343	-21.4612323318698	-20.4942047619011	10.315513681125	-66.268564036536	6.65470223442577	2.40059573923205	-17.3660612622746	-18.8950646598406	-17.4292772065735	-21.9021237721229	7.94055748607828	6.87423055139242	-10.6629361943903	6.66032299013138	6.63850056050075	-11.5254438840253	-12.0274401219917	4.12536201663717	-10.5856908510697	3.44625550009053	-36.3544402334529	8.49092099394794	-18.6675298826961	-26.2208143201518	2.28877175966918	6.68366715525369	3.38554850995333	3.08218885267317	4.62807544678137	7.46048055943504	-11.5972991750067	3.54494236570947	-11.4199909235512	-26.6481376534851	-12.5256344594381	8.5078234472515	-137.228132542585	-15.0491054562443	-12.1729152773638	5.25828338684296	5.42898232969615	6.93045190792539	-4.78738450983827	-40.4997542089577	1.10536489120162	-15.948212122911	-9.0099008219814	3.17466175877844	-13.7666662317055	-10.1617768637707	10.2353146287484	-4.42433139400591	-15.7308936685566	6.95114456024494	4.95373509211177	4.20182059697933	1.2898145440427	-41.9175205245282	-11.9773954562443	-9.80880772143542	-7.85227320035976	-19.9071221226499	2.52603488767089	4.55979792079024	5.7821856007231	-15.5633867170597	-12.272226230191	-28.6120111262844	-12.6375726045371	-14.3935650470041	-7.30337049070173	-0.0470582412215617	-12.1644021227455	-30.1667191910056	-10.9574559378704	-11.1441692711907	-9.93432218144453	-8.84804619237123	-122.782662264697	-127.631549149689	7.2431121968483	10.8258450921118	-26.4866597902696	-32.6718724854423	-11.5906559253638	3.65289842544511	-31.8575097902696	-9.72852148402853	-17.3162450727603	-0.43905545602466	-6.41429940899063	1.21430761334424	5.33620126632243	4.94205121042238	1.1364465847465	-13.2287462345206	-15.5987029013079	6.10805206475406	3.36060509426964	-9.48350844713799	-8.89967937565267	-12.3735161968785	6.60465454375571	5.70378454375572	6.95148454553712	-13.3289818985844	4.41683531377622	6.52917040651572	-11.2978742712037	-11.4598728479081	-8.57708827327114	-10.5311287889963	-12.3681912234916	-31.5466397902696	6.1005561422517	4.17658871615609	5.25362061939497	-37.1535787817602	-11.2765759363893	-11.160982591016	-12.8803962346413	-7.82976932364444	-32.0667770785615	-9.59161011451493	7.14603526703037	5.13343465888514	3.02249630254596	-9.66666109218306	-6.82867510791493	-11.3182592423403	5.7836813077644	3.04579889775015	NA	6.24481454375571	6.05345842544512	-15.8529859049667	-9.68906545624428	-15.4297733273341	NA	11.498114768898	2.62699954477317	-41.2688992710944	-19.1184614439227	-8.05674628871192	-15.1586650727619	-9.68198745949563	-33.1288948626787	5.35680121042238	-11.6682392712037	-36.5910431373453	-8.59380234567104	-8.09553545624401	-36.9215167330478	-37.1763373471592	7.80321177523045	-31.3489921150935	-13.8178194872678	5.44602787708904	-10.117920062598	-12.0024826033435	5.05247454926844	-37.5543821150935	-11.0737792887343	3.71801176884703	0.817201208237906	-10.3436792712037	-10.8782932197677	5.84691454790356	3.98604175877844	-9.0941663541261	NA	6.96261454375571	5.81622454375571	-30.7769615293454	-8.41396848788814	5.08616147090361	-8.0489504556189	-33.3140581960121	4.05129594398154	6.37187867261571	-11.8460995679746	6.90532454849369	5.31043787708905	4.78175469591822	5.35780129845775	-14.6636264563564	-10.1574179837706	4.60565929032143	-24.3688054562437	-11.4117599549281	-19.9201521894422	6.23670788437233	3.07615520609118	-17.7958764311488	6.78182954746654	5.69323845759097	2.60839964067263	-29.2576597902696	-9.96711277177063	6.56205788025241	-6.29126165543918	-9.6363536951769	-10.8212654562443	-11.6837892712037	7.43717842544511	-42.0045705245282	-10.6521865237259	-12.7861552237049	6.2147184254451	-15.5017819127383	-28.6329510924575	-32.5627291528116	-10.0054365204348	5.43243454375571	7.21689455158693	4.37987354351263	5.53395788885137	-12.8270828916342	4.26991576717235	-10.5085159108596	6.79547789015524	-10.1287392699354	-34.9874491581483	-10.1350126045371	-18.9959673595851	3.44970454375571	-9.59534545623958	-13.8672054748822	6.15936800025327	4.9374017707765	-7.83371593759625	6.22417794904927	-10.8102517454598	4.82864513517651	-12.3027429013078	-125.234347280188	3.85481434560062	7.18963788230604	-125.006346360188	-15.2974884990505	-12.3631274439868	5.4275211514883	5.57424474120271	7.1830935122899	-4.52463615989601	-28.0215517512902	5.78915572036511	-15.5732765076549	-7.3301391312258	3.17032862662601	12.446263935707	11.1467672768025	10.4980633709077	-4.4463006780297	-2.92876946984863	7.2138932932035	4.94940175889206	4.56965430982057	1.0483626998922	-75.3318826107808	-12.2189118323838	0.296567134853298	-8.10045770475338	-20.1549349080944	2.78878348609511	9.72842167694098	6.10488490927176	-13.9871924982165	-11.9762020028599	-8.21194383596123	-13.2463776363883	-12.4624340852122	-7.68226107260176	-0.0513915745547624	-12.4127851657171	-7.07871184783407	-8.58535587705744	-11.7474626794741	-8.9525370289196	-8.53231836419134	-1.44133826031386	-128.639265456244	7.23877877101517	10.8323933904075	-18.5133069098108	-32.3357584607591	-12.1993691122557	3.64856509211177	-31.4954684607591	10.9136786063533	-19.1846490196185	-0.176306716873819	14.8631611771348	1.47300181751022	10.2160814190268	9.4301591850126	1.40647551595455	9.77777266224878	-15.3082084078063	10.7101685988899	3.35627175878458	10.8943320374821	-9.0966797594039	-12.0762783671804	6.86740330054777	5.96653331697946	7.2142332847518	-11.6077962527766	4.41250240709089	6.67501391514698	-11.9125729842749	2.37978692388224	-8.77866926412826	0.867039984257757	2.84799876847153	-20.5424779091398	6.3120247864687	4.43930682427606	5.52896390791628	-22.0928159709078	9.95365117700605	10.4299011769078	-12.5598184078063	-8.09106197614611	-11.9286469714419	-8.61761738738617	7.4087838603849	5.39618333075059	3.24977801591684	-6.78756303271055	-7.05866920423503	1.86158438328886	6.04643001320441	8.9378443464476	NA	6.50756328287416	6.04912509211177	12.3473657113809	-9.93052179142116	9.07455784336238	NA	11.7608634179186	2.89598180514188	-31.7557501227753	-34.4181963193406	-8.29136068781692	1.98026175877844	-7.96170681539331	NA	10.4829751439095	-12.2770713176083	-4.43122924485008	-8.80431613766089	-7.83278670722179	1.92786842544511	-23.0752079562579	11.7802082930239	-5.7321400749327	-13.516823494346	5.70877661620749	11.5833511798933	-11.7303605715966	9.323944630858	-10.1629556862852	10.2976211814793	12.0075319970413	0.812801734806752	11.3221511777484	1.96262677564013	6.10966350290586	4.05637551639434	-9.33762333212758	-11.3566900749327	7.2315966680489	6.07897334808957	-8.72284901961854	-8.68044341126084	5.37342657008481	-8.29046683123072	-21.3912586630419	4.04696237026915	6.59191503792997	-11.541161147077	7.16807328782194	5.57318668762396	5.04450337414372	10.5467168731888	4.22794509211515	2.07174731694418	4.60240928260206	-24.6103218323838	-8.3566668321207	-20.4457134010351	6.4994568191522	3.07182191136167	-11.4821118390775	7.05081161998967	5.6899884429501	6.29996343057097	-20.0078027778972	-9.6667182688867	6.82480661950959	7.47941240536583	-9.8303976762564	-11.0696361209738	-10.1184524125439	7.43284990781121	-0.099091574554894	2.25277998901478	10.8558411767519	6.21038509211177	-15.7387352558909	-8.65414005426623	-11.1433267415994	-10.3590622716175	10.1527790617374	7.47964423115244	9.92339881483013	10.5706143631252	10.92176117675	10.5580730362931	1.99123045394895	11.2729774326761	1.0719358537391	-22.871385262658	-6.81612680958338	2.85899917685552	3.71245328297951	-9.8368464098649	-13.5770287389425	6.42211666773385	4.97638177163468	10.3136612255389	11.4285597333742	-11.2668685295749	4.82431181709692	-11.9978942327327	-20.7887453297086	4.09142794725535	11.3787728935479	NA	NA	NA	-21.5459377197712	NA	NA	NA	NA	-14.1468026107808	-16.4019882594276	-7.50729542365513	-12.3092782594276	NA	-11.5996887626719	-6.6733315927609	-20.7079359441141	NA	NA	NA	-10.8691092774475	NA	NA	NA	NA	NA	NA	NA	-13.0928187626719	-7.34643261078079	-14.2758082594276	NA	-8.24494927744745	-13.3442987626719	-12.6197359441141	-8.8180087626719	-29.8843377197712	NA	-7.11227765365174	-8.62096127104165	-11.8508954293386	-9.20758335598809	NA	-12.3817259441141	NA	NA	NA	NA	NA	-12.2972727033697	NA	NA	-8.28306217749425	NA	-24.7271915927609	-8.68584209600523	NA	-11.0836676703863	NA	-5.46111467395619	NA	NA	-8.51627749997855	NA	-10.8263587715499	-19.5130310531046	NA	-11.0442815927609	-11.2877715927609	NA	-11.752255693189	-9.90411492129602	NA	-12.0087837626719	-8.83881927744745	NA	-11.9759282594276	NA	-20.7232310531046	-8.3175926107808	-11.9635970143735	-11.7672582594276	NA	-11.9899954293386	-11.8744020960052	NA	-11.2764187626719	-11.9891482594276	-8.9197414102055	-8.30521404904436	-11.5546837626719	NA	-6.89866261078079	NA	-10.2355688164211	NA	-12.3210034866303	NA	NA	NA	-16.5597120960052	-19.8317643864379	-16.2423320960052	NA	NA	-12.6390222129635	-31.8158430578687	NA	-18.7234510531046	NA	-8.14418594411412	NA	-11.2573815927609	-12.3749654293386	-10.0308426107808	NA	-26.2956859441141	NA	-23.1077559441141	-12.631564946527	-5.7926315927609	NA	NA	-8.08662069550506	-11.8061855062592	-10.0751526107808	-10.1955026107808	-8.93378318090834	NA	-8.72484209600523	-9.40460023551497	-11.7052227966544	-9.27243912523318	-21.2893010531046	-19.9906143864379	-11.4167815927609	-9.6039715927609	-10.5270882594276	-8.75539594411412	-11.944882586363	-11.044769285467	NA	-21.5719877197712	-11.9102154293386	NA	-19.8098577197712	NA	-10.9420582594276	NA	-11.5944520960052	NA	-10.2380574735644	-11.0129082594276	NA	-8.40720669657347	-20.8501414293386	-8.98135600770722	NA	-11.5160726107808	NA	-12.2708420960052	NA	-20.1886710531046	NA	-20.3432343864379	-7.1030087626719	NA	NA	-10.1831372105396	-4.84332927744745	NA	-8.56573841970328	-19.8664210531046	NA	NA	-8.6868226107808	-11.2038182594276	-10.9336387626719	-19.7079493864379	-6.43009342455435	-12.276675914613	NA	NA	NA	-11.2152156497374	-19.8769077197712	-10.8396487626719	-35.6934161230357	-6.85486069956989	-19.7086642626719	NA	NA	-19.5855677197712	-10.4569623842225	-19.0317843864379	-8.54044209600523	-11.1047054293386	-11.6421854293386	-19.7737877197712	NA	-20.9694743864379	-10.6417849260942	NA	NA	NA	NA	NA	NA	NA	NA	NA	NA	NA	NA	NA	NA	NA	NA	NA	NA	NA	NA	NA	NA	NA	NA	NA	NA	NA	NA	NA	NA	NA	NA	NA	NA	NA	NA	NA	NA	NA	NA	NA	NA	NA	NA	NA	NA	NA	NA	NA	NA	NA	NA	NA	NA	NA	NA	NA	NA	NA	NA	NA	NA	NA	NA	NA	NA	NA	NA	NA	NA	NA	NA	NA	NA	NA	NA	NA	NA	NA	NA	NA	NA	NA	NA	NA	NA	NA	NA	NA	NA	NA	NA	NA	NA	NA	NA	NA	NA	NA	NA	NA	NA	NA	NA	NA	NA	NA	NA	NA	NA	NA	NA	NA	NA	NA	NA	NA	NA	NA	NA	NA	NA	NA	NA	NA	NA	NA	NA	NA	NA	NA	NA	NA	NA	NA	NA	NA	NA	NA	NA	NA	NA	NA	NA	NA	NA	NA	NA	NA	NA	NA	NA	NA	NA	NA	NA	NA	NA	NA	NA	NA	NA	NA	NA	NA	NA	NA	NA	NA	NA	NA	NA	NA	NA	NA	NA	NA	NA	NA	NA	NA	NA	NA	NA	NA	NA	NA	NA	NA	NA	NA	NA	NA	NA	NA	NA	NA	NA	NA	NA	NA	NA	NA	NA	NA	-14.4713967751799	-134.834479038707	NA	8.40755652130937	NA	NA	NA	NA	-132.591164038707	-133.02434237204	-13.5727201085132	-10.6235167751799	NA	NA	NA	-13.6118234418465	NA	-14.0109101085132	NA	NA	8.33969652130937	NA	-15.5984951085132	NA	NA	NA	-133.924104038707	-16.3746201085132	-12.0782801085132	-133.327789038707	-135.725869038707	8.84052152131441	8.92949485652032	NA	NA	NA	-133.908714038707	NA	-134.170979038707	-8.65328344184655	9.19461152130937	NA	NA	NA	NA	NA	-133.78464237204	NA	NA	NA	NA	-2.98205180863475	-8.54578344184655	NA	NA	-135.13098237204	6.1182548546427	-13.0348001085132	-15.4039401085132	-12.4071034418465	NA	-12.3569167751799	-11.3237667751799	-12.1795701085132	-134.403335705373	-133.602545705374	-12.9996167751799	-14.2580734418465	8.9484848546427	NA	-134.336949038707	-11.2664167751799	-11.2417801085132	NA	-12.1742451085132	NA	-11.8986267751799	-13.2695301085132	8.0296348565834	8.80038152130937	8.1094048546427	-134.967199038707	-12.6856334418465	9.54281818840556	NA	NA	NA	NA	8.28148152231962	-9.48095010851321	-10.2961501085132	NA	-12.2516201085132	NA	NA	8.49631152130937	NA	NA	NA	-17.5333567751799	NA	NA	-17.9653667751799	NA	NA	-133.099889038707	8.63983152130937	8.82370152130937	NA	NA	NA	-133.895629038707	10.6818765215357	NA	NA	-148.030439038707	-135.088115705373	NA	-13.6230567751799	NA	-12.0551934418465	NA	-13.7697851085132	NA	-12.3079301085132	6.06352818914798	-136.831655705373	9.64330152130937	-12.8605451085132	-13.2598151085132	NA	-133.266555705373	NA	NA	-134.00072237204	-134.107519038707	8.75593152130937	-13.0939101085132	-133.595225705373	NA	NA	NA	-11.6526434418465	-12.0683851085132	-134.766529038707	-134.685259038707	NA	-133.886439038707	-12.1913151085132	-133.803855705373	-150.88091237204	-12.5705801085132	NA	-12.3062134418465	-12.7163301085132	7.7317948546427	-12.4574334418465	NA	NA	NA	-9.77235010851321	-12.8148101085132	-8.43561677517988	8.8963015221736	NA	NA	NA	NA	-11.8638534418465	-12.6160634418465	NA	-19.5056367751799	NA	NA	-11.4446801085132	NA	-11.2534901085132	8.40155652130937	-12.5296434418465	-12.6323201085132	-13.1986667751799	7.69458818797604	-11.1643034418465	7.64568818797604	-149.365069038707	NA	NA	9.1984748546427	9.94619152130937	-13.6724434418465	NA	8.67140152165774	8.38296818797604	-11.8586867751799	-12.8068834418465	9.57095152175928	-12.1079801085132	NA	-13.3397251085132	-11.6877601085132	NA	NA	NA	NA	NA	NA	NA	NA	NA	NA	NA	NA	NA	NA	NA	NA	NA	NA	NA	NA	NA	NA	NA	NA	NA	NA	NA	NA	NA	NA	NA	NA	NA	NA	NA	NA	NA	NA	NA	NA	NA	NA	NA	NA	NA	NA	NA	NA	NA	NA	NA	NA	NA	NA	NA	NA	NA	NA	NA	NA	NA	NA	NA	NA	NA	NA	NA	NA	NA	NA	NA	NA	NA	NA	NA	NA	NA	NA	NA	NA	NA	NA	NA	NA	NA	NA	NA	NA	NA	NA	NA	NA	NA	NA	NA	NA	NA	NA	NA	NA	NA	NA	NA	NA	NA	NA	NA	NA	NA	NA	NA	NA	NA	NA	NA	NA	NA	NA	NA	NA	NA	NA	NA	NA	NA	NA	NA	NA	NA	NA	NA	NA	NA	NA	NA	NA	NA	NA	NA	NA	NA	NA	NA	NA	NA	NA	NA	NA	NA	NA	NA	NA	NA	NA	NA	NA	NA	NA	NA	NA	NA	NA	NA	NA	NA	NA	NA	NA	NA	NA	NA	NA	NA	NA	NA	NA	NA	NA	NA	NA	NA	NA	NA	NA	NA	NA	NA	NA	NA	NA	NA	NA	NA	NA	NA	NA	NA	NA	NA	NA	NA	NA	NA	-14.3803320657657	-11.5117128878828	-7.16896039909906	-9.4330725419562	-9.07900197052763	-18.0077680657657	NA	-13.0985187324324	-14.98197784386	-8.40844388217137	-12.2467867415994	-0.539603515712555	1.57679317631615	-5.1211489667131	-6.23438539909906	-3.34422870381124	-10.3060027683331	NA	1.84690959811159	1.97120460090094	NA	-11.2960053990991	-0.122140794045262	-7.1835911622033	-19.2383487324324	-11.7030587324324	-12.8085046371408	3.37653301067559	-13.8151620432924	-11.7079065182332	NA	-13.0599846371408	-13.7294682001521	-6.98794342662904	NA	-11.4956287324324	-10.3748000749327	-11.3941613038075	-11.5665813038075	-9.51470547183023	-8.27497651823324	-1.85682168266306	NA	-6.71638539909906	5.88747998400361	NA	NA	-12.0130679704742	NA	NA	3.26851810669783	NA	-22.0436034954194	-5.90547319502066	NA	-10.9363930487464	NA	-5.21905760549818	0.852414665401695	-15.0256331848999	-8.04315397805981	NA	2.52024506862255	-8.23758033476172	-11.8091965182332	-10.9817900749327	-11.2252800749327	-12.6213098515666	-11.5684289887317	-9.79759363988067	-9.07239539909906	-11.7292196371408	1.96097591271647	-7.90159799903653	0.44826754178471	2.43253397379622	NA	-11.5203198515666	-4.60707939826582	0.730680217012545	NA	-11.7132813038075	-11.5976879704741	-12.3073265182332	-7.20857993519433	-11.9266567415994	-9.08093520241435	-6.34274588683787	-11.2751196371408	1.25593895432686	-9.1026431848999	-6.16224774019753	1.44278936293437	-9.7049960612129	-10.6321458254375	NA	NA	NA	-3.27730441801778	-9.00767539909906	-15.6940476731521	NA	-3.13964539909906	-13.1663811098277	-31.7542421549767	NA	-7.36273956576572	1.56146331733694	-9.01615206576573	NA	-11.1957900749327	-12.0906513038075	-4.85385668266306	-7.91691941792177	NA	1.50906998400361	NA	-9.55569330359576	-5.7301400749327	-13.2447498515666	NA	-9.64095039990318	-11.6477778679168	-13.3994115182332	NA	-11.1535159349377	0.805030312811119	-8.42826411541931	-9.29532430506815	1.54382979529986	-12.8894415182332	1.00575998400361	-8.41475039909906	-11.3551900749327	-9.5414800749327	-10.4645967415994	NA	-7.78539458485751	1.23400417497051	-7.36756039909906	NA	-9.46015970704398	NA	-11.2870298515666	-11.6980115182332	-10.8795667415994	-10.2477887324324	-11.3101379704741	3.80914665067027	1.6529616188332	-8.57594718093816	-23.6874153990991	-11.4730386842899	-20.0091326736377	-11.9279065182332	-12.3380231848999	-17.1271030657657	-12.0918198515666	-11.9865279704741	-12.8722387324324	NA	-9.3940431848999	-12.4365031848999	7.06061452740634	-8.97550861861139	-10.1524920657657	-10.0936964398068	NA	-0.514556682663059	1.83396349605796	-12.2377565182332	NA	-14.8343799563075	NA	-11.1413267415994	-10.1491295816271	NA	-10.8751831848999	-11.9945479704741	-12.1513365182332	-12.2540131848999	-9.272661968599	1.57576701913039	-10.7986898515666	0.653143478597995	-23.290181231477	-10.5574246371408	-19.4291001371408	NA	-8.91395539909906	-13.2941365182332	-10.1727913038075	1.40204404743022	0.78027565578031	-10.4080577874368	-11.0687935694097	-11.5727231848999	-11.7296731848999	NA	-8.99824414197337	-11.3173865182332	-124.396209109447	NA	-13.6549124636254	-27.3197209079244	-30.3892609079244	NA	-42.0351742412578	NA	NA	NA	-29.1649975745911	-21.5510882176817	1.18413918968836	3.3041303370282	-24.2919709079244	-34.7728396432624	-1.6204916855368	-12.7953334892096	-21.6237196432624	3.5732950329324	-10.1506366974342	NA	-138.858361682584	1.60508164779654	-14.7904274636254	-132.918130442443	-22.6332594387506	-23.3709796432624	5.1038749811624	-15.5581356804232	-11.2701570387844	-22.0421696578211	-23.2402196432624	-16.3558824636254	-10.3472857744595	-114.636669918516	-129.116458775777	-29.3174309079244	-22.1751096432624	NA	-125.717017185616	-7.83679913029203	-0.133076685536796	-128.45021210911	-123.386765442443	7.61482498112987	-17.9880129847741	-31.8285075745911	-133.873681393868	NA	-30.9430409079244	4.9958616478017	NA	-21.6816684876005	-7.72929089065803	-120.956562010635	-22.6532330637551	-123.246225801744	-26.1871934344042	2.57615868705558	-14.5874557969587	-11.5906191043187	-21.9347774883848	4.24757845358076	-10.5072824531527	-11.3715024297576	-29.1558709079244	-29.1593509079244	-12.1831324636254	-13.4415891291294	-125.04113710911	NA	-134.414604727202	3.68831902893823	-10.4252957874017	2.17557498112987	4.15627849589532	-30.6653342412578	-11.0821424283105	-12.4614624636254	2.45691613659296	-21.5675096432624	-21.1098223637577	-21.4950944462221	-11.869149130292	-11.2090106545319	-22.9395205481909	NA	-18.4627913326901	-22.1227318092901	2.98215210540236	-8.66446579089172	-9.4796657969587	3.17012498114338	-11.4435524021022	-23.5841996432624	NA	-30.2113342412578	NA	-1.5499616855368	-112.383197405037	-16.7168724636254	NA	-16.0917996432624	-17.1487200832461	NA	NA	-28.3238042412578	3.28880831446321	-133.674979727202	NA	-29.8818709079244	-125.589415442444	-3.12651168553679	-10.710569130292	-127.64039350488	3.23641498112987	-45.6839809079244	-29.9855742412578	-107.968306690499	-12.8065435162684	NA	-11.2386967753782	-23.747885325033	-12.9617174571706	-126.83232210911	-11.4914175410503	2.53237507171636	-116.014166676454	-21.3814296432624	3.27117186913116	-12.4517152607305	2.73310498112987	-20.9813334384796	NA	-27.0298709079244	-111.868223343745	-134.196558060535	-125.911397199681	2.96132855338387	-28.3657709079244	-113.351133343968	-112.685623343968	-30.5047875745911	-10.8496257969587	-11.2602757220557	-21.3979496432624	-134.774298060535	-125.399755442444	5.53649164779807	3.38028536864517	-28.7709775745911	-134.632642028795	-11.7624503191975	NA	-11.4897291228454	-11.8998406542154	-129.23589710911	-11.6543558298484	-31.2199109079244	-26.3902045784618	-28.3819709079244	-8.95586568384494	-11.9983257969587	8.7879583893648	-11.1648324636254	-21.8439196432624	-21.0786496432624	-18.6274863001955	1.2091883144632	3.56130543354107	-11.799579130292	-30.8618775745911	-18.6891522641374	-21.9824190648127	NA	-10.6366124636254	NA	-10.4370057969587	-123.685718919543	-11.713159130292	-11.815761244739	-12.3821824636254	3.29950831446905	-10.3612684453012	2.38047498116662	-21.5628416855364	-20.6660396432624	NA	-114.253533343968	-20.3912296432624	-12.855959130292	NA	3.12362851676588	2.50750164779656	-11.055669130292	-11.990399130292	-11.1345457969587	-11.2914509848088	NA	-12.531619410908	-10.8796534883549	-137.867316081119	-15.2940884990505	-12.3693811131443	5.25184715838309	5.47398078815365	6.742394190072	-5.00105044327391	-39.7315315908286	0.891698993101806	-16.1931951657171	-9.15541084929124	3.4333412373281	-0.0527648470040907	2.06506344648493	10.0216487387406	-4.19864743204527	-2.85739426824877	6.97609983636121	5.21241457066143	4.16319591913215	1.0508481681327	NA	-12.2163618323838	0.366040395475602	-8.09709803785982	-20.1521051657171	2.31236898471897	4.34613206232595	5.83808701477954	-15.6095376477074	-12.0462336675429	-13.0811641490545	4.8592825913844	-14.6082594586784	6.55294688957449	0.211621237328101	-12.4093851657171	-12.9546412887605	-10.6673039190674	-10.7427352003267	6.22029931761757	-8.62205357253553	-1.36998123464126	-128.003832747786	7.50179150365717	11.0935000235178	-9.72589126034183	-32.3376930661816	-11.2963972247011	3.91157790399477	-31.4529930661816	3.75679228037898	NA	-0.652721343290799	-6.47014018905388	1.4918952676605	5.12253541555111	4.72838532303496	0.925509400077954	1.3392543560291	-15.3727103394364	6.36673142582751	3.61928457066148	3.00851046243911	-9.10175104523316	-12.1475236285443	6.3909886563683	5.49011865636832	6.73781865913335	-13.046109794747	4.67551480035453	6.56563574087718	5.46800596095146	2.44924824023714	-8.7826985333786	0.9365119551701	2.91937405299401	-31.1745197328483	6.00816785304068	3.96292093410537	5.57944946184634	NA	-10.9864239174461	-10.8708305569478	-12.6544036727697	-8.02485853838646	-31.669286399515	-9.69045303695938	6.93236937001633	4.91976884720437	3.47571530971794	-9.4497203314405	-7.05833126583863	1.93105611990591	5.5700154244359	3.30447818941501	NA	6.0311486563683	6.31213790399477	-2.78902977581416	-9.9280318323838	-15.1025001509536	NA	11.2844488784685	2.4160669911538	-40.9772072524008	-33.6758232574953	-8.2838079110735	2.04973722559477	-9.90587674989594	-15.1522146691476	5.14313532303496	-11.3055622851071	-4.36558290130792	-8.80716905974365	-6.71890157340295	1.99734376535874	-36.0869560980992	8.0618912484863	-119.442302747786	-13.5918268152489	5.23236198970163	-10.1417596467703	-11.7082239178102	4.83880866492503	-126.383876081119	-10.7954555854262	4.04278915067744	1.0758857626838	-10.0494205857341	2.03210372521954	5.63324866280649	4.30664753178672	-9.33510683156226	-14.3519380024809	6.75168198970163	5.6025586563683	-134.102719038707	-8.6174262309445	4.91444523386195	-8.28791683123787	NA	4.30997518786264	6.26050204531544	-11.6201070061031	6.69165866372247	5.09677198970163	4.56808881190064	5.14413546933553	4.29742043202543	2.14121756422797	4.86352176356817	-24.6077718323838	-11.1347079805651	-19.7129795686423	6.02304200100657	3.33483468097544	-18.0408594037442	6.57089699532804	5.95110127052006	2.39746709943073	-28.891156399515	-9.7411201903594	6.34839199461173	7.54888839553041	-9.8345526240188	-11.0662484990505	-11.2791156092573	7.69585790399478	-0.0277162346412663	2.32223682729394	-12.5848336727697	6.47339790432354	-15.7377723513203	-14.2875797025805	-12.7549246691476	-9.7262412708752	5.21876865636831	7.00322866967949	4.63773635977199	5.32029200795884	-12.6010903285912	7.2294077333127	2.06260842364334	6.58181200998268	1.14142143770086	-22.8019060514387	-9.84075391906743	-18.7060627524008	3.2360386563683	-9.8343118323838	-13.6412118711669	5.94570219438068	5.23201500438504	1.26858017488272	6.01051211198984	-10.3909533804204	6.78931399994505	-12.0767503394364	NA	3.72077594005947	6.97597199779933	-9.17024825942756	-154.805141335954	-190.566090273825	-21.5101830326011	-4.82741194049197	-3.79258360715864	-5.0152815927609	-1.34130199694929	-14.3502018315015	-16.5055902738253	7.0199738066969	-10.8979224590214	-15.7108072310191	-11.9747071960141	-5.98564442296866	-15.7376925000926	-157.261311335955	-12.3400431504371	-4.61894694049197	5.75919525303765	16.3917350787438	5.41755840792332	-8.2777715927609	-151.525971335955	-150.943321335955	-134.689059021383	2.93351174057244	-13.573564128609	5.33627094067317	-14.3794102738253	7.40144507390577	5.87867900682463	0.805505537813045	-12.8203788036948	-3.62778978577775	-6.5464672593517	-192.978311940492	6.87948726764451	-8.83273998518643	-12.0001862544799	-9.21990048225766	-6.85389315043713	-12.5108605067664	-187.886748010298	4.76273508039826	-147.389591335955	5.6811684072391	-5.67452005062929	1.18298059428548	2.30726085396023	-129.666180687988	-8.5138382337283	5.07184683114049	-24.8206859805199	-6.5075708030914	NA	-11.3083726234011	NA	-5.56480624777934	-16.1794605643525	-14.1574205643525	-8.6936475541368	4.99662507390577	5.91494365015423	3.62967034896339	4.08990174057243	1.93813381460368	-11.3913736071586	2.80866174828307	-11.877710896267	-9.76388409949415	5.33584507390577	2.05175626718386	-9.03681699159067	3.44616677225367	-12.0795302738253	-13.5549963976858	-11.1782556495388	2.19272731190569	-8.7896047178035	-10.5994381638317	-5.01865360715864	-11.3303842851917	-11.1086399510353	6.3783935781622	7.17483450563838	-12.065205096933	5.75194546672236	8.20697933177254	1.54803309337149	-11.8622598171038	-7.1011679425841	5.5435684072391	6.21455850067065	-9.2633598171038	-12.4245853494646	NA	-16.2142538976858	-16.3028038976858	-16.6526850846419	8.61756840723956	-16.616886377391	NA	11.9938017418547	4.12731478953409	-22.7887996058269	NA	3.45949507414654	6.28277174057244	6.28461218246585	NA	7.03660841748104	-12.8000776057012	1.93047361837427	6.64987840821169	-9.62386487919292	-11.0913264837705	-20.5294874325899	11.2720019040805	-5.88839118385995	-151.843361335955	NA	8.75990177980371	0.984308761484997	0.949635034805523	-10.3989018315015	-9.14776778554447	0.964655073905771	-2.0750722152847	-3.46737569859794	5.83678508879554	1.83538124796422	-21.2535463659345	-19.9548596992678	-11.519566940492	6.75072847854996	-10.6306902738253	7.54486180857932	-4.49080535531598	1.95752726918561	-148.636136335955	-21.5362330326011	-12.1516715853505	-124.998159021383	6.89008174057507	7.0998334072391	-11.0456602738253	-14.8097605643525	-10.7855683768756	-123.487732354711	-9.76640537496464	-11.1165102738253	NA	-8.52561529458086	-4.99739151213898	2.56860127020816	1.3672284072391	-1.80938061330582	1.98524846712255	-12.6124563348933	-154.457871335955	-2.82021024414275	7.06739686547878	-15.759620904289	8.0841185641053	-125.01536568805	-149.358341335955	-10.3219068988604	9.69001445314284	NA	6.03955019289122	2.05318511606524	-149.697811335955	-17.6024598171038	-4.54676033283107	-11.3074202738253	7.32195159314824	6.25180342177046	-2.52627655082921	6.02867174752179	6.01607343221678	-13.6688945643525	-3.75485494081096	-11.6959431344022	-19.8411530326011	-4.25767549321653	-35.9609798191259	7.86432113118536	-8.09178067861326	-10.7846131504371	1.95301559926087	6.05488174058002	3.03814100843016	-3.75699336629532	-8.99779802139189	6.83805341762075	-4.37414855575794	-3.30435360213488	-15.0569305643525	-20.9337196992678	-10.6467515748732	7.89458508122279	NA	NA	-36.6029885044116	NA	NA	NA	NA	NA	NA	NA	NA	-10.8966449078882	NA	NA	-6.33992157455489	-15.7279865745549	NA	-12.0905382412216	NA	-9.8559515745549	-2.50552157455489	NA	NA	NA	NA	-42.5659551710783	NA	NA	NA	NA	NA	NA	NA	NA	NA	NA	-35.2793751710783	NA	NA	NA	-10.6441115745549	-6.60438824122156	-14.8983782412216	NA	-29.6801518377449	NA	NA	-11.4123282412216	-10.3049582412216	NA	NA	NA	NA	NA	-6.33065490788823	NA	NA	NA	NA	NA	NA	NA	NA	NA	-31.4087451710783	NA	NA	NA	NA	NA	-10.8575949078882	NA	-10.6515215745549	NA	-32.6157785044116	-32.3894285044116	NA	-10.9288249078882	NA	-8.57595490788823	-10.6790382412216	NA	-11.4703849078882	-11.2017915745549	NA	NA	NA	-10.7936115745549	-8.6860215745549	NA	-11.6127549078882	-30.9841851710783	NA	-10.7918715745549	-9.01385490788823	-34.4408885044116	NA	NA	-26.7524518377449	NA	NA	NA	NA	NA	NA	-40.3844215745549	NA	-31.7875151710783	NA	NA	-33.7214685044116	NA	NA	NA	NA	NA	-10.8418215745549	NA	-10.2568565745549	NA	NA	-33.1074351710783	NA	-12.1797415745549	NA	NA	NA	NA	NA	NA	NA	NA	NA	NA	NA	NA	NA	-31.3695351710783	NA	-10.8620749078882	NA	-33.9066318377449	-33.1198851710783	NA	NA	NA	NA	-33.2142651710783	-10.8581615745549	NA	-10.3437315745549	NA	NA	NA	NA	NA	NA	NA	NA	NA	NA	NA	NA	-31.9970918377449	NA	NA	NA	NA	NA	NA	NA	NA	NA	-17.3529549078882	NA	-33.1553385044116	-31.6907618377449	-11.5460282412216	-29.5550185044116	NA	-11.2516282412216	NA	NA	NA	NA	NA	-55.5814851710783	NA	-31.0047518377449	-10.5351082412216	NA	NA	-9.98790824122156	NA	NA	NA	NA	NA	NA	NA	-12.8641199078882	NA	-138.533439311028	-154.445834863561	-14.4975601153389	-134.465544735014	-125.796855977695	-150.948924863561	-88.3284830794646	NA	NA	NA	-132.222264567141	-132.65540955181	-13.5957301157207	-10.6364801157207	-146.146494863561	-138.377199311028	-156.902004863561	-13.6193201157207	-132.734397811406	-14.0371201157207	-140.023584863561	NA	-139.894109567141	-77.3395364127979	-15.6341351157207	-42.1465624186729	-153.720724863561	NA	-133.555204567141	-16.4019001157207	-12.1088901157207	-54.4310194825835	-135.356969567141	-17.1985301157207	-11.1899501157207	-158.676452863561	-34.8599835813953	-150.538734863561	-133.539814567141	-53.1858661492501	-54.6951161492501	-8.6604301157207	-60.2607461492501	-78.8216197461312	-29.2607602480619	-147.030284863561	-122.430039311028	NA	-133.415709546444	-77.2372430794646	-152.815591530228	NA	-126.942379311028	-22.509693449054	-8.5478301157207	-127.221422644361	-149.601024863561	-134.762049567141	-127.825249311024	-13.0507501157207	-15.4363201157207	-12.4392001157207	-52.8766461492501	-12.3752301157207	-11.3510301127614	-12.2089001157207	-125.880871552018	-126.274638788684	-13.0071301157207	-14.2864701157207	-124.769209311028	NA	-133.968049515296	-11.3112767823874	-11.2690601149053	-31.9700369147286	-12.1937251157207	NA	-11.9161401157207	-13.2967401157207	-12.0461801157207	NA	-78.0600230794646	-78.0016730794646	-12.6879301157207	-12.0432601157207	NA	NA	-54.4283561492501	-149.744814863561	-12.4472201157207	-9.49868011501095	-10.3234301157207	-125.559169311012	-12.2805401157207	-34.0214969147286	NA	-133.807984440214	-26.3330602480619	NA	-55.4423194822428	-17.5463201157207	NA	NA	-17.9794801157207	NA	NA	-31.3681235813953	-132.939869567141	-76.8919397461312	-33.3020769143131	-148.806949863561	NA	-133.526696233808	-11.5498001157207	-72.576166412798	NA	-89.115836412798	-77.1866297461312	-48.9990794825835	-13.6449701157207	-32.6877935813953	-12.0728901157207	NA	-13.7898951157207	NA	-12.3278101157207	-14.5343001157207	-46.8834461492501	-54.1154694825835	-12.8890251157207	-13.2715151157207	-55.5983294825835	-132.897622900475	-55.2516728159168	-149.448864863561	-77.1441830794646	-30.9501435813953	-125.711118087758	-13.1349701157207	-133.226292610583	-33.4872402477205	-32.7004935808687	NA	-11.6770967823874	-12.0889251157207	-77.9878297461313	-32.7948735813953	-126.235692644336	-133.517506062494	-12.2295851157207	-133.434922719163	-150.511979567141	-12.5901401157207	-155.875474863561	-12.3299101157207	-12.7527101157207	-61.8291593774817	-12.4845467823874	-124.692182644356	-81.7218330794646	NA	-9.7948301157207	-12.8325901084913	-8.47133011572069	-12.0164201157207	-148.999034863561	-149.172644863561	NA	-74.517781412798	-11.9002501157207	-12.6485101157207	-134.177397551021	-19.5084501157207	-54.3101928159168	-32.7359469147286	-11.4587301132348	-150.222514863561	-11.2806200981144	-55.0728861492501	-12.5420901157207	-12.6394001157207	-13.2121801157207	-150.952304863561	-11.1887567823874	-53.6660828159168	-55.1620935813953	-124.642012644125	-30.5853602480619	-56.9544394825835	-150.749414863561	-13.7080901157207	-76.851626412798	-13.1198701157207	-54.7805628159168	-11.8861801157207	-12.8178801157207	-11.9645101157207	-12.1260601157207	-151.054974863561	-13.3700051157207	-11.7083001157207	-139.335291600578	NA	NA	NA	-126.598708267245	NA	NA	NA	NA	NA	NA	NA	NA	NA	NA	-139.179051600578	NA	NA	NA	NA	NA	NA	NA	NA	NA	NA	NA	NA	NA	NA	NA	NA	NA	NA	NA	NA	NA	NA	NA	NA	NA	NA	NA	NA	NA	NA	-123.231891600578	NA	NA	NA	NA	NA	-127.744231600578	NA	NA	-128.023991600578	NA	NA	-128.627101600578	NA	-129.631324933912	NA	NA	-126.367518267245	NA	NA	-126.683011600578	-127.077441600578	NA	NA	-125.571061600578	NA	NA	NA	NA	NA	NA	NA	NA	NA	NA	NA	NA	NA	NA	NA	NA	NA	NA	NA	NA	NA	NA	-126.361021600578	NA	NA	NA	NA	NA	NA	NA	NA	NA	NA	NA	NA	NA	NA	NA	NA	NA	NA	NA	NA	-126.199241600578	NA	NA	NA	NA	NA	-127.920554933912	NA	NA	NA	NA	NA	NA	NA	NA	-125.436281600578	NA	NA	-127.519768267245	NA	NA	NA	-126.352416600578	NA	-126.513291600578	-127.279628267245	NA	NA	NA	NA	NA	NA	NA	NA	-127.037544933912	NA	-125.432361600578	NA	NA	-127.900311600578	NA	NA	NA	NA	NA	-125.494034933912	NA	NA	NA	NA	NA	-126.893021600578	NA	NA	NA	NA	NA	-126.479401600578	NA	NA	NA	NA	NA	NA	NA	NA	NA	NA	NA	NA	NA	NA	-147.757891600578	-125.443864933912	NA	NA	NA	NA	-125.614688267245	NA	-127.009718267245	NA	NA	NA	NA	NA	NA	-125.381978267245	-17.0350913184905	-3.45107482619665	-11.1722478520715	-6.80433680881909	-9.07618466591964	-8.72211409446089	-17.6371278087692	-10.9099774619423	-12.7278784754857	-14.7135553441385	-8.06765951396736	-12.3503887385876	-0.238011320524505	1.88094919025076	-4.83948946749571	-5.86976180881844	-3.04263480098253	-9.95670273945109	NA	2.15112929859551	2.33582819122692	2.86690253805769	-10.9313818088191	0.18202684331359	-6.81308226096215	-18.8677084753975	-11.3324184754857	-13.2892499917939	3.68069318685584	-13.8004617505297	-11.858801055534	-4.30656131848864	-13.5407299973563	-13.3779416056672	-6.75802693133842	NA	-11.1249884754298	-10.4784020893304	-11.8658666354676	-12.0473266697446	1.11759183127581	-8.40558105553405	-1.555228350212	NA	-6.35176180863416	6.19163998312133	-122.881318010298	-32.434795874128	-12.4938133353802	NA	-35.6555100168787	3.57267732000543	-127.393658010298	-22.1843059882791	4.44712136579887	-127.674418010298	-11.1790489246824	-31.5530462345362	-5.22743650490145	1.15400751987891	-15.181471055534	-7.74699630250737	NA	2.8244047818935	-7.89440430140861	-11.9588110541789	-11.0853920867465	-11.3288820856756	-12.752281055534	-11.7010179040495	-9.97164593348906	-8.7137884754498	-12.2043150030779	2.26513494227966	-7.55802357370845	0.75426204555824	2.73412707199804	NA	1.24973834204379	-4.24285888519717	1.03490603524154	-31.4678423798576	-12.1849866697446	-12.0693933364112	1.74984880040744	-6.85586670658617	-12.0302587545943	-8.76120751818275	-5.97723499840745	-11.7502150030779	1.56016878886442	-9.24383105490895	-2.8219821560958	2.17708837217519	-9.38144503648895	-10.3386575942836	-7.24396465182386	NA	-26.2052123600775	-2.97314565049761	-8.64305180881908	-16.0837082793217	NA	1.25312256782738	-13.2703848600852	-31.8570423988323	NA	-7.00413264200454	1.86562331645467	-8.6455118088191	-33.1742290267442	1.88001776203655	-12.5713966683729	2.65942595113338	-7.56821605966815	-14.9201407952756	1.81322998312133	-23.3376879851572	-9.22635789999805	-5.83374208933044	-13.390121055534	-32.5596790267442	-9.38658938951017	-6.02647514866746	-13.539806055534	NA	-11.4647882141941	1.53025225988703	-8.89277355531647	-9.4738472124943	1.84798822860539	-4.86944644595373	1.64225096599718	-8.05012680867087	-11.4579754215008	1.98346811285851	-10.5681987559971	-28.8962667928976	1.59775963828588	1.53816240124422	-7.0029368083901	-32.1306230039764	-9.15750203151607	-31.8824362345362	-11.4301810134661	-11.8388360015363	-10.9831687559971	-9.87714847414332	-11.790883335761	4.113306649788	1.95711954360238	-8.24673880015954	-23.3227918087853	-11.774539492012	-20.0367155387123	-12.075061055534	0.921927356848646	-4.2458971077831	-12.237631055534	-12.4672733250741	2.37347288466575	NA	-9.5399810542749	-12.5777410456348	7.36477391548374	-8.63525540442329	-9.7818518088191	-10.2401971320465	-122.145655687167	-0.212963350212	2.50893141247661	-12.3936610514829	-0.201784128608978	-14.4691050136691	NA	-11.2449287493377	-10.4749690886907	-29.8967995678695	-11.0257710312842	-12.475293318081	-12.2872410297372	-12.384551055534	-8.91354861600827	1.87735834275011	-10.9418410222777	0.958380893923423	-22.986024196913	-11.0381700030779	-19.9041693966739	-33.6577390465243	1.87494040743838	-13.4532410360088	-10.6535366674873	1.70209712139589	1.08437093725706	-10.7628295615706	-11.442495536471	-11.7096610524727	-11.8712110506306	-125.317929020501	-8.71683015179205	-11.4582109433303	-9.02716570132447	-3.39134261078073	-13.9504316855992	-27.7585534246112	-30.4788593793454	-30.8010095729725	-4.41128778151915	-0.737268230156431	NA	-36.8880933492247	7.63395055165206	-21.5073282112661	1.48573223275824	3.60828948952958	-24.682033424723	-33.0232824250569	-1.31889835308557	-13.0721866485152	-20.3190625979233	6.44316798569414	16.9957288847274	6.06583693973414	-7.67377778187825	1.90924164733605	-15.0920566857955	-42.2649033373671	3.537505551399	-21.685211982921	6.13892400235352	-15.8544846311778	8.00543888788987	6.48268905321659	0.948315926043476	-15.7579435481893	-10.6403318749297	-6.40365646194231	-34.9783233373671	7.47987462846468	-13.6172929069768	-12.1775188966717	1.17656616053828	-8.11330168579546	0.168516646914263	-128.738070003078	4.90554588804067	7.9189849802479	5.82397920477042	-31.3976386052601	1.32578253805769	2.44697925269055	-31.3535142036962	5.30002164691824	5.67034131058225	-21.9692311839558	4.50684108791685	-60.5317896992678	-22.6144665864698	-31.8368439719966	-17.611058881463	2.87775187050869	-12.922189821114	-11.805324316921	5.60061888472808	6.62452897148318	3.77487133784625	4.23271266248623	2.08094253805771	-29.3462555584734	2.95147276092768	-13.7390706729675	-29.2013861121448	5.93983888472836	2.19328920472456	3.99247873752759	3.59116148019126	2.48000131178575	4.45787179268371	-31.068113424723	2.64184633691585	-12.7546610177636	2.76107562152495	-21.5326377767998	-21.0750960525718	-21.4603746236826	6.98801363663485	7.77152428926954	-14.5857249154182	6.35593888472738	8.806806553516	1.69084275472856	3.28631190079446	-8.93269970884732	5.68653574764333	6.85668088921335	-11.7379684957218	-20.2141896387365	-7.44674720587794	-15.1295916073852	-15.2182381684132	-1.2458014922388	9.22156221806311	-16.6334661040726	NA	12.5978050407882	4.73129888496264	-22.1754044486076	-20.6308689275456	3.60230587139104	6.92320611110807	6.88860555139389	-27.5371855079152	7.6538900708653	-14.6308382235235	3.33050132451127	7.25387223143404	-9.01696797831102	3.5405749802476	-23.540485623813	11.8759955513925	-9.65596473000505	-13.0960261149302	-32.8069166707005	9.36389555223915	1.12775238555716	1.0924331299353	-22.3569986225206	-11.7806432068633	3.08046099743111	-1.93281895269816	-21.375728966852	6.49617353287415	1.97798028807734	3.10901708090478	-20.9105077310078	-19.2257385871794	7.3695791343379	-18.3113130820653	8.14885555139334	1.65739738922027	3.53767542216881	-27.0999779797808	-22.4180461839259	-12.6144605272346	-18.8730055399278	7.4940755594924	7.71381055572062	-21.3571156335187	-13.7234186927096	-31.6821295729725	5.8406516469155	3.68444519113944	-28.0428853705703	-46.1664162396392	-9.7897367823953	-4.39339778194091	2.71447137797059	1.97543624785408	-1.15621555979553	2.12806013108967	-13.5663697540132	2.43323072255286	-28.779133424723	7.67133226294985	-12.1973247985	9.44436894171663	-11.4743415528278	-21.8046023001849	-19.9602705250844	10.2902714063207	1.51078164691426	6.70868990753565	2.19599659633227	-0.142025915943248	-18.9433651546077	-17.6345567190663	-21.7608100149485	7.92993213281345	6.86578055139242	-10.7334916718306	6.63266555139931	6.63005056001981	-11.613596259262	-12.1286660634562	3.60110164695614	-10.6486105061627	2.68479275341685	-21.2586814529499	8.46683160035129	-18.8297844267885	-26.9368528059262	2.70525083412782	6.65887555386048	3.18094929289105	3.42368176057227	2.81166215698047	7.45203055890978	-11.7000439347828	-11.3838450714966	-11.491492656201	-27.3684451648349	-12.6166079246295	8.49538089622498	-137.741535097807	-2.99608215555243	-12.0418556464863	5.36471029374489	5.49441143942928	7.15078731976795	-4.55351122296426	-10.4449014442543	1.33923825477016	-15.8225549087705	-8.91554534874261	3.03375405588588	0.248828089832257	2.36922083515125	10.4691880192359	-4.5402581429395	-2.55580079522737	7.18501795783276	4.81297723155981	4.58904954249908	1.41547175818	3.32191457066143	-11.8517382421038	0.670202262185479	-7.72665236833516	-19.7814171931064	2.75990824700775	4.79367130500102	6.1006486371135	-15.414467193324	-12.0868277932092	-18.5810381836047	-12.824034338289	-14.2645625358431	-2.99181919680714	-0.187965944114119	-12.0387449085694	-30.0454448635611	-11.1390092850045	-11.3306559516712	1.56932166312301	-8.63988245445756	-1.06838790219021	-128.291690641754	7.10220462777393	10.7029971836834	-17.69393974497	-5.0511112777591	-11.7771143579867	3.51372006026783	-31.7215348635611	4.06095128195045	-23.336511865082	-0.205182056829301	4.90210438827482	1.44274254629694	5.57007464652451	5.1759246096272	1.36448890464163	1.64084752307204	-15.4157724918917	5.96714445544282	3.21969738922895	3.31267010848674	-3.03941866398497	-12.1877347829353	6.83852794296053	5.93765794296053	7.18535794469608	-13.3782072280017	4.27592760100722	6.60389989059676	-3.98721141357645	2.75340789408583	-2.95599548999474	1.24067251728376	3.22096730416751	-31.4073148635611	6.27547962319315	4.41045415724682	5.50627467125734	-4.39273127776022	-11.4581292829699	-11.3425359339154	2.20676055535263	-3.12147537238363	-22.8436883664471	-9.52679106998224	7.37990858713382	5.36730801881224	3.24218694696636	-9.47813248439362	-6.7013654486118	2.65385660363361	6.01755469766192	2.90489133913367	NA	6.47868794296053	5.91255072255256	-2.48487160407909	-9.56339449378256	-15.5696361783209	NA	11.7319881450122	2.85512081326267	-29.8184024171575	-20.9345874576088	-7.93108907465921	2.35389709791029	-9.55925321819647	-32.8081289548894	5.62850577924976	-11.8546640389695	3.11446300447901	-8.46511862557595	-7.86030731490983	2.30150376447646	-19.9675012411216	7.662315349636	-119.730160641681	-13.6244224195537	5.67990127629386	-10.0511965983054	-12.1887482425365	5.28634794826427	-22.664891865082	-11.1535921003258	3.76612750568213	0.676287206837293	-2.84323238964107	2.33626202241076	6.08081653012365	4.00926509432093	-8.97048324166316	-22.7431085317487	7.19926690981927	6.05009794296205	-19.8717465582564	2.05537017256278	5.35648180569312	-7.92329324146985	-22.721777259575	3.91038841834402	6.54837931339285	-11.6557324918917	7.13919794751532	5.54431127629386	5.01562807951852	5.59167466744973	4.60158043114314	2.44537759886202	4.46401851911947	-24.2431475914814	-11.4847084931879	-20.0358959286422	6.47058128327577	3.12627408503051	-3.78676498126195	7.0098862797849	5.55159741982124	3.52562559144419	-2.19428794442486	-2.05346434838751	6.79593127934517	7.85304771911095	-9.50697150021024	-10.6955976563843	-11.8701268815548	7.29627072255952	0.273877097809795	2.99128670058423	-12.6279624918917	6.07677220909252	-15.3747616531024	-3.93391454368519	-22.0646771747861	-10.1012430914552	5.66630794296053	7.4508535635603	4.23823250211235	5.7678312876997	-12.6186102653287	4.12971402770981	2.36419922820992	7.02935128880379	1.45178286195032	-22.4977497775283	-10.3214992850045	-7.46586310964732	3.68357794296053	2.34368316717776	-13.6875417996008	6.3932413571894	4.86789496863752	1.57265864743366	6.45805132699752	-3.74800546320819	4.68836953314543	-12.1055124918917	-125.002135410744	4.04069036382864	7.42351128130916	-122.671310074933	NA	NA	NA	NA	-110.035160074933	NA	NA	NA	NA	NA	-10.8431898179861	NA	NA	-6.28646648465273	-15.6759814846527	NA	-12.0370831513194	NA	-9.80394648465273	-2.45206648465273	NA	NA	NA	NA	NA	NA	-111.005496741599	NA	NA	NA	NA	-104.286340273825	NA	NA	-119.331886741599	NA	-108.239396741599	NA	NA	-10.5906564846527	-6.5509331513194	-14.8449231513194	-106.791520273825	NA	NA	-106.665240074933	-11.3588731513194	-10.2515031513194	NA	NA	NA	NA	NA	-6.27719981798607	NA	NA	-110.777449458079	-107.462353607159	NA	NA	NA	NA	NA	NA	-108.269006741599	NA	NA	NA	-117.493917996498	-10.8041398179861	NA	-10.5980664846527	NA	NA	NA	NA	-10.8753698179861	NA	-8.52249981798607	-10.6255831513194	NA	-11.4169298179861	-11.1483364846527	NA	NA	NA	-10.7401564846527	-8.63256648465273	NA	-11.5592998179861	NA	NA	-10.7384164846527	-8.96039981798607	NA	NA	NA	NA	NA	-109.780150074933	NA	NA	NA	NA	-40.3324164846527	NA	NA	NA	NA	NA	-108.730960074933	NA	-113.849490074933	NA	NA	-10.7883664846527	NA	-10.2048514846527	NA	-110.429410074933	NA	NA	-12.1262864846527	NA	NA	NA	NA	NA	NA	NA	NA	NA	NA	NA	NA	NA	-109.497060074933	NA	-10.8086198179861	NA	NA	NA	NA	NA	NA	NA	NA	-10.8047064846527	NA	-10.2902764846527	NA	NA	-111.238313408266	NA	NA	NA	NA	NA	NA	NA	NA	-113.005387996498	-114.247497996498	-103.251673408266	-110.540173408266	NA	-110.386190074933	NA	NA	NA	NA	NA	-17.2994998179861	NA	NA	NA	-11.4925731513194	NA	NA	-11.1981731513194	NA	NA	NA	NA	NA	NA	NA	NA	-10.4816531513194	NA	-101.162056940492	-9.9344531513194	NA	NA	NA	NA	NA	-102.282190273825	NA	-12.8135648179861	NA	-121.946933910477	-154.358821865082	NA	-147.771805198415	NA	-109.31136724381	NA	NA	NA	NA	NA	-150.534225198415	NA	NA	-146.014655198415	NA	-156.785575198415	-149.097255198415	NA	-108.765133910477	-139.926138531749	NA	NA	-151.080051865082	-150.497401865082	NA	-153.611378531749	-110.281703910477	NA	NA	NA	NA	-103.868624676965	-150.071595198415	-148.579601865082	-118.608093910477	NA	-107.515603910477	NA	NA	NA	-146.215105198415	NA	-106.373804676965	-147.565805198415	-146.911438531749	-105.94144724381	-110.13516724381	-150.990971865082	-150.728651865082	-152.699741865082	NA	NA	-162.659461865082	-143.015655198415	NA	-149.516461865082	-110.055476449598	-107.044638010298	NA	NA	NA	-150.111145198415	NA	NA	-107.545213910477	-149.031375198415	NA	-149.639668531749	-117.10473237887	NA	NA	-150.625548531749	-150.112111865082	-148.697841865082	-151.205128531749	NA	NA	-150.204151865082	NA	-110.473993910477	NA	-150.600691865082	-150.549761865082	NA	NA	NA	NA	-108.950823910477	-149.660235198415	-151.959031865082	-148.164771865082	-147.742475198415	-102.515398010298	-149.903145198415	-151.729748531749	NA	-149.598221865082	NA	NA	-109.05635724381	NA	NA	NA	-154.026588531749	NA	NA	-149.258215198415	NA	NA	NA	-108.00716724381	NA	-113.12569724381	-149.862691865082	NA	-108.869008910477	NA	NA	-142.702105198415	-109.70561724381	NA	NA	NA	NA	NA	NA	NA	NA	-149.433215198415	NA	-150.758045198415	NA	NA	-151.136038531749	-149.330775198415	NA	-108.772683910477	-150.051561865082	-150.801951865082	-148.167370198415	-151.431245198415	-150.392078531749	NA	-148.920991865082	NA	NA	-149.833075198415	-150.552618531749	-149.009395198415	NA	-148.842135198415	NA	-110.514520577144	-155.760778531749	-150.097108531749	-149.563111865082	NA	NA	-150.562171865082	-154.008368531749	NA	-112.61620237887	-113.85831237887	-102.527880577144	-109.816380577144	-148.912471865082	-109.66239724381	NA	NA	-149.977035198415	NA	-149.251341865082	NA	NA	-148.382368531749	-149.304141865082	-150.134318531749	NA	-149.769091865082	NA	NA	NA	-150.853491865082	-148.789771865082	NA	NA	-146.708755198415	-152.365981865082	-147.641598531749	-150.641101865082	-100.744341343632	-149.370085198415	-149.342325198415	NA	-149.459555198415	NA	-148.870741865082	-101.864474676965	-150.948211865082	NA	-149.069215198415	NA	NA	NA	NA	NA	NA	NA	NA	NA	NA	NA	NA	NA	NA	NA	NA	NA	NA	NA	NA	NA	NA	NA	NA	NA	NA	NA	NA	NA	NA	NA	NA	NA	NA	NA	NA	NA	NA	NA	NA	NA	NA	NA	NA	NA	NA	NA	NA	NA	NA	NA	NA	NA	NA	NA	NA	NA	NA	NA	NA	NA	NA	NA	NA	NA	NA	NA	NA	NA	NA	NA	NA	NA	NA	NA	NA	NA	NA	NA	NA	NA	NA	NA	NA	NA	NA	NA	NA	NA	NA	NA	NA	NA	NA	NA	NA	NA	NA	NA	NA	NA	NA	NA	NA	NA	NA	NA	NA	NA	NA	NA	NA	NA	NA	NA	NA	NA	NA	NA	NA	NA	NA	NA	NA	NA	NA	NA	NA	NA	NA	NA	NA	NA	NA	NA	NA	NA	NA	NA	NA	NA	NA	NA	NA	NA	NA	NA	NA	NA	NA	NA	NA	NA	NA	NA	NA	NA	NA	NA	NA	NA	NA	NA	NA	NA	NA	NA	NA	NA	NA	NA	NA	NA	NA	NA	NA	NA	NA	NA	NA	NA	NA	NA	NA	NA	NA	NA	NA	NA	NA	NA	NA	NA	NA	NA	NA	NA	NA	NA	NA	NA	NA	-122.428621832384	NA	NA	NA	-14.7417484583202	-14.7292284583202	NA	NA	-115.819043607159	-16.5035902738253	-12.0914308548067	-12.4108802738253	NA	-11.8940141148082	-6.77493360715864	NA	NA	NA	NA	-109.247421787082	-5.46773845832017	-124.807328241222	-139.161858241222	NA	NA	-135.173818241222	NA	-13.1100347941425	-123.052188241222	-14.3774102738253	NA	-111.886016940492	-13.6386241148082	NA	-9.1123341148082	-119.090381832384	NA	-10.5388936071586	-11.9610674481415	-12.1452207814749	-12.0378407814749	-120.220921574555	-126.795204907888	NA	NA	NA	-106.423735165717	-110.617455165717	-12.5917074481415	-13.9318934583202	-11.4486251249868	-10.7381874481415	-112.920673607159	-24.8287936071586	-8.98016744814154	NA	-11.2510432010635	-110.54235849905	-5.5632070504997	NA	-15.8046417916535	-10.057221940492	NA	-10.9838791801459	NA	-108.027501832384	-11.1458836071586	-11.3893736071586	NA	-11.8659911886532	-10.0380039141244	-14.2882517916535	-12.3005257814749	-13.3576451249868	NA	-12.0775302738253	NA	NA	-111.231810273825	-12.1029770471884	-11.8688602738253	-124.884556574555	-12.2801874481415	-12.1645941148082	NA	-11.5707441148082	-12.0907502738253	-12.0254754400959	-11.6401607814749	-11.8464257814749	NA	-10.6554584583202	-107.771666767615	-10.3661717918297	NA	-12.4227402738253	NA	NA	-114.318000273825	-16.8540374481415	-109.538645165717	-16.4725564933959	NA	NA	-13.3425736071586	-31.9171350881538	NA	-13.8685684583202	NA	-14.9944817916535	NA	-11.358666940492	-12.6692907814749	-112.900975770921	NA	NA	-109.350696832384	-33.7034584583202	-12.9234607814749	-5.89423360715864	-110.187905165717	NA	-12.5194474481415	-11.9814904851618	-126.386694907888	NA	-12.3487007814749	-113.909332952513	-9.01916744814154	-9.54059280374805	-11.9997874481415	-125.668946574555	NA	NA	-11.5060597283485	-9.70557360715864	-10.6286902738253	-109.254371629762	-12.2397541148082	-11.2309121007069	-109.367700273825	-15.6004684583202	-12.13702379767	-125.482918241222	NA	NA	-11.0347473057759	NA	-11.8887774481415	-123.972491574555	-10.339716940492	-11.1145102738253	NA	-12.7119241148082	-21.1444667814749	NA	-15.1154284583202	-22.9137731249868	NA	-12.5651674481415	NA	-14.4939917916535	NA	-13.8567651249868	-7.3973341148082	-110.214911566023	NA	-10.3042074023064	-122.293121574555	-20.0150134583202	-11.9342974481415	NA	-16.2615484583202	-129.677524907888	NA	-11.3054202738253	-11.2253807814749	NA	-122.880188241222	-12.5731874481415	-125.561801574555	NA	-112.237079296264	-11.5095674481415	NA	-11.1052914537547	-35.9885007814749	-11.1360641148082	-20.0004062814749	NA	-125.031604907888	NA	-10.7272875270545	-112.034823607159	-8.82237383756829	-11.3990307814749	-11.9323774481415	-112.310254106987	-111.151334643917	-125.465394907888	-10.743386940492	NA	-8.87281059638304	-32.8413779842749	NA	NA	-33.0351379842749	-33.5727779842749	-4.53244798083351	-0.858468980833512	-37.9033013176083	-33.9053813176083	7.50327368605872	-33.8263513176083	-14.8982959573061	-13.4613492906394	-57.0060642934827	-42.7399623176083	-43.498953408266	-153.300000273825	-62.1872659601493	6.24202868749423	16.8745686858332	5.90039202011858	-7.79493798083351	-62.3113009601493	NA	-45.0118779842749	3.41634535249982	-109.792095912705	5.63792273695029	-30.4757479842749	7.88427868583315	6.36151201916649	1.10294277260152	-17.9023892906394	-37.5463200749327	-6.24902959638304	NA	7.36069599592153	-13.8888292906394	-12.4530934569961	-14.5123292906394	-59.7516642934827	-126.51902411569	-37.1525413176082	5.06017274782479	NA	5.97860607028362	-109.645559246039	1.48040940361696	2.60160610117068	-39.1384613176082	-38.5741800748077	5.55216534172012	-28.6069892906394	-121.28297411569	NA	-62.6609859601493	-61.9053109601493	-17.8945192906394	-15.3669492906394	-13.3442092906392	-14.5645259573061	5.47945868583315	6.38464663911759	3.93064773695029	4.38733940361696	2.23556940361696	-63.4401709601493	3.10609941653176	-117.190063560692	-155.138153607159	5.81867868583316	2.34791607028362	-13.4473826239728	3.74693773695029	-184.331286717126	-12.7424851239728	NA	2.49014273695029	-126.621697449024	-109.984385912705	-124.611092449024	-125.201080782357	-125.19433411569	6.86120201975694	7.6543195565942	-14.8576626239728	6.23477868583316	8.68793636522764	1.84546954510149	-34.7272779481864	-13.3083326239728	5.84100607028362	6.69739201916649	-34.0122846509415	-156.925523607159	NA	-15.4010426239728	-15.4895926239728	-16.9747892906394	9.10040201916649	-18.0988159573061	NA	12.4766353542841	4.61013868583315	-22.3060813141668	-148.959666940492	3.75693273695029	6.76560535249982	6.76744535249982	NA	7.51990868583316	-14.9035292906394	2.41376868583315	7.13271202051984	-9.14103131416685	-108.376567579372	-74.7328509601493	11.7548353524998	-9.9273059573061	-64.455807626816	NA	9.24273535249982	1.28174273695029	1.24705940361696	-156.73062694049	-63.6300742934827	1.26209273695029	-1.77833029719016	-62.4302642934827	6.31961868583315	2.13173940361696	-183.745478383793	-151.238900273825	NA	7.23402868603971	NA	8.02769535249982	NA	2.25917776156716	-32.8577846509416	NA	-12.8858026239728	-125.206737449024	7.37291535249982	7.58313368583315	-33.9005246509416	-13.9968992906394	-155.837860273825	-123.696310782356	-153.235966940492	-63.585127626816	NA	-10.1715059573061	-4.51455798083351	2.87024773695029	1.66888273695029	-1.32690131416684	2.28268617052828	-13.8403426239728	-159.512633607159	-38.065570074914	7.55017201916649	-14.9570559498765	8.3857727369503	-63.4685142934827	-61.6631009601494	-109.172764641932	10.1711379920236	-66.6304042934827	6.52227535249982	2.35062280703985	NA	-44.9642167415994	-155.809540273825	-63.516767626816	7.80259168804195	6.73510368583315	-31.5840653227995	6.51150535249982	6.49937368624491	-12.8564832906394	-13.2917942906394	-40.9152500749327	-32.6928346509416	-12.6926259568869	-36.8002392906394	8.34647542390637	-19.1032492906394	-38.6508767415977	2.23879940361696	6.53771535249982	3.33557612606865	-39.1249767415994	-11.9522892904568	7.32135368640318	-12.8083642898814	-15.123265957266	-14.2437192906394	-125.18921411569	-14.5509259251433	8.3759918714653	-122.204705456244	-154.752537461941	-189.959588789578	-148.173004128609	-4.13501475993203	-3.10043642659869	NA	-14.9824964265987	-181.408152122911	-182.711152122911	-11.4576667300682	-150.927940795276	NA	-11.1773433967348	-121.126827964792	-16.621029759932	-157.179290795276	-149.490970795276	-3.92679975993203	-109.022505406632	-140.319854128609	-124.491534631469	-138.846064631469	-151.473767461942	-150.891117461942	-134.858024631469	-139.071747556776	-12.6704733967348	-122.736394631469	NA	-134.369797883763	NA	-12.9219533967348	-150.465310795276	-2.93483400686834	-118.865465456244	-192.376780456244	-107.772975456244	-11.2342100634015	-11.4285500634015	-11.3211700634015	-119.903829310182	-126.479411298135	NA	-147.959520795276	-147.305154128609	-106.198818789578	-4.98488642659869	-11.8750367300682	-2.78093642659869	-129.83682963139	-10.0113300634015	NA	-137.293484631462	-8.26349673006816	NA	-11.6402533967348	-110.317442122911	-13.8150533967348	NA	NA	NA	-150.512344128609	-11.5743900634015	-2.97644642659869	-107.802585456244	-149.425090795276	NA	-150.045357461942	-14.0064433967348	-11.1896467300682	NA	-3.92106998290088	-150.505827461942	-2.89389975993203	-151.598844128609	-188.046798789578	NA	-150.597867461942	-13.0880933967348	-110.731365456244	-4.32650642659869	-11.5533300634015	-11.4377367300682	-3.51930975993203	-3.06492213650592	-135.236204550429	-11.3893367300682	-10.9234900634015	-11.1233883967348	-152.352747461942	-148.558487461942	-123.02655796479	-11.5950133967348	-150.304344128609	-136.253191088973	NA	-134.240857739421	-188.705518789578	-16.1373667300682	-109.313728789578	-15.8199867300682	NA	NA	-6.72697309326536	-29.752178894454	NA	-149.663904128609	NA	NA	-135.602364550429	-108.264538789578	-11.9526200634015	-113.383068789578	-150.256407461942	NA	-109.126780456244	-19.9012764265987	-3.66435014792639	-143.095820795276	-109.962988789578	NA	-11.8027767300682	-12.2868633967348	-126.070901298135	NA	-11.6320300634015	-127.832619711242	-8.30249673006815	-2.77707698177637	-11.2831167300682	-4.31566642659869	NA	NA	-151.529754128609	-149.731974128609	NA	-109.030455234125	-3.79857446517614	-11.3936033967348	-148.568569128609	-151.824960795276	-11.4878700634015	-125.167124631469	-132.59456949566	-133.126754550429	NA	-150.234274128609	-11.1721067300682	-123.656697964795	NA	-149.247824128609	NA	-11.9952533967348	-20.4277960634015	-133.886647822259	-149.956827461942	-9.21381309326536	NA	-11.8484967300682	-138.118597799006	-2.12806309326536	-1.98768309326536	-149.548910795276	-6.68066339673483	-110.073751849032	-149.306187461942	-11.9681700634015	-121.977327964802	NA	-2.40079153225158	-188.504265456244	-149.645057461942	-129.361731298135	-3.86768975993203	-119.848961298135	-10.5023433967348	-150.528034128609	-1.85046975993203	-11.8565167300682	-125.246007964802	NA	-3.06248975993202	-10.7928967300682	-130.715371207559	-3.5654188892072	-35.2718300634015	-10.4193933967348	-7.39963948324696	-148.047287461942	-1.81277642659869	NA	-10.0347600634015	-3.06484642659869	-8.11809673006816	-10.6823600634015	-3.68199272364322	-2.61220975993202	-122.922961298135	-125.149601298131	-124.870784631469	-133.039194476764	-121.852198562746	NA	-36.3567359569587	NA	NA	-109.218498562746	-113.006995216356	NA	NA	NA	NA	NA	NA	-101.314141883022	NA	NA	NA	NA	NA	-108.672265229412	NA	NA	NA	NA	NA	-42.3197026236253	NA	-110.188835229412	NA	NA	NA	-101.394275216356	-103.804333159137	NA	NA	-118.515225229412	-35.0331226236253	-107.422735229412	-101.528565216356	-99.690828549689	NA	NA	-106.365071883022	-105.660205168956	-29.433899290292	NA	-105.848578562746	-110.042298562746	NA	NA	NA	NA	-102.920155216356	-109.619712883022	NA	NA	NA	-109.962599773964	-106.98034649247	NA	NA	NA	-100.102331883022	NA	-31.1624926236253	-107.452345229412	-101.991061883022	NA	-101.306958549689	-117.010121038316	NA	NA	NA	NA	-32.3695259569587	-32.1431759569587	NA	NA	NA	NA	-110.381125229412	NA	NA	NA	NA	NA	NA	NA	-108.857955229412	NA	NA	-30.7379326236253	NA	-102.45110649247	NA	-34.1946359569587	NA	NA	-26.506199290292	NA	-108.963488562746	NA	NA	NA	NA	NA	NA	-31.5412626236253	NA	NA	-33.4752159569587	-107.914298562746	-101.475168549689	-113.032828562746	NA	NA	-108.774273562746	NA	NA	NA	-109.612748562746	-32.8605159569587	NA	NA	NA	NA	NA	NA	NA	NA	NA	NA	NA	-101.239011883022	-102.583011883022	NA	NA	-31.1232826236253	NA	NA	NA	-33.660379290292	-32.8736326236253	NA	NA	NA	NA	-32.9680126236253	-102.009758549689	-100.241148549689	NA	NA	NA	-110.421651896079	-107.068635216356	NA	NA	NA	NA	NA	NA	NA	-112.521591038316	-31.750839290292	-102.435011896079	-109.723511896079	NA	-100.536175847595	NA	NA	NA	NA	-102.650115216356	NA	NA	-32.9090859569587	-31.444509290292	NA	-29.3087659569587	NA	NA	-100.418930216356	NA	NA	NA	-101.809395216356	-55.3352326236253	NA	-30.758499290292	NA	NA	-100.680049825804	NA	NA	NA	NA	-98.225828549689	NA	-101.800183159137	NA	NA	NA	NA	NA	NA	NA	NA	NA	NA	NA	NA	NA	NA	NA	NA	NA	NA	NA	NA	NA	NA	NA	NA	NA	NA	NA	NA	NA	NA	NA	NA	NA	NA	NA	NA	NA	NA	NA	NA	NA	NA	NA	NA	NA	NA	NA	NA	NA	NA	NA	NA	NA	NA	NA	NA	NA	NA	NA	NA	NA	NA	NA	NA	NA	NA	NA	NA	NA	NA	NA	NA	NA	NA	NA	NA	NA	NA	NA	NA	NA	NA	NA	NA	NA	NA	NA	NA	NA	NA	NA	NA	NA	NA	NA	NA	NA	NA	NA	NA	NA	NA	NA	NA	NA	NA	NA	NA	NA	NA	NA	NA	NA	NA	NA	NA	NA	NA	NA	NA	NA	NA	NA	NA	NA	NA	NA	NA	NA	NA	NA	NA	NA	NA	NA	NA	NA	NA	NA	NA	NA	NA	NA	NA	NA	NA	NA	NA	NA	NA	NA	NA	NA	NA	NA	NA	NA	NA	NA	NA	NA	NA	NA	NA	NA	NA	NA	NA	NA	NA	NA	NA	NA	NA	NA	NA	NA	NA	NA	NA	NA	NA	NA	NA	NA	NA	NA	NA	NA	NA	NA	NA	NA	NA	NA	NA	NA	NA	NA	NA	NA	NA	NA	NA	NA	-122.333886484653	NA	-36.2288880689743	NA	NA	-109.700786484653	NA	NA	NA	NA	NA	NA	NA	NA	NA	NA	NA	NA	NA	-109.154553151319	NA	NA	NA	NA	NA	-42.191854735641	NA	-110.671123151319	NA	NA	NA	NA	NA	NA	NA	-118.997513151319	-34.905274735641	-107.905023151319	NA	NA	NA	NA	NA	NA	-29.3060514023076	NA	-106.330866484653	-110.524586484653	NA	NA	NA	NA	NA	NA	NA	NA	NA	-110.449489817986	NA	NA	NA	NA	NA	NA	-31.034644735641	-107.934633151319	NA	NA	NA	NA	NA	NA	NA	NA	-32.2416780689743	-32.0153280689743	NA	NA	NA	NA	-110.863413151319	NA	NA	NA	NA	NA	NA	NA	-109.340243151319	NA	NA	-30.610084735641	NA	NA	NA	-34.0667880689743	NA	NA	-26.3783514023076	NA	-109.445776484653	NA	NA	NA	NA	NA	NA	-31.413414735641	NA	NA	-33.3473680689743	-108.396586484653	NA	-113.515116484653	NA	NA	-109.255961484653	NA	NA	NA	-110.095036484653	-32.7324014023076	NA	NA	NA	NA	NA	NA	NA	NA	NA	NA	NA	NA	NA	NA	NA	-30.995434735641	NA	NA	NA	-33.5325314023076	-32.745784735641	NA	NA	NA	NA	-32.840164735641	NA	NA	NA	NA	NA	-110.903939817986	NA	NA	NA	NA	NA	NA	NA	NA	NA	-31.6229914023076	-102.917299817986	-110.205799817986	NA	-110.051816484653	NA	NA	NA	NA	NA	NA	NA	-32.7812380689743	-31.3166614023076	NA	-29.1809180689743	NA	NA	NA	NA	NA	NA	NA	-55.207384735641	NA	-30.6306514023076	NA	NA	NA	NA	NA	NA	NA	NA	NA	NA	NA	NA	NA	-121.359757231641	-48.8632168290887	-36.4750757129305	NA	NA	-108.728890564974	NA	NA	NA	NA	NA	NA	NA	NA	NA	NA	NA	NA	NA	-108.182657231641	-35.7775834957554	NA	NA	NA	NA	-42.4380423795972	NA	-109.699227231641	-42.1204651624221	NA	-43.747295162422	NA	NA	NA	NA	-118.025617231641	-35.1514623795972	-106.933127231641	NA	NA	NA	NA	NA	NA	-29.5522361240116	NA	-105.358970564974	-109.552690564974	NA	NA	-48.7779434957554	NA	-45.2699168290887	NA	NA	NA	NA	-45.5258334957554	NA	NA	NA	NA	NA	NA	-31.2808207982942	-106.962737231641	NA	NA	NA	-43.0041734957554	-43.3598934957554	NA	NA	NA	-32.4878342065414	-32.2615157129305	NA	-43.464630162422	NA	NA	-109.891517231641	NA	NA	NA	-43.5913168290887	-41.6799501624221	-44.6033168290887	NA	-108.368347231641	NA	-45.1897634957554	-30.8562723795972	-41.6236834957554	NA	NA	-34.3129757129305	NA	NA	-26.6245390462639	NA	-108.473880564974	NA	NA	NA	NA	NA	NA	-31.659588206924	NA	NA	-33.5935557129305	-107.424690564974	NA	-112.543220564974	NA	-56.9075968290887	-108.281832231641	NA	NA	NA	-109.123140564974	-32.9796390462639	-43.8764968290887	-44.2881651624221	-44.6862801624221	NA	NA	NA	NA	NA	NA	NA	NA	NA	NA	NA	NA	-31.2415736074991	-43.5894168290887	NA	NA	-33.7787190462639	-32.9919723795972	NA	NA	NA	NA	-33.0863523795972	-43.6402801624221	NA	NA	NA	NA	-109.932043898308	NA	NA	NA	NA	NA	NA	NA	NA	-112.606989725729	-31.8691790462639	-101.945403898308	-109.233903898308	NA	-109.079920564974	NA	-48.1846101624221	NA	NA	NA	NA	NA	-33.0274257129305	-31.5628490462639	-44.1366568290887	-29.4271038910938	NA	NA	NA	NA	NA	NA	NA	-55.4535723795972	NA	-30.8768390445098	NA	NA	NA	NA	NA	NA	NA	NA	NA	NA	NA	NA	NA	-122.109970108513	NA	-35.8627879971195	NA	NA	-109.475870108513	-113.731837503347	NA	NA	NA	NA	NA	NA	-102.038984170014	NA	NA	NA	NA	NA	-108.92963677518	NA	NA	NA	NA	NA	-41.8257546637861	NA	-110.44620677518	NA	NA	NA	-102.120534170014	NA	NA	NA	-118.77259677518	-34.5391746637861	-107.68010677518	-102.253407503347	-100.41567083668	NA	NA	-107.089914170014	-107.124044170014	-28.9399513304528	NA	-106.105950108513	-110.299670108513	NA	NA	NA	NA	-103.644997503347	-110.344555170014	NA	NA	NA	-110.224573441847	NA	NA	NA	NA	-100.827174170014	NA	-30.6685446637861	-107.70971677518	-102.715904170014	NA	-102.03180083668	NA	NA	NA	NA	NA	-31.8755779971195	-31.6492279971195	NA	NA	NA	NA	-110.63849677518	NA	NA	NA	NA	NA	NA	NA	-109.11532677518	NA	NA	-30.2439846637861	NA	NA	NA	-33.7006879971195	NA	NA	-26.0122513304528	NA	-109.220860108513	NA	NA	NA	NA	NA	NA	-31.0473146637861	NA	NA	-32.9812679971195	-108.171670108513	-102.20001083668	-113.290200108513	NA	NA	-109.032045108513	NA	NA	NA	-109.870120108513	-32.3674513304528	NA	NA	NA	NA	NA	NA	NA	NA	NA	NA	NA	-101.963854170014	-103.307854170014	NA	NA	-30.6293346637861	NA	NA	NA	-33.1664313304528	-32.3796846637861	NA	NA	NA	NA	-32.4740646637861	-102.73460083668	-100.96599083668	NA	NA	NA	-110.679023441847	-107.794894170014	NA	NA	NA	NA	NA	NA	NA	NA	-31.2568913304528	-102.692383441847	-109.980883441847	NA	-101.26094700325	NA	NA	NA	NA	-103.374957503347	NA	NA	-32.4151379971195	-30.9505613304528	NA	-28.8148179971195	NA	NA	-101.145189170014	NA	NA	NA	-102.534237503347	-54.8412846637861	NA	-30.2645513304528	NA	NA	NA	NA	NA	NA	NA	-98.9506708366802	NA	NA	NA	NA	NA	-138.800070894728	NA	NA	NA	-126.063487561394	NA	NA	NA	NA	NA	NA	NA	NA	NA	NA	-138.643830894728	NA	NA	NA	NA	NA	NA	NA	NA	NA	NA	NA	NA	NA	NA	NA	NA	NA	NA	NA	NA	NA	NA	NA	NA	NA	NA	NA	NA	NA	NA	-122.696670894728	NA	NA	NA	NA	NA	-127.209010894728	NA	NA	-127.488770894728	NA	NA	-128.091880894728	NA	-129.096104228061	NA	NA	-125.832297561394	NA	NA	-126.147790894728	-126.542220894728	NA	NA	-125.035840894728	NA	NA	NA	NA	NA	NA	NA	NA	NA	NA	NA	NA	NA	NA	NA	NA	NA	NA	NA	NA	NA	NA	-125.825800894728	NA	NA	NA	NA	NA	NA	NA	NA	NA	NA	NA	NA	NA	NA	NA	NA	NA	NA	NA	NA	-125.664020894728	NA	NA	NA	NA	NA	-127.385334228061	NA	NA	NA	NA	NA	NA	NA	NA	-124.901060894728	NA	NA	-126.984547561394	NA	NA	NA	-125.817195894728	NA	-125.978070894728	-126.744407561394	NA	NA	NA	NA	NA	NA	NA	NA	-126.502324228061	NA	-124.897140894728	NA	NA	-127.365090894728	NA	NA	NA	NA	NA	-124.958814228061	NA	NA	NA	NA	NA	-126.357800894728	NA	NA	NA	NA	NA	-125.944180894728	NA	NA	NA	NA	NA	NA	NA	NA	NA	NA	NA	NA	NA	NA	-147.222670894728	-124.908644228061	NA	NA	NA	NA	-125.079467561394	NA	-126.474497561394	NA	NA	NA	NA	NA	NA	-124.846757561394	-121.609510271614	-177.839538060535	-14.2890157463209	NA	-125.712913971114	-108.97699365353	-176.445191393868	-177.730328060535	-177.822794727202	NA	NA	NA	-13.4057890801048	-10.4411357467714	NA	-138.293257304448	NA	-13.4294424134381	NA	-13.8439790801048	NA	NA	NA	NA	-15.4315640801048	-41.772463145958	-177.329404727202	-109.947330320197	NA	-16.1922390801048	-11.9113490801048	NA	NA	-16.9899857467714	-10.9813890801048	-118.273720320197	-34.485883145958	-107.181230320197	NA	NA	NA	-8.4709024134381	-177.315314727202	NA	-28.8866598126246	NA	-105.607073599786	-109.80079365353	NA	NA	NA	NA	-126.858437304448	-22.3270590801048	-8.3634024134381	-127.139197304448	NA	-109.725696986864	-127.741307304448	-12.8678690801048	-15.2215590801048	-12.2247224134381	NA	-12.1745357467714	-11.1413857432832	-12.0126390801048	-125.797217304448	-126.191647304448	-12.8172357467714	-14.0756924134381	-124.685267304448	NA	NA	-11.1087557467714	-11.0593990791436	-31.5959364792913	-12.0073140801048	NA	-11.7162457467714	-13.1025990801048	-11.8482024134381	NA	NA	NA	-12.5032524134381	-11.8431490801048	NA	NA	-108.616450320197	NA	-12.2492090801048	-9.29856907926014	-10.1137690801048	-125.475227304448	-12.0846890801048	-33.6473964792913	NA	NA	-25.9589598126246	-173.894639727202	-108.72198365353	-17.3509757467714	NA	-164.606154727202	-17.7829857467714	-203.393971393868	-178.046351393868	-30.994023145958	-172.631008060535	-172.160288060535	-32.9279764792913	-107.67279365353	NA	-112.79132365353	-11.3446724134381	NA	-108.531585320197	-185.290208060535	-173.699674727202	NA	-13.4406757467714	-32.3127598126246	-11.8728124134381	NA	-13.6028540801048	NA	-12.1255490801048	-14.3186890801048	NA	-124.550487304448	-12.6936140801048	-13.0928840801048	-126.633973971114	NA	-172.299881393868	-171.539960155773	-125.467622304448	-30.576043145958	-125.627497304448	-12.9269790801048	NA	-33.1131398126246	-32.326393145958	-173.090254727202	-11.4949824134381	-11.9014540801048	NA	-32.420773145958	-126.151750637781	NA	-12.0243840801048	NA	NA	-12.4036490801048	NA	-12.1238324134381	-12.5339490801048	NA	-12.2997724134381	-124.608240637781	NA	NA	-9.58996908010477	-12.6324290715019	-8.25323574677144	-11.8059690801048	NA	-109.32802365353	NA	NA	-11.6814724134381	-12.4336824134381	NA	-19.3232557467714	NA	-32.3618464792913	-11.2777490770893	-173.414454727202	-11.0711090593485	NA	-12.3472624134381	-12.4499390801048	-13.0162857467714	-172.180131393868	-11.0066424134381	NA	-54.787993145958	-124.558070637781	-30.2112598126246	NA	NA	-13.4900624134381	-124.728893971114	-12.9239757467714	-126.123923971114	-11.7010257467714	-12.6245024134381	-11.7686490801048	-11.9255990801048	NA	-13.1727940801048	-11.5208290801048	-120.635381067185	-177.83912648377	-13.8508383586029	-134.84021237204	NA	-108.005097733852	-176.444779817104	-177.72991648377	-177.834399817104	NA	-132.595464038707	-133.030075705373	-12.9680950254969	-10.0029583588302	NA	NA	NA	-12.9912650254969	NA	-13.4062850254969	NA	NA	-140.267309038707	NA	-14.9938700254969	-42.0186507899142	-177.328993150437	-108.975434400518	-133.928404038707	-15.7540616921636	-11.4736550254969	-133.33352237204	-135.730169038707	-16.5518083588302	-10.5432116921636	-117.301824400518	-34.7320707899142	-106.209334400518	-133.913014038707	NA	-134.17671237204	-8.03272502549689	-170.356036638375	NA	-29.1328474565809	NA	-104.635177733852	-108.828897733852	-133.790375705373	NA	NA	NA	-162.690901520414	-21.8896550254969	-7.92522502549689	NA	NA	-108.751945338269	NA	-12.4301750254969	-14.7833816921636	-11.7865450254969	NA	-11.7363583588302	-10.7032083570707	-11.5749450254969	-134.409069038707	-133.608279038707	-12.3790583588302	-13.6375150254969	NA	NA	-134.341249038707	-10.6713516921636	-10.6212216916787	-31.8421241232475	-11.5696200254969	NA	-11.2780683588302	-12.6649050254969	-11.4100250254969	NA	NA	-134.97293237204	-12.0650750254969	-11.4049716921636	NA	NA	-107.644554400518	-165.50268726305	-11.8110316921636	-8.86039169173751	-9.67559169216355	NA	-11.6469950254969	-33.8935841232475	NA	-134.181184038707	-26.2051474565809	-173.906244817104	-107.750087733852	-16.9127983588302	NA	-164.617759817104	-17.3448083588302	-203.393559817104	-178.045939817104	-31.2402107899142	-133.314535705373	-133.601624038707	-33.1741641232475	-106.700897733852	NA	-111.819427733595	-10.9064950254969	NA	-107.557456067185	-148.03617237204	-135.093849038707	NA	-13.0024983588302	-32.5599974565809	-11.4346350254969	NA	-13.1651600254969	NA	-11.6873716921636	-13.8805116921636	-136.835095705373	-159.692301520414	-12.2559200254969	-12.6551900254969	NA	-133.272289038707	-172.299469817104	-171.567015245675	-134.006455705373	-30.8222307899142	-134.129319038707	-12.4892850254969	-133.600959038695	-33.3593274565809	-32.5725807899142	-173.089843150437	-11.0575783588302	-11.4637600254969	-134.77226237204	-32.6669607899142	NA	-133.89217237204	-11.5866900254969	-133.809589038707	-150.886645705373	-11.9659550254969	NA	-11.6856550254969	-12.0957716921636	NA	-11.8623683588302	NA	NA	NA	-9.15179169216355	-12.1942516878242	-7.81505835883022	-11.3682750254969	NA	-108.356127733852	-158.317818187081	NA	-11.2432950254969	-11.9955050254969	-165.908443929716	-18.8850783588302	NA	-32.6080341232475	-10.8400550239751	-173.414043150437	-10.6329316816939	-133.57800237204	-11.9090850254969	-12.0117616921636	-12.5781083588302	-165.35082525128	-10.5692383588302	-133.88161237204	-55.0341807899142	-171.180063150437	-30.4574474565809	NA	NA	-13.0518850254969	NA	-12.4857983588302	-134.14282237204	-11.2636216921636	-12.1863250254969	-11.3304716921636	-11.4874216921636	NA	-12.7351000254969	-11.0831350254969	-121.385593898211	-154.216261086685	-14.6360929003885	-134.746370841453	-125.546976499145	-108.752077277391	-113.001195216356	NA	NA	NA	-132.514208350212	-132.936236657291	-13.7441162346413	-10.7882129013079	-145.884944420018	-138.127319832478	-156.643014420018	-13.7765195679746	NA	-14.1823062346413	-139.783577753352	NA	-140.186053350212	-150.937491086685	-15.7698912346413	-41.4063630741031	-153.468817753352	-109.722413944057	-133.847148350212	-16.5393162346413	-12.2496762334137	-101.389925216356	-135.648913350212	-17.3370629013079	-11.3284662346413	-118.048803944057	-34.1197830741031	-106.956313944057	-101.522765216356	-99.685028549689	-134.082873350212	-8.8179795679746	-106.359271883022	-106.393401883022	-28.5205597407698	-146.768877753352	-105.382157226724	-109.575877277391	-133.696536648703	-150.586091086685	-152.577741086685	NA	-102.914355216308	-22.6601362346413	-8.7104795679746	-126.970159832478	-149.373901086685	-109.500780610716	-127.575369832475	-13.2061962346413	-15.5686362346413	-12.5717995679746	-100.096531883022	-12.5216129013079	-11.4884628941903	-12.3509662346413	-101.985261882969	-126.025150636073	-13.1643129013079	-14.4227695679746	-124.519329832478	NA	-33.2367638716623	-11.4418329013079	-11.4064762326801	-31.2298364074365	-12.3456412346413	-32.1781172049957	-12.0633229013079	-13.4409262346413	-12.1952795679746	NA	-150.458131086685	-134.879093169815	-12.8503295679746	-12.1902262346413	-33.3986372049957	NA	-108.391533944057	-149.517674282118	-12.5962862346413	-9.64564623291783	-10.4608462346413	-125.309289832462	-12.4230162346413	-33.2812964074365	NA	-134.099928135879	-25.5928597407698	NA	-108.497067277391	-17.6980529013079	NA	NA	-18.1300629013079	NA	NA	-30.6279230741031	-133.220696683545	-133.520368350212	-32.5618764074365	-107.447877277391	-101.469368549689	-112.566407276795	-11.6917495679746	NA	-31.6163572049957	-147.942333350212	-135.000010016878	-142.559544420018	-13.7877529013079	-31.9478097407698	-12.2198895679746	NA	-13.9411812346413	NA	-12.4726262346413	-14.6657662346413	-136.761390016879	-124.384549832463	-13.0319412346413	-13.4312112346413	-33.288515538329	-101.233211883022	-102.577211883022	-149.201064420018	-125.298403308466	-30.2099430741031	-32.7135738716623	-13.2653062346413	-133.50711952769	-32.7470397407698	-31.9602930741031	NA	-11.8280595679746	-12.2397812346413	-134.678423350212	-31.2240332336678	-102.00395854965	-100.235348549689	-12.3627112346413	-32.497580538329	-150.792806683545	-12.7419762346413	-107.064285216356	-12.4709095679746	-12.8810262346413	NA	-12.6328495679746	-124.442303165806	-153.865807753352	NA	-9.93704623464127	-12.9795062170874	-8.60031290130793	-12.1442962346413	-148.769911086685	-100.5303060165	-158.286280485222	NA	-12.0285495679746	-12.7807595679746	-102.644315216356	-19.6703329013079	NA	-31.9957464074365	-11.616076228542	-149.991757753352	-11.4181861922888	-133.48416325261	-12.6943395679746	-12.7970162346413	-13.3633629013079	-150.710930557896	-11.3397195679746	-32.4921072049957	-54.4218930741031	-124.39213316558	-29.8451597407698	-147.519597753352	-150.498541086685	-13.8371395679746	-124.562956499126	-13.2710529013079	-33.3095672049957	-12.0341029013079	-12.9715795641649	-12.1157262346413	-12.2726762346413	-150.805651086685	-13.5111212346413	-11.8591562346413	-139.251349593998	NA	NA	NA	-126.514766260665	NA	NA	NA	NA	NA	NA	NA	NA	NA	NA	-139.095109593998	NA	NA	NA	NA	NA	NA	NA	NA	NA	NA	NA	NA	NA	NA	NA	NA	NA	NA	NA	NA	NA	NA	NA	NA	NA	NA	NA	NA	NA	NA	-123.147949593998	NA	NA	NA	NA	NA	-127.660289593998	NA	NA	-127.941766260665	NA	NA	-128.543159593998	NA	-129.547382927331	NA	NA	-126.283576260665	NA	NA	-126.599069593998	-126.993499593998	NA	NA	-125.487119593998	NA	NA	NA	NA	NA	NA	NA	NA	NA	NA	NA	NA	NA	NA	NA	NA	NA	NA	NA	NA	NA	NA	-126.277079593998	NA	NA	NA	NA	NA	NA	NA	NA	NA	NA	NA	NA	NA	NA	NA	NA	NA	NA	NA	NA	-126.115299593998	NA	NA	NA	NA	NA	-127.836612927331	NA	NA	NA	NA	NA	NA	NA	NA	-125.352339593998	NA	NA	-127.435826260665	NA	NA	NA	-126.270191260665	NA	-126.429349593998	-127.195686260665	NA	NA	NA	NA	NA	NA	NA	NA	-126.953602927331	NA	-125.348419593998	NA	NA	-127.816369593998	NA	NA	NA	NA	NA	-125.410092927331	NA	NA	NA	NA	NA	-126.810796260665	NA	NA	NA	NA	NA	-126.397176260665	NA	NA	NA	NA	NA	NA	NA	NA	NA	NA	NA	NA	NA	NA	-147.673949593998	-125.359922927331	NA	NA	NA	NA	-125.530746260665	NA	-126.925776260665	NA	NA	NA	NA	NA	NA	-125.298036260665	NA	NA	NA	NA	NA	NA	NA	NA	NA	NA	NA	NA	NA	NA	NA	NA	NA	NA	NA	NA	NA	NA	NA	NA	NA	NA	NA	NA	NA	NA	NA	NA	NA	NA	NA	NA	NA	NA	NA	NA	NA	NA	NA	NA	NA	NA	NA	NA	NA	NA	NA	NA	NA	NA	NA	NA	NA	NA	NA	NA	NA	NA	NA	NA	NA	NA	NA	NA	NA	NA	NA	NA	NA	NA	NA	NA	NA	NA	NA	NA	NA	NA	NA	NA	NA	NA	NA	NA	NA	NA	NA	NA	NA	NA	NA	NA	NA	NA	NA	NA	NA	NA	NA	NA	NA	NA	NA	NA	NA	NA	NA	NA	NA	NA	NA	NA	NA	NA	NA	NA	NA	NA	NA	NA	NA	NA	NA	NA	NA	NA	NA	NA	NA	NA	NA	NA	NA	NA	NA	NA	NA	NA	NA	NA	NA	NA	NA	NA	NA	NA	NA	NA	NA	NA	NA	NA	NA	NA	NA	NA	NA	NA	NA	NA	NA	NA	NA	NA	NA	NA	NA	NA	NA	NA	NA	NA	NA	NA	NA	NA	NA	NA	NA	NA	NA	NA	NA	NA	NA	NA	NA	NA	NA	NA	NA	NA	NA	NA	NA	NA	NA	NA	-139.085412122029	NA	NA	NA	-126.348828788695	NA	NA	NA	NA	NA	NA	NA	NA	NA	NA	-138.929172122029	NA	NA	NA	NA	NA	NA	NA	NA	NA	NA	NA	NA	NA	NA	NA	NA	NA	NA	NA	NA	NA	NA	NA	NA	NA	NA	NA	NA	NA	NA	-122.982012122029	NA	NA	NA	NA	NA	-127.494352122029	NA	NA	-127.772728788695	NA	NA	-128.377222122029	NA	-129.381445455362	NA	NA	-126.117638788695	NA	NA	-126.433132122029	-126.827562122029	NA	NA	-125.321182122029	NA	NA	NA	NA	NA	NA	NA	NA	NA	NA	NA	NA	NA	NA	NA	NA	NA	NA	NA	NA	NA	NA	-126.111142122029	NA	NA	NA	NA	NA	NA	NA	NA	NA	NA	NA	NA	NA	NA	NA	NA	NA	NA	NA	NA	-125.949362122029	NA	NA	NA	NA	NA	-127.670675455362	NA	NA	NA	NA	NA	NA	NA	NA	-125.186402122029	NA	NA	-127.269888788695	NA	NA	NA	-126.101153788695	NA	-126.263412122029	-127.029748788695	NA	NA	NA	NA	NA	NA	NA	NA	-126.787665455362	NA	-125.182482122029	NA	NA	-127.650432122029	NA	NA	NA	NA	NA	-125.244155455362	NA	NA	NA	NA	NA	-126.641758788695	NA	NA	NA	NA	NA	-126.228138788695	NA	NA	NA	NA	NA	NA	NA	NA	NA	NA	NA	NA	NA	NA	-147.508012122029	-125.193985455362	NA	NA	NA	NA	-125.364808788695	NA	-126.759838788695	NA	NA	NA	NA	NA	NA	-125.132098788695	-17.1821323547164	-3.70378027382525	-13.47253143504	NA	-31.914815949112	-31.022245949112	-40.9358920883431	-11.162656940492	-177.842349817104	-37.1900420883431	-124.915717448142	-29.7935420883431	1.07026769776489	3.18949259414212	-121.503734114808	-33.5177837550098	-1.7343634611939	-12.6129581018836	NA	3.45865660743391	-21.0432287550098	2.61422305950803	-139.222970781475	1.49044320547277	-14.6234964352169	-41.8908029019298	-177.339593150437	-31.1660320883431	4.9892365388061	-15.3757547685502	-11.1032814352169	-4.45360235471309	-31.4788126157787	-16.1735014352169	-10.1649047669513	-117.784112322425	-34.6042229019298	-106.691622322425	-28.6315620883431	NA	0.865242902441807	-7.65441810188358	-0.246948461193902	NA	-28.2554952135443	7.5001865388061	-105.117465655759	-31.8261287635418	-32.1415026157787	NA	-35.2324120883431	4.88122320547277	NA	-21.5240414352169	4.19440768426363	NA	-125.337634114808	-31.2099393109229	-32.2992454216764	2.46228703213575	-14.4050747685503	-11.4082381018836	NA	4.13294005935757	-10.3249014228483	-11.2045714334118	-30.5162326442562	-30.4129826442562	-12.0007514352169	-13.2592081018836	-29.3239700233071	-31.7176426157787	NA	3.57368081023084	-10.242914765035	2.06136457922876	4.04240677903993	NA	0.99706320486562	-12.2945311233152	2.34227809386769	-30.4269092824454	-125.521014114808	-125.514267448142	1.49729918056681	-11.0266647656523	-32.0719393109229	NA	-108.126842083681	-125.992075781475	2.86751382133766	-8.4820847682186	-3.01931671274978	3.1623708465858	-11.2766214352169	-32.5085530414735	-7.39020568804975	NA	-26.0772995685965	-1.66460012786057	-108.232375655759	-16.5344914352169	NA	1.08800431195024	-16.9665014352169	-203.404159817104	-178.056539817104	-28.7264133146328	3.17416987213943	-172.17047648377	-33.0463162352631	1.62733639284136	-31.9377326157787	2.4095277186846	-10.5281880991312	-15.1728202738253	3.1217765388061	-23.4847290213831	-173.709863150437	NA	-12.6241914352169	-32.4318829019298	-11.0563281018836	-6.17631235470594	-12.7947864352169	NA	-11.3090647234524	2.52199577129066	NA	-124.671260781475	3.15653349876986	-5.01607845398027	2.6979587529044	-30.3393959775896	-31.6871926442562	1.7307797261747	-172.659213150437	-28.4111908614544	1.34495972617472	2.84669018874742	-27.5315926157787	-31.8458466577763	-32.4447329019298	-31.5393293109229	-10.6919647378531	-11.0933863960986	NA	-29.9812534984623	-31.9035792824454	5.42185320547277	3.2656470523331	-28.674503457842	-46.3877326157787	-11.5955814352169	NA	-11.3073481018836	0.669250566517893	-4.49858027382531	-11.4967547685503	-30.2411276048793	2.12079305950803	NA	-8.77348476765707	-11.8159447604838	8.67331997294509	-10.9979014352169	NA	-31.3924459775896	-122.354234114808	1.0953165388061	3.53670537371268	-11.617198096606	-0.45446360715864	-18.5067714150745	NA	-29.7445076573763	-10.4696814178702	-29.5536926442562	-10.2546247547014	-29.9468993109229	-11.5307780833999	-11.6334547685502	-12.1998014024416	3.1856365388061	-10.203624744283	2.26608967097584	-21.6774801278606	-171.190663150437	-30.3295995685965	-32.616805949112	1.6223442346367	-12.6735780882278	-30.0033303878966	3.01021681073965	2.39286320547277	-10.898007999146	-11.8080181018836	-10.9521647665275	-11.1091147646737	-125.526507448142	-12.3647261188323	-10.7127613539316	-121.867281818702	-3.30850383059815	-11.1696975729354	-6.80178680881909	-9.0747275231048	-8.72065695167623	-17.6337278088191	-10.7674030923831	-12.7244784754857	-14.9053984754858	-8.03893125235463	NA	-0.166636172800109	1.9504255850156	-5.00257180881908	-5.86721180881909	-2.97126002289199	-9.95451085252248	NA	2.22053868155973	2.33837819118091	3.00947690761691	-10.9288318088191	0.251493755665791	-6.80968580416067	-18.8643084753014	-11.3290184754857	-12.3861592712037	3.75016831784837	-14.7090553064781	-11.8793026443613	NA	-12.6376392712037	-13.3750593417917	-6.61269574701292	-118.531091865964	-11.1215884753689	-107.438601865964	-10.9574959378704	-11.1442359378704	1.25690429728432	-8.4396726443613	-1.48385301029837	NA	-6.34921180855201	6.26111532303496	-105.864445147035	-110.058165199298	-11.5907226045371	NA	-130.16327296392	3.64215354045655	-36.6522175605611	-22.2945226443613	4.58969221527534	-127.423155198415	-11.3635392712037	-109.983068532631	-6.64748467463491	1.22538277186279	-15.190329311028	-7.85596190267436	NA	2.8938790606883	-7.89170542384981	-11.9805926443613	-126.082558531749	-126.476988531749	-12.7860059776946	-13.1772172641547	-10.9053326045371	-8.71208847548575	-11.2979242712037	2.33461015519386	-7.55599026420672	0.821898614912424	2.80550237058607	NA	1.39231233308152	-4.24053447781096	1.10430274249334	-124.89392296392	-11.2766159378704	-11.1610226045371	1.89126748584939	-6.83834121028015	NA	-8.70261810231456	-5.96826396734042	-10.8438242712037	1.62956632440991	-9.26733930968637	-5.79799607029488	2.27272731263628	-9.37983354731584	-10.4770284753439	NA	NA	-25.4650098871533	-2.90366896594484	-8.6405018088191	-15.3804202874593	NA	-2.76560514215242	-17.7517559776946	-41.2689492712037	NA	-7.00243264209003	1.9350986563683	-8.64211180881909	-32.4340285194521	2.02259024095025	-11.6683059378704	2.80194816950615	-7.5661673921876	-14.7775664257164	1.88270532303496	NA	-9.18448660387125	NA	-13.4094459776946	-31.8196951861188	-9.31758977460398	-12.0025492711984	-13.5708076443613	NA	-10.9597539640686	1.62545523549874	-8.00649370928337	-10.3437459378704	1.9174649134701	-13.0608376443613	1.73294258115796	-8.04757680881908	NA	2.12603357428358	-125.751580198415	-30.0820951861188	1.74031973089398	1.60763663757568	-7.00038680881908	-32.6191918527854	-9.08046063347994	-125.50441796392	-11.4624459776946	-11.8694076443613	NA	-9.87374847522122	-10.8877926045371	4.18278198970163	2.02658907871942	-8.3064568088191	-23.3202418088191	-11.2945285634039	-19.607124006105	-12.0926026443613	1.06450152278232	-4.10332321731578	-12.2672359776946	-11.5641826045163	2.51604720919238	NA	-9.55873931102796	-12.6011992973633	7.43424980009281	-8.63233290145074	-9.7784518088191	-11.6838559378704	-122.314621297253	-0.141588010298372	2.60163185679731	-12.4024526443613	-0.0592097590497538	-14.4660474492712	NA	-31.8678985194521	-9.91563115186713	NA	-11.039879278059	-11.5722026045371	-12.3160326443613	-12.418709311028	-8.91068600907239	1.94873587886483	-10.9741059776946	1.02677961859234	-22.9165456203443	-10.1350792712037	-18.9977826620345	NA	2.01649608926961	-13.4588326443613	-9.7504459378704	1.77461241632759	1.1539169346829	-10.1506335623415	-10.7554481197467	-11.737419311028	-11.894369311028	-125.486894630586	-8.86460157362231	-11.4887826443613	-120.893152574378	-3.24876824122156	-13.6396979695354	-27.6538905121275	-30.7234305121275	-108.26246927564	-26.1745496409893	-10.7076449078882	-146.850619963771	NA	-29.5073838454609	-31.9851071787942	1.55710749463924	3.67776483408859	-24.6343571787942	-168.648418827394	-1.24752301317211	-12.875964581639	-20.8254297328483	3.94693035018822	-20.1662905121275	3.06923509211177	-138.026958129384	1.97871698683785	-14.9618235897534	-41.524702830075	-27.3888571632408	-22.1055730622542	5.47751032016123	-15.7228318247181	-11.4410313948598	-31.0072625630361	-23.2957663985289	-16.5205785897534	-10.5119819042504	-102.723442414264	-34.238122830075	-29.6598171787942	-124.360363268423	-14.2208900911895	1.31663175877844	-7.96903776947276	0.239892078497147	-17.5753900911895	-28.6388994967417	7.98846032016145	-25.9585905121275	-32.1708938454609	-125.610918854957	-147.811622609793	-31.2772105121275	5.36949698682789	-23.2094630661816	-21.8551181129106	4.64941674661308	-136.195311288233	-31.3449638454609	-42.4450459287569	-35.8319838454609	2.94912720298601	-12.2747503040645	-11.7553152346751	-22.0071484668629	4.62121373469524	-10.6719785781909	-11.5428985612086	-29.4982571787942	-29.5017371787942	-12.3478285897534	-13.6062852554387	-14.2698667578556	-20.9107630661816	-134.298568378742	4.06195406610204	-10.5899919143155	2.549210320171	4.52924709208913	-14.5892133504715	1.45207147990275	-12.6328585897534	2.83055099462632	-124.620458838389	-31.0506805121275	-31.1998505121275	1.95102593821475	-11.3737419230867	-22.7166001790418	-20.9705097328483	-30.5031638454609	-31.0998671787942	3.35578725394223	-8.82916191733075	-9.64433220256165	3.64732281982611	-11.6149485378998	-33.3996216701508	-148.781443297105	-30.5405738454609	-25.7111994967417	-1.17632634650544	-20.630946399515	-16.8815685897533	NA	-151.787931136922	-17.3135785720144	NA	-20.8075397328483	-28.548477543078	3.66244365352539	-20.5380797328483	-32.6802161634083	2.08234842544511	-21.4163980658904	2.86465862991336	-10.8752652564201	-14.7178082412216	3.61005032016123	-46.0263671787942	-21.933000370488	-88.3217661081055	-12.9712685897534	-32.066932830075	-11.3509558276837	-20.4789634953989	-13.1329024181153	-15.2650989790311	-11.618070983511	3.00702521419106	-136.79442723749	-42.1847092620902	3.64480711517316	-12.6231435817727	3.18372952054281	-30.0881379545415	-22.6160597328483	2.18579175877858	-21.037866399515	-19.7446977374819	1.79997175877844	3.33496379202132	-28.7081571787942	-22.5947284307633	-32.0784915270346	-21.7306465575351	-11.0250419230867	-11.4317135897534	-94.2142761081056	-15.0555900543764	-124.934473416992	5.91012698682789	3.75392054484677	-29.1002171787942	-110.819992774707	-11.9339085848377	NA	-11.6544252501032	1.12426029688716	-4.04356824120896	-11.753661470972	-15.4455299910565	2.57580509211177	-28.7243571787942	-9.12056182838768	-12.1630219161941	9.16159369736102	-11.3362285897534	-15.2675567578562	-20.554246399515	-27.21205359245	1.58215698682789	4.02215800942755	-11.9642752564201	0.000548425445133116	-18.8537872257123	-14.4981732727135	-14.480862403468	-10.8079668247802	-148.66639927646	-10.570105689732	-22.0272297328483	-11.8777164245919	-11.9805319161975	-12.5459813849896	3.67247698682789	-10.5367019230867	2.75411032016123	-21.1892057227498	-122.94230729462	-29.9634994967417	-122.37146440711	2.07622842544511	-12.9003980685509	-136.50285619534	3.49619710504233	2.8811369868279	-11.1785167237037	-12.1550952564201	-11.2992153552998	-11.4561919230867	-43.3010859287569	-12.7030535886904	-10.9333570160277
71911	1	1.5602302565583	1.40113361333114	0.434315107860473	-14.885493350212	1.66173607771658	-7.73212404850026	-7.92283027302215	0.257107867727007	-91.8900151102083	-94.3759584580479	2.04501293658869	2.3954359452889	-28.9293454649542	-0.114505106154352	-8.21444	6.50577811036039	-2.96474922084342	-7.2322652446109	-4.72201972951746	-9.12134157507658	-2.27767122165691	-1.97481861612248	-3.35708358915961	2.93260035096273	6.25555231876042	7.5735912917926	-1.60605530845366	-0.399729999966163	-103.670304472895	4.68848612437076	3.77116342685057	-9.34150894868682	12.2004558780316	-6.18726555375603	-23.62439	7.0781532823406	5.98405009535525	-2.52273416929154	2.81314728432278	3.4576	8.47081967963542	-21.6159499926676	8.70421955533453	7.144175714833	6.5560015447645	-1.80073776708749	7.43661013264302	-17.2261538382109	-77.2237294977617	0.4992	1.41765	6.2922520253825	6.33998842871829	9.46129751778216	-63.3292099750553	-63.90346	9.98940260832274	12.3863000433873	9.6243	0.653239165828044	6.24461299072402	-8.7718	8.81461062631532	-18.442	-16.01867	-15.8522101318596	4.0499	-19.273644020103	6.60704424169642	-10.3371399999701	0.663037032480066	9.77024724318473	-110.886699977628	6.93469	7.65904061562067	7.2941214718514	-6.48565126460333	6.63937967333158	-4.51481891025387	-7.01975514462279	-4.46302998122981	6.66530078935874	8.02764056043631	-7.9009542408502	-0.167185253067775	-12.6019999999989	-10.6126283559187	6.03345022083767	7.95118254143707	-4.50195361321467	5.95239678762839	-7.7841571434633	3.68559074872445	3.44093000278404	5.65185345887991	5.60221294108632	1.48765000010278	2.12256000020276	6.1805859798387	-10.9489747575461	7.54689138827534	7.0447534355501	5.60418332616292	-5.55642748103024	10.6277318018791	1.2630400831575	-6.21819999999873	-41.4994899984586	-114.50501	-3.52972999999999	4.8181199248064	8.2321888775037	4.01957606746451	3.94686845617654	-72.7858952670461	13.749400151598	-3.56465044615323	-40.2618434360886	-11.2032258702624	-8.54893255152318	6.9204932385551	8.08100011814457	3.07267670319006	5.832800043734	0.824855337770885	2.59198094321605	8.4723700052838	-26.6960070639678	-11.70264	-8.91396971455938	3.08809641620285	6.97541140670198	0.343200041283621	0.516933887143526	-7.82182399982679	5.49175135698177	-36.9315199999694	5.17713000040262	2.04250091109891	7.28482065172554	-18.6817151029145	8.51684189236583	7.76078	5.34906672371829	-16.58609	-14.5133942730463	6.20339024555887	5.2906467146323	7.59763562261742	7.86958012126255	5.75084038944735	5.44404618235734	7.28329389797136	3.76580757150726	0.702468798829752	6.79534533738988	6.13265719984791	2.8906121676835	5.93198627628682	-36.590574927164	6.93940510400012	8.04782388604713	6.67004022971006	7.47074076011721	-5.48895	-8.31023773909323	-13.0705688443997	10.1490102060621	-9.31867183651889	3.26967	7.7159783707065	7.44177464227492	-8.48181953584842	-10.7280600325992	8.73718120691898	2.43382295303171	11.5157458991969	3.83224098683539	6.53396398043957	7.01260337659748	4.01321488294969	-0.211466565008518	1.04388831379353	8.02346001430889	0.682302583764577	-0.646533328687498	2.77293077687188	4.87446841282818	5.20036643457514	-11.4406790571958	-3.89105366913995	-2.85966254342198	2.25031631067209	7.48952804712047	8.12774673636385	5.47127138115693	5.82527829688455	6.8864550296139	-30.0301780892866	9.16645929199218	3.24043440379101	9.16219880547075	8.15834000263572	6.33671159130127	9.89141709350914	-38.311	7.57888242403188	5.11974906812849	8.00845340139407	7.49641313203426	7.81794943004794	1.36043062407083	-16.09612	5.39001771272965	-25.7161654599125	2.16898325484096	-72.9032154226638	8.34403738518659	-85.6215354226638	-33.4155441700135	-2.58139406787247	-16.2390954898248	-2.77249379220471	-11.587534627396	-1.12603388162315	-8.0020691461984	7.4881776153323	9.11437463157714	1.80844760171788	2.37968334410868	-99.8807977398705	6.87767572429398	6.6468890332939	-20.4278654562443	14.9327133909213	-74.0743454226638	-19.7013678259471	9.24073457733622	8.15147483062466	-0.320566664060075	5.28474238467842	-133.284112565612	10.191208646718	-37.0266141699921	10.704466649788	8.53600147801718	7.97353331645467	-9.22272136619878	9.57573536422607	-13.3063357626015	-76.3993520893304	-129.289890019758	-32.2066741700135	8.45378042745531	-2.28766447415723	11.6363245773382	-60.2726777158418	-60.939727726446	12.4313087570004	-81.5059754195731	11.8046245773362	-130.357550584113	8.766166649788	-4.9883778259471	10.6526217424059	-15.7700854562443	-12.8970275466417	-12.0133147489614	-143.777030381717	-16.0931518076882	8.78966925128048	-6.47079239828146	-8.93296949261307	11.2615248016347	-106.964779701787	9.07561457733622	10.0952766721115	9.1742553383418	-6.4777978259471	-3.49228719056095	-2.06510634508609	-3.53381239828935	-2.27610538769941	8.45153482467956	10.205207091962	-7.57870997641154	-2.61107348203622	-37.3981812777602	-6.6972978259471	-6.01586750964211	9.55234921087746	-2.22934394612504	8.1428466185737	-7.69157804633465	5.80108834414641	6.31664334752162	7.83447874821833	7.78483821234218	-18.681942122911	-18.2082781258841	8.63934210250847	-7.29027834061755	9.9785871086938	8.70762457733693	8.17301116809708	-4.34729239828994	12.8361066699825	-13.0544424038031	-2.37875239828968	-38.7578012757051	-111.331856169652	-1.29930542266374	7.48577377694327	10.2085686763884	-5.02371312626336	5.31309899351144	-74.0883237559971	16.1879067286985	-9.67038452509965	-37.1568944926138	-8.41152949261362	-5.92901782594705	9.10012520712039	10.2627249245637	5.84980334405622	8.619813455316	-4.96315503410184	5.03088864906725	10.8934766735138	-22.8405547106178	-7.76935115928043	-6.3933633499081	5.76723497230528	-0.656411159280438	-13.5375575466417	-4.87717239828994	-4.17958196856585	7.90620864248559	-33.6010241699895	-13.3342575456334	-1.86864542266378	9.50947169989958	-16.1922734619785	10.2711249836146	10.207286649788	7.59879571176927	-13.3317934619785	-12.0306717953119	8.69518759460019	8.07745493750667	9.360381649788	9.91622150894264	7.94902570909255	7.61318457733622	9.72100629711343	6.58682680838056	-5.37348990538812	8.2938729724109	8.89181507976166	-4.07170339038048	8.4372266497899	-33.2545709145934	9.3788768923528	10.3468433286176	9.19364750586223	9.32270699536175	-121.572634502963	-19.9295754507818	-9.32954714126828	11.316151649788	-6.09524226729117	5.758376649788	9.16312258155856	9.3377569137192	-6.21751009961043	-6.81777782592532	11.1670854906041	-4.69661611144491	13.915206649788	6.64715464381108	8.78907471283896	6.42251023715725	2.89190081439627	-8.96753451821883	-4.9186330822939	10.487626649788	-5.76542115927982	1.7835843284178	-7.4244378259471	7.73092928198048	7.90131985122291	-7.6915978259471	-1.66666741690871	-7.14132795198954	-2.21806868874681	9.06972664894802	9.86669331645532	7.92502675995115	8.49957360843503	9.28623463263265	-28.0693023005489	11.0350067236311	5.30038046015283	11.0316588062968	10.5940466587453	8.76008508917672	11.774706649788	-35.5349112777602	9.79831040922937	7.83730480713253	9.776436649788	9.93081794872672	9.23512723178333	-4.87038693410686	-56.202147726446	8.1563700658162	NA	-161.177409798898	NA	8.67417920306574	-154.382521914337	NA	-111.267433669848	-131.226023350212	NA	-157.267060642538	-56.2339754226638	-138.959037608161	6.26798154167984	6.58630154167984	-101.065667501887	1.63381154167984	-100.243446477846	-37.5654466559438	5.90071154167984	-120.862450016879	14.2363623377261	-121.159263350212	-115.375507655757	3.88311154167984	-112.179096655944	-2.64736845832016	4.84007154167984	5.59604154167984	10.6090397790084	-62.3799654226638	10.775250355215	3.53227154167984	8.17310511780517	0.336591541679835	-57.4115954226638	NA	NA	-153.940948087093	-120.975222463298	-37.5742299892771	8.58029457733622	-160.725875422664	-61.0611854226638	-61.7282354226638	11.9866415416798	-101.447086655944	NA	2.39718154167983	8.32150154167983	-58.1845854226638	10.9821892030657	-170.67439845832	NA	-122.913386655944	6.17724154167984	-134.908360319954	-156.770918837146	-38.4480066559438	2.76747154167984	-37.0207433154889	-107.856667726446	-118.037793348594	9.65125500100164	-137.81343845832	-107.61009304529	8.82045457733622	-109.0885848282	-108.882796655944	-105.783047306141	8.78790637922875	10.0859208589	-105.464247726446	-94.0827092616362	-37.3109566559438	-107.424641088591	8.25587457733622	7.38932487501317	-120.488863336932	-163.754705578102	-120.502853350212	5.0525832083465	5.57077154167984	-109.426528201944	-109.930586655944	3.55429154167984	4.25990154167984	8.17861677580358	-58.1450954226638	9.536364118954	8.35118457733622	7.6958348613036	-102.91977163707	12.6798231781013	-37.4286566540795	-120.902403350212	-38.6705766550877	-111.678096655944	-109.628506655944	6.43986154167984	9.45254154167984	-172.213728382622	2.35371154167984	NA	15.7432415416798	-1.45586845832016	-178.052833132231	-110.345167726446	-36.5128966486714	-93.6246196634677	-93.297342618334	5.1764231301994	7.87394154167984	2.90823154167984	4.58622154167984	10.4488115416798	-55.1358378343412	NA	-6.83802845832016	5.02136154167984	-52.8568754226638	2.41154154167983	-156.026309798898	-56.6755354226638	7.4697797691941	-58.8397054226638	7.40585457733622	4.13191154167984	7.33747255238419	-108.240727726446	9.83952654167984	9.76262154167984	-104.736129144678	-94.2806792850045	-126.478617562277	8.20983794920303	7.33158154167984	8.9287832083465	9.9432884734642	-57.9321254226638	-58.1237654226638	9.27633154167984	5.87084033662859	2.84636154167984	-93.3709362595091	8.16907674420208	4.16004154167984	7.99694388378083	-38.0193666559438	8.93829818091824	9.38772154167984	8.74898154167984	9.63887122213365	-3.24522542266378	-38.8677166559438	-141.27556845832	10.8845532083465	-109.69210832261	5.31371154167984	-35.7945066556143	9.58022872494668	-57.2120254226638	-137.61937845832	10.7224115416798	-36.7803966559438	13.473005919829	5.90128154167984	-93.7573526183378	9.24524672454488	6.06894154167984	-108.092307726446	-109.322260071044	10.0429615416798	-33.7973866559438	1.33890054167984	4.86447154167984	6.98499154167984	7.15531154167984	-55.7657754226638	-36.2690666548381	-36.1775716541456	4.10917154167984	6.66174154167984	9.4368929250879	7.48036154167984	7.84590743835004	8.59727154167984	-78.5937754226638	11.3342569193996	3.01194530189591	11.3297505427654	10.1493815416798	8.31539154167984	12.0425134277342	-35.4476866559438	7.93165015718175	7.13988011988966	9.3448382083465	9.47610838128363	9.54945481476608	NA	-56.9906554226638	7.41049154167984	-26.5853647272016	2.13372471759482	NA	-105.72088243295	-136.128187741538	-135.795955422664	-2.36812444677389	-131.209323350212	-6.73555542266378	-85.9573954226638	-1.13260542266378	-9.407933350212	6.71585027279837	9.13919527279837	-100.555592301426	-22.1550867272016	-109.360122438534	7.09094527279837	-1.43430542266378	-120.851316683545	NA	-121.142562867102	-21.105983350212	9.45400527279837	8.36474530195456	-0.272518196182325	-103.816632437684	-134.578780642527	-118.019626683545	-61.4174361696516	-119.493103350212	8.74507027279837	-86.0337854203272	-11.662993350212	9.78900542898742	-14.710153350212	-128.123893350212	-135.041304833045	-120.958811227127	8.66704527279837	-2.34300234493798	11.8495952727984	-60.098656169652	-60.765706169652	-0.64118122586249	NA	12.0178952727984	NA	-104.996272438534	-6.358093350212	3.4004236061317	-135.602475422664	NA	-18.576283350212	-120.399693350192	-18.141428350212	9.00293727036518	-122.592553075947	-10.3080850168787	11.4705952727984	-107.346592438534	9.28888527279837	-8.854193350212	9.38752527279837	-7.874313350212	-8.473923350212	-2.38988542266378	NA	-2.26420542266378	4.77867527279837	-124.856523350212	-8.946843350212	-2.60324886753255	-103.880142385399	-8.101213350212	-154.334455422664	9.48296693946504	-2.30009203836459	8.35611527279837	-120.486153350212	-121.160093350212	-135.777580642538	8.04774503517542	7.9981045970371	-134.891735422664	-56.1457361696521	-9.333223350212	-8.638083350212	-103.892172438534	8.92089527279837	-12.0536847272016	-102.421792437922	-6.27257128795078	-56.5665261696501	-120.885703267628	-58.586716169652	NA	-1.28740542266378	6.34637132081476	5.52386693946504	-6.76063513121683	5.4064036061317	NA	-1.516643350212	-11.623563350212	-38.521543350212	-9.772978350212	-7.28160668354533	9.3133953128319	10.4759952891351	-57.9872261696511	-8.745633350212	-56.7006761696517	-63.339136169652	-8.067843350212	-24.230163350212	-9.176533350212	-72.850616169652	-8.963553350212	-2.018293350212	NA	NA	-55.713006169652	-3.41768853586725	-57.877176169652	-105.869072438534	-1.85674542266378	9.51344527279837	-17.0549413938683	-12.0226947272016	-171.231392670385	7.81206527279837	-14.1956947272016	-12.8933397272016	-9.213403350212	-8.418433350212	-120.637738350212	-0.67417542266378	8.16229549991611	7.82645527279837	-5.94896001687867	-9.15741168354534	-8.866173350212	8.5029420641438	-54.9984461696516	-10.7075047272016	-55.967276169652	-101.793392438534	-8.670753350212	9.64924527279837	-123.032923350212	-119.260563350212	-139.790581683545	NA	-10.6886622267572	-84.3396754154376	-9.977203350212	-160.339554727202	9.37219027279837	-8.825343350212	-6.34539542266378	-8.220793350212	-0.457176665197502	-8.239453350212	-78.6257754226638	-8.252733350212	9.00234530104944	-1.76926542266378	2.90313999632549	-10.858323350212	-8.25648197139231	-134.497570635461	-7.130803350212	-107.599382438534	-8.815953350212	-1.91732264189743	-0.986042277528095	-9.062213350212	-1.66112016342719	-8.525093350212	-2.29773042266378	9.06838527279837	-118.618893314703	-9.43888758599321	-1.68595542266378	7.97047527279837	-29.1944327388563	-83.8239604226638	5.46024527279837	-161.86435127776	-9.275363350212	-1.69905401140004	-120.130643350212	-160.34726127776	9.72441527279837	-1.59861542266378	-104.160862436232	-125.151023350212	-6.511093350212	-7.886423350212	-56.0281261696521	-7.21025242473788	NA	-2.266293350212	NA	-138.561443289328	-154.647950072969	NA	-121.293995422664	NA	-4.148993350212	-12.945093350212	-6.484323350212	-138.563472911244	-7.218693350212	-5.907643350212	0.450906649787999	NA	-116.324085422664	-8.158263350212	-109.938485422664	NA	NA	-163.409220422664	-116.015829755795	-164.885695422664	-9.182453350212	-69.1105047272016	-8.141743350212	NA	-108.139075422663	-62.2361947272016	-153.523650594047	-6.344513350212	-111.159118742561	-11.018303350212	-57.2678247272016	NA	NA	-154.206131321842	-127.655533350212	-136.891753350212	-7.121133350212	-160.754875422664	-60.9174147272016	-61.5844647272016	-107.852572080865	-102.089575422664	NA	-164.301265422664	NA	-58.0408147272016	-11.369903350212	NA	NA	-13.376393350212	-145.207514907006	-135.468674118982	-156.598898242104	-7.828333350212	-156.239734907006	-6.222983350212	-154.362514907006	-137.884093350204	-165.045815422664	-6.271913350212	-108.250418732261	-109.367945422664	-4.674893350212	-4.891353350212	NA	NA	-153.357119997467	NA	NA	-109.840365422664	-108.06497206828	-164.652815422664	-5.292213350212	-138.230293335123	-163.784255422664	-164.248465422664	-164.680435422664	-156.312088242104	-110.069025422664	-110.573075422664	NA	-56.9644947272016	NA	-58.0013247272016	-109.356137089329	-109.559425416868	NA	-5.704833350212	-106.519492085562	-57.3852847272016	-3.736293350212	-59.4054747272016	-112.320585422664	-110.270995422663	-1.273593350212	-60.109958060535	-7.481143350212	-11.746393350212	NA	-103.819775422664	-11.836473350212	-177.877378242104	-165.140735422664	-55.1083047272016	NA	NA	-58.8059847272016	-56.5925547272016	-6.320963350212	-64.1578947272016	-109.754635422663	-62.3023947272016	NA	-73.6693747272016	NA	-52.7131047272016	-157.160639604289	-6.234713350212	-5.890533350212	-58.9101347272016	-58.6959347272016	NA	-108.630155422664	-58.9924413938683	NA	-56.9707247272016	NA	-7.448123350212	-153.980504907006	-127.038933350212	-110.642935422663	-56.3257247272016	NA	NA	-57.7883547272016	-57.9799947272016	-3.569593350212	-110.802195422664	-6.861763350212	-6.768913350212	-55.8172047272016	-56.6986447272016	-56.7860347272016	-138.644500016879	-57.3935847272016	-127.486803897797	-6.134803350212	-137.861963336545	-122.558730422612	NA	-140.880003350212	-136.849683215379	-110.332430422662	-143.978103280106	-4.912478350212	-58.2466647272016	-57.0682547272016	-137.223813350212	-106.313475422664	-6.570763350212	-133.053743350212	-127.256036683545	-135.964493329391	-153.375974907006	-53.6918047272016	-11.242303350212	-6.423783350212	NA	-109.933165422662	NA	-152.907507390541	-6.990513350212	NA	-55.6220047272016	-56.7480647272016	-56.1703047272016	NA	-5.428668350212	-162.999915422664	-55.7184047272016	-55.5815047272016	-128.230062236565	-78.4500047272016	-107.36894208933	-156.043814900284	-8.493403350212	-108.156525422664	-110.566325422663	NA	NA	-138.778633350212	-56.4313447272016	-137.334063350212	-108.851005422663	NA	-6.780253350212	-56.8468847272016	-56.2365747272016	NA	2.01314001654104	NA	8.95665304894587	-154.385390263041	-34.7290984583202	-16.9809420208336	-17.3709754226638	-4.3561488022671	-13.2369754226638	-1.25956104653416	-8.93380102083356	-6.32406828537622	-4.5619453761356	0.159024577347157	-163.46260845832	-100.755285760026	-8.45014542217618	-1.56528845832016	-120.853650016878	11.2010415416798	-121.146063350212	-20.6318510208336	3.87781154167984	-8.18826660851006	-2.47806724105332	5.00815603048072	5.59074154167984	10.8744201964126	-38.3401684583202	11.0299921329738	3.52701015218092	8.43317269040206	0.331310263176881	-5.40906102083356	-14.2360210208319	NA	-153.943965057238	-33.5202284583202	-7.20588542266378	8.95113048963308	-88.5691754226638	-122.305043350212	-108.712115489825	12.1547270184975	-130.156063292263	-29.6255584583202	2.39188154167984	8.48958457733622	-5.88396102083356	11.2646630490563	-170.389344727202	NA	-13.6564768938466	6.17194154167984	-17.0878879197508	-2.45885845832016	-8.12021542265182	2.76217491034973	-6.04508623033655	-107.530295489792	-118.024593350212	9.81923564802366	-6.56379542265985	-7.40018102083356	9.1912793916605	-2.43777117779371	-5.18323542266294	-2.39518845832009	9.0728349181751	10.3124859996807	-8.47271102082597	-2.73314684857379	-104.063845426198	-7.62708102083356	8.62669942785927	-4.82452211311689	-2.42965268937277	-6.09866542266378	-8.82409542266378	-121.163593350212	-91.4370554226638	-2.91497845832016	-2.98703845832016	3.54899154167984	4.25460154167984	8.29954461266261	-8.16395102083356	9.70405883627119	8.72200935746154	7.76518457733622	-5.99671542266378	12.9026850025864	-164.27694845832	-4.02817542266341	-122.092013350212	-163.363233461979	-1.41838845832015	-1.36054795888496	-5.12891375599711	-6.10305763156519	-11.1546409992677	-151.721647711126	15.9113246204811	-1.46108315793747	-38.0522776875002	-9.30371268750013	-6.81477435416689	-6.238259642688	-5.68163408527468	2.51081154167984	-8.27150102081472	2.90300521912781	4.75430457733622	10.6168945896739	-23.7560310208336	-8.70240102083356	-6.66994542266378	-8.48942102083356	-1.54416102083356	2.40624154167984	-6.52659542266378	-5.64517000549425	7.6365682545666	-34.9145784583202	7.77667935746154	4.12882003566545	7.30713170676018	-107.914355489825	9.99084291066955	9.93070457733622	-7.74000542266026	-94.7922382421038	-127.183854906947	8.2522047523345	-6.35741382732133	9.08009957733622	10.1925346152505	-6.66258102083356	-34.2530309583202	9.44441761691158	2.34044312628066	2.84112040977248	-6.29501599024321	4.3858821708694	4.15478109714292	8.16433060242108	-34.5759684583202	9.1057379800711	9.55580457733622	8.91706479425342	9.92004399009894	-2.87440064253846	-172.998215422664	-10.2145310208336	11.0358695773362	-9.50307102083356	5.48179457733622	-5.20296042266315	9.85241673497686	-6.47637845832016	-7.74666102081873	10.8905049257407	-6.06235243816685	13.640700731702	-7.78346768748424	-7.91415268750023	9.58748965625773	6.10017137429886	-10.1091090913456	-6.42319981600866	10.2110445773362	-6.65667102083356	1.50699151872038	4.8591733904434	-2.03720120955731	-1.11706845832016	-8.58808102083356	-1.79040581993371	-8.05096102083356	4.10534940574628	-5.30281632850459	9.58794883465982	7.6484446375912	5.41228802075223	8.76535457733622	-29.4706776875002	11.613828460057	3.31488530405386	11.6082806455219	10.3174645823119	8.4835077885934	12.3190282567805	-150.706448457639	7.99676457733622	4.08782686031877	9.49615457733622	9.61055597640562	9.829854181778	-6.53467200746137	-123.036233350212	-5.53709214190139	-137.999849765165	NA	-6.11299845832017	NA	-0.546538851162425	-105.37699845832	-121.40627845832	-153.862200350212	-5.15015845832016	-113.46890845832	-109.596077371955	-107.461540124987	NA	-106.41667845832	-0.588558458320165	-115.54145645832	-116.43636845832	-1.103893350212	-110.05076845832	-7.28396845832016	-94.9304584583202	-4.22820845832016	-116.129946124987	-125.520167189486	-8.84788845832016	-130.648210642538	-111.10555845832	-126.241820872527	-107.287060081802	NA	-106.94491845832	-110.15380845832	-111.273235124987	-113.58194845832	NA	-148.584584104445	-127.983381020834	NA	-83.3074306425385	-124.649256020834	-83.0566106425385	NA	NA	NA	-107.96668845832	-81.1555506418043	-79.1473506425385	-142.448745437778	-146.554623350212	-83.2509606425385	NA	-105.51913845832	-107.83568845832	-123.668136541806	-104.019558397945	-93.6322939758565	-82.9576306425136	-110.22932845832	-129.128176519875	NA	-125.920510642538	-142.173745437778	-106.05836845832	-82.7884606425385	-4.40571845832016	-105.483825766179	-109.84336845832	-109.637568282956	-82.3043006425385	-123.525350642538	NA	-105.840665124987	-6.35746845832016	-109.95264845832	-108.17908845832	-143.465586252506	NA	-145.665213350212	NA	-6.19509845832016	-126.589491020834	-107.73398845832	-107.470847557497	-107.561657327685	-107.41180845832	-123.665771454177	-108.178218391538	-110.269808092825	-109.47025345832	-107.083962237159	-0.690901746126338	-3.53375845832016	-4.19082845832016	-109.803148361202	-142.693815437778	-126.387258219344	-112.43286845832	-110.38327845832	-112.72076345832	NA	0.741926649787999	NA	-125.496231020834	-0.199958458320165	-128.619631020834	NA	NA	-108.64238845832	-144.473366683545	-143.982141683545	-5.71912845832016	NA	-83.1404106425385	-144.462193350212	-109.866918036114	NA	-125.184370685929	-21.8653584583202	-6.70233845832017	NA	-125.054481020476	-5.57676845832016	-124.72605101091	-107.96660845832	-84.0340606425385	-126.851070642538	-108.74243823939	-125.872981020365	NA	-108.40070845832	-82.9742306425385	-107.066468488508	-84.0337306424598	NA	-6.24753845832016	-5.64498845832016	NA	-106.32399845832	-83.4744723092051	-6.54860512498683	-4.51352845832016	-6.57151845832016	-83.3688906425385	-83.4306406425385	-109.20018845832	NA	-83.2670206425319	-125.467541020834	-107.26915845832	-142.272735437778	-143.038175437778	NA	-122.672846791653	-7.17835845832017	-114.430971782359	-105.21311845832	-104.200019410061	NA	NA	-126.607600576278	-87.0352806425385	NA	-106.42575845832	-82.9632306425385	NA	-81.2903306425385	-2.57365845832016	-3.68895845832016	NA	NA	-5.58112845832016	-143.054675437778	2.881306649788	NA	-82.8226206425385	-2.39295845832016	NA	-108.64264845832	-124.696854332747	-0.400253350212001	NA	-108.15629845832	-5.93952845832017	-1.330723350212	NA	-124.815304354167	-103.888550642538	-4.15111845832016	-133.234024320834	-109.05119845832	-83.2834056425244	2.781106649788	-82.2181606425385	-142.269805437778	-124.701981020834	NA	-125.012541020834	0.72172741535637	NA	NA	NA	NA	-137.618760621308	NA	-5.99031542266378	NA	-0.732253108843124	-82.940395489554	-103.49363487951	-153.718449670385	-5.02747542266378	-113.062143350212	-109.09266968125	-107.055208350212	NA	-106.009913350212	-0.46587542266378	-115.134691350212	-115.932960642538	-1.29081490700595	-90.3311149024927	-7.16128542266378	-2.46895064253846	-4.10552542266378	-115.632504975872	-125.339988175422	-8.72520542266378	-130.267121020834	-110.608117309205	-126.78636455022	-106.842727390714	NA	-106.538153350212	-91.460904894405	-110.775793975872	-113.078540642538	NA	-148.990149212553	-128.527924727202	NA	-82.9868082421038	-125.194466393868	-82.7359882421038	-88.458414907006	-90.0564454898248	NA	-107.469247309205	-80.8069831117162	-78.8267282421038	-142.854410545886	-85.8906854898248	-82.9303382421038	NA	-105.112373350212	-13.4224206425385	-94.0674384898246	-103.612793291368	-92.9709687864357	-82.6369259353582	-109.725920642538	-129.352063170008	NA	-125.539421020834	-142.579410545886	-105.651603350212	-82.4678382421038	-4.28303542266378	-105.07519727179	-109.339960642538	-109.134160487365	-81.9836782421038	-86.4559554898248	-82.9367954898248	-12.8976106425385	-6.23478542266378	-109.449240642538	-107.681647309205	-143.781355009941	NA	-145.521462670385	-10.3580506425385	-6.07234157691697	-85.8877054898248	-13.6948006425385	-92.1950245559542	-91.988371313538	-107.005043350212	-123.951341967006	-14.3115506425385	-12.6702906425385	-13.2998306425385	-84.9890638427988	-0.877340520435511	-3.41107542266378	-4.06814542266378	-13.5832506425385	-138.897429767465	-126.496299820832	-111.929460642538	-91.2004348992858	-84.326925489824	NA	0.555005092994044	-96.912914907006	-126.041441393868	-0.0772754226637815	-95.305124907006	NA	NA	-108.149720642538	-144.326149337051	-143.834924337051	-5.59644542266378	-85.2321954898248	-13.7155806425385	-144.318442670385	-109.363510434276	-29.9049906425385	-125.201235162502	-21.7418473662528	-6.57965542266378	-78.8463802494651	-14.0629506425385	-5.45408542266378	-125.270594714808	-93.1660643461371	-83.7133526826832	-13.8596506425385	-84.5008854897757	-126.41752472627	NA	-107.897300642538	-82.6536082421038	-106.656302581471	-83.7131082420181	NA	-6.12485542266378	-5.52230542266378	NA	-105.917233350212	-83.1521416907266	-6.42755542266378	-4.39084542266378	-6.44831156846471	-82.7222585751737	-83.109889943583	-11.8447606425385	-84.5297088384092	-82.946398242096	-126.012084727202	-106.862393350212	-84.6222854898248	-138.734367372476	NA	-101.602261238799	-7.05567542266378	-96.30778546961	-104.806353350212	-15.7687406425385	NA	NA	-85.1193354898248	-86.7141381250846	-138.733977726446	-105.922350642538	-82.6426082421038	NA	-80.9697082421038	-2.45097542266378	-3.56627542266378	NA	-16.7249956425385	-5.45806217795571	-143.460340545886	2.69438509299405	NA	-82.5019982421038	-2.27027542266378	-90.772574907006	-108.139240642538	-91.256134907006	-0.587174907005954	-161.810966573673	-107.652890642538	-5.81684542266378	-1.51764490700595	-10.9610506425385	-92.0230482403393	-103.567928242104	-4.02843542266378	-133.778568027202	-108.547790642538	-82.961183242087	2.59418509299404	-81.8975382421038	-142.675470545886	-91.056934907006	-12.1568206425385	-125.557083004702	0.535132533338614	NA	NA	-160.131214907006	-90.062314907006	NA	-13.3479712777602	NA	-98.3141126703847	-3.91308472720163	-5.50293306053496	-17.1569922777602	-153.450835242104	-149.085948242104	-148.521048235767	-108.90043127776	-9.10985127776022	NA	NA	-146.597242670385	-162.899592670385	-115.74072127776	-6.74179472720163	-109.35512127776	-85.679593281395	-138.814342670385	-5.61941472720163	-20.8079012777602	-125.639678309265	-8.68777127776022	-14.5035087777602	-110.410744610953	-125.162308305262	-107.55571102067	NA	-144.532848242104	-109.45816127776	-110.57842127776	-11.3649112777602	-5.58511127776022	-14.4120712777602	-126.903868309265	NA	-81.9485537700248	-123.569276642598	-7.97078127776022	NA	-89.3001708978476	NA	-5.71541127776022	14.8211066898511	-77.7884737568862	-130.271487208912	-85.1344377734295	-6.06001127776022	-155.848332670385	-128.081022438534	-130.427802438534	-18.2782012777602	-90.8687426703847	-17.8468129444269	-81.5987543672757	-109.53368127776	-10.0134696110936	NA	NA	-128.791166908651	-8.5595779444269	8.377626649788	-7.57623127776022	-8.17584127776022	-109.14772127776	-5.84130472720163	-80.9454243672757	-85.699715437778	-82.180555437778	-6.1168168037056	-8.94618127776022	-109.25700127776	-7.80313127776022	-145.106388242104	NA	-8.37215127776022	-131.227124136003	-6.43968472720163	-85.131465437778	NA	-109.48566127776	-109.98971127776	-128.495912438534	-122.801968309264	-9.03514127776022	-8.34000127776022	-108.775439611019	-84.2354554377599	NA	-107.39981127776	-5.98841127776022	-97.2995577251758	-97.3934326703847	-125.751258309265	-111.73722127776	-109.68763127776	-83.5706854377775	NA	-6.48627461109355	-133.329122438534	-124.416251642596	-1.22202794442688	-11.3254812777602	-38.2269279444269	-9.47836294442688	-6.98872461109355	-7.42207127776022	-7.15923627776022	-85.2471954377779	-8.44755127776022	-81.7815343672757	-144.050782664186	-7.76976127776022	-23.9320812777602	-8.87845127776022	-139.419728309265	-8.66547127776022	-1.72021127776022	-84.7623254377779	-84.8902554377779	-97.3831626703808	-9.59837127776022	-82.6751843672757	-84.8913954377779	-83.744644400189	-124.793468309025	NA	-107.70506127776	-81.6153543672757	-109.76484127776	-82.6748543672757	-95.5804126703847	-8.91532127776022	-4.77610046745926	-96.5225226703847	NA	-5.57573660395736	-123.861948309265	-5.65434461109355	-8.86279627776022	-8.56809127776022	-7.09650127776022	-108.504541277738	-83.7761754377779	-81.9081440048908	-124.388028309265	-8.37787127776022	-83.8660454377779	-96.5872026703847	NA	-100.8659754371	-6.36952472720163	-10.3905812777602	NA	-9.67912127776022	NA	NA	-8.52726127776022	-85.6764043672757	-7.92271127776022	-105.73011127776	-7.94483794442688	-125.726324175132	-7.95811794442688	-8.08880294442688	-79.2085743672757	-5.24181127776022	-10.5602412777602	-7.96992961109355	-97.5336526703847	-6.83272127776022	NA	-8.51787127776022	-7.98295127776022	-129.562924175131	-8.76413127776022	-7.55629127776022	-8.22701127776022	-159.60449216015	-107.46065127776	NA	-9.15088627776022	-133.408134175099	-123.735324975932	-29.6446279444269	-4.61013472720163	-105.96900667038	-108.35555127776	-8.97728127776022	-8.22180127776022	-80.8592843672757	-150.143432670385	-123.622468309265	-131.725924175126	-123.933028309265	-108.26764127776	-6.21301127776022	-7.58834127776022	-157.925640493483	-6.95069127776022	NA	NA	NA	NA	-85.3121728765686	-84.478440530772	NA	-154.403096850945	-150.038209850945	-149.473309850945	-144.142489850945	-144.565869850945	NA	NA	NA	NA	-152.144209850945	NA	-145.593669850945	-87.9738805307719	NA	NA	NA	NA	NA	NA	NA	-145.450779850945	NA	NA	-145.485109850945	NA	NA	NA	NA	NA	NA	NA	-84.076220530772	NA	-83.825400530772	NA	-91.594490530772	NA	NA	-81.906407658945	-79.916140530772	NA	-87.428730530772	-84.019750530772	NA	NA	NA	-95.605483530772	NA	-94.1725931051958	-83.726420530772	NA	-150.830859850945	NA	NA	NA	NA	-83.557250530772	NA	NA	NA	-166.825570530772	-83.073090530772	-87.9940005307719	-84.474840530772	-86.048960530772	NA	NA	NA	-146.058649850945	NA	-146.206109850945	-165.343830530772	-86.351100530772	-87.4257505307719	NA	NA	NA	NA	NA	NA	-144.930549850945	NA	-86.529740530772	NA	NA	NA	NA	NA	NA	NA	NA	-85.864970530772	NA	NA	NA	-166.124170530772	NA	NA	NA	NA	NA	-145.013629850945	-144.522404850945	-87.541480530772	-86.770240530772	-83.909200530772	-145.003089850945	NA	-90.527300530772	NA	NA	NA	-80.384940530772	-87.056610530772	-87.184540530772	-145.825209850945	-147.415499850945	-84.802850530772	-87.185680530772	-86.038930530772	-147.896089850945	NA	NA	-83.743020530772	NA	-84.802520530772	NA	-84.282700530772	-86.529640530772	NA	NA	-84.2447288641053	NA	NA	NA	-83.9177413714086	-84.199430530772	NA	-86.070460530772	-84.0358105307719	NA	NA	-86.160330530772	NA	NA	-103.160260530772	-84.151880530772	-97.845830530772	NA	-147.642559850945	NA	NA	-86.657380530772	-87.804070530772	NA	-144.725259850945	-83.732020530772	NA	-82.059120530772	-80.415840530772	-81.336240530772	NA	NA	NA	NA	-86.322600530772	NA	-83.591410530772	-82.570645530772	NA	NA	NA	NA	NA	NA	NA	NA	NA	-165.953160530772	-104.657340530772	-165.166730530772	NA	NA	-84.0536621974386	-146.785199850945	-82.986950530772	NA	-166.248440530772	NA	NA	NA	NA	NA	NA	NA	NA	NA	NA	NA	-85.6899467916535	-84.1993584583202	-119.707119884306	NA	NA	NA	-107.896919884306	NA	-125.94084208933	NA	NA	NA	-114.737209884306	NA	-108.351609884306	-87.6947984583202	NA	NA	-114.436587550942	NA	-111.234709884306	NA	-109.412199884306	NA	-106.552199884306	-122.768075422664	NA	-108.454649877253	-109.579876548859	-111.882789884306	NA	NA	NA	NA	-127.925715422664	NA	-128.265555422664	NA	-91.3154084583202	NA	-106.273329882975	-85.6573981012386	NA	NA	-87.1496484583202	NA	NA	NA	NA	-95.3264014583175	NA	-95.4761484583202	NA	-108.530169884306	NA	-127.32817208933	NA	NA	NA	NA	-106.671176547239	-107.781069884306	-108.144209884306	-107.938409884306	NA	-87.7149184583202	-84.1957584583202	-85.7698784583202	NA	-108.253489884306	-106.485729880995	NA	-127.020955422664	NA	NA	-86.0720184583202	-87.1466684583202	NA	-108.482149884306	-108.986199884306	NA	NA	NA	-108.570649884306	-107.776894884306	-86.2506584579518	NA	-106.396299884306	-104.940249883714	-108.103989884306	NA	NA	-110.733709884306	-108.684119884306	-85.5858884583112	-131.627005422664	NA	-128.16367708933	NA	-102.232899884306	NA	NA	NA	-106.953669884306	NA	NA	-87.2623984583202	-86.4911584583202	-127.876635422664	NA	-108.167759884306	-90.2482184583202	NA	NA	NA	-80.1058584583202	-86.7775284583202	-86.9054584583202	NA	NA	NA	-86.9065984583202	-85.759848457749	NA	NA	-106.701549884306	NA	-108.761329884306	NA	-127.309115422664	-109.056059884306	-86.2505584583202	NA	NA	NA	NA	-104.560499883247	-109.215319884306	-85.2610184583202	NA	-107.501029884306	-85.7913784583202	-107.317599884306	NA	NA	-85.8812484583202	NA	NA	-102.881178444516	NA	-97.5667484583202	NA	-108.75318821764	NA	-126.751385422664	-86.3782984583202	NA	NA	-104.726599884306	NA	NA	-127.53205208933	NA	NA	-123.796775422664	NA	-108.377909884306	NA	-86.043518458114	NA	NA	NA	NA	-106.943489884306	NA	NA	NA	-106.457139882239	NA	-129.275615422664	NA	-128.500405422664	NA	-105.789699884306	NA	-107.352039884306	-106.569649884306	-108.979449884306	NA	NA	NA	NA	NA	-107.264129884306	NA	NA	NA	NA	-26.6667141674842	0.533205777536165	-72.2759599892771	8.27492527279837	-4.12145542266378	-5.70873708933044	-1.23767167161289	-5.87673313399567	1.09491250906299	1.32792726798537	-3.68482560663767	6.23533733991404	7.86250769543604	10.2786495967735	3.25040372873799	-22.249196907006	-115.132714170014	8.23243796453964	-17.8215731322311	-20.4664297988978	-10.1733497988978	-5.82350265138743	-20.0249824385335	10.5844580614894	9.4951982163563	0.90058853576976	5.21819889892293	-145.083304906799	10.0261807165344	-16.859658257218	10.6353552727984	9.89030039845	7.9063018000316	-8.128855035216	10.9194582101429	-13.6291497955435	-75.7720966559438	3.78793686600433	4.71268686600433	9.7974980614904	-4.26388111517683	12.9820069255482	-60.7660606101587	-61.4331106425385	12.3621953036311	-2.42007542266378	13.1483480614894	2.69337686600433	8.69992263118675	-5.27709243853352	10.5853067485778	-15.8068497988978	NA	-10.5759073350008	-65.7842315736553	-17.0835607718669	10.1333780614902	-5.02883627126201	-9.2485163917504	12.6100481702698	NA	10.4193380614894	10.0353522033179	10.5179789010441	-6.79331243853352	6.51293777961642	-1.87539627126201	-2.07293174171053	-19.5160797988978	8.44425389302849	10.1360952727984	-6.19670448615624	3.1254396408517	-7.80760825721795	-7.00266039120098	-145.690250942584	10.6224217426612	-7.58923243853352	9.49054870714656	-6.64805314831208	-17.3666097988978	-18.3840814655645	9.17817806149074	9.12853806149046	-18.7579397988978	-18.2623531322311	8.50701532692954	-7.55708243853352	9.92253197861202	10.0513480614896	7.9726552746308	-2.90097222148321	12.7669952885209	4.58507698736449	-0.936796271262011	-59.2541206425385	-111.129214170014	-109.079624062066	7.47938821526476	6.66331972815608	6.1690648124353	6.54585658171141	-70.4600966134198	16.1187953368446	-8.64660240186335	-37.4636757718669	-8.71511077186685	-6.23530577186685	10.4455310062865	11.6064480768351	-58.6546306425204	-7.66463243853352	-3.52146627126201	4.96177527279837	10.824365291193	-23.149145943215	-8.09553243853352	-6.46247472719994	4.59530067611924	10.214251366762	-84.5732901229587	3.81350819975703	-3.0910361024354	7.83708533139798	-58.5445806425287	-74.2447579264939	-83.5556089608275	10.6866808059334	-17.1494515736726	10.196046939669	10.1381752727984	8.94845169120812	-14.289804907006	-12.987849907006	8.45967533646306	-4.92639045747183	9.2853036061317	9.84708527634826	9.2999639249408	8.95975285745542	9.65191552630064	-8.08860051035519	-4.03838959357593	9.6423960716849	5.01079773121164	4.8372230274718	8.36811527280027	-138.839021573673	9.30976531701266	11.0885694275995	9.12453915214691	9.25359527279948	-100.676940121933	-6.57789389251432	-9.60766209162774	11.2410736061317	-8.88365758535088	5.68926527279837	10.5116463501639	9.26864531366354	-56.9169006425384	-7.11775177941181	11.0979652729628	5.75181242903804	13.9565871815661	-7.19486132493535	10.1327980883363	-15.2008497988978	-4.45889243853352	3.10997920021544	4.28387518187503	10.4201237574443	2.72827095251606	1.71445427279837	-7.73495243853352	-4.14284276695125	5.27593573807413	-7.93521199350544	-6.77337243853352	-7.44390058019742	3.9098572635622	10.2096539416248	9.79161527279904	7.87281588672247	5.58985792111055	9.73207373719755	-28.5893120054517	10.9658954124101	6.6038864884054	10.9593353313577	10.5249352802168	8.69094537163202	11.7077122266829	NA	10.9230933904106	4.848958492844	9.70529173920428	9.81676527279837	9.17250622989261	4.6843996527955	-11.220228257218	5.058961378496	NA	-12.4881738402736	NA	9.46439176595206	-82.9038388728578	-82.6418138402736	-16.2971948402736	-6.52041267038474	0.360457329615259	0.684237329615258	-108.527725784071	5.59165830375443	-6.46124668354534	-5.58098668354534	-162.421990325378	-137.548617546642	-100.256813896305	3.07686732961526	-108.982415782129	-71.7277676899758	11.7448573296153	-12.4998720873558	-19.9481038402736	4.42162732961526	-7.8279738402736	-1.08234484294671	6.40549948505883	6.13455732961526	11.2171712742575	-18.0807320873558	11.8248216461296	4.77343105642349	9.11454897141528	0.875118748672853	-4.72531384027361	-13.5522738402736	-126.903483629896	3.14425732961526	4.06900732961526	-4.376893350212	-7.09885897321095	6.1019574708363	-89.7578638402736	NA	13.5516616562646	15.0489502011022	-77.1264801498654	3.28091808991447	9.8869787174148	-5.20021384027361	11.7724016461296	-134.937728242104	NA	-17.4184038402736	6.71575732961526	-16.9852821736069	-80.9367601498654	-70.2186932421038	3.30599121816951	-5.66067668354533	-164.089403461979	-133.11483718209	11.2173366413686	8.60547020110221	-6.71643384027361	5.86930094666681	-108.775015784071	-108.569215784071	-80.2834301498654	9.55115164612965	11.328399085194	-7.78896384027361	2.48177320086623	-9.02868208735578	-6.93850988549608	-7.401553350212	-4.64959501687867	-5.39244200931157	3.31856786003014	-84.5144738402736	-85.5891238402736	-170.528873133996	-109.112955784071	-109.617005784071	4.09280732961526	4.79841732961526	9.6964816635736	-7.48020384027362	11.1019058508169	-84.6931138402323	9.16212164612965	-9.55858208735578	13.9564616512755	3.94139739871929	-136.530408242104	-125.257392931406	-111.364515784071	-109.31492552261	-84.0283438402726	-165.659309433419	5.52100676622278	-9.853503350212	-69.9233282421038	17.308261667421	-0.91725891445889	-37.365397173607	-8.61683217360695	-6.12632717360695	3.41382382886316	-6.29498167014999	3.05462732961526	-7.58775384027361	3.44674732961526	6.15124197188305	12.0138316521761	-23.0722838402736	-8.0186538402736	-5.27300835387035	3.9516251615962	9.57058691640178	2.95005732961526	3.16911732961526	-124.422814173491	9.02951447843926	-82.0131874008527	-85.348994565691	4.67042732961526	8.70357694417642	-125.128419213308	11.4109133127963	11.3276416461296	3.17447732961526	-70.5125481150728	-128.70571089561	9.6491416667191	-7.26055384027362	10.500169979463	11.0365516464483	3.72120861238647	2.45238732961526	10.8413518083735	2.88419611342644	3.38489254537598	-6.23670384027361	5.38057389850704	5.16912897908443	9.5591538600282	-93.1188541700135	10.5007079887964	10.9527416461296	10.3140016461296	10.4430617024356	-101.323633838724	-81.3622201498654	-9.53078384027361	12.455939979463	-6.73818284218616	6.87873164612965	-69.5548782421038	10.4617848059694	-8.948283350212	-7.05684636997875	12.2874316461296	5.10806240368658	15.0549446079627	-7.09658717360695	-7.22076950745324	-78.5465801498654	6.60747420795198	2.46629263965165	3.63983896013076	11.6082390322949	2.0847540410403	2.90392064612965	5.40298945605336	-7.12315384027361	4.62788925779771	-7.89137041888069	-6.69649384027361	-7.36721384027362	4.87181211542378	3.25401883449949	11.0071220928933	9.04810349302017	6.26615856585007	10.1622916461296	-28.7822305069403	12.1553616581613	3.48375031279631	12.1488016461296	11.7144016485681	9.88041167861698	12.8954004687834	NA	9.39370169938993	5.13233769608175	10.9168391703661	11.006769301297	10.3565225246529	4.04057374594938	-12.4413020873558	4.41536682448055	NA	-160.608814201204	NA	8.15047076240059	-153.794199444903	NA	-110.817477333791	-130.744716406197	NA	-156.667933845461	-55.8568549078882	-138.674562731599	6.63991744286803	6.95692077620136	-100.609756823354	1.99013077620136	-100.053126969391	-37.609658966852	6.28923077620136	-120.405593072863	14.543127442868	-120.67218973953	-115.209187412588	-164.778448498168	-112.025409746131	-2.45276923759942	5.05177076240058	-172.322600514676	9.93806111614708	-61.9927115745549	10.4546007624006	-109.247664621565	7.73348409573392	-60.3586815745549	-57.0242415745549	NA	NA	-153.350413011205	-120.521857051465	-37.609858966852	-92.5380526546611	-160.658795164835	-60.6449982412216	-61.3429815745549	12.1881074290673	-101.269333079465	NA	-164.195485164835	8.55033409573392	-57.7932649078882	10.4584807624006	-170.410157231019	NA	-122.743099746131	-144.356657178794	-134.625661774297	-156.210656819214	-38.4963856335187	-107.760407047501	-37.0693889558472	-107.399990380834	-117.554686404848	9.85164409573392	-137.520997231019	-107.451971407538	-104.157820596559	-108.917194054419	-108.711409746131	-105.32803662759	8.22633076240058	9.96360742906725	-105.006937047501	-93.8883675621231	-37.369868966852	-107.266484066237	-38.1714556335187	7.76127744286803	-120.009223062124	-163.690624470498	-120.04617973953	5.41630244286803	5.95919077620136	-109.245071669829	-109.749166412798	-188.628226426599	-56.7209449078882	8.38779500738737	-57.7123749078882	9.73828742906725	-108.74391640679	7.94295103825067	-102.465684980815	12.5929074290673	-37.4866022971633	-120.448296406197	-38.7200556321672	-111.506843079465	-109.457119746131	6.82418077620136	9.82447744286802	-171.968153784936	2.72433077620136	NA	15.9435740957339	-96.5775924597105	-177.505704201204	-109.895190380834	-36.5709089555008	-93.4483141750077	-93.121041251317	5.48428410953469	8.2327941095347	-37.7616656300794	4.78668742906725	10.6433440957339	-55.1613613597695	NA	-6.61032923759942	5.40524744286803	-52.4414215745549	-156.774806054635	-155.481614201204	-56.2984149078882	7.65636409573392	-58.4121849078882	-94.8783352311276	-93.5261440299228	7.58268883458469	-107.813150380834	10.0415590957339	9.96562076240058	-104.280103900599	-94.086861251322	-126.193819034608	8.43321812220227	7.69036744286803	9.12684909573392	9.66956409573392	-57.5187049078882	-57.6993115745549	9.47639742906725	6.22137077620136	-127.184893142662	-93.1929328774267	8.5070941095347	-56.4479282412216	8.21656076240058	-38.070678966852	9.13734409573392	9.58245409573392	8.97768076240058	9.12914076240058	-121.761221412777	-38.9304623001853	-140.995360564352	11.0781690957339	-109.533771412797	5.53077742906725	-35.8336856330143	9.13495742906725	-56.8241715745549	-137.326537231019	10.9198774290673	-36.8423756335187	13.6748740957339	6.2694341095347	-93.5915845846555	6.05848077620136	-53.4214215745549	-107.666130380834	-109.153126169251	10.2520607624006	-33.8593323001853	1.53643309573392	-92.9834979179888	7.36711077620136	7.51646410953469	-55.3452215745549	-36.3279456317929	-36.2213339640636	-170.590720564352	7.03236077620136	9.62564409573392	7.68806076240058	8.1148141095347	8.81047076240058	-78.2021882412215	10.8414407624006	2.13979609573392	10.8375254077698	10.3487807624006	8.51149076240059	11.5759407624006	-35.485698966852	8.16154144333794	7.45247077620136	9.54320409573392	9.67546383783833	9.03639409573392	NA	-56.5962015745549	7.77164410953469	-26.1681640945901	2.14592492595778	NA	-105.519259403545	-135.691228864484	-135.671653408266	-2.49152596945845	-130.733583072863	-6.72332208933045	-156.743527554459	-1.13017208933045	-8.45243411181318	6.6073549250673	9.0276099250673	-100.353169228183	-21.7371194279234	-109.180199403545	6.98867659173396	-1.43317208933045	-120.397243072863	NA	-120.66105607717	-20.1523341118132	9.33953659173396	8.25027666894443	-0.386967230609588	-103.623356069112	-133.934614853738	-117.534753072863	-61.514496948049	-119.042063072863	8.6362349250673	-105.703005982165	-10.7105941118132	9.66510371660634	-13.7577041118132	NA	-134.453545879782	-120.510843388124	8.5506099250673	-2.3347291418112	11.738526591734	-60.1667836147157	-60.864766948049	-0.632594922279815	NA	11.907726591734	NA	-104.793316070211	-5.45679411181318	3.2863549250673	-135.497840074933	NA	-17.6835341118132	-144.432250887792	-17.2663291118132	8.8935366581836	-122.141579546653	-9.37671911181318	11.3617599250673	-107.143402736878	9.16558325840063	-7.99213411181318	9.2677899250673	-6.93281411181318	-7.51497411181318	-2.39728542266378	NA	-2.27160542266378	4.67640659173396	-152.692590887792	-8.06039411181318	-2.60594600536407	-103.67668600236	-7.14861411181318	NA	9.3714149250673	-2.2939474439048	8.25104659173396	-120.035046406197	-120.708986406197	-135.128114853748	7.93834533049636	7.88870484043196	-134.798500074933	-56.2427302813824	-8.39702411181318	-7.78138411181318	-103.700486070211	8.8114599250673	-11.6243507612567	-102.218369403545	-5.3366739229004	-56.6257202813824	-120.437163015126	-58.6639102813824	NA	-1.28030542266378	6.26103927727984	5.4045649250673	-5.8932564485133	5.2923349250673	NA	-0.62610411181318	-10.7316141118132	-37.6069241118132	-8.86347911181318	-6.37314077847985	9.20369337299726	10.366293303304	-58.0509202813824	-7.86783411181318	-56.7714702813824	-63.429696948049	-7.11419411181318	-23.3012141118132	-8.21903411181318	-72.9409102813824	-8.01265411181318	-1.12874411181318	NA	NA	-55.8202002813824	-3.42569562841207	-57.9339702813824	-105.663416070211	-1.84607875599711	9.39694325840063	-16.6307240945901	-11.6030607612567	-171.267092670385	7.72769659173396	-13.7656274279234	-12.4708890945901	-8.31275411181318	-7.54053411181318	-120.166998072863	-0.671342089330448	8.0610605659667	7.71378659173396	-5.01543411181318	-8.26569911181318	-7.92932411181318	8.39789027229877	-55.0882736147157	-10.2654374279234	-56.0210036147157	-101.588469403545	-7.74837077847984	9.52584325840063	-152.963680887792	-118.786556406197	-186.266199337051	NA	-9.80326340793955	-102.879781070211	-9.11040411181318	-159.697700887792	9.2633549250673	-7.92734411181318	-6.35586208933045	-7.26954411181318	-0.462633481296604	-7.35731411181318	NA	-7.36707411181318	8.9171100006905	-1.77409875599711	2.90883636219133	-9.94252411181318	-7.36493827475	-133.846704853748	-6.23600411181318	-107.395492736878	-7.88195411181318	-1.91375626610642	-0.98951805771263	-8.15956411181318	-1.6550879006693	-7.60294411181318	-2.29288042266378	8.9595499250673	-118.137419697549	-8.55791775758256	-1.68945542266378	7.85407325840063	-28.5135415914116	-132.232051520414	5.3391099250673	-161.400505911823	-8.42071411181318	-1.70759201424362	-119.68356973953	-159.88888257849	9.60801325840063	-1.60214875599711	-103.978606070211	NA	-5.58024411181318	-6.95562411181318	-56.117986948049	-6.2975873405214	NA	-1.57693954091764	NA	-138.49353456049	-153.927680843497	NA	-120.811480796158	NA	-3.45967287425097	-12.255772874251	-5.82336954091764	-138.478430504981	-6.53712287425097	-5.2273562075843	1.12736045908236	NA	-115.843804129491	-7.48180954091764	-109.446804129491	NA	NA	-163.360190164835	-115.53043179594	-164.797781831502	-8.48673287425097	-68.8044862268238	-7.46122287425097	NA	-107.650994129491	-61.9303095601572	-152.82176025734	-5.66294287425097	-110.674620781892	-10.330582874251	-56.9618395601572	NA	NA	-153.483830168991	-127.108660261909	-136.800678010298	-6.43407954091764	-160.678128498168	-60.5825962268238	-61.2805795601572	-107.375340786942	-101.591660796158	NA	-164.214818498168	NA	-57.7308628934905	-10.6896162075843	NA	NA	-12.6999395409176	-144.490905977695	-134.905935565791	-156.126363422807	-7.14287954091764	-155.525225977695	-5.54141287425097	-153.630172644361	-137.782584676958	-164.957435164835	-5.59545954091763	-107.773220770317	-108.876964129491	-3.99843954091764	-4.21489954091764	NA	NA	-152.665437581491	NA	NA	-109.362050796158	-107.587740773242	-164.608101831502	-4.6119262075843	-138.162451321022	-163.710808498168	-164.183318498168	-164.615288498168	-155.839486756141	-109.567410796158	-110.071494129491	NA	-56.6585428934905	NA	-57.6499728934905	-108.877705796157	-109.066244123225	NA	-5.0427462075843	-106.042260792056	-57.0415328934905	-3.05980620758431	-59.0797228934905	-111.829170796158	-109.779447462824	-0.612739540917637	-59.8142562268238	-6.79048954091764	-11.0661062075843	NA	-103.311794129491	-11.1656862075843	-177.419693422807	-165.050521831502	-54.8024528934905	NA	NA	-58.4667328934905	-56.2801695601571	-5.64154287425097	-63.8455095601572	-109.266154129491	-61.9832428934905	NA	-73.3567228934905	NA	-52.3790195601572	-156.690544568541	-5.5553262075843	-5.22957954091764	-58.5639828934905	-58.3497828934905	NA	-108.138440796158	-58.6825562268238	NA	-56.6201062268238	NA	-6.75536954091763	-153.248362644361	-126.474093595243	-110.171520796158	-56.0132728934905	NA	NA	-57.4563028934905	-57.6369095601572	-2.90763954091764	-110.330814129491	-6.18234287425097	-6.09089287425097	-55.5040862268238	-56.3855262268238	-56.4368162268238	-138.565608010298	-57.0429995601572	-126.922041618669	-5.45841620758431	-137.79408798993	-122.082465796123	NA	-140.799228010298	-136.748474424644	-109.855015796157	-143.89446121443	-4.23090787425097	-57.9134462268238	-56.7617695601572	-137.130404676965	-105.831360796158	-5.9094762075843	-132.977138010298	-126.694413595243	-135.853684638222	-152.644432644361	-53.3590195601572	-10.551582874251	-5.73299620758431	NA	-109.452250796157	NA	-152.187340296986	-6.3297262075843	NA	-55.2828195601572	-56.4431128934905	-55.8567195601572	NA	-4.74709787425097	-162.957035164835	-55.4088528934905	-55.2683862268238	-127.660451750055	-78.1397862268238	-106.877710796158	-155.336106745006	-7.83078287425097	-107.651744129491	-110.073744129491	NA	NA	-138.700924676965	-56.1182595601572	-137.256488010298	-108.350524129491	NA	-6.09993287425097	-56.5337995601572	-55.9234562268238	NA	2.10031805487296	NA	8.2428956135621	-153.796350010229	-34.0534379808335	-16.405147668687	-16.7984187895776	-3.56575690431912	-12.4024139104769	-1.18943701822524	-8.29195666868703	-5.67871347674467	-3.94938869613436	0.980719422865564	NA	-100.309229717468	-7.62845057673837	-1.50086360715864	-120.398993072863	NA	-120.66338973953	-19.991856668687	-34.4118846475002	-7.55185436497266	-2.35918520401019	5.14419850990708	-172.18564036546	9.94619561356211	-37.7033413141668	10.5470256135621	-5.80888391047686	7.81752561356211	-9.81985908673528	-4.77036666868703	-13.5972266686854	NA	-153.352613081816	-32.8745013141668	-6.65232878957762	-2.3690222097552	-160.75875334933	-121.828036406197	-108.420507595857	12.2805345913005	-129.327441800093	-28.9497646475002	-164.29544334933	8.64275894689544	-5.29631666868703	10.550905614077	-170.273197032127	NA	-12.8373118921805	-144.359523845461	-16.5255967180343	-2.39443360715864	-7.28952057713372	-9.21770166868655	-5.3122678495355	-107.2384875958	-117.545886406197	9.94406896592665	-5.74210057714025	-6.77233666868703	-7.35449666868703	-2.29409164426125	-4.36154057714283	-2.33929694049184	8.31875561356211	10.0560325729307	-7.89991666867861	-2.67276556600529	-103.771770854745	-6.98813666868703	-7.27524878957762	-4.13425384136295	-2.3605335700369	-5.53700878957762	-8.27033878957762	-120.71131973953	NA	-2.85055360715864	-2.92264694049197	NA	-29.3874313141668	8.42388567170093	-7.62090666868703	9.83071243947178	-34.1045713141668	7.92459228022878	-5.1893872438102	12.6853322975766	-164.142176682663	-3.20644724380989	-121.638606406197	NA	-1.34799694049195	-0.616897326626168	-4.57484045624429	-5.48153678502455	-10.4796015672823	NA	16.0359990149412	-10.1814309475674	-37.447906668687	-8.70446166868693	-6.21509666868703	-5.65436112247466	-5.11493472728276	NA	-7.70735666866652	-5.78818391047532	4.87911228022878	10.7357689676711	-23.140736668687	-8.05855666868703	-6.51790438643789	-7.85217666868703	-0.968266668687033	-164.88687334933	-5.7019672438102	-4.92875169963447	7.74880206911725	-34.2743513141668	-34.7085346475002	-1.91377027382531	7.44871561356211	-107.651647595857	10.1256006135621	10.0580456135621	-6.90201057714061	-94.342824063205	-126.540321040306	8.37687922014513	-5.79575727704365	9.2108906135621	9.76201645482333	-6.03958666868703	-33.6153704808335	9.56882775971238	-6.50520498755303	-6.11632692970565	-5.58232497764333	-4.94340212291096	-5.42132212291095	8.3089856135621	-33.9317413141668	9.22976911960987	9.67487894689544	9.07010603687126	9.22156561356211	-186.40978036546	-172.501300796158	-9.64278666868703	11.1622106135621	-8.94992666868703	5.62320228022878	-4.37684891047633	9.22738238791116	-6.42355360715864	-7.10906666867214	11.0123119872535	-5.37714470465115	13.7672989468954	-7.20805666866986	-7.32362166868703	-1.83482556555473	2.84128450900514	-9.44554200501313	-5.64525531003802	10.3444856135621	-6.07552666868703	1.62887028387212	-7.72147666868703	-1.96707454923951	-1.05727694049197	-7.99908666868703	-1.72143127453475	-7.44246666868703	-2.33912543059029	-4.56129159097059	9.7096856135621	7.78048570722373	-1.71010849071077	8.90289561356211	-28.873616668687	10.9338656135621	2.22383761356211	10.9272389592674	10.4412056211142	8.60394670711013	11.6683656135621	-171.306480796158	8.1343056135621	-1.65028981140148	9.6272456135621	9.72836894689544	9.1288194273247	-5.79055901570684	-122.56155973953	-4.96002724806396	-152.44325449221	NA	NA	NA	-85.4570063659345	NA	-120.866705647319	-153.730161907888	-149.365174907888	-148.800274907888	-109.065138980653	-143.892834907888	NA	NA	NA	NA	-115.899028980653	-142.112913158876	-109.502028980653	NA	-136.03100649221	NA	-115.586573313986	NA	-112.402962313986	NA	-110.569152313986	-142.415978866434	-107.706218980653	NA	-144.832908241222	-109.625235647319	-110.730762313986	-113.017308980653	NA	-149.081655158876	NA	NA	-83.4898596992678	NA	-83.2491730326011	NA	NA	NA	-107.431482313986	-81.321579697779	-79.3283463659345	-142.942729825543	-146.431851574555	-83.4194563659345	NA	NA	NA	-123.120652313986	NA	-93.791673032601	-83.1258596992678	-109.681755647319	-150.175124907888	NA	NA	-142.668929825543	NA	-82.9603896992678	-107.829362313986	-108.932188980653	-109.294762313986	-109.088962313986	-82.4954630326011	NA	NA	NA	NA	-109.417275647319	-107.643882313986	-143.857879541405	NA	-145.553374907888	NA	NA	NA	NA	-109.622635647319	-110.126718980653	-142.74233649221	-142.520913158876	NA	-109.712935647319	-108.933847313986	-109.121468980653	NA	-107.528618980653	-106.098402313986	-109.248242313986	-143.19256649221	NA	-111.884395647319	-109.834672313986	-112.172207313986	NA	-143.300019825543	NA	NA	-103.367018980653	NA	NA	NA	-108.100748980653	-144.358711574555	-143.867486574555	NA	NA	-83.3222396992678	-144.328021574555	-109.321378980653	NA	NA	NA	NA	NA	-146.686511574555	-142.33307649221	-143.554867028123	-146.751964907888	-84.2148896992678	NA	-108.193665647319	-147.237221574555	NA	-107.857035647319	-83.1353263659345	-109.903215647319	-84.1867930326011	NA	-83.6716730325982	-143.941354907888	NA	NA	-83.6584680326011	NA	-105.723952313986	-110.386038980653	-83.550753032601	-83.5911363659345	-108.671415647319	NA	-83.4501163659208	NA	NA	-142.764353158876	-143.537959825543	NA	-122.138607313986	-83.5657196992678	NA	NA	-109.911157313986	NA	NA	-143.64041649221	-87.1916430326011	NA	-105.886585647319	-83.1325263659345	NA	-81.4733596992678	-79.8198463659345	-80.7402796992678	NA	NA	-109.530728980653	-143.545493158876	-109.507475647319	NA	-82.9899163659344	-81.975768032601	NA	-108.075408980653	-142.867233158876	NA	NA	-107.627725647319	NA	NA	NA	NA	-104.048579699268	-106.933852313986	NA	-108.520658980653	-83.449018032572	-110.128968980653	-82.4063896992678	-142.779323158876	NA	NA	NA	-108.405748980653	NA	NA	NA	NA	-152.646067046264	NA	NA	NA	-85.2974951657172	NA	-120.612018406095	-153.660019901308	-149.295032901308	-148.730132901308	-108.810451739429	-143.822692901308	NA	NA	NA	NA	-115.644341739429	-142.315779046264	-109.247341739429	NA	-2.20450409459007	NA	-115.334869406095	NA	-112.148275072762	NA	-110.317448406095	-142.590477240714	-107.451531739429	NA	-144.762766234641	-109.370548406095	-110.479058406095	-112.762621739429	NA	-149.284467712931	NA	NA	-83.3303484990505	NA	-83.0896618323838	NA	NA	NA	-107.179778406095	-81.162068497413	-79.1688351657172	-143.145595712931	-146.361709567975	-83.2599451657171	NA	NA	-13.1494074279234	-122.865965072762	NA	-93.6313618323838	-82.9663484990505	-109.427068406095	-150.104982901308	NA	NA	-142.871795712931	NA	-82.8008784990505	-107.577658406095	-108.677501739429	-109.040075072762	-108.834275072762	-82.3359518323838	NA	NA	-12.6245974279234	NA	-109.162588406095	-107.392178406095	-143.996110931909	NA	-145.483232901308	-10.0849040945901	-15.3213307612567	NA	-13.4263874279234	-109.367948406095	-109.872031739429	-142.945202379597	-142.723779046264	-14.0406040945901	-12.4020107612567	-13.0230507612567	-108.866781739429	NA	-107.273931739429	-105.846698406095	-13.3090374279234	-143.395432379597	NA	-111.629708406095	-109.579985072762	-111.920503406095	NA	-143.502885712931	NA	NA	-103.112331739429	NA	NA	NA	-107.852028406095	-144.286836234641	-143.795611234641	NA	NA	-13.4423007612567	-144.257879567975	-109.066691739429	-29.6395774279234	NA	-28.5732774279234	NA	NA	-13.7898040945901	-142.535942379597	-143.697823743748	-146.681822901308	-84.0553784990505	-13.5866374279234	-107.938978406095	-147.167079567975	NA	-107.602348406095	-82.9758151657172	-109.648528406095	-84.0272818323838	NA	-83.5121618323806	-143.871212901308	NA	NA	-83.4981568323838	NA	-105.469265072762	-13.7297574279234	-83.3912418323838	-83.4316251657172	-11.5714807612567	NA	-83.2906051657021	NA	NA	-142.967219046264	-143.740825712931	NA	-121.886903406095	-83.4062084990505	NA	NA	-15.4944940945901	NA	NA	-143.843282379597	-87.0321318323838	NA	-105.631898406095	-82.9730151657171	NA	-81.3138484990505	-79.6603351657171	-80.5807684990505	NA	-16.4545990945901	-13.0508774279234	-143.748359046264	-109.252788406095	NA	-82.8304051657172	-81.8154568323838	NA	-107.820721739429	-143.070099046264	NA	NA	-107.373038406095	NA	NA	-10.6877707612567	NA	-103.88906849905	-106.682148406095	NA	-108.265971739429	-83.2887068323517	-109.874281739429	-82.2468784990505	-142.982189046264	NA	-11.8835740945901	NA	-108.151061739429	NA	NA	NA	NA	NA	-12.6222600876626	NA	NA	-84.7789015616364	-128.892914195102	-16.4645310876626	-153.523496020501	-149.158509020501	-148.593609020501	-108.716898723706	-8.35134008766258	NA	NA	NA	NA	-115.550788723706	NA	-109.153788723706	NA	NA	NA	-20.0512400876626	NA	-8.02536008766258	-13.8380375876626	-110.221328723595	-144.600012353834	-107.357978723706	NA	-144.626242353834	-109.276995390373	-110.382938723706	-10.6095000876626	-4.82975008766259	-13.6566100876626	NA	NA	-82.8117548949697	NA	-7.22597008766258	NA	NA	NA	-4.97085008766259	-80.6434748938993	-78.6502415616364	-130.316730861769	-146.225185687167	-5.35570008766259	NA	-128.122610861769	-130.472790861769	-17.5824400876626	NA	-17.1662750876626	-82.4477548949697	-109.333515390373	-9.27666508766258	NA	NA	-128.854357528436	-7.89208008766258	-82.2822848949697	-6.83172008766259	-7.41388008766259	-108.946522057039	-108.740722057039	-81.817358228303	NA	NA	-7.95930008766259	-8.1877700876626	-109.069035390373	-7.04752008766258	-145.199082353834	NA	-7.63844008766259	NA	NA	NA	NA	-109.274395390373	-109.778478723706	-128.540900861769	NA	-8.2959300876626	-7.68029008766258	-108.586023723706	-108.773228723706	NA	-107.180378723706	-5.24385008766259	-108.900002057039	NA	NA	-111.536155390373	-109.486432057039	-111.824383723706	NA	-5.80611008766258	-133.370844195102	NA	-0.526050087662586	-10.6305200876626	-37.5068700876626	-8.76342508766258	-6.27378008766259	-6.67706008766258	-6.45240508766259	NA	-7.76674008766258	-82.6441348949697	-144.121355687167	-7.01310008766259	-23.2001200876626	-8.11794008766259	NA	-7.91156008766258	-1.02765008766259	-146.479845687167	-129.081042528436	-144.974375687167	-8.89146008766258	-83.5367848949697	NA	-107.845425390373	-147.030555687167	NA	-107.508795390373	-82.4572215616364	-109.554975390373	-83.508688228303	-127.925397528436	-8.2116600876626	-7.43944008766258	NA	NA	-6.09897008766258	NA	-4.91538008766258	-8.16564508766259	-7.82823008766259	-6.37429008766258	-108.323175390373	-128.200567528436	-82.7720115616266	NA	-7.64901008766259	NA	-128.876267528436	NA	-121.790783723706	-82.8876148949697	-9.70217008766258	NA	-9.00931008766258	NA	NA	-7.82625008766259	-86.513538228303	-7.16845008766259	-105.538345390373	-7.25726008766259	NA	-7.26702008766258	-7.38258508766259	-80.0621748949697	-4.50485008766259	-9.84143008766258	-7.26992508766259	NA	-6.13491008766258	NA	-7.78086008766259	-7.24689008766259	NA	-8.05847008766258	-6.80093008766259	-7.50185008766259	NA	-107.279485390373	NA	-8.46205508766258	NA	NA	-28.9323000876626	-106.586028723706	NA	-108.172418723706	-8.31962008766259	-7.50279008766258	-81.7282848949697	NA	NA	NA	NA	-108.057508723706	-5.47915008766259	-6.85453008766259	NA	-6.22038008766259	NA	NA	NA	NA	-85.8406679767179	NA	NA	-154.000926824921	-149.635939824921	-149.071039824921	-143.740286491588	-144.163599824921	NA	NA	NA	NA	-151.756206491588	NA	-145.211633158255	NA	NA	NA	NA	NA	NA	NA	NA	-145.077443158255	NA	NA	-145.103673158255	NA	NA	NA	NA	NA	NA	NA	-83.8735213100512	NA	-83.6328346433845	NA	NA	NA	NA	-81.7052413100512	-79.7120079767179	NA	-146.702616491588	-83.803117976718	NA	NA	NA	NA	NA	-94.176067976718	-83.5095213100512	NA	-150.445889824921	NA	NA	NA	NA	-83.3440513100512	NA	NA	NA	NA	-82.8791246433845	NA	NA	NA	NA	NA	NA	-145.676513158255	NA	-145.824139824921	NA	NA	NA	NA	NA	NA	NA	NA	NA	-144.534813158255	NA	NA	NA	NA	NA	NA	NA	NA	NA	NA	NA	NA	NA	NA	NA	NA	NA	NA	NA	NA	-144.629159824921	-144.137934824921	NA	NA	-83.7059013100512	-144.598786491588	NA	NA	NA	NA	NA	NA	-146.957276491588	NA	-145.451806491588	-147.022729824921	-84.5985513100512	NA	NA	-147.507986491588	NA	NA	-83.5189879767179	NA	-84.5704546433845	NA	-84.0553346433845	-144.212119824921	NA	NA	-84.0428629767179	NA	NA	NA	-83.9344146433845	-83.9747979767179	NA	NA	-83.8337779767179	NA	NA	NA	NA	NA	NA	-83.9493813100512	NA	NA	-147.248856491588	NA	NA	NA	-87.5753046433845	NA	-144.351989824921	-83.5161879767179	NA	-81.8570213100512	-80.2035079767179	-81.1239413100512	NA	NA	NA	NA	NA	NA	-83.3735779767179	-82.360162976718	NA	NA	NA	NA	NA	NA	NA	NA	NA	NA	-104.432241310051	NA	NA	NA	-83.8334129767179	-146.396429824921	-82.7900513100512	NA	NA	NA	NA	NA	NA	NA	NA	NA	NA	NA	NA	NA	NA	NA	-120.014226360313	NA	NA	NA	-108.212659693646	NA	-125.228744631469	NA	NA	NA	-115.046549693646	NA	-108.649549693646	NA	NA	NA	-114.736994026893	NA	-111.550483026979	NA	-109.719573026979	NA	-106.853739693646	-122.067927964802	NA	-108.77275634055	-109.881183021326	-112.164829693646	NA	NA	NA	NA	-127.240834631469	NA	-127.582274631469	NA	NA	NA	-106.581903023327	-100.794406360313	NA	NA	NA	NA	NA	NA	NA	-122.268173026979	NA	-135.038111964802	NA	-108.829276360313	NA	-126.616074631469	NA	NA	NA	NA	-106.979783016739	-108.079709693646	-108.442283026979	-108.236483026979	NA	NA	NA	NA	NA	-108.564796360313	-106.794303017898	NA	-126.308874631469	NA	NA	NA	NA	NA	-108.770156360313	-109.274239693646	NA	NA	NA	-108.860456360313	-108.084268026979	-108.268989691172	NA	-106.676139693646	-105.248823025354	-108.395763026979	NA	NA	-111.031916360313	-108.982193026979	-111.322628026979	-130.919357964802	NA	-127.451579631469	NA	-102.514539693646	NA	NA	NA	-107.254069693646	NA	NA	NA	NA	-127.169721298135	NA	-108.468899693646	-144.131624631469	NA	NA	NA	NA	NA	NA	NA	NA	NA	NA	-107.341186360313	NA	NA	-107.004556360313	NA	-109.050736360313	NA	-126.606267964802	-109.374266360313	NA	NA	NA	NA	NA	-104.871473024068	-109.533559693646	-127.597361298135	NA	-107.818936360313	NA	-107.615573026979	NA	NA	-127.054234631469	NA	NA	-121.289028026979	NA	NA	NA	-109.061578026979	NA	-126.043704631469	NA	NA	NA	-105.034106360313	NA	NA	-126.829504631469	NA	NA	-123.094461298135	NA	-108.678249693646	NA	-108.654996360313	NA	NA	NA	NA	-107.222929693646	NA	NA	NA	-106.775246354545	NA	-128.576067964802	NA	-127.792724631469	NA	-106.084273026979	NA	-107.668179693646	-106.854489693646	-109.276489693646	NA	NA	NA	NA	NA	-107.553269693646	NA	NA	NA	NA	-26.2064655947337	-0.176985840882277	-72.5776710393038	8.34776429462652	-85.3873226107808	NA	-1.93079970797415	-130.623211297122	-2.05972433477598	-10.8558160583007	-4.42341960875241	-8.08051775175729	7.17708580582207	9.59283780419165	2.52730899855736	-21.7839745178256	-115.244568503166	7.549404188391	-17.8211835704621	-20.4591035704621	-10.1660735704621	-73.7672177059704	-19.7804338079204	9.90026298607948	8.81100317465047	0.258038845439709	5.24907654021571	-144.891905686284	10.0510642946265	-61.8572491844922	10.6518942946265	9.20146273969304	7.92126096129319	-8.71180421675869	10.2258300321094	-13.3858016025649	-76.0737910393038	-187.444551078868	-83.4201759441141	9.11133631941487	-4.89745588478494	12.2992529860804	-60.5095358328265	-61.2075191844922	12.3854009993021	-81.2518959414424	12.4684529860795	NA	8.74762762795985	-5.08489380792035	10.6568827970806	-15.8022235704621	NA	-11.2975439380478	NA	-16.9013688079204	9.4542496527476	-5.74293100144264	-9.01175880792035	11.9269864244816	NA	9.72630965274615	10.0489376490162	9.82851713120077	-6.56091380792035	-7.14307380792035	-2.59849100144264	-2.81495100144264	-19.4600535704621	8.46411015335622	10.1609009612932	-7.68849380792035	-7.9169516026886	-108.76280291331	-6.77671380792035	-145.490736882827	9.93664326758306	-7.36763380792035	8.8117729860807	-19.6374535704621	-17.3591335704621	-18.3837185704621	8.49904965274876	8.44940965274822	-18.6944635704621	-18.2314035704621	8.52875435930236	-7.40948380792035	9.93558096129319	9.37218631941317	8.02946096407853	-3.64279766810931	12.790200980697	-18.7662535704621	-1.65985766810931	-59.0066625178256	-111.229935169833	-109.180211836499	6.82411810889961	5.96979131941282	-4.76591890241622	5.85756150060292	-73.7700960393038	16.1408677032429	-9.32611104739546	-37.2419638079203	-8.49851880792035	-6.01280714125369	9.7644197476242	10.9270196896659	-58.3936725178256	-7.49593380792035	-4.24159433477598	4.98398096129319	10.8406376510714	-22.9293000543436	-7.84713380792035	-6.41303570537176	-7.64075380792035	-0.756843807920351	-146.771739019619	-4.15537766810931	-3.82963062540356	7.853657697992	-58.2767225178197	-74.5479143726371	-107.539205169833	10.0441666502809	-16.6777791844922	10.2293359616079	10.1629142946265	8.28842417336067	-13.8124825178256	-12.5179441844922	8.48174770170863	-7.16863380792035	9.31462596129318	9.8668576279605	8.6217868499019	8.27451298607948	9.67370549365934	-7.90073880792035	-4.72191239940694	8.96311778081813	-18.0587835704621	-10.3122925178256	8.41385429462843	-138.665918788695	9.33463768259028	10.6380274201281	9.17497608436239	9.32643429462762	-121.486780169815	-19.9608635704621	-9.4313633448664	11.2659459612932	-8.73850380792035	5.72807096129319	9.82858449587582	9.33225100761306	-56.6887091844922	-6.89764380792036	11.1171709615493	-4.4293233762908	13.8721676279599	-7.0021098779227	9.47783638154346	-15.1335735704621	-4.23404380792035	-8.64619652794714	-4.26599926732326	10.4493542946265	-5.86410380792035	1.73372662795985	-7.51005380792035	-4.80823342988793	-10.6417925178256	-7.78766380792035	-6.53012380792035	-7.23088357144804	-150.480072642405	9.5247788880709	9.81342096129385	7.88535439853819	-17.4014835704621	9.44775084573744	-28.2985239198624	11.0387342946265	5.9275411701324	11.0321076540187	10.5460743030277	8.70878441402872	11.7732342946265	NA	10.3043288139335	-17.7312635704621	9.73098096129319	9.83323762795985	9.23368816240846	-4.55846692135109	-56.4607391844922	-5.93378069814187	NA	-12.3365276085004	NA	8.92979777201734	-84.448121119598	-135.344013151319	-16.1787986085004	-153.416134791484	-149.051147791484	-148.486247791484	-108.528912643528	-8.06560760850038	-6.10188975993203	-5.22162975993203	-162.106674915267	NA	-100.056428468649	-166.840044915267	-108.965802642227	NA	NA	-135.260543151318	-19.7655076085004	-164.271356207736	-7.73962760850038	-1.67343557966047	5.83109748129216	-144.492651124816	10.6330974812922	-132.432543159137	11.2339274812922	-6.19849642659869	8.51599414795882	-10.3237676085004	-4.54401760850038	-13.3708776085004	NA	-128.883794357696	-82.4809744529313	-4.01738642659869	-6.94023760850038	-160.151702874402	NA	NA	12.9674341695161	-80.3126944520032	-78.3194611195979	-163.688392874402	9.32966081462549	-5.06996760850038	11.2378074812922	-135.170199817986	NA	-17.2967076085004	NA	-16.8800226085004	-82.1169744529313	-109.145529310194	-8.99041260850039	-5.30131975993203	-163.739074915267	-137.781051343619	10.6309708266442	-81.9515044529313	-6.54598760850038	-3.83494465559026	-108.758535976861	-108.552735976861	-81.4865777862646	9.00565748129216	10.7429341479588	-7.67356760850038	-7.90203760850038	-108.881049310195	-6.76178760850038	-7.04001309326536	-4.29025475993203	-5.06181493991113	-163.184382874402	-163.656892874402	-164.088862874402	NA	-109.086409310195	-109.590492643528	-134.470859817986	NA	9.11078751797396	-7.39455760850038	10.5176142371973	-108.585242643528	8.61149414795882	-106.992392643528	13.3722341589042	-108.712015975887	-136.776879817986	-165.019792874402	-111.348169310195	-109.298445976861	-111.638030976861	-165.346774755929	-5.51985760850038	-9.4939964265987	-166.001368248601	16.7229008575983	-10.3447876085004	-37.2206176085004	-8.47717260850038	-5.98718094183372	-6.39132760850038	-6.16615260850038	NA	-7.48100760850038	-82.3133544529313	5.56601497866391	11.4226708277336	-22.9143876085004	-7.83220760850038	-5.83100251870784	-7.62582760850038	-0.741917608500383	-146.372484441442	NA	-144.867014385727	8.4356908543452	-83.2059935100677	-94.8815686938267	-93.5328112930652	8.13561748129216	NA	10.8240691479588	10.7449474812922	-109.366989310193	-83.1778896139869	-129.09602649247	9.06378085645313	-7.15370760850038	9.90935914795882	10.4488908146255	-5.81323760850038	-138.501131343632	10.2557244911933	-7.87939260850038	-7.54249760850038	-6.08855760850038	-108.135189310195	-5.03523975993203	8.99588748129216	-92.9407353604933	9.91667084594321	10.3617808146255	9.75700748129216	9.9084676179074	-121.604430976839	-82.5568344529313	-9.41643760850038	11.8606791479588	-6.41568400920808	6.31010414795882	-165.464526581934	9.91428421764537	-8.5981764265987	-6.88271760850039	11.6992041479588	-6.97100760850038	14.4542008146255	-6.98076760850038	-7.09633260850038	-79.7313944529313	-4.21911760850038	-9.55569760850038	-6.98367260850038	11.0313874812922	-5.84917760850038	2.31575981462549	-7.49512760850038	-6.96115760850038	-168.522910116331	-7.77273760850039	-6.51519760850038	-7.21611760850038	-5.48087642659869	-2.82408642659869	10.4081541479588	8.4673875404421	-170.051316782997	9.58979748129216	-28.6457009418337	11.6207675106886	2.92230614795882	11.6141408146255	11.128107486057	9.29081754901278	12.3552674812922	NA	8.82120761655572	-169.281056782997	10.3257141479588	10.4152708146255	9.81572111774503	-5.93525993920408	-137.201546484653	-4.50593611409164	NA	NA	NA	-105.964503415823	-154.45354268487	NA	-111.006196748446	-131.207790016879	NA	-157.323754351537	-55.7712274628246	-152.99575768487	-55.0098107961579	-55.0555607961579	-100.798413245468	NA	-109.625443415823	NA	NA	-120.871533350212	NA	-121.135263350212	-137.849278902183	NA	NA	-68.7812607961579	-104.06972008142	-172.294800564352	-118.009043350212	-61.9070841294913	-119.516270016879	-120.610464705131	-106.148949996873	-60.2730541294913	-56.9386141294913	NA	NA	-154.01028768487	-120.984706709297	NA	-104.390850024264	NA	-60.5593707961579	-61.2573541294913	-119.027367403767	NA	NA	NA	-105.23856008249	-57.7076374628246	NA	-170.382357231019	NA	NA	-145.01247768487	-134.97293690219	-170.333387231019	-122.615786683545	-107.949063415823	-55.3073107961579	-107.588646749156	-118.017760016879	-104.717330008388	NA	-120.119460620018	-104.358869971935	-120.442653350212	NA	-105.516693096684	NA	-153.27281768487	-105.195593415823	-104.479559943552	-104.121930016575	-119.031478147783	NA	-55.8809907961579	-120.472296683545	NA	-120.509253350212	-121.183193350212	NA	-121.089203350212	-171.608377231019	NA	-56.6353174628246	NA	-57.6267474628246	-104.14685008249	-128.021299568857	NA	-102.663613415823	-103.08714662943	-57.0183074628246	-120.911370016879	-59.0564974628246	NA	NA	-117.470093350212	-59.7991307961579	-171.940353897686	-62.0597107961579	NA	NA	-97.2541134158164	NA	-110.083846749156	-54.7792274628246	-104.619297334409	-119.579623350212	-58.4435074628246	-56.2569441294913	-57.1640574628246	-63.8222841294913	NA	-61.9600174628246	NA	-73.3334974628246	-104.703185050171	-52.3557941294913	NA	NA	-56.2127874628246	-58.5407574628246	-58.3265574628246	-106.10866008249	-104.720966749156	-58.6674307961579	-108.001806749156	-56.5968807961579	-171.519833897686	-104.47629508249	-153.769934351537	-126.54109290219	-104.964843415823	-55.9900474628246	-120.641288350212	-102.24258008249	-57.4330774628246	-57.6136841294913	-124.460986235524	-105.386176749156	-127.532186235524	-105.074234878309	-55.4808607961579	-56.3623007961579	-56.4135907961579	-102.033713415823	-57.0197741294912	-126.989059568855	-153.54390768487	-119.260763350212	-186.518940564352	NA	NA	-103.32572508249	NA	-160.27792768487	-57.1543307961579	-57.8902207961579	-56.7385441294913	NA	-169.508817231019	-153.43298268487	NA	-121.662611595196	-153.441581018203	-153.166004351537	-53.3357941294913	-107.854786749156	-119.514853350212	NA	NA	-107.840736749156	-152.708921011416	-154.064874351537	-103.88386008249	-55.2595941294913	-56.4198874628246	-55.8334941294912	-170.562920564352	-55.7479207961579	-118.611626683545	-55.3856274628246	-55.2451607961579	-104.673310082393	-78.116560796158	-170.693680564352	-110.608076749156	NA	NA	-103.754102876054	-120.157776683545	NA	-105.60829008249	-56.0950341294913	-104.42385008249	NA	NA	NA	-56.5105741294913	-55.9002307961579	NA	-161.079482353834	NA	-138.779209150841	-154.509436143154	NA	-120.984834372637	NA	NA	-157.382409441439	-56.1870400749327	-138.764105280542	-55.4191900749327	-55.471373408266	NA	NA	-116.01715770597	NA	-109.62015770597	NA	NA	-163.407170422664	-115.70355203911	-164.84286208933	-112.521091039304	-69.197073408266	-110.686131039304	NA	-107.82434770597	-62.3228967415994	-153.400439596686	-109.743364328029	-110.847741026611	-60.6888667415994	-57.3544267415994	NA	NA	-154.065162570109	-127.398592122911	-137.086352570933	-127.740032122911	-160.723208755997	-60.975183408266	-61.6731667415994	-107.548461031104	-101.765014372637	NA	-164.259898755997	NA	-58.1234500749327	NA	NA	NA	-123.238781039304	-145.071132774772	-135.195867418134	-156.681325687167	-109.799884372637	-156.105452774772	-55.7166900749327	-154.210399441439	-138.06825923759	-165.002515422664	-137.610539237599	-107.946341016311	-109.05031770597	-109.412891039304	-109.207091039304	NA	NA	-153.243562621905	NA	NA	-109.535404372637	-107.760861018914	-164.65318208933	-56.2903700749327	-138.448125886994	-163.755888755997	-164.228398755997	-164.660368755997	-156.394449020501	-109.740764372637	-110.24484770597	NA	-57.0511300749327	NA	-58.0425600749327	-109.050826039303	-109.239597700394	NA	-107.64674770597	-106.215381035654	-57.4341200749327	NA	-59.4723100749327	-112.002524372637	-109.952801039304	-112.289186039304	-60.2085100749327	NA	-62.475523408266	NA	-103.48514770597	-142.227072541691	-177.975989020501	-165.09560208933	-55.1950400749327	NA	NA	-58.8593200749327	-56.6727567415994	-57.5798700749327	-64.2380967415994	-109.43950770597	-62.3758300749327	NA	-73.7493100749327	NA	-52.7716067415994	-157.245308115952	-155.952282353834	-56.6286000749327	-58.9565700749327	-58.7423700749327	NA	-108.311794372637	-59.0768100749327	NA	-57.012693408266	NA	-110.021344372637	-153.828589441439	-126.764025456244	-110.344874372637	-56.4058600749327	NA	NA	-57.8488900749327	-58.0294967415994	-105.842081032741	-110.50416770597	-127.755087699629	NA	-55.896673408266	-56.778113408266	-56.829403408266	-138.849815904266	-57.4355867415994	-127.211973400133	-138.333015670641	-138.079762555372	-122.255586039272	NA	-141.084902570933	-137.034149049655	-110.028136039303	-144.180135808029	-57.5637100749327	-58.306033408266	-57.1543567415994	-137.416079237599	-106.004714372637	-137.464005794496	-133.260465904266	-126.985995456244	-136.139359208741	-153.224659441439	-53.7516067415994	-156.440169020501	-109.64885770597	NA	-109.625604372636	NA	-152.76756071489	-137.847012485584	NA	-55.6754067415994	-56.8357000749327	-56.2493067415994	NA	-56.1573000749327	-163.002115422664	-55.8014400749327	-55.660973408266	-127.950383190789	-78.532373408266	-107.050831039304	-155.917866236589	-108.63878770597	-107.82509770597	-110.24709770597	NA	NA	-138.986599237599	-56.5108467415994	-137.542162570933	-108.52387770597	NA	NA	-56.9263867415994	-56.316043408266	NA	NA	NA	8.82615330213624	-154.378106232555	NA	-111.101281607355	-131.210123350212	NA	-157.251027309205	-103.159580836571	-152.920330642538	-125.457696234641	-170.178876592761	-100.89349808789	NA	-100.490993993163	-173.239298755997	NA	-120.873283350212	11.2049082083465	-121.137596683545	-138.139622234631	3.89894487501317	-171.09468208933	-2.58921027382531	4.9153297261747	5.61217487501317	10.7296628606821	-122.291912901308	10.8915161573321	3.52950487501317	8.297727511668	0.352358208346502	-102.167298274802	NA	NA	-153.934027125504	-120.987550827294	NA	8.78059030073221	-160.803833607159	-122.302243350212	-108.865751608135	12.0516663928414	NA	NA	2.3899482083465	8.41389305950803	NA	11.1341633021362	-170.525938259428	NA	-184.866655422664	6.18967487501317	-135.262096901308	-170.476968259428	-122.618120016879	2.77227154167984	-126.845026234641	-107.683731608135	-118.020093350212	9.71579811708165	NA	-120.123181483138	9.01221696739888	-120.444986683545	NA	-105.611777924647	8.92981296545683	10.1887470685477	-105.290678274802	-94.32624334886	-104.217014869148	-119.034310288599	8.45020363406555	-126.537826234641	-120.474630016879	-163.835929543472	-120.511586683545	-121.185526683545	NA	-121.091536683545	-171.751958259428	3.54649154167984	4.2756682083465	8.1950197261747	-121.103913350212	9.60416930602305	8.54124696739888	7.69572639284136	-102.758698274802	12.7801700600757	-164.187256940492	-120.913703350212	-122.112813350212	NA	-172.515658755997	-117.472426683545	-131.143342901308	-172.083934926094	-127.680531234641	NA	15.807133059508	-1.4496017916535	NA	-110.178931608135	-118.527593350212	-93.885575481191	-93.5583054302159	2.5124782083465	NA	2.90603154167984	4.65024639284136	10.506903059508	-111.093162096888	NA	-6.7467702738253	-104.79503657279	-99.778998274802	2.4043082083465	NA	-101.580598274802	7.52764503549867	-95.0594354302208	7.60228363406554	4.13241154167984	7.22080627394278	-108.096891608135	9.90326805950803	9.8291797261747	-104.568146608135	-94.5241254302208	-126.830252901308	8.14801305950803	NA	8.98855805950803	10.0588366318538	-163.888833455241	-154.773893955077	9.33995639284136	2.34196154167984	2.8643282083465	-93.6308123178469	4.38876487501317	4.1577082083465	8.08413768536207	-93.3752408524741	9.00475213737643	9.44601305950803	8.8412397261747	9.79040461973693	-3.04379636593446	-172.992048755997	NA	10.939878059508	NA	5.39433639284136	-121.14509497764	9.71921303393354	-97.5609320968875	NA	10.7834363928414	-153.357555631444	13.5407407787131	-121.666463396456	-94.0294654302208	9.4156503007322	6.06944154167984	-107.949871608135	-119.517186683545	10.1156197261747	-169.655475422664	1.39999205950803	4.86497154167984	-153.992147309205	-103.975711608135	-121.260223350212	-162.251193607159	-169.83304208933	4.10680487501317	-125.970252901308	9.48905628765354	7.5516197261747	5.41447487501317	8.6740297261747	NA	11.4852484691912	3.16087641665541	11.4795755930911	10.2123397261747	8.3750497261747	12.1872721938155	-171.797228755997	7.9054397261747	4.08774487501317	9.40491305950803	9.50092629395296	9.69402659748275	NA	-123.035766683545	-104.123071608135	NA	NA	NA	NA	NA	NA	-121.040059223799	NA	NA	NA	-109.238492557132	NA	NA	NA	NA	NA	-116.072382557132	NA	-109.675382557132	NA	NA	NA	-115.759693557132	NA	-112.576315890465	NA	-110.742272557132	NA	-107.879572557132	NA	NA	-109.798589223799	-110.903882557132	-113.190662557132	NA	NA	NA	NA	NA	NA	NA	NA	NA	NA	-107.604602557132	-101.820239223799	NA	NA	NA	NA	NA	NA	NA	-123.294005890465	NA	NA	NA	-109.855109223799	NA	NA	NA	NA	NA	NA	-108.002482557132	-109.105542557132	-109.468115890465	-109.262315890465	NA	NA	NA	NA	NA	-109.590629223799	-107.817002557132	NA	NA	NA	NA	NA	NA	NA	-109.795989223799	-110.300072557132	NA	NA	NA	-109.886289223799	-109.106967557132	-109.294822557132	NA	-107.701972557132	-106.271522557132	-109.421595890465	NA	NA	-112.057749223799	-110.008025890465	-112.345327557132	NA	NA	NA	NA	-103.540372557132	NA	NA	NA	-108.273635890465	NA	NA	NA	NA	NA	NA	-109.494732557132	NA	NA	NA	NA	NA	NA	NA	NA	NA	NA	NA	-108.367019223799	NA	NA	-108.030389223799	NA	-110.076569223799	NA	NA	-110.400099223799	NA	NA	NA	NA	NA	-105.897305890465	-110.559392557132	NA	NA	-108.844769223799	NA	-108.641405890465	NA	NA	NA	NA	NA	-122.311727557132	NA	NA	NA	-110.084277557132	NA	NA	NA	NA	NA	-106.059939223799	NA	NA	NA	NA	NA	NA	NA	-109.704082557132	NA	-109.680829223799	NA	NA	NA	NA	-108.248762557132	NA	NA	NA	-107.801079223799	NA	NA	NA	NA	NA	-107.106972557132	NA	-108.694012557132	-107.880322557132	-110.302322557132	NA	NA	NA	NA	NA	-108.579102557132	NA	NA	NA	NA	NA	NA	NA	NA	NA	NA	-120.785371982574	NA	NA	NA	-108.983805315908	NA	NA	NA	NA	NA	-115.817695315908	NA	-109.420695315908	NA	NA	NA	-115.507989649241	NA	-112.321628649241	NA	-110.490568649241	NA	-107.624885315908	NA	NA	-109.543901982574	-110.652178649241	-112.935975315908	NA	NA	NA	NA	NA	NA	NA	NA	NA	NA	-107.352898649241	-101.565551982574	NA	NA	NA	NA	NA	NA	NA	-123.039318649241	NA	NA	NA	-109.600421982574	NA	NA	NA	NA	NA	NA	-107.750778649241	-108.850855315908	-109.213428649241	-109.007628649241	NA	NA	NA	NA	NA	-109.335941982574	-107.565298649241	NA	NA	NA	NA	NA	NA	NA	-109.541301982574	-110.045385315908	NA	NA	NA	-109.631601982574	-108.855263649241	-109.040135315908	NA	-107.447285315908	-106.019818649241	-109.166908649241	NA	NA	-111.803061982574	-109.753338649241	-112.093623649241	NA	NA	NA	NA	-103.285685315908	NA	NA	NA	-108.024915315908	NA	NA	NA	NA	NA	NA	-109.240045315908	NA	NA	NA	NA	NA	NA	NA	NA	NA	NA	NA	-108.112331982574	NA	NA	-107.775701982574	NA	-109.821881982574	NA	NA	-110.145411982574	NA	NA	NA	NA	NA	-105.642618649241	-110.304705315908	NA	NA	-108.590081982574	NA	-108.386718649241	NA	NA	NA	NA	NA	-122.060023649241	NA	NA	NA	-109.832573649241	NA	NA	NA	NA	NA	-105.805251982574	NA	NA	NA	NA	NA	NA	NA	-109.449395315908	NA	-109.426141982574	NA	NA	NA	NA	-107.994075315908	NA	NA	NA	-107.546391982574	NA	NA	NA	NA	NA	-106.855268649241	NA	-108.439325315908	-107.625635315908	-110.047635315908	NA	NA	NA	NA	NA	-108.324415315908	NA	NA	NA	NA	NA	NA	NA	NA	NA	NA	-120.691818966852	NA	NA	NA	-108.890252300185	NA	NA	NA	NA	NA	-115.724142300185	NA	-109.327142300185	NA	NA	NA	-115.411869966852	NA	-112.228075633519	NA	-110.394448966852	NA	-107.531332300185	NA	NA	-109.450348966852	-110.556058966852	-112.842422300185	NA	NA	NA	NA	NA	NA	NA	NA	NA	NA	-107.256778966852	-101.471998966852	NA	NA	NA	NA	NA	NA	NA	-122.945765633519	NA	NA	NA	-109.506868966852	NA	NA	NA	NA	NA	NA	-107.654658966852	-108.757302300185	-109.119875633519	-108.914075633519	NA	NA	NA	NA	NA	-109.242388966852	-107.469178966852	NA	NA	NA	NA	NA	NA	NA	-109.447748966852	-109.951832300185	NA	NA	NA	-109.538048966852	-108.759143966852	-108.946582300185	NA	-107.353732300185	-105.923698966852	-109.073355633519	NA	NA	-111.709508966852	-109.659785633519	-111.997503966852	NA	NA	NA	NA	-103.192132300185	NA	NA	NA	-107.926228966852	NA	NA	NA	NA	NA	NA	-109.146492300185	NA	NA	NA	NA	NA	NA	NA	NA	NA	NA	NA	-108.018778966852	NA	NA	-107.682148966852	NA	-109.728328966852	NA	NA	-110.051858966852	NA	NA	NA	NA	NA	-105.549065633519	-110.211152300185	NA	NA	-108.496528966852	NA	-108.293165633519	NA	NA	NA	NA	NA	-121.963903966852	NA	NA	NA	-109.736453966852	NA	NA	NA	NA	NA	-105.711698966852	NA	NA	NA	NA	NA	NA	NA	-109.355842300185	NA	-109.332588966852	NA	NA	NA	NA	-107.900522300185	NA	NA	NA	-107.452838966852	NA	NA	NA	NA	NA	-106.759148966852	NA	-108.345772300185	-107.532082300185	-109.954082300185	NA	NA	NA	NA	NA	-108.230862300185	NA	NA	NA	NA	NA	NA	NA	NA	NA	NA	NA	NA	NA	NA	NA	NA	NA	NA	NA	NA	NA	NA	NA	NA	NA	NA	NA	NA	NA	NA	NA	NA	NA	NA	NA	NA	NA	NA	NA	NA	NA	NA	NA	NA	NA	NA	NA	NA	NA	NA	NA	NA	NA	NA	NA	NA	NA	NA	NA	NA	NA	NA	NA	NA	NA	NA	NA	NA	NA	NA	NA	NA	NA	NA	NA	NA	NA	NA	NA	NA	NA	NA	NA	NA	NA	NA	NA	NA	NA	NA	NA	NA	NA	NA	NA	NA	NA	NA	NA	NA	NA	NA	NA	NA	NA	NA	NA	NA	NA	NA	NA	NA	NA	NA	NA	NA	NA	NA	NA	NA	NA	NA	NA	NA	NA	NA	NA	NA	NA	NA	NA	NA	NA	NA	NA	NA	NA	NA	NA	NA	NA	NA	NA	NA	NA	NA	NA	NA	NA	NA	NA	NA	NA	NA	NA	NA	NA	NA	NA	NA	NA	NA	NA	NA	NA	NA	NA	NA	NA	NA	NA	NA	NA	NA	NA	NA	NA	NA	NA	NA	NA	NA	NA	NA	NA	NA	NA	NA	NA	NA	NA	NA	NA	NA	NA	NA	NA	NA	NA	NA	NA	NA	NA	NA	NA	NA	NA	NA	NA	NA	NA	NA	-120.187579936792	NA	NA	NA	-108.386013270125	NA	-125.52032649247	NA	NA	NA	-115.219903270125	NA	-108.822903270125	NA	NA	NA	-114.910114270048	NA	-111.723836603458	NA	-109.892693270125	NA	-107.027093270125	-122.357859825804	NA	-108.946109919233	-110.054303265095	-112.338183270125	NA	NA	NA	NA	-127.53076649247	NA	-127.87220649247	NA	NA	NA	-106.755023266876	-100.967759936792	NA	NA	NA	NA	NA	NA	NA	-122.441526603458	NA	-135.328043825804	NA	-109.002629936792	NA	-126.90765649247	NA	NA	NA	NA	-107.152903261014	-108.253063270125	-108.615636603458	-108.409836603458	NA	NA	NA	NA	NA	-108.738149936792	-106.967423262045	NA	-126.60045649247	NA	NA	NA	NA	NA	-108.943509936792	-109.447593270125	NA	NA	NA	-109.033809936792	-108.257388270125	-108.442343267923	NA	-106.849493270125	-105.421943268679	-108.569116603458	NA	NA	-111.205269936792	-109.155546603458	-111.495748270125	-131.209289825804	NA	-127.74316149247	NA	-102.687893270125	NA	NA	NA	-107.426956603458	NA	NA	NA	NA	-127.459653159137	NA	-108.642253270125	-144.42155649247	NA	NA	NA	NA	NA	NA	NA	NA	NA	NA	-107.514539936792	NA	NA	-107.177909936792	NA	-109.224089936792	NA	-126.896199825804	-109.547619936792	NA	NA	NA	NA	NA	-105.044826600868	-109.706913270125	-127.887293159137	NA	-107.992289936792	NA	-107.788926603458	NA	NA	-127.34416649247	NA	NA	-121.462148270125	NA	NA	NA	-109.234698270125	NA	-126.33363649247	NA	NA	NA	-105.207459936792	NA	NA	-127.12108649247	NA	NA	-123.384393159137	NA	-108.851603270125	NA	-108.828349936792	NA	NA	NA	NA	-107.396283270125	NA	NA	NA	-106.948599931659	NA	-128.865999825803	NA	-128.08265649247	NA	-106.257393270125	NA	-107.841533270125	-107.027843270125	-109.449843270125	NA	NA	NA	NA	NA	-107.726623270125	NA	NA	NA	NA	NA	NA	NA	8.1188984072391	NA	NA	-120.385589345623	-131.097418241222	NA	NA	-56.1139796992678	-138.867466682663	-55.3435130326011	-55.3983130326011	-116.273421574555	NA	-115.417922079645	NA	-109.020922079645	-120.760861574555	NA	-121.024891574555	-115.107866412979	NA	-111.921855412979	-2.4843415927609	5.0201984072391	-172.517049579682	9.8221984072391	-62.2498363659345	10.4230284072391	-109.144117080896	7.6989284072391	-60.6158063659345	-57.2813663659345	NA	NA	-188.070073408266	-120.876384907888	-137.18971334933	-120.940964907888	NA	-60.9021230326011	-61.6001063659345	12.1565350739058	-101.165778746312	NA	NA	8.51876174057244	-58.0503896992678	10.4269084072391	-170.604606940492	NA	-122.639545412979	NA	-148.402716682663	-170.555636940492	-109.200647079782	-176.497146940492	-55.6410130326011	NA	-117.907388239639	9.82007174057244	-137.713900015996	-107.350652250046	-108.451074688096	-108.813645469873	-108.607855412979	-120.363961574555	8.1947584072391	9.93203507390577	NA	-120.158424907888	-108.936159674187	-107.165167586022	NA	-56.2146930326011	-120.361924895288	NA	-120.398881574555	-121.072821574555	NA	-109.141521516564	-109.645612079645	-189.147213408266	-56.9780696992678	8.2998884072391	-57.9694996992678	9.70671507390577	-108.640362079645	7.80059507390577	-107.047512079645	12.5613350739058	-57.3610596992678	-120.800998241222	-59.3992496992678	-111.403288746312	-109.353565412979	-111.690045469326	-60.1328330326011	-172.162603525656	-62.4024630326011	NA	15.9120017405724	-122.873954904339	-219.661906741599	NA	-55.1219796992678	-119.717958241222	-119.468951574555	-58.7862596992678	-56.5996963659344	-57.5068096992678	4.75511507390577	10.6117717405724	-62.3027696992678	NA	-6.6419015927609	-121.840418241222	-52.6985463659345	-186.938342036638	NA	-56.5555396992678	7.62479174057244	-58.6693096992678	-172.890756940492	-107.712558746312	7.3247184072391	-188.788176365521	10.0070034072391	9.9340484072391	-109.422108746312	NA	NA	8.25288174057244	-56.3327996992678	9.0922934072391	9.63799174057244	-57.7758296992678	-57.9564363659345	9.44482507390577	-109.904932079645	-138.237090015996	-120.367644907888	-55.8236130326011	-56.7050530326011	8.1849884072391	-138.950126682663	9.10577174057244	9.55088174057244	8.9461084072391	9.0975684072391	-121.659900412963	NA	-141.18826334933	11.0436134072391	-109.432450412978	5.49920507390577	-57.4880330326011	9.10338507390577	-57.0812963659345	-137.519440015996	10.8883050739058	-137.564316682663	13.6433017405724	-121.558321574555	-136.242720015996	NA	-53.6785463659345	NA	-109.049590242454	10.2204884072391	-109.026368746312	1.50486074057244	-171.739426940492	-137.95037334933	-169.192833607159	-55.6023463659345	-56.7626396992678	-56.1762463659345	-170.785170273825	-56.0816230326011	9.5910884072391	7.6564884072391	-55.5879130326011	8.7788984072391	-78.4593130326011	10.8098684072391	2.1052404072391	10.8032417405724	10.3172084072391	8.4799184072391	11.5443684072391	NA	8.0103084072391	-56.4377863659345	9.5086484072391	9.60437174057244	9.00482174057244	NA	-56.8533263659345	-56.2429830326011	NA	NA	NA	8.70093159390474	-165.344799798898	NA	-120.503832886674	NA	NA	NA	-108.702266220007	-138.762572570933	-172.674109676965	-138.402942570933	NA	NA	-100.238163167102	NA	-109.139156220007	NA	11.4741827689809	-162.884644798898	-115.225517220007	4.16821943564755	-112.040089553341	-1.90230840609526	5.60223159390474	5.88144943564755	10.4085934807128	NA	11.0050615939047	3.79877943564755	8.29366159390474	0.62163276898088	NA	NA	NA	-160.417249798898	NA	-137.084819237599	-92.7230133941757	-160.196783132231	NA	NA	12.7385682605714	-101.284012886674	NA	2.65922276898088	9.10079492723808	NA	11.0089415939047	-170.187424676965	NA	-122.757779553341	6.45894943564755	-148.297822570933	-170.138454676965	-109.318882886674	3.04154610231422	-170.932278010298	NA	-138.06672590425	10.4024968765083	-137.609005904266	-107.468306220007	-108.569316220007	-108.931889553341	-108.726089553341	NA	8.77679159390474	10.5189667304467	NA	-94.0733500608424	-109.054402886674	-107.282826220007	-164.126756465564	-170.242543010298	-138.446592570933	-163.229463132231	-163.701973132231	-164.133943132231	NA	-109.259762886674	-109.763846220007	3.81576610231421	4.54494276898088	8.88192159390474	-109.350062886674	10.2902787554131	-108.758596220007	8.3826282605714	-107.165746220007	13.1433682605714	-108.885369553341	NA	-165.064873132231	-111.521522886674	-109.471799553341	-111.811151220007	-171.703557176965	-171.745421343632	-143.245632570932	NA	16.4940349272381	-1.18032723101912	NA	-164.569176465564	-107.74150955334	-93.6362833941757	-93.3089933941757	2.78175276898088	NA	3.17530610231421	5.33714826057141	11.1938049272381	-110.840233394176	NA	-6.05986840609526	NA	-158.130783132231	2.67358276898088	NA	-161.352816465564	8.21191737773487	-94.8101233941757	-95.0633033941757	4.40168610231421	7.90738168642757	NA	10.6017365939047	10.5160815939047	-109.540342886674	-94.2748133941757	NA	8.83491492723807	NA	9.68702659390474	10.2200249272381	-163.282609798898	-138.786805904266	10.0268582605714	2.61123610231421	3.13360276898088	-93.3778933941757	4.65803943564755	4.42698276898088	8.7696696666924	-93.1224700608424	9.69034830450176	10.1329149272381	9.52814159390474	9.67960159390474	-121.777551219988	NA	-141.083369237599	11.6383465939047	-109.550101220007	6.08123826057141	NA	9.6914442715878	-97.3080033941757	-137.414545904266	11.4703382605714	-137.462855904266	14.2268594134567	NA	-93.776536727509	NA	6.33871610231421	NA	-109.167856220007	10.8025215939047	-109.144602886674	2.08689392723807	5.13424610231421	-137.845479237599	-168.775651343632	-107.712536220007	-161.644143132231	-136.476019237599	4.37607943564755	-107.264852886674	10.1869307821923	8.23852159390474	5.68374943564755	9.36093159390474	NA	11.3919015939047	2.69997359390474	11.3852749272381	10.8992415939047	9.06195159390474	12.1264015939047	NA	8.59234159390474	4.35701943564755	10.1033815939047	10.1873425080055	9.58685492723807	NA	NA	NA	NA	NA	NA	-155.11494648377	-154.587024817104	NA	NA	NA	NA	-157.458003150437	-55.7088254484269	-153.129239817104	-54.9379254484268	-54.9931587817602	NA	NA	NA	NA	NA	NA	NA	NA	-138.12943679615	NA	NA	-68.7188587817602	NA	NA	NA	-61.8446821150935	-153.54001648377	-126.731000796158	-129.087304129489	-60.2106521150935	-56.8762121150935	NA	NA	-154.143769817104	-127.455934129491	NA	-127.797374129491	NA	-60.4969687817602	-61.1949521150935	-126.224987462798	NA	NA	NA	NA	-57.6452354484268	NA	NA	NA	NA	-145.14672648377	-135.253211462825	NA	NA	-156.18104648377	-55.2354254484268	-154.285993150437	NA	NA	NA	-125.591794129463	-152.085659817104	NA	NA	NA	NA	-153.40706648377	NA	NA	-153.856204817104	-125.526427462817	NA	-55.8091054484268	NA	NA	NA	NA	NA	NA	NA	NA	-56.5729154484268	NA	-57.5643454484268	NA	-128.301574129491	NA	-153.032234817104	-125.701447462812	-56.9559054484268	NA	-58.9940954484268	NA	NA	-154.16292648377	-59.7272454484268	NA	-61.9973087817602	NA	NA	-159.650443150437	NA	NA	-54.7168254484268	NA	NA	-58.3811054484269	-56.1945421150935	-57.1016554484268	-63.7598821150935	NA	-61.8976154484268	NA	-73.2710954484268	NA	-52.2933921150935	NA	NA	-56.1503854484268	-58.4783554484268	-58.2641554484268	NA	NA	-58.5955454484268	NA	-56.5344787817602	NA	-154.852739817104	-153.904183150437	-126.821367462825	NA	-55.9276454484268	NA	NA	-57.3706754484268	-57.5512821150935	-124.741260796158	NA	-127.812460796158	NA	-55.4184587817602	-56.2998987817602	-56.3511887817602	NA	-56.9573721150935	-127.269334129489	-153.67815648377	NA	NA	NA	NA	-152.596859817104	NA	-160.41217648377	-57.0824454484268	-57.8278187817602	-56.6761421150935	NA	NA	-153.566464817104	NA	-127.048270796158	-153.575829817104	-153.300253150437	-53.2733921150935	NA	-153.665809817104	NA	NA	NA	-152.843169817104	-154.199123150437	NA	-55.1971921150935	-56.3574854484268	-55.7710921150935	NA	-55.6760354484268	NA	-55.3232254484268	-55.1827587817602	-128.007824129491	-78.0541587817602	NA	-155.995444817104	NA	NA	-154.081929817104	NA	NA	NA	-56.0326321150935	NA	NA	NA	NA	-56.4481721150935	-55.8378287817602	NA	2.08616657797517	NA	-105.803000630846	-154.45569268487	NA	-17.2472081855228	-131.198990016879	-6.7830802738253	-157.326621018203	-1.18993027382531	-9.15603385218945	-125.519971574555	-169.898518698793	-100.636910484616	NA	-109.463940630846	NA	-1.4929302738253	-120.864933350212	NA	-121.126463350212	-20.8553171855228	NA	-8.79802051885611	-9.11722456149753	-103.905523963263	-172.15784036546	-118.002443350212	-122.349254907888	-119.507470016879	-120.602547049711	-105.985763890848	-11.4131605188561	-5.63339385218945	-14.4602871855228	NA	-154.01243768487	-120.976519289756	NA	-2.39769946885058	NA	-122.291110016879	-108.609163964179	-0.697943328856829	NA	NA	NA	-105.077057297512	-6.14232718552278	NA	-170.245397032127	NA	-18.3662171855228	-145.015344351537	-17.9340621855228	-2.3865002738253	-122.606986683545	-10.0655521855228	-126.907301574555	-107.427143964179	-118.008960016879	-8.65497718552278	NA	-7.63174718552278	-8.21972385218944	-2.45704360715864	NA	-2.33136360715864	NA	-153.275684351537	-8.74097718552278	-2.66732123128139	-103.960427240933	-7.85124718552278	NA	-126.600101574555	-2.355737478474	NA	-120.500453350212	-121.174393350212	NA	-2.8426202738253	-2.91471360715864	NA	-104.576823964179	-9.09419051885611	-8.45205051885612	-103.982653964179	-128.367801574555	NA	-102.502110630846	-6.04389385218944	NA	-120.902570016879	-122.101680016879	NA	-1.34006360715864	-3.94169694049197	-131.200684907888	-6.57375718552278	-127.742806574555	NA	-1.29962718552278	-11.4140305188561	-38.2894771855228	-9.54411218552278	-7.04878051885611	-7.47725385218944	-7.23005218552278	NA	-8.54553385218944	-120.59547589303	-125.204320016879	-7.81717718552278	-23.9959638521894	-8.92330051885611	-118.479753964179	-8.7147205188561	-1.81036051885611	NA	NA	-101.324010630846	-3.48723520376481	NA	-105.947157297512	-1.90583694049197	-104.706010623826	-107.840303964179	-102.374910630846	-171.382873698793	-104.313108964179	-153.772801018203	-126.887594907888	-8.99807051885611	-8.21826718552278	-120.634688350212	-0.731100273825305	-6.89738051885612	-154.84948768487	-5.70507718552278	-8.93966218552278	-8.62670718552278	-7.16688385218945	-170.36189036546	-170.448843698793	-104.897947238622	-101.872210630846	-8.42957718552278	-127.335561574552	-153.546774351537	-119.251963350212	-186.38198036546	NA	-10.4834971855228	-103.162538964179	-9.78443718552278	-160.280794351537	-121.134356211455	-8.61177718552278	-6.4156202738253	-7.97172718552278	-0.522420273825304	-8.02768718552278	NA	-8.03876718552278	-8.16000218552278	-1.83385694049197	2.8488214953736	-10.6328905188561	-8.04501218552278	NA	-6.91937051885611	-107.679233964179	-8.57838718552278	-1.97535518410399	-1.04934360715864	-8.84554718552278	-1.71734509537042	-8.29542718552278	-2.35242194049197	-126.027594907888	-118.602826683545	-9.23295218552278	-1.74921360715864	-104.510123964121	-29.7062538521894	-170.55672036546	-110.446573964179	NA	-9.09069718552278	-1.76863721009885	-120.148976683545	NA	-105.446787297512	-1.66190694049197	-104.262347297512	NA	-6.27562718552278	-7.65099051885612	-123.024633350212	-7.01567385218945	NA	NA	NA	NA	NA	NA	NA	NA	NA	NA	NA	NA	NA	NA	NA	NA	NA	NA	NA	NA	NA	NA	NA	NA	NA	NA	NA	NA	NA	NA	NA	NA	NA	NA	NA	NA	NA	NA	NA	NA	NA	NA	NA	NA	NA	NA	NA	NA	NA	NA	NA	NA	NA	NA	NA	NA	NA	NA	NA	NA	NA	NA	NA	NA	NA	NA	NA	NA	NA	NA	NA	NA	NA	NA	NA	NA	NA	NA	NA	NA	NA	NA	NA	NA	NA	NA	NA	NA	NA	NA	NA	NA	NA	NA	NA	NA	NA	NA	NA	NA	NA	NA	NA	NA	NA	NA	NA	NA	NA	NA	NA	NA	NA	NA	NA	NA	NA	NA	NA	NA	NA	NA	NA	NA	NA	NA	NA	NA	NA	NA	NA	NA	NA	NA	NA	NA	NA	NA	NA	NA	NA	NA	NA	NA	NA	NA	NA	NA	NA	NA	NA	NA	NA	NA	NA	NA	NA	NA	NA	NA	NA	NA	NA	NA	NA	NA	NA	NA	NA	NA	NA	NA	NA	NA	NA	NA	NA	NA	NA	NA	NA	NA	NA	NA	NA	NA	NA	NA	NA	NA	NA	NA	NA	NA	NA	NA	NA	NA	NA	NA	NA	NA	NA	NA	NA	NA	NA	NA	NA	NA	NA	NA	NA	NA	NA	NA	NA	NA	NA	NA	NA	NA	NA	NA	NA	NA	NA	NA	NA	NA	NA	NA	NA	NA	NA	NA	NA	NA	NA	NA	NA	NA	NA	NA	NA	NA	NA	NA	NA	NA	NA	NA	NA	NA	NA	NA	NA	NA	NA	NA	NA	NA	NA	NA	NA	NA	NA	NA	NA	NA	NA	NA	NA	NA	NA	NA	NA	NA	NA	NA	NA	NA	NA	NA	NA	NA	NA	NA	NA	NA	NA	NA	NA	NA	NA	NA	NA	NA	NA	NA	NA	NA	NA	NA	NA	NA	NA	NA	NA	NA	NA	NA	NA	NA	NA	NA	NA	NA	NA	NA	NA	NA	NA	NA	NA	NA	NA	NA	NA	NA	NA	NA	NA	NA	NA	NA	NA	NA	NA	NA	NA	NA	NA	NA	NA	NA	NA	NA	NA	NA	NA	NA	NA	NA	NA	NA	NA	NA	NA	NA	NA	NA	NA	NA	NA	NA	NA	NA	NA	NA	NA	NA	NA	NA	NA	NA	NA	NA	NA	NA	NA	NA	NA	NA	NA	NA	NA	NA	NA	NA	NA	NA	NA	NA	NA	NA	NA	NA	NA	NA	NA	NA	NA	NA	NA	-13.5047456473194	NA	NA	NA	NA	-17.3359333139861	NA	NA	NA	NA	-9.24475898065277	NA	NA	NA	NA	NA	NA	NA	NA	NA	NA	-20.9440423139861	NA	-8.88674564731944	-14.6881998139861	NA	NA	NA	NA	NA	NA	NA	-11.5018856473194	-5.72211898065277	-14.5490123139861	NA	NA	NA	NA	-8.11482231398611	NA	NA	NA	-5.85961898065278	NA	NA	NA	NA	-6.23105231398611	NA	NA	NA	-18.4549423139861	NA	-18.0220873139861	NA	NA	-10.1535773139861	NA	NA	NA	-8.7430023139861	NA	-7.72047231398611	-8.30844898065277	NA	NA	NA	NA	NA	-8.82970231398611	-9.08115564731945	NA	-7.93997231398611	NA	NA	-8.5235923139861	NA	NA	NA	NA	NA	NA	NA	NA	-9.18291564731944	-8.54077564731945	NA	NA	NA	NA	-6.13261898065278	NA	NA	NA	NA	NA	NA	NA	-6.66178231398611	NA	NA	-1.38765231398611	-11.5027556473194	-38.3775023139861	-9.6321373139861	-7.13638564731944	-7.56597898065277	-7.31807731398611	NA	-8.63425898065277	NA	NA	-7.9059023139861	-24.0846889806528	-9.01202564731944	NA	-8.80344564731944	-1.89908564731944	NA	NA	NA	-9.76767898065278	NA	NA	NA	NA	NA	NA	NA	NA	NA	NA	-9.08679564731944	-8.3069923139861	NA	NA	-6.98610564731944	NA	-5.79310231398611	-9.0276873139861	-8.7154323139861	-7.25560898065277	NA	NA	NA	NA	-8.51718231398611	NA	NA	NA	NA	NA	-10.5722223139861	NA	-9.8731623139861	NA	NA	-8.7005023139861	NA	-8.0604523139861	NA	-8.11571231398611	NA	-8.1267923139861	-8.24802731398611	NA	-5.39108564731944	-10.7216156473194	-8.1330373139861	NA	-7.00809564731944	NA	-8.6671123139861	-8.13282564731944	NA	-8.93427231398611	-7.69329898065277	-8.38415231398611	NA	NA	NA	-9.32097731398611	NA	NA	-29.7938589806528	NA	NA	NA	-9.17942231398611	-8.38304231398611	NA	NA	NA	NA	NA	NA	-6.36435231398611	-7.73971564731944	NA	-7.10439898065277	NA	NA	NA	NA	NA	NA	NA	NA	NA	NA	NA	NA	NA	NA	NA	NA	NA	NA	NA	NA	NA	NA	NA	NA	NA	NA	NA	NA	NA	NA	NA	NA	NA	NA	NA	NA	NA	NA	NA	NA	NA	NA	NA	NA	NA	NA	NA	NA	NA	NA	NA	NA	NA	NA	NA	NA	NA	NA	NA	NA	NA	NA	NA	NA	NA	NA	NA	NA	NA	NA	NA	NA	NA	NA	NA	NA	NA	NA	NA	NA	NA	NA	NA	NA	NA	NA	NA	NA	NA	NA	NA	NA	NA	NA	NA	NA	NA	NA	NA	NA	NA	NA	NA	NA	NA	NA	NA	NA	NA	NA	NA	NA	NA	NA	NA	NA	NA	NA	NA	NA	NA	NA	NA	NA	NA	NA	NA	NA	NA	NA	NA	NA	NA	NA	NA	NA	NA	NA	NA	NA	NA	NA	NA	NA	NA	NA	NA	NA	NA	NA	NA	NA	NA	NA	NA	NA	NA	NA	NA	NA	NA	NA	NA	NA	NA	NA	NA	NA	NA	NA	NA	NA	NA	NA	NA	NA	NA	NA	NA	NA	NA	NA	NA	NA	NA	NA	NA	NA	NA	NA	NA	NA	NA	NA	NA	NA	NA	NA	NA	NA	NA	NA	NA	NA	NA	NA	NA	NA	NA	NA	NA	NA	NA	NA	-125.582601832384	NA	NA	NA	NA	NA	NA	NA	NA	NA	-138.264527832384	NA	NA	NA	NA	NA	NA	-122.415201832384	NA	-126.866091832384	-129.21947849905	NA	NA	NA	NA	NA	-127.58810849905	NA	-127.92954849905	NA	NA	NA	-126.357161832384	NA	NA	NA	NA	NA	NA	NA	NA	NA	NA	-135.385385832384	NA	NA	NA	-126.969931832384	NA	NA	NA	NA	-125.72396849905	NA	NA	NA	NA	NA	NA	NA	NA	NA	-125.658601832384	NA	-126.662731832384	NA	NA	NA	NA	NA	NA	NA	NA	NA	NA	NA	NA	-128.43374849905	NA	NA	-125.833621832384	NA	NA	NA	NA	NA	NA	-131.266631832384	NA	-127.805436832384	NA	NA	NA	NA	NA	NA	NA	NA	NA	NA	-127.516995165717	NA	NA	-144.47889849905	NA	NA	NA	NA	NA	NA	NA	NA	NA	NA	NA	NA	NA	NA	NA	NA	NA	-126.953541832384	NA	NA	NA	NA	NA	NA	-124.873435165717	NA	-127.944635165717	NA	NA	NA	NA	NA	NA	-127.40150849905	NA	NA	NA	NA	NA	NA	NA	NA	-126.39097849905	NA	NA	NA	NA	NA	NA	-127.183361832384	NA	NA	-123.441735165717	NA	NA	NA	NA	NA	NA	NA	NA	NA	NA	NA	NA	-126.093541832384	NA	-128.923341832384	NA	-128.13999849905	NA	NA	NA	NA	NA	NA	NA	NA	NA	NA	NA	NA	NA	NA	NA	NA	-26.6475864837705	-13.1034528943728	NA	-124.731653350212	NA	NA	-1.82206472618996	-131.086284907888	-88.6901377923666	-84.9511877923666	-55.6357650727619	-8.8434662277061	7.2816166671439	9.6994716671439	-116.262288241222	-22.2165418171038	NA	7.65813833381056	NA	-120.752511574555	NA	-121.013758241222	-20.5427495610394	10.0089983338106	8.9197383614177	0.282322799818593	-124.604141574555	-172.236509046524	-117.890021574555	-61.7716217394267	-119.394764907888	9.3080966671439	-85.0279444590333	-11.1005928943728	10.3345651593136	-14.1477195610394	-128.119103350212	NA	-120.865251574555	9.22007166714389	-7.71352956103942	12.4079883338106	-60.4239084060953	-61.1218917394286	-5.45832622770609	NA	12.5771883338106	NA	-153.566096683545	-5.82975956103943	3.95821666714389	-170.324065713191	NA	-18.0536495610394	-120.427726683544	-17.6306278943728	9.56298500047722	-122.494281574555	-9.76211789437276	12.0336216671439	NA	9.83504500047723	-8.35154289437276	9.9372516671439	-7.31917956103942	-7.9071562277061	-120.321148241222	NA	-120.352828241222	5.34586833381056	-124.872090016879	-8.42840956103942	-8.67986289437276	-120.535334907888	-7.53867956103942	-154.056873350212	10.0432766671439	-8.12229956103943	8.92050833381056	-120.387748241222	-121.061688241222	NA	8.60778500047723	8.55814500047723	NA	-56.4998550727619	-8.78162289437276	-8.13948289437276	NA	9.4809216671439	-12.1037731504371	-123.644733350212	-5.72378802674105	-56.8828450727544	-120.789864907888	-58.9210350727619	NA	-125.107276683545	6.9304616671439	6.07642666714389	-6.2588124181373	5.96419666714389	NA	-0.996192894372761	-11.1014628943728	-37.9860428943728	-9.24067789437276	-6.75082622770609	9.87315504033927	11.0357550162912	-58.3080450727582	-8.2329662277061	-57.0285950727604	-63.6868217394286	-7.50460956103943	-23.6833962277061	-8.61073289437276	-73.1980350727619	-8.40215289437276	-1.49779289437276	NA	NA	-56.0773250727619	-9.3663862277061	-58.1910950727619	-172.610215713191	-123.646740016879	10.0664050004772	-17.1097298171038	-12.0824831504371	-171.461542379858	8.39715833381056	-14.2450498171038	-12.9498948171038	-8.68550289437276	-7.90569956103942	-120.522266574555	-83.0936194590332	8.73052189046176	8.38324833381056	-5.40164289437276	-8.63622789437276	-8.31413956103943	9.06975178855688	-55.3453984060933	-10.7448598171038	-56.2781284060953	NA	-8.13162289437276	10.1953050004772	-123.068923350212	-119.139258241222	-139.785748350212	NA	-10.1709289315923	-83.3353677923666	-9.47186956103943	NA	9.9352166671439	-8.29920956103943	-56.6030817394286	-7.65915956103943	-11.4038931504371	-7.72425289437276	-77.6004677923666	-7.73533289437276	9.5865716937768	NA	-4.98979289437276	-10.3203228943728	-7.73705113736588	-152.959416683545	-6.60680289437276	NA	-8.26581956103943	-7.73153289437276	-11.0743598171038	-8.53297956103943	-7.29200622770609	-7.98285956103942	-82.9196544590333	9.6314116671439	-118.490121574555	-8.92576985793578	-55.1096984060909	8.52353500047722	-28.930478560795	-82.7994194590333	6.00857166714389	NA	-8.77812956103942	-7.98174956103943	-120.036271574555	NA	10.2774750004772	-55.959571739425	-124.068303350211	-125.154323350212	-5.96305956103943	-7.33842289437276	-56.3751117394286	-6.6814208240037	NA	-13.0757135952428	NA	-124.399785448427	-136.567141832384	-135.449881832384	-16.9069012619095	NA	NA	NA	NA	-8.81572692857614	-172.393935116331	-169.563805116331	NA	-137.822685448427	NA	NA	-135.668741832384	NA	NA	-135.366411832384	-20.5150102619095	NA	-8.4577135952428	-14.2583010952428	NA	-171.819326782997	NA	NA	NA	-136.520961832384	-137.536071832384	-11.0728535952428	-5.29308692857614	-14.1199802619095	-127.798755448427	-136.566841832384	NA	NA	-7.68579026190947	NA	NA	NA	-5.43058692857614	NA	-132.71436849905	NA	NA	-5.80202026190947	NA	-135.27606849905	NA	-18.0259102619095	-120.09585878176	-17.5921885952428	-169.857913449664	-137.38101849905	-9.7236785952428	-170.651920116331	NA	-169.789096782997	-8.3131035952428	NA	-7.29144026190947	-7.87941692857614	NA	NA	-136.200878499051	-134.888368499051	-124.540222115094	-8.40067026190947	-8.6521235952428	NA	-7.51094026190947	NA	-169.962185116331	-8.09456026190947	NA	NA	NA	NA	-171.286143449664	-171.132903449664	-134.57672849905	NA	-8.7538835952428	-8.1117435952428	NA	-168.805976782997	NA	-123.312865448427	-5.70358692857614	NA	-136.88274849905	-125.874565448427	NA	-124.77540878176	NA	-171.423382616331	-6.23188359524281	-140.065511832384	NA	-0.95775359524281	-11.0737235952428	-37.9476035952428	-9.20223859524281	-6.70596692857614	-7.13694692857614	-6.88817859524281	NA	-8.20522692857614	NA	NA	-7.47687026190948	-23.6556569285761	-8.5829935952428	NA	-8.3744135952428	-1.47005359524281	NA	NA	NA	-9.33864692857614	NA	-172.193033449664	-123.314872115094	-124.675905448427	-125.421920448427	NA	-171.044360116331	-136.397825165717	NA	NA	-8.6577635952428	-7.87796026190948	NA	-170.877543449664	-6.55707359524281	NA	-5.36320359524281	-8.5977885952428	-8.28640026190947	-6.82657692857614	-124.017800448427	-124.026782115094	-125.378645448427	NA	-8.08676359524281	NA	-122.737055448427	NA	-139.461080448427	NA	-10.1431902619095	NA	-9.44413026190947	NA	NA	-8.27147026190947	NA	-7.63142026190948	-122.931272115094	-7.68581359524281	NA	-7.6968935952428	-7.8181285952428	NA	-4.96205359524281	-10.2925835952428	-7.70313859524281	NA	-6.57906359524281	NA	-8.23808026190947	-7.70379359524281	-168.495110116331	-8.50524026190947	-7.26426692857614	-7.95512026190947	-170.087446782997	-170.404993449664	NA	-8.8910785952428	-123.619085448427	-125.511175448427	-29.3634402619095	-170.218206782997	NA	NA	-8.75039026190947	-7.95401026190947	NA	NA	-124.910955448427	-123.458695448427	-123.736435448427	-124.822455448427	-5.93532026190947	-7.31068359524281	-124.43633954373	-6.67536692857614	NA	-2.40106771977122	NA	-155.042219441439	-154.51158722695	NA	NA	NA	-4.28380105310455	-13.0799010531046	-6.64749771977122	-153.053812774772	-7.36183438643789	-6.05148438643789	0.303232280228777	NA	NA	-8.30593771977122	NA	NA	NA	-163.496861940492	-138.419780128597	-164.942820273825	-9.31086105310456	NA	-8.28535105310456	NA	-163.193696940492	-122.572187461942	-153.467289441439	-6.48765438643789	-129.376464128606	-11.1547110531046	-150.527799441439	NA	NA	-154.067408516839	-127.745094128609	NA	-7.25820771977122	-160.823166940492	NA	NA	-126.514147461904	NA	NA	-164.359856940492	NA	NA	-11.5137443864379	NA	NA	-13.5240677197712	-145.073999441439	-135.542371461942	NA	-7.96700771977122	-156.108319441439	-6.36612438643789	-154.213266108106	-163.554186940492	-165.102473607159	-6.41958771977122	-125.880954128569	-152.012932774772	-4.82256771977122	-5.03902771977122	NA	NA	-153.334339441439	NA	NA	-153.780777774772	-125.815587461931	-164.753140273825	-5.43605438643789	NA	-163.855846940492	-164.328356940492	-164.760326940492	NA	NA	NA	NA	NA	NA	NA	NA	-128.590734128609	NA	-5.86687438643789	-125.990607461924	-164.206590273825	-3.88393438643789	-155.849732910514	NA	NA	-1.43686771977123	-131.423617461942	-7.61461771977122	-11.8902343864379	NA	NA	-11.9898143864379	NA	-165.195560273825	-151.864306108106	NA	NA	NA	NA	-6.46567105310455	NA	NA	-144.635884127751	NA	-167.229782774772	NA	-158.757166940492	-164.951286940492	-6.37945438643789	-6.05370771977122	-155.843762774772	NA	NA	NA	-156.666555557994	NA	-152.394866108106	NA	-7.57949771977123	-153.831456108106	-127.110527461942	NA	NA	NA	NA	-163.908993607159	-154.908142774772	-3.73176771977122	NA	-7.00647105310455	-6.91502105310456	NA	NA	NA	NA	-154.843466108106	-127.558494128606	-6.28254438643789	NA	NA	NA	NA	-152.524132774772	NA	-160.339449441439	-5.05561938643789	-152.901312774772	NA	NA	NA	-6.73360438643789	NA	-127.338614128609	-153.503102774772	-153.227526108106	-123.598720795276	-11.3757110531046	-6.55712438643789	NA	NA	NA	-152.770428805835	-7.15385438643789	NA	NA	-162.270526940492	NA	NA	-5.57180938643789	-163.102073607159	-129.080327461927	NA	-128.296984128609	NA	-163.805573607159	-155.920016379912	-8.65491105310456	NA	-154.009202774772	NA	NA	NA	NA	NA	NA	NA	-6.92406105310456	NA	NA	NA	NA	NA	NA	NA	NA	-121.362386940492	NA	NA	NA	-109.560820273825	NA	NA	NA	NA	NA	-116.394710273825	NA	-109.997710273825	NA	NA	NA	-116.080937940492	NA	-112.898643607159	NA	-111.063516940492	NA	-108.201900273825	NA	NA	-110.120916940492	-111.225126940492	-113.512990273825	NA	NA	NA	NA	NA	NA	NA	NA	NA	NA	-107.925846940492	-102.142566940492	NA	NA	NA	NA	NA	NA	NA	-123.616333607159	NA	NA	NA	-110.177436940492	NA	NA	NA	NA	NA	NA	-108.323726940492	-109.427870273825	-109.790443607159	-109.584643607159	NA	NA	NA	NA	NA	-109.912956940492	-108.138246940492	NA	NA	NA	NA	NA	NA	NA	-110.118316940492	-110.622400273825	NA	NA	NA	-110.208616940492	-109.428211940492	-109.617150273825	NA	-108.024300273825	-106.592766940492	-109.743923607159	NA	NA	-112.380076940492	-110.330353607159	-112.666571940492	NA	NA	NA	NA	-103.862700273825	NA	NA	NA	-108.593796940492	NA	NA	NA	NA	NA	NA	-109.817060273825	NA	NA	NA	NA	NA	NA	NA	NA	NA	NA	NA	-108.689346940492	NA	NA	-108.352716940492	NA	-110.398896940492	NA	NA	-110.722426940492	NA	NA	NA	NA	NA	-106.219633607159	-110.881720273825	NA	NA	-109.167096940492	NA	-108.963733607159	NA	NA	NA	NA	NA	-122.632971940492	NA	NA	NA	-110.405521940492	NA	NA	NA	NA	NA	-106.382266940492	NA	NA	NA	NA	NA	NA	NA	-110.026410273825	NA	-110.003156940492	NA	NA	NA	NA	-108.571090273825	NA	NA	NA	-108.123406940492	NA	NA	NA	NA	NA	-107.428216940492	NA	-109.016340273825	-108.202650273825	-110.624650273825	NA	NA	NA	NA	NA	-108.901430273825	NA	NA	NA	NA	NA	NA	NA	NA	NA	NA	-121.107699699268	NA	NA	NA	-109.306133032601	NA	NA	NA	NA	NA	-116.140023032601	NA	-109.743023032601	NA	NA	NA	-115.829234032601	NA	-112.643956365934	NA	-110.811813032601	NA	-107.947213032601	NA	NA	-109.866229699268	-110.973423032601	-113.258303032601	NA	NA	NA	NA	NA	NA	NA	NA	NA	NA	-107.674143032601	-101.887879699268	NA	NA	NA	NA	NA	NA	NA	-123.361646365934	NA	NA	NA	-109.922749699268	NA	NA	NA	NA	NA	NA	-108.072023032601	-109.173183032601	-109.535756365934	-109.329956365934	NA	NA	NA	NA	NA	-109.658269699268	-107.886543032601	NA	NA	NA	NA	NA	NA	NA	-109.863629699268	-110.367713032601	NA	NA	NA	-109.953929699268	-109.176508032601	-109.362463032601	NA	-107.769613032601	-106.341063032601	-109.489236365934	NA	NA	-112.125389699268	-110.075666365934	-112.414868032601	NA	NA	NA	NA	-103.608013032601	NA	NA	NA	-108.345076365934	NA	NA	NA	NA	NA	NA	-109.562373032601	NA	NA	NA	NA	NA	NA	NA	NA	NA	NA	NA	-108.434659699268	NA	NA	-108.098029699268	NA	-110.144209699268	NA	NA	-110.467739699268	NA	NA	NA	NA	NA	-105.964946365934	-110.627033032601	NA	NA	-108.912409699268	NA	-108.709046365934	NA	NA	NA	NA	NA	-122.381268032601	NA	NA	NA	-110.153818032601	NA	NA	NA	NA	NA	-106.127579699268	NA	NA	NA	NA	NA	NA	NA	-109.771723032601	NA	-109.748469699268	NA	NA	NA	NA	-108.316403032601	NA	NA	NA	-107.868719699268	NA	NA	NA	NA	NA	-107.176513032601	NA	-108.761653032601	-107.947963032601	-110.369963032601	NA	NA	NA	NA	NA	-108.646743032601	NA	NA	NA	NA	NA	NA	NA	NA	NA	NA	-121.014146683545	NA	NA	NA	-109.212580016879	NA	NA	NA	NA	NA	-116.046470016879	NA	-109.649470016879	NA	NA	NA	-115.733114350212	NA	-112.550403350212	NA	-110.715693350212	NA	-107.853660016879	NA	NA	-109.772676683545	-110.877303350212	-113.164750016879	NA	NA	NA	NA	NA	NA	NA	NA	NA	NA	-107.578023350212	-101.794326683545	NA	NA	NA	NA	NA	NA	NA	-123.268093350212	NA	NA	NA	-109.829196683545	NA	NA	NA	NA	NA	NA	-107.975903350212	-109.079630016879	-109.442203350212	-109.236403350212	NA	NA	NA	NA	NA	-109.564716683545	-107.790423350212	NA	NA	NA	NA	NA	NA	NA	-109.770076683545	-110.274160016879	NA	NA	NA	-109.860376683545	-109.080388350212	-109.268910016879	NA	-107.676060016879	-106.244943350212	-109.395683350212	NA	NA	-112.031836683545	-109.982113350212	-112.318748350212	NA	NA	NA	NA	-103.514460016879	NA	NA	NA	-108.246390016879	NA	NA	NA	NA	NA	NA	-109.468820016879	NA	NA	NA	NA	NA	NA	NA	NA	NA	NA	NA	-108.341106683545	NA	NA	-108.004476683545	NA	-110.050656683545	NA	NA	-110.374186683545	NA	NA	NA	NA	NA	-105.871393350212	-110.533480016879	NA	NA	-108.818856683545	NA	-108.615493350212	NA	NA	NA	NA	NA	-122.285148350212	NA	NA	NA	-110.057698350212	NA	NA	NA	NA	NA	-106.034026683545	NA	NA	NA	NA	NA	NA	NA	-109.678170016879	NA	-109.654916683545	NA	NA	NA	NA	-108.222850016879	NA	NA	NA	-107.775166683545	NA	NA	NA	NA	NA	-107.080393350212	NA	-108.668100016879	-107.854410016879	-110.276410016879	NA	NA	NA	NA	NA	-108.553190016879	NA	NA	NA	NA	NA	NA	NA	NA	NA	NA	NA	NA	NA	NA	NA	NA	NA	NA	NA	NA	NA	NA	NA	NA	NA	NA	NA	NA	NA	NA	NA	NA	NA	NA	NA	NA	NA	NA	NA	NA	NA	NA	NA	NA	NA	NA	NA	NA	NA	NA	NA	NA	NA	NA	NA	NA	NA	NA	NA	NA	NA	NA	NA	NA	NA	NA	NA	NA	NA	NA	NA	NA	NA	NA	NA	NA	NA	NA	NA	NA	NA	NA	NA	NA	NA	NA	NA	NA	NA	NA	NA	NA	NA	NA	NA	NA	NA	NA	NA	NA	NA	NA	NA	NA	NA	NA	NA	NA	NA	NA	NA	NA	NA	NA	NA	NA	NA	NA	NA	NA	NA	NA	NA	NA	NA	NA	NA	NA	NA	NA	NA	NA	NA	NA	NA	NA	NA	NA	NA	NA	NA	NA	NA	NA	NA	NA	NA	NA	NA	NA	NA	NA	NA	NA	NA	NA	NA	NA	NA	NA	NA	NA	NA	NA	NA	NA	NA	NA	NA	NA	NA	NA	NA	NA	NA	NA	NA	NA	NA	NA	NA	NA	NA	NA	NA	NA	NA	NA	NA	NA	NA	NA	NA	NA	NA	NA	NA	NA	NA	NA	NA	NA	NA	NA	NA	NA	NA	NA	NA	NA	NA	NA	-120.509907653485	NA	NA	NA	-108.708340986818	NA	-125.800484386438	NA	NA	NA	-115.542230986818	NA	-109.145230986818	NA	NA	NA	-115.231358653405	NA	-112.046164320152	NA	-110.213937653485	NA	-107.349420986818	-122.638134386438	NA	-109.26843763517	-110.375547648245	-112.660510986818	NA	NA	NA	NA	-127.811041053105	NA	-128.152481053105	NA	NA	NA	-107.0762676501	-101.290087653485	NA	NA	NA	NA	NA	NA	NA	-122.763854320152	NA	-135.608318386438	NA	-109.324957653485	NA	-127.187814386438	NA	NA	NA	NA	-107.474147643993	-108.575390986818	-108.937964320152	-108.732164320152	NA	NA	NA	NA	NA	-109.060477653485	-107.288667645067	NA	-126.880614386438	NA	NA	NA	NA	NA	-109.265837653485	-109.769920986818	NA	NA	NA	-109.356137653485	-108.578632653485	-108.764670984522	NA	-107.171820986818	-105.743187651978	-108.891444320152	NA	NA	-111.527597653485	-109.477874320152	-111.816992653485	-131.489564386438	NA	-128.023319386438	NA	-103.010220986818	NA	NA	NA	-107.747117653485	NA	NA	NA	NA	-127.739927719771	NA	-108.964580986818	-144.701831053105	NA	NA	NA	NA	NA	NA	NA	NA	NA	NA	-107.836867653485	NA	NA	-107.500237653485	NA	-109.546417653485	NA	-127.176474386438	-109.869947653485	NA	NA	NA	NA	NA	-105.36715431745	-110.029240986818	-128.167567719771	NA	-108.314617653485	NA	-108.111254320152	NA	NA	-127.624441053105	NA	NA	-121.783392653485	NA	NA	NA	-109.555942653485	NA	-126.613911053105	NA	NA	NA	-105.529787653485	NA	NA	-127.401244386438	NA	NA	-123.664667719771	NA	-109.173930986818	NA	-109.150677653485	NA	NA	NA	NA	-107.718610986818	NA	NA	NA	-107.270927648132	NA	-129.146274386438	NA	-128.362931053105	NA	-106.578637653485	NA	-108.163860986818	-107.350170986818	-109.772170986818	NA	NA	NA	NA	NA	-108.048950986818	NA	NA	NA	NA	NA	-0.854478144070338	NA	-138.686437461942	NA	NA	-120.707926463005	NA	-2.73721147740367	-11.5333114774037	-5.10090814407034	-138.671334128609	-5.816144810737	-4.504894810737	1.84982185592966	NA	-115.740249796339	-6.75934814407034	-109.343249796339	NA	NA	NA	-115.429110796339	NA	-7.76427147740367	-69.0616110182034	-6.73876147740367	NA	-107.547439796338	-62.1874343515367	NA	-4.94196481073701	-110.573299796339	-9.60812147740367	-57.2189643515367	NA	NA	NA	NA	-136.993580795276	-5.71161814407034	NA	-60.8397210182034	-61.5377043515367	-107.274019796338	-101.488106463005	NA	NA	NA	-57.98798768487	-9.967154810737	NA	NA	-11.9774781440703	NA	-148.206584128609	NA	-6.42041814407034	NA	-4.82043481073701	NA	-137.975487461942	NA	-4.87299814407034	-107.671899796339	-108.773409796339	-3.27597814407034	-3.49243814407034	NA	NA	NA	NA	NA	-109.258496463005	-107.486419796339	NA	-3.889464810737	-138.355354128609	NA	NA	NA	NA	-109.463856463005	-109.967939796339	NA	-56.9156676848701	NA	-57.90709768487	-108.776384796338	-108.962689796339	NA	-4.320284810737	-105.940939796338	-57.2986576848701	-2.337344810737	-59.33684768487	-111.725616463005	-109.675893129672	0.109721855929656	-60.06094768487	-6.06802814407034	-10.343644810737	NA	-103.208239796339	-10.443224810737	NA	NA	-55.05957768487	NA	NA	-58.72385768487	-56.5372943515367	-4.91908147740367	-64.1026343515367	-109.162599796338	-62.24036768487	NA	-73.61384768487	NA	-52.6361443515367	NA	-4.83286481073701	-4.50711814407034	-58.82110768487	-58.60690768487	NA	-108.034886463005	-58.92924768487	NA	-56.8772310182034	NA	-6.03290814407034	NA	NA	-110.067966463005	-56.27039768487	NA	NA	-57.7134276848701	-57.8940343515367	-2.18517814407034	-110.227259796339	-5.45988147740367	-5.36843147740367	-55.7612110182034	-56.6426510182034	-56.6939410182034	-138.752344128609	-57.3001243515367	-138.004980795276	-4.73595481073701	-137.986990795276	-121.981144796312	NA	-140.992130795276	-136.941377461942	-109.753694796338	-144.087364128609	-3.50992981073701	-58.1705710182034	-57.0188943515367	-137.323307461942	-105.727806463005	-5.187014810737	-133.160174128609	NA	-136.046587461942	NA	-53.6161443515367	-9.82912147740367	-5.01053481073701	NA	-109.348696463005	NA	NA	-5.60726481073701	NA	-55.5399443515367	-56.70023768487	-56.1138443515367	NA	-4.026119810737	NA	-55.6659776848701	-55.5255110182034	-137.078737461942	-78.3969110182034	-106.776389796339	NA	-7.10832147740367	-107.548189796339	-109.970189796338	NA	NA	-138.893827461942	-56.3753843515367	-137.449390795276	-108.246969796338	NA	-5.37747147740367	-56.7909243515367	-56.1805810182034	NA	NA	NA	-138.581543350212	-165.364133132231	NA	-120.826160603367	NA	NA	NA	-109.024593936701	-138.566440016879	NA	-138.206810016879	NA	NA	-115.858483936701	NA	-109.461483936701	NA	NA	-162.899144798898	-115.546761603367	-164.335769798898	-112.362417270034	NA	-110.529340603367	NA	-107.6656739367	NA	NA	-109.584690603367	-110.690950603367	-112.976763936701	NA	NA	NA	-160.436583132231	NA	-136.888686683545	NA	-160.216116465564	NA	NA	-107.391670603367	-101.606340603367	NA	-163.752806465564	NA	NA	NA	NA	NA	-123.080107270034	NA	-148.101690016879	NA	-109.641210603367	NA	NA	NA	-137.870593350199	-164.495423132231	-137.412873350212	-107.789550603367	-108.891643936701	-109.254217270034	-109.048417270034	NA	NA	NA	NA	NA	-109.376730603367	-107.604070603367	-164.146089798898	NA	-138.250460016879	-163.248796465564	-163.721306465564	-164.153276465564	NA	-109.582090603367	-110.086173936701	NA	NA	NA	-109.672390603367	-108.894035603367	-109.080923936701	NA	-107.4880739367	-106.058590603367	-109.207697270034	NA	-165.084206465564	-111.843850603367	-109.794127270034	-112.132395603367	NA	NA	-143.049500016879	NA	-103.326473936701	-142.029406683542	NA	-164.588509798898	-108.061670603367	NA	NA	NA	NA	-137.715023350206	NA	-109.2808339367	NA	NA	NA	NA	-158.150116465564	-164.344236465564	NA	-161.372149798898	NA	NA	NA	-108.153120603367	-164.796489798898	NA	-107.816490603367	NA	-109.862670603367	NA	NA	-110.186200603367	NA	NA	NA	-163.301943132231	-138.590673350212	-105.683407270034	-110.345493936701	-137.936063350212	NA	-108.630870603367	NA	-108.427507270034	-138.650883350212	NA	-137.900086683545	-138.135350016879	-137.882096683545	-122.098795603334	NA	-140.887236683545	-136.836483350212	-109.871345603366	-143.982470016879	NA	-138.718660016879	NA	-137.218413350212	-105.846040603367	-137.265073350212	-133.060773350212	NA	-135.941693350212	NA	NA	NA	-109.490183936701	NA	-109.466930603366	NA	-163.342059798898	-137.649346683545	NA	-108.034863936701	-161.663476465564	-136.279886683545	NA	-107.587180603367	-162.495023132231	-138.511516683545	NA	-136.973843350212	NA	-106.894040603367	-168.795683132231	-108.480113936701	-107.6664239367	-110.0884239367	NA	NA	-138.788933350212	NA	-137.344496683545	-108.3652039367	NA	NA	NA	NA	NA	NA	NA	NA	NA	NA	NA	NA	NA	NA	NA	NA	NA	NA	NA	NA	NA	NA	NA	NA	NA	NA	NA	NA	NA	NA	NA	NA	NA	NA	NA	NA	NA	NA	NA	NA	NA	NA	NA	NA	NA	NA	NA	NA	NA	NA	NA	NA	NA	NA	NA	NA	NA	NA	NA	NA	NA	NA	NA	NA	NA	NA	NA	NA	NA	NA	NA	NA	NA	NA	NA	NA	NA	NA	NA	NA	NA	NA	NA	NA	NA	NA	NA	NA	NA	NA	NA	NA	NA	NA	NA	NA	NA	NA	NA	NA	NA	NA	NA	NA	NA	NA	NA	NA	NA	NA	NA	NA	NA	NA	NA	NA	NA	NA	NA	NA	NA	NA	NA	NA	NA	NA	NA	NA	NA	NA	NA	NA	NA	NA	NA	NA	NA	NA	NA	NA	NA	NA	NA	NA	NA	NA	NA	NA	NA	NA	NA	NA	NA	NA	NA	NA	NA	NA	NA	NA	NA	NA	NA	NA	NA	NA	NA	NA	NA	NA	NA	NA	NA	NA	NA	NA	NA	NA	NA	NA	NA	NA	NA	NA	NA	NA	NA	NA	NA	NA	NA	NA	NA	NA	NA	NA	NA	NA	NA	NA	NA	NA	NA	NA	NA	NA	NA	NA	NA	NA	NA	NA	-103.557081831502	NA	NA	-169.138032517826	NA	NA	NA	NA	NA	NA	-169.332235851159	NA	-90.3716284981682	NA	NA	NA	NA	NA	NA	-172.755315851159	NA	NA	NA	NA	NA	-91.5246184981682	NA	NA	NA	NA	NA	NA	NA	NA	NA	-88.510395164835	NA	NA	NA	NA	NA	NA	NA	NA	NA	NA	NA	NA	NA	NA	-92.0825384981682	NA	NA	NA	NA	NA	NA	NA	NA	NA	NA	NA	NA	NA	NA	NA	NA	NA	NA	NA	NA	NA	NA	NA	NA	-91.3668751648349	-92.240705164835	-92.034035164835	NA	NA	NA	-162.985475851159	-90.5058301648349	-90.9831384981682	-92.9072884981682	NA	NA	NA	NA	NA	-163.841489184492	-91.2537484981682	-163.105389184492	NA	NA	-96.9818284981682	NA	NA	-95.3579384981682	NA	NA	NA	NA	NA	-92.9439851648349	NA	NA	NA	NA	NA	NA	NA	NA	-86.4741618315015	NA	NA	NA	-93.2067118315015	-93.1203418315015	NA	NA	NA	NA	NA	NA	NA	NA	NA	NA	NA	NA	NA	-92.3367051648349	NA	-161.068169184492	NA	-91.923445164835	-92.126385164835	-91.2771184981682	-90.4814184981682	NA	NA	NA	NA	NA	NA	-105.571181831502	NA	NA	NA	NA	NA	NA	NA	-94.3168018315015	NA	NA	NA	NA	NA	NA	NA	NA	NA	NA	NA	NA	NA	NA	NA	-90.8108884981682	NA	-91.2973818315015	NA	-161.333144184492	NA	NA	NA	-90.6158884981682	-92.074995164835	NA	-90.8148984981682	NA	NA	NA	NA	NA	NA	-91.1245818315015	-91.2091251648349	NA	NA	NA	NA	-159.653359184492	-90.1006284981682	NA	-13.2652461492969	NA	NA	NA	-150.941507231019	-17.0964338159636	NA	NA	-168.035695311064	NA	-9.00525948263022	NA	NA	-146.891117231019	-163.195133897686	-168.229898644398	NA	NA	-149.600450564352	-139.109300564352	NA	-20.7045428159636	NA	-8.64724614929689	-14.4511336492969	NA	NA	-148.237183897686	NA	NA	NA	-152.630877231019	-11.2623861492969	-5.48261948263022	-14.3095128159636	NA	NA	NA	NA	-7.87532281596356	NA	NA	NA	-5.62011948263022	-146.544683897686	NA	NA	NA	-5.99155281596355	-156.134673897686	NA	NA	-18.2154428159636	NA	-17.7850211492969	NA	-151.225303897686	-9.9165111492969	NA	NA	NA	-8.50593614929689	NA	-7.48097281596356	-8.06894948263022	NA	NA	NA	-155.281017231019	NA	-8.59020281596355	-8.8416561492969	NA	-7.70047281596355	NA	NA	-8.28409281596355	-148.553950564352	-151.602840564352	-151.541890564352	NA	NA	NA	NA	-150.874507231019	-8.9434161492969	-8.30127614929689	-150.735820564352	NA	NA	NA	-5.89311948263022	NA	NA	NA	-162.739151977731	-151.088520564352	-148.976481696621	NA	-6.42471614929689	NA	-151.445007231019	-1.15058614929689	-11.2632561492969	-38.1404361492969	-9.3950711492969	-6.90077948263022	-7.32647948263022	-7.08101114929689	NA	-8.39475948263022	NA	-154.317733897686	-7.66640281596355	-23.8451894826302	-8.7725261492969	NA	-8.56394614929689	-1.65958614929689	NA	NA	-151.624593897686	-9.52817948263022	-151.743233897686	NA	NA	NA	NA	NA	NA	-151.440937231019	NA	-150.461963897686	-8.8472961492969	-8.06749281596355	NA	NA	-6.74660614929689	NA	-5.55603614929689	-8.79062114929689	-8.47593281596355	-7.01610948263022	-159.798371977731	-159.906191977731	NA	NA	-8.28157614929689	-149.364750564352	-150.482137231019	NA	-175.910961977731	NA	-10.3327228159636	NA	-9.63366281596355	NA	NA	-8.46100281596355	NA	-7.82095281596355	NA	-7.87864614929689	NA	-7.8897261492969	-8.01096114929689	NA	-5.15158614929689	-10.4821161492969	-7.8959711492969	NA	-6.76859614929689	NA	-8.42761281596356	-7.89332614929689	-158.019355311064	-8.69477281596356	-7.45379948263022	-8.14465281596356	-160.230356977731	NA	NA	-9.08391114929689	-158.180155311064	NA	-29.5582528159636	NA	NA	NA	-8.93992281596356	-8.14354281596355	NA	-150.424507231019	NA	-158.206131977731	NA	NA	-6.12485281596355	-7.50021614929689	-158.551021977731	-6.86489948263022	NA	NA	NA	NA	NA	NA	NA	NA	NA	NA	NA	NA	NA	NA	NA	NA	NA	NA	NA	NA	NA	NA	NA	NA	NA	NA	NA	NA	NA	NA	NA	NA	NA	NA	NA	NA	NA	NA	NA	NA	NA	NA	NA	NA	NA	NA	NA	NA	NA	NA	NA	NA	NA	NA	NA	NA	NA	NA	NA	NA	NA	NA	NA	NA	NA	NA	NA	-166.686562827879	NA	NA	NA	NA	NA	NA	NA	NA	NA	NA	-165.209356161213	NA	NA	NA	NA	NA	NA	NA	NA	NA	NA	NA	NA	NA	NA	NA	NA	NA	NA	NA	NA	NA	NA	NA	-165.989829494546	NA	NA	NA	NA	NA	NA	NA	-166.660716161213	NA	NA	NA	NA	NA	NA	NA	NA	NA	NA	NA	NA	NA	NA	NA	NA	NA	NA	NA	NA	NA	NA	NA	NA	NA	NA	NA	NA	NA	NA	NA	NA	NA	NA	NA	NA	NA	NA	NA	NA	NA	NA	NA	NA	NA	NA	NA	NA	NA	NA	NA	NA	NA	NA	NA	NA	NA	NA	NA	NA	NA	NA	NA	NA	NA	NA	NA	NA	NA	NA	NA	NA	NA	NA	-165.818819494546	NA	-165.029256161213	NA	NA	NA	NA	NA	NA	-166.114099494546	NA	NA	NA	NA	NA	NA	NA	NA	NA	NA	NA	NA	NA	NA	NA	NA	NA	NA	NA	-125.872945164835	NA	NA	NA	NA	NA	NA	NA	NA	NA	-138.554871164835	NA	NA	NA	NA	NA	NA	-122.704361831502	NA	-127.156435164835	-129.508638498168	NA	NA	NA	NA	NA	-127.877268498168	NA	-128.218708498168	NA	NA	NA	-126.646321831502	NA	NA	NA	NA	NA	NA	NA	NA	NA	NA	-135.674545831502	NA	NA	NA	-127.260275164835	NA	NA	NA	NA	-126.013128498168	NA	NA	NA	NA	NA	NA	NA	NA	NA	-125.947761831502	NA	-126.953075164835	NA	NA	NA	NA	NA	NA	NA	NA	NA	NA	NA	NA	-128.722908498168	NA	NA	-126.122781831502	NA	NA	NA	NA	NA	NA	-131.555791831502	NA	-128.095780164835	NA	NA	NA	NA	NA	NA	NA	NA	NA	NA	-127.806155164835	NA	NA	-144.768058498168	NA	NA	NA	NA	NA	NA	NA	NA	NA	NA	NA	NA	NA	NA	NA	NA	NA	-127.242701831502	NA	NA	NA	NA	NA	NA	-125.162595164835	NA	-128.233795164835	NA	NA	NA	NA	NA	NA	-127.690668498168	NA	NA	NA	NA	NA	NA	NA	NA	-126.680138498168	NA	NA	NA	NA	NA	NA	-127.473705164835	NA	NA	-123.730895164835	NA	NA	NA	NA	NA	NA	NA	NA	NA	NA	NA	NA	-126.382701831502	NA	-129.212501831502	NA	-128.429158498168	NA	NA	NA	NA	NA	NA	NA	NA	NA	NA	NA	NA	NA	NA	NA	NA	NA	-1.00111213279712	NA	8.21132325840063	NA	NA	-16.6951410630169	-131.088618241222	-2.88385251362956	-11.6799525136296	-5.24754918029623	-8.60396672968354	-5.9620858469629	-4.6515358469629	1.70318081970377	NA	NA	-6.90598918029623	NA	-120.754261574555	NA	-121.016091574555	-20.3032500630169	NA	-7.37131936643557	-2.39190817604558	5.11262941473609	-172.380090074933	9.91462325840063	NA	10.5154532584006	-5.08790584696289	7.7829699250673	-9.4690045115644	-5.08132672968354	-13.9082200630169	NA	NA	-120.867584907888	NA	-5.67699033729364	NA	-122.180738241222	NA	12.2489599509993	NA	NA	NA	8.61118659173396	-5.59026006301687	10.519333259495	-170.467646741599	NA	-12.1207453893347	NA	-17.3935617296835	-170.418676741599	-6.56705918029623	-9.52505172968354	-4.96637584696289	NA	-117.898588241222	9.91249660655863	-5.01963918029623	-7.07968006301688	-7.66765672968354	-3.42261918029623	-3.63907918029623	-120.355161574555	8.28718325840063	10.0244599250673	-8.18891006301687	-8.4403633963502	-120.537668241222	-7.29918006301687	NA	-4.0361058469629	-7.88280006301687	NA	-120.390081574555	-121.064021574555	NA	-120.970031574555	-171.693666741599	NA	NA	8.39231330260524	-7.8999833963502	9.7991399250673	-169.366740074933	7.8930199250673	-4.46692584696289	12.6537599382338	NA	-2.4839858469629	-121.991308241222	NA	NA	-0.0369191802962305	-171.975879241599	-5.42670759357255	-10.4902858469629	NA	16.0044266441762	-10.0235412158417	-37.7489767296835	-9.00361172968354	-6.51522006301687	-6.92518672968354	-6.68955172968354	NA	-7.99346672968354	-5.06572251362956	4.8475399250673	10.7041966074387	-23.4438967296835	-8.3712333963502	-6.54947674159937	-8.1626533963502	-1.2582933963502	NA	-4.9795058469629	-4.65375918029623	7.71721664011764	NA	-172.753796741599	NA	7.41714325840063	NA	10.0910449250673	10.0264732584006	-6.17954918029623	NA	NA	8.3453066427406	-7.66620006301687	9.1763349250673	9.73041659173396	-6.3453133963502	NA	9.53725734093127	-8.39916172968354	-5.52517828181358	-5.22767330292882	-170.584140074933	-170.671093408266	8.27741325840063	NA	9.19819662941106	9.64330659173396	9.03853415816802	9.18999325840063	-186.604230074933	NA	-9.93143006301688	11.1276549250673	-9.23237006301687	5.5916299250673	-3.65587084696289	9.19580995713168	NA	-7.41966006301687	10.9807299250673	-5.22383904330377	13.735726591734	-7.49826672968354	-7.61950172968354	NA	-4.7502933963502	-9.3337666848744	-5.06585217035792	10.3129132584006	-6.3673033963502	1.59728559173396	-8.02632006301688	-5.59191509941197	-169.055873408266	-8.29348006301688	-7.05250672968354	-7.74336006301688	-170.648210074933	-4.17206084696289	9.6751299250673	7.74891333077851	-170.584280074933	8.87132325840063	-29.1726933963502	10.9022932584006	2.1892819250673	10.8956666048343	10.4096332643009	8.57234334056095	11.6367932584006	NA	8.10273325840063	-169.814020074933	9.5926899250673	9.69679659173396	9.09724695767016	-5.33593587707772	-122.914261574555	-6.46360672968354	NA	-12.8362140972203	NA	8.79335644506627	-165.444757983393	NA	-16.6674017638869	NA	NA	NA	-160.277707983393	-8.57622743055359	-172.526016144739	-169.701636144739	NA	NA	-100.494309539392	NA	NA	NA	11.4706494356475	-162.974336316726	-20.2755107638869	4.16468610231421	-8.21821409722025	-1.80987858127021	5.69465644506627	5.87791610231421	10.5006200178182	NA	11.0974864450663	3.79524610231421	8.37770311173293	0.618110069597494	-5.05358743055359	-13.8804807638869	NA	-160.517207983393	NA	NA	-7.44629076388692	-160.296741316726	NA	NA	12.8309931266303	NA	NA	2.65568943564755	9.1932197783996	-5.56252076388692	11.1013664450663	-170.050464478072	NA	-17.7864107638869	6.45541610231421	-17.3551224305536	-170.001494478072	NA	3.03801640497857	-170.789751144739	NA	-163.026758976419	10.4948858800867	NA	-7.05194076388692	-7.63991743055359	NA	NA	NA	8.86921644506627	10.6109443774112	-8.16117076388692	-8.41262409722025	NA	-7.27144076388692	-164.226714650059	-170.100016144739	-7.85506076388692	-163.329421316726	-163.801931316726	-164.233901316726	NA	-171.429724478072	-171.276484478072	3.81223276898088	4.54140943564755	8.97434647046084	-7.87224409722025	10.3825636666822	-168.949557811406	8.47505311173293	NA	13.2357931192968	-163.680164650059	NA	-165.164831316726	NA	NA	NA	-171.555463644739	-5.99481743055359	-170.830807811406	NA	16.5864598088506	-1.1837961642757	-37.7105374305536	-8.96517243055359	-6.47036076388692	-6.89744743055359	-6.65111243055359	2.77821943564755	-7.96572743055359	3.17177276898088	5.42957311173293	11.2862297874216	-23.4161574305536	-8.34349409722025	-5.96744355493373	-8.13491409722025	-1.23055409722025	2.67004943564755	NA	-161.452774650059	8.30387738391526	-95.0660862060587	-95.319449539392	4.39815276898088	7.99974890188482	NA	10.6857781117329	10.6085064450663	NA	-94.5307762060587	NA	8.92733980770178	-7.63846076388692	9.77106811173293	10.3124497783996	-6.31757409722026	NA	10.1192833510634	2.60772000629983	3.13008342831392	-6.58707743055358	4.65450610231421	4.42344943564755	8.86185251574465	-93.3786162060587	9.78254277225077	10.2253397783996	9.62056644506626	9.77202644506627	-186.187047811406	NA	-9.90369076388692	11.7223881117329	-9.20463076388692	6.17366311173293	NA	9.78331927993836	-97.564149539392	-7.39192076388692	11.5627631117329	-7.44874743055359	14.3191460969336	-7.45982743055358	-7.58106243055359	NA	6.33519853356337	-10.0530840972203	-7.46607243055358	10.8949464450663	-6.33956409722025	2.1793187783996	5.13071475516651	-7.46429409722025	-168.638691144739	-8.26574076388692	-7.02476743055358	-7.71562076388692	4.37254610231421	-170.548574478072	10.2708793421494	8.33094648709304	5.68021610231421	9.45335644506627	-29.1278340972203	11.4843264450663	2.78401511173293	11.4776997783996	10.9916664484559	9.15437649226555	12.2188264450663	NA	8.68476644506627	4.35348610231421	10.1874231117329	10.2796816089334	9.67927998862182	-7.07118409722025	NA	-6.43586743055359	-137.801138572521	NA	-6.04350694049197	NA	-0.650577963662072	-105.173432570933	-121.162924550429	-153.780858343632	-5.09036694049197	-113.265775904266	-109.361356836414	-107.257840904266	NA	-106.213345904266	-0.526733607158638	-115.342157237599	-116.195247883763	-1.18612079527564	-109.798247883763	-7.2291102738253	-94.7311925709328	-4.15011694049197	-115.885375550429	-125.441420656242	-8.77836360715864	-130.449432498353	-110.867954550429	-126.535692706765	-107.070714540871	NA	-106.741419237599	-109.921454550429	-111.029564550429	-113.313527883763	NA	-148.778456658499	-128.250152874018	NA	-83.1580194423211	-124.934327874018	-82.9173327756545	NA	NA	NA	-107.730284550429	-80.9897394415161	-78.9965061089878	-142.636677991832	-146.482548010298	-83.0876161089878	NA	-105.313205904266	-107.616689237599	-123.416850475	-103.807125845661	-93.4561494423053	-82.7940194422953	-109.977974550429	-129.257144678399	NA	-125.722865831686	-142.362877991832	-105.859135904266	-82.6285494423211	-4.33646027382531	-105.285235564828	-109.590981217096	-109.385181051312	-82.1636227756545	-123.329139165019	NA	-105.637365904266	-6.2834102738253	-109.713494550429	-107.942684550429	-143.617776463482	NA	-145.604071343632	NA	-6.1401402738253	-126.868362874018	-107.533055904266	-107.265610897179	-107.357843320344	-107.208275904266	-123.823962447176	-107.977552523713	-110.009154338534	-109.232649550429	-106.878877154538	-0.788698086030236	-3.46426694049197	-4.12163694049197	-109.544461125305	-142.886514658499	-126.465905159519	-112.180614550429	-110.130891217096	-112.471009550429	NA	0.639565871391024	NA	-125.782802874018	-0.138866940491972	-128.911502874018	NA	NA	-108.402134550429	-144.405358010298	-143.914133010298	-5.6579702738253	NA	-82.990399442321	-144.378718010298	-109.617597590931	NA	-125.218113394335	-21.7902002738253	-6.64134694049197	NA	-125.346219540171	-5.50844360715864	-125.02095619594	-107.747609237599	-83.8830494423212	-126.663992498353	-108.489884394249	-126.164786206681	NA	-108.153254550429	-82.8034861089878	-106.860917944655	-83.8549527755741	NA	-6.18644694049197	-5.58949694049197	NA	-106.121365904266	-83.3229444423211	-6.47404694049197	-4.44433694049197	-6.51039360715864	-83.2189127756545	-83.2592961089878	-108.967634550429	NA	-83.1182761089805	-125.765046207351	-107.065659237599	-142.458301325165	-143.231907991832	NA	-122.437409550429	-7.12286694049197	-114.228455898532	-105.009519237599	-103.997186886652	NA	NA	-126.416822453395	-86.8598027756545	NA	-106.182804550429	-82.8006861089878	NA	-81.1415194423212	-2.51310027382531	-3.62843360715864	NA	NA	-5.52073694049197	-143.239441325165	2.79991253805769	NA	-82.6580761089878	-2.33243360715864	NA	-108.371627883763	-124.963992851233	-0.502880795275646	NA	-107.923944550429	-5.86533694049197	-1.43315079527564	NA	-125.108392874018	-103.716739442321	-4.09966027382531	-133.527029507351	-108.816877883763	-83.1134944423057	2.68104587139102	-82.074549442321	-142.473271325165	-124.995852874018	NA	-125.291179540684	0.61937406247025	NA	NA	NA	NA	NA	NA	NA	NA	-84.606572504907	NA	-121.069371534707	-153.644334462825	-149.279347462825	-148.714447462825	-109.26780486804	-143.807007462825	NA	NA	NA	NA	-116.10169486804	NA	-109.70469486804	NA	NA	NA	-115.78925586804	-126.174534665049	-112.605627712963	NA	-110.77183486804	-125.724231326094	-107.908884654125	NA	-144.747080796158	-109.827901534707	-110.93344486804	-113.21997486804	NA	NA	-127.438691331716	NA	-82.6394258382404	-124.122299665049	-82.3987391715737	NA	NA	NA	-107.63416486804	-80.471145837721	-78.4779125049071	NA	-146.346024129491	-82.5690225049071	NA	NA	NA	-123.323318201374	NA	-92.937022504907	-82.2754258382404	-109.884421534707	-128.858457997781	NA	NA	NA	NA	-82.1099558382404	-108.03204486804	-109.134854610294	-109.497428201374	-109.291628201374	-81.6450291715737	NA	NA	NA	NA	-109.619941534707	-107.84656486804	-145.319920796158	NA	-145.467547462825	NA	-126.048194665049	-126.056901331716	NA	-109.825301534707	-110.32938486804	NA	-123.336757998383	-124.458189665049	-109.915601100291	-109.13652986804	-109.32413486804	NA	-107.73128486804	-106.30108486804	-109.450908201374	NA	-126.302247998383	-112.087061534707	-110.037338201374	-112.37488986804	NA	NA	NA	-124.970774665049	-103.56968486804	-128.100041331716	NA	NA	-108.303448201374	-144.271550796158	-143.780325796158	NA	NA	-82.4718058382404	-144.242194129491	-109.524044485532	NA	-125.239074665049	-139.974317998383	NA	NA	-124.534757998121	NA	-124.209494664199	-146.666137462825	-83.3644558382404	NA	-108.396331362074	-125.353324664708	NA	-108.059701534707	-82.284892504907	-110.105881534707	-83.3363591715737	NA	-82.8212391715727	-143.855527462825	NA	NA	-82.803817504907	-124.412837998383	-105.926618201374	-110.58870486804	-82.7003191715737	-82.7407025049071	-108.874081534707	NA	-82.5996825049023	-124.953584665049	NA	NA	NA	NA	-122.34128986804	-82.7152858382404	-132.393838998383	NA	-110.11383986804	NA	NA	NA	-86.3412091715737	NA	-106.089251534707	-82.282092504907	NA	-80.6229258382404	-78.969412504907	-79.8898458382404	NA	NA	-109.73339486804	NA	-109.710141534707	NA	-82.139482504907	-81.121117504907	NA	-108.27807486804	-124.151964665049	NA	NA	-107.830391534707	NA	NA	NA	-124.296364665049	-103.19814583824	-107.13653486804	-132.715567965049	-108.72332486804	-82.594367504897	-110.331633973701	-81.5559558382404	NA	-124.184391331716	NA	-124.479717998383	-108.60841486804	NA	NA	NA	NA	NA	NA	NA	NA	-85.6683389199885	NA	NA	-154.121765267245	-149.756778267245	-149.191878267245	-143.861124933912	-144.284438267245	NA	NA	NA	NA	-151.877044933912	NA	-145.332471600578	NA	NA	NA	NA	NA	NA	NA	NA	-145.198281600578	NA	NA	-145.224511600578	NA	NA	NA	NA	NA	NA	NA	-83.7011922533219	NA	-83.4605055866552	NA	NA	NA	NA	-81.5329122533219	-79.5396789199885	NA	-146.823454933912	-83.6307889199885	NA	NA	NA	NA	NA	-94.0008555866552	-83.3371922533219	NA	-150.566728267245	NA	NA	NA	NA	-83.1717222533219	NA	NA	NA	NA	-82.7067955866552	NA	NA	NA	NA	NA	NA	-145.797351600578	NA	-145.944978267245	NA	NA	NA	NA	NA	NA	NA	NA	NA	-144.655651600578	NA	NA	NA	NA	NA	NA	NA	NA	NA	NA	NA	NA	NA	NA	NA	NA	NA	NA	NA	NA	-144.747681600578	-144.256456600578	NA	NA	-83.5335722533219	-144.719624933912	NA	NA	NA	NA	NA	NA	-147.078114933912	NA	-145.572644933912	-147.143568267245	-84.4262222533219	NA	NA	-147.628824933912	NA	NA	-83.3466589199885	NA	-84.3981255866552	NA	-83.8830055866552	-144.332958267245	NA	NA	-83.8676505866552	NA	NA	NA	-83.7620855866552	-83.8024689199885	NA	NA	-83.6614489199885	NA	NA	NA	NA	NA	NA	-83.7770522533219	NA	NA	-147.369694933912	NA	NA	NA	-87.4029755866552	NA	-144.472828267245	-83.3438589199885	NA	-81.6846922533219	-80.0311789199885	-80.9516122533219	NA	NA	NA	NA	NA	NA	-83.2012489199885	-82.1849505866552	NA	NA	NA	NA	NA	NA	NA	NA	NA	NA	-104.259912253322	NA	NA	NA	-83.6582005866552	-146.517268267245	-82.6177222533219	NA	NA	NA	NA	NA	NA	NA	NA	NA	NA	NA	NA	NA	NA	NA	-120.565132504647	NA	NA	NA	-108.76356583798	NA	NA	NA	NA	NA	-115.59745583798	NA	-109.20045583798	NA	NA	NA	-115.287500171313	NA	-112.101389171313	NA	-110.270079171313	NA	-107.40464583798	NA	NA	-109.323662504647	-110.431689171313	-112.71573583798	NA	NA	NA	NA	NA	NA	NA	NA	NA	NA	-107.132409171313	-101.345312504647	NA	NA	NA	NA	NA	NA	NA	-122.819079171313	NA	NA	NA	-109.380182504647	NA	NA	NA	NA	NA	NA	-107.530289171313	-108.63061583798	-108.993189171313	-108.787389171313	NA	NA	NA	NA	NA	-109.115702504647	-107.344809171313	NA	NA	NA	NA	NA	NA	NA	-109.321062504647	-109.82514583798	NA	NA	NA	-109.411362504647	-108.634774171313	-108.81989583798	NA	-107.22704583798	-105.799329171313	-108.946669171313	NA	NA	-111.582822504647	-109.533099171313	-111.873134171313	NA	NA	NA	NA	-103.06544583798	NA	NA	NA	-107.80417583798	NA	NA	NA	NA	NA	NA	-109.01980583798	NA	NA	NA	NA	NA	NA	NA	NA	NA	NA	NA	-107.892092504647	NA	NA	-107.555462504647	NA	-109.601642504647	NA	NA	-109.925172504647	NA	NA	NA	NA	NA	-105.422379171313	-110.08446583798	NA	NA	-108.369842504647	NA	-108.166479171313	NA	NA	NA	NA	NA	-121.839534171313	NA	NA	NA	-109.612084171313	NA	NA	NA	NA	NA	-105.585012504647	NA	NA	NA	NA	NA	NA	NA	-109.22915583798	NA	-109.205902504647	NA	NA	NA	NA	-107.77383583798	NA	NA	NA	-107.326152504647	NA	NA	NA	NA	NA	-106.634779171313	NA	-108.21908583798	-107.40539583798	-109.82739583798	NA	NA	NA	NA	NA	-108.10417583798	NA	NA	NA	NA	NA	NA	NA	NA	-85.2149935540515	NA	-120.763151314167	-153.936227795276	-149.571240795276	-149.006340795276	-108.9615846475	-144.098900795276	NA	NA	NA	NA	-115.7954746475	NA	-109.3984746475	NA	NA	NA	-115.485252314167	NA	-112.299407980834	NA	-110.467831314167	-145.012744128609	-107.6026646475	NA	-145.038974128609	-109.521681314167	-110.629441314167	-112.9137546475	NA	NA	NA	NA	-83.2478468873848	NA	-83.0071602207181	NA	NA	NA	-107.330161314167	-81.0795668860885	-79.0863335540515	NA	-146.637917461942	-83.1774435540515	NA	NA	NA	-123.017097980834	NA	-93.5463102207181	-82.8838468873848	-109.578201314167	-150.381190795276	NA	NA	NA	NA	-82.7183768873848	-107.728041314167	-108.8286346475	-109.191207980834	-108.985407980834	-82.2534502207181	NA	NA	NA	NA	-109.313721314167	-107.542561314167	-145.611814128609	NA	-145.759440795276	NA	NA	NA	NA	-109.519081314167	-110.0231646475	NA	NA	NA	-109.609381314167	-108.832526314167	-109.0179146475	NA	-107.4250646475	-105.997081314167	-109.144687980834	NA	NA	-111.780841314167	-109.731117980834	-112.070886314167	NA	NA	NA	NA	-103.2634646475	NA	NA	NA	-108.001661314167	-144.563944128609	-144.072719128609	NA	NA	-83.0802268873848	-144.534087461942	-109.2178246475	NA	NA	NA	NA	NA	-146.892577461942	NA	-145.387107461942	-146.958030795276	-83.9728768873848	NA	-108.090111314167	-147.443287461942	NA	-107.753481314167	-82.8933135540515	-109.799661314167	-83.9447802207181	NA	-83.4296602207156	-144.147420795276	NA	NA	-83.4131052207181	NA	-105.620397980834	-110.2824846475	-83.3087402207181	-83.3491235540515	-108.567861314167	NA	-83.2081035540396	NA	NA	NA	NA	NA	-122.037286314167	-83.3237068873848	NA	NA	-109.809836314167	NA	NA	NA	-86.9496302207181	NA	-105.783031314167	-82.8905135540515	NA	-81.2313468873848	-79.5778335540515	-80.4982668873848	NA	NA	-109.4271746475	NA	-109.403921314167	NA	-82.7479035540515	-81.7304052207181	NA	-107.9718546475	NA	NA	NA	-107.524171314167	NA	NA	NA	NA	-103.806566887385	-106.832531314167	NA	-108.4171046475	-83.2036552206928	-110.0254146475	-82.1643768873848	NA	NA	NA	NA	-108.3021946475	NA	NA	NA	NA	NA	NA	NA	NA	-84.2757920628686	NA	-120.881385454529	-153.536973233808	-149.171986233808	-148.607086233808	-109.079818787862	-143.699646233808	NA	NA	NA	NA	-115.913708787862	NA	-109.516708787862	NA	NA	NA	-115.602903121196	-126.557639264649	-112.417641845288	NA	-110.585482121196	-126.107335922135	-107.72089866702	NA	-144.639719567141	-109.639915454529	-110.747092121196	-113.031988787862	NA	NA	-127.821795931316	NA	-82.3086453962019	-124.510437597983	-82.0679587295353	NA	NA	NA	-107.447812121196	-80.1403653957517	-78.1471320628686	NA	-146.238662900475	-82.2382420628686	NA	NA	NA	-123.135332121196	NA	-92.606025396202	-81.944645396202	-109.696435454529	-129.241562597	NA	NA	NA	NA	-81.7791753962019	-107.845692121195	-108.946868642259	-109.309442121196	-109.103642121196	-81.3142487295353	NA	NA	NA	NA	-109.431955454529	-107.660212121195	-145.212559567141	NA	-145.360186233808	NA	-126.431299264649	-126.440005931316	NA	-109.637315454529	-110.141398787862	NA	-123.719862597983	-124.846327597983	-109.727615209123	-108.950177121196	-109.136148787862	NA	-107.543298787862	-106.114732121196	-109.262922121196	NA	-126.685352597983	-111.899075454529	-109.849352121196	-112.188537121196	NA	NA	NA	-125.358912597983	-103.381698787862	-128.483145931316	NA	NA	-108.118728787862	-144.160389567141	-143.669164567141	NA	NA	-82.141025396202	-144.134832900475	-109.33605857178	NA	-125.622179264649	-140.357422597983	NA	NA	-124.917862597556	NA	-124.592599263261	-146.558776233808	-83.033675396202	NA	-108.208345357497	-125.736429264092	NA	-107.871715454529	-81.9541120628686	-109.917895454529	-83.0055787295353	NA	-82.4904587295344	-143.748166233808	NA	NA	-82.4728203962019	-124.795942597983	-105.738632121196	-110.400718787862	-82.3695387295353	-82.4099220628686	-108.686095454529	NA	-82.2689020628645	-125.336689264649	NA	NA	NA	NA	-122.154937121196	-82.3845053962019	-132.776943597983	NA	-109.927487121196	NA	NA	NA	-86.0104287295353	NA	-105.901265454529	-81.9513120628686	NA	-80.2921453962019	-78.6386320628686	-79.5590653962019	NA	NA	-109.545408787862	NA	-109.522155454529	NA	-81.8087020628686	-80.790120396202	NA	-108.090088787862	-124.540102597983	NA	NA	-107.642405454529	NA	NA	NA	-124.684502597983	-102.867365396202	-106.950182121195	-133.098672564649	-108.535338787862	-82.2633703961932	-110.143648285178	-81.225175396202	NA	-124.567495931316	NA	-124.862822597983	-108.420428787862	NA	NA	NA	NA	NA	NA	NA	NA	-83.5398534379381	-82.565092130468	-120.814684293483	-153.574192456244	-149.209205456244	-148.644305453896	-109.013117626816	-143.736865456244	NA	NA	NA	NA	-115.847007626816	NA	-109.450007626816	-86.0467654638013	NA	NA	-115.537551960149	-126.4464731849	-112.350940671697	-172.131201033578	-110.520130960149	-125.996169843652	-107.654197500479	NA	-144.676938789578	-109.573214293483	-110.681740960149	-112.965287626816	NA	NA	-127.710629851567	NA	-82.4799146380231	-124.394571518233	-82.2392279713564	NA	-89.6844754638013	NA	-107.382460960149	-80.2875757558115	-78.3184013046898	NA	-85.534182130468	-82.4095113046898	NA	NA	NA	-93.6796017971345	NA	-92.477525537362	-82.1159146380231	-109.629734293483	-129.130396517386	NA	NA	NA	NA	-81.9504446380231	-107.780340960149	-108.880167474592	-109.242740960149	-109.036940960149	-81.4855179713564	-86.0763187971347	-82.5416254638014	-84.1356787971347	NA	-109.365254293483	-107.594860960149	-145.249778789578	NA	-145.397405456244	NA	-84.4238854638014	-85.4985354638013	NA	-109.570614293483	-110.074697626816	NA	-123.608696518233	-124.730461518233	-109.660914036919	-108.884825960149	-84.6140587971107	NA	-107.476597626816	-106.049380960149	-109.196220960149	NA	-126.574186518233	-111.832374293483	-109.782650960149	-83.9434887971341	NA	NA	NA	-125.243046518233	-103.314997626816	-128.371979851567	NA	NA	-108.054727626816	-144.199675456244	-143.708450456244	-85.6467987971347	-84.857992130468	-82.3122946380231	-144.172052122911	-109.269357400909	-88.609652130468	-125.5110131849	-140.246256518233	NA	-78.4750587971347	-85.129062130468	-85.2571254638013	-124.481433183703	-146.595995456244	-83.2049446380231	-85.2587987971347	-84.1209154637644	-125.625263184419	NA	-107.805014293483	-82.1253813046898	-109.851194293483	-83.1768479713564	NA	-82.6617279713553	-84.6174587971347	NA	NA	-82.6435063046898	-124.684776518233	-105.671930960149	-110.334017626816	-82.249615532535	-82.5811913046898	-108.619394293483	-84.155912130468	-82.4401713046845	-125.2255231849	NA	-84.2387154638014	NA	NA	-101.246245462914	-82.5557746380231	-95.9391154638014	NA	-109.862135960149	NA	NA	-84.7298654638013	-86.1816979713564	NA	-105.834564293483	-82.1225813046897	NA	-80.4634146380231	-78.8099013046898	-79.7303346380231	NA	NA	-109.478707626816	NA	-84.4280187971212	NA	-81.9799713046898	-80.9608063046898	-158.497577700245	-108.023387626816	-124.424236518233	NA	-160.708462700245	-107.575704293483	NA	NA	-158.658377700245	-124.568636518233	-103.038634638023	-106.884830960149	-132.9875064849	-108.468637626816	-82.4340563046786	-110.0769470988	-81.3964446380231	NA	-124.456329851567	-158.684237700245	-124.751656518233	-108.353727626816	NA	NA	-159.029244366911	-156.913477700245	NA	NA	NA	NA	-84.6516520620014	-83.7108513436317	NA	-154.051623260665	-149.686636260665	-149.121736260665	-143.790982927331	-144.214296260665	NA	NA	NA	NA	-151.806902927331	NA	-145.262329593998	-87.192524676965	NA	NA	NA	NA	NA	NA	NA	-145.128139593998	NA	NA	-145.154369593998	NA	NA	NA	NA	NA	NA	NA	-83.5416810531046	NA	-83.3009943864379	NA	-90.830234676965	NA	NA	-81.3512591121595	-79.3801677197712	NA	-86.6799413436317	-83.4712777197712	NA	NA	NA	-94.8253610102984	NA	-93.5619080887514	-83.1776810531045	NA	-150.496586260665	NA	NA	NA	NA	-83.0122110531046	NA	NA	NA	NA	-82.5472843864379	-87.2220780102984	-83.687384676965	-85.2814380102984	NA	NA	NA	-145.727209593998	NA	-145.874836260665	NA	-85.569644676965	-86.644294676965	NA	NA	NA	NA	NA	NA	-144.585509593998	NA	-85.7598180102984	NA	NA	NA	NA	NA	NA	NA	NA	-85.0892480102984	NA	NA	NA	NA	NA	NA	NA	NA	NA	-144.675806260665	-144.184581260665	-86.7925580102984	-86.0037513436317	-83.3740610531046	-144.649482927331	NA	-89.7554113436317	NA	NA	NA	-79.6208180102984	-86.2748213436317	-86.402884676965	-145.502502927331	-147.073426260665	-84.2667110531045	-86.4045580102984	-85.266674676965	-147.558682927331	NA	NA	-83.1871477197712	NA	-84.2386143864379	NA	-83.7234943864379	-85.7632180102984	NA	NA	-83.7073393864379	NA	NA	NA	-83.3319441691781	-83.6429577197712	NA	-85.3016713436317	-83.5019377197712	NA	NA	-85.384474676965	NA	NA	-102.392004676965	-83.6175410531046	-97.084874676965	NA	-147.299552927331	NA	NA	-85.875624676965	-87.2434643864379	NA	-144.402686260665	-83.1843477197712	NA	-81.5251810531046	-79.8716677197712	-80.7921010531046	NA	NA	NA	NA	-85.5737780102984	NA	-83.0417377197712	-82.0246393864379	NA	NA	NA	NA	NA	NA	NA	NA	NA	NA	-104.100401053105	NA	NA	NA	-83.4978893864379	-146.447126260665	-82.4582110531045	NA	NA	NA	NA	NA	NA	NA	NA	NA	NA	NA	NA	NA	-85.0643819740725	-83.5727436407391	-120.310445263422	NA	NA	NA	-108.508878596756	NA	NA	NA	NA	NA	-115.342768596756	NA	-108.945768596756	-87.0544169740725	NA	NA	-115.035796263422	NA	-111.846701930089	NA	-110.018375263422	NA	-107.149958596756	NA	NA	-109.068975263422	-110.179985263422	-112.461048596756	NA	NA	NA	NA	NA	NA	NA	NA	-90.6921269740725	NA	-106.880705263422	-85.0344835343478	NA	NA	-86.5418336407391	NA	NA	NA	NA	-94.687253307405	NA	-94.837733640739	NA	-109.125495263422	NA	NA	NA	NA	NA	NA	-107.278585263422	-108.375928596756	-108.738501930089	-108.532701930089	NA	-87.0839703074058	-83.5492769740725	-85.1433303074058	NA	-108.861015263422	-107.093105263422	NA	NA	NA	NA	-85.4315369740725	-86.5061869740725	NA	-109.066375263422	-109.570458596756	NA	NA	NA	-109.156675263422	-108.383070263422	-85.6217103072972	NA	-106.972358596756	-105.547625263422	-108.691981930089	NA	NA	-111.328135263422	-109.278411930089	-84.9511403074032	NA	NA	NA	NA	-102.810758596756	NA	NA	NA	-107.555455263422	NA	NA	-86.6544503074058	-85.865643640739	NA	NA	-108.765118596756	-89.6173036407392	NA	NA	NA	-79.4827103074058	-86.1367136407391	-86.2647769740725	NA	NA	NA	-86.2664503074058	-85.1285669739048	NA	NA	-107.300775263422	NA	-109.346955263422	NA	NA	-109.670485263422	-85.6251103074058	NA	NA	NA	NA	-105.167691930089	-109.829778596756	-84.6331036407392	NA	-108.115155263422	-85.1635636407391	-107.911791930089	NA	NA	-85.2463669740725	NA	NA	-102.25389697006	NA	-96.9467669740725	NA	-109.360380263422	NA	NA	-85.7375169740725	NA	NA	-105.330325263422	NA	NA	NA	NA	NA	NA	NA	-108.974468596756	NA	-85.4356703073445	NA	NA	NA	NA	-107.519148596756	NA	NA	NA	-107.071465263422	NA	NA	NA	NA	NA	-106.383075263422	NA	-107.964398596756	-107.150708596756	-109.572708596756	NA	NA	NA	NA	NA	-107.849488596756	NA	NA	NA	NA	NA	NA	NA	NA	-83.6732298197785	-82.4671244730584	-120.508464072943	-153.866085788695	-149.501098788695	-148.936198788695	-108.706897406276	-144.028758788695	NA	NA	-133.159482096888	NA	-115.540787406276	NA	-109.143787406276	-85.9487978063917	NA	NA	-115.233548406276	NA	-112.044720739609	NA	-110.216127406276	-144.942602122029	-107.347977406276	NA	-144.968832122029	-109.266994072943	-110.377737406276	-112.659067406276	NA	NA	NA	NA	-83.0883356871675	NA	-82.8476490205008	NA	-89.5865078063917	NA	-107.078457406276	-80.8718843505128	-78.9268223538341	NA	-85.4362144730584	-83.0179323538342	NA	NA	NA	-93.5816341397249	NA	-92.8510092314386	-82.7243356871675	-109.323514072943	-143.541613094553	NA	NA	NA	NA	-82.5588656871675	-107.476337406276	-108.573947406276	-108.936520739609	-108.730720739609	-82.0939390205008	-85.978351139725	-82.4436578063917	-84.037711139725	NA	-109.059034072943	-107.290857406276	-145.541672122029	NA	-145.689298788695	NA	-84.3259178063917	-85.4005678063917	NA	-109.264394072943	-109.768477406276	NA	NA	NA	-109.354694072943	-108.580822406276	-84.5160911396956	NA	-107.170377406276	-105.745377406276	-108.890000739609	-138.779455430221	NA	-111.526154072943	-109.476430739609	-83.8455211397244	NA	NA	NA	NA	-103.008777406276	NA	NA	NA	-107.752940739609	-144.492068788695	-144.000843788695	-85.548831139725	-84.7600244730584	-82.9207156871675	-144.463945455362	-108.963137406276	-88.5116844730584	NA	NA	-138.860655430221	-78.377091139725	-85.0310944730584	-85.1591578063917	-145.316965455362	-146.887888788695	-83.8133656871675	-85.160831139725	-84.0229478063462	-147.373145455362	NA	-107.498794072943	-82.7338023538341	-109.544974072943	-83.7852690205008	NA	-83.270149020498	-84.519491139725	NA	NA	-83.2527940205008	NA	-105.365710739609	-110.027797406276	-82.6274305319342	-83.1896123538341	-108.313174072943	-84.0579444730584	-83.0485923538211	NA	NA	-84.1407478063917	-138.594898763554	NA	-101.148277805302	-83.1641956871675	-95.8411478063917	NA	-109.558132406276	NA	NA	-84.6318978063917	-86.7901190205008	-138.571592096888	-105.528344072943	-82.7310023538342	NA	-81.0718356871675	-79.4183223538342	-80.3387556871675	NA	NA	-109.172487406276	NA	-84.3300511397084	NA	-82.588392353834	-81.5700940205008	NA	-107.717167406276	NA	NA	NA	-107.269484072943	NA	NA	NA	NA	-103.647055687167	-106.580827406276	NA	-108.162417406276	-83.043344020473	-109.770727406276	-82.0048656871675	NA	NA	NA	-138.693065430221	-108.047507406276	NA	NA	NA	NA	NA	NA	NA	NA	-83.5042183264664	-82.7940713317159	-120.626698213305	-153.466831227228	-149.101844227228	-148.536944227228	-108.825131546638	-143.629504227228	NA	NA	NA	NA	-115.659021546638	NA	-109.262021546638	-86.2757446650492	NA	NA	-115.351199213305	-126.8295777845	-112.162954717022	NA	-110.333778213305	-126.379274438241	-107.466211475269	NA	-144.569577560561	-109.385228213305	-110.495388213305	-112.777301546638	NA	NA	-128.093734451167	NA	-82.1491341959846	-124.782709451167	-81.908447529318	NA	-89.9134546650492	NA	-107.196108213305	-79.9670374428928	-77.9876208626513	NA	-85.7631613317159	-82.0787308626513	NA	NA	NA	-93.9085809983823	NA	-92.2640431160767	-81.7851341959846	-109.441748213305	-129.513501116449	NA	NA	NA	NA	-81.6196641959846	-107.593988213305	-108.692181460646	-109.054754879971	-108.848954879971	-81.154737529318	-86.3052979983825	-82.7706046650492	-84.3646579983825	NA	-109.177268213305	-107.408508213305	-145.142417560561	NA	-145.290044227228	NA	-84.6528646650492	-85.7275146650492	NA	-109.382628213305	-109.886711546638	NA	-123.991801117833	-125.118599451167	-109.47292806837	-108.698473213305	-84.8430379983462	NA	-107.288611546638	-105.863028213305	-109.008234879971	NA	-126.957291117833	-111.644388213305	-109.594664879971	-84.1724679983816	NA	NA	NA	-125.631184451167	-103.127011546638	-128.755084451167	NA	NA	-107.870008213305	-144.088514227228	-143.597289227228	-85.8757779983825	-85.086971331716	-81.9815141959846	-144.064690893894	-109.081371419021	-88.8386313317159	-125.8941177845	-140.629361117833	NA	-78.7040379983825	-85.3580413317159	-85.4861046650492	-124.864537782546	-146.488634227228	-82.8741641959846	-85.4877779983825	-84.349894664993	-126.008367783715	NA	-107.617028213305	-81.7946008626513	-109.663208213305	-82.846067529318	NA	-82.330947529317	-84.8464379983825	NA	NA	-82.3125091959846	-125.067881117833	-105.483944879971	-110.146031546638	-82.033449375389	-82.2504108626513	-108.431408213305	-84.3848913317159	-82.1093908626468	-125.6086277845	NA	-84.4676946650492	NA	NA	-101.475224663706	-82.2249941959846	-96.1680946650492	NA	-109.675783213305	NA	NA	-84.9588446650492	-85.850917529318	NA	-105.646578213305	-81.7918008626513	NA	-80.1326341959846	-78.4791208626513	-79.3995541959846	NA	NA	-109.290721546638	NA	-84.656997998362	NA	-81.6491908626513	-80.6298091959846	NA	-107.835401546638	-124.812374451167	NA	NA	-107.387718213305	NA	NA	NA	-124.956774451167	-102.707854195985	-106.698478213305	-133.3706110845	-108.280651546638	-82.103059195975	-109.888961249855	-81.0656641959846	NA	-124.839434451167	NA	-125.134761117833	-108.165741546638	NA	NA	NA	NA	NA	NA	NA	NA	-84.211495470408	-83.3337146509416	NA	-153.915099379858	-149.550112379858	-148.985212379858	-143.654459046524	-144.077772379858	NA	NA	NA	NA	-151.670379046524	NA	-145.125805713191	-86.8153879842749	NA	NA	NA	NA	NA	NA	NA	-144.991615713191	NA	NA	-145.017845713191	NA	NA	NA	NA	NA	NA	NA	-83.0230874490238	NA	-82.7824007823571	NA	-90.453097984275	NA	NA	-80.8355582769187	-78.8615741156905	NA	-86.3028046509416	-82.9526841156905	NA	NA	NA	-94.4482243176083	NA	-93.0755011104064	-82.6590874490238	NA	-150.360062379858	NA	NA	NA	NA	-82.4936174490238	NA	NA	NA	NA	-82.0286907823571	-86.8449413176083	-83.310247984275	-84.9043013176083	NA	NA	NA	-145.590685713191	NA	-145.738312379858	NA	-85.1925079842749	-86.2671579842749	NA	NA	NA	NA	NA	NA	-144.448985713191	NA	-85.3826813176083	NA	NA	NA	NA	NA	NA	NA	NA	-84.7121113176083	NA	NA	NA	NA	NA	NA	NA	NA	NA	-144.541999046524	-144.050774046524	-86.4154213176083	-85.6266146509416	-82.8554674490238	-144.512959046524	NA	-89.3782746509416	NA	NA	NA	-79.2436813176083	-85.8976846509416	-86.025747984275	-145.365979046524	-146.936902379858	-83.7481174490238	-86.0274213176083	-84.8895379842749	-147.422159046524	NA	NA	-82.6685541156905	NA	-83.7200207823571	NA	-83.204900782357	-85.3860813176083	NA	NA	-83.1882124490238	NA	NA	NA	-82.8451255249135	-83.1243641156905	NA	-84.9245346509416	-82.9833441156905	NA	NA	-85.0073379842749	NA	NA	-102.014867984275	-83.0989474490238	-96.707737984275	NA	-147.163029046524	NA	NA	-85.4984879842749	-86.7248707823572	NA	-144.266162379858	-82.6657541156905	NA	-81.0065874490238	-79.3530741156905	-80.2735074490238	NA	NA	NA	NA	-85.1966413176083	NA	-82.5231441156905	-81.5055124490238	NA	NA	NA	NA	NA	NA	NA	NA	NA	NA	-103.581807449024	NA	NA	NA	-82.9787624490238	-146.310602379858	-81.9396174490238	NA	NA	NA	NA	NA	NA	NA	NA	NA	NA	NA	NA	NA	-84.686261948049	-83.195606948049	-120.2168922477	NA	NA	NA	-108.415325581033	NA	NA	NA	NA	NA	-115.249215581033	NA	-108.852215581033	-86.6772802813824	NA	NA	-114.939676581033	NA	-111.753148914367	NA	-109.922255581033	NA	-107.056405581033	NA	NA	-108.9754222477	-110.083865581033	-112.367495581033	NA	NA	NA	NA	NA	NA	NA	NA	-90.3149902813824	NA	-106.784585581033	-84.6573468679278	NA	NA	-86.164696948049	NA	NA	NA	NA	-94.310116614715	NA	-94.460596948049	NA	-109.0319422477	NA	NA	NA	NA	NA	NA	-107.182465581033	-108.282375581033	-108.644948914367	-108.439148914367	NA	-86.7068336147157	-83.1721402813824	-84.7661936147157	NA	-108.7674622477	-106.996985581033	NA	NA	NA	NA	-85.0544002813824	-86.1290502813824	NA	-108.9728222477	-109.476905581033	NA	NA	NA	-109.0631222477	-108.286950581033	-85.244573614634	NA	-106.878805581033	-105.451505581033	-108.598428914367	NA	NA	-111.2345822477	-109.184858914367	-84.5740036147137	NA	NA	NA	NA	-102.717205581033	NA	NA	NA	-107.456768914367	NA	NA	-86.2773136147157	-85.488506948049	NA	NA	-108.671565581033	-89.240166948049	NA	NA	NA	-79.1055736147157	-85.759576948049	-85.8876402813824	NA	NA	NA	-85.8893136147157	-84.751430281256	NA	NA	-107.2072222477	NA	-109.2534022477	NA	NA	-109.5769322477	-85.2479736147157	NA	NA	NA	NA	-105.074138914367	-109.736225581033	-84.255966948049	NA	-108.0216022477	-84.786426948049	-107.818238914367	NA	NA	-84.8692302813824	NA	NA	-101.876760278353	NA	-96.5696302813824	NA	-109.264260581033	NA	NA	-85.3603802813824	NA	NA	-105.2367722477	NA	NA	NA	NA	NA	NA	NA	-108.880915581033	NA	-85.0585336146695	NA	NA	NA	NA	-107.425595581033	NA	NA	NA	-106.9779122477	NA	NA	NA	NA	NA	-106.286955581033	NA	-107.870845581033	-107.057155581033	-109.479155581033	NA	NA	NA	NA	NA	-107.755935581033	NA	NA	NA	NA	NA	-12.9526785248135	NA	-98.1566218456092	-4.00048674159937	-5.5890350749327	-16.7838661914802	-153.729561907888	-149.364574907888	-148.799674907888	-108.613344390554	-8.69269185814687	NA	NA	NA	NA	-115.447234390554	-6.85093007493271	-109.050234390554	-85.5716588720296	NA	-5.71291674159937	-20.3919751914802	NA	-8.33467852481354	-14.1476993581469	-110.120007723887	-144.806078241222	-107.254424390554	NA	-144.832308241222	-109.17344105722	-110.281617723887	-10.9498185248135	-5.17005185814687	-13.9969451914802	NA	NA	-82.5697407974422	NA	-7.5627551914802	NA	-89.2093346322149	NA	-5.30755185814687	-2.33144007493271	-78.4082274388452	NA	-85.0590694508775	-5.6789851914802	NA	NA	NA	-17.9028751914802	-90.7112518456092	-17.4815868581469	-82.2057420830867	-109.22996105722	-9.61307685814687	NA	NA	NA	-8.20250185814687	-82.0402716312274	-7.1684051914802	-7.75638185814687	-108.842967723887	-5.94937340826604	-81.57534541642	-85.601214447035	-82.0665211137016	-6.15784688224436	-8.52908852481354	-108.96548105722	-7.3879051914802	-145.405148241222	NA	-7.9715251914802	NA	-6.53028674159937	-85.0234311137016	NA	-109.17084105722	-109.674924390554	NA	NA	-8.63084852481354	-7.98870852481353	-108.484702723887	-84.1389544470127	NA	-107.076824390554	-5.58055185814687	-97.145338969514	-97.2309085122758	NA	-111.43260105722	-109.382877723887	-83.4683844470344	NA	-6.12128185814687	NA	NA	-0.84715185814687	-10.9506885248135	-37.8370018581469	-9.09163685814687	-6.6028251914802	-7.01391185814687	-6.77757685814687	-85.171694447035	-8.08219185814687	-82.4021220830867	-144.327421574555	-7.3538351914802	-23.5326218581469	-8.45995852481354	NA	-8.25137852481354	-1.34701852481354	-84.6539577803683	-84.7820211137016	-97.2432385122758	-9.21561185814687	-83.2947720830867	-84.783694447035	-83.6458100071001	-147.236621574555	NA	-107.40524105722	-82.2152087497534	-109.45142105722	-83.26667541642	-95.4127218456092	-8.53472852481354	-4.84601486894187	-96.3567985122758	NA	-5.49798760125627	NA	-5.25260185814687	-8.48718685814687	-8.1633651914802	-6.70354185814687	-108.21962105722	-83.6808077803683	-82.5299979622352	NA	-7.98362185814687	-83.7636111137016	-96.4290785122758	NA	-100.771141112879	-6.45959340826604	-10.0201551914802	NA	-9.3210951914802	NA	NA	-8.1484351914802	-86.27152541642	-7.5083851914802	-105.43479105722	-7.57521185814687	NA	-7.58629185814687	-7.70752685814687	-79.8201620830867	-4.83901852481354	-10.1695485248135	-7.59253685814687	-97.3739285122758	-6.45602852481354	NA	-8.1150451914802	-7.58075852481353	NA	-8.3822051914802	-7.14123185814687	-7.8320851914802	NA	-107.17593105722	NA	-8.78047685814687	NA	NA	-29.2602985248135	-4.70423674159937	-105.810049178942	-108.068864390554	-8.6273551914802	-7.8309751914802	-81.4862720830867	NA	NA	NA	NA	-107.953954390554	-5.8122851914802	-7.18764852481353	NA	-6.55233185814687	NA	-12.9249392256836	NA	NA	-83.0474917516234	-82.4169346390258	-16.7561268923503	-153.330307346421	-148.965320346421	-148.400420346421	-108.731578530916	-8.66495255901692	NA	NA	NA	NA	-115.565468530916	NA	-109.168468530916	-85.8986079723591	NA	NA	-20.3642358923503	-126.018116242198	-8.30693922568358	-14.1092600590169	-110.237658530915	-125.567812902284	-107.372658384599	NA	-144.433053679754	-109.291675197582	-110.399268530916	-10.9220792256836	-5.14231255901692	-13.9692058923502	-127.282272908865	NA	-81.630540591904	-123.970681242198	-7.53501589235025	NA	-89.5363179723591	NA	-5.27981255901692	14.9191117587784	-77.4690272585705	-135.876020320348	-85.3860246390258	-5.65124589235025	NA	NA	NA	-17.8751358923503	NA	-17.4431475590169	-81.2665405919039	-109.348195197582	-9.57463755901692	NA	NA	-132.861966987015	-8.16406255901692	8.50403175877844	-7.14066589235025	-7.72864255901692	-108.961201864249	-108.755401864249	-80.6361439252372	-85.9281613056924	-82.393467972359	-8.24989589235025	-8.50134922568358	-109.083715197582	-7.36016589235025	-145.005893679754	NA	-7.94378589235025	-131.480836987015	-84.275727972359	-85.350377972359	NA	-109.289075197582	-109.793158530916	NA	-123.180339575532	-8.60310922568358	-7.96096922568358	-108.602353530867	-84.465901305665	NA	-107.195058530916	-5.55281255901692	-108.914681864249	NA	-126.145829575532	-111.550835197582	-109.501111864249	-83.7953313056918	NA	-6.08284255901692	NA	-124.819156242198	-0.808712559016914	-10.9229492256836	-37.7985625590169	-9.05319755901692	-6.55796589235025	-6.98617255901692	-6.73913755901692	-85.4986413056924	-8.05445255901692	-81.4629205919039	-143.928167013087	-7.32609589235025	-23.5048825590169	-8.43221922568358	-139.817899575532	-8.22363922568358	-1.31927922568358	-84.9809046390258	-85.108967972359	-124.053076241203	-9.18787255901692	-82.3555705919039	-85.1106413056924	-83.9727579723168	-125.196906241799	NA	-107.523475197582	-81.2760072585705	-109.569655197582	-82.3274739252372	NA	-8.50698922568358	-7.72718589235025	NA	NA	-6.40629922568358	-124.256419575532	-5.21416255901692	-8.44874755901692	-8.13562589235025	-6.67580255901692	-108.337855197567	-84.0077546390257	-81.5907972585676	-124.797166242198	-7.93876255901692	-84.090557972359	NA	NA	-101.098087971345	-81.706400591904	-9.99241589235025	NA	-9.29335589235025	NA	NA	-8.12069589235025	-85.3323239252372	-7.48064589235025	-105.553025197582	-7.53677255901692	-125.979936987015	-7.54785255901692	-7.66908755901692	-78.8809605919039	-4.81127922568358	-10.1418092256836	-7.55409755901692	NA	-6.42828922568358	NA	-8.08730589235025	-7.55301922568358	-129.816603653681	-8.35446589235025	-7.11349255901692	-7.80434589235025	NA	-107.294165197582	NA	-8.74203755901691	-133.661780320348	-124.144746242198	-29.2154392256836	-106.602358530916	-132.559149542198	-108.187098530916	-8.59961589235025	-7.80323589235025	-80.5470705919039	NA	-124.027972908865	-131.979570320348	-124.323299575532	-108.072188530916	-5.78454589235025	-7.15990922568358	NA	-6.52459255901692	NA	NA	NA	NA	-85.833404494546	-84.3413661612127	NA	NA	NA	NA	NA	NA	NA	NA	NA	NA	NA	NA	NA	-87.823039494546	NA	NA	NA	NA	NA	NA	NA	NA	NA	NA	NA	NA	NA	NA	NA	NA	NA	NA	NA	NA	NA	NA	-91.460749494546	NA	NA	-85.8031061612127	NA	NA	-87.3104561612127	NA	NA	NA	NA	-95.4558758278794	NA	-95.6063561612127	NA	NA	NA	NA	NA	NA	NA	NA	NA	NA	NA	NA	NA	-87.8525928278794	-84.317899494546	-85.9119528278794	NA	NA	NA	NA	NA	NA	NA	-86.200159494546	-87.274809494546	NA	NA	NA	NA	NA	NA	NA	NA	-86.3903328278794	NA	NA	NA	NA	NA	NA	NA	NA	-85.7197628278794	NA	NA	NA	NA	NA	NA	NA	NA	NA	NA	NA	-87.4230728278794	-86.6342661612127	NA	NA	NA	-90.3859261612127	NA	NA	NA	-80.2513328278794	-86.9053361612127	-87.033399494546	NA	NA	NA	-87.0350728278794	-85.897189494546	NA	NA	NA	NA	NA	NA	NA	NA	-86.3937328278794	NA	NA	NA	NA	NA	NA	-85.4017261612127	NA	NA	-85.9321861612127	NA	NA	NA	-86.014989494546	NA	NA	-103.022519494546	NA	-97.715389494546	NA	NA	NA	NA	-86.506139494546	NA	NA	NA	NA	NA	NA	NA	NA	NA	NA	NA	NA	-86.2042928278794	NA	NA	NA	NA	NA	NA	NA	NA	NA	NA	NA	NA	NA	NA	NA	NA	NA	NA	NA	NA	NA	NA	NA	NA	NA	NA	NA	NA	NA	NA	NA	NA	NA	-84.3805897869308	-83.235746993532	NA	-154.206992712309	-149.842005712309	-149.277105712309	-143.946352378975	-144.369665712309	NA	NA	NA	NA	-151.962272378975	NA	-145.417699045642	-86.7174203268653	NA	NA	NA	NA	NA	NA	NA	-145.283509045642	NA	NA	-145.309739045642	NA	NA	NA	NA	NA	NA	NA	-83.6315084981682	NA	-83.3908218315015	NA	-90.3551303268653	NA	NA	-81.4245950713396	-79.4699951648349	NA	-86.204836993532	-83.5611051648349	NA	NA	NA	-94.3502566601987	NA	-93.4824951511946	-83.2675084981682	NA	-150.651955712309	NA	NA	NA	NA	-83.1020384981682	NA	NA	NA	NA	-82.6371118315015	-86.7469736601987	-83.2122803268653	-84.8063336601986	NA	NA	NA	-145.882579045642	NA	-146.030205712309	NA	-85.0945403268653	-86.1691903268653	NA	NA	NA	NA	NA	NA	-144.740879045642	NA	-85.2847136601987	NA	NA	NA	NA	NA	NA	NA	NA	-84.6141436601986	NA	NA	NA	NA	NA	NA	NA	NA	NA	-144.834392378975	-144.343167378975	-86.3174536601987	-85.528646993532	-83.4638884981682	-144.804852378975	NA	-89.280306993532	NA	NA	NA	-79.1457136601987	-85.799716993532	-85.9277803268653	-145.657872378975	-147.228795712309	-84.3565384981682	-85.9294536601987	-84.7915703268653	-147.714052378975	NA	NA	-83.2769751648349	NA	-84.3284418315015	NA	-83.8133218315015	-85.2881136601986	NA	NA	-83.7975001648349	NA	NA	NA	-83.2562252119804	-83.7327851648349	NA	-84.826566993532	-83.5917651648349	NA	NA	-84.9093703268653	NA	NA	-101.916900326865	-83.7073684981682	-96.6097703268653	NA	-147.454922378975	NA	NA	-85.4005203268653	-87.3332918315015	NA	-144.558055712309	-83.2741751648349	NA	-81.6150084981682	-79.9614951648349	-80.8819284981682	NA	NA	NA	NA	-85.0986736601986	NA	-83.1315651648349	-82.1148001648349	NA	NA	NA	NA	NA	NA	NA	NA	NA	NA	-104.190228498168	NA	NA	NA	-83.5880501648349	-146.602495712309	-82.5480384981682	NA	NA	NA	NA	NA	NA	NA	NA	NA	NA	NA	NA	NA	-84.1445007050452	-83.5626938521895	NA	-153.807738150841	-149.442751150841	-148.877851150841	-143.547097817508	-143.970411150841	NA	NA	NA	NA	-151.563017817508	NA	-145.018444484174	-87.0443671855228	NA	NA	NA	NA	NA	NA	NA	-144.884254484174	NA	NA	-144.910484484174	NA	NA	NA	NA	NA	NA	NA	-82.6923070069853	NA	-82.4516203403187	NA	-90.6820771855228	NA	NA	-80.5129837312225	-78.530793673652	NA	-86.5317838521894	-82.621903673652	NA	NA	NA	-94.677203518856	NA	-92.8426448331096	-82.3283070069853	NA	-150.252701150841	NA	NA	NA	NA	-82.1628370069853	NA	NA	NA	NA	-81.6979103403187	-87.073920518856	-83.5392271855228	-85.1332805188561	NA	NA	NA	-145.483324484174	NA	-145.630951150841	NA	-85.4214871855228	-86.4961371855228	NA	NA	NA	NA	NA	NA	-144.341624484174	NA	-85.611660518856	NA	NA	NA	NA	NA	NA	NA	NA	-84.941090518856	NA	NA	NA	NA	NA	NA	NA	NA	NA	-144.430837817508	-143.939612817508	-86.6444005188561	-85.8555938521894	-82.5246870069853	-144.405597817508	NA	-89.6072538521894	NA	NA	NA	-79.4726605188561	-86.1266638521894	-86.2547271855228	-145.258617817508	-146.829541150841	-83.4173370069853	-86.2564005188561	-85.1185171855228	-147.314797817508	NA	NA	-82.337773673652	NA	-83.3892403403187	NA	-82.8741203403187	-85.6150605188561	NA	NA	-82.8572153403187	NA	NA	NA	-82.6098394551701	-82.793583673652	NA	-85.1535138521894	-82.652563673652	NA	NA	-85.2363171855228	NA	NA	-102.243847185523	-82.7681670069854	-96.9367171855228	NA	-147.055667817508	NA	NA	-85.7274671855228	-86.3940903403187	NA	-144.158801150841	-82.334973673652	NA	-80.6758070069854	-79.022293673652	-79.9427270069853	NA	NA	NA	NA	-85.4256205188561	NA	-82.192363673652	-81.1745153403187	NA	NA	NA	NA	NA	NA	NA	NA	NA	NA	-103.251027006985	NA	NA	NA	-82.6477653403187	-146.203241150841	-81.6088370069853	NA	NA	NA	NA	NA	NA	NA	NA	NA	NA	NA	NA	NA	-84.5917442906394	-83.0976392906394	-119.91067202716	NA	NA	NA	-108.109105360493	NA	NA	NA	NA	NA	-114.942995360493	NA	-108.545995360493	-86.5793126239728	NA	NA	-114.63567302716	NA	-111.446928693827	NA	-109.61825202716	NA	-106.750185360493	NA	NA	-108.66920202716	-109.77986202716	-112.061275360493	NA	NA	NA	NA	NA	NA	NA	NA	-90.2170226239728	NA	-106.48058202716	-84.5593791919682	NA	NA	-86.0667292906394	NA	NA	NA	NA	-94.2121489573054	NA	-94.3626292906394	NA	-108.72572202716	NA	NA	NA	NA	NA	NA	-106.87846202716	-107.976155360493	-108.338728693827	-108.132928693827	NA	-86.6088659573061	-83.0741726239728	-84.6682259573061	NA	-108.46124202716	-106.69298202716	NA	NA	NA	NA	-84.9564326239728	-86.0310826239728	NA	-108.66660202716	-109.170685360493	NA	NA	NA	-108.75690202716	-107.98294702716	-85.1466059572054	NA	-106.572585360493	-105.14750202716	-108.292208693827	NA	NA	-110.92836202716	-108.878638693827	-84.4760359573037	NA	NA	NA	NA	-102.410985360493	NA	NA	NA	-107.15498202716	NA	NA	-86.179345957306	-85.3905392906394	NA	NA	-108.365345360493	-89.1421992906394	NA	NA	NA	-79.0076059573061	-85.6616092906394	-85.7896726239728	NA	NA	NA	-85.7913459573061	-84.6534626238172	NA	NA	-106.90100202716	NA	-108.94718202716	NA	NA	-109.27071202716	-85.1500059573061	NA	NA	NA	NA	-104.767918693827	-109.430005360493	-84.1579992906394	NA	-107.71538202716	-84.6884592906394	-107.512018693827	NA	NA	-84.7712626239728	NA	NA	-101.77879262025	NA	-96.4716626239728	NA	-108.96025702716	NA	NA	-85.2624126239728	NA	NA	-104.93055202716	NA	NA	NA	NA	NA	NA	NA	-108.574695360493	NA	-84.9605659572493	NA	NA	NA	NA	-107.119375360493	NA	NA	NA	-106.67169202716	NA	NA	NA	NA	NA	-105.98295202716	NA	-107.564625360493	-106.750935360493	-109.172935360493	NA	NA	NA	NA	NA	-107.449715360493	NA	NA	NA	NA	NA	NA	NA	NA	-84.9150911492969	-83.4245861492969	-120.028906167522	NA	NA	NA	-108.227339500855	NA	NA	NA	NA	NA	-115.061229500855	NA	-108.664229500855	-86.9062594826302	NA	NA	-114.753323834189	NA	-111.565162834189	NA	-109.735902834189	NA	-106.868419500855	NA	NA	-108.787436167522	-109.897512834189	-112.179509500855	NA	NA	NA	NA	NA	NA	NA	NA	-90.5439694826302	NA	-106.598232834189	-84.886326027725	NA	NA	-86.3936761492969	NA	NA	NA	NA	-94.5390958159627	NA	-94.6895761492969	NA	-108.843956167522	NA	NA	NA	NA	NA	NA	-106.996112834189	-108.094389500855	-108.456962834189	-108.251162834189	NA	-86.9358128159635	-83.4011194826302	-84.9951728159636	NA	-108.579476167522	-106.810632834189	NA	NA	NA	NA	-85.2833794826302	-86.3580294826302	NA	-108.784836167522	-109.288919500855	NA	NA	NA	-108.875136167522	-108.100597834189	-85.4735528158395	NA	-106.690819500855	-105.265152834189	-108.410442834189	NA	NA	-111.046596167522	-108.996872834189	-84.8029828159606	NA	NA	NA	NA	-102.529219500855	NA	NA	NA	-107.272049500855	NA	NA	-86.5062928159635	-85.7174861492969	NA	NA	-108.483579500855	-89.4691461492969	NA	NA	NA	-79.3345528159635	-85.9885561492969	-86.1166194826302	NA	NA	NA	-86.1182928159636	-84.9804094824386	NA	NA	-107.019236167522	NA	-109.065416167522	NA	NA	-109.388946167522	-85.4769528159636	NA	NA	NA	NA	-104.886152834189	-109.548239500855	-84.4849461492969	NA	-107.833616167522	-85.0154061492969	-107.630252834189	NA	NA	-85.0982094826302	NA	NA	-102.105739478041	NA	-96.7986094826302	NA	-109.077907834189	NA	NA	-85.5893594826302	NA	NA	-105.048786167522	NA	NA	NA	NA	NA	NA	NA	-108.692929500855	NA	-85.2875128158935	NA	NA	NA	NA	-107.237609500855	NA	NA	NA	-106.789926167522	NA	NA	NA	NA	NA	-106.100602834189	NA	-107.682859500855	-106.869169500855	-109.291169500855	NA	NA	NA	NA	NA	-107.567949500855	NA	NA	NA	NA	NA	-12.5236464727369	NA	8.89822512613068	-83.2971965902927	-82.3189669816161	-16.3548341394036	-6.21345623552354	0.686780431143127	1.01056043114313	-108.425358310376	5.91798112455576	-71.7157815745549	-69.7044249078882	-166.2517402216	-137.853885448427	-115.259248310376	3.39129043114313	-108.862248310376	-72.0112605480792	NA	-11.9022185056202	-19.9629431394036	NA	-7.9056464727369	-1.70500880773375	5.80056769658394	-144.698717012091	10.6020300108258	-17.4880118389535	11.2023551261307	4.4230570978098	8.48465096305763	-10.5207864727369	-4.74101980607023	-13.5679131394036	-127.817475448427	3.46591376447646	4.39276376447646	-136.992047461942	-7.11046086566581	6.4069806251558	-89.4383503149495	NA	12.9358618111337	-80.0464994964677	-78.077448307715	2.38302043114313	9.2992343085684	-5.24995313940357	11.2062351261307	-169.501303021226	NA	-17.4738431394036	-65.4886215745549	-17.0516881394036	-81.8749616410483	-70.5139865745549	-9.18232051919769	-69.3842715745549	NA	-137.973954128609	10.6031342331191	-81.7094916410483	-6.73937313940357	6.18871511358808	-108.654981643709	-108.449181643709	-81.2445649743816	8.97408512613067	10.7113617927973	-7.84860313940357	2.80802227054717	-8.42326183895353	-6.94965364721967	-145.297787012205	-67.9605882412216	-7.54249313940357	3.63602447103535	-84.1777603149495	-85.2524103149495	-170.8962502216	-108.982854977042	-109.486938310376	NA	NA	9.07921515782561	-7.5596764727369	10.4913432357082	-84.3679336482491	8.57992179279734	-8.95316183895353	13.3406618021073	4.2741538547439	NA	-125.905765448427	-111.244614977042	-109.194891477782	-83.697363648282	-170.786874963967	5.85799173992496	-143.152860795274	-70.2059215745549	16.6913284968813	-10.0469884879813	-37.4071031394036	-8.66173813940357	-6.1724064727369	3.74159985253644	-6.34249365765166	-85.4006736482828	-7.65315980607023	-82.0713416410483	5.53444179279734	11.3910984705687	-23.1035898060702	-8.0309264727369	-5.86257487386933	4.27561266869632	9.87560107587488	-84.8829369816162	3.49327376447646	-145.073080345533	8.4041184936757	-82.9639916410483	-85.0126736482828	-83.8747903148975	8.10404512613067	-125.445320448427	10.789513459464	10.7133751261307	3.50050043114313	-70.801512869593	NA	9.03220849596847	-7.32589313940357	9.874803459464	10.4173184605648	4.05851303787861	2.76361043114313	10.2241520846972	-8.05150644951438	-7.73433313940357	-6.27450980607023	4.68384109719212	4.50848286906669	8.96431512613067	-138.751194128609	9.88509848617204	10.330208459464	9.72543512613067	9.87689512613067	-101.000120313703	-82.3148216410483	-9.59112313940357	11.826123459464	-8.88538600118085	6.27853179279734	-69.8373715745549	9.8827118154698	-85.9407449743816	-7.06787863946343	11.6676317927973	5.43945052160145	14.4688829041268	-7.15639313940357	-7.26483547692504	-79.4893816410483	-4.4099864727369	2.79884748907048	3.94518895488029	11.0004735616706	2.41990835099901	2.28418745946401	-7.68601313940357	-7.1517264727369	4.9477124553657	-7.92830583589377	-6.71219980607023	-7.40305313940357	3.5839340702292	3.58580709780979	10.373598459464	8.44276447513972	5.26290124338905	9.55822512613067	-28.8298798060702	11.5891951261307	2.88775045946401	11.582568459464	11.0965351303027	9.25924518422556	12.324532204163	NA	8.78963512613067	4.52200168348379	10.2927591686772	10.383698459464	9.7867185620384	4.37390842535344	-11.8087151722869	4.73201053172784
[truncated: 20,884,165 more chars]
