# Supplementary material for: Searching ChIP-seq genomic islands for combinatorial regulatory codes in mouse embryonic stem cells
Source: BMC Genomics. 2011 Oct 20;12:515. doi: 10.1186/1471-2164-12-515 (PMC3265564; doi:10.1186/1471-2164-12-515)
Supplement: Additional file 10 — Feature scores for the Oct4 cluster. This table contains feature scores (in log scale) for the Oct4 cluster. [file 1471-2164-12-515-S10.TGZ]

Archive with 2 entries (2 files):
- ./._suppl_table_7_Feature_scores_cluster_2.txt
- suppl_table_7_Feature_scores_cluster_2.txt
