# Supplementary material for: Searching ChIP-seq genomic islands for combinatorial regulatory codes in mouse embryonic stem cells
Source: BMC Genomics. 2011 Oct 20;12:515. doi: 10.1186/1471-2164-12-515 (PMC3265564; doi:10.1186/1471-2164-12-515)
Supplement: Additional file 10 — Feature scores for the Oct4 cluster. This table contains feature scores (in log scale) for the Oct4 cluster. [file 1471-2164-12-515-S10.TGZ › suppl_table_7_Feature_scores_cluster_2.txt]

Locuslink	Class_label	Oct4	Sox2	Nanog	Smad1	STAT3	Tcfcp2l1	Esrrb	M00006_MEF2_01	M00011_EVI1_06	M00026_RSRFC4_01	M00041_CREBP1CJUN_01	M00052_NFKAPPAB65_01	M00054_NFKAPPAB_01	M00063_IRF2_01	M00078_EVI1_01	M00079_EVI1_02	M00080_EVI1_03	M00081_EVI1_04	M00082_EVI1_05	M00118_MYCMAX_01	M00123_MYCMAX_02	M00134_HNF4_01	M00152_SRF_01	M00155_ARP1_01	M00158_COUP_01	M00172_AP1FJ_Q2	M00186_SRF_Q6	M00215_SRF_C	M00222_HAND1E47_01	M00225_STAT3_01	M00231_MEF2_02	M00232_MEF2_03	M00233_MEF2_04	M00243_EGR1_01	M00251_XBP1_01	M00257_RREB1_01	M00292_FREAC4_01	M00302_NFAT_Q6	M00322_MYCMAX_B	M00396_EN1_01	M00403_AMEF2_Q6	M00405_MMEF2_Q6	M00406_HMEF2_Q6	M00407_RSRFC4_Q2	M00412_AREB6_01	M00413_AREB6_02	M00414_AREB6_03	M00415_AREB6_04	M00419_MEIS1_01	M00420_MEIS1AHOXA9_01	M00421_MEIS1BHOXA9_02	M00422_FOXJ2_01	M00423_FOXJ2_02	M00446_SPZ1_01	M00448_ZIC1_01	M00462_GATA6_01	M00482_PITX2_Q2	M00483_ATF6_01	M00490_BACH2_01	M00497_STAT3_02	M00512_PPARG_01	M00513_ATF3_Q6	M00515_PPARG_02	M00517_AP1_01	M00528_PPARG_03	M00531_NERF_Q2	M00615_MYCMAX_03	M00616_AFP1_Q6	M00632_GATA4_Q3	M00638_HNF4ALPHA_Q6	M00671_TCF4_Q5	M00724_HNF3ALPHA_Q6	M00746_ELF1_Q6	M00762_DR1_Q3	M00763_PPAR_DR1_Q2	M00764_HNF4_DR1_Q3	M00765_COUP_DR1_Q6	M00771_ETS_Q4	M00774_NFKB_Q6_01	M00789_GATA_Q6	M00790_HNF1_Q6	M00791_HNF3_Q6	M00792_SMAD_Q6	M00799_MYC_Q2	M00801_CREB_Q3	M00807_EGR_Q6	M00810_SRF_Q4	M00922_SRF_Q5_01	M00924_AP1_Q2_01	M00925_AP1_Q6_01	M00926_AP1_Q4_01	M00935_NFAT_Q4_01	M00941_MEF2_Q6_01	M00967_HNF4_Q6	M00974_SMAD_Q6_01	M00982_KROX_Q6	M00983_MAF_Q6_01	M01007_SRF_Q5_02	M01011_HNF1_Q6_01	M01012_HNF3_Q6_01	M01016_SOX17_01	M01031_HNF4_Q6_01	M01032_HNF4_Q6_02	M01033_HNF4_Q6_03	M01036_COUPTF_Q6	M01075_PLZF_02	M01145_CMYC_01	M01150_DMRT5_01	M01154_CMYC_02	M01160_KID3_01	M00004_CMYB_01	M00005_AP4_01	M00034_P53_01	M00062_IRF1_01	M00130_FOXD3_01	M00175_AP4_Q5	M00176_AP4_Q6	M00183_MYB_Q6	M00185_NFY_Q6	M00189_AP2_Q6	M00209_NFY_C	M00223_STAT_01	M00256_NRSF_01	M00272_P53_02	M00325_NRSE_B	M00341_GABP_B	M00418_TGIF_01	M00450_ZIC3_01	M00470_AP2GAMMA_01	M00478_CDC5_01	M00494_STAT6_01	M00498_STAT4_01	M00500_STAT6_02	M00511_ERR1_Q2	M00650_MTF1_Q4	M00652_NRF1_Q6	M00655_PEA3_Q6	M00747_IRF1_Q6	M00750_HMGIY_Q6	M00761_P53_DECAMER_Q2	M00772_IRF_Q6	M00773_MYB_Q3	M00775_NFY_Q6_01	M00777_STAT_Q6	M00795_OCT_Q6	M00800_AP2_Q3	M00805_LEF1_Q2	M00809_FOX_Q2	M00913_MYB_Q5_01	M00915_AP2_Q6_01	M00927_AP4_Q6_01	M00932_SP1_Q4_01	M00933_SP1_Q2_01	M00963_T3R_Q6	M00965_DR4_Q2	M00971_ETS_Q6	M00972_IRF_Q6_01	M00978_LEF1TCF1_Q4	M00981_CREBATF_Q6	M00987_FOXP1_01	M00999_AIRE_01	M01000_AIRE_02	M01010_HMGIY_Q3	M01014_SOX_Q6	M01028_NRSF_Q4	M01034_EBOX_Q6_01	M01037_GLI_Q2	M01066_BLIMP1_Q6	M01111_RBPJK_Q4	M01112_RBPJK_01	M01117_OTX_Q1	M01122_ZNF219_01	M01123_NANOG_01	M01124_OCT4_02	M01125_OCT4_01	M01142_LRH1_Q5	M01146_DMRT1_01	N00001_Sox2	N00002_Nanog	N00003_Otx2	N00004_Rbpj	N00006_Nr5a2	N00007_SoxOctComp	N00009_Klf4	N00010_Tcfcp2l1	N00012_Dax1	N00014_Rex1	M00008_SP1_01	M00055_NMYC_01	M00059_YY1_01	M00069_YY1_02	M00196_SP1_Q6	M00466_HIF1_Q5	M00480_LUN1_01	M00514_ATF4_Q2	M00647_LXR_Q3	M00691_ATF1_Q6	M00707_TFIIA_Q6	M00733_SMAD4_Q6	M00776_SREBP_Q3	M00793_YY1_Q6	M00797_HIF1_Q3	M00931_SP1_Q6_01	M00976_AHRHIF_Q6	M01035_YY1_Q6_02	M01168_SREBP_Q6	M01177_SREBP2_Q6	N00005_Sall4	N00017_hB_Sall4	Oct4.M00006_MEF2_01	Oct4.M00011_EVI1_06	Oct4.M00026_RSRFC4_01	Oct4.M00041_CREBP1CJUN_01	Oct4.M00052_NFKAPPAB65_01	Oct4.M00054_NFKAPPAB_01	Oct4.M00063_IRF2_01	Oct4.M00078_EVI1_01	Oct4.M00079_EVI1_02	Oct4.M00080_EVI1_03	Oct4.M00081_EVI1_04	Oct4.M00082_EVI1_05	Oct4.M00118_MYCMAX_01	Oct4.M00123_MYCMAX_02	Oct4.M00134_HNF4_01	Oct4.M00152_SRF_01	Oct4.M00155_ARP1_01	Oct4.M00158_COUP_01	Oct4.M00172_AP1FJ_Q2	Oct4.M00186_SRF_Q6	Oct4.M00215_SRF_C	Oct4.M00222_HAND1E47_01	Oct4.M00225_STAT3_01	Oct4.M00231_MEF2_02	Oct4.M00232_MEF2_03	Oct4.M00233_MEF2_04	Oct4.M00243_EGR1_01	Oct4.M00251_XBP1_01	Oct4.M00257_RREB1_01	Oct4.M00292_FREAC4_01	Oct4.M00302_NFAT_Q6	Oct4.M00322_MYCMAX_B	Oct4.M00396_EN1_01	Oct4.M00403_AMEF2_Q6	Oct4.M00405_MMEF2_Q6	Oct4.M00406_HMEF2_Q6	Oct4.M00407_RSRFC4_Q2	Oct4.M00412_AREB6_01	Oct4.M00413_AREB6_02	Oct4.M00414_AREB6_03	Oct4.M00415_AREB6_04	Oct4.M00419_MEIS1_01	Oct4.M00420_MEIS1AHOXA9_01	Oct4.M00421_MEIS1BHOXA9_02	Oct4.M00422_FOXJ2_01	Oct4.M00423_FOXJ2_02	Oct4.M00446_SPZ1_01	Oct4.M00448_ZIC1_01	Oct4.M00462_GATA6_01	Oct4.M00482_PITX2_Q2	Oct4.M00483_ATF6_01	Oct4.M00490_BACH2_01	Oct4.M00497_STAT3_02	Oct4.M00512_PPARG_01	Oct4.M00513_ATF3_Q6	Oct4.M00515_PPARG_02	Oct4.M00517_AP1_01	Oct4.M00528_PPARG_03	Oct4.M00531_NERF_Q2	Oct4.M00615_MYCMAX_03	Oct4.M00616_AFP1_Q6	Oct4.M00632_GATA4_Q3	Oct4.M00638_HNF4ALPHA_Q6	Oct4.M00671_TCF4_Q5	Oct4.M00724_HNF3ALPHA_Q6	Oct4.M00746_ELF1_Q6	Oct4.M00762_DR1_Q3	Oct4.M00763_PPAR_DR1_Q2	Oct4.M00764_HNF4_DR1_Q3	Oct4.M00765_COUP_DR1_Q6	Oct4.M00771_ETS_Q4	Oct4.M00774_NFKB_Q6_01	Oct4.M00789_GATA_Q6	Oct4.M00790_HNF1_Q6	Oct4.M00791_HNF3_Q6	Oct4.M00792_SMAD_Q6	Oct4.M00799_MYC_Q2	Oct4.M00801_CREB_Q3	Oct4.M00807_EGR_Q6	Oct4.M00810_SRF_Q4	Oct4.M00922_SRF_Q5_01	Oct4.M00924_AP1_Q2_01	Oct4.M00925_AP1_Q6_01	Oct4.M00926_AP1_Q4_01	Oct4.M00935_NFAT_Q4_01	Oct4.M00941_MEF2_Q6_01	Oct4.M00967_HNF4_Q6	Oct4.M00974_SMAD_Q6_01	Oct4.M00982_KROX_Q6	Oct4.M00983_MAF_Q6_01	Oct4.M01007_SRF_Q5_02	Oct4.M01011_HNF1_Q6_01	Oct4.M01012_HNF3_Q6_01	Oct4.M01016_SOX17_01	Oct4.M01031_HNF4_Q6_01	Oct4.M01032_HNF4_Q6_02	Oct4.M01033_HNF4_Q6_03	Oct4.M01036_COUPTF_Q6	Oct4.M01075_PLZF_02	Oct4.M01145_CMYC_01	Oct4.M01150_DMRT5_01	Oct4.M01154_CMYC_02	Oct4.M01160_KID3_01	Oct4.M00004_CMYB_01	Oct4.M00005_AP4_01	Oct4.M00034_P53_01	Oct4.M00062_IRF1_01	Oct4.M00130_FOXD3_01	Oct4.M00175_AP4_Q5	Oct4.M00176_AP4_Q6	Oct4.M00183_MYB_Q6	Oct4.M00185_NFY_Q6	Oct4.M00189_AP2_Q6	Oct4.M00209_NFY_C	Oct4.M00223_STAT_01	Oct4.M00256_NRSF_01	Oct4.M00272_P53_02	Oct4.M00325_NRSE_B	Oct4.M00341_GABP_B	Oct4.M00418_TGIF_01	Oct4.M00450_ZIC3_01	Oct4.M00470_AP2GAMMA_01	Oct4.M00478_CDC5_01	Oct4.M00494_STAT6_01	Oct4.M00498_STAT4_01	Oct4.M00500_STAT6_02	Oct4.M00511_ERR1_Q2	Oct4.M00650_MTF1_Q4	Oct4.M00652_NRF1_Q6	Oct4.M00655_PEA3_Q6	Oct4.M00747_IRF1_Q6	Oct4.M00750_HMGIY_Q6	Oct4.M00761_P53_DECAMER_Q2	Oct4.M00772_IRF_Q6	Oct4.M00773_MYB_Q3	Oct4.M00775_NFY_Q6_01	Oct4.M00777_STAT_Q6	Oct4.M00795_OCT_Q6	Oct4.M00800_AP2_Q3	Oct4.M00805_LEF1_Q2	Oct4.M00809_FOX_Q2	Oct4.M00913_MYB_Q5_01	Oct4.M00915_AP2_Q6_01	Oct4.M00927_AP4_Q6_01	Oct4.M00932_SP1_Q4_01	Oct4.M00933_SP1_Q2_01	Oct4.M00963_T3R_Q6	Oct4.M00965_DR4_Q2	Oct4.M00971_ETS_Q6	Oct4.M00972_IRF_Q6_01	Oct4.M00978_LEF1TCF1_Q4	Oct4.M00981_CREBATF_Q6	Oct4.M00987_FOXP1_01	Oct4.M00999_AIRE_01	Oct4.M01000_AIRE_02	Oct4.M01010_HMGIY_Q3	Oct4.M01014_SOX_Q6	Oct4.M01028_NRSF_Q4	Oct4.M01034_EBOX_Q6_01	Oct4.M01037_GLI_Q2	Oct4.M01066_BLIMP1_Q6	Oct4.M01111_RBPJK_Q4	Oct4.M01112_RBPJK_01	Oct4.M01117_OTX_Q1	Oct4.M01122_ZNF219_01	Oct4.M01123_NANOG_01	Oct4.M01124_OCT4_02	Oct4.M01125_OCT4_01	Oct4.M01142_LRH1_Q5	Oct4.M01146_DMRT1_01	Oct4.N00001_Sox2	Oct4.N00002_Nanog	Oct4.N00003_Otx2	Oct4.N00004_Rbpj	Oct4.N00006_Nr5a2	Oct4.N00007_SoxOctComp	Oct4.N00009_Klf4	Oct4.N00010_Tcfcp2l1	Oct4.N00012_Dax1	Oct4.N00014_Rex1	Oct4.M00008_SP1_01	Oct4.M00055_NMYC_01	Oct4.M00059_YY1_01	Oct4.M00069_YY1_02	Oct4.M00196_SP1_Q6	Oct4.M00466_HIF1_Q5	Oct4.M00480_LUN1_01	Oct4.M00514_ATF4_Q2	Oct4.M00647_LXR_Q3	Oct4.M00691_ATF1_Q6	Oct4.M00707_TFIIA_Q6	Oct4.M00733_SMAD4_Q6	Oct4.M00776_SREBP_Q3	Oct4.M00793_YY1_Q6	Oct4.M00797_HIF1_Q3	Oct4.M00931_SP1_Q6_01	Oct4.M00976_AHRHIF_Q6	Oct4.M01035_YY1_Q6_02	Oct4.M01168_SREBP_Q6	Oct4.M01177_SREBP2_Q6	Oct4.N00005_Sall4	Oct4.N00017_hB_Sall4	Sox2.M00006_MEF2_01	Sox2.M00011_EVI1_06	Sox2.M00026_RSRFC4_01	Sox2.M00041_CREBP1CJUN_01	Sox2.M00052_NFKAPPAB65_01	Sox2.M00054_NFKAPPAB_01	Sox2.M00063_IRF2_01	Sox2.M00078_EVI1_01	Sox2.M00079_EVI1_02	Sox2.M00080_EVI1_03	Sox2.M00081_EVI1_04	Sox2.M00082_EVI1_05	Sox2.M00118_MYCMAX_01	Sox2.M00123_MYCMAX_02	Sox2.M00134_HNF4_01	Sox2.M00152_SRF_01	Sox2.M00155_ARP1_01	Sox2.M00158_COUP_01	Sox2.M00172_AP1FJ_Q2	Sox2.M00186_SRF_Q6	Sox2.M00215_SRF_C	Sox2.M00222_HAND1E47_01	Sox2.M00225_STAT3_01	Sox2.M00231_MEF2_02	Sox2.M00232_MEF2_03	Sox2.M00233_MEF2_04	Sox2.M00243_EGR1_01	Sox2.M00251_XBP1_01	Sox2.M00257_RREB1_01	Sox2.M00292_FREAC4_01	Sox2.M00302_NFAT_Q6	Sox2.M00322_MYCMAX_B	Sox2.M00396_EN1_01	Sox2.M00403_AMEF2_Q6	Sox2.M00405_MMEF2_Q6	Sox2.M00406_HMEF2_Q6	Sox2.M00407_RSRFC4_Q2	Sox2.M00412_AREB6_01	Sox2.M00413_AREB6_02	Sox2.M00414_AREB6_03	Sox2.M00415_AREB6_04	Sox2.M00419_MEIS1_01	Sox2.M00420_MEIS1AHOXA9_01	Sox2.M00421_MEIS1BHOXA9_02	Sox2.M00422_FOXJ2_01	Sox2.M00423_FOXJ2_02	Sox2.M00446_SPZ1_01	Sox2.M00448_ZIC1_01	Sox2.M00462_GATA6_01	Sox2.M00482_PITX2_Q2	Sox2.M00483_ATF6_01	Sox2.M00490_BACH2_01	Sox2.M00497_STAT3_02	Sox2.M00512_PPARG_01	Sox2.M00513_ATF3_Q6	Sox2.M00515_PPARG_02	Sox2.M00517_AP1_01	Sox2.M00528_PPARG_03	Sox2.M00531_NERF_Q2	Sox2.M00615_MYCMAX_03	Sox2.M00616_AFP1_Q6	Sox2.M00632_GATA4_Q3	Sox2.M00638_HNF4ALPHA_Q6	Sox2.M00671_TCF4_Q5	Sox2.M00724_HNF3ALPHA_Q6	Sox2.M00746_ELF1_Q6	Sox2.M00762_DR1_Q3	Sox2.M00763_PPAR_DR1_Q2	Sox2.M00764_HNF4_DR1_Q3	Sox2.M00765_COUP_DR1_Q6	Sox2.M00771_ETS_Q4	Sox2.M00774_NFKB_Q6_01	Sox2.M00789_GATA_Q6	Sox2.M00790_HNF1_Q6	Sox2.M00791_HNF3_Q6	Sox2.M00792_SMAD_Q6	Sox2.M00799_MYC_Q2	Sox2.M00801_CREB_Q3	Sox2.M00807_EGR_Q6	Sox2.M00810_SRF_Q4	Sox2.M00922_SRF_Q5_01	Sox2.M00924_AP1_Q2_01	Sox2.M00925_AP1_Q6_01	Sox2.M00926_AP1_Q4_01	Sox2.M00935_NFAT_Q4_01	Sox2.M00941_MEF2_Q6_01	Sox2.M00967_HNF4_Q6	Sox2.M00974_SMAD_Q6_01	Sox2.M00982_KROX_Q6	Sox2.M00983_MAF_Q6_01	Sox2.M01007_SRF_Q5_02	Sox2.M01011_HNF1_Q6_01	Sox2.M01012_HNF3_Q6_01	Sox2.M01016_SOX17_01	Sox2.M01031_HNF4_Q6_01	Sox2.M01032_HNF4_Q6_02	Sox2.M01033_HNF4_Q6_03	Sox2.M01036_COUPTF_Q6	Sox2.M01075_PLZF_02	Sox2.M01145_CMYC_01	Sox2.M01150_DMRT5_01	Sox2.M01154_CMYC_02	Sox2.M01160_KID3_01	Sox2.M00004_CMYB_01	Sox2.M00005_AP4_01	Sox2.M00034_P53_01	Sox2.M00062_IRF1_01	Sox2.M00130_FOXD3_01	Sox2.M00175_AP4_Q5	Sox2.M00176_AP4_Q6	Sox2.M00183_MYB_Q6	Sox2.M00185_NFY_Q6	Sox2.M00189_AP2_Q6	Sox2.M00209_NFY_C	Sox2.M00223_STAT_01	Sox2.M00256_NRSF_01	Sox2.M00272_P53_02	Sox2.M00325_NRSE_B	Sox2.M00341_GABP_B	Sox2.M00418_TGIF_01	Sox2.M00450_ZIC3_01	Sox2.M00470_AP2GAMMA_01	Sox2.M00478_CDC5_01	Sox2.M00494_STAT6_01	Sox2.M00498_STAT4_01	Sox2.M00500_STAT6_02	Sox2.M00511_ERR1_Q2	Sox2.M00650_MTF1_Q4	Sox2.M00652_NRF1_Q6	Sox2.M00655_PEA3_Q6	Sox2.M00747_IRF1_Q6	Sox2.M00750_HMGIY_Q6	Sox2.M00761_P53_DECAMER_Q2	Sox2.M00772_IRF_Q6	Sox2.M00773_MYB_Q3	Sox2.M00775_NFY_Q6_01	Sox2.M00777_STAT_Q6	Sox2.M00795_OCT_Q6	Sox2.M00800_AP2_Q3	Sox2.M00805_LEF1_Q2	Sox2.M00809_FOX_Q2	Sox2.M00913_MYB_Q5_01	Sox2.M00915_AP2_Q6_01	Sox2.M00927_AP4_Q6_01	Sox2.M00932_SP1_Q4_01	Sox2.M00933_SP1_Q2_01	Sox2.M00963_T3R_Q6	Sox2.M00965_DR4_Q2	Sox2.M00971_ETS_Q6	Sox2.M00972_IRF_Q6_01	Sox2.M00978_LEF1TCF1_Q4	Sox2.M00981_CREBATF_Q6	Sox2.M00987_FOXP1_01	Sox2.M00999_AIRE_01	Sox2.M01000_AIRE_02	Sox2.M01010_HMGIY_Q3	Sox2.M01014_SOX_Q6	Sox2.M01028_NRSF_Q4	Sox2.M01034_EBOX_Q6_01	Sox2.M01037_GLI_Q2	Sox2.M01066_BLIMP1_Q6	Sox2.M01111_RBPJK_Q4	Sox2.M01112_RBPJK_01	Sox2.M01117_OTX_Q1	Sox2.M01122_ZNF219_01	Sox2.M01123_NANOG_01	Sox2.M01124_OCT4_02	Sox2.M01125_OCT4_01	Sox2.M01142_LRH1_Q5	Sox2.M01146_DMRT1_01	Sox2.N00001_Sox2	Sox2.N00002_Nanog	Sox2.N00003_Otx2	Sox2.N00004_Rbpj	Sox2.N00006_Nr5a2	Sox2.N00007_SoxOctComp	Sox2.N00009_Klf4	Sox2.N00010_Tcfcp2l1	Sox2.N00012_Dax1	Sox2.N00014_Rex1	Sox2.M00008_SP1_01	Sox2.M00055_NMYC_01	Sox2.M00059_YY1_01	Sox2.M00069_YY1_02	Sox2.M00196_SP1_Q6	Sox2.M00466_HIF1_Q5	Sox2.M00480_LUN1_01	Sox2.M00514_ATF4_Q2	Sox2.M00647_LXR_Q3	Sox2.M00691_ATF1_Q6	Sox2.M00707_TFIIA_Q6	Sox2.M00733_SMAD4_Q6	Sox2.M00776_SREBP_Q3	Sox2.M00793_YY1_Q6	Sox2.M00797_HIF1_Q3	Sox2.M00931_SP1_Q6_01	Sox2.M00976_AHRHIF_Q6	Sox2.M01035_YY1_Q6_02	Sox2.M01168_SREBP_Q6	Sox2.M01177_SREBP2_Q6	Sox2.N00005_Sall4	Sox2.N00017_hB_Sall4	Nanog.M00006_MEF2_01	Nanog.M00011_EVI1_06	Nanog.M00026_RSRFC4_01	Nanog.M00041_CREBP1CJUN_01	Nanog.M00052_NFKAPPAB65_01	Nanog.M00054_NFKAPPAB_01	Nanog.M00063_IRF2_01	Nanog.M00078_EVI1_01	Nanog.M00079_EVI1_02	Nanog.M00080_EVI1_03	Nanog.M00081_EVI1_04	Nanog.M00082_EVI1_05	Nanog.M00118_MYCMAX_01	Nanog.M00123_MYCMAX_02	Nanog.M00134_HNF4_01	Nanog.M00152_SRF_01	Nanog.M00155_ARP1_01	Nanog.M00158_COUP_01	Nanog.M00172_AP1FJ_Q2	Nanog.M00186_SRF_Q6	Nanog.M00215_SRF_C	Nanog.M00222_HAND1E47_01	Nanog.M00225_STAT3_01	Nanog.M00231_MEF2_02	Nanog.M00232_MEF2_03	Nanog.M00233_MEF2_04	Nanog.M00243_EGR1_01	Nanog.M00251_XBP1_01	Nanog.M00257_RREB1_01	Nanog.M00292_FREAC4_01	Nanog.M00302_NFAT_Q6	Nanog.M00322_MYCMAX_B	Nanog.M00396_EN1_01	Nanog.M00403_AMEF2_Q6	Nanog.M00405_MMEF2_Q6	Nanog.M00406_HMEF2_Q6	Nanog.M00407_RSRFC4_Q2	Nanog.M00412_AREB6_01	Nanog.M00413_AREB6_02	Nanog.M00414_AREB6_03	Nanog.M00415_AREB6_04	Nanog.M00419_MEIS1_01	Nanog.M00420_MEIS1AHOXA9_01	Nanog.M00421_MEIS1BHOXA9_02	Nanog.M00422_FOXJ2_01	Nanog.M00423_FOXJ2_02	Nanog.M00446_SPZ1_01	Nanog.M00448_ZIC1_01	Nanog.M00462_GATA6_01	Nanog.M00482_PITX2_Q2	Nanog.M00483_ATF6_01	Nanog.M00490_BACH2_01	Nanog.M00497_STAT3_02	Nanog.M00512_PPARG_01	Nanog.M00513_ATF3_Q6	Nanog.M00515_PPARG_02	Nanog.M00517_AP1_01	Nanog.M00528_PPARG_03	Nanog.M00531_NERF_Q2	Nanog.M00615_MYCMAX_03	Nanog.M00616_AFP1_Q6	Nanog.M00632_GATA4_Q3	Nanog.M00638_HNF4ALPHA_Q6	Nanog.M00671_TCF4_Q5	Nanog.M00724_HNF3ALPHA_Q6	Nanog.M00746_ELF1_Q6	Nanog.M00762_DR1_Q3	Nanog.M00763_PPAR_DR1_Q2	Nanog.M00764_HNF4_DR1_Q3	Nanog.M00765_COUP_DR1_Q6	Nanog.M00771_ETS_Q4	Nanog.M00774_NFKB_Q6_01	Nanog.M00789_GATA_Q6	Nanog.M00790_HNF1_Q6	Nanog.M00791_HNF3_Q6	Nanog.M00792_SMAD_Q6	Nanog.M00799_MYC_Q2	Nanog.M00801_CREB_Q3	Nanog.M00807_EGR_Q6	Nanog.M00810_SRF_Q4	Nanog.M00922_SRF_Q5_01	Nanog.M00924_AP1_Q2_01	Nanog.M00925_AP1_Q6_01	Nanog.M00926_AP1_Q4_01	Nanog.M00935_NFAT_Q4_01	Nanog.M00941_MEF2_Q6_01	Nanog.M00967_HNF4_Q6	Nanog.M00974_SMAD_Q6_01	Nanog.M00982_KROX_Q6	Nanog.M00983_MAF_Q6_01	Nanog.M01007_SRF_Q5_02	Nanog.M01011_HNF1_Q6_01	Nanog.M01012_HNF3_Q6_01	Nanog.M01016_SOX17_01	Nanog.M01031_HNF4_Q6_01	Nanog.M01032_HNF4_Q6_02	Nanog.M01033_HNF4_Q6_03	Nanog.M01036_COUPTF_Q6	Nanog.M01075_PLZF_02	Nanog.M01145_CMYC_01	Nanog.M01150_DMRT5_01	Nanog.M01154_CMYC_02	Nanog.M01160_KID3_01	Nanog.M00004_CMYB_01	Nanog.M00005_AP4_01	Nanog.M00034_P53_01	Nanog.M00062_IRF1_01	Nanog.M00130_FOXD3_01	Nanog.M00175_AP4_Q5	Nanog.M00176_AP4_Q6	Nanog.M00183_MYB_Q6	Nanog.M00185_NFY_Q6	Nanog.M00189_AP2_Q6	Nanog.M00209_NFY_C	Nanog.M00223_STAT_01	Nanog.M00256_NRSF_01	Nanog.M00272_P53_02	Nanog.M00325_NRSE_B	Nanog.M00341_GABP_B	Nanog.M00418_TGIF_01	Nanog.M00450_ZIC3_01	Nanog.M00470_AP2GAMMA_01	Nanog.M00478_CDC5_01	Nanog.M00494_STAT6_01	Nanog.M00498_STAT4_01	Nanog.M00500_STAT6_02	Nanog.M00511_ERR1_Q2	Nanog.M00650_MTF1_Q4	Nanog.M00652_NRF1_Q6	Nanog.M00655_PEA3_Q6	Nanog.M00747_IRF1_Q6	Nanog.M00750_HMGIY_Q6	Nanog.M00761_P53_DECAMER_Q2	Nanog.M00772_IRF_Q6	Nanog.M00773_MYB_Q3	Nanog.M00775_NFY_Q6_01	Nanog.M00777_STAT_Q6	Nanog.M00795_OCT_Q6	Nanog.M00800_AP2_Q3	Nanog.M00805_LEF1_Q2	Nanog.M00809_FOX_Q2	Nanog.M00913_MYB_Q5_01	Nanog.M00915_AP2_Q6_01	Nanog.M00927_AP4_Q6_01	Nanog.M00932_SP1_Q4_01	Nanog.M00933_SP1_Q2_01	Nanog.M00963_T3R_Q6	Nanog.M00965_DR4_Q2	Nanog.M00971_ETS_Q6	Nanog.M00972_IRF_Q6_01	Nanog.M00978_LEF1TCF1_Q4	Nanog.M00981_CREBATF_Q6	Nanog.M00987_FOXP1_01	Nanog.M00999_AIRE_01	Nanog.M01000_AIRE_02	Nanog.M01010_HMGIY_Q3	Nanog.M01014_SOX_Q6	Nanog.M01028_NRSF_Q4	Nanog.M01034_EBOX_Q6_01	Nanog.M01037_GLI_Q2	Nanog.M01066_BLIMP1_Q6	Nanog.M01111_RBPJK_Q4	Nanog.M01112_RBPJK_01	Nanog.M01117_OTX_Q1	Nanog.M01122_ZNF219_01	Nanog.M01123_NANOG_01	Nanog.M01124_OCT4_02	Nanog.M01125_OCT4_01	Nanog.M01142_LRH1_Q5	Nanog.M01146_DMRT1_01	Nanog.N00001_Sox2	Nanog.N00002_Nanog	Nanog.N00003_Otx2	Nanog.N00004_Rbpj	Nanog.N00006_Nr5a2	Nanog.N00007_SoxOctComp	Nanog.N00009_Klf4	Nanog.N00010_Tcfcp2l1	Nanog.N00012_Dax1	Nanog.N00014_Rex1	Nanog.M00008_SP1_01	Nanog.M00055_NMYC_01	Nanog.M00059_YY1_01	Nanog.M00069_YY1_02	Nanog.M00196_SP1_Q6	Nanog.M00466_HIF1_Q5	Nanog.M00480_LUN1_01	Nanog.M00514_ATF4_Q2	Nanog.M00647_LXR_Q3	Nanog.M00691_ATF1_Q6	Nanog.M00707_TFIIA_Q6	Nanog.M00733_SMAD4_Q6	Nanog.M00776_SREBP_Q3	Nanog.M00793_YY1_Q6	Nanog.M00797_HIF1_Q3	Nanog.M00931_SP1_Q6_01	Nanog.M00976_AHRHIF_Q6	Nanog.M01035_YY1_Q6_02	Nanog.M01168_SREBP_Q6	Nanog.M01177_SREBP2_Q6	Nanog.N00005_Sall4	Nanog.N00017_hB_Sall4	Smad1.M00006_MEF2_01	Smad1.M00011_EVI1_06	Smad1.M00026_RSRFC4_01	Smad1.M00041_CREBP1CJUN_01	Smad1.M00052_NFKAPPAB65_01	Smad1.M00054_NFKAPPAB_01	Smad1.M00063_IRF2_01	Smad1.M00078_EVI1_01	Smad1.M00079_EVI1_02	Smad1.M00080_EVI1_03	Smad1.M00081_EVI1_04	Smad1.M00082_EVI1_05	Smad1.M00118_MYCMAX_01	Smad1.M00123_MYCMAX_02	Smad1.M00134_HNF4_01	Smad1.M00152_SRF_01	Smad1.M00155_ARP1_01	Smad1.M00158_COUP_01	Smad1.M00172_AP1FJ_Q2	Smad1.M00186_SRF_Q6	Smad1.M00215_SRF_C	Smad1.M00222_HAND1E47_01	Smad1.M00225_STAT3_01	Smad1.M00231_MEF2_02	Smad1.M00232_MEF2_03	Smad1.M00233_MEF2_04	Smad1.M00243_EGR1_01	Smad1.M00251_XBP1_01	Smad1.M00257_RREB1_01	Smad1.M00292_FREAC4_01	Smad1.M00302_NFAT_Q6	Smad1.M00322_MYCMAX_B	Smad1.M00396_EN1_01	Smad1.M00403_AMEF2_Q6	Smad1.M00405_MMEF2_Q6	Smad1.M00406_HMEF2_Q6	Smad1.M00407_RSRFC4_Q2	Smad1.M00412_AREB6_01	Smad1.M00413_AREB6_02	Smad1.M00414_AREB6_03	Smad1.M00415_AREB6_04	Smad1.M00419_MEIS1_01	Smad1.M00420_MEIS1AHOXA9_01	Smad1.M00421_MEIS1BHOXA9_02	Smad1.M00422_FOXJ2_01	Smad1.M00423_FOXJ2_02	Smad1.M00446_SPZ1_01	Smad1.M00448_ZIC1_01	Smad1.M00462_GATA6_01	Smad1.M00482_PITX2_Q2	Smad1.M00483_ATF6_01	Smad1.M00490_BACH2_01	Smad1.M00497_STAT3_02	Smad1.M00512_PPARG_01	Smad1.M00513_ATF3_Q6	Smad1.M00515_PPARG_02	Smad1.M00517_AP1_01	Smad1.M00528_PPARG_03	Smad1.M00531_NERF_Q2	Smad1.M00615_MYCMAX_03	Smad1.M00616_AFP1_Q6	Smad1.M00632_GATA4_Q3	Smad1.M00638_HNF4ALPHA_Q6	Smad1.M00671_TCF4_Q5	Smad1.M00724_HNF3ALPHA_Q6	Smad1.M00746_ELF1_Q6	Smad1.M00762_DR1_Q3	Smad1.M00763_PPAR_DR1_Q2	Smad1.M00764_HNF4_DR1_Q3	Smad1.M00765_COUP_DR1_Q6	Smad1.M00771_ETS_Q4	Smad1.M00774_NFKB_Q6_01	Smad1.M00789_GATA_Q6	Smad1.M00790_HNF1_Q6	Smad1.M00791_HNF3_Q6	Smad1.M00792_SMAD_Q6	Smad1.M00799_MYC_Q2	Smad1.M00801_CREB_Q3	Smad1.M00807_EGR_Q6	Smad1.M00810_SRF_Q4	Smad1.M00922_SRF_Q5_01	Smad1.M00924_AP1_Q2_01	Smad1.M00925_AP1_Q6_01	Smad1.M00926_AP1_Q4_01	Smad1.M00935_NFAT_Q4_01	Smad1.M00941_MEF2_Q6_01	Smad1.M00967_HNF4_Q6	Smad1.M00974_SMAD_Q6_01	Smad1.M00982_KROX_Q6	Smad1.M00983_MAF_Q6_01	Smad1.M01007_SRF_Q5_02	Smad1.M01011_HNF1_Q6_01	Smad1.M01012_HNF3_Q6_01	Smad1.M01016_SOX17_01	Smad1.M01031_HNF4_Q6_01	Smad1.M01032_HNF4_Q6_02	Smad1.M01033_HNF4_Q6_03	Smad1.M01036_COUPTF_Q6	Smad1.M01075_PLZF_02	Smad1.M01145_CMYC_01	Smad1.M01150_DMRT5_01	Smad1.M01154_CMYC_02	Smad1.M01160_KID3_01	Smad1.M00004_CMYB_01	Smad1.M00005_AP4_01	Smad1.M00034_P53_01	Smad1.M00062_IRF1_01	Smad1.M00130_FOXD3_01	Smad1.M00175_AP4_Q5	Smad1.M00176_AP4_Q6	Smad1.M00183_MYB_Q6	Smad1.M00185_NFY_Q6	Smad1.M00189_AP2_Q6	Smad1.M00209_NFY_C	Smad1.M00223_STAT_01	Smad1.M00256_NRSF_01	Smad1.M00272_P53_02	Smad1.M00325_NRSE_B	Smad1.M00341_GABP_B	Smad1.M00418_TGIF_01	Smad1.M00450_ZIC3_01	Smad1.M00470_AP2GAMMA_01	Smad1.M00478_CDC5_01	Smad1.M00494_STAT6_01	Smad1.M00498_STAT4_01	Smad1.M00500_STAT6_02	Smad1.M00511_ERR1_Q2	Smad1.M00650_MTF1_Q4	Smad1.M00652_NRF1_Q6	Smad1.M00655_PEA3_Q6	Smad1.M00747_IRF1_Q6	Smad1.M00750_HMGIY_Q6	Smad1.M00761_P53_DECAMER_Q2	Smad1.M00772_IRF_Q6	Smad1.M00773_MYB_Q3	Smad1.M00775_NFY_Q6_01	Smad1.M00777_STAT_Q6	Smad1.M00795_OCT_Q6	Smad1.M00800_AP2_Q3	Smad1.M00805_LEF1_Q2	Smad1.M00809_FOX_Q2	Smad1.M00913_MYB_Q5_01	Smad1.M00915_AP2_Q6_01	Smad1.M00927_AP4_Q6_01	Smad1.M00932_SP1_Q4_01	Smad1.M00933_SP1_Q2_01	Smad1.M00963_T3R_Q6	Smad1.M00965_DR4_Q2	Smad1.M00971_ETS_Q6	Smad1.M00972_IRF_Q6_01	Smad1.M00978_LEF1TCF1_Q4	Smad1.M00981_CREBATF_Q6	Smad1.M00987_FOXP1_01	Smad1.M00999_AIRE_01	Smad1.M01000_AIRE_02	Smad1.M01010_HMGIY_Q3	Smad1.M01014_SOX_Q6	Smad1.M01028_NRSF_Q4	Smad1.M01034_EBOX_Q6_01	Smad1.M01037_GLI_Q2	Smad1.M01066_BLIMP1_Q6	Smad1.M01111_RBPJK_Q4	Smad1.M01112_RBPJK_01	Smad1.M01117_OTX_Q1	Smad1.M01122_ZNF219_01	Smad1.M01123_NANOG_01	Smad1.M01124_OCT4_02	Smad1.M01125_OCT4_01	Smad1.M01142_LRH1_Q5	Smad1.M01146_DMRT1_01	Smad1.N00001_Sox2	Smad1.N00002_Nanog	Smad1.N00003_Otx2	Smad1.N00004_Rbpj	Smad1.N00006_Nr5a2	Smad1.N00007_SoxOctComp	Smad1.N00009_Klf4	Smad1.N00010_Tcfcp2l1	Smad1.N00012_Dax1	Smad1.N00014_Rex1	Smad1.M00008_SP1_01	Smad1.M00055_NMYC_01	Smad1.M00059_YY1_01	Smad1.M00069_YY1_02	Smad1.M00196_SP1_Q6	Smad1.M00466_HIF1_Q5	Smad1.M00480_LUN1_01	Smad1.M00514_ATF4_Q2	Smad1.M00647_LXR_Q3	Smad1.M00691_ATF1_Q6	Smad1.M00707_TFIIA_Q6	Smad1.M00733_SMAD4_Q6	Smad1.M00776_SREBP_Q3	Smad1.M00793_YY1_Q6	Smad1.M00797_HIF1_Q3	Smad1.M00931_SP1_Q6_01	Smad1.M00976_AHRHIF_Q6	Smad1.M01035_YY1_Q6_02	Smad1.M01168_SREBP_Q6	Smad1.M01177_SREBP2_Q6	Smad1.N00005_Sall4	Smad1.N00017_hB_Sall4	STAT3.M00006_MEF2_01	STAT3.M00011_EVI1_06	STAT3.M00026_RSRFC4_01	STAT3.M00041_CREBP1CJUN_01	STAT3.M00052_NFKAPPAB65_01	STAT3.M00054_NFKAPPAB_01	STAT3.M00063_IRF2_01	STAT3.M00078_EVI1_01	STAT3.M00079_EVI1_02	STAT3.M00080_EVI1_03	STAT3.M00081_EVI1_04	STAT3.M00082_EVI1_05	STAT3.M00118_MYCMAX_01	STAT3.M00123_MYCMAX_02	STAT3.M00134_HNF4_01	STAT3.M00152_SRF_01	STAT3.M00155_ARP1_01	STAT3.M00158_COUP_01	STAT3.M00172_AP1FJ_Q2	STAT3.M00186_SRF_Q6	STAT3.M00215_SRF_C	STAT3.M00222_HAND1E47_01	STAT3.M00225_STAT3_01	STAT3.M00231_MEF2_02	STAT3.M00232_MEF2_03	STAT3.M00233_MEF2_04	STAT3.M00243_EGR1_01	STAT3.M00251_XBP1_01	STAT3.M00257_RREB1_01	STAT3.M00292_FREAC4_01	STAT3.M00302_NFAT_Q6	STAT3.M00322_MYCMAX_B	STAT3.M00396_EN1_01	STAT3.M00403_AMEF2_Q6	STAT3.M00405_MMEF2_Q6	STAT3.M00406_HMEF2_Q6	STAT3.M00407_RSRFC4_Q2	STAT3.M00412_AREB6_01	STAT3.M00413_AREB6_02	STAT3.M00414_AREB6_03	STAT3.M00415_AREB6_04	STAT3.M00419_MEIS1_01	STAT3.M00420_MEIS1AHOXA9_01	STAT3.M00421_MEIS1BHOXA9_02	STAT3.M00422_FOXJ2_01	STAT3.M00423_FOXJ2_02	STAT3.M00446_SPZ1_01	STAT3.M00448_ZIC1_01	STAT3.M00462_GATA6_01	STAT3.M00482_PITX2_Q2	STAT3.M00483_ATF6_01	STAT3.M00490_BACH2_01	STAT3.M00497_STAT3_02	STAT3.M00512_PPARG_01	STAT3.M00513_ATF3_Q6	STAT3.M00515_PPARG_02	STAT3.M00517_AP1_01	STAT3.M00528_PPARG_03	STAT3.M00531_NERF_Q2	STAT3.M00615_MYCMAX_03	STAT3.M00616_AFP1_Q6	STAT3.M00632_GATA4_Q3	STAT3.M00638_HNF4ALPHA_Q6	STAT3.M00671_TCF4_Q5	STAT3.M00724_HNF3ALPHA_Q6	STAT3.M00746_ELF1_Q6	STAT3.M00762_DR1_Q3	STAT3.M00763_PPAR_DR1_Q2	STAT3.M00764_HNF4_DR1_Q3	STAT3.M00765_COUP_DR1_Q6	STAT3.M00771_ETS_Q4	STAT3.M00774_NFKB_Q6_01	STAT3.M00789_GATA_Q6	STAT3.M00790_HNF1_Q6	STAT3.M00791_HNF3_Q6	STAT3.M00792_SMAD_Q6	STAT3.M00799_MYC_Q2	STAT3.M00801_CREB_Q3	STAT3.M00807_EGR_Q6	STAT3.M00810_SRF_Q4	STAT3.M00922_SRF_Q5_01	STAT3.M00924_AP1_Q2_01	STAT3.M00925_AP1_Q6_01	STAT3.M00926_AP1_Q4_01	STAT3.M00935_NFAT_Q4_01	STAT3.M00941_MEF2_Q6_01	STAT3.M00967_HNF4_Q6	STAT3.M00974_SMAD_Q6_01	STAT3.M00982_KROX_Q6	STAT3.M00983_MAF_Q6_01	STAT3.M01007_SRF_Q5_02	STAT3.M01011_HNF1_Q6_01	STAT3.M01012_HNF3_Q6_01	STAT3.M01016_SOX17_01	STAT3.M01031_HNF4_Q6_01	STAT3.M01032_HNF4_Q6_02	STAT3.M01033_HNF4_Q6_03	STAT3.M01036_COUPTF_Q6	STAT3.M01075_PLZF_02	STAT3.M01145_CMYC_01	STAT3.M01150_DMRT5_01	STAT3.M01154_CMYC_02	STAT3.M01160_KID3_01	STAT3.M00004_CMYB_01	STAT3.M00005_AP4_01	STAT3.M00034_P53_01	STAT3.M00062_IRF1_01	STAT3.M00130_FOXD3_01	STAT3.M00175_AP4_Q5	STAT3.M00176_AP4_Q6	STAT3.M00183_MYB_Q6	STAT3.M00185_NFY_Q6	STAT3.M00189_AP2_Q6	STAT3.M00209_NFY_C	STAT3.M00223_STAT_01	STAT3.M00256_NRSF_01	STAT3.M00272_P53_02	STAT3.M00325_NRSE_B	STAT3.M00341_GABP_B	STAT3.M00418_TGIF_01	STAT3.M00450_ZIC3_01	STAT3.M00470_AP2GAMMA_01	STAT3.M00478_CDC5_01	STAT3.M00494_STAT6_01	STAT3.M00498_STAT4_01	STAT3.M00500_STAT6_02	STAT3.M00511_ERR1_Q2	STAT3.M00650_MTF1_Q4	STAT3.M00652_NRF1_Q6	STAT3.M00655_PEA3_Q6	STAT3.M00747_IRF1_Q6	STAT3.M00750_HMGIY_Q6	STAT3.M00761_P53_DECAMER_Q2	STAT3.M00772_IRF_Q6	STAT3.M00773_MYB_Q3	STAT3.M00775_NFY_Q6_01	STAT3.M00777_STAT_Q6	STAT3.M00795_OCT_Q6	STAT3.M00800_AP2_Q3	STAT3.M00805_LEF1_Q2	STAT3.M00809_FOX_Q2	STAT3.M00913_MYB_Q5_01	STAT3.M00915_AP2_Q6_01	STAT3.M00927_AP4_Q6_01	STAT3.M00932_SP1_Q4_01	STAT3.M00933_SP1_Q2_01	STAT3.M00963_T3R_Q6	STAT3.M00965_DR4_Q2	STAT3.M00971_ETS_Q6	STAT3.M00972_IRF_Q6_01	STAT3.M00978_LEF1TCF1_Q4	STAT3.M00981_CREBATF_Q6	STAT3.M00987_FOXP1_01	STAT3.M00999_AIRE_01	STAT3.M01000_AIRE_02	STAT3.M01010_HMGIY_Q3	STAT3.M01014_SOX_Q6	STAT3.M01028_NRSF_Q4	STAT3.M01034_EBOX_Q6_01	STAT3.M01037_GLI_Q2	STAT3.M01066_BLIMP1_Q6	STAT3.M01111_RBPJK_Q4	STAT3.M01112_RBPJK_01	STAT3.M01117_OTX_Q1	STAT3.M01122_ZNF219_01	STAT3.M01123_NANOG_01	STAT3.M01124_OCT4_02	STAT3.M01125_OCT4_01	STAT3.M01142_LRH1_Q5	STAT3.M01146_DMRT1_01	STAT3.N00001_Sox2	STAT3.N00002_Nanog	STAT3.N00003_Otx2	STAT3.N00004_Rbpj	STAT3.N00006_Nr5a2	STAT3.N00007_SoxOctComp	STAT3.N00009_Klf4	STAT3.N00010_Tcfcp2l1	STAT3.N00012_Dax1	STAT3.N00014_Rex1	STAT3.M00008_SP1_01	STAT3.M00055_NMYC_01	STAT3.M00059_YY1_01	STAT3.M00069_YY1_02	STAT3.M00196_SP1_Q6	STAT3.M00466_HIF1_Q5	STAT3.M00480_LUN1_01	STAT3.M00514_ATF4_Q2	STAT3.M00647_LXR_Q3	STAT3.M00691_ATF1_Q6	STAT3.M00707_TFIIA_Q6	STAT3.M00733_SMAD4_Q6	STAT3.M00776_SREBP_Q3	STAT3.M00793_YY1_Q6	STAT3.M00797_HIF1_Q3	STAT3.M00931_SP1_Q6_01	STAT3.M00976_AHRHIF_Q6	STAT3.M01035_YY1_Q6_02	STAT3.M01168_SREBP_Q6	STAT3.M01177_SREBP2_Q6	STAT3.N00005_Sall4	STAT3.N00017_hB_Sall4	Tcfcp2l1.M00006_MEF2_01	Tcfcp2l1.M00011_EVI1_06	Tcfcp2l1.M00026_RSRFC4_01	Tcfcp2l1.M00041_CREBP1CJUN_01	Tcfcp2l1.M00052_NFKAPPAB65_01	Tcfcp2l1.M00054_NFKAPPAB_01	Tcfcp2l1.M00063_IRF2_01	Tcfcp2l1.M00078_EVI1_01	Tcfcp2l1.M00079_EVI1_02	Tcfcp2l1.M00080_EVI1_03	Tcfcp2l1.M00081_EVI1_04	Tcfcp2l1.M00082_EVI1_05	Tcfcp2l1.M00118_MYCMAX_01	Tcfcp2l1.M00123_MYCMAX_02	Tcfcp2l1.M00134_HNF4_01	Tcfcp2l1.M00152_SRF_01	Tcfcp2l1.M00155_ARP1_01	Tcfcp2l1.M00158_COUP_01	Tcfcp2l1.M00172_AP1FJ_Q2	Tcfcp2l1.M00186_SRF_Q6	Tcfcp2l1.M00215_SRF_C	Tcfcp2l1.M00222_HAND1E47_01	Tcfcp2l1.M00225_STAT3_01	Tcfcp2l1.M00231_MEF2_02	Tcfcp2l1.M00232_MEF2_03	Tcfcp2l1.M00233_MEF2_04	Tcfcp2l1.M00243_EGR1_01	Tcfcp2l1.M00251_XBP1_01	Tcfcp2l1.M00257_RREB1_01	Tcfcp2l1.M00292_FREAC4_01	Tcfcp2l1.M00302_NFAT_Q6	Tcfcp2l1.M00322_MYCMAX_B	Tcfcp2l1.M00396_EN1_01	Tcfcp2l1.M00403_AMEF2_Q6	Tcfcp2l1.M00405_MMEF2_Q6	Tcfcp2l1.M00406_HMEF2_Q6	Tcfcp2l1.M00407_RSRFC4_Q2	Tcfcp2l1.M00412_AREB6_01	Tcfcp2l1.M00413_AREB6_02	Tcfcp2l1.M00414_AREB6_03	Tcfcp2l1.M00415_AREB6_04	Tcfcp2l1.M00419_MEIS1_01	Tcfcp2l1.M00420_MEIS1AHOXA9_01	Tcfcp2l1.M00421_MEIS1BHOXA9_02	Tcfcp2l1.M00422_FOXJ2_01	Tcfcp2l1.M00423_FOXJ2_02	Tcfcp2l1.M00446_SPZ1_01	Tcfcp2l1.M00448_ZIC1_01	Tcfcp2l1.M00462_GATA6_01	Tcfcp2l1.M00482_PITX2_Q2	Tcfcp2l1.M00483_ATF6_01	Tcfcp2l1.M00490_BACH2_01	Tcfcp2l1.M00497_STAT3_02	Tcfcp2l1.M00512_PPARG_01	Tcfcp2l1.M00513_ATF3_Q6	Tcfcp2l1.M00515_PPARG_02	Tcfcp2l1.M00517_AP1_01	Tcfcp2l1.M00528_PPARG_03	Tcfcp2l1.M00531_NERF_Q2	Tcfcp2l1.M00615_MYCMAX_03	Tcfcp2l1.M00616_AFP1_Q6	Tcfcp2l1.M00632_GATA4_Q3	Tcfcp2l1.M00638_HNF4ALPHA_Q6	Tcfcp2l1.M00671_TCF4_Q5	Tcfcp2l1.M00724_HNF3ALPHA_Q6	Tcfcp2l1.M00746_ELF1_Q6	Tcfcp2l1.M00762_DR1_Q3	Tcfcp2l1.M00763_PPAR_DR1_Q2	Tcfcp2l1.M00764_HNF4_DR1_Q3	Tcfcp2l1.M00765_COUP_DR1_Q6	Tcfcp2l1.M00771_ETS_Q4	Tcfcp2l1.M00774_NFKB_Q6_01	Tcfcp2l1.M00789_GATA_Q6	Tcfcp2l1.M00790_HNF1_Q6	Tcfcp2l1.M00791_HNF3_Q6	Tcfcp2l1.M00792_SMAD_Q6	Tcfcp2l1.M00799_MYC_Q2	Tcfcp2l1.M00801_CREB_Q3	Tcfcp2l1.M00807_EGR_Q6	Tcfcp2l1.M00810_SRF_Q4	Tcfcp2l1.M00922_SRF_Q5_01	Tcfcp2l1.M00924_AP1_Q2_01	Tcfcp2l1.M00925_AP1_Q6_01	Tcfcp2l1.M00926_AP1_Q4_01	Tcfcp2l1.M00935_NFAT_Q4_01	Tcfcp2l1.M00941_MEF2_Q6_01	Tcfcp2l1.M00967_HNF4_Q6	Tcfcp2l1.M00974_SMAD_Q6_01	Tcfcp2l1.M00982_KROX_Q6	Tcfcp2l1.M00983_MAF_Q6_01	Tcfcp2l1.M01007_SRF_Q5_02	Tcfcp2l1.M01011_HNF1_Q6_01	Tcfcp2l1.M01012_HNF3_Q6_01	Tcfcp2l1.M01016_SOX17_01	Tcfcp2l1.M01031_HNF4_Q6_01	Tcfcp2l1.M01032_HNF4_Q6_02	Tcfcp2l1.M01033_HNF4_Q6_03	Tcfcp2l1.M01036_COUPTF_Q6	Tcfcp2l1.M01075_PLZF_02	Tcfcp2l1.M01145_CMYC_01	Tcfcp2l1.M01150_DMRT5_01	Tcfcp2l1.M01154_CMYC_02	Tcfcp2l1.M01160_KID3_01	Tcfcp2l1.M00004_CMYB_01	Tcfcp2l1.M00005_AP4_01	Tcfcp2l1.M00034_P53_01	Tcfcp2l1.M00062_IRF1_01	Tcfcp2l1.M00130_FOXD3_01	Tcfcp2l1.M00175_AP4_Q5	Tcfcp2l1.M00176_AP4_Q6	Tcfcp2l1.M00183_MYB_Q6	Tcfcp2l1.M00185_NFY_Q6	Tcfcp2l1.M00189_AP2_Q6	Tcfcp2l1.M00209_NFY_C	Tcfcp2l1.M00223_STAT_01	Tcfcp2l1.M00256_NRSF_01	Tcfcp2l1.M00272_P53_02	Tcfcp2l1.M00325_NRSE_B	Tcfcp2l1.M00341_GABP_B	Tcfcp2l1.M00418_TGIF_01	Tcfcp2l1.M00450_ZIC3_01	Tcfcp2l1.M00470_AP2GAMMA_01	Tcfcp2l1.M00478_CDC5_01	Tcfcp2l1.M00494_STAT6_01	Tcfcp2l1.M00498_STAT4_01	Tcfcp2l1.M00500_STAT6_02	Tcfcp2l1.M00511_ERR1_Q2	Tcfcp2l1.M00650_MTF1_Q4	Tcfcp2l1.M00652_NRF1_Q6	Tcfcp2l1.M00655_PEA3_Q6	Tcfcp2l1.M00747_IRF1_Q6	Tcfcp2l1.M00750_HMGIY_Q6	Tcfcp2l1.M00761_P53_DECAMER_Q2	Tcfcp2l1.M00772_IRF_Q6	Tcfcp2l1.M00773_MYB_Q3	Tcfcp2l1.M00775_NFY_Q6_01	Tcfcp2l1.M00777_STAT_Q6	Tcfcp2l1.M00795_OCT_Q6	Tcfcp2l1.M00800_AP2_Q3	Tcfcp2l1.M00805_LEF1_Q2	Tcfcp2l1.M00809_FOX_Q2	Tcfcp2l1.M00913_MYB_Q5_01	Tcfcp2l1.M00915_AP2_Q6_01	Tcfcp2l1.M00927_AP4_Q6_01	Tcfcp2l1.M00932_SP1_Q4_01	Tcfcp2l1.M00933_SP1_Q2_01	Tcfcp2l1.M00963_T3R_Q6	Tcfcp2l1.M00965_DR4_Q2	Tcfcp2l1.M00971_ETS_Q6	Tcfcp2l1.M00972_IRF_Q6_01	Tcfcp2l1.M00978_LEF1TCF1_Q4	Tcfcp2l1.M00981_CREBATF_Q6	Tcfcp2l1.M00987_FOXP1_01	Tcfcp2l1.M00999_AIRE_01	Tcfcp2l1.M01000_AIRE_02	Tcfcp2l1.M01010_HMGIY_Q3	Tcfcp2l1.M01014_SOX_Q6	Tcfcp2l1.M01028_NRSF_Q4	Tcfcp2l1.M01034_EBOX_Q6_01	Tcfcp2l1.M01037_GLI_Q2	Tcfcp2l1.M01066_BLIMP1_Q6	Tcfcp2l1.M01111_RBPJK_Q4	Tcfcp2l1.M01112_RBPJK_01	Tcfcp2l1.M01117_OTX_Q1	Tcfcp2l1.M01122_ZNF219_01	Tcfcp2l1.M01123_NANOG_01	Tcfcp2l1.M01124_OCT4_02	Tcfcp2l1.M01125_OCT4_01	Tcfcp2l1.M01142_LRH1_Q5	Tcfcp2l1.M01146_DMRT1_01	Tcfcp2l1.N00001_Sox2	Tcfcp2l1.N00002_Nanog	Tcfcp2l1.N00003_Otx2	Tcfcp2l1.N00004_Rbpj	Tcfcp2l1.N00006_Nr5a2	Tcfcp2l1.N00007_SoxOctComp	Tcfcp2l1.N00009_Klf4	Tcfcp2l1.N00010_Tcfcp2l1	Tcfcp2l1.N00012_Dax1	Tcfcp2l1.N00014_Rex1	Tcfcp2l1.M00008_SP1_01	Tcfcp2l1.M00055_NMYC_01	Tcfcp2l1.M00059_YY1_01	Tcfcp2l1.M00069_YY1_02	Tcfcp2l1.M00196_SP1_Q6	Tcfcp2l1.M00466_HIF1_Q5	Tcfcp2l1.M00480_LUN1_01	Tcfcp2l1.M00514_ATF4_Q2	Tcfcp2l1.M00647_LXR_Q3	Tcfcp2l1.M00691_ATF1_Q6	Tcfcp2l1.M00707_TFIIA_Q6	Tcfcp2l1.M00733_SMAD4_Q6	Tcfcp2l1.M00776_SREBP_Q3	Tcfcp2l1.M00793_YY1_Q6	Tcfcp2l1.M00797_HIF1_Q3	Tcfcp2l1.M00931_SP1_Q6_01	Tcfcp2l1.M00976_AHRHIF_Q6	Tcfcp2l1.M01035_YY1_Q6_02	Tcfcp2l1.M01168_SREBP_Q6	Tcfcp2l1.M01177_SREBP2_Q6	Tcfcp2l1.N00005_Sall4	Tcfcp2l1.N00017_hB_Sall4	Esrrb.M00006_MEF2_01	Esrrb.M00011_EVI1_06	Esrrb.M00026_RSRFC4_01	Esrrb.M00041_CREBP1CJUN_01	Esrrb.M00052_NFKAPPAB65_01	Esrrb.M00054_NFKAPPAB_01	Esrrb.M00063_IRF2_01	Esrrb.M00078_EVI1_01	Esrrb.M00079_EVI1_02	Esrrb.M00080_EVI1_03	Esrrb.M00081_EVI1_04	Esrrb.M00082_EVI1_05	Esrrb.M00118_MYCMAX_01	Esrrb.M00123_MYCMAX_02	Esrrb.M00134_HNF4_01	Esrrb.M00152_SRF_01	Esrrb.M00155_ARP1_01	Esrrb.M00158_COUP_01	Esrrb.M00172_AP1FJ_Q2	Esrrb.M00186_SRF_Q6	Esrrb.M00215_SRF_C	Esrrb.M00222_HAND1E47_01	Esrrb.M00225_STAT3_01	Esrrb.M00231_MEF2_02	Esrrb.M00232_MEF2_03	Esrrb.M00233_MEF2_04	Esrrb.M00243_EGR1_01	Esrrb.M00251_XBP1_01	Esrrb.M00257_RREB1_01	Esrrb.M00292_FREAC4_01	Esrrb.M00302_NFAT_Q6	Esrrb.M00322_MYCMAX_B	Esrrb.M00396_EN1_01	Esrrb.M00403_AMEF2_Q6	Esrrb.M00405_MMEF2_Q6	Esrrb.M00406_HMEF2_Q6	Esrrb.M00407_RSRFC4_Q2	Esrrb.M00412_AREB6_01	Esrrb.M00413_AREB6_02	Esrrb.M00414_AREB6_03	Esrrb.M00415_AREB6_04	Esrrb.M00419_MEIS1_01	Esrrb.M00420_MEIS1AHOXA9_01	Esrrb.M00421_MEIS1BHOXA9_02	Esrrb.M00422_FOXJ2_01	Esrrb.M00423_FOXJ2_02	Esrrb.M00446_SPZ1_01	Esrrb.M00448_ZIC1_01	Esrrb.M00462_GATA6_01	Esrrb.M00482_PITX2_Q2	Esrrb.M00483_ATF6_01	Esrrb.M00490_BACH2_01	Esrrb.M00497_STAT3_02	Esrrb.M00512_PPARG_01	Esrrb.M00513_ATF3_Q6	Esrrb.M00515_PPARG_02	Esrrb.M00517_AP1_01	Esrrb.M00528_PPARG_03	Esrrb.M00531_NERF_Q2	Esrrb.M00615_MYCMAX_03	Esrrb.M00616_AFP1_Q6	Esrrb.M00632_GATA4_Q3	Esrrb.M00638_HNF4ALPHA_Q6	Esrrb.M00671_TCF4_Q5	Esrrb.M00724_HNF3ALPHA_Q6	Esrrb.M00746_ELF1_Q6	Esrrb.M00762_DR1_Q3	Esrrb.M00763_PPAR_DR1_Q2	Esrrb.M00764_HNF4_DR1_Q3	Esrrb.M00765_COUP_DR1_Q6	Esrrb.M00771_ETS_Q4	Esrrb.M00774_NFKB_Q6_01	Esrrb.M00789_GATA_Q6	Esrrb.M00790_HNF1_Q6	Esrrb.M00791_HNF3_Q6	Esrrb.M00792_SMAD_Q6	Esrrb.M00799_MYC_Q2	Esrrb.M00801_CREB_Q3	Esrrb.M00807_EGR_Q6	Esrrb.M00810_SRF_Q4	Esrrb.M00922_SRF_Q5_01	Esrrb.M00924_AP1_Q2_01	Esrrb.M00925_AP1_Q6_01	Esrrb.M00926_AP1_Q4_01	Esrrb.M00935_NFAT_Q4_01	Esrrb.M00941_MEF2_Q6_01	Esrrb.M00967_HNF4_Q6	Esrrb.M00974_SMAD_Q6_01	Esrrb.M00982_KROX_Q6	Esrrb.M00983_MAF_Q6_01	Esrrb.M01007_SRF_Q5_02	Esrrb.M01011_HNF1_Q6_01	Esrrb.M01012_HNF3_Q6_01	Esrrb.M01016_SOX17_01	Esrrb.M01031_HNF4_Q6_01	Esrrb.M01032_HNF4_Q6_02	Esrrb.M01033_HNF4_Q6_03	Esrrb.M01036_COUPTF_Q6	Esrrb.M01075_PLZF_02	Esrrb.M01145_CMYC_01	Esrrb.M01150_DMRT5_01	Esrrb.M01154_CMYC_02	Esrrb.M01160_KID3_01	Esrrb.M00004_CMYB_01	Esrrb.M00005_AP4_01	Esrrb.M00034_P53_01	Esrrb.M00062_IRF1_01	Esrrb.M00130_FOXD3_01	Esrrb.M00175_AP4_Q5	Esrrb.M00176_AP4_Q6	Esrrb.M00183_MYB_Q6	Esrrb.M00185_NFY_Q6	Esrrb.M00189_AP2_Q6	Esrrb.M00209_NFY_C	Esrrb.M00223_STAT_01	Esrrb.M00256_NRSF_01	Esrrb.M00272_P53_02	Esrrb.M00325_NRSE_B	Esrrb.M00341_GABP_B	Esrrb.M00418_TGIF_01	Esrrb.M00450_ZIC3_01	Esrrb.M00470_AP2GAMMA_01	Esrrb.M00478_CDC5_01	Esrrb.M00494_STAT6_01	Esrrb.M00498_STAT4_01	Esrrb.M00500_STAT6_02	Esrrb.M00511_ERR1_Q2	Esrrb.M00650_MTF1_Q4	Esrrb.M00652_NRF1_Q6	Esrrb.M00655_PEA3_Q6	Esrrb.M00747_IRF1_Q6	Esrrb.M00750_HMGIY_Q6	Esrrb.M00761_P53_DECAMER_Q2	Esrrb.M00772_IRF_Q6	Esrrb.M00773_MYB_Q3	Esrrb.M00775_NFY_Q6_01	Esrrb.M00777_STAT_Q6	Esrrb.M00795_OCT_Q6	Esrrb.M00800_AP2_Q3	Esrrb.M00805_LEF1_Q2	Esrrb.M00809_FOX_Q2	Esrrb.M00913_MYB_Q5_01	Esrrb.M00915_AP2_Q6_01	Esrrb.M00927_AP4_Q6_01	Esrrb.M00932_SP1_Q4_01	Esrrb.M00933_SP1_Q2_01	Esrrb.M00963_T3R_Q6	Esrrb.M00965_DR4_Q2	Esrrb.M00971_ETS_Q6	Esrrb.M00972_IRF_Q6_01	Esrrb.M00978_LEF1TCF1_Q4	Esrrb.M00981_CREBATF_Q6	Esrrb.M00987_FOXP1_01	Esrrb.M00999_AIRE_01	Esrrb.M01000_AIRE_02	Esrrb.M01010_HMGIY_Q3	Esrrb.M01014_SOX_Q6	Esrrb.M01028_NRSF_Q4	Esrrb.M01034_EBOX_Q6_01	Esrrb.M01037_GLI_Q2	Esrrb.M01066_BLIMP1_Q6	Esrrb.M01111_RBPJK_Q4	Esrrb.M01112_RBPJK_01	Esrrb.M01117_OTX_Q1	Esrrb.M01122_ZNF219_01	Esrrb.M01123_NANOG_01	Esrrb.M01124_OCT4_02	Esrrb.M01125_OCT4_01	Esrrb.M01142_LRH1_Q5	Esrrb.M01146_DMRT1_01	Esrrb.N00001_Sox2	Esrrb.N00002_Nanog	Esrrb.N00003_Otx2	Esrrb.N00004_Rbpj	Esrrb.N00006_Nr5a2	Esrrb.N00007_SoxOctComp	Esrrb.N00009_Klf4	Esrrb.N00010_Tcfcp2l1	Esrrb.N00012_Dax1	Esrrb.N00014_Rex1	Esrrb.M00008_SP1_01	Esrrb.M00055_NMYC_01	Esrrb.M00059_YY1_01	Esrrb.M00069_YY1_02	Esrrb.M00196_SP1_Q6	Esrrb.M00466_HIF1_Q5	Esrrb.M00480_LUN1_01	Esrrb.M00514_ATF4_Q2	Esrrb.M00647_LXR_Q3	Esrrb.M00691_ATF1_Q6	Esrrb.M00707_TFIIA_Q6	Esrrb.M00733_SMAD4_Q6	Esrrb.M00776_SREBP_Q3	Esrrb.M00793_YY1_Q6	Esrrb.M00797_HIF1_Q3	Esrrb.M00931_SP1_Q6_01	Esrrb.M00976_AHRHIF_Q6	Esrrb.M01035_YY1_Q6_02	Esrrb.M01168_SREBP_Q6	Esrrb.M01177_SREBP2_Q6	Esrrb.N00005_Sall4	Esrrb.N00017_hB_Sall4	Oct4.Sox2.M00006_MEF2_01	Oct4.Sox2.M00011_EVI1_06	Oct4.Sox2.M00026_RSRFC4_01	Oct4.Sox2.M00041_CREBP1CJUN_01	Oct4.Sox2.M00052_NFKAPPAB65_01	Oct4.Sox2.M00054_NFKAPPAB_01	Oct4.Sox2.M00063_IRF2_01	Oct4.Sox2.M00078_EVI1_01	Oct4.Sox2.M00079_EVI1_02	Oct4.Sox2.M00080_EVI1_03	Oct4.Sox2.M00081_EVI1_04	Oct4.Sox2.M00082_EVI1_05	Oct4.Sox2.M00118_MYCMAX_01	Oct4.Sox2.M00123_MYCMAX_02	Oct4.Sox2.M00134_HNF4_01	Oct4.Sox2.M00152_SRF_01	Oct4.Sox2.M00155_ARP1_01	Oct4.Sox2.M00158_COUP_01	Oct4.Sox2.M00172_AP1FJ_Q2	Oct4.Sox2.M00186_SRF_Q6	Oct4.Sox2.M00215_SRF_C	Oct4.Sox2.M00222_HAND1E47_01	Oct4.Sox2.M00225_STAT3_01	Oct4.Sox2.M00231_MEF2_02	Oct4.Sox2.M00232_MEF2_03	Oct4.Sox2.M00233_MEF2_04	Oct4.Sox2.M00243_EGR1_01	Oct4.Sox2.M00251_XBP1_01	Oct4.Sox2.M00257_RREB1_01	Oct4.Sox2.M00292_FREAC4_01	Oct4.Sox2.M00302_NFAT_Q6	Oct4.Sox2.M00322_MYCMAX_B	Oct4.Sox2.M00396_EN1_01	Oct4.Sox2.M00403_AMEF2_Q6	Oct4.Sox2.M00405_MMEF2_Q6	Oct4.Sox2.M00406_HMEF2_Q6	Oct4.Sox2.M00407_RSRFC4_Q2	Oct4.Sox2.M00412_AREB6_01	Oct4.Sox2.M00413_AREB6_02	Oct4.Sox2.M00414_AREB6_03	Oct4.Sox2.M00415_AREB6_04	Oct4.Sox2.M00419_MEIS1_01	Oct4.Sox2.M00420_MEIS1AHOXA9_01	Oct4.Sox2.M00421_MEIS1BHOXA9_02	Oct4.Sox2.M00422_FOXJ2_01	Oct4.Sox2.M00423_FOXJ2_02	Oct4.Sox2.M00446_SPZ1_01	Oct4.Sox2.M00448_ZIC1_01	Oct4.Sox2.M00462_GATA6_01	Oct4.Sox2.M00482_PITX2_Q2	Oct4.Sox2.M00483_ATF6_01	Oct4.Sox2.M00490_BACH2_01	Oct4.Sox2.M00497_STAT3_02	Oct4.Sox2.M00512_PPARG_01	Oct4.Sox2.M00513_ATF3_Q6	Oct4.Sox2.M00515_PPARG_02	Oct4.Sox2.M00517_AP1_01	Oct4.Sox2.M00528_PPARG_03	Oct4.Sox2.M00531_NERF_Q2	Oct4.Sox2.M00615_MYCMAX_03	Oct4.Sox2.M00616_AFP1_Q6	Oct4.Sox2.M00632_GATA4_Q3	Oct4.Sox2.M00638_HNF4ALPHA_Q6	Oct4.Sox2.M00671_TCF4_Q5	Oct4.Sox2.M00724_HNF3ALPHA_Q6	Oct4.Sox2.M00746_ELF1_Q6	Oct4.Sox2.M00762_DR1_Q3	Oct4.Sox2.M00763_PPAR_DR1_Q2	Oct4.Sox2.M00764_HNF4_DR1_Q3	Oct4.Sox2.M00765_COUP_DR1_Q6	Oct4.Sox2.M00771_ETS_Q4	Oct4.Sox2.M00774_NFKB_Q6_01	Oct4.Sox2.M00789_GATA_Q6	Oct4.Sox2.M00790_HNF1_Q6	Oct4.Sox2.M00791_HNF3_Q6	Oct4.Sox2.M00792_SMAD_Q6	Oct4.Sox2.M00799_MYC_Q2	Oct4.Sox2.M00801_CREB_Q3	Oct4.Sox2.M00807_EGR_Q6	Oct4.Sox2.M00810_SRF_Q4	Oct4.Sox2.M00922_SRF_Q5_01	Oct4.Sox2.M00924_AP1_Q2_01	Oct4.Sox2.M00925_AP1_Q6_01	Oct4.Sox2.M00926_AP1_Q4_01	Oct4.Sox2.M00935_NFAT_Q4_01	Oct4.Sox2.M00941_MEF2_Q6_01	Oct4.Sox2.M00967_HNF4_Q6	Oct4.Sox2.M00974_SMAD_Q6_01	Oct4.Sox2.M00982_KROX_Q6	Oct4.Sox2.M00983_MAF_Q6_01	Oct4.Sox2.M01007_SRF_Q5_02	Oct4.Sox2.M01011_HNF1_Q6_01	Oct4.Sox2.M01012_HNF3_Q6_01	Oct4.Sox2.M01016_SOX17_01	Oct4.Sox2.M01031_HNF4_Q6_01	Oct4.Sox2.M01032_HNF4_Q6_02	Oct4.Sox2.M01033_HNF4_Q6_03	Oct4.Sox2.M01036_COUPTF_Q6	Oct4.Sox2.M01075_PLZF_02	Oct4.Sox2.M01145_CMYC_01	Oct4.Sox2.M01150_DMRT5_01	Oct4.Sox2.M01154_CMYC_02	Oct4.Sox2.M01160_KID3_01	Oct4.Sox2.M00004_CMYB_01	Oct4.Sox2.M00005_AP4_01	Oct4.Sox2.M00034_P53_01	Oct4.Sox2.M00062_IRF1_01	Oct4.Sox2.M00130_FOXD3_01	Oct4.Sox2.M00175_AP4_Q5	Oct4.Sox2.M00176_AP4_Q6	Oct4.Sox2.M00183_MYB_Q6	Oct4.Sox2.M00185_NFY_Q6	Oct4.Sox2.M00189_AP2_Q6	Oct4.Sox2.M00209_NFY_C	Oct4.Sox2.M00223_STAT_01	Oct4.Sox2.M00256_NRSF_01	Oct4.Sox2.M00272_P53_02	Oct4.Sox2.M00325_NRSE_B	Oct4.Sox2.M00341_GABP_B	Oct4.Sox2.M00418_TGIF_01	Oct4.Sox2.M00450_ZIC3_01	Oct4.Sox2.M00470_AP2GAMMA_01	Oct4.Sox2.M00478_CDC5_01	Oct4.Sox2.M00494_STAT6_01	Oct4.Sox2.M00498_STAT4_01	Oct4.Sox2.M00500_STAT6_02	Oct4.Sox2.M00511_ERR1_Q2	Oct4.Sox2.M00650_MTF1_Q4	Oct4.Sox2.M00652_NRF1_Q6	Oct4.Sox2.M00655_PEA3_Q6	Oct4.Sox2.M00747_IRF1_Q6	Oct4.Sox2.M00750_HMGIY_Q6	Oct4.Sox2.M00761_P53_DECAMER_Q2	Oct4.Sox2.M00772_IRF_Q6	Oct4.Sox2.M00773_MYB_Q3	Oct4.Sox2.M00775_NFY_Q6_01	Oct4.Sox2.M00777_STAT_Q6	Oct4.Sox2.M00795_OCT_Q6	Oct4.Sox2.M00800_AP2_Q3	Oct4.Sox2.M00805_LEF1_Q2	Oct4.Sox2.M00809_FOX_Q2	Oct4.Sox2.M00913_MYB_Q5_01	Oct4.Sox2.M00915_AP2_Q6_01	Oct4.Sox2.M00927_AP4_Q6_01	Oct4.Sox2.M00932_SP1_Q4_01	Oct4.Sox2.M00933_SP1_Q2_01	Oct4.Sox2.M00963_T3R_Q6	Oct4.Sox2.M00965_DR4_Q2	Oct4.Sox2.M00971_ETS_Q6	Oct4.Sox2.M00972_IRF_Q6_01	Oct4.Sox2.M00978_LEF1TCF1_Q4	Oct4.Sox2.M00981_CREBATF_Q6	Oct4.Sox2.M00987_FOXP1_01	Oct4.Sox2.M00999_AIRE_01	Oct4.Sox2.M01000_AIRE_02	Oct4.Sox2.M01010_HMGIY_Q3	Oct4.Sox2.M01014_SOX_Q6	Oct4.Sox2.M01028_NRSF_Q4	Oct4.Sox2.M01034_EBOX_Q6_01	Oct4.Sox2.M01037_GLI_Q2	Oct4.Sox2.M01066_BLIMP1_Q6	Oct4.Sox2.M01111_RBPJK_Q4	Oct4.Sox2.M01112_RBPJK_01	Oct4.Sox2.M01117_OTX_Q1	Oct4.Sox2.M01122_ZNF219_01	Oct4.Sox2.M01123_NANOG_01	Oct4.Sox2.M01124_OCT4_02	Oct4.Sox2.M01125_OCT4_01	Oct4.Sox2.M01142_LRH1_Q5	Oct4.Sox2.M01146_DMRT1_01	Oct4.Sox2.N00001_Sox2	Oct4.Sox2.N00002_Nanog	Oct4.Sox2.N00003_Otx2	Oct4.Sox2.N00004_Rbpj	Oct4.Sox2.N00006_Nr5a2	Oct4.Sox2.N00007_SoxOctComp	Oct4.Sox2.N00009_Klf4	Oct4.Sox2.N00010_Tcfcp2l1	Oct4.Sox2.N00012_Dax1	Oct4.Sox2.N00014_Rex1	Oct4.Sox2.M00008_SP1_01	Oct4.Sox2.M00055_NMYC_01	Oct4.Sox2.M00059_YY1_01	Oct4.Sox2.M00069_YY1_02	Oct4.Sox2.M00196_SP1_Q6	Oct4.Sox2.M00466_HIF1_Q5	Oct4.Sox2.M00480_LUN1_01	Oct4.Sox2.M00514_ATF4_Q2	Oct4.Sox2.M00647_LXR_Q3	Oct4.Sox2.M00691_ATF1_Q6	Oct4.Sox2.M00707_TFIIA_Q6	Oct4.Sox2.M00733_SMAD4_Q6	Oct4.Sox2.M00776_SREBP_Q3	Oct4.Sox2.M00793_YY1_Q6	Oct4.Sox2.M00797_HIF1_Q3	Oct4.Sox2.M00931_SP1_Q6_01	Oct4.Sox2.M00976_AHRHIF_Q6	Oct4.Sox2.M01035_YY1_Q6_02	Oct4.Sox2.M01168_SREBP_Q6	Oct4.Sox2.M01177_SREBP2_Q6	Oct4.Sox2.N00005_Sall4	Oct4.Sox2.N00017_hB_Sall4	Nanog.Oct4.M00006_MEF2_01	Nanog.Oct4.M00011_EVI1_06	Nanog.Oct4.M00026_RSRFC4_01	Nanog.Oct4.M00041_CREBP1CJUN_01	Nanog.Oct4.M00052_NFKAPPAB65_01	Nanog.Oct4.M00054_NFKAPPAB_01	Nanog.Oct4.M00063_IRF2_01	Nanog.Oct4.M00078_EVI1_01	Nanog.Oct4.M00079_EVI1_02	Nanog.Oct4.M00080_EVI1_03	Nanog.Oct4.M00081_EVI1_04	Nanog.Oct4.M00082_EVI1_05	Nanog.Oct4.M00118_MYCMAX_01	Nanog.Oct4.M00123_MYCMAX_02	Nanog.Oct4.M00134_HNF4_01	Nanog.Oct4.M00152_SRF_01	Nanog.Oct4.M00155_ARP1_01	Nanog.Oct4.M00158_COUP_01	Nanog.Oct4.M00172_AP1FJ_Q2	Nanog.Oct4.M00186_SRF_Q6	Nanog.Oct4.M00215_SRF_C	Nanog.Oct4.M00222_HAND1E47_01	Nanog.Oct4.M00225_STAT3_01	Nanog.Oct4.M00231_MEF2_02	Nanog.Oct4.M00232_MEF2_03	Nanog.Oct4.M00233_MEF2_04	Nanog.Oct4.M00243_EGR1_01	Nanog.Oct4.M00251_XBP1_01	Nanog.Oct4.M00257_RREB1_01	Nanog.Oct4.M00292_FREAC4_01	Nanog.Oct4.M00302_NFAT_Q6	Nanog.Oct4.M00322_MYCMAX_B	Nanog.Oct4.M00396_EN1_01	Nanog.Oct4.M00403_AMEF2_Q6	Nanog.Oct4.M00405_MMEF2_Q6	Nanog.Oct4.M00406_HMEF2_Q6	Nanog.Oct4.M00407_RSRFC4_Q2	Nanog.Oct4.M00412_AREB6_01	Nanog.Oct4.M00413_AREB6_02	Nanog.Oct4.M00414_AREB6_03	Nanog.Oct4.M00415_AREB6_04	Nanog.Oct4.M00419_MEIS1_01	Nanog.Oct4.M00420_MEIS1AHOXA9_01	Nanog.Oct4.M00421_MEIS1BHOXA9_02	Nanog.Oct4.M00422_FOXJ2_01	Nanog.Oct4.M00423_FOXJ2_02	Nanog.Oct4.M00446_SPZ1_01	Nanog.Oct4.M00448_ZIC1_01	Nanog.Oct4.M00462_GATA6_01	Nanog.Oct4.M00482_PITX2_Q2	Nanog.Oct4.M00483_ATF6_01	Nanog.Oct4.M00490_BACH2_01	Nanog.Oct4.M00497_STAT3_02	Nanog.Oct4.M00512_PPARG_01	Nanog.Oct4.M00513_ATF3_Q6	Nanog.Oct4.M00515_PPARG_02	Nanog.Oct4.M00517_AP1_01	Nanog.Oct4.M00528_PPARG_03	Nanog.Oct4.M00531_NERF_Q2	Nanog.Oct4.M00615_MYCMAX_03	Nanog.Oct4.M00616_AFP1_Q6	Nanog.Oct4.M00632_GATA4_Q3	Nanog.Oct4.M00638_HNF4ALPHA_Q6	Nanog.Oct4.M00671_TCF4_Q5	Nanog.Oct4.M00724_HNF3ALPHA_Q6	Nanog.Oct4.M00746_ELF1_Q6	Nanog.Oct4.M00762_DR1_Q3	Nanog.Oct4.M00763_PPAR_DR1_Q2	Nanog.Oct4.M00764_HNF4_DR1_Q3	Nanog.Oct4.M00765_COUP_DR1_Q6	Nanog.Oct4.M00771_ETS_Q4	Nanog.Oct4.M00774_NFKB_Q6_01	Nanog.Oct4.M00789_GATA_Q6	Nanog.Oct4.M00790_HNF1_Q6	Nanog.Oct4.M00791_HNF3_Q6	Nanog.Oct4.M00792_SMAD_Q6	Nanog.Oct4.M00799_MYC_Q2	Nanog.Oct4.M00801_CREB_Q3	Nanog.Oct4.M00807_EGR_Q6	Nanog.Oct4.M00810_SRF_Q4	Nanog.Oct4.M00922_SRF_Q5_01	Nanog.Oct4.M00924_AP1_Q2_01	Nanog.Oct4.M00925_AP1_Q6_01	Nanog.Oct4.M00926_AP1_Q4_01	Nanog.Oct4.M00935_NFAT_Q4_01	Nanog.Oct4.M00941_MEF2_Q6_01	Nanog.Oct4.M00967_HNF4_Q6	Nanog.Oct4.M00974_SMAD_Q6_01	Nanog.Oct4.M00982_KROX_Q6	Nanog.Oct4.M00983_MAF_Q6_01	Nanog.Oct4.M01007_SRF_Q5_02	Nanog.Oct4.M01011_HNF1_Q6_01	Nanog.Oct4.M01012_HNF3_Q6_01	Nanog.Oct4.M01016_SOX17_01	Nanog.Oct4.M01031_HNF4_Q6_01	Nanog.Oct4.M01032_HNF4_Q6_02	Nanog.Oct4.M01033_HNF4_Q6_03	Nanog.Oct4.M01036_COUPTF_Q6	Nanog.Oct4.M01075_PLZF_02	Nanog.Oct4.M01145_CMYC_01	Nanog.Oct4.M01150_DMRT5_01	Nanog.Oct4.M01154_CMYC_02	Nanog.Oct4.M01160_KID3_01	Nanog.Oct4.M00004_CMYB_01	Nanog.Oct4.M00005_AP4_01	Nanog.Oct4.M00034_P53_01	Nanog.Oct4.M00062_IRF1_01	Nanog.Oct4.M00130_FOXD3_01	Nanog.Oct4.M00175_AP4_Q5	Nanog.Oct4.M00176_AP4_Q6	Nanog.Oct4.M00183_MYB_Q6	Nanog.Oct4.M00185_NFY_Q6	Nanog.Oct4.M00189_AP2_Q6	Nanog.Oct4.M00209_NFY_C	Nanog.Oct4.M00223_STAT_01	Nanog.Oct4.M00256_NRSF_01	Nanog.Oct4.M00272_P53_02	Nanog.Oct4.M00325_NRSE_B	Nanog.Oct4.M00341_GABP_B	Nanog.Oct4.M00418_TGIF_01	Nanog.Oct4.M00450_ZIC3_01	Nanog.Oct4.M00470_AP2GAMMA_01	Nanog.Oct4.M00478_CDC5_01	Nanog.Oct4.M00494_STAT6_01	Nanog.Oct4.M00498_STAT4_01	Nanog.Oct4.M00500_STAT6_02	Nanog.Oct4.M00511_ERR1_Q2	Nanog.Oct4.M00650_MTF1_Q4	Nanog.Oct4.M00652_NRF1_Q6	Nanog.Oct4.M00655_PEA3_Q6	Nanog.Oct4.M00747_IRF1_Q6	Nanog.Oct4.M00750_HMGIY_Q6	Nanog.Oct4.M00761_P53_DECAMER_Q2	Nanog.Oct4.M00772_IRF_Q6	Nanog.Oct4.M00773_MYB_Q3	Nanog.Oct4.M00775_NFY_Q6_01	Nanog.Oct4.M00777_STAT_Q6	Nanog.Oct4.M00795_OCT_Q6	Nanog.Oct4.M00800_AP2_Q3	Nanog.Oct4.M00805_LEF1_Q2	Nanog.Oct4.M00809_FOX_Q2	Nanog.Oct4.M00913_MYB_Q5_01	Nanog.Oct4.M00915_AP2_Q6_01	Nanog.Oct4.M00927_AP4_Q6_01	Nanog.Oct4.M00932_SP1_Q4_01	Nanog.Oct4.M00933_SP1_Q2_01	Nanog.Oct4.M00963_T3R_Q6	Nanog.Oct4.M00965_DR4_Q2	Nanog.Oct4.M00971_ETS_Q6	Nanog.Oct4.M00972_IRF_Q6_01	Nanog.Oct4.M00978_LEF1TCF1_Q4	Nanog.Oct4.M00981_CREBATF_Q6	Nanog.Oct4.M00987_FOXP1_01	Nanog.Oct4.M00999_AIRE_01	Nanog.Oct4.M01000_AIRE_02	Nanog.Oct4.M01010_HMGIY_Q3	Nanog.Oct4.M01014_SOX_Q6	Nanog.Oct4.M01028_NRSF_Q4	Nanog.Oct4.M01034_EBOX_Q6_01	Nanog.Oct4.M01037_GLI_Q2	Nanog.Oct4.M01066_BLIMP1_Q6	Nanog.Oct4.M01111_RBPJK_Q4	Nanog.Oct4.M01112_RBPJK_01	Nanog.Oct4.M01117_OTX_Q1	Nanog.Oct4.M01122_ZNF219_01	Nanog.Oct4.M01123_NANOG_01	Nanog.Oct4.M01124_OCT4_02	Nanog.Oct4.M01125_OCT4_01	Nanog.Oct4.M01142_LRH1_Q5	Nanog.Oct4.M01146_DMRT1_01	Nanog.Oct4.N00001_Sox2	Nanog.Oct4.N00002_Nanog	Nanog.Oct4.N00003_Otx2	Nanog.Oct4.N00004_Rbpj	Nanog.Oct4.N00006_Nr5a2	Nanog.Oct4.N00007_SoxOctComp	Nanog.Oct4.N00009_Klf4	Nanog.Oct4.N00010_Tcfcp2l1	Nanog.Oct4.N00012_Dax1	Nanog.Oct4.N00014_Rex1	Nanog.Oct4.M00008_SP1_01	Nanog.Oct4.M00055_NMYC_01	Nanog.Oct4.M00059_YY1_01	Nanog.Oct4.M00069_YY1_02	Nanog.Oct4.M00196_SP1_Q6	Nanog.Oct4.M00466_HIF1_Q5	Nanog.Oct4.M00480_LUN1_01	Nanog.Oct4.M00514_ATF4_Q2	Nanog.Oct4.M00647_LXR_Q3	Nanog.Oct4.M00691_ATF1_Q6	Nanog.Oct4.M00707_TFIIA_Q6	Nanog.Oct4.M00733_SMAD4_Q6	Nanog.Oct4.M00776_SREBP_Q3	Nanog.Oct4.M00793_YY1_Q6	Nanog.Oct4.M00797_HIF1_Q3	Nanog.Oct4.M00931_SP1_Q6_01	Nanog.Oct4.M00976_AHRHIF_Q6	Nanog.Oct4.M01035_YY1_Q6_02	Nanog.Oct4.M01168_SREBP_Q6	Nanog.Oct4.M01177_SREBP2_Q6	Nanog.Oct4.N00005_Sall4	Nanog.Oct4.N00017_hB_Sall4	Oct4.Smad1.M00006_MEF2_01	Oct4.Smad1.M00011_EVI1_06	Oct4.Smad1.M00026_RSRFC4_01	Oct4.Smad1.M00041_CREBP1CJUN_01	Oct4.Smad1.M00052_NFKAPPAB65_01	Oct4.Smad1.M00054_NFKAPPAB_01	Oct4.Smad1.M00063_IRF2_01	Oct4.Smad1.M00078_EVI1_01	Oct4.Smad1.M00079_EVI1_02	Oct4.Smad1.M00080_EVI1_03	Oct4.Smad1.M00081_EVI1_04	Oct4.Smad1.M00082_EVI1_05	Oct4.Smad1.M00118_MYCMAX_01	Oct4.Smad1.M00123_MYCMAX_02	Oct4.Smad1.M00134_HNF4_01	Oct4.Smad1.M00152_SRF_01	Oct4.Smad1.M00155_ARP1_01	Oct4.Smad1.M00158_COUP_01	Oct4.Smad1.M00172_AP1FJ_Q2	Oct4.Smad1.M00186_SRF_Q6	Oct4.Smad1.M00215_SRF_C	Oct4.Smad1.M00222_HAND1E47_01	Oct4.Smad1.M00225_STAT3_01	Oct4.Smad1.M00231_MEF2_02	Oct4.Smad1.M00232_MEF2_03	Oct4.Smad1.M00233_MEF2_04	Oct4.Smad1.M00243_EGR1_01	Oct4.Smad1.M00251_XBP1_01	Oct4.Smad1.M00257_RREB1_01	Oct4.Smad1.M00292_FREAC4_01	Oct4.Smad1.M00302_NFAT_Q6	Oct4.Smad1.M00322_MYCMAX_B	Oct4.Smad1.M00396_EN1_01	Oct4.Smad1.M00403_AMEF2_Q6	Oct4.Smad1.M00405_MMEF2_Q6	Oct4.Smad1.M00406_HMEF2_Q6	Oct4.Smad1.M00407_RSRFC4_Q2	Oct4.Smad1.M00412_AREB6_01	Oct4.Smad1.M00413_AREB6_02	Oct4.Smad1.M00414_AREB6_03	Oct4.Smad1.M00415_AREB6_04	Oct4.Smad1.M00419_MEIS1_01	Oct4.Smad1.M00420_MEIS1AHOXA9_01	Oct4.Smad1.M00421_MEIS1BHOXA9_02	Oct4.Smad1.M00422_FOXJ2_01	Oct4.Smad1.M00423_FOXJ2_02	Oct4.Smad1.M00446_SPZ1_01	Oct4.Smad1.M00448_ZIC1_01	Oct4.Smad1.M00462_GATA6_01	Oct4.Smad1.M00482_PITX2_Q2	Oct4.Smad1.M00483_ATF6_01	Oct4.Smad1.M00490_BACH2_01	Oct4.Smad1.M00497_STAT3_02	Oct4.Smad1.M00512_PPARG_01	Oct4.Smad1.M00513_ATF3_Q6	Oct4.Smad1.M00515_PPARG_02	Oct4.Smad1.M00517_AP1_01	Oct4.Smad1.M00528_PPARG_03	Oct4.Smad1.M00531_NERF_Q2	Oct4.Smad1.M00615_MYCMAX_03	Oct4.Smad1.M00616_AFP1_Q6	Oct4.Smad1.M00632_GATA4_Q3	Oct4.Smad1.M00638_HNF4ALPHA_Q6	Oct4.Smad1.M00671_TCF4_Q5	Oct4.Smad1.M00724_HNF3ALPHA_Q6	Oct4.Smad1.M00746_ELF1_Q6	Oct4.Smad1.M00762_DR1_Q3	Oct4.Smad1.M00763_PPAR_DR1_Q2	Oct4.Smad1.M00764_HNF4_DR1_Q3	Oct4.Smad1.M00765_COUP_DR1_Q6	Oct4.Smad1.M00771_ETS_Q4	Oct4.Smad1.M00774_NFKB_Q6_01	Oct4.Smad1.M00789_GATA_Q6	Oct4.Smad1.M00790_HNF1_Q6	Oct4.Smad1.M00791_HNF3_Q6	Oct4.Smad1.M00792_SMAD_Q6	Oct4.Smad1.M00799_MYC_Q2	Oct4.Smad1.M00801_CREB_Q3	Oct4.Smad1.M00807_EGR_Q6	Oct4.Smad1.M00810_SRF_Q4	Oct4.Smad1.M00922_SRF_Q5_01	Oct4.Smad1.M00924_AP1_Q2_01	Oct4.Smad1.M00925_AP1_Q6_01	Oct4.Smad1.M00926_AP1_Q4_01	Oct4.Smad1.M00935_NFAT_Q4_01	Oct4.Smad1.M00941_MEF2_Q6_01	Oct4.Smad1.M00967_HNF4_Q6	Oct4.Smad1.M00974_SMAD_Q6_01	Oct4.Smad1.M00982_KROX_Q6	Oct4.Smad1.M00983_MAF_Q6_01	Oct4.Smad1.M01007_SRF_Q5_02	Oct4.Smad1.M01011_HNF1_Q6_01	Oct4.Smad1.M01012_HNF3_Q6_01	Oct4.Smad1.M01016_SOX17_01	Oct4.Smad1.M01031_HNF4_Q6_01	Oct4.Smad1.M01032_HNF4_Q6_02	Oct4.Smad1.M01033_HNF4_Q6_03	Oct4.Smad1.M01036_COUPTF_Q6	Oct4.Smad1.M01075_PLZF_02	Oct4.Smad1.M01145_CMYC_01	Oct4.Smad1.M01150_DMRT5_01	Oct4.Smad1.M01154_CMYC_02	Oct4.Smad1.M01160_KID3_01	Oct4.Smad1.M00004_CMYB_01	Oct4.Smad1.M00005_AP4_01	Oct4.Smad1.M00034_P53_01	Oct4.Smad1.M00062_IRF1_01	Oct4.Smad1.M00130_FOXD3_01	Oct4.Smad1.M00175_AP4_Q5	Oct4.Smad1.M00176_AP4_Q6	Oct4.Smad1.M00183_MYB_Q6	Oct4.Smad1.M00185_NFY_Q6	Oct4.Smad1.M00189_AP2_Q6	Oct4.Smad1.M00209_NFY_C	Oct4.Smad1.M00223_STAT_01	Oct4.Smad1.M00256_NRSF_01	Oct4.Smad1.M00272_P53_02	Oct4.Smad1.M00325_NRSE_B	Oct4.Smad1.M00341_GABP_B	Oct4.Smad1.M00418_TGIF_01	Oct4.Smad1.M00450_ZIC3_01	Oct4.Smad1.M00470_AP2GAMMA_01	Oct4.Smad1.M00478_CDC5_01	Oct4.Smad1.M00494_STAT6_01	Oct4.Smad1.M00498_STAT4_01	Oct4.Smad1.M00500_STAT6_02	Oct4.Smad1.M00511_ERR1_Q2	Oct4.Smad1.M00650_MTF1_Q4	Oct4.Smad1.M00652_NRF1_Q6	Oct4.Smad1.M00655_PEA3_Q6	Oct4.Smad1.M00747_IRF1_Q6	Oct4.Smad1.M00750_HMGIY_Q6	Oct4.Smad1.M00761_P53_DECAMER_Q2	Oct4.Smad1.M00772_IRF_Q6	Oct4.Smad1.M00773_MYB_Q3	Oct4.Smad1.M00775_NFY_Q6_01	Oct4.Smad1.M00777_STAT_Q6	Oct4.Smad1.M00795_OCT_Q6	Oct4.Smad1.M00800_AP2_Q3	Oct4.Smad1.M00805_LEF1_Q2	Oct4.Smad1.M00809_FOX_Q2	Oct4.Smad1.M00913_MYB_Q5_01	Oct4.Smad1.M00915_AP2_Q6_01	Oct4.Smad1.M00927_AP4_Q6_01	Oct4.Smad1.M00932_SP1_Q4_01	Oct4.Smad1.M00933_SP1_Q2_01	Oct4.Smad1.M00963_T3R_Q6	Oct4.Smad1.M00965_DR4_Q2	Oct4.Smad1.M00971_ETS_Q6	Oct4.Smad1.M00972_IRF_Q6_01	Oct4.Smad1.M00978_LEF1TCF1_Q4	Oct4.Smad1.M00981_CREBATF_Q6	Oct4.Smad1.M00987_FOXP1_01	Oct4.Smad1.M00999_AIRE_01	Oct4.Smad1.M01000_AIRE_02	Oct4.Smad1.M01010_HMGIY_Q3	Oct4.Smad1.M01014_SOX_Q6	Oct4.Smad1.M01028_NRSF_Q4	Oct4.Smad1.M01034_EBOX_Q6_01	Oct4.Smad1.M01037_GLI_Q2	Oct4.Smad1.M01066_BLIMP1_Q6	Oct4.Smad1.M01111_RBPJK_Q4	Oct4.Smad1.M01112_RBPJK_01	Oct4.Smad1.M01117_OTX_Q1	Oct4.Smad1.M01122_ZNF219_01	Oct4.Smad1.M01123_NANOG_01	Oct4.Smad1.M01124_OCT4_02	Oct4.Smad1.M01125_OCT4_01	Oct4.Smad1.M01142_LRH1_Q5	Oct4.Smad1.M01146_DMRT1_01	Oct4.Smad1.N00001_Sox2	Oct4.Smad1.N00002_Nanog	Oct4.Smad1.N00003_Otx2	Oct4.Smad1.N00004_Rbpj	Oct4.Smad1.N00006_Nr5a2	Oct4.Smad1.N00007_SoxOctComp	Oct4.Smad1.N00009_Klf4	Oct4.Smad1.N00010_Tcfcp2l1	Oct4.Smad1.N00012_Dax1	Oct4.Smad1.N00014_Rex1	Oct4.Smad1.M00008_SP1_01	Oct4.Smad1.M00055_NMYC_01	Oct4.Smad1.M00059_YY1_01	Oct4.Smad1.M00069_YY1_02	Oct4.Smad1.M00196_SP1_Q6	Oct4.Smad1.M00466_HIF1_Q5	Oct4.Smad1.M00480_LUN1_01	Oct4.Smad1.M00514_ATF4_Q2	Oct4.Smad1.M00647_LXR_Q3	Oct4.Smad1.M00691_ATF1_Q6	Oct4.Smad1.M00707_TFIIA_Q6	Oct4.Smad1.M00733_SMAD4_Q6	Oct4.Smad1.M00776_SREBP_Q3	Oct4.Smad1.M00793_YY1_Q6	Oct4.Smad1.M00797_HIF1_Q3	Oct4.Smad1.M00931_SP1_Q6_01	Oct4.Smad1.M00976_AHRHIF_Q6	Oct4.Smad1.M01035_YY1_Q6_02	Oct4.Smad1.M01168_SREBP_Q6	Oct4.Smad1.M01177_SREBP2_Q6	Oct4.Smad1.N00005_Sall4	Oct4.Smad1.N00017_hB_Sall4	Oct4.STAT3.M00006_MEF2_01	Oct4.STAT3.M00011_EVI1_06	Oct4.STAT3.M00026_RSRFC4_01	Oct4.STAT3.M00041_CREBP1CJUN_01	Oct4.STAT3.M00052_NFKAPPAB65_01	Oct4.STAT3.M00054_NFKAPPAB_01	Oct4.STAT3.M00063_IRF2_01	Oct4.STAT3.M00078_EVI1_01	Oct4.STAT3.M00079_EVI1_02	Oct4.STAT3.M00080_EVI1_03	Oct4.STAT3.M00081_EVI1_04	Oct4.STAT3.M00082_EVI1_05	Oct4.STAT3.M00118_MYCMAX_01	Oct4.STAT3.M00123_MYCMAX_02	Oct4.STAT3.M00134_HNF4_01	Oct4.STAT3.M00152_SRF_01	Oct4.STAT3.M00155_ARP1_01	Oct4.STAT3.M00158_COUP_01	Oct4.STAT3.M00172_AP1FJ_Q2	Oct4.STAT3.M00186_SRF_Q6	Oct4.STAT3.M00215_SRF_C	Oct4.STAT3.M00222_HAND1E47_01	Oct4.STAT3.M00225_STAT3_01	Oct4.STAT3.M00231_MEF2_02	Oct4.STAT3.M00232_MEF2_03	Oct4.STAT3.M00233_MEF2_04	Oct4.STAT3.M00243_EGR1_01	Oct4.STAT3.M00251_XBP1_01	Oct4.STAT3.M00257_RREB1_01	Oct4.STAT3.M00292_FREAC4_01	Oct4.STAT3.M00302_NFAT_Q6	Oct4.STAT3.M00322_MYCMAX_B	Oct4.STAT3.M00396_EN1_01	Oct4.STAT3.M00403_AMEF2_Q6	Oct4.STAT3.M00405_MMEF2_Q6	Oct4.STAT3.M00406_HMEF2_Q6	Oct4.STAT3.M00407_RSRFC4_Q2	Oct4.STAT3.M00412_AREB6_01	Oct4.STAT3.M00413_AREB6_02	Oct4.STAT3.M00414_AREB6_03	Oct4.STAT3.M00415_AREB6_04	Oct4.STAT3.M00419_MEIS1_01	Oct4.STAT3.M00420_MEIS1AHOXA9_01	Oct4.STAT3.M00421_MEIS1BHOXA9_02	Oct4.STAT3.M00422_FOXJ2_01	Oct4.STAT3.M00423_FOXJ2_02	Oct4.STAT3.M00446_SPZ1_01	Oct4.STAT3.M00448_ZIC1_01	Oct4.STAT3.M00462_GATA6_01	Oct4.STAT3.M00482_PITX2_Q2	Oct4.STAT3.M00483_ATF6_01	Oct4.STAT3.M00490_BACH2_01	Oct4.STAT3.M00497_STAT3_02	Oct4.STAT3.M00512_PPARG_01	Oct4.STAT3.M00513_ATF3_Q6	Oct4.STAT3.M00515_PPARG_02	Oct4.STAT3.M00517_AP1_01	Oct4.STAT3.M00528_PPARG_03	Oct4.STAT3.M00531_NERF_Q2	Oct4.STAT3.M00615_MYCMAX_03	Oct4.STAT3.M00616_AFP1_Q6	Oct4.STAT3.M00632_GATA4_Q3	Oct4.STAT3.M00638_HNF4ALPHA_Q6	Oct4.STAT3.M00671_TCF4_Q5	Oct4.STAT3.M00724_HNF3ALPHA_Q6	Oct4.STAT3.M00746_ELF1_Q6	Oct4.STAT3.M00762_DR1_Q3	Oct4.STAT3.M00763_PPAR_DR1_Q2	Oct4.STAT3.M00764_HNF4_DR1_Q3	Oct4.STAT3.M00765_COUP_DR1_Q6	Oct4.STAT3.M00771_ETS_Q4	Oct4.STAT3.M00774_NFKB_Q6_01	Oct4.STAT3.M00789_GATA_Q6	Oct4.STAT3.M00790_HNF1_Q6	Oct4.STAT3.M00791_HNF3_Q6	Oct4.STAT3.M00792_SMAD_Q6	Oct4.STAT3.M00799_MYC_Q2	Oct4.STAT3.M00801_CREB_Q3	Oct4.STAT3.M00807_EGR_Q6	Oct4.STAT3.M00810_SRF_Q4	Oct4.STAT3.M00922_SRF_Q5_01	Oct4.STAT3.M00924_AP1_Q2_01	Oct4.STAT3.M00925_AP1_Q6_01	Oct4.STAT3.M00926_AP1_Q4_01	Oct4.STAT3.M00935_NFAT_Q4_01	Oct4.STAT3.M00941_MEF2_Q6_01	Oct4.STAT3.M00967_HNF4_Q6	Oct4.STAT3.M00974_SMAD_Q6_01	Oct4.STAT3.M00982_KROX_Q6	Oct4.STAT3.M00983_MAF_Q6_01	Oct4.STAT3.M01007_SRF_Q5_02	Oct4.STAT3.M01011_HNF1_Q6_01	Oct4.STAT3.M01012_HNF3_Q6_01	Oct4.STAT3.M01016_SOX17_01	Oct4.STAT3.M01031_HNF4_Q6_01	Oct4.STAT3.M01032_HNF4_Q6_02	Oct4.STAT3.M01033_HNF4_Q6_03	Oct4.STAT3.M01036_COUPTF_Q6	Oct4.STAT3.M01075_PLZF_02	Oct4.STAT3.M01145_CMYC_01	Oct4.STAT3.M01150_DMRT5_01	Oct4.STAT3.M01154_CMYC_02	Oct4.STAT3.M01160_KID3_01	Oct4.STAT3.M00004_CMYB_01	Oct4.STAT3.M00005_AP4_01	Oct4.STAT3.M00034_P53_01	Oct4.STAT3.M00062_IRF1_01	Oct4.STAT3.M00130_FOXD3_01	Oct4.STAT3.M00175_AP4_Q5	Oct4.STAT3.M00176_AP4_Q6	Oct4.STAT3.M00183_MYB_Q6	Oct4.STAT3.M00185_NFY_Q6	Oct4.STAT3.M00189_AP2_Q6	Oct4.STAT3.M00209_NFY_C	Oct4.STAT3.M00223_STAT_01	Oct4.STAT3.M00256_NRSF_01	Oct4.STAT3.M00272_P53_02	Oct4.STAT3.M00325_NRSE_B	Oct4.STAT3.M00341_GABP_B	Oct4.STAT3.M00418_TGIF_01	Oct4.STAT3.M00450_ZIC3_01	Oct4.STAT3.M00470_AP2GAMMA_01	Oct4.STAT3.M00478_CDC5_01	Oct4.STAT3.M00494_STAT6_01	Oct4.STAT3.M00498_STAT4_01	Oct4.STAT3.M00500_STAT6_02	Oct4.STAT3.M00511_ERR1_Q2	Oct4.STAT3.M00650_MTF1_Q4	Oct4.STAT3.M00652_NRF1_Q6	Oct4.STAT3.M00655_PEA3_Q6	Oct4.STAT3.M00747_IRF1_Q6	Oct4.STAT3.M00750_HMGIY_Q6	Oct4.STAT3.M00761_P53_DECAMER_Q2	Oct4.STAT3.M00772_IRF_Q6	Oct4.STAT3.M00773_MYB_Q3	Oct4.STAT3.M00775_NFY_Q6_01	Oct4.STAT3.M00777_STAT_Q6	Oct4.STAT3.M00795_OCT_Q6	Oct4.STAT3.M00800_AP2_Q3	Oct4.STAT3.M00805_LEF1_Q2	Oct4.STAT3.M00809_FOX_Q2	Oct4.STAT3.M00913_MYB_Q5_01	Oct4.STAT3.M00915_AP2_Q6_01	Oct4.STAT3.M00927_AP4_Q6_01	Oct4.STAT3.M00932_SP1_Q4_01	Oct4.STAT3.M00933_SP1_Q2_01	Oct4.STAT3.M00963_T3R_Q6	Oct4.STAT3.M00965_DR4_Q2	Oct4.STAT3.M00971_ETS_Q6	Oct4.STAT3.M00972_IRF_Q6_01	Oct4.STAT3.M00978_LEF1TCF1_Q4	Oct4.STAT3.M00981_CREBATF_Q6	Oct4.STAT3.M00987_FOXP1_01	Oct4.STAT3.M00999_AIRE_01	Oct4.STAT3.M01000_AIRE_02	Oct4.STAT3.M01010_HMGIY_Q3	Oct4.STAT3.M01014_SOX_Q6	Oct4.STAT3.M01028_NRSF_Q4	Oct4.STAT3.M01034_EBOX_Q6_01	Oct4.STAT3.M01037_GLI_Q2	Oct4.STAT3.M01066_BLIMP1_Q6	Oct4.STAT3.M01111_RBPJK_Q4	Oct4.STAT3.M01112_RBPJK_01	Oct4.STAT3.M01117_OTX_Q1	Oct4.STAT3.M01122_ZNF219_01	Oct4.STAT3.M01123_NANOG_01	Oct4.STAT3.M01124_OCT4_02	Oct4.STAT3.M01125_OCT4_01	Oct4.STAT3.M01142_LRH1_Q5	Oct4.STAT3.M01146_DMRT1_01	Oct4.STAT3.N00001_Sox2	Oct4.STAT3.N00002_Nanog	Oct4.STAT3.N00003_Otx2	Oct4.STAT3.N00004_Rbpj	Oct4.STAT3.N00006_Nr5a2	Oct4.STAT3.N00007_SoxOctComp	Oct4.STAT3.N00009_Klf4	Oct4.STAT3.N00010_Tcfcp2l1	Oct4.STAT3.N00012_Dax1	Oct4.STAT3.N00014_Rex1	Oct4.STAT3.M00008_SP1_01	Oct4.STAT3.M00055_NMYC_01	Oct4.STAT3.M00059_YY1_01	Oct4.STAT3.M00069_YY1_02	Oct4.STAT3.M00196_SP1_Q6	Oct4.STAT3.M00466_HIF1_Q5	Oct4.STAT3.M00480_LUN1_01	Oct4.STAT3.M00514_ATF4_Q2	Oct4.STAT3.M00647_LXR_Q3	Oct4.STAT3.M00691_ATF1_Q6	Oct4.STAT3.M00707_TFIIA_Q6	Oct4.STAT3.M00733_SMAD4_Q6	Oct4.STAT3.M00776_SREBP_Q3	Oct4.STAT3.M00793_YY1_Q6	Oct4.STAT3.M00797_HIF1_Q3	Oct4.STAT3.M00931_SP1_Q6_01	Oct4.STAT3.M00976_AHRHIF_Q6	Oct4.STAT3.M01035_YY1_Q6_02	Oct4.STAT3.M01168_SREBP_Q6	Oct4.STAT3.M01177_SREBP2_Q6	Oct4.STAT3.N00005_Sall4	Oct4.STAT3.N00017_hB_Sall4	Oct4.Tcfcp2l1.M00006_MEF2_01	Oct4.Tcfcp2l1.M00011_EVI1_06	Oct4.Tcfcp2l1.M00026_RSRFC4_01	Oct4.Tcfcp2l1.M00041_CREBP1CJUN_01	Oct4.Tcfcp2l1.M00052_NFKAPPAB65_01	Oct4.Tcfcp2l1.M00054_NFKAPPAB_01	Oct4.Tcfcp2l1.M00063_IRF2_01	Oct4.Tcfcp2l1.M00078_EVI1_01	Oct4.Tcfcp2l1.M00079_EVI1_02	Oct4.Tcfcp2l1.M00080_EVI1_03	Oct4.Tcfcp2l1.M00081_EVI1_04	Oct4.Tcfcp2l1.M00082_EVI1_05	Oct4.Tcfcp2l1.M00118_MYCMAX_01	Oct4.Tcfcp2l1.M00123_MYCMAX_02	Oct4.Tcfcp2l1.M00134_HNF4_01	Oct4.Tcfcp2l1.M00152_SRF_01	Oct4.Tcfcp2l1.M00155_ARP1_01	Oct4.Tcfcp2l1.M00158_COUP_01	Oct4.Tcfcp2l1.M00172_AP1FJ_Q2	Oct4.Tcfcp2l1.M00186_SRF_Q6	Oct4.Tcfcp2l1.M00215_SRF_C	Oct4.Tcfcp2l1.M00222_HAND1E47_01	Oct4.Tcfcp2l1.M00225_STAT3_01	Oct4.Tcfcp2l1.M00231_MEF2_02	Oct4.Tcfcp2l1.M00232_MEF2_03	Oct4.Tcfcp2l1.M00233_MEF2_04	Oct4.Tcfcp2l1.M00243_EGR1_01	Oct4.Tcfcp2l1.M00251_XBP1_01	Oct4.Tcfcp2l1.M00257_RREB1_01	Oct4.Tcfcp2l1.M00292_FREAC4_01	Oct4.Tcfcp2l1.M00302_NFAT_Q6	Oct4.Tcfcp2l1.M00322_MYCMAX_B	Oct4.Tcfcp2l1.M00396_EN1_01	Oct4.Tcfcp2l1.M00403_AMEF2_Q6	Oct4.Tcfcp2l1.M00405_MMEF2_Q6	Oct4.Tcfcp2l1.M00406_HMEF2_Q6	Oct4.Tcfcp2l1.M00407_RSRFC4_Q2	Oct4.Tcfcp2l1.M00412_AREB6_01	Oct4.Tcfcp2l1.M00413_AREB6_02	Oct4.Tcfcp2l1.M00414_AREB6_03	Oct4.Tcfcp2l1.M00415_AREB6_04	Oct4.Tcfcp2l1.M00419_MEIS1_01	Oct4.Tcfcp2l1.M00420_MEIS1AHOXA9_01	Oct4.Tcfcp2l1.M00421_MEIS1BHOXA9_02	Oct4.Tcfcp2l1.M00422_FOXJ2_01	Oct4.Tcfcp2l1.M00423_FOXJ2_02	Oct4.Tcfcp2l1.M00446_SPZ1_01	Oct4.Tcfcp2l1.M00448_ZIC1_01	Oct4.Tcfcp2l1.M00462_GATA6_01	Oct4.Tcfcp2l1.M00482_PITX2_Q2	Oct4.Tcfcp2l1.M00483_ATF6_01	Oct4.Tcfcp2l1.M00490_BACH2_01	Oct4.Tcfcp2l1.M00497_STAT3_02	Oct4.Tcfcp2l1.M00512_PPARG_01	Oct4.Tcfcp2l1.M00513_ATF3_Q6	Oct4.Tcfcp2l1.M00515_PPARG_02	Oct4.Tcfcp2l1.M00517_AP1_01	Oct4.Tcfcp2l1.M00528_PPARG_03	Oct4.Tcfcp2l1.M00531_NERF_Q2	Oct4.Tcfcp2l1.M00615_MYCMAX_03	Oct4.Tcfcp2l1.M00616_AFP1_Q6	Oct4.Tcfcp2l1.M00632_GATA4_Q3	Oct4.Tcfcp2l1.M00638_HNF4ALPHA_Q6	Oct4.Tcfcp2l1.M00671_TCF4_Q5	Oct4.Tcfcp2l1.M00724_HNF3ALPHA_Q6	Oct4.Tcfcp2l1.M00746_ELF1_Q6	Oct4.Tcfcp2l1.M00762_DR1_Q3	Oct4.Tcfcp2l1.M00763_PPAR_DR1_Q2	Oct4.Tcfcp2l1.M00764_HNF4_DR1_Q3	Oct4.Tcfcp2l1.M00765_COUP_DR1_Q6	Oct4.Tcfcp2l1.M00771_ETS_Q4	Oct4.Tcfcp2l1.M00774_NFKB_Q6_01	Oct4.Tcfcp2l1.M00789_GATA_Q6	Oct4.Tcfcp2l1.M00790_HNF1_Q6	Oct4.Tcfcp2l1.M00791_HNF3_Q6	Oct4.Tcfcp2l1.M00792_SMAD_Q6	Oct4.Tcfcp2l1.M00799_MYC_Q2	Oct4.Tcfcp2l1.M00801_CREB_Q3	Oct4.Tcfcp2l1.M00807_EGR_Q6	Oct4.Tcfcp2l1.M00810_SRF_Q4	Oct4.Tcfcp2l1.M00922_SRF_Q5_01	Oct4.Tcfcp2l1.M00924_AP1_Q2_01	Oct4.Tcfcp2l1.M00925_AP1_Q6_01	Oct4.Tcfcp2l1.M00926_AP1_Q4_01	Oct4.Tcfcp2l1.M00935_NFAT_Q4_01	Oct4.Tcfcp2l1.M00941_MEF2_Q6_01	Oct4.Tcfcp2l1.M00967_HNF4_Q6	Oct4.Tcfcp2l1.M00974_SMAD_Q6_01	Oct4.Tcfcp2l1.M00982_KROX_Q6	Oct4.Tcfcp2l1.M00983_MAF_Q6_01	Oct4.Tcfcp2l1.M01007_SRF_Q5_02	Oct4.Tcfcp2l1.M01011_HNF1_Q6_01	Oct4.Tcfcp2l1.M01012_HNF3_Q6_01	Oct4.Tcfcp2l1.M01016_SOX17_01	Oct4.Tcfcp2l1.M01031_HNF4_Q6_01	Oct4.Tcfcp2l1.M01032_HNF4_Q6_02	Oct4.Tcfcp2l1.M01033_HNF4_Q6_03	Oct4.Tcfcp2l1.M01036_COUPTF_Q6	Oct4.Tcfcp2l1.M01075_PLZF_02	Oct4.Tcfcp2l1.M01145_CMYC_01	Oct4.Tcfcp2l1.M01150_DMRT5_01	Oct4.Tcfcp2l1.M01154_CMYC_02	Oct4.Tcfcp2l1.M01160_KID3_01	Oct4.Tcfcp2l1.M00004_CMYB_01	Oct4.Tcfcp2l1.M00005_AP4_01	Oct4.Tcfcp2l1.M00034_P53_01	Oct4.Tcfcp2l1.M00062_IRF1_01	Oct4.Tcfcp2l1.M00130_FOXD3_01	Oct4.Tcfcp2l1.M00175_AP4_Q5	Oct4.Tcfcp2l1.M00176_AP4_Q6	Oct4.Tcfcp2l1.M00183_MYB_Q6	Oct4.Tcfcp2l1.M00185_NFY_Q6	Oct4.Tcfcp2l1.M00189_AP2_Q6	Oct4.Tcfcp2l1.M00209_NFY_C	Oct4.Tcfcp2l1.M00223_STAT_01	Oct4.Tcfcp2l1.M00256_NRSF_01	Oct4.Tcfcp2l1.M00272_P53_02	Oct4.Tcfcp2l1.M00325_NRSE_B	Oct4.Tcfcp2l1.M00341_GABP_B	Oct4.Tcfcp2l1.M00418_TGIF_01	Oct4.Tcfcp2l1.M00450_ZIC3_01	Oct4.Tcfcp2l1.M00470_AP2GAMMA_01	Oct4.Tcfcp2l1.M00478_CDC5_01	Oct4.Tcfcp2l1.M00494_STAT6_01	Oct4.Tcfcp2l1.M00498_STAT4_01	Oct4.Tcfcp2l1.M00500_STAT6_02	Oct4.Tcfcp2l1.M00511_ERR1_Q2	Oct4.Tcfcp2l1.M00650_MTF1_Q4	Oct4.Tcfcp2l1.M00652_NRF1_Q6	Oct4.Tcfcp2l1.M00655_PEA3_Q6	Oct4.Tcfcp2l1.M00747_IRF1_Q6	Oct4.Tcfcp2l1.M00750_HMGIY_Q6	Oct4.Tcfcp2l1.M00761_P53_DECAMER_Q2	Oct4.Tcfcp2l1.M00772_IRF_Q6	Oct4.Tcfcp2l1.M00773_MYB_Q3	Oct4.Tcfcp2l1.M00775_NFY_Q6_01	Oct4.Tcfcp2l1.M00777_STAT_Q6	Oct4.Tcfcp2l1.M00795_OCT_Q6	Oct4.Tcfcp2l1.M00800_AP2_Q3	Oct4.Tcfcp2l1.M00805_LEF1_Q2	Oct4.Tcfcp2l1.M00809_FOX_Q2	Oct4.Tcfcp2l1.M00913_MYB_Q5_01	Oct4.Tcfcp2l1.M00915_AP2_Q6_01	Oct4.Tcfcp2l1.M00927_AP4_Q6_01	Oct4.Tcfcp2l1.M00932_SP1_Q4_01	Oct4.Tcfcp2l1.M00933_SP1_Q2_01	Oct4.Tcfcp2l1.M00963_T3R_Q6	Oct4.Tcfcp2l1.M00965_DR4_Q2	Oct4.Tcfcp2l1.M00971_ETS_Q6	Oct4.Tcfcp2l1.M00972_IRF_Q6_01	Oct4.Tcfcp2l1.M00978_LEF1TCF1_Q4	Oct4.Tcfcp2l1.M00981_CREBATF_Q6	Oct4.Tcfcp2l1.M00987_FOXP1_01	Oct4.Tcfcp2l1.M00999_AIRE_01	Oct4.Tcfcp2l1.M01000_AIRE_02	Oct4.Tcfcp2l1.M01010_HMGIY_Q3	Oct4.Tcfcp2l1.M01014_SOX_Q6	Oct4.Tcfcp2l1.M01028_NRSF_Q4	Oct4.Tcfcp2l1.M01034_EBOX_Q6_01	Oct4.Tcfcp2l1.M01037_GLI_Q2	Oct4.Tcfcp2l1.M01066_BLIMP1_Q6	Oct4.Tcfcp2l1.M01111_RBPJK_Q4	Oct4.Tcfcp2l1.M01112_RBPJK_01	Oct4.Tcfcp2l1.M01117_OTX_Q1	Oct4.Tcfcp2l1.M01122_ZNF219_01	Oct4.Tcfcp2l1.M01123_NANOG_01	Oct4.Tcfcp2l1.M01124_OCT4_02	Oct4.Tcfcp2l1.M01125_OCT4_01	Oct4.Tcfcp2l1.M01142_LRH1_Q5	Oct4.Tcfcp2l1.M01146_DMRT1_01	Oct4.Tcfcp2l1.N00001_Sox2	Oct4.Tcfcp2l1.N00002_Nanog	Oct4.Tcfcp2l1.N00003_Otx2	Oct4.Tcfcp2l1.N00004_Rbpj	Oct4.Tcfcp2l1.N00006_Nr5a2	Oct4.Tcfcp2l1.N00007_SoxOctComp	Oct4.Tcfcp2l1.N00009_Klf4	Oct4.Tcfcp2l1.N00010_Tcfcp2l1	Oct4.Tcfcp2l1.N00012_Dax1	Oct4.Tcfcp2l1.N00014_Rex1	Oct4.Tcfcp2l1.M00008_SP1_01	Oct4.Tcfcp2l1.M00055_NMYC_01	Oct4.Tcfcp2l1.M00059_YY1_01	Oct4.Tcfcp2l1.M00069_YY1_02	Oct4.Tcfcp2l1.M00196_SP1_Q6	Oct4.Tcfcp2l1.M00466_HIF1_Q5	Oct4.Tcfcp2l1.M00480_LUN1_01	Oct4.Tcfcp2l1.M00514_ATF4_Q2	Oct4.Tcfcp2l1.M00647_LXR_Q3	Oct4.Tcfcp2l1.M00691_ATF1_Q6	Oct4.Tcfcp2l1.M00707_TFIIA_Q6	Oct4.Tcfcp2l1.M00733_SMAD4_Q6	Oct4.Tcfcp2l1.M00776_SREBP_Q3	Oct4.Tcfcp2l1.M00793_YY1_Q6	Oct4.Tcfcp2l1.M00797_HIF1_Q3	Oct4.Tcfcp2l1.M00931_SP1_Q6_01	Oct4.Tcfcp2l1.M00976_AHRHIF_Q6	Oct4.Tcfcp2l1.M01035_YY1_Q6_02	Oct4.Tcfcp2l1.M01168_SREBP_Q6	Oct4.Tcfcp2l1.M01177_SREBP2_Q6	Oct4.Tcfcp2l1.N00005_Sall4	Oct4.Tcfcp2l1.N00017_hB_Sall4	Esrrb.Oct4.M00006_MEF2_01	Esrrb.Oct4.M00011_EVI1_06	Esrrb.Oct4.M00026_RSRFC4_01	Esrrb.Oct4.M00041_CREBP1CJUN_01	Esrrb.Oct4.M00052_NFKAPPAB65_01	Esrrb.Oct4.M00054_NFKAPPAB_01	Esrrb.Oct4.M00063_IRF2_01	Esrrb.Oct4.M00078_EVI1_01	Esrrb.Oct4.M00079_EVI1_02	Esrrb.Oct4.M00080_EVI1_03	Esrrb.Oct4.M00081_EVI1_04	Esrrb.Oct4.M00082_EVI1_05	Esrrb.Oct4.M00118_MYCMAX_01	Esrrb.Oct4.M00123_MYCMAX_02	Esrrb.Oct4.M00134_HNF4_01	Esrrb.Oct4.M00152_SRF_01	Esrrb.Oct4.M00155_ARP1_01	Esrrb.Oct4.M00158_COUP_01	Esrrb.Oct4.M00172_AP1FJ_Q2	Esrrb.Oct4.M00186_SRF_Q6	Esrrb.Oct4.M00215_SRF_C	Esrrb.Oct4.M00222_HAND1E47_01	Esrrb.Oct4.M00225_STAT3_01	Esrrb.Oct4.M00231_MEF2_02	Esrrb.Oct4.M00232_MEF2_03	Esrrb.Oct4.M00233_MEF2_04	Esrrb.Oct4.M00243_EGR1_01	Esrrb.Oct4.M00251_XBP1_01	Esrrb.Oct4.M00257_RREB1_01	Esrrb.Oct4.M00292_FREAC4_01	Esrrb.Oct4.M00302_NFAT_Q6	Esrrb.Oct4.M00322_MYCMAX_B	Esrrb.Oct4.M00396_EN1_01	Esrrb.Oct4.M00403_AMEF2_Q6	Esrrb.Oct4.M00405_MMEF2_Q6	Esrrb.Oct4.M00406_HMEF2_Q6	Esrrb.Oct4.M00407_RSRFC4_Q2	Esrrb.Oct4.M00412_AREB6_01	Esrrb.Oct4.M00413_AREB6_02	Esrrb.Oct4.M00414_AREB6_03	Esrrb.Oct4.M00415_AREB6_04	Esrrb.Oct4.M00419_MEIS1_01	Esrrb.Oct4.M00420_MEIS1AHOXA9_01	Esrrb.Oct4.M00421_MEIS1BHOXA9_02	Esrrb.Oct4.M00422_FOXJ2_01	Esrrb.Oct4.M00423_FOXJ2_02	Esrrb.Oct4.M00446_SPZ1_01	Esrrb.Oct4.M00448_ZIC1_01	Esrrb.Oct4.M00462_GATA6_01	Esrrb.Oct4.M00482_PITX2_Q2	Esrrb.Oct4.M00483_ATF6_01	Esrrb.Oct4.M00490_BACH2_01	Esrrb.Oct4.M00497_STAT3_02	Esrrb.Oct4.M00512_PPARG_01	Esrrb.Oct4.M00513_ATF3_Q6	Esrrb.Oct4.M00515_PPARG_02	Esrrb.Oct4.M00517_AP1_01	Esrrb.Oct4.M00528_PPARG_03	Esrrb.Oct4.M00531_NERF_Q2	Esrrb.Oct4.M00615_MYCMAX_03	Esrrb.Oct4.M00616_AFP1_Q6	Esrrb.Oct4.M00632_GATA4_Q3	Esrrb.Oct4.M00638_HNF4ALPHA_Q6	Esrrb.Oct4.M00671_TCF4_Q5	Esrrb.Oct4.M00724_HNF3ALPHA_Q6	Esrrb.Oct4.M00746_ELF1_Q6	Esrrb.Oct4.M00762_DR1_Q3	Esrrb.Oct4.M00763_PPAR_DR1_Q2	Esrrb.Oct4.M00764_HNF4_DR1_Q3	Esrrb.Oct4.M00765_COUP_DR1_Q6	Esrrb.Oct4.M00771_ETS_Q4	Esrrb.Oct4.M00774_NFKB_Q6_01	Esrrb.Oct4.M00789_GATA_Q6	Esrrb.Oct4.M00790_HNF1_Q6	Esrrb.Oct4.M00791_HNF3_Q6	Esrrb.Oct4.M00792_SMAD_Q6	Esrrb.Oct4.M00799_MYC_Q2	Esrrb.Oct4.M00801_CREB_Q3	Esrrb.Oct4.M00807_EGR_Q6	Esrrb.Oct4.M00810_SRF_Q4	Esrrb.Oct4.M00922_SRF_Q5_01	Esrrb.Oct4.M00924_AP1_Q2_01	Esrrb.Oct4.M00925_AP1_Q6_01	Esrrb.Oct4.M00926_AP1_Q4_01	Esrrb.Oct4.M00935_NFAT_Q4_01	Esrrb.Oct4.M00941_MEF2_Q6_01	Esrrb.Oct4.M00967_HNF4_Q6	Esrrb.Oct4.M00974_SMAD_Q6_01	Esrrb.Oct4.M00982_KROX_Q6	Esrrb.Oct4.M00983_MAF_Q6_01	Esrrb.Oct4.M01007_SRF_Q5_02	Esrrb.Oct4.M01011_HNF1_Q6_01	Esrrb.Oct4.M01012_HNF3_Q6_01	Esrrb.Oct4.M01016_SOX17_01	Esrrb.Oct4.M01031_HNF4_Q6_01	Esrrb.Oct4.M01032_HNF4_Q6_02	Esrrb.Oct4.M01033_HNF4_Q6_03	Esrrb.Oct4.M01036_COUPTF_Q6	Esrrb.Oct4.M01075_PLZF_02	Esrrb.Oct4.M01145_CMYC_01	Esrrb.Oct4.M01150_DMRT5_01	Esrrb.Oct4.M01154_CMYC_02	Esrrb.Oct4.M01160_KID3_01	Esrrb.Oct4.M00004_CMYB_01	Esrrb.Oct4.M00005_AP4_01	Esrrb.Oct4.M00034_P53_01	Esrrb.Oct4.M00062_IRF1_01	Esrrb.Oct4.M00130_FOXD3_01	Esrrb.Oct4.M00175_AP4_Q5	Esrrb.Oct4.M00176_AP4_Q6	Esrrb.Oct4.M00183_MYB_Q6	Esrrb.Oct4.M00185_NFY_Q6	Esrrb.Oct4.M00189_AP2_Q6	Esrrb.Oct4.M00209_NFY_C	Esrrb.Oct4.M00223_STAT_01	Esrrb.Oct4.M00256_NRSF_01	Esrrb.Oct4.M00272_P53_02	Esrrb.Oct4.M00325_NRSE_B	Esrrb.Oct4.M00341_GABP_B	Esrrb.Oct4.M00418_TGIF_01	Esrrb.Oct4.M00450_ZIC3_01	Esrrb.Oct4.M00470_AP2GAMMA_01	Esrrb.Oct4.M00478_CDC5_01	Esrrb.Oct4.M00494_STAT6_01	Esrrb.Oct4.M00498_STAT4_01	Esrrb.Oct4.M00500_STAT6_02	Esrrb.Oct4.M00511_ERR1_Q2	Esrrb.Oct4.M00650_MTF1_Q4	Esrrb.Oct4.M00652_NRF1_Q6	Esrrb.Oct4.M00655_PEA3_Q6	Esrrb.Oct4.M00747_IRF1_Q6	Esrrb.Oct4.M00750_HMGIY_Q6	Esrrb.Oct4.M00761_P53_DECAMER_Q2	Esrrb.Oct4.M00772_IRF_Q6	Esrrb.Oct4.M00773_MYB_Q3	Esrrb.Oct4.M00775_NFY_Q6_01	Esrrb.Oct4.M00777_STAT_Q6	Esrrb.Oct4.M00795_OCT_Q6	Esrrb.Oct4.M00800_AP2_Q3	Esrrb.Oct4.M00805_LEF1_Q2	Esrrb.Oct4.M00809_FOX_Q2	Esrrb.Oct4.M00913_MYB_Q5_01	Esrrb.Oct4.M00915_AP2_Q6_01	Esrrb.Oct4.M00927_AP4_Q6_01	Esrrb.Oct4.M00932_SP1_Q4_01	Esrrb.Oct4.M00933_SP1_Q2_01	Esrrb.Oct4.M00963_T3R_Q6	Esrrb.Oct4.M00965_DR4_Q2	Esrrb.Oct4.M00971_ETS_Q6	Esrrb.Oct4.M00972_IRF_Q6_01	Esrrb.Oct4.M00978_LEF1TCF1_Q4	Esrrb.Oct4.M00981_CREBATF_Q6	Esrrb.Oct4.M00987_FOXP1_01	Esrrb.Oct4.M00999_AIRE_01	Esrrb.Oct4.M01000_AIRE_02	Esrrb.Oct4.M01010_HMGIY_Q3	Esrrb.Oct4.M01014_SOX_Q6	Esrrb.Oct4.M01028_NRSF_Q4	Esrrb.Oct4.M01034_EBOX_Q6_01	Esrrb.Oct4.M01037_GLI_Q2	Esrrb.Oct4.M01066_BLIMP1_Q6	Esrrb.Oct4.M01111_RBPJK_Q4	Esrrb.Oct4.M01112_RBPJK_01	Esrrb.Oct4.M01117_OTX_Q1	Esrrb.Oct4.M01122_ZNF219_01	Esrrb.Oct4.M01123_NANOG_01	Esrrb.Oct4.M01124_OCT4_02	Esrrb.Oct4.M01125_OCT4_01	Esrrb.Oct4.M01142_LRH1_Q5	Esrrb.Oct4.M01146_DMRT1_01	Esrrb.Oct4.N00001_Sox2	Esrrb.Oct4.N00002_Nanog	Esrrb.Oct4.N00003_Otx2	Esrrb.Oct4.N00004_Rbpj	Esrrb.Oct4.N00006_Nr5a2	Esrrb.Oct4.N00007_SoxOctComp	Esrrb.Oct4.N00009_Klf4	Esrrb.Oct4.N00010_Tcfcp2l1	Esrrb.Oct4.N00012_Dax1	Esrrb.Oct4.N00014_Rex1	Esrrb.Oct4.M00008_SP1_01	Esrrb.Oct4.M00055_NMYC_01	Esrrb.Oct4.M00059_YY1_01	Esrrb.Oct4.M00069_YY1_02	Esrrb.Oct4.M00196_SP1_Q6	Esrrb.Oct4.M00466_HIF1_Q5	Esrrb.Oct4.M00480_LUN1_01	Esrrb.Oct4.M00514_ATF4_Q2	Esrrb.Oct4.M00647_LXR_Q3	Esrrb.Oct4.M00691_ATF1_Q6	Esrrb.Oct4.M00707_TFIIA_Q6	Esrrb.Oct4.M00733_SMAD4_Q6	Esrrb.Oct4.M00776_SREBP_Q3	Esrrb.Oct4.M00793_YY1_Q6	Esrrb.Oct4.M00797_HIF1_Q3	Esrrb.Oct4.M00931_SP1_Q6_01	Esrrb.Oct4.M00976_AHRHIF_Q6	Esrrb.Oct4.M01035_YY1_Q6_02	Esrrb.Oct4.M01168_SREBP_Q6	Esrrb.Oct4.M01177_SREBP2_Q6	Esrrb.Oct4.N00005_Sall4	Esrrb.Oct4.N00017_hB_Sall4	Nanog.Sox2.M00006_MEF2_01	Nanog.Sox2.M00011_EVI1_06	Nanog.Sox2.M00026_RSRFC4_01	Nanog.Sox2.M00041_CREBP1CJUN_01	Nanog.Sox2.M00052_NFKAPPAB65_01	Nanog.Sox2.M00054_NFKAPPAB_01	Nanog.Sox2.M00063_IRF2_01	Nanog.Sox2.M00078_EVI1_01	Nanog.Sox2.M00079_EVI1_02	Nanog.Sox2.M00080_EVI1_03	Nanog.Sox2.M00081_EVI1_04	Nanog.Sox2.M00082_EVI1_05	Nanog.Sox2.M00118_MYCMAX_01	Nanog.Sox2.M00123_MYCMAX_02	Nanog.Sox2.M00134_HNF4_01	Nanog.Sox2.M00152_SRF_01	Nanog.Sox2.M00155_ARP1_01	Nanog.Sox2.M00158_COUP_01	Nanog.Sox2.M00172_AP1FJ_Q2	Nanog.Sox2.M00186_SRF_Q6	Nanog.Sox2.M00215_SRF_C	Nanog.Sox2.M00222_HAND1E47_01	Nanog.Sox2.M00225_STAT3_01	Nanog.Sox2.M00231_MEF2_02	Nanog.Sox2.M00232_MEF2_03	Nanog.Sox2.M00233_MEF2_04	Nanog.Sox2.M00243_EGR1_01	Nanog.Sox2.M00251_XBP1_01	Nanog.Sox2.M00257_RREB1_01	Nanog.Sox2.M00292_FREAC4_01	Nanog.Sox2.M00302_NFAT_Q6	Nanog.Sox2.M00322_MYCMAX_B	Nanog.Sox2.M00396_EN1_01	Nanog.Sox2.M00403_AMEF2_Q6	Nanog.Sox2.M00405_MMEF2_Q6	Nanog.Sox2.M00406_HMEF2_Q6	Nanog.Sox2.M00407_RSRFC4_Q2	Nanog.Sox2.M00412_AREB6_01	Nanog.Sox2.M00413_AREB6_02	Nanog.Sox2.M00414_AREB6_03	Nanog.Sox2.M00415_AREB6_04	Nanog.Sox2.M00419_MEIS1_01	Nanog.Sox2.M00420_MEIS1AHOXA9_01	Nanog.Sox2.M00421_MEIS1BHOXA9_02	Nanog.Sox2.M00422_FOXJ2_01	Nanog.Sox2.M00423_FOXJ2_02	Nanog.Sox2.M00446_SPZ1_01	Nanog.Sox2.M00448_ZIC1_01	Nanog.Sox2.M00462_GATA6_01	Nanog.Sox2.M00482_PITX2_Q2	Nanog.Sox2.M00483_ATF6_01	Nanog.Sox2.M00490_BACH2_01	Nanog.Sox2.M00497_STAT3_02	Nanog.Sox2.M00512_PPARG_01	Nanog.Sox2.M00513_ATF3_Q6	Nanog.Sox2.M00515_PPARG_02	Nanog.Sox2.M00517_AP1_01	Nanog.Sox2.M00528_PPARG_03	Nanog.Sox2.M00531_NERF_Q2	Nanog.Sox2.M00615_MYCMAX_03	Nanog.Sox2.M00616_AFP1_Q6	Nanog.Sox2.M00632_GATA4_Q3	Nanog.Sox2.M00638_HNF4ALPHA_Q6	Nanog.Sox2.M00671_TCF4_Q5	Nanog.Sox2.M00724_HNF3ALPHA_Q6	Nanog.Sox2.M00746_ELF1_Q6	Nanog.Sox2.M00762_DR1_Q3	Nanog.Sox2.M00763_PPAR_DR1_Q2	Nanog.Sox2.M00764_HNF4_DR1_Q3	Nanog.Sox2.M00765_COUP_DR1_Q6	Nanog.Sox2.M00771_ETS_Q4	Nanog.Sox2.M00774_NFKB_Q6_01	Nanog.Sox2.M00789_GATA_Q6	Nanog.Sox2.M00790_HNF1_Q6	Nanog.Sox2.M00791_HNF3_Q6	Nanog.Sox2.M00792_SMAD_Q6	Nanog.Sox2.M00799_MYC_Q2	Nanog.Sox2.M00801_CREB_Q3	Nanog.Sox2.M00807_EGR_Q6	Nanog.Sox2.M00810_SRF_Q4	Nanog.Sox2.M00922_SRF_Q5_01	Nanog.Sox2.M00924_AP1_Q2_01	Nanog.Sox2.M00925_AP1_Q6_01	Nanog.Sox2.M00926_AP1_Q4_01	Nanog.Sox2.M00935_NFAT_Q4_01	Nanog.Sox2.M00941_MEF2_Q6_01	Nanog.Sox2.M00967_HNF4_Q6	Nanog.Sox2.M00974_SMAD_Q6_01	Nanog.Sox2.M00982_KROX_Q6	Nanog.Sox2.M00983_MAF_Q6_01	Nanog.Sox2.M01007_SRF_Q5_02	Nanog.Sox2.M01011_HNF1_Q6_01	Nanog.Sox2.M01012_HNF3_Q6_01	Nanog.Sox2.M01016_SOX17_01	Nanog.Sox2.M01031_HNF4_Q6_01	Nanog.Sox2.M01032_HNF4_Q6_02	Nanog.Sox2.M01033_HNF4_Q6_03	Nanog.Sox2.M01036_COUPTF_Q6	Nanog.Sox2.M01075_PLZF_02	Nanog.Sox2.M01145_CMYC_01	Nanog.Sox2.M01150_DMRT5_01	Nanog.Sox2.M01154_CMYC_02	Nanog.Sox2.M01160_KID3_01	Nanog.Sox2.M00004_CMYB_01	Nanog.Sox2.M00005_AP4_01	Nanog.Sox2.M00034_P53_01	Nanog.Sox2.M00062_IRF1_01	Nanog.Sox2.M00130_FOXD3_01	Nanog.Sox2.M00175_AP4_Q5	Nanog.Sox2.M00176_AP4_Q6	Nanog.Sox2.M00183_MYB_Q6	Nanog.Sox2.M00185_NFY_Q6	Nanog.Sox2.M00189_AP2_Q6	Nanog.Sox2.M00209_NFY_C	Nanog.Sox2.M00223_STAT_01	Nanog.Sox2.M00256_NRSF_01	Nanog.Sox2.M00272_P53_02	Nanog.Sox2.M00325_NRSE_B	Nanog.Sox2.M00341_GABP_B	Nanog.Sox2.M00418_TGIF_01	Nanog.Sox2.M00450_ZIC3_01	Nanog.Sox2.M00470_AP2GAMMA_01	Nanog.Sox2.M00478_CDC5_01	Nanog.Sox2.M00494_STAT6_01	Nanog.Sox2.M00498_STAT4_01	Nanog.Sox2.M00500_STAT6_02	Nanog.Sox2.M00511_ERR1_Q2	Nanog.Sox2.M00650_MTF1_Q4	Nanog.Sox2.M00652_NRF1_Q6	Nanog.Sox2.M00655_PEA3_Q6	Nanog.Sox2.M00747_IRF1_Q6	Nanog.Sox2.M00750_HMGIY_Q6	Nanog.Sox2.M00761_P53_DECAMER_Q2	Nanog.Sox2.M00772_IRF_Q6	Nanog.Sox2.M00773_MYB_Q3	Nanog.Sox2.M00775_NFY_Q6_01	Nanog.Sox2.M00777_STAT_Q6	Nanog.Sox2.M00795_OCT_Q6	Nanog.Sox2.M00800_AP2_Q3	Nanog.Sox2.M00805_LEF1_Q2	Nanog.Sox2.M00809_FOX_Q2	Nanog.Sox2.M00913_MYB_Q5_01	Nanog.Sox2.M00915_AP2_Q6_01	Nanog.Sox2.M00927_AP4_Q6_01	Nanog.Sox2.M00932_SP1_Q4_01	Nanog.Sox2.M00933_SP1_Q2_01	Nanog.Sox2.M00963_T3R_Q6	Nanog.Sox2.M00965_DR4_Q2	Nanog.Sox2.M00971_ETS_Q6	Nanog.Sox2.M00972_IRF_Q6_01	Nanog.Sox2.M00978_LEF1TCF1_Q4	Nanog.Sox2.M00981_CREBATF_Q6	Nanog.Sox2.M00987_FOXP1_01	Nanog.Sox2.M00999_AIRE_01	Nanog.Sox2.M01000_AIRE_02	Nanog.Sox2.M01010_HMGIY_Q3	Nanog.Sox2.M01014_SOX_Q6	Nanog.Sox2.M01028_NRSF_Q4	Nanog.Sox2.M01034_EBOX_Q6_01	Nanog.Sox2.M01037_GLI_Q2	Nanog.Sox2.M01066_BLIMP1_Q6	Nanog.Sox2.M01111_RBPJK_Q4	Nanog.Sox2.M01112_RBPJK_01	Nanog.Sox2.M01117_OTX_Q1	Nanog.Sox2.M01122_ZNF219_01	Nanog.Sox2.M01123_NANOG_01	Nanog.Sox2.M01124_OCT4_02	Nanog.Sox2.M01125_OCT4_01	Nanog.Sox2.M01142_LRH1_Q5	Nanog.Sox2.M01146_DMRT1_01	Nanog.Sox2.N00001_Sox2	Nanog.Sox2.N00002_Nanog	Nanog.Sox2.N00003_Otx2	Nanog.Sox2.N00004_Rbpj	Nanog.Sox2.N00006_Nr5a2	Nanog.Sox2.N00007_SoxOctComp	Nanog.Sox2.N00009_Klf4	Nanog.Sox2.N00010_Tcfcp2l1	Nanog.Sox2.N00012_Dax1	Nanog.Sox2.N00014_Rex1	Nanog.Sox2.M00008_SP1_01	Nanog.Sox2.M00055_NMYC_01	Nanog.Sox2.M00059_YY1_01	Nanog.Sox2.M00069_YY1_02	Nanog.Sox2.M00196_SP1_Q6	Nanog.Sox2.M00466_HIF1_Q5	Nanog.Sox2.M00480_LUN1_01	Nanog.Sox2.M00514_ATF4_Q2	Nanog.Sox2.M00647_LXR_Q3	Nanog.Sox2.M00691_ATF1_Q6	Nanog.Sox2.M00707_TFIIA_Q6	Nanog.Sox2.M00733_SMAD4_Q6	Nanog.Sox2.M00776_SREBP_Q3	Nanog.Sox2.M00793_YY1_Q6	Nanog.Sox2.M00797_HIF1_Q3	Nanog.Sox2.M00931_SP1_Q6_01	Nanog.Sox2.M00976_AHRHIF_Q6	Nanog.Sox2.M01035_YY1_Q6_02	Nanog.Sox2.M01168_SREBP_Q6	Nanog.Sox2.M01177_SREBP2_Q6	Nanog.Sox2.N00005_Sall4	Nanog.Sox2.N00017_hB_Sall4	Smad1.Sox2.M00006_MEF2_01	Smad1.Sox2.M00011_EVI1_06	Smad1.Sox2.M00026_RSRFC4_01	Smad1.Sox2.M00041_CREBP1CJUN_01	Smad1.Sox2.M00052_NFKAPPAB65_01	Smad1.Sox2.M00054_NFKAPPAB_01	Smad1.Sox2.M00063_IRF2_01	Smad1.Sox2.M00078_EVI1_01	Smad1.Sox2.M00079_EVI1_02	Smad1.Sox2.M00080_EVI1_03	Smad1.Sox2.M00081_EVI1_04	Smad1.Sox2.M00082_EVI1_05	Smad1.Sox2.M00118_MYCMAX_01	Smad1.Sox2.M00123_MYCMAX_02	Smad1.Sox2.M00134_HNF4_01	Smad1.Sox2.M00152_SRF_01	Smad1.Sox2.M00155_ARP1_01	Smad1.Sox2.M00158_COUP_01	Smad1.Sox2.M00172_AP1FJ_Q2	Smad1.Sox2.M00186_SRF_Q6	Smad1.Sox2.M00215_SRF_C	Smad1.Sox2.M00222_HAND1E47_01	Smad1.Sox2.M00225_STAT3_01	Smad1.Sox2.M00231_MEF2_02	Smad1.Sox2.M00232_MEF2_03	Smad1.Sox2.M00233_MEF2_04	Smad1.Sox2.M00243_EGR1_01	Smad1.Sox2.M00251_XBP1_01	Smad1.Sox2.M00257_RREB1_01	Smad1.Sox2.M00292_FREAC4_01	Smad1.Sox2.M00302_NFAT_Q6	Smad1.Sox2.M00322_MYCMAX_B	Smad1.Sox2.M00396_EN1_01	Smad1.Sox2.M00403_AMEF2_Q6	Smad1.Sox2.M00405_MMEF2_Q6	Smad1.Sox2.M00406_HMEF2_Q6	Smad1.Sox2.M00407_RSRFC4_Q2	Smad1.Sox2.M00412_AREB6_01	Smad1.Sox2.M00413_AREB6_02	Smad1.Sox2.M00414_AREB6_03	Smad1.Sox2.M00415_AREB6_04	Smad1.Sox2.M00419_MEIS1_01	Smad1.Sox2.M00420_MEIS1AHOXA9_01	Smad1.Sox2.M00421_MEIS1BHOXA9_02	Smad1.Sox2.M00422_FOXJ2_01	Smad1.Sox2.M00423_FOXJ2_02	Smad1.Sox2.M00446_SPZ1_01	Smad1.Sox2.M00448_ZIC1_01	Smad1.Sox2.M00462_GATA6_01	Smad1.Sox2.M00482_PITX2_Q2	Smad1.Sox2.M00483_ATF6_01	Smad1.Sox2.M00490_BACH2_01	Smad1.Sox2.M00497_STAT3_02	Smad1.Sox2.M00512_PPARG_01	Smad1.Sox2.M00513_ATF3_Q6	Smad1.Sox2.M00515_PPARG_02	Smad1.Sox2.M00517_AP1_01	Smad1.Sox2.M00528_PPARG_03	Smad1.Sox2.M00531_NERF_Q2	Smad1.Sox2.M00615_MYCMAX_03	Smad1.Sox2.M00616_AFP1_Q6	Smad1.Sox2.M00632_GATA4_Q3	Smad1.Sox2.M00638_HNF4ALPHA_Q6	Smad1.Sox2.M00671_TCF4_Q5	Smad1.Sox2.M00724_HNF3ALPHA_Q6	Smad1.Sox2.M00746_ELF1_Q6	Smad1.Sox2.M00762_DR1_Q3	Smad1.Sox2.M00763_PPAR_DR1_Q2	Smad1.Sox2.M00764_HNF4_DR1_Q3	Smad1.Sox2.M00765_COUP_DR1_Q6	Smad1.Sox2.M00771_ETS_Q4	Smad1.Sox2.M00774_NFKB_Q6_01	Smad1.Sox2.M00789_GATA_Q6	Smad1.Sox2.M00790_HNF1_Q6	Smad1.Sox2.M00791_HNF3_Q6	Smad1.Sox2.M00792_SMAD_Q6	Smad1.Sox2.M00799_MYC_Q2	Smad1.Sox2.M00801_CREB_Q3	Smad1.Sox2.M00807_EGR_Q6	Smad1.Sox2.M00810_SRF_Q4	Smad1.Sox2.M00922_SRF_Q5_01	Smad1.Sox2.M00924_AP1_Q2_01	Smad1.Sox2.M00925_AP1_Q6_01	Smad1.Sox2.M00926_AP1_Q4_01	Smad1.Sox2.M00935_NFAT_Q4_01	Smad1.Sox2.M00941_MEF2_Q6_01	Smad1.Sox2.M00967_HNF4_Q6	Smad1.Sox2.M00974_SMAD_Q6_01	Smad1.Sox2.M00982_KROX_Q6	Smad1.Sox2.M00983_MAF_Q6_01	Smad1.Sox2.M01007_SRF_Q5_02	Smad1.Sox2.M01011_HNF1_Q6_01	Smad1.Sox2.M01012_HNF3_Q6_01	Smad1.Sox2.M01016_SOX17_01	Smad1.Sox2.M01031_HNF4_Q6_01	Smad1.Sox2.M01032_HNF4_Q6_02	Smad1.Sox2.M01033_HNF4_Q6_03	Smad1.Sox2.M01036_COUPTF_Q6	Smad1.Sox2.M01075_PLZF_02	Smad1.Sox2.M01145_CMYC_01	Smad1.Sox2.M01150_DMRT5_01	Smad1.Sox2.M01154_CMYC_02	Smad1.Sox2.M01160_KID3_01	Smad1.Sox2.M00004_CMYB_01	Smad1.Sox2.M00005_AP4_01	Smad1.Sox2.M00034_P53_01	Smad1.Sox2.M00062_IRF1_01	Smad1.Sox2.M00130_FOXD3_01	Smad1.Sox2.M00175_AP4_Q5	Smad1.Sox2.M00176_AP4_Q6	Smad1.Sox2.M00183_MYB_Q6	Smad1.Sox2.M00185_NFY_Q6	Smad1.Sox2.M00189_AP2_Q6	Smad1.Sox2.M00209_NFY_C	Smad1.Sox2.M00223_STAT_01	Smad1.Sox2.M00256_NRSF_01	Smad1.Sox2.M00272_P53_02	Smad1.Sox2.M00325_NRSE_B	Smad1.Sox2.M00341_GABP_B	Smad1.Sox2.M00418_TGIF_01	Smad1.Sox2.M00450_ZIC3_01	Smad1.Sox2.M00470_AP2GAMMA_01	Smad1.Sox2.M00478_CDC5_01	Smad1.Sox2.M00494_STAT6_01	Smad1.Sox2.M00498_STAT4_01	Smad1.Sox2.M00500_STAT6_02	Smad1.Sox2.M00511_ERR1_Q2	Smad1.Sox2.M00650_MTF1_Q4	Smad1.Sox2.M00652_NRF1_Q6	Smad1.Sox2.M00655_PEA3_Q6	Smad1.Sox2.M00747_IRF1_Q6	Smad1.Sox2.M00750_HMGIY_Q6	Smad1.Sox2.M00761_P53_DECAMER_Q2	Smad1.Sox2.M00772_IRF_Q6	Smad1.Sox2.M00773_MYB_Q3	Smad1.Sox2.M00775_NFY_Q6_01	Smad1.Sox2.M00777_STAT_Q6	Smad1.Sox2.M00795_OCT_Q6	Smad1.Sox2.M00800_AP2_Q3	Smad1.Sox2.M00805_LEF1_Q2	Smad1.Sox2.M00809_FOX_Q2	Smad1.Sox2.M00913_MYB_Q5_01	Smad1.Sox2.M00915_AP2_Q6_01	Smad1.Sox2.M00927_AP4_Q6_01	Smad1.Sox2.M00932_SP1_Q4_01	Smad1.Sox2.M00933_SP1_Q2_01	Smad1.Sox2.M00963_T3R_Q6	Smad1.Sox2.M00965_DR4_Q2	Smad1.Sox2.M00971_ETS_Q6	Smad1.Sox2.M00972_IRF_Q6_01	Smad1.Sox2.M00978_LEF1TCF1_Q4	Smad1.Sox2.M00981_CREBATF_Q6	Smad1.Sox2.M00987_FOXP1_01	Smad1.Sox2.M00999_AIRE_01	Smad1.Sox2.M01000_AIRE_02	Smad1.Sox2.M01010_HMGIY_Q3	Smad1.Sox2.M01014_SOX_Q6	Smad1.Sox2.M01028_NRSF_Q4	Smad1.Sox2.M01034_EBOX_Q6_01	Smad1.Sox2.M01037_GLI_Q2	Smad1.Sox2.M01066_BLIMP1_Q6	Smad1.Sox2.M01111_RBPJK_Q4	Smad1.Sox2.M01112_RBPJK_01	Smad1.Sox2.M01117_OTX_Q1	Smad1.Sox2.M01122_ZNF219_01	Smad1.Sox2.M01123_NANOG_01	Smad1.Sox2.M01124_OCT4_02	Smad1.Sox2.M01125_OCT4_01	Smad1.Sox2.M01142_LRH1_Q5	Smad1.Sox2.M01146_DMRT1_01	Smad1.Sox2.N00001_Sox2	Smad1.Sox2.N00002_Nanog	Smad1.Sox2.N00003_Otx2	Smad1.Sox2.N00004_Rbpj	Smad1.Sox2.N00006_Nr5a2	Smad1.Sox2.N00007_SoxOctComp	Smad1.Sox2.N00009_Klf4	Smad1.Sox2.N00010_Tcfcp2l1	Smad1.Sox2.N00012_Dax1	Smad1.Sox2.N00014_Rex1	Smad1.Sox2.M00008_SP1_01	Smad1.Sox2.M00055_NMYC_01	Smad1.Sox2.M00059_YY1_01	Smad1.Sox2.M00069_YY1_02	Smad1.Sox2.M00196_SP1_Q6	Smad1.Sox2.M00466_HIF1_Q5	Smad1.Sox2.M00480_LUN1_01	Smad1.Sox2.M00514_ATF4_Q2	Smad1.Sox2.M00647_LXR_Q3	Smad1.Sox2.M00691_ATF1_Q6	Smad1.Sox2.M00707_TFIIA_Q6	Smad1.Sox2.M00733_SMAD4_Q6	Smad1.Sox2.M00776_SREBP_Q3	Smad1.Sox2.M00793_YY1_Q6	Smad1.Sox2.M00797_HIF1_Q3	Smad1.Sox2.M00931_SP1_Q6_01	Smad1.Sox2.M00976_AHRHIF_Q6	Smad1.Sox2.M01035_YY1_Q6_02	Smad1.Sox2.M01168_SREBP_Q6	Smad1.Sox2.M01177_SREBP2_Q6	Smad1.Sox2.N00005_Sall4	Smad1.Sox2.N00017_hB_Sall4	Sox2.STAT3.M00006_MEF2_01	Sox2.STAT3.M00011_EVI1_06	Sox2.STAT3.M00026_RSRFC4_01	Sox2.STAT3.M00041_CREBP1CJUN_01	Sox2.STAT3.M00052_NFKAPPAB65_01	Sox2.STAT3.M00054_NFKAPPAB_01	Sox2.STAT3.M00063_IRF2_01	Sox2.STAT3.M00078_EVI1_01	Sox2.STAT3.M00079_EVI1_02	Sox2.STAT3.M00080_EVI1_03	Sox2.STAT3.M00081_EVI1_04	Sox2.STAT3.M00082_EVI1_05	Sox2.STAT3.M00118_MYCMAX_01	Sox2.STAT3.M00123_MYCMAX_02	Sox2.STAT3.M00134_HNF4_01	Sox2.STAT3.M00152_SRF_01	Sox2.STAT3.M00155_ARP1_01	Sox2.STAT3.M00158_COUP_01	Sox2.STAT3.M00172_AP1FJ_Q2	Sox2.STAT3.M00186_SRF_Q6	Sox2.STAT3.M00215_SRF_C	Sox2.STAT3.M00222_HAND1E47_01	Sox2.STAT3.M00225_STAT3_01	Sox2.STAT3.M00231_MEF2_02	Sox2.STAT3.M00232_MEF2_03	Sox2.STAT3.M00233_MEF2_04	Sox2.STAT3.M00243_EGR1_01	Sox2.STAT3.M00251_XBP1_01	Sox2.STAT3.M00257_RREB1_01	Sox2.STAT3.M00292_FREAC4_01	Sox2.STAT3.M00302_NFAT_Q6	Sox2.STAT3.M00322_MYCMAX_B	Sox2.STAT3.M00396_EN1_01	Sox2.STAT3.M00403_AMEF2_Q6	Sox2.STAT3.M00405_MMEF2_Q6	Sox2.STAT3.M00406_HMEF2_Q6	Sox2.STAT3.M00407_RSRFC4_Q2	Sox2.STAT3.M00412_AREB6_01	Sox2.STAT3.M00413_AREB6_02	Sox2.STAT3.M00414_AREB6_03	Sox2.STAT3.M00415_AREB6_04	Sox2.STAT3.M00419_MEIS1_01	Sox2.STAT3.M00420_MEIS1AHOXA9_01	Sox2.STAT3.M00421_MEIS1BHOXA9_02	Sox2.STAT3.M00422_FOXJ2_01	Sox2.STAT3.M00423_FOXJ2_02	Sox2.STAT3.M00446_SPZ1_01	Sox2.STAT3.M00448_ZIC1_01	Sox2.STAT3.M00462_GATA6_01	Sox2.STAT3.M00482_PITX2_Q2	Sox2.STAT3.M00483_ATF6_01	Sox2.STAT3.M00490_BACH2_01	Sox2.STAT3.M00497_STAT3_02	Sox2.STAT3.M00512_PPARG_01	Sox2.STAT3.M00513_ATF3_Q6	Sox2.STAT3.M00515_PPARG_02	Sox2.STAT3.M00517_AP1_01	Sox2.STAT3.M00528_PPARG_03	Sox2.STAT3.M00531_NERF_Q2	Sox2.STAT3.M00615_MYCMAX_03	Sox2.STAT3.M00616_AFP1_Q6	Sox2.STAT3.M00632_GATA4_Q3	Sox2.STAT3.M00638_HNF4ALPHA_Q6	Sox2.STAT3.M00671_TCF4_Q5	Sox2.STAT3.M00724_HNF3ALPHA_Q6	Sox2.STAT3.M00746_ELF1_Q6	Sox2.STAT3.M00762_DR1_Q3	Sox2.STAT3.M00763_PPAR_DR1_Q2	Sox2.STAT3.M00764_HNF4_DR1_Q3	Sox2.STAT3.M00765_COUP_DR1_Q6	Sox2.STAT3.M00771_ETS_Q4	Sox2.STAT3.M00774_NFKB_Q6_01	Sox2.STAT3.M00789_GATA_Q6	Sox2.STAT3.M00790_HNF1_Q6	Sox2.STAT3.M00791_HNF3_Q6	Sox2.STAT3.M00792_SMAD_Q6	Sox2.STAT3.M00799_MYC_Q2	Sox2.STAT3.M00801_CREB_Q3	Sox2.STAT3.M00807_EGR_Q6	Sox2.STAT3.M00810_SRF_Q4	Sox2.STAT3.M00922_SRF_Q5_01	Sox2.STAT3.M00924_AP1_Q2_01	Sox2.STAT3.M00925_AP1_Q6_01	Sox2.STAT3.M00926_AP1_Q4_01	Sox2.STAT3.M00935_NFAT_Q4_01	Sox2.STAT3.M00941_MEF2_Q6_01	Sox2.STAT3.M00967_HNF4_Q6	Sox2.STAT3.M00974_SMAD_Q6_01	Sox2.STAT3.M00982_KROX_Q6	Sox2.STAT3.M00983_MAF_Q6_01	Sox2.STAT3.M01007_SRF_Q5_02	Sox2.STAT3.M01011_HNF1_Q6_01	Sox2.STAT3.M01012_HNF3_Q6_01	Sox2.STAT3.M01016_SOX17_01	Sox2.STAT3.M01031_HNF4_Q6_01	Sox2.STAT3.M01032_HNF4_Q6_02	Sox2.STAT3.M01033_HNF4_Q6_03	Sox2.STAT3.M01036_COUPTF_Q6	Sox2.STAT3.M01075_PLZF_02	Sox2.STAT3.M01145_CMYC_01	Sox2.STAT3.M01150_DMRT5_01	Sox2.STAT3.M01154_CMYC_02	Sox2.STAT3.M01160_KID3_01	Sox2.STAT3.M00004_CMYB_01	Sox2.STAT3.M00005_AP4_01	Sox2.STAT3.M00034_P53_01	Sox2.STAT3.M00062_IRF1_01	Sox2.STAT3.M00130_FOXD3_01	Sox2.STAT3.M00175_AP4_Q5	Sox2.STAT3.M00176_AP4_Q6	Sox2.STAT3.M00183_MYB_Q6	Sox2.STAT3.M00185_NFY_Q6	Sox2.STAT3.M00189_AP2_Q6	Sox2.STAT3.M00209_NFY_C	Sox2.STAT3.M00223_STAT_01	Sox2.STAT3.M00256_NRSF_01	Sox2.STAT3.M00272_P53_02	Sox2.STAT3.M00325_NRSE_B	Sox2.STAT3.M00341_GABP_B	Sox2.STAT3.M00418_TGIF_01	Sox2.STAT3.M00450_ZIC3_01	Sox2.STAT3.M00470_AP2GAMMA_01	Sox2.STAT3.M00478_CDC5_01	Sox2.STAT3.M00494_STAT6_01	Sox2.STAT3.M00498_STAT4_01	Sox2.STAT3.M00500_STAT6_02	Sox2.STAT3.M00511_ERR1_Q2	Sox2.STAT3.M00650_MTF1_Q4	Sox2.STAT3.M00652_NRF1_Q6	Sox2.STAT3.M00655_PEA3_Q6	Sox2.STAT3.M00747_IRF1_Q6	Sox2.STAT3.M00750_HMGIY_Q6	Sox2.STAT3.M00761_P53_DECAMER_Q2	Sox2.STAT3.M00772_IRF_Q6	Sox2.STAT3.M00773_MYB_Q3	Sox2.STAT3.M00775_NFY_Q6_01	Sox2.STAT3.M00777_STAT_Q6	Sox2.STAT3.M00795_OCT_Q6	Sox2.STAT3.M00800_AP2_Q3	Sox2.STAT3.M00805_LEF1_Q2	Sox2.STAT3.M00809_FOX_Q2	Sox2.STAT3.M00913_MYB_Q5_01	Sox2.STAT3.M00915_AP2_Q6_01	Sox2.STAT3.M00927_AP4_Q6_01	Sox2.STAT3.M00932_SP1_Q4_01	Sox2.STAT3.M00933_SP1_Q2_01	Sox2.STAT3.M00963_T3R_Q6	Sox2.STAT3.M00965_DR4_Q2	Sox2.STAT3.M00971_ETS_Q6	Sox2.STAT3.M00972_IRF_Q6_01	Sox2.STAT3.M00978_LEF1TCF1_Q4	Sox2.STAT3.M00981_CREBATF_Q6	Sox2.STAT3.M00987_FOXP1_01	Sox2.STAT3.M00999_AIRE_01	Sox2.STAT3.M01000_AIRE_02	Sox2.STAT3.M01010_HMGIY_Q3	Sox2.STAT3.M01014_SOX_Q6	Sox2.STAT3.M01028_NRSF_Q4	Sox2.STAT3.M01034_EBOX_Q6_01	Sox2.STAT3.M01037_GLI_Q2	Sox2.STAT3.M01066_BLIMP1_Q6	Sox2.STAT3.M01111_RBPJK_Q4	Sox2.STAT3.M01112_RBPJK_01	Sox2.STAT3.M01117_OTX_Q1	Sox2.STAT3.M01122_ZNF219_01	Sox2.STAT3.M01123_NANOG_01	Sox2.STAT3.M01124_OCT4_02	Sox2.STAT3.M01125_OCT4_01	Sox2.STAT3.M01142_LRH1_Q5	Sox2.STAT3.M01146_DMRT1_01	Sox2.STAT3.N00001_Sox2	Sox2.STAT3.N00002_Nanog	Sox2.STAT3.N00003_Otx2	Sox2.STAT3.N00004_Rbpj	Sox2.STAT3.N00006_Nr5a2	Sox2.STAT3.N00007_SoxOctComp	Sox2.STAT3.N00009_Klf4	Sox2.STAT3.N00010_Tcfcp2l1	Sox2.STAT3.N00012_Dax1	Sox2.STAT3.N00014_Rex1	Sox2.STAT3.M00008_SP1_01	Sox2.STAT3.M00055_NMYC_01	Sox2.STAT3.M00059_YY1_01	Sox2.STAT3.M00069_YY1_02	Sox2.STAT3.M00196_SP1_Q6	Sox2.STAT3.M00466_HIF1_Q5	Sox2.STAT3.M00480_LUN1_01	Sox2.STAT3.M00514_ATF4_Q2	Sox2.STAT3.M00647_LXR_Q3	Sox2.STAT3.M00691_ATF1_Q6	Sox2.STAT3.M00707_TFIIA_Q6	Sox2.STAT3.M00733_SMAD4_Q6	Sox2.STAT3.M00776_SREBP_Q3	Sox2.STAT3.M00793_YY1_Q6	Sox2.STAT3.M00797_HIF1_Q3	Sox2.STAT3.M00931_SP1_Q6_01	Sox2.STAT3.M00976_AHRHIF_Q6	Sox2.STAT3.M01035_YY1_Q6_02	Sox2.STAT3.M01168_SREBP_Q6	Sox2.STAT3.M01177_SREBP2_Q6	Sox2.STAT3.N00005_Sall4	Sox2.STAT3.N00017_hB_Sall4	Sox2.Tcfcp2l1.M00006_MEF2_01	Sox2.Tcfcp2l1.M00011_EVI1_06	Sox2.Tcfcp2l1.M00026_RSRFC4_01	Sox2.Tcfcp2l1.M00041_CREBP1CJUN_01	Sox2.Tcfcp2l1.M00052_NFKAPPAB65_01	Sox2.Tcfcp2l1.M00054_NFKAPPAB_01	Sox2.Tcfcp2l1.M00063_IRF2_01	Sox2.Tcfcp2l1.M00078_EVI1_01	Sox2.Tcfcp2l1.M00079_EVI1_02	Sox2.Tcfcp2l1.M00080_EVI1_03	Sox2.Tcfcp2l1.M00081_EVI1_04	Sox2.Tcfcp2l1.M00082_EVI1_05	Sox2.Tcfcp2l1.M00118_MYCMAX_01	Sox2.Tcfcp2l1.M00123_MYCMAX_02	Sox2.Tcfcp2l1.M00134_HNF4_01	Sox2.Tcfcp2l1.M00152_SRF_01	Sox2.Tcfcp2l1.M00155_ARP1_01	Sox2.Tcfcp2l1.M00158_COUP_01	Sox2.Tcfcp2l1.M00172_AP1FJ_Q2	Sox2.Tcfcp2l1.M00186_SRF_Q6	Sox2.Tcfcp2l1.M00215_SRF_C	Sox2.Tcfcp2l1.M00222_HAND1E47_01	Sox2.Tcfcp2l1.M00225_STAT3_01	Sox2.Tcfcp2l1.M00231_MEF2_02	Sox2.Tcfcp2l1.M00232_MEF2_03	Sox2.Tcfcp2l1.M00233_MEF2_04	Sox2.Tcfcp2l1.M00243_EGR1_01	Sox2.Tcfcp2l1.M00251_XBP1_01	Sox2.Tcfcp2l1.M00257_RREB1_01	Sox2.Tcfcp2l1.M00292_FREAC4_01	Sox2.Tcfcp2l1.M00302_NFAT_Q6	Sox2.Tcfcp2l1.M00322_MYCMAX_B	Sox2.Tcfcp2l1.M00396_EN1_01	Sox2.Tcfcp2l1.M00403_AMEF2_Q6	Sox2.Tcfcp2l1.M00405_MMEF2_Q6	Sox2.Tcfcp2l1.M00406_HMEF2_Q6	Sox2.Tcfcp2l1.M00407_RSRFC4_Q2	Sox2.Tcfcp2l1.M00412_AREB6_01	Sox2.Tcfcp2l1.M00413_AREB6_02	Sox2.Tcfcp2l1.M00414_AREB6_03	Sox2.Tcfcp2l1.M00415_AREB6_04	Sox2.Tcfcp2l1.M00419_MEIS1_01	Sox2.Tcfcp2l1.M00420_MEIS1AHOXA9_01	Sox2.Tcfcp2l1.M00421_MEIS1BHOXA9_02	Sox2.Tcfcp2l1.M00422_FOXJ2_01	Sox2.Tcfcp2l1.M00423_FOXJ2_02	Sox2.Tcfcp2l1.M00446_SPZ1_01	Sox2.Tcfcp2l1.M00448_ZIC1_01	Sox2.Tcfcp2l1.M00462_GATA6_01	Sox2.Tcfcp2l1.M00482_PITX2_Q2	Sox2.Tcfcp2l1.M00483_ATF6_01	Sox2.Tcfcp2l1.M00490_BACH2_01	Sox2.Tcfcp2l1.M00497_STAT3_02	Sox2.Tcfcp2l1.M00512_PPARG_01	Sox2.Tcfcp2l1.M00513_ATF3_Q6	Sox2.Tcfcp2l1.M00515_PPARG_02	Sox2.Tcfcp2l1.M00517_AP1_01	Sox2.Tcfcp2l1.M00528_PPARG_03	Sox2.Tcfcp2l1.M00531_NERF_Q2	Sox2.Tcfcp2l1.M00615_MYCMAX_03	Sox2.Tcfcp2l1.M00616_AFP1_Q6	Sox2.Tcfcp2l1.M00632_GATA4_Q3	Sox2.Tcfcp2l1.M00638_HNF4ALPHA_Q6	Sox2.Tcfcp2l1.M00671_TCF4_Q5	Sox2.Tcfcp2l1.M00724_HNF3ALPHA_Q6	Sox2.Tcfcp2l1.M00746_ELF1_Q6	Sox2.Tcfcp2l1.M00762_DR1_Q3	Sox2.Tcfcp2l1.M00763_PPAR_DR1_Q2	Sox2.Tcfcp2l1.M00764_HNF4_DR1_Q3	Sox2.Tcfcp2l1.M00765_COUP_DR1_Q6	Sox2.Tcfcp2l1.M00771_ETS_Q4	Sox2.Tcfcp2l1.M00774_NFKB_Q6_01	Sox2.Tcfcp2l1.M00789_GATA_Q6	Sox2.Tcfcp2l1.M00790_HNF1_Q6	Sox2.Tcfcp2l1.M00791_HNF3_Q6	Sox2.Tcfcp2l1.M00792_SMAD_Q6	Sox2.Tcfcp2l1.M00799_MYC_Q2	Sox2.Tcfcp2l1.M00801_CREB_Q3	Sox2.Tcfcp2l1.M00807_EGR_Q6	Sox2.Tcfcp2l1.M00810_SRF_Q4	Sox2.Tcfcp2l1.M00922_SRF_Q5_01	Sox2.Tcfcp2l1.M00924_AP1_Q2_01	Sox2.Tcfcp2l1.M00925_AP1_Q6_01	Sox2.Tcfcp2l1.M00926_AP1_Q4_01	Sox2.Tcfcp2l1.M00935_NFAT_Q4_01	Sox2.Tcfcp2l1.M00941_MEF2_Q6_01	Sox2.Tcfcp2l1.M00967_HNF4_Q6	Sox2.Tcfcp2l1.M00974_SMAD_Q6_01	Sox2.Tcfcp2l1.M00982_KROX_Q6	Sox2.Tcfcp2l1.M00983_MAF_Q6_01	Sox2.Tcfcp2l1.M01007_SRF_Q5_02	Sox2.Tcfcp2l1.M01011_HNF1_Q6_01	Sox2.Tcfcp2l1.M01012_HNF3_Q6_01	Sox2.Tcfcp2l1.M01016_SOX17_01	Sox2.Tcfcp2l1.M01031_HNF4_Q6_01	Sox2.Tcfcp2l1.M01032_HNF4_Q6_02	Sox2.Tcfcp2l1.M01033_HNF4_Q6_03	Sox2.Tcfcp2l1.M01036_COUPTF_Q6	Sox2.Tcfcp2l1.M01075_PLZF_02	Sox2.Tcfcp2l1.M01145_CMYC_01	Sox2.Tcfcp2l1.M01150_DMRT5_01	Sox2.Tcfcp2l1.M01154_CMYC_02	Sox2.Tcfcp2l1.M01160_KID3_01	Sox2.Tcfcp2l1.M00004_CMYB_01	Sox2.Tcfcp2l1.M00005_AP4_01	Sox2.Tcfcp2l1.M00034_P53_01	Sox2.Tcfcp2l1.M00062_IRF1_01	Sox2.Tcfcp2l1.M00130_FOXD3_01	Sox2.Tcfcp2l1.M00175_AP4_Q5	Sox2.Tcfcp2l1.M00176_AP4_Q6	Sox2.Tcfcp2l1.M00183_MYB_Q6	Sox2.Tcfcp2l1.M00185_NFY_Q6	Sox2.Tcfcp2l1.M00189_AP2_Q6	Sox2.Tcfcp2l1.M00209_NFY_C	Sox2.Tcfcp2l1.M00223_STAT_01	Sox2.Tcfcp2l1.M00256_NRSF_01	Sox2.Tcfcp2l1.M00272_P53_02	Sox2.Tcfcp2l1.M00325_NRSE_B	Sox2.Tcfcp2l1.M00341_GABP_B	Sox2.Tcfcp2l1.M00418_TGIF_01	Sox2.Tcfcp2l1.M00450_ZIC3_01	Sox2.Tcfcp2l1.M00470_AP2GAMMA_01	Sox2.Tcfcp2l1.M00478_CDC5_01	Sox2.Tcfcp2l1.M00494_STAT6_01	Sox2.Tcfcp2l1.M00498_STAT4_01	Sox2.Tcfcp2l1.M00500_STAT6_02	Sox2.Tcfcp2l1.M00511_ERR1_Q2	Sox2.Tcfcp2l1.M00650_MTF1_Q4	Sox2.Tcfcp2l1.M00652_NRF1_Q6	Sox2.Tcfcp2l1.M00655_PEA3_Q6	Sox2.Tcfcp2l1.M00747_IRF1_Q6	Sox2.Tcfcp2l1.M00750_HMGIY_Q6	Sox2.Tcfcp2l1.M00761_P53_DECAMER_Q2	Sox2.Tcfcp2l1.M00772_IRF_Q6	Sox2.Tcfcp2l1.M00773_MYB_Q3	Sox2.Tcfcp2l1.M00775_NFY_Q6_01	Sox2.Tcfcp2l1.M00777_STAT_Q6	Sox2.Tcfcp2l1.M00795_OCT_Q6	Sox2.Tcfcp2l1.M00800_AP2_Q3	Sox2.Tcfcp2l1.M00805_LEF1_Q2	Sox2.Tcfcp2l1.M00809_FOX_Q2	Sox2.Tcfcp2l1.M00913_MYB_Q5_01	Sox2.Tcfcp2l1.M00915_AP2_Q6_01	Sox2.Tcfcp2l1.M00927_AP4_Q6_01	Sox2.Tcfcp2l1.M00932_SP1_Q4_01	Sox2.Tcfcp2l1.M00933_SP1_Q2_01	Sox2.Tcfcp2l1.M00963_T3R_Q6	Sox2.Tcfcp2l1.M00965_DR4_Q2	Sox2.Tcfcp2l1.M00971_ETS_Q6	Sox2.Tcfcp2l1.M00972_IRF_Q6_01	Sox2.Tcfcp2l1.M00978_LEF1TCF1_Q4	Sox2.Tcfcp2l1.M00981_CREBATF_Q6	Sox2.Tcfcp2l1.M00987_FOXP1_01	Sox2.Tcfcp2l1.M00999_AIRE_01	Sox2.Tcfcp2l1.M01000_AIRE_02	Sox2.Tcfcp2l1.M01010_HMGIY_Q3	Sox2.Tcfcp2l1.M01014_SOX_Q6	Sox2.Tcfcp2l1.M01028_NRSF_Q4	Sox2.Tcfcp2l1.M01034_EBOX_Q6_01	Sox2.Tcfcp2l1.M01037_GLI_Q2	Sox2.Tcfcp2l1.M01066_BLIMP1_Q6	Sox2.Tcfcp2l1.M01111_RBPJK_Q4	Sox2.Tcfcp2l1.M01112_RBPJK_01	Sox2.Tcfcp2l1.M01117_OTX_Q1	Sox2.Tcfcp2l1.M01122_ZNF219_01	Sox2.Tcfcp2l1.M01123_NANOG_01	Sox2.Tcfcp2l1.M01124_OCT4_02	Sox2.Tcfcp2l1.M01125_OCT4_01	Sox2.Tcfcp2l1.M01142_LRH1_Q5	Sox2.Tcfcp2l1.M01146_DMRT1_01	Sox2.Tcfcp2l1.N00001_Sox2	Sox2.Tcfcp2l1.N00002_Nanog	Sox2.Tcfcp2l1.N00003_Otx2	Sox2.Tcfcp2l1.N00004_Rbpj	Sox2.Tcfcp2l1.N00006_Nr5a2	Sox2.Tcfcp2l1.N00007_SoxOctComp	Sox2.Tcfcp2l1.N00009_Klf4	Sox2.Tcfcp2l1.N00010_Tcfcp2l1	Sox2.Tcfcp2l1.N00012_Dax1	Sox2.Tcfcp2l1.N00014_Rex1	Sox2.Tcfcp2l1.M00008_SP1_01	Sox2.Tcfcp2l1.M00055_NMYC_01	Sox2.Tcfcp2l1.M00059_YY1_01	Sox2.Tcfcp2l1.M00069_YY1_02	Sox2.Tcfcp2l1.M00196_SP1_Q6	Sox2.Tcfcp2l1.M00466_HIF1_Q5	Sox2.Tcfcp2l1.M00480_LUN1_01	Sox2.Tcfcp2l1.M00514_ATF4_Q2	Sox2.Tcfcp2l1.M00647_LXR_Q3	Sox2.Tcfcp2l1.M00691_ATF1_Q6	Sox2.Tcfcp2l1.M00707_TFIIA_Q6	Sox2.Tcfcp2l1.M00733_SMAD4_Q6	Sox2.Tcfcp2l1.M00776_SREBP_Q3	Sox2.Tcfcp2l1.M00793_YY1_Q6	Sox2.Tcfcp2l1.M00797_HIF1_Q3	Sox2.Tcfcp2l1.M00931_SP1_Q6_01	Sox2.Tcfcp2l1.M00976_AHRHIF_Q6	Sox2.Tcfcp2l1.M01035_YY1_Q6_02	Sox2.Tcfcp2l1.M01168_SREBP_Q6	Sox2.Tcfcp2l1.M01177_SREBP2_Q6	Sox2.Tcfcp2l1.N00005_Sall4	Sox2.Tcfcp2l1.N00017_hB_Sall4	Esrrb.Sox2.M00006_MEF2_01	Esrrb.Sox2.M00011_EVI1_06	Esrrb.Sox2.M00026_RSRFC4_01	Esrrb.Sox2.M00041_CREBP1CJUN_01	Esrrb.Sox2.M00052_NFKAPPAB65_01	Esrrb.Sox2.M00054_NFKAPPAB_01	Esrrb.Sox2.M00063_IRF2_01	Esrrb.Sox2.M00078_EVI1_01	Esrrb.Sox2.M00079_EVI1_02	Esrrb.Sox2.M00080_EVI1_03	Esrrb.Sox2.M00081_EVI1_04	Esrrb.Sox2.M00082_EVI1_05	Esrrb.Sox2.M00118_MYCMAX_01	Esrrb.Sox2.M00123_MYCMAX_02	Esrrb.Sox2.M00134_HNF4_01	Esrrb.Sox2.M00152_SRF_01	Esrrb.Sox2.M00155_ARP1_01	Esrrb.Sox2.M00158_COUP_01	Esrrb.Sox2.M00172_AP1FJ_Q2	Esrrb.Sox2.M00186_SRF_Q6	Esrrb.Sox2.M00215_SRF_C	Esrrb.Sox2.M00222_HAND1E47_01	Esrrb.Sox2.M00225_STAT3_01	Esrrb.Sox2.M00231_MEF2_02	Esrrb.Sox2.M00232_MEF2_03	Esrrb.Sox2.M00233_MEF2_04	Esrrb.Sox2.M00243_EGR1_01	Esrrb.Sox2.M00251_XBP1_01	Esrrb.Sox2.M00257_RREB1_01	Esrrb.Sox2.M00292_FREAC4_01	Esrrb.Sox2.M00302_NFAT_Q6	Esrrb.Sox2.M00322_MYCMAX_B	Esrrb.Sox2.M00396_EN1_01	Esrrb.Sox2.M00403_AMEF2_Q6	Esrrb.Sox2.M00405_MMEF2_Q6	Esrrb.Sox2.M00406_HMEF2_Q6	Esrrb.Sox2.M00407_RSRFC4_Q2	Esrrb.Sox2.M00412_AREB6_01	Esrrb.Sox2.M00413_AREB6_02	Esrrb.Sox2.M00414_AREB6_03	Esrrb.Sox2.M00415_AREB6_04	Esrrb.Sox2.M00419_MEIS1_01	Esrrb.Sox2.M00420_MEIS1AHOXA9_01	Esrrb.Sox2.M00421_MEIS1BHOXA9_02	Esrrb.Sox2.M00422_FOXJ2_01	Esrrb.Sox2.M00423_FOXJ2_02	Esrrb.Sox2.M00446_SPZ1_01	Esrrb.Sox2.M00448_ZIC1_01	Esrrb.Sox2.M00462_GATA6_01	Esrrb.Sox2.M00482_PITX2_Q2	Esrrb.Sox2.M00483_ATF6_01	Esrrb.Sox2.M00490_BACH2_01	Esrrb.Sox2.M00497_STAT3_02	Esrrb.Sox2.M00512_PPARG_01	Esrrb.Sox2.M00513_ATF3_Q6	Esrrb.Sox2.M00515_PPARG_02	Esrrb.Sox2.M00517_AP1_01	Esrrb.Sox2.M00528_PPARG_03	Esrrb.Sox2.M00531_NERF_Q2	Esrrb.Sox2.M00615_MYCMAX_03	Esrrb.Sox2.M00616_AFP1_Q6	Esrrb.Sox2.M00632_GATA4_Q3	Esrrb.Sox2.M00638_HNF4ALPHA_Q6	Esrrb.Sox2.M00671_TCF4_Q5	Esrrb.Sox2.M00724_HNF3ALPHA_Q6	Esrrb.Sox2.M00746_ELF1_Q6	Esrrb.Sox2.M00762_DR1_Q3	Esrrb.Sox2.M00763_PPAR_DR1_Q2	Esrrb.Sox2.M00764_HNF4_DR1_Q3	Esrrb.Sox2.M00765_COUP_DR1_Q6	Esrrb.Sox2.M00771_ETS_Q4	Esrrb.Sox2.M00774_NFKB_Q6_01	Esrrb.Sox2.M00789_GATA_Q6	Esrrb.Sox2.M00790_HNF1_Q6	Esrrb.Sox2.M00791_HNF3_Q6	Esrrb.Sox2.M00792_SMAD_Q6	Esrrb.Sox2.M00799_MYC_Q2	Esrrb.Sox2.M00801_CREB_Q3	Esrrb.Sox2.M00807_EGR_Q6	Esrrb.Sox2.M00810_SRF_Q4	Esrrb.Sox2.M00922_SRF_Q5_01	Esrrb.Sox2.M00924_AP1_Q2_01	Esrrb.Sox2.M00925_AP1_Q6_01	Esrrb.Sox2.M00926_AP1_Q4_01	Esrrb.Sox2.M00935_NFAT_Q4_01	Esrrb.Sox2.M00941_MEF2_Q6_01	Esrrb.Sox2.M00967_HNF4_Q6	Esrrb.Sox2.M00974_SMAD_Q6_01	Esrrb.Sox2.M00982_KROX_Q6	Esrrb.Sox2.M00983_MAF_Q6_01	Esrrb.Sox2.M01007_SRF_Q5_02	Esrrb.Sox2.M01011_HNF1_Q6_01	Esrrb.Sox2.M01012_HNF3_Q6_01	Esrrb.Sox2.M01016_SOX17_01	Esrrb.Sox2.M01031_HNF4_Q6_01	Esrrb.Sox2.M01032_HNF4_Q6_02	Esrrb.Sox2.M01033_HNF4_Q6_03	Esrrb.Sox2.M01036_COUPTF_Q6	Esrrb.Sox2.M01075_PLZF_02	Esrrb.Sox2.M01145_CMYC_01	Esrrb.Sox2.M01150_DMRT5_01	Esrrb.Sox2.M01154_CMYC_02	Esrrb.Sox2.M01160_KID3_01	Esrrb.Sox2.M00004_CMYB_01	Esrrb.Sox2.M00005_AP4_01	Esrrb.Sox2.M00034_P53_01	Esrrb.Sox2.M00062_IRF1_01	Esrrb.Sox2.M00130_FOXD3_01	Esrrb.Sox2.M00175_AP4_Q5	Esrrb.Sox2.M00176_AP4_Q6	Esrrb.Sox2.M00183_MYB_Q6	Esrrb.Sox2.M00185_NFY_Q6	Esrrb.Sox2.M00189_AP2_Q6	Esrrb.Sox2.M00209_NFY_C	Esrrb.Sox2.M00223_STAT_01	Esrrb.Sox2.M00256_NRSF_01	Esrrb.Sox2.M00272_P53_02	Esrrb.Sox2.M00325_NRSE_B	Esrrb.Sox2.M00341_GABP_B	Esrrb.Sox2.M00418_TGIF_01	Esrrb.Sox2.M00450_ZIC3_01	Esrrb.Sox2.M00470_AP2GAMMA_01	Esrrb.Sox2.M00478_CDC5_01	Esrrb.Sox2.M00494_STAT6_01	Esrrb.Sox2.M00498_STAT4_01	Esrrb.Sox2.M00500_STAT6_02	Esrrb.Sox2.M00511_ERR1_Q2	Esrrb.Sox2.M00650_MTF1_Q4	Esrrb.Sox2.M00652_NRF1_Q6	Esrrb.Sox2.M00655_PEA3_Q6	Esrrb.Sox2.M00747_IRF1_Q6	Esrrb.Sox2.M00750_HMGIY_Q6	Esrrb.Sox2.M00761_P53_DECAMER_Q2	Esrrb.Sox2.M00772_IRF_Q6	Esrrb.Sox2.M00773_MYB_Q3	Esrrb.Sox2.M00775_NFY_Q6_01	Esrrb.Sox2.M00777_STAT_Q6	Esrrb.Sox2.M00795_OCT_Q6	Esrrb.Sox2.M00800_AP2_Q3	Esrrb.Sox2.M00805_LEF1_Q2	Esrrb.Sox2.M00809_FOX_Q2	Esrrb.Sox2.M00913_MYB_Q5_01	Esrrb.Sox2.M00915_AP2_Q6_01	Esrrb.Sox2.M00927_AP4_Q6_01	Esrrb.Sox2.M00932_SP1_Q4_01	Esrrb.Sox2.M00933_SP1_Q2_01	Esrrb.Sox2.M00963_T3R_Q6	Esrrb.Sox2.M00965_DR4_Q2	Esrrb.Sox2.M00971_ETS_Q6	Esrrb.Sox2.M00972_IRF_Q6_01	Esrrb.Sox2.M00978_LEF1TCF1_Q4	Esrrb.Sox2.M00981_CREBATF_Q6	Esrrb.Sox2.M00987_FOXP1_01	Esrrb.Sox2.M00999_AIRE_01	Esrrb.Sox2.M01000_AIRE_02	Esrrb.Sox2.M01010_HMGIY_Q3	Esrrb.Sox2.M01014_SOX_Q6	Esrrb.Sox2.M01028_NRSF_Q4	Esrrb.Sox2.M01034_EBOX_Q6_01	Esrrb.Sox2.M01037_GLI_Q2	Esrrb.Sox2.M01066_BLIMP1_Q6	Esrrb.Sox2.M01111_RBPJK_Q4	Esrrb.Sox2.M01112_RBPJK_01	Esrrb.Sox2.M01117_OTX_Q1	Esrrb.Sox2.M01122_ZNF219_01	Esrrb.Sox2.M01123_NANOG_01	Esrrb.Sox2.M01124_OCT4_02	Esrrb.Sox2.M01125_OCT4_01	Esrrb.Sox2.M01142_LRH1_Q5	Esrrb.Sox2.M01146_DMRT1_01	Esrrb.Sox2.N00001_Sox2	Esrrb.Sox2.N00002_Nanog	Esrrb.Sox2.N00003_Otx2	Esrrb.Sox2.N00004_Rbpj	Esrrb.Sox2.N00006_Nr5a2	Esrrb.Sox2.N00007_SoxOctComp	Esrrb.Sox2.N00009_Klf4	Esrrb.Sox2.N00010_Tcfcp2l1	Esrrb.Sox2.N00012_Dax1	Esrrb.Sox2.N00014_Rex1	Esrrb.Sox2.M00008_SP1_01	Esrrb.Sox2.M00055_NMYC_01	Esrrb.Sox2.M00059_YY1_01	Esrrb.Sox2.M00069_YY1_02	Esrrb.Sox2.M00196_SP1_Q6	Esrrb.Sox2.M00466_HIF1_Q5	Esrrb.Sox2.M00480_LUN1_01	Esrrb.Sox2.M00514_ATF4_Q2	Esrrb.Sox2.M00647_LXR_Q3	Esrrb.Sox2.M00691_ATF1_Q6	Esrrb.Sox2.M00707_TFIIA_Q6	Esrrb.Sox2.M00733_SMAD4_Q6	Esrrb.Sox2.M00776_SREBP_Q3	Esrrb.Sox2.M00793_YY1_Q6	Esrrb.Sox2.M00797_HIF1_Q3	Esrrb.Sox2.M00931_SP1_Q6_01	Esrrb.Sox2.M00976_AHRHIF_Q6	Esrrb.Sox2.M01035_YY1_Q6_02	Esrrb.Sox2.M01168_SREBP_Q6	Esrrb.Sox2.M01177_SREBP2_Q6	Esrrb.Sox2.N00005_Sall4	Esrrb.Sox2.N00017_hB_Sall4	Nanog.Smad1.M00006_MEF2_01	Nanog.Smad1.M00011_EVI1_06	Nanog.Smad1.M00026_RSRFC4_01	Nanog.Smad1.M00041_CREBP1CJUN_01	Nanog.Smad1.M00052_NFKAPPAB65_01	Nanog.Smad1.M00054_NFKAPPAB_01	Nanog.Smad1.M00063_IRF2_01	Nanog.Smad1.M00078_EVI1_01	Nanog.Smad1.M00079_EVI1_02	Nanog.Smad1.M00080_EVI1_03	Nanog.Smad1.M00081_EVI1_04	Nanog.Smad1.M00082_EVI1_05	Nanog.Smad1.M00118_MYCMAX_01	Nanog.Smad1.M00123_MYCMAX_02	Nanog.Smad1.M00134_HNF4_01	Nanog.Smad1.M00152_SRF_01	Nanog.Smad1.M00155_ARP1_01	Nanog.Smad1.M00158_COUP_01	Nanog.Smad1.M00172_AP1FJ_Q2	Nanog.Smad1.M00186_SRF_Q6	Nanog.Smad1.M00215_SRF_C	Nanog.Smad1.M00222_HAND1E47_01	Nanog.Smad1.M00225_STAT3_01	Nanog.Smad1.M00231_MEF2_02	Nanog.Smad1.M00232_MEF2_03	Nanog.Smad1.M00233_MEF2_04	Nanog.Smad1.M00243_EGR1_01	Nanog.Smad1.M00251_XBP1_01	Nanog.Smad1.M00257_RREB1_01	Nanog.Smad1.M00292_FREAC4_01	Nanog.Smad1.M00302_NFAT_Q6	Nanog.Smad1.M00322_MYCMAX_B	Nanog.Smad1.M00396_EN1_01	Nanog.Smad1.M00403_AMEF2_Q6	Nanog.Smad1.M00405_MMEF2_Q6	Nanog.Smad1.M00406_HMEF2_Q6	Nanog.Smad1.M00407_RSRFC4_Q2	Nanog.Smad1.M00412_AREB6_01	Nanog.Smad1.M00413_AREB6_02	Nanog.Smad1.M00414_AREB6_03	Nanog.Smad1.M00415_AREB6_04	Nanog.Smad1.M00419_MEIS1_01	Nanog.Smad1.M00420_MEIS1AHOXA9_01	Nanog.Smad1.M00421_MEIS1BHOXA9_02	Nanog.Smad1.M00422_FOXJ2_01	Nanog.Smad1.M00423_FOXJ2_02	Nanog.Smad1.M00446_SPZ1_01	Nanog.Smad1.M00448_ZIC1_01	Nanog.Smad1.M00462_GATA6_01	Nanog.Smad1.M00482_PITX2_Q2	Nanog.Smad1.M00483_ATF6_01	Nanog.Smad1.M00490_BACH2_01	Nanog.Smad1.M00497_STAT3_02	Nanog.Smad1.M00512_PPARG_01	Nanog.Smad1.M00513_ATF3_Q6	Nanog.Smad1.M00515_PPARG_02	Nanog.Smad1.M00517_AP1_01	Nanog.Smad1.M00528_PPARG_03	Nanog.Smad1.M00531_NERF_Q2	Nanog.Smad1.M00615_MYCMAX_03	Nanog.Smad1.M00616_AFP1_Q6	Nanog.Smad1.M00632_GATA4_Q3	Nanog.Smad1.M00638_HNF4ALPHA_Q6	Nanog.Smad1.M00671_TCF4_Q5	Nanog.Smad1.M00724_HNF3ALPHA_Q6	Nanog.Smad1.M00746_ELF1_Q6	Nanog.Smad1.M00762_DR1_Q3	Nanog.Smad1.M00763_PPAR_DR1_Q2	Nanog.Smad1.M00764_HNF4_DR1_Q3	Nanog.Smad1.M00765_COUP_DR1_Q6	Nanog.Smad1.M00771_ETS_Q4	Nanog.Smad1.M00774_NFKB_Q6_01	Nanog.Smad1.M00789_GATA_Q6	Nanog.Smad1.M00790_HNF1_Q6	Nanog.Smad1.M00791_HNF3_Q6	Nanog.Smad1.M00792_SMAD_Q6	Nanog.Smad1.M00799_MYC_Q2	Nanog.Smad1.M00801_CREB_Q3	Nanog.Smad1.M00807_EGR_Q6	Nanog.Smad1.M00810_SRF_Q4	Nanog.Smad1.M00922_SRF_Q5_01	Nanog.Smad1.M00924_AP1_Q2_01	Nanog.Smad1.M00925_AP1_Q6_01	Nanog.Smad1.M00926_AP1_Q4_01	Nanog.Smad1.M00935_NFAT_Q4_01	Nanog.Smad1.M00941_MEF2_Q6_01	Nanog.Smad1.M00967_HNF4_Q6	Nanog.Smad1.M00974_SMAD_Q6_01	Nanog.Smad1.M00982_KROX_Q6	Nanog.Smad1.M00983_MAF_Q6_01	Nanog.Smad1.M01007_SRF_Q5_02	Nanog.Smad1.M01011_HNF1_Q6_01	Nanog.Smad1.M01012_HNF3_Q6_01	Nanog.Smad1.M01016_SOX17_01	Nanog.Smad1.M01031_HNF4_Q6_01	Nanog.Smad1.M01032_HNF4_Q6_02	Nanog.Smad1.M01033_HNF4_Q6_03	Nanog.Smad1.M01036_COUPTF_Q6	Nanog.Smad1.M01075_PLZF_02	Nanog.Smad1.M01145_CMYC_01	Nanog.Smad1.M01150_DMRT5_01	Nanog.Smad1.M01154_CMYC_02	Nanog.Smad1.M01160_KID3_01	Nanog.Smad1.M00004_CMYB_01	Nanog.Smad1.M00005_AP4_01	Nanog.Smad1.M00034_P53_01	Nanog.Smad1.M00062_IRF1_01	Nanog.Smad1.M00130_FOXD3_01	Nanog.Smad1.M00175_AP4_Q5	Nanog.Smad1.M00176_AP4_Q6	Nanog.Smad1.M00183_MYB_Q6	Nanog.Smad1.M00185_NFY_Q6	Nanog.Smad1.M00189_AP2_Q6	Nanog.Smad1.M00209_NFY_C	Nanog.Smad1.M00223_STAT_01	Nanog.Smad1.M00256_NRSF_01	Nanog.Smad1.M00272_P53_02	Nanog.Smad1.M00325_NRSE_B	Nanog.Smad1.M00341_GABP_B	Nanog.Smad1.M00418_TGIF_01	Nanog.Smad1.M00450_ZIC3_01	Nanog.Smad1.M00470_AP2GAMMA_01	Nanog.Smad1.M00478_CDC5_01	Nanog.Smad1.M00494_STAT6_01	Nanog.Smad1.M00498_STAT4_01	Nanog.Smad1.M00500_STAT6_02	Nanog.Smad1.M00511_ERR1_Q2	Nanog.Smad1.M00650_MTF1_Q4	Nanog.Smad1.M00652_NRF1_Q6	Nanog.Smad1.M00655_PEA3_Q6	Nanog.Smad1.M00747_IRF1_Q6	Nanog.Smad1.M00750_HMGIY_Q6	Nanog.Smad1.M00761_P53_DECAMER_Q2	Nanog.Smad1.M00772_IRF_Q6	Nanog.Smad1.M00773_MYB_Q3	Nanog.Smad1.M00775_NFY_Q6_01	Nanog.Smad1.M00777_STAT_Q6	Nanog.Smad1.M00795_OCT_Q6	Nanog.Smad1.M00800_AP2_Q3	Nanog.Smad1.M00805_LEF1_Q2	Nanog.Smad1.M00809_FOX_Q2	Nanog.Smad1.M00913_MYB_Q5_01	Nanog.Smad1.M00915_AP2_Q6_01	Nanog.Smad1.M00927_AP4_Q6_01	Nanog.Smad1.M00932_SP1_Q4_01	Nanog.Smad1.M00933_SP1_Q2_01	Nanog.Smad1.M00963_T3R_Q6	Nanog.Smad1.M00965_DR4_Q2	Nanog.Smad1.M00971_ETS_Q6	Nanog.Smad1.M00972_IRF_Q6_01	Nanog.Smad1.M00978_LEF1TCF1_Q4	Nanog.Smad1.M00981_CREBATF_Q6	Nanog.Smad1.M00987_FOXP1_01	Nanog.Smad1.M00999_AIRE_01	Nanog.Smad1.M01000_AIRE_02	Nanog.Smad1.M01010_HMGIY_Q3	Nanog.Smad1.M01014_SOX_Q6	Nanog.Smad1.M01028_NRSF_Q4	Nanog.Smad1.M01034_EBOX_Q6_01	Nanog.Smad1.M01037_GLI_Q2	Nanog.Smad1.M01066_BLIMP1_Q6	Nanog.Smad1.M01111_RBPJK_Q4	Nanog.Smad1.M01112_RBPJK_01	Nanog.Smad1.M01117_OTX_Q1	Nanog.Smad1.M01122_ZNF219_01	Nanog.Smad1.M01123_NANOG_01	Nanog.Smad1.M01124_OCT4_02	Nanog.Smad1.M01125_OCT4_01	Nanog.Smad1.M01142_LRH1_Q5	Nanog.Smad1.M01146_DMRT1_01	Nanog.Smad1.N00001_Sox2	Nanog.Smad1.N00002_Nanog	Nanog.Smad1.N00003_Otx2	Nanog.Smad1.N00004_Rbpj	Nanog.Smad1.N00006_Nr5a2	Nanog.Smad1.N00007_SoxOctComp	Nanog.Smad1.N00009_Klf4	Nanog.Smad1.N00010_Tcfcp2l1	Nanog.Smad1.N00012_Dax1	Nanog.Smad1.N00014_Rex1	Nanog.Smad1.M00008_SP1_01	Nanog.Smad1.M00055_NMYC_01	Nanog.Smad1.M00059_YY1_01	Nanog.Smad1.M00069_YY1_02	Nanog.Smad1.M00196_SP1_Q6	Nanog.Smad1.M00466_HIF1_Q5	Nanog.Smad1.M00480_LUN1_01	Nanog.Smad1.M00514_ATF4_Q2	Nanog.Smad1.M00647_LXR_Q3	Nanog.Smad1.M00691_ATF1_Q6	Nanog.Smad1.M00707_TFIIA_Q6	Nanog.Smad1.M00733_SMAD4_Q6	Nanog.Smad1.M00776_SREBP_Q3	Nanog.Smad1.M00793_YY1_Q6	Nanog.Smad1.M00797_HIF1_Q3	Nanog.Smad1.M00931_SP1_Q6_01	Nanog.Smad1.M00976_AHRHIF_Q6	Nanog.Smad1.M01035_YY1_Q6_02	Nanog.Smad1.M01168_SREBP_Q6	Nanog.Smad1.M01177_SREBP2_Q6	Nanog.Smad1.N00005_Sall4	Nanog.Smad1.N00017_hB_Sall4	Nanog.STAT3.M00006_MEF2_01	Nanog.STAT3.M00011_EVI1_06	Nanog.STAT3.M00026_RSRFC4_01	Nanog.STAT3.M00041_CREBP1CJUN_01	Nanog.STAT3.M00052_NFKAPPAB65_01	Nanog.STAT3.M00054_NFKAPPAB_01	Nanog.STAT3.M00063_IRF2_01	Nanog.STAT3.M00078_EVI1_01	Nanog.STAT3.M00079_EVI1_02	Nanog.STAT3.M00080_EVI1_03	Nanog.STAT3.M00081_EVI1_04	Nanog.STAT3.M00082_EVI1_05	Nanog.STAT3.M00118_MYCMAX_01	Nanog.STAT3.M00123_MYCMAX_02	Nanog.STAT3.M00134_HNF4_01	Nanog.STAT3.M00152_SRF_01	Nanog.STAT3.M00155_ARP1_01	Nanog.STAT3.M00158_COUP_01	Nanog.STAT3.M00172_AP1FJ_Q2	Nanog.STAT3.M00186_SRF_Q6	Nanog.STAT3.M00215_SRF_C	Nanog.STAT3.M00222_HAND1E47_01	Nanog.STAT3.M00225_STAT3_01	Nanog.STAT3.M00231_MEF2_02	Nanog.STAT3.M00232_MEF2_03	Nanog.STAT3.M00233_MEF2_04	Nanog.STAT3.M00243_EGR1_01	Nanog.STAT3.M00251_XBP1_01	Nanog.STAT3.M00257_RREB1_01	Nanog.STAT3.M00292_FREAC4_01	Nanog.STAT3.M00302_NFAT_Q6	Nanog.STAT3.M00322_MYCMAX_B	Nanog.STAT3.M00396_EN1_01	Nanog.STAT3.M00403_AMEF2_Q6	Nanog.STAT3.M00405_MMEF2_Q6	Nanog.STAT3.M00406_HMEF2_Q6	Nanog.STAT3.M00407_RSRFC4_Q2	Nanog.STAT3.M00412_AREB6_01	Nanog.STAT3.M00413_AREB6_02	Nanog.STAT3.M00414_AREB6_03	Nanog.STAT3.M00415_AREB6_04	Nanog.STAT3.M00419_MEIS1_01	Nanog.STAT3.M00420_MEIS1AHOXA9_01	Nanog.STAT3.M00421_MEIS1BHOXA9_02	Nanog.STAT3.M00422_FOXJ2_01	Nanog.STAT3.M00423_FOXJ2_02	Nanog.STAT3.M00446_SPZ1_01	Nanog.STAT3.M00448_ZIC1_01	Nanog.STAT3.M00462_GATA6_01	Nanog.STAT3.M00482_PITX2_Q2	Nanog.STAT3.M00483_ATF6_01	Nanog.STAT3.M00490_BACH2_01	Nanog.STAT3.M00497_STAT3_02	Nanog.STAT3.M00512_PPARG_01	Nanog.STAT3.M00513_ATF3_Q6	Nanog.STAT3.M00515_PPARG_02	Nanog.STAT3.M00517_AP1_01	Nanog.STAT3.M00528_PPARG_03	Nanog.STAT3.M00531_NERF_Q2	Nanog.STAT3.M00615_MYCMAX_03	Nanog.STAT3.M00616_AFP1_Q6	Nanog.STAT3.M00632_GATA4_Q3	Nanog.STAT3.M00638_HNF4ALPHA_Q6	Nanog.STAT3.M00671_TCF4_Q5	Nanog.STAT3.M00724_HNF3ALPHA_Q6	Nanog.STAT3.M00746_ELF1_Q6	Nanog.STAT3.M00762_DR1_Q3	Nanog.STAT3.M00763_PPAR_DR1_Q2	Nanog.STAT3.M00764_HNF4_DR1_Q3	Nanog.STAT3.M00765_COUP_DR1_Q6	Nanog.STAT3.M00771_ETS_Q4	Nanog.STAT3.M00774_NFKB_Q6_01	Nanog.STAT3.M00789_GATA_Q6	Nanog.STAT3.M00790_HNF1_Q6	Nanog.STAT3.M00791_HNF3_Q6	Nanog.STAT3.M00792_SMAD_Q6	Nanog.STAT3.M00799_MYC_Q2	Nanog.STAT3.M00801_CREB_Q3	Nanog.STAT3.M00807_EGR_Q6	Nanog.STAT3.M00810_SRF_Q4	Nanog.STAT3.M00922_SRF_Q5_01	Nanog.STAT3.M00924_AP1_Q2_01	Nanog.STAT3.M00925_AP1_Q6_01	Nanog.STAT3.M00926_AP1_Q4_01	Nanog.STAT3.M00935_NFAT_Q4_01	Nanog.STAT3.M00941_MEF2_Q6_01	Nanog.STAT3.M00967_HNF4_Q6	Nanog.STAT3.M00974_SMAD_Q6_01	Nanog.STAT3.M00982_KROX_Q6	Nanog.STAT3.M00983_MAF_Q6_01	Nanog.STAT3.M01007_SRF_Q5_02	Nanog.STAT3.M01011_HNF1_Q6_01	Nanog.STAT3.M01012_HNF3_Q6_01	Nanog.STAT3.M01016_SOX17_01	Nanog.STAT3.M01031_HNF4_Q6_01	Nanog.STAT3.M01032_HNF4_Q6_02	Nanog.STAT3.M01033_HNF4_Q6_03	Nanog.STAT3.M01036_COUPTF_Q6	Nanog.STAT3.M01075_PLZF_02	Nanog.STAT3.M01145_CMYC_01	Nanog.STAT3.M01150_DMRT5_01	Nanog.STAT3.M01154_CMYC_02	Nanog.STAT3.M01160_KID3_01	Nanog.STAT3.M00004_CMYB_01	Nanog.STAT3.M00005_AP4_01	Nanog.STAT3.M00034_P53_01	Nanog.STAT3.M00062_IRF1_01	Nanog.STAT3.M00130_FOXD3_01	Nanog.STAT3.M00175_AP4_Q5	Nanog.STAT3.M00176_AP4_Q6	Nanog.STAT3.M00183_MYB_Q6	Nanog.STAT3.M00185_NFY_Q6	Nanog.STAT3.M00189_AP2_Q6	Nanog.STAT3.M00209_NFY_C	Nanog.STAT3.M00223_STAT_01	Nanog.STAT3.M00256_NRSF_01	Nanog.STAT3.M00272_P53_02	Nanog.STAT3.M00325_NRSE_B	Nanog.STAT3.M00341_GABP_B	Nanog.STAT3.M00418_TGIF_01	Nanog.STAT3.M00450_ZIC3_01	Nanog.STAT3.M00470_AP2GAMMA_01	Nanog.STAT3.M00478_CDC5_01	Nanog.STAT3.M00494_STAT6_01	Nanog.STAT3.M00498_STAT4_01	Nanog.STAT3.M00500_STAT6_02	Nanog.STAT3.M00511_ERR1_Q2	Nanog.STAT3.M00650_MTF1_Q4	Nanog.STAT3.M00652_NRF1_Q6	Nanog.STAT3.M00655_PEA3_Q6	Nanog.STAT3.M00747_IRF1_Q6	Nanog.STAT3.M00750_HMGIY_Q6	Nanog.STAT3.M00761_P53_DECAMER_Q2	Nanog.STAT3.M00772_IRF_Q6	Nanog.STAT3.M00773_MYB_Q3	Nanog.STAT3.M00775_NFY_Q6_01	Nanog.STAT3.M00777_STAT_Q6	Nanog.STAT3.M00795_OCT_Q6	Nanog.STAT3.M00800_AP2_Q3	Nanog.STAT3.M00805_LEF1_Q2	Nanog.STAT3.M00809_FOX_Q2	Nanog.STAT3.M00913_MYB_Q5_01	Nanog.STAT3.M00915_AP2_Q6_01	Nanog.STAT3.M00927_AP4_Q6_01	Nanog.STAT3.M00932_SP1_Q4_01	Nanog.STAT3.M00933_SP1_Q2_01	Nanog.STAT3.M00963_T3R_Q6	Nanog.STAT3.M00965_DR4_Q2	Nanog.STAT3.M00971_ETS_Q6	Nanog.STAT3.M00972_IRF_Q6_01	Nanog.STAT3.M00978_LEF1TCF1_Q4	Nanog.STAT3.M00981_CREBATF_Q6	Nanog.STAT3.M00987_FOXP1_01	Nanog.STAT3.M00999_AIRE_01	Nanog.STAT3.M01000_AIRE_02	Nanog.STAT3.M01010_HMGIY_Q3	Nanog.STAT3.M01014_SOX_Q6	Nanog.STAT3.M01028_NRSF_Q4	Nanog.STAT3.M01034_EBOX_Q6_01	Nanog.STAT3.M01037_GLI_Q2	Nanog.STAT3.M01066_BLIMP1_Q6	Nanog.STAT3.M01111_RBPJK_Q4	Nanog.STAT3.M01112_RBPJK_01	Nanog.STAT3.M01117_OTX_Q1	Nanog.STAT3.M01122_ZNF219_01	Nanog.STAT3.M01123_NANOG_01	Nanog.STAT3.M01124_OCT4_02	Nanog.STAT3.M01125_OCT4_01	Nanog.STAT3.M01142_LRH1_Q5	Nanog.STAT3.M01146_DMRT1_01	Nanog.STAT3.N00001_Sox2	Nanog.STAT3.N00002_Nanog	Nanog.STAT3.N00003_Otx2	Nanog.STAT3.N00004_Rbpj	Nanog.STAT3.N00006_Nr5a2	Nanog.STAT3.N00007_SoxOctComp	Nanog.STAT3.N00009_Klf4	Nanog.STAT3.N00010_Tcfcp2l1	Nanog.STAT3.N00012_Dax1	Nanog.STAT3.N00014_Rex1	Nanog.STAT3.M00008_SP1_01	Nanog.STAT3.M00055_NMYC_01	Nanog.STAT3.M00059_YY1_01	Nanog.STAT3.M00069_YY1_02	Nanog.STAT3.M00196_SP1_Q6	Nanog.STAT3.M00466_HIF1_Q5	Nanog.STAT3.M00480_LUN1_01	Nanog.STAT3.M00514_ATF4_Q2	Nanog.STAT3.M00647_LXR_Q3	Nanog.STAT3.M00691_ATF1_Q6	Nanog.STAT3.M00707_TFIIA_Q6	Nanog.STAT3.M00733_SMAD4_Q6	Nanog.STAT3.M00776_SREBP_Q3	Nanog.STAT3.M00793_YY1_Q6	Nanog.STAT3.M00797_HIF1_Q3	Nanog.STAT3.M00931_SP1_Q6_01	Nanog.STAT3.M00976_AHRHIF_Q6	Nanog.STAT3.M01035_YY1_Q6_02	Nanog.STAT3.M01168_SREBP_Q6	Nanog.STAT3.M01177_SREBP2_Q6	Nanog.STAT3.N00005_Sall4	Nanog.STAT3.N00017_hB_Sall4	Nanog.Tcfcp2l1.M00006_MEF2_01	Nanog.Tcfcp2l1.M00011_EVI1_06	Nanog.Tcfcp2l1.M00026_RSRFC4_01	Nanog.Tcfcp2l1.M00041_CREBP1CJUN_01	Nanog.Tcfcp2l1.M00052_NFKAPPAB65_01	Nanog.Tcfcp2l1.M00054_NFKAPPAB_01	Nanog.Tcfcp2l1.M00063_IRF2_01	Nanog.Tcfcp2l1.M00078_EVI1_01	Nanog.Tcfcp2l1.M00079_EVI1_02	Nanog.Tcfcp2l1.M00080_EVI1_03	Nanog.Tcfcp2l1.M00081_EVI1_04	Nanog.Tcfcp2l1.M00082_EVI1_05	Nanog.Tcfcp2l1.M00118_MYCMAX_01	Nanog.Tcfcp2l1.M00123_MYCMAX_02	Nanog.Tcfcp2l1.M00134_HNF4_01	Nanog.Tcfcp2l1.M00152_SRF_01	Nanog.Tcfcp2l1.M00155_ARP1_01	Nanog.Tcfcp2l1.M00158_COUP_01	Nanog.Tcfcp2l1.M00172_AP1FJ_Q2	Nanog.Tcfcp2l1.M00186_SRF_Q6	Nanog.Tcfcp2l1.M00215_SRF_C	Nanog.Tcfcp2l1.M00222_HAND1E47_01	Nanog.Tcfcp2l1.M00225_STAT3_01	Nanog.Tcfcp2l1.M00231_MEF2_02	Nanog.Tcfcp2l1.M00232_MEF2_03	Nanog.Tcfcp2l1.M00233_MEF2_04	Nanog.Tcfcp2l1.M00243_EGR1_01	Nanog.Tcfcp2l1.M00251_XBP1_01	Nanog.Tcfcp2l1.M00257_RREB1_01	Nanog.Tcfcp2l1.M00292_FREAC4_01	Nanog.Tcfcp2l1.M00302_NFAT_Q6	Nanog.Tcfcp2l1.M00322_MYCMAX_B	Nanog.Tcfcp2l1.M00396_EN1_01	Nanog.Tcfcp2l1.M00403_AMEF2_Q6	Nanog.Tcfcp2l1.M00405_MMEF2_Q6	Nanog.Tcfcp2l1.M00406_HMEF2_Q6	Nanog.Tcfcp2l1.M00407_RSRFC4_Q2	Nanog.Tcfcp2l1.M00412_AREB6_01	Nanog.Tcfcp2l1.M00413_AREB6_02	Nanog.Tcfcp2l1.M00414_AREB6_03	Nanog.Tcfcp2l1.M00415_AREB6_04	Nanog.Tcfcp2l1.M00419_MEIS1_01	Nanog.Tcfcp2l1.M00420_MEIS1AHOXA9_01	Nanog.Tcfcp2l1.M00421_MEIS1BHOXA9_02	Nanog.Tcfcp2l1.M00422_FOXJ2_01	Nanog.Tcfcp2l1.M00423_FOXJ2_02	Nanog.Tcfcp2l1.M00446_SPZ1_01	Nanog.Tcfcp2l1.M00448_ZIC1_01	Nanog.Tcfcp2l1.M00462_GATA6_01	Nanog.Tcfcp2l1.M00482_PITX2_Q2	Nanog.Tcfcp2l1.M00483_ATF6_01	Nanog.Tcfcp2l1.M00490_BACH2_01	Nanog.Tcfcp2l1.M00497_STAT3_02	Nanog.Tcfcp2l1.M00512_PPARG_01	Nanog.Tcfcp2l1.M00513_ATF3_Q6	Nanog.Tcfcp2l1.M00515_PPARG_02	Nanog.Tcfcp2l1.M00517_AP1_01	Nanog.Tcfcp2l1.M00528_PPARG_03	Nanog.Tcfcp2l1.M00531_NERF_Q2	Nanog.Tcfcp2l1.M00615_MYCMAX_03	Nanog.Tcfcp2l1.M00616_AFP1_Q6	Nanog.Tcfcp2l1.M00632_GATA4_Q3	Nanog.Tcfcp2l1.M00638_HNF4ALPHA_Q6	Nanog.Tcfcp2l1.M00671_TCF4_Q5	Nanog.Tcfcp2l1.M00724_HNF3ALPHA_Q6	Nanog.Tcfcp2l1.M00746_ELF1_Q6	Nanog.Tcfcp2l1.M00762_DR1_Q3	Nanog.Tcfcp2l1.M00763_PPAR_DR1_Q2	Nanog.Tcfcp2l1.M00764_HNF4_DR1_Q3	Nanog.Tcfcp2l1.M00765_COUP_DR1_Q6	Nanog.Tcfcp2l1.M00771_ETS_Q4	Nanog.Tcfcp2l1.M00774_NFKB_Q6_01	Nanog.Tcfcp2l1.M00789_GATA_Q6	Nanog.Tcfcp2l1.M00790_HNF1_Q6	Nanog.Tcfcp2l1.M00791_HNF3_Q6	Nanog.Tcfcp2l1.M00792_SMAD_Q6	Nanog.Tcfcp2l1.M00799_MYC_Q2	Nanog.Tcfcp2l1.M00801_CREB_Q3	Nanog.Tcfcp2l1.M00807_EGR_Q6	Nanog.Tcfcp2l1.M00810_SRF_Q4	Nanog.Tcfcp2l1.M00922_SRF_Q5_01	Nanog.Tcfcp2l1.M00924_AP1_Q2_01	Nanog.Tcfcp2l1.M00925_AP1_Q6_01	Nanog.Tcfcp2l1.M00926_AP1_Q4_01	Nanog.Tcfcp2l1.M00935_NFAT_Q4_01	Nanog.Tcfcp2l1.M00941_MEF2_Q6_01	Nanog.Tcfcp2l1.M00967_HNF4_Q6	Nanog.Tcfcp2l1.M00974_SMAD_Q6_01	Nanog.Tcfcp2l1.M00982_KROX_Q6	Nanog.Tcfcp2l1.M00983_MAF_Q6_01	Nanog.Tcfcp2l1.M01007_SRF_Q5_02	Nanog.Tcfcp2l1.M01011_HNF1_Q6_01	Nanog.Tcfcp2l1.M01012_HNF3_Q6_01	Nanog.Tcfcp2l1.M01016_SOX17_01	Nanog.Tcfcp2l1.M01031_HNF4_Q6_01	Nanog.Tcfcp2l1.M01032_HNF4_Q6_02	Nanog.Tcfcp2l1.M01033_HNF4_Q6_03	Nanog.Tcfcp2l1.M01036_COUPTF_Q6	Nanog.Tcfcp2l1.M01075_PLZF_02	Nanog.Tcfcp2l1.M01145_CMYC_01	Nanog.Tcfcp2l1.M01150_DMRT5_01	Nanog.Tcfcp2l1.M01154_CMYC_02	Nanog.Tcfcp2l1.M01160_KID3_01	Nanog.Tcfcp2l1.M00004_CMYB_01	Nanog.Tcfcp2l1.M00005_AP4_01	Nanog.Tcfcp2l1.M00034_P53_01	Nanog.Tcfcp2l1.M00062_IRF1_01	Nanog.Tcfcp2l1.M00130_FOXD3_01	Nanog.Tcfcp2l1.M00175_AP4_Q5	Nanog.Tcfcp2l1.M00176_AP4_Q6	Nanog.Tcfcp2l1.M00183_MYB_Q6	Nanog.Tcfcp2l1.M00185_NFY_Q6	Nanog.Tcfcp2l1.M00189_AP2_Q6	Nanog.Tcfcp2l1.M00209_NFY_C	Nanog.Tcfcp2l1.M00223_STAT_01	Nanog.Tcfcp2l1.M00256_NRSF_01	Nanog.Tcfcp2l1.M00272_P53_02	Nanog.Tcfcp2l1.M00325_NRSE_B	Nanog.Tcfcp2l1.M00341_GABP_B	Nanog.Tcfcp2l1.M00418_TGIF_01	Nanog.Tcfcp2l1.M00450_ZIC3_01	Nanog.Tcfcp2l1.M00470_AP2GAMMA_01	Nanog.Tcfcp2l1.M00478_CDC5_01	Nanog.Tcfcp2l1.M00494_STAT6_01	Nanog.Tcfcp2l1.M00498_STAT4_01	Nanog.Tcfcp2l1.M00500_STAT6_02	Nanog.Tcfcp2l1.M00511_ERR1_Q2	Nanog.Tcfcp2l1.M00650_MTF1_Q4	Nanog.Tcfcp2l1.M00652_NRF1_Q6	Nanog.Tcfcp2l1.M00655_PEA3_Q6	Nanog.Tcfcp2l1.M00747_IRF1_Q6	Nanog.Tcfcp2l1.M00750_HMGIY_Q6	Nanog.Tcfcp2l1.M00761_P53_DECAMER_Q2	Nanog.Tcfcp2l1.M00772_IRF_Q6	Nanog.Tcfcp2l1.M00773_MYB_Q3	Nanog.Tcfcp2l1.M00775_NFY_Q6_01	Nanog.Tcfcp2l1.M00777_STAT_Q6	Nanog.Tcfcp2l1.M00795_OCT_Q6	Nanog.Tcfcp2l1.M00800_AP2_Q3	Nanog.Tcfcp2l1.M00805_LEF1_Q2	Nanog.Tcfcp2l1.M00809_FOX_Q2	Nanog.Tcfcp2l1.M00913_MYB_Q5_01	Nanog.Tcfcp2l1.M00915_AP2_Q6_01	Nanog.Tcfcp2l1.M00927_AP4_Q6_01	Nanog.Tcfcp2l1.M00932_SP1_Q4_01	Nanog.Tcfcp2l1.M00933_SP1_Q2_01	Nanog.Tcfcp2l1.M00963_T3R_Q6	Nanog.Tcfcp2l1.M00965_DR4_Q2	Nanog.Tcfcp2l1.M00971_ETS_Q6	Nanog.Tcfcp2l1.M00972_IRF_Q6_01	Nanog.Tcfcp2l1.M00978_LEF1TCF1_Q4	Nanog.Tcfcp2l1.M00981_CREBATF_Q6	Nanog.Tcfcp2l1.M00987_FOXP1_01	Nanog.Tcfcp2l1.M00999_AIRE_01	Nanog.Tcfcp2l1.M01000_AIRE_02	Nanog.Tcfcp2l1.M01010_HMGIY_Q3	Nanog.Tcfcp2l1.M01014_SOX_Q6	Nanog.Tcfcp2l1.M01028_NRSF_Q4	Nanog.Tcfcp2l1.M01034_EBOX_Q6_01	Nanog.Tcfcp2l1.M01037_GLI_Q2	Nanog.Tcfcp2l1.M01066_BLIMP1_Q6	Nanog.Tcfcp2l1.M01111_RBPJK_Q4	Nanog.Tcfcp2l1.M01112_RBPJK_01	Nanog.Tcfcp2l1.M01117_OTX_Q1	Nanog.Tcfcp2l1.M01122_ZNF219_01	Nanog.Tcfcp2l1.M01123_NANOG_01	Nanog.Tcfcp2l1.M01124_OCT4_02	Nanog.Tcfcp2l1.M01125_OCT4_01	Nanog.Tcfcp2l1.M01142_LRH1_Q5	Nanog.Tcfcp2l1.M01146_DMRT1_01	Nanog.Tcfcp2l1.N00001_Sox2	Nanog.Tcfcp2l1.N00002_Nanog	Nanog.Tcfcp2l1.N00003_Otx2	Nanog.Tcfcp2l1.N00004_Rbpj	Nanog.Tcfcp2l1.N00006_Nr5a2	Nanog.Tcfcp2l1.N00007_SoxOctComp	Nanog.Tcfcp2l1.N00009_Klf4	Nanog.Tcfcp2l1.N00010_Tcfcp2l1	Nanog.Tcfcp2l1.N00012_Dax1	Nanog.Tcfcp2l1.N00014_Rex1	Nanog.Tcfcp2l1.M00008_SP1_01	Nanog.Tcfcp2l1.M00055_NMYC_01	Nanog.Tcfcp2l1.M00059_YY1_01	Nanog.Tcfcp2l1.M00069_YY1_02	Nanog.Tcfcp2l1.M00196_SP1_Q6	Nanog.Tcfcp2l1.M00466_HIF1_Q5	Nanog.Tcfcp2l1.M00480_LUN1_01	Nanog.Tcfcp2l1.M00514_ATF4_Q2	Nanog.Tcfcp2l1.M00647_LXR_Q3	Nanog.Tcfcp2l1.M00691_ATF1_Q6	Nanog.Tcfcp2l1.M00707_TFIIA_Q6	Nanog.Tcfcp2l1.M00733_SMAD4_Q6	Nanog.Tcfcp2l1.M00776_SREBP_Q3	Nanog.Tcfcp2l1.M00793_YY1_Q6	Nanog.Tcfcp2l1.M00797_HIF1_Q3	Nanog.Tcfcp2l1.M00931_SP1_Q6_01	Nanog.Tcfcp2l1.M00976_AHRHIF_Q6	Nanog.Tcfcp2l1.M01035_YY1_Q6_02	Nanog.Tcfcp2l1.M01168_SREBP_Q6	Nanog.Tcfcp2l1.M01177_SREBP2_Q6	Nanog.Tcfcp2l1.N00005_Sall4	Nanog.Tcfcp2l1.N00017_hB_Sall4	Esrrb.Nanog.M00006_MEF2_01	Esrrb.Nanog.M00011_EVI1_06	Esrrb.Nanog.M00026_RSRFC4_01	Esrrb.Nanog.M00041_CREBP1CJUN_01	Esrrb.Nanog.M00052_NFKAPPAB65_01	Esrrb.Nanog.M00054_NFKAPPAB_01	Esrrb.Nanog.M00063_IRF2_01	Esrrb.Nanog.M00078_EVI1_01	Esrrb.Nanog.M00079_EVI1_02	Esrrb.Nanog.M00080_EVI1_03	Esrrb.Nanog.M00081_EVI1_04	Esrrb.Nanog.M00082_EVI1_05	Esrrb.Nanog.M00118_MYCMAX_01	Esrrb.Nanog.M00123_MYCMAX_02	Esrrb.Nanog.M00134_HNF4_01	Esrrb.Nanog.M00152_SRF_01	Esrrb.Nanog.M00155_ARP1_01	Esrrb.Nanog.M00158_COUP_01	Esrrb.Nanog.M00172_AP1FJ_Q2	Esrrb.Nanog.M00186_SRF_Q6	Esrrb.Nanog.M00215_SRF_C	Esrrb.Nanog.M00222_HAND1E47_01	Esrrb.Nanog.M00225_STAT3_01	Esrrb.Nanog.M00231_MEF2_02	Esrrb.Nanog.M00232_MEF2_03	Esrrb.Nanog.M00233_MEF2_04	Esrrb.Nanog.M00243_EGR1_01	Esrrb.Nanog.M00251_XBP1_01	Esrrb.Nanog.M00257_RREB1_01	Esrrb.Nanog.M00292_FREAC4_01	Esrrb.Nanog.M00302_NFAT_Q6	Esrrb.Nanog.M00322_MYCMAX_B	Esrrb.Nanog.M00396_EN1_01	Esrrb.Nanog.M00403_AMEF2_Q6	Esrrb.Nanog.M00405_MMEF2_Q6	Esrrb.Nanog.M00406_HMEF2_Q6	Esrrb.Nanog.M00407_RSRFC4_Q2	Esrrb.Nanog.M00412_AREB6_01	Esrrb.Nanog.M00413_AREB6_02	Esrrb.Nanog.M00414_AREB6_03	Esrrb.Nanog.M00415_AREB6_04	Esrrb.Nanog.M00419_MEIS1_01	Esrrb.Nanog.M00420_MEIS1AHOXA9_01	Esrrb.Nanog.M00421_MEIS1BHOXA9_02	Esrrb.Nanog.M00422_FOXJ2_01	Esrrb.Nanog.M00423_FOXJ2_02	Esrrb.Nanog.M00446_SPZ1_01	Esrrb.Nanog.M00448_ZIC1_01	Esrrb.Nanog.M00462_GATA6_01	Esrrb.Nanog.M00482_PITX2_Q2	Esrrb.Nanog.M00483_ATF6_01	Esrrb.Nanog.M00490_BACH2_01	Esrrb.Nanog.M00497_STAT3_02	Esrrb.Nanog.M00512_PPARG_01	Esrrb.Nanog.M00513_ATF3_Q6	Esrrb.Nanog.M00515_PPARG_02	Esrrb.Nanog.M00517_AP1_01	Esrrb.Nanog.M00528_PPARG_03	Esrrb.Nanog.M00531_NERF_Q2	Esrrb.Nanog.M00615_MYCMAX_03	Esrrb.Nanog.M00616_AFP1_Q6	Esrrb.Nanog.M00632_GATA4_Q3	Esrrb.Nanog.M00638_HNF4ALPHA_Q6	Esrrb.Nanog.M00671_TCF4_Q5	Esrrb.Nanog.M00724_HNF3ALPHA_Q6	Esrrb.Nanog.M00746_ELF1_Q6	Esrrb.Nanog.M00762_DR1_Q3	Esrrb.Nanog.M00763_PPAR_DR1_Q2	Esrrb.Nanog.M00764_HNF4_DR1_Q3	Esrrb.Nanog.M00765_COUP_DR1_Q6	Esrrb.Nanog.M00771_ETS_Q4	Esrrb.Nanog.M00774_NFKB_Q6_01	Esrrb.Nanog.M00789_GATA_Q6	Esrrb.Nanog.M00790_HNF1_Q6	Esrrb.Nanog.M00791_HNF3_Q6	Esrrb.Nanog.M00792_SMAD_Q6	Esrrb.Nanog.M00799_MYC_Q2	Esrrb.Nanog.M00801_CREB_Q3	Esrrb.Nanog.M00807_EGR_Q6	Esrrb.Nanog.M00810_SRF_Q4	Esrrb.Nanog.M00922_SRF_Q5_01	Esrrb.Nanog.M00924_AP1_Q2_01	Esrrb.Nanog.M00925_AP1_Q6_01	Esrrb.Nanog.M00926_AP1_Q4_01	Esrrb.Nanog.M00935_NFAT_Q4_01	Esrrb.Nanog.M00941_MEF2_Q6_01	Esrrb.Nanog.M00967_HNF4_Q6	Esrrb.Nanog.M00974_SMAD_Q6_01	Esrrb.Nanog.M00982_KROX_Q6	Esrrb.Nanog.M00983_MAF_Q6_01	Esrrb.Nanog.M01007_SRF_Q5_02	Esrrb.Nanog.M01011_HNF1_Q6_01	Esrrb.Nanog.M01012_HNF3_Q6_01	Esrrb.Nanog.M01016_SOX17_01	Esrrb.Nanog.M01031_HNF4_Q6_01	Esrrb.Nanog.M01032_HNF4_Q6_02	Esrrb.Nanog.M01033_HNF4_Q6_03	Esrrb.Nanog.M01036_COUPTF_Q6	Esrrb.Nanog.M01075_PLZF_02	Esrrb.Nanog.M01145_CMYC_01	Esrrb.Nanog.M01150_DMRT5_01	Esrrb.Nanog.M01154_CMYC_02	Esrrb.Nanog.M01160_KID3_01	Esrrb.Nanog.M00004_CMYB_01	Esrrb.Nanog.M00005_AP4_01	Esrrb.Nanog.M00034_P53_01	Esrrb.Nanog.M00062_IRF1_01	Esrrb.Nanog.M00130_FOXD3_01	Esrrb.Nanog.M00175_AP4_Q5	Esrrb.Nanog.M00176_AP4_Q6	Esrrb.Nanog.M00183_MYB_Q6	Esrrb.Nanog.M00185_NFY_Q6	Esrrb.Nanog.M00189_AP2_Q6	Esrrb.Nanog.M00209_NFY_C	Esrrb.Nanog.M00223_STAT_01	Esrrb.Nanog.M00256_NRSF_01	Esrrb.Nanog.M00272_P53_02	Esrrb.Nanog.M00325_NRSE_B	Esrrb.Nanog.M00341_GABP_B	Esrrb.Nanog.M00418_TGIF_01	Esrrb.Nanog.M00450_ZIC3_01	Esrrb.Nanog.M00470_AP2GAMMA_01	Esrrb.Nanog.M00478_CDC5_01	Esrrb.Nanog.M00494_STAT6_01	Esrrb.Nanog.M00498_STAT4_01	Esrrb.Nanog.M00500_STAT6_02	Esrrb.Nanog.M00511_ERR1_Q2	Esrrb.Nanog.M00650_MTF1_Q4	Esrrb.Nanog.M00652_NRF1_Q6	Esrrb.Nanog.M00655_PEA3_Q6	Esrrb.Nanog.M00747_IRF1_Q6	Esrrb.Nanog.M00750_HMGIY_Q6	Esrrb.Nanog.M00761_P53_DECAMER_Q2	Esrrb.Nanog.M00772_IRF_Q6	Esrrb.Nanog.M00773_MYB_Q3	Esrrb.Nanog.M00775_NFY_Q6_01	Esrrb.Nanog.M00777_STAT_Q6	Esrrb.Nanog.M00795_OCT_Q6	Esrrb.Nanog.M00800_AP2_Q3	Esrrb.Nanog.M00805_LEF1_Q2	Esrrb.Nanog.M00809_FOX_Q2	Esrrb.Nanog.M00913_MYB_Q5_01	Esrrb.Nanog.M00915_AP2_Q6_01	Esrrb.Nanog.M00927_AP4_Q6_01	Esrrb.Nanog.M00932_SP1_Q4_01	Esrrb.Nanog.M00933_SP1_Q2_01	Esrrb.Nanog.M00963_T3R_Q6	Esrrb.Nanog.M00965_DR4_Q2	Esrrb.Nanog.M00971_ETS_Q6	Esrrb.Nanog.M00972_IRF_Q6_01	Esrrb.Nanog.M00978_LEF1TCF1_Q4	Esrrb.Nanog.M00981_CREBATF_Q6	Esrrb.Nanog.M00987_FOXP1_01	Esrrb.Nanog.M00999_AIRE_01	Esrrb.Nanog.M01000_AIRE_02	Esrrb.Nanog.M01010_HMGIY_Q3	Esrrb.Nanog.M01014_SOX_Q6	Esrrb.Nanog.M01028_NRSF_Q4	Esrrb.Nanog.M01034_EBOX_Q6_01	Esrrb.Nanog.M01037_GLI_Q2	Esrrb.Nanog.M01066_BLIMP1_Q6	Esrrb.Nanog.M01111_RBPJK_Q4	Esrrb.Nanog.M01112_RBPJK_01	Esrrb.Nanog.M01117_OTX_Q1	Esrrb.Nanog.M01122_ZNF219_01	Esrrb.Nanog.M01123_NANOG_01	Esrrb.Nanog.M01124_OCT4_02	Esrrb.Nanog.M01125_OCT4_01	Esrrb.Nanog.M01142_LRH1_Q5	Esrrb.Nanog.M01146_DMRT1_01	Esrrb.Nanog.N00001_Sox2	Esrrb.Nanog.N00002_Nanog	Esrrb.Nanog.N00003_Otx2	Esrrb.Nanog.N00004_Rbpj	Esrrb.Nanog.N00006_Nr5a2	Esrrb.Nanog.N00007_SoxOctComp	Esrrb.Nanog.N00009_Klf4	Esrrb.Nanog.N00010_Tcfcp2l1	Esrrb.Nanog.N00012_Dax1	Esrrb.Nanog.N00014_Rex1	Esrrb.Nanog.M00008_SP1_01	Esrrb.Nanog.M00055_NMYC_01	Esrrb.Nanog.M00059_YY1_01	Esrrb.Nanog.M00069_YY1_02	Esrrb.Nanog.M00196_SP1_Q6	Esrrb.Nanog.M00466_HIF1_Q5	Esrrb.Nanog.M00480_LUN1_01	Esrrb.Nanog.M00514_ATF4_Q2	Esrrb.Nanog.M00647_LXR_Q3	Esrrb.Nanog.M00691_ATF1_Q6	Esrrb.Nanog.M00707_TFIIA_Q6	Esrrb.Nanog.M00733_SMAD4_Q6	Esrrb.Nanog.M00776_SREBP_Q3	Esrrb.Nanog.M00793_YY1_Q6	Esrrb.Nanog.M00797_HIF1_Q3	Esrrb.Nanog.M00931_SP1_Q6_01	Esrrb.Nanog.M00976_AHRHIF_Q6	Esrrb.Nanog.M01035_YY1_Q6_02	Esrrb.Nanog.M01168_SREBP_Q6	Esrrb.Nanog.M01177_SREBP2_Q6	Esrrb.Nanog.N00005_Sall4	Esrrb.Nanog.N00017_hB_Sall4	Smad1.STAT3.M00006_MEF2_01	Smad1.STAT3.M00011_EVI1_06	Smad1.STAT3.M00026_RSRFC4_01	Smad1.STAT3.M00041_CREBP1CJUN_01	Smad1.STAT3.M00052_NFKAPPAB65_01	Smad1.STAT3.M00054_NFKAPPAB_01	Smad1.STAT3.M00063_IRF2_01	Smad1.STAT3.M00078_EVI1_01	Smad1.STAT3.M00079_EVI1_02	Smad1.STAT3.M00080_EVI1_03	Smad1.STAT3.M00081_EVI1_04	Smad1.STAT3.M00082_EVI1_05	Smad1.STAT3.M00118_MYCMAX_01	Smad1.STAT3.M00123_MYCMAX_02	Smad1.STAT3.M00134_HNF4_01	Smad1.STAT3.M00152_SRF_01	Smad1.STAT3.M00155_ARP1_01	Smad1.STAT3.M00158_COUP_01	Smad1.STAT3.M00172_AP1FJ_Q2	Smad1.STAT3.M00186_SRF_Q6	Smad1.STAT3.M00215_SRF_C	Smad1.STAT3.M00222_HAND1E47_01	Smad1.STAT3.M00225_STAT3_01	Smad1.STAT3.M00231_MEF2_02	Smad1.STAT3.M00232_MEF2_03	Smad1.STAT3.M00233_MEF2_04	Smad1.STAT3.M00243_EGR1_01	Smad1.STAT3.M00251_XBP1_01	Smad1.STAT3.M00257_RREB1_01	Smad1.STAT3.M00292_FREAC4_01	Smad1.STAT3.M00302_NFAT_Q6	Smad1.STAT3.M00322_MYCMAX_B	Smad1.STAT3.M00396_EN1_01	Smad1.STAT3.M00403_AMEF2_Q6	Smad1.STAT3.M00405_MMEF2_Q6	Smad1.STAT3.M00406_HMEF2_Q6	Smad1.STAT3.M00407_RSRFC4_Q2	Smad1.STAT3.M00412_AREB6_01	Smad1.STAT3.M00413_AREB6_02	Smad1.STAT3.M00414_AREB6_03	Smad1.STAT3.M00415_AREB6_04	Smad1.STAT3.M00419_MEIS1_01	Smad1.STAT3.M00420_MEIS1AHOXA9_01	Smad1.STAT3.M00421_MEIS1BHOXA9_02	Smad1.STAT3.M00422_FOXJ2_01	Smad1.STAT3.M00423_FOXJ2_02	Smad1.STAT3.M00446_SPZ1_01	Smad1.STAT3.M00448_ZIC1_01	Smad1.STAT3.M00462_GATA6_01	Smad1.STAT3.M00482_PITX2_Q2	Smad1.STAT3.M00483_ATF6_01	Smad1.STAT3.M00490_BACH2_01	Smad1.STAT3.M00497_STAT3_02	Smad1.STAT3.M00512_PPARG_01	Smad1.STAT3.M00513_ATF3_Q6	Smad1.STAT3.M00515_PPARG_02	Smad1.STAT3.M00517_AP1_01	Smad1.STAT3.M00528_PPARG_03	Smad1.STAT3.M00531_NERF_Q2	Smad1.STAT3.M00615_MYCMAX_03	Smad1.STAT3.M00616_AFP1_Q6	Smad1.STAT3.M00632_GATA4_Q3	Smad1.STAT3.M00638_HNF4ALPHA_Q6	Smad1.STAT3.M00671_TCF4_Q5	Smad1.STAT3.M00724_HNF3ALPHA_Q6	Smad1.STAT3.M00746_ELF1_Q6	Smad1.STAT3.M00762_DR1_Q3	Smad1.STAT3.M00763_PPAR_DR1_Q2	Smad1.STAT3.M00764_HNF4_DR1_Q3	Smad1.STAT3.M00765_COUP_DR1_Q6	Smad1.STAT3.M00771_ETS_Q4	Smad1.STAT3.M00774_NFKB_Q6_01	Smad1.STAT3.M00789_GATA_Q6	Smad1.STAT3.M00790_HNF1_Q6	Smad1.STAT3.M00791_HNF3_Q6	Smad1.STAT3.M00792_SMAD_Q6	Smad1.STAT3.M00799_MYC_Q2	Smad1.STAT3.M00801_CREB_Q3	Smad1.STAT3.M00807_EGR_Q6	Smad1.STAT3.M00810_SRF_Q4	Smad1.STAT3.M00922_SRF_Q5_01	Smad1.STAT3.M00924_AP1_Q2_01	Smad1.STAT3.M00925_AP1_Q6_01	Smad1.STAT3.M00926_AP1_Q4_01	Smad1.STAT3.M00935_NFAT_Q4_01	Smad1.STAT3.M00941_MEF2_Q6_01	Smad1.STAT3.M00967_HNF4_Q6	Smad1.STAT3.M00974_SMAD_Q6_01	Smad1.STAT3.M00982_KROX_Q6	Smad1.STAT3.M00983_MAF_Q6_01	Smad1.STAT3.M01007_SRF_Q5_02	Smad1.STAT3.M01011_HNF1_Q6_01	Smad1.STAT3.M01012_HNF3_Q6_01	Smad1.STAT3.M01016_SOX17_01	Smad1.STAT3.M01031_HNF4_Q6_01	Smad1.STAT3.M01032_HNF4_Q6_02	Smad1.STAT3.M01033_HNF4_Q6_03	Smad1.STAT3.M01036_COUPTF_Q6	Smad1.STAT3.M01075_PLZF_02	Smad1.STAT3.M01145_CMYC_01	Smad1.STAT3.M01150_DMRT5_01	Smad1.STAT3.M01154_CMYC_02	Smad1.STAT3.M01160_KID3_01	Smad1.STAT3.M00004_CMYB_01	Smad1.STAT3.M00005_AP4_01	Smad1.STAT3.M00034_P53_01	Smad1.STAT3.M00062_IRF1_01	Smad1.STAT3.M00130_FOXD3_01	Smad1.STAT3.M00175_AP4_Q5	Smad1.STAT3.M00176_AP4_Q6	Smad1.STAT3.M00183_MYB_Q6	Smad1.STAT3.M00185_NFY_Q6	Smad1.STAT3.M00189_AP2_Q6	Smad1.STAT3.M00209_NFY_C	Smad1.STAT3.M00223_STAT_01	Smad1.STAT3.M00256_NRSF_01	Smad1.STAT3.M00272_P53_02	Smad1.STAT3.M00325_NRSE_B	Smad1.STAT3.M00341_GABP_B	Smad1.STAT3.M00418_TGIF_01	Smad1.STAT3.M00450_ZIC3_01	Smad1.STAT3.M00470_AP2GAMMA_01	Smad1.STAT3.M00478_CDC5_01	Smad1.STAT3.M00494_STAT6_01	Smad1.STAT3.M00498_STAT4_01	Smad1.STAT3.M00500_STAT6_02	Smad1.STAT3.M00511_ERR1_Q2	Smad1.STAT3.M00650_MTF1_Q4	Smad1.STAT3.M00652_NRF1_Q6	Smad1.STAT3.M00655_PEA3_Q6	Smad1.STAT3.M00747_IRF1_Q6	Smad1.STAT3.M00750_HMGIY_Q6	Smad1.STAT3.M00761_P53_DECAMER_Q2	Smad1.STAT3.M00772_IRF_Q6	Smad1.STAT3.M00773_MYB_Q3	Smad1.STAT3.M00775_NFY_Q6_01	Smad1.STAT3.M00777_STAT_Q6	Smad1.STAT3.M00795_OCT_Q6	Smad1.STAT3.M00800_AP2_Q3	Smad1.STAT3.M00805_LEF1_Q2	Smad1.STAT3.M00809_FOX_Q2	Smad1.STAT3.M00913_MYB_Q5_01	Smad1.STAT3.M00915_AP2_Q6_01	Smad1.STAT3.M00927_AP4_Q6_01	Smad1.STAT3.M00932_SP1_Q4_01	Smad1.STAT3.M00933_SP1_Q2_01	Smad1.STAT3.M00963_T3R_Q6	Smad1.STAT3.M00965_DR4_Q2	Smad1.STAT3.M00971_ETS_Q6	Smad1.STAT3.M00972_IRF_Q6_01	Smad1.STAT3.M00978_LEF1TCF1_Q4	Smad1.STAT3.M00981_CREBATF_Q6	Smad1.STAT3.M00987_FOXP1_01	Smad1.STAT3.M00999_AIRE_01	Smad1.STAT3.M01000_AIRE_02	Smad1.STAT3.M01010_HMGIY_Q3	Smad1.STAT3.M01014_SOX_Q6	Smad1.STAT3.M01028_NRSF_Q4	Smad1.STAT3.M01034_EBOX_Q6_01	Smad1.STAT3.M01037_GLI_Q2	Smad1.STAT3.M01066_BLIMP1_Q6	Smad1.STAT3.M01111_RBPJK_Q4	Smad1.STAT3.M01112_RBPJK_01	Smad1.STAT3.M01117_OTX_Q1	Smad1.STAT3.M01122_ZNF219_01	Smad1.STAT3.M01123_NANOG_01	Smad1.STAT3.M01124_OCT4_02	Smad1.STAT3.M01125_OCT4_01	Smad1.STAT3.M01142_LRH1_Q5	Smad1.STAT3.M01146_DMRT1_01	Smad1.STAT3.N00001_Sox2	Smad1.STAT3.N00002_Nanog	Smad1.STAT3.N00003_Otx2	Smad1.STAT3.N00004_Rbpj	Smad1.STAT3.N00006_Nr5a2	Smad1.STAT3.N00007_SoxOctComp	Smad1.STAT3.N00009_Klf4	Smad1.STAT3.N00010_Tcfcp2l1	Smad1.STAT3.N00012_Dax1	Smad1.STAT3.N00014_Rex1	Smad1.STAT3.M00008_SP1_01	Smad1.STAT3.M00055_NMYC_01	Smad1.STAT3.M00059_YY1_01	Smad1.STAT3.M00069_YY1_02	Smad1.STAT3.M00196_SP1_Q6	Smad1.STAT3.M00466_HIF1_Q5	Smad1.STAT3.M00480_LUN1_01	Smad1.STAT3.M00514_ATF4_Q2	Smad1.STAT3.M00647_LXR_Q3	Smad1.STAT3.M00691_ATF1_Q6	Smad1.STAT3.M00707_TFIIA_Q6	Smad1.STAT3.M00733_SMAD4_Q6	Smad1.STAT3.M00776_SREBP_Q3	Smad1.STAT3.M00793_YY1_Q6	Smad1.STAT3.M00797_HIF1_Q3	Smad1.STAT3.M00931_SP1_Q6_01	Smad1.STAT3.M00976_AHRHIF_Q6	Smad1.STAT3.M01035_YY1_Q6_02	Smad1.STAT3.M01168_SREBP_Q6	Smad1.STAT3.M01177_SREBP2_Q6	Smad1.STAT3.N00005_Sall4	Smad1.STAT3.N00017_hB_Sall4	Smad1.Tcfcp2l1.M00006_MEF2_01	Smad1.Tcfcp2l1.M00011_EVI1_06	Smad1.Tcfcp2l1.M00026_RSRFC4_01	Smad1.Tcfcp2l1.M00041_CREBP1CJUN_01	Smad1.Tcfcp2l1.M00052_NFKAPPAB65_01	Smad1.Tcfcp2l1.M00054_NFKAPPAB_01	Smad1.Tcfcp2l1.M00063_IRF2_01	Smad1.Tcfcp2l1.M00078_EVI1_01	Smad1.Tcfcp2l1.M00079_EVI1_02	Smad1.Tcfcp2l1.M00080_EVI1_03	Smad1.Tcfcp2l1.M00081_EVI1_04	Smad1.Tcfcp2l1.M00082_EVI1_05	Smad1.Tcfcp2l1.M00118_MYCMAX_01	Smad1.Tcfcp2l1.M00123_MYCMAX_02	Smad1.Tcfcp2l1.M00134_HNF4_01	Smad1.Tcfcp2l1.M00152_SRF_01	Smad1.Tcfcp2l1.M00155_ARP1_01	Smad1.Tcfcp2l1.M00158_COUP_01	Smad1.Tcfcp2l1.M00172_AP1FJ_Q2	Smad1.Tcfcp2l1.M00186_SRF_Q6	Smad1.Tcfcp2l1.M00215_SRF_C	Smad1.Tcfcp2l1.M00222_HAND1E47_01	Smad1.Tcfcp2l1.M00225_STAT3_01	Smad1.Tcfcp2l1.M00231_MEF2_02	Smad1.Tcfcp2l1.M00232_MEF2_03	Smad1.Tcfcp2l1.M00233_MEF2_04	Smad1.Tcfcp2l1.M00243_EGR1_01	Smad1.Tcfcp2l1.M00251_XBP1_01	Smad1.Tcfcp2l1.M00257_RREB1_01	Smad1.Tcfcp2l1.M00292_FREAC4_01	Smad1.Tcfcp2l1.M00302_NFAT_Q6	Smad1.Tcfcp2l1.M00322_MYCMAX_B	Smad1.Tcfcp2l1.M00396_EN1_01	Smad1.Tcfcp2l1.M00403_AMEF2_Q6	Smad1.Tcfcp2l1.M00405_MMEF2_Q6	Smad1.Tcfcp2l1.M00406_HMEF2_Q6	Smad1.Tcfcp2l1.M00407_RSRFC4_Q2	Smad1.Tcfcp2l1.M00412_AREB6_01	Smad1.Tcfcp2l1.M00413_AREB6_02	Smad1.Tcfcp2l1.M00414_AREB6_03	Smad1.Tcfcp2l1.M00415_AREB6_04	Smad1.Tcfcp2l1.M00419_MEIS1_01	Smad1.Tcfcp2l1.M00420_MEIS1AHOXA9_01	Smad1.Tcfcp2l1.M00421_MEIS1BHOXA9_02	Smad1.Tcfcp2l1.M00422_FOXJ2_01	Smad1.Tcfcp2l1.M00423_FOXJ2_02	Smad1.Tcfcp2l1.M00446_SPZ1_01	Smad1.Tcfcp2l1.M00448_ZIC1_01	Smad1.Tcfcp2l1.M00462_GATA6_01	Smad1.Tcfcp2l1.M00482_PITX2_Q2	Smad1.Tcfcp2l1.M00483_ATF6_01	Smad1.Tcfcp2l1.M00490_BACH2_01	Smad1.Tcfcp2l1.M00497_STAT3_02	Smad1.Tcfcp2l1.M00512_PPARG_01	Smad1.Tcfcp2l1.M00513_ATF3_Q6	Smad1.Tcfcp2l1.M00515_PPARG_02	Smad1.Tcfcp2l1.M00517_AP1_01	Smad1.Tcfcp2l1.M00528_PPARG_03	Smad1.Tcfcp2l1.M00531_NERF_Q2	Smad1.Tcfcp2l1.M00615_MYCMAX_03	Smad1.Tcfcp2l1.M00616_AFP1_Q6	Smad1.Tcfcp2l1.M00632_GATA4_Q3	Smad1.Tcfcp2l1.M00638_HNF4ALPHA_Q6	Smad1.Tcfcp2l1.M00671_TCF4_Q5	Smad1.Tcfcp2l1.M00724_HNF3ALPHA_Q6	Smad1.Tcfcp2l1.M00746_ELF1_Q6	Smad1.Tcfcp2l1.M00762_DR1_Q3	Smad1.Tcfcp2l1.M00763_PPAR_DR1_Q2	Smad1.Tcfcp2l1.M00764_HNF4_DR1_Q3	Smad1.Tcfcp2l1.M00765_COUP_DR1_Q6	Smad1.Tcfcp2l1.M00771_ETS_Q4	Smad1.Tcfcp2l1.M00774_NFKB_Q6_01	Smad1.Tcfcp2l1.M00789_GATA_Q6	Smad1.Tcfcp2l1.M00790_HNF1_Q6	Smad1.Tcfcp2l1.M00791_HNF3_Q6	Smad1.Tcfcp2l1.M00792_SMAD_Q6	Smad1.Tcfcp2l1.M00799_MYC_Q2	Smad1.Tcfcp2l1.M00801_CREB_Q3	Smad1.Tcfcp2l1.M00807_EGR_Q6	Smad1.Tcfcp2l1.M00810_SRF_Q4	Smad1.Tcfcp2l1.M00922_SRF_Q5_01	Smad1.Tcfcp2l1.M00924_AP1_Q2_01	Smad1.Tcfcp2l1.M00925_AP1_Q6_01	Smad1.Tcfcp2l1.M00926_AP1_Q4_01	Smad1.Tcfcp2l1.M00935_NFAT_Q4_01	Smad1.Tcfcp2l1.M00941_MEF2_Q6_01	Smad1.Tcfcp2l1.M00967_HNF4_Q6	Smad1.Tcfcp2l1.M00974_SMAD_Q6_01	Smad1.Tcfcp2l1.M00982_KROX_Q6	Smad1.Tcfcp2l1.M00983_MAF_Q6_01	Smad1.Tcfcp2l1.M01007_SRF_Q5_02	Smad1.Tcfcp2l1.M01011_HNF1_Q6_01	Smad1.Tcfcp2l1.M01012_HNF3_Q6_01	Smad1.Tcfcp2l1.M01016_SOX17_01	Smad1.Tcfcp2l1.M01031_HNF4_Q6_01	Smad1.Tcfcp2l1.M01032_HNF4_Q6_02	Smad1.Tcfcp2l1.M01033_HNF4_Q6_03	Smad1.Tcfcp2l1.M01036_COUPTF_Q6	Smad1.Tcfcp2l1.M01075_PLZF_02	Smad1.Tcfcp2l1.M01145_CMYC_01	Smad1.Tcfcp2l1.M01150_DMRT5_01	Smad1.Tcfcp2l1.M01154_CMYC_02	Smad1.Tcfcp2l1.M01160_KID3_01	Smad1.Tcfcp2l1.M00004_CMYB_01	Smad1.Tcfcp2l1.M00005_AP4_01	Smad1.Tcfcp2l1.M00034_P53_01	Smad1.Tcfcp2l1.M00062_IRF1_01	Smad1.Tcfcp2l1.M00130_FOXD3_01	Smad1.Tcfcp2l1.M00175_AP4_Q5	Smad1.Tcfcp2l1.M00176_AP4_Q6	Smad1.Tcfcp2l1.M00183_MYB_Q6	Smad1.Tcfcp2l1.M00185_NFY_Q6	Smad1.Tcfcp2l1.M00189_AP2_Q6	Smad1.Tcfcp2l1.M00209_NFY_C	Smad1.Tcfcp2l1.M00223_STAT_01	Smad1.Tcfcp2l1.M00256_NRSF_01	Smad1.Tcfcp2l1.M00272_P53_02	Smad1.Tcfcp2l1.M00325_NRSE_B	Smad1.Tcfcp2l1.M00341_GABP_B	Smad1.Tcfcp2l1.M00418_TGIF_01	Smad1.Tcfcp2l1.M00450_ZIC3_01	Smad1.Tcfcp2l1.M00470_AP2GAMMA_01	Smad1.Tcfcp2l1.M00478_CDC5_01	Smad1.Tcfcp2l1.M00494_STAT6_01	Smad1.Tcfcp2l1.M00498_STAT4_01	Smad1.Tcfcp2l1.M00500_STAT6_02	Smad1.Tcfcp2l1.M00511_ERR1_Q2	Smad1.Tcfcp2l1.M00650_MTF1_Q4	Smad1.Tcfcp2l1.M00652_NRF1_Q6	Smad1.Tcfcp2l1.M00655_PEA3_Q6	Smad1.Tcfcp2l1.M00747_IRF1_Q6	Smad1.Tcfcp2l1.M00750_HMGIY_Q6	Smad1.Tcfcp2l1.M00761_P53_DECAMER_Q2	Smad1.Tcfcp2l1.M00772_IRF_Q6	Smad1.Tcfcp2l1.M00773_MYB_Q3	Smad1.Tcfcp2l1.M00775_NFY_Q6_01	Smad1.Tcfcp2l1.M00777_STAT_Q6	Smad1.Tcfcp2l1.M00795_OCT_Q6	Smad1.Tcfcp2l1.M00800_AP2_Q3	Smad1.Tcfcp2l1.M00805_LEF1_Q2	Smad1.Tcfcp2l1.M00809_FOX_Q2	Smad1.Tcfcp2l1.M00913_MYB_Q5_01	Smad1.Tcfcp2l1.M00915_AP2_Q6_01	Smad1.Tcfcp2l1.M00927_AP4_Q6_01	Smad1.Tcfcp2l1.M00932_SP1_Q4_01	Smad1.Tcfcp2l1.M00933_SP1_Q2_01	Smad1.Tcfcp2l1.M00963_T3R_Q6	Smad1.Tcfcp2l1.M00965_DR4_Q2	Smad1.Tcfcp2l1.M00971_ETS_Q6	Smad1.Tcfcp2l1.M00972_IRF_Q6_01	Smad1.Tcfcp2l1.M00978_LEF1TCF1_Q4	Smad1.Tcfcp2l1.M00981_CREBATF_Q6	Smad1.Tcfcp2l1.M00987_FOXP1_01	Smad1.Tcfcp2l1.M00999_AIRE_01	Smad1.Tcfcp2l1.M01000_AIRE_02	Smad1.Tcfcp2l1.M01010_HMGIY_Q3	Smad1.Tcfcp2l1.M01014_SOX_Q6	Smad1.Tcfcp2l1.M01028_NRSF_Q4	Smad1.Tcfcp2l1.M01034_EBOX_Q6_01	Smad1.Tcfcp2l1.M01037_GLI_Q2	Smad1.Tcfcp2l1.M01066_BLIMP1_Q6	Smad1.Tcfcp2l1.M01111_RBPJK_Q4	Smad1.Tcfcp2l1.M01112_RBPJK_01	Smad1.Tcfcp2l1.M01117_OTX_Q1	Smad1.Tcfcp2l1.M01122_ZNF219_01	Smad1.Tcfcp2l1.M01123_NANOG_01	Smad1.Tcfcp2l1.M01124_OCT4_02	Smad1.Tcfcp2l1.M01125_OCT4_01	Smad1.Tcfcp2l1.M01142_LRH1_Q5	Smad1.Tcfcp2l1.M01146_DMRT1_01	Smad1.Tcfcp2l1.N00001_Sox2	Smad1.Tcfcp2l1.N00002_Nanog	Smad1.Tcfcp2l1.N00003_Otx2	Smad1.Tcfcp2l1.N00004_Rbpj	Smad1.Tcfcp2l1.N00006_Nr5a2	Smad1.Tcfcp2l1.N00007_SoxOctComp	Smad1.Tcfcp2l1.N00009_Klf4	Smad1.Tcfcp2l1.N00010_Tcfcp2l1	Smad1.Tcfcp2l1.N00012_Dax1	Smad1.Tcfcp2l1.N00014_Rex1	Smad1.Tcfcp2l1.M00008_SP1_01	Smad1.Tcfcp2l1.M00055_NMYC_01	Smad1.Tcfcp2l1.M00059_YY1_01	Smad1.Tcfcp2l1.M00069_YY1_02	Smad1.Tcfcp2l1.M00196_SP1_Q6	Smad1.Tcfcp2l1.M00466_HIF1_Q5	Smad1.Tcfcp2l1.M00480_LUN1_01	Smad1.Tcfcp2l1.M00514_ATF4_Q2	Smad1.Tcfcp2l1.M00647_LXR_Q3	Smad1.Tcfcp2l1.M00691_ATF1_Q6	Smad1.Tcfcp2l1.M00707_TFIIA_Q6	Smad1.Tcfcp2l1.M00733_SMAD4_Q6	Smad1.Tcfcp2l1.M00776_SREBP_Q3	Smad1.Tcfcp2l1.M00793_YY1_Q6	Smad1.Tcfcp2l1.M00797_HIF1_Q3	Smad1.Tcfcp2l1.M00931_SP1_Q6_01	Smad1.Tcfcp2l1.M00976_AHRHIF_Q6	Smad1.Tcfcp2l1.M01035_YY1_Q6_02	Smad1.Tcfcp2l1.M01168_SREBP_Q6	Smad1.Tcfcp2l1.M01177_SREBP2_Q6	Smad1.Tcfcp2l1.N00005_Sall4	Smad1.Tcfcp2l1.N00017_hB_Sall4	Esrrb.Smad1.M00006_MEF2_01	Esrrb.Smad1.M00011_EVI1_06	Esrrb.Smad1.M00026_RSRFC4_01	Esrrb.Smad1.M00041_CREBP1CJUN_01	Esrrb.Smad1.M00052_NFKAPPAB65_01	Esrrb.Smad1.M00054_NFKAPPAB_01	Esrrb.Smad1.M00063_IRF2_01	Esrrb.Smad1.M00078_EVI1_01	Esrrb.Smad1.M00079_EVI1_02	Esrrb.Smad1.M00080_EVI1_03	Esrrb.Smad1.M00081_EVI1_04	Esrrb.Smad1.M00082_EVI1_05	Esrrb.Smad1.M00118_MYCMAX_01	Esrrb.Smad1.M00123_MYCMAX_02	Esrrb.Smad1.M00134_HNF4_01	Esrrb.Smad1.M00152_SRF_01	Esrrb.Smad1.M00155_ARP1_01	Esrrb.Smad1.M00158_COUP_01	Esrrb.Smad1.M00172_AP1FJ_Q2	Esrrb.Smad1.M00186_SRF_Q6	Esrrb.Smad1.M00215_SRF_C	Esrrb.Smad1.M00222_HAND1E47_01	Esrrb.Smad1.M00225_STAT3_01	Esrrb.Smad1.M00231_MEF2_02	Esrrb.Smad1.M00232_MEF2_03	Esrrb.Smad1.M00233_MEF2_04	Esrrb.Smad1.M00243_EGR1_01	Esrrb.Smad1.M00251_XBP1_01	Esrrb.Smad1.M00257_RREB1_01	Esrrb.Smad1.M00292_FREAC4_01	Esrrb.Smad1.M00302_NFAT_Q6	Esrrb.Smad1.M00322_MYCMAX_B	Esrrb.Smad1.M00396_EN1_01	Esrrb.Smad1.M00403_AMEF2_Q6	Esrrb.Smad1.M00405_MMEF2_Q6	Esrrb.Smad1.M00406_HMEF2_Q6	Esrrb.Smad1.M00407_RSRFC4_Q2	Esrrb.Smad1.M00412_AREB6_01	Esrrb.Smad1.M00413_AREB6_02	Esrrb.Smad1.M00414_AREB6_03	Esrrb.Smad1.M00415_AREB6_04	Esrrb.Smad1.M00419_MEIS1_01	Esrrb.Smad1.M00420_MEIS1AHOXA9_01	Esrrb.Smad1.M00421_MEIS1BHOXA9_02	Esrrb.Smad1.M00422_FOXJ2_01	Esrrb.Smad1.M00423_FOXJ2_02	Esrrb.Smad1.M00446_SPZ1_01	Esrrb.Smad1.M00448_ZIC1_01	Esrrb.Smad1.M00462_GATA6_01	Esrrb.Smad1.M00482_PITX2_Q2	Esrrb.Smad1.M00483_ATF6_01	Esrrb.Smad1.M00490_BACH2_01	Esrrb.Smad1.M00497_STAT3_02	Esrrb.Smad1.M00512_PPARG_01	Esrrb.Smad1.M00513_ATF3_Q6	Esrrb.Smad1.M00515_PPARG_02	Esrrb.Smad1.M00517_AP1_01	Esrrb.Smad1.M00528_PPARG_03	Esrrb.Smad1.M00531_NERF_Q2	Esrrb.Smad1.M00615_MYCMAX_03	Esrrb.Smad1.M00616_AFP1_Q6	Esrrb.Smad1.M00632_GATA4_Q3	Esrrb.Smad1.M00638_HNF4ALPHA_Q6	Esrrb.Smad1.M00671_TCF4_Q5	Esrrb.Smad1.M00724_HNF3ALPHA_Q6	Esrrb.Smad1.M00746_ELF1_Q6	Esrrb.Smad1.M00762_DR1_Q3	Esrrb.Smad1.M00763_PPAR_DR1_Q2	Esrrb.Smad1.M00764_HNF4_DR1_Q3	Esrrb.Smad1.M00765_COUP_DR1_Q6	Esrrb.Smad1.M00771_ETS_Q4	Esrrb.Smad1.M00774_NFKB_Q6_01	Esrrb.Smad1.M00789_GATA_Q6	Esrrb.Smad1.M00790_HNF1_Q6	Esrrb.Smad1.M00791_HNF3_Q6	Esrrb.Smad1.M00792_SMAD_Q6	Esrrb.Smad1.M00799_MYC_Q2	Esrrb.Smad1.M00801_CREB_Q3	Esrrb.Smad1.M00807_EGR_Q6	Esrrb.Smad1.M00810_SRF_Q4	Esrrb.Smad1.M00922_SRF_Q5_01	Esrrb.Smad1.M00924_AP1_Q2_01	Esrrb.Smad1.M00925_AP1_Q6_01	Esrrb.Smad1.M00926_AP1_Q4_01	Esrrb.Smad1.M00935_NFAT_Q4_01	Esrrb.Smad1.M00941_MEF2_Q6_01	Esrrb.Smad1.M00967_HNF4_Q6	Esrrb.Smad1.M00974_SMAD_Q6_01	Esrrb.Smad1.M00982_KROX_Q6	Esrrb.Smad1.M00983_MAF_Q6_01	Esrrb.Smad1.M01007_SRF_Q5_02	Esrrb.Smad1.M01011_HNF1_Q6_01	Esrrb.Smad1.M01012_HNF3_Q6_01	Esrrb.Smad1.M01016_SOX17_01	Esrrb.Smad1.M01031_HNF4_Q6_01	Esrrb.Smad1.M01032_HNF4_Q6_02	Esrrb.Smad1.M01033_HNF4_Q6_03	Esrrb.Smad1.M01036_COUPTF_Q6	Esrrb.Smad1.M01075_PLZF_02	Esrrb.Smad1.M01145_CMYC_01	Esrrb.Smad1.M01150_DMRT5_01	Esrrb.Smad1.M01154_CMYC_02	Esrrb.Smad1.M01160_KID3_01	Esrrb.Smad1.M00004_CMYB_01	Esrrb.Smad1.M00005_AP4_01	Esrrb.Smad1.M00034_P53_01	Esrrb.Smad1.M00062_IRF1_01	Esrrb.Smad1.M00130_FOXD3_01	Esrrb.Smad1.M00175_AP4_Q5	Esrrb.Smad1.M00176_AP4_Q6	Esrrb.Smad1.M00183_MYB_Q6	Esrrb.Smad1.M00185_NFY_Q6	Esrrb.Smad1.M00189_AP2_Q6	Esrrb.Smad1.M00209_NFY_C	Esrrb.Smad1.M00223_STAT_01	Esrrb.Smad1.M00256_NRSF_01	Esrrb.Smad1.M00272_P53_02	Esrrb.Smad1.M00325_NRSE_B	Esrrb.Smad1.M00341_GABP_B	Esrrb.Smad1.M00418_TGIF_01	Esrrb.Smad1.M00450_ZIC3_01	Esrrb.Smad1.M00470_AP2GAMMA_01	Esrrb.Smad1.M00478_CDC5_01	Esrrb.Smad1.M00494_STAT6_01	Esrrb.Smad1.M00498_STAT4_01	Esrrb.Smad1.M00500_STAT6_02	Esrrb.Smad1.M00511_ERR1_Q2	Esrrb.Smad1.M00650_MTF1_Q4	Esrrb.Smad1.M00652_NRF1_Q6	Esrrb.Smad1.M00655_PEA3_Q6	Esrrb.Smad1.M00747_IRF1_Q6	Esrrb.Smad1.M00750_HMGIY_Q6	Esrrb.Smad1.M00761_P53_DECAMER_Q2	Esrrb.Smad1.M00772_IRF_Q6	Esrrb.Smad1.M00773_MYB_Q3	Esrrb.Smad1.M00775_NFY_Q6_01	Esrrb.Smad1.M00777_STAT_Q6	Esrrb.Smad1.M00795_OCT_Q6	Esrrb.Smad1.M00800_AP2_Q3	Esrrb.Smad1.M00805_LEF1_Q2	Esrrb.Smad1.M00809_FOX_Q2	Esrrb.Smad1.M00913_MYB_Q5_01	Esrrb.Smad1.M00915_AP2_Q6_01	Esrrb.Smad1.M00927_AP4_Q6_01	Esrrb.Smad1.M00932_SP1_Q4_01	Esrrb.Smad1.M00933_SP1_Q2_01	Esrrb.Smad1.M00963_T3R_Q6	Esrrb.Smad1.M00965_DR4_Q2	Esrrb.Smad1.M00971_ETS_Q6	Esrrb.Smad1.M00972_IRF_Q6_01	Esrrb.Smad1.M00978_LEF1TCF1_Q4	Esrrb.Smad1.M00981_CREBATF_Q6	Esrrb.Smad1.M00987_FOXP1_01	Esrrb.Smad1.M00999_AIRE_01	Esrrb.Smad1.M01000_AIRE_02	Esrrb.Smad1.M01010_HMGIY_Q3	Esrrb.Smad1.M01014_SOX_Q6	Esrrb.Smad1.M01028_NRSF_Q4	Esrrb.Smad1.M01034_EBOX_Q6_01	Esrrb.Smad1.M01037_GLI_Q2	Esrrb.Smad1.M01066_BLIMP1_Q6	Esrrb.Smad1.M01111_RBPJK_Q4	Esrrb.Smad1.M01112_RBPJK_01	Esrrb.Smad1.M01117_OTX_Q1	Esrrb.Smad1.M01122_ZNF219_01	Esrrb.Smad1.M01123_NANOG_01	Esrrb.Smad1.M01124_OCT4_02	Esrrb.Smad1.M01125_OCT4_01	Esrrb.Smad1.M01142_LRH1_Q5	Esrrb.Smad1.M01146_DMRT1_01	Esrrb.Smad1.N00001_Sox2	Esrrb.Smad1.N00002_Nanog	Esrrb.Smad1.N00003_Otx2	Esrrb.Smad1.N00004_Rbpj	Esrrb.Smad1.N00006_Nr5a2	Esrrb.Smad1.N00007_SoxOctComp	Esrrb.Smad1.N00009_Klf4	Esrrb.Smad1.N00010_Tcfcp2l1	Esrrb.Smad1.N00012_Dax1	Esrrb.Smad1.N00014_Rex1	Esrrb.Smad1.M00008_SP1_01	Esrrb.Smad1.M00055_NMYC_01	Esrrb.Smad1.M00059_YY1_01	Esrrb.Smad1.M00069_YY1_02	Esrrb.Smad1.M00196_SP1_Q6	Esrrb.Smad1.M00466_HIF1_Q5	Esrrb.Smad1.M00480_LUN1_01	Esrrb.Smad1.M00514_ATF4_Q2	Esrrb.Smad1.M00647_LXR_Q3	Esrrb.Smad1.M00691_ATF1_Q6	Esrrb.Smad1.M00707_TFIIA_Q6	Esrrb.Smad1.M00733_SMAD4_Q6	Esrrb.Smad1.M00776_SREBP_Q3	Esrrb.Smad1.M00793_YY1_Q6	Esrrb.Smad1.M00797_HIF1_Q3	Esrrb.Smad1.M00931_SP1_Q6_01	Esrrb.Smad1.M00976_AHRHIF_Q6	Esrrb.Smad1.M01035_YY1_Q6_02	Esrrb.Smad1.M01168_SREBP_Q6	Esrrb.Smad1.M01177_SREBP2_Q6	Esrrb.Smad1.N00005_Sall4	Esrrb.Smad1.N00017_hB_Sall4	STAT3.Tcfcp2l1.M00006_MEF2_01	STAT3.Tcfcp2l1.M00011_EVI1_06	STAT3.Tcfcp2l1.M00026_RSRFC4_01	STAT3.Tcfcp2l1.M00041_CREBP1CJUN_01	STAT3.Tcfcp2l1.M00052_NFKAPPAB65_01	STAT3.Tcfcp2l1.M00054_NFKAPPAB_01	STAT3.Tcfcp2l1.M00063_IRF2_01	STAT3.Tcfcp2l1.M00078_EVI1_01	STAT3.Tcfcp2l1.M00079_EVI1_02	STAT3.Tcfcp2l1.M00080_EVI1_03	STAT3.Tcfcp2l1.M00081_EVI1_04	STAT3.Tcfcp2l1.M00082_EVI1_05	STAT3.Tcfcp2l1.M00118_MYCMAX_01	STAT3.Tcfcp2l1.M00123_MYCMAX_02	STAT3.Tcfcp2l1.M00134_HNF4_01	STAT3.Tcfcp2l1.M00152_SRF_01	STAT3.Tcfcp2l1.M00155_ARP1_01	STAT3.Tcfcp2l1.M00158_COUP_01	STAT3.Tcfcp2l1.M00172_AP1FJ_Q2	STAT3.Tcfcp2l1.M00186_SRF_Q6	STAT3.Tcfcp2l1.M00215_SRF_C	STAT3.Tcfcp2l1.M00222_HAND1E47_01	STAT3.Tcfcp2l1.M00225_STAT3_01	STAT3.Tcfcp2l1.M00231_MEF2_02	STAT3.Tcfcp2l1.M00232_MEF2_03	STAT3.Tcfcp2l1.M00233_MEF2_04	STAT3.Tcfcp2l1.M00243_EGR1_01	STAT3.Tcfcp2l1.M00251_XBP1_01	STAT3.Tcfcp2l1.M00257_RREB1_01	STAT3.Tcfcp2l1.M00292_FREAC4_01	STAT3.Tcfcp2l1.M00302_NFAT_Q6	STAT3.Tcfcp2l1.M00322_MYCMAX_B	STAT3.Tcfcp2l1.M00396_EN1_01	STAT3.Tcfcp2l1.M00403_AMEF2_Q6	STAT3.Tcfcp2l1.M00405_MMEF2_Q6	STAT3.Tcfcp2l1.M00406_HMEF2_Q6	STAT3.Tcfcp2l1.M00407_RSRFC4_Q2	STAT3.Tcfcp2l1.M00412_AREB6_01	STAT3.Tcfcp2l1.M00413_AREB6_02	STAT3.Tcfcp2l1.M00414_AREB6_03	STAT3.Tcfcp2l1.M00415_AREB6_04	STAT3.Tcfcp2l1.M00419_MEIS1_01	STAT3.Tcfcp2l1.M00420_MEIS1AHOXA9_01	STAT3.Tcfcp2l1.M00421_MEIS1BHOXA9_02	STAT3.Tcfcp2l1.M00422_FOXJ2_01	STAT3.Tcfcp2l1.M00423_FOXJ2_02	STAT3.Tcfcp2l1.M00446_SPZ1_01	STAT3.Tcfcp2l1.M00448_ZIC1_01	STAT3.Tcfcp2l1.M00462_GATA6_01	STAT3.Tcfcp2l1.M00482_PITX2_Q2	STAT3.Tcfcp2l1.M00483_ATF6_01	STAT3.Tcfcp2l1.M00490_BACH2_01	STAT3.Tcfcp2l1.M00497_STAT3_02	STAT3.Tcfcp2l1.M00512_PPARG_01	STAT3.Tcfcp2l1.M00513_ATF3_Q6	STAT3.Tcfcp2l1.M00515_PPARG_02	STAT3.Tcfcp2l1.M00517_AP1_01	STAT3.Tcfcp2l1.M00528_PPARG_03	STAT3.Tcfcp2l1.M00531_NERF_Q2	STAT3.Tcfcp2l1.M00615_MYCMAX_03	STAT3.Tcfcp2l1.M00616_AFP1_Q6	STAT3.Tcfcp2l1.M00632_GATA4_Q3	STAT3.Tcfcp2l1.M00638_HNF4ALPHA_Q6	STAT3.Tcfcp2l1.M00671_TCF4_Q5	STAT3.Tcfcp2l1.M00724_HNF3ALPHA_Q6	STAT3.Tcfcp2l1.M00746_ELF1_Q6	STAT3.Tcfcp2l1.M00762_DR1_Q3	STAT3.Tcfcp2l1.M00763_PPAR_DR1_Q2	STAT3.Tcfcp2l1.M00764_HNF4_DR1_Q3	STAT3.Tcfcp2l1.M00765_COUP_DR1_Q6	STAT3.Tcfcp2l1.M00771_ETS_Q4	STAT3.Tcfcp2l1.M00774_NFKB_Q6_01	STAT3.Tcfcp2l1.M00789_GATA_Q6	STAT3.Tcfcp2l1.M00790_HNF1_Q6	STAT3.Tcfcp2l1.M00791_HNF3_Q6	STAT3.Tcfcp2l1.M00792_SMAD_Q6	STAT3.Tcfcp2l1.M00799_MYC_Q2	STAT3.Tcfcp2l1.M00801_CREB_Q3	STAT3.Tcfcp2l1.M00807_EGR_Q6	STAT3.Tcfcp2l1.M00810_SRF_Q4	STAT3.Tcfcp2l1.M00922_SRF_Q5_01	STAT3.Tcfcp2l1.M00924_AP1_Q2_01	STAT3.Tcfcp2l1.M00925_AP1_Q6_01	STAT3.Tcfcp2l1.M00926_AP1_Q4_01	STAT3.Tcfcp2l1.M00935_NFAT_Q4_01	STAT3.Tcfcp2l1.M00941_MEF2_Q6_01	STAT3.Tcfcp2l1.M00967_HNF4_Q6	STAT3.Tcfcp2l1.M00974_SMAD_Q6_01	STAT3.Tcfcp2l1.M00982_KROX_Q6	STAT3.Tcfcp2l1.M00983_MAF_Q6_01	STAT3.Tcfcp2l1.M01007_SRF_Q5_02	STAT3.Tcfcp2l1.M01011_HNF1_Q6_01	STAT3.Tcfcp2l1.M01012_HNF3_Q6_01	STAT3.Tcfcp2l1.M01016_SOX17_01	STAT3.Tcfcp2l1.M01031_HNF4_Q6_01	STAT3.Tcfcp2l1.M01032_HNF4_Q6_02	STAT3.Tcfcp2l1.M01033_HNF4_Q6_03	STAT3.Tcfcp2l1.M01036_COUPTF_Q6	STAT3.Tcfcp2l1.M01075_PLZF_02	STAT3.Tcfcp2l1.M01145_CMYC_01	STAT3.Tcfcp2l1.M01150_DMRT5_01	STAT3.Tcfcp2l1.M01154_CMYC_02	STAT3.Tcfcp2l1.M01160_KID3_01	STAT3.Tcfcp2l1.M00004_CMYB_01	STAT3.Tcfcp2l1.M00005_AP4_01	STAT3.Tcfcp2l1.M00034_P53_01	STAT3.Tcfcp2l1.M00062_IRF1_01	STAT3.Tcfcp2l1.M00130_FOXD3_01	STAT3.Tcfcp2l1.M00175_AP4_Q5	STAT3.Tcfcp2l1.M00176_AP4_Q6	STAT3.Tcfcp2l1.M00183_MYB_Q6	STAT3.Tcfcp2l1.M00185_NFY_Q6	STAT3.Tcfcp2l1.M00189_AP2_Q6	STAT3.Tcfcp2l1.M00209_NFY_C	STAT3.Tcfcp2l1.M00223_STAT_01	STAT3.Tcfcp2l1.M00256_NRSF_01	STAT3.Tcfcp2l1.M00272_P53_02	STAT3.Tcfcp2l1.M00325_NRSE_B	STAT3.Tcfcp2l1.M00341_GABP_B	STAT3.Tcfcp2l1.M00418_TGIF_01	STAT3.Tcfcp2l1.M00450_ZIC3_01	STAT3.Tcfcp2l1.M00470_AP2GAMMA_01	STAT3.Tcfcp2l1.M00478_CDC5_01	STAT3.Tcfcp2l1.M00494_STAT6_01	STAT3.Tcfcp2l1.M00498_STAT4_01	STAT3.Tcfcp2l1.M00500_STAT6_02	STAT3.Tcfcp2l1.M00511_ERR1_Q2	STAT3.Tcfcp2l1.M00650_MTF1_Q4	STAT3.Tcfcp2l1.M00652_NRF1_Q6	STAT3.Tcfcp2l1.M00655_PEA3_Q6	STAT3.Tcfcp2l1.M00747_IRF1_Q6	STAT3.Tcfcp2l1.M00750_HMGIY_Q6	STAT3.Tcfcp2l1.M00761_P53_DECAMER_Q2	STAT3.Tcfcp2l1.M00772_IRF_Q6	STAT3.Tcfcp2l1.M00773_MYB_Q3	STAT3.Tcfcp2l1.M00775_NFY_Q6_01	STAT3.Tcfcp2l1.M00777_STAT_Q6	STAT3.Tcfcp2l1.M00795_OCT_Q6	STAT3.Tcfcp2l1.M00800_AP2_Q3	STAT3.Tcfcp2l1.M00805_LEF1_Q2	STAT3.Tcfcp2l1.M00809_FOX_Q2	STAT3.Tcfcp2l1.M00913_MYB_Q5_01	STAT3.Tcfcp2l1.M00915_AP2_Q6_01	STAT3.Tcfcp2l1.M00927_AP4_Q6_01	STAT3.Tcfcp2l1.M00932_SP1_Q4_01	STAT3.Tcfcp2l1.M00933_SP1_Q2_01	STAT3.Tcfcp2l1.M00963_T3R_Q6	STAT3.Tcfcp2l1.M00965_DR4_Q2	STAT3.Tcfcp2l1.M00971_ETS_Q6	STAT3.Tcfcp2l1.M00972_IRF_Q6_01	STAT3.Tcfcp2l1.M00978_LEF1TCF1_Q4	STAT3.Tcfcp2l1.M00981_CREBATF_Q6	STAT3.Tcfcp2l1.M00987_FOXP1_01	STAT3.Tcfcp2l1.M00999_AIRE_01	STAT3.Tcfcp2l1.M01000_AIRE_02	STAT3.Tcfcp2l1.M01010_HMGIY_Q3	STAT3.Tcfcp2l1.M01014_SOX_Q6	STAT3.Tcfcp2l1.M01028_NRSF_Q4	STAT3.Tcfcp2l1.M01034_EBOX_Q6_01	STAT3.Tcfcp2l1.M01037_GLI_Q2	STAT3.Tcfcp2l1.M01066_BLIMP1_Q6	STAT3.Tcfcp2l1.M01111_RBPJK_Q4	STAT3.Tcfcp2l1.M01112_RBPJK_01	STAT3.Tcfcp2l1.M01117_OTX_Q1	STAT3.Tcfcp2l1.M01122_ZNF219_01	STAT3.Tcfcp2l1.M01123_NANOG_01	STAT3.Tcfcp2l1.M01124_OCT4_02	STAT3.Tcfcp2l1.M01125_OCT4_01	STAT3.Tcfcp2l1.M01142_LRH1_Q5	STAT3.Tcfcp2l1.M01146_DMRT1_01	STAT3.Tcfcp2l1.N00001_Sox2	STAT3.Tcfcp2l1.N00002_Nanog	STAT3.Tcfcp2l1.N00003_Otx2	STAT3.Tcfcp2l1.N00004_Rbpj	STAT3.Tcfcp2l1.N00006_Nr5a2	STAT3.Tcfcp2l1.N00007_SoxOctComp	STAT3.Tcfcp2l1.N00009_Klf4	STAT3.Tcfcp2l1.N00010_Tcfcp2l1	STAT3.Tcfcp2l1.N00012_Dax1	STAT3.Tcfcp2l1.N00014_Rex1	STAT3.Tcfcp2l1.M00008_SP1_01	STAT3.Tcfcp2l1.M00055_NMYC_01	STAT3.Tcfcp2l1.M00059_YY1_01	STAT3.Tcfcp2l1.M00069_YY1_02	STAT3.Tcfcp2l1.M00196_SP1_Q6	STAT3.Tcfcp2l1.M00466_HIF1_Q5	STAT3.Tcfcp2l1.M00480_LUN1_01	STAT3.Tcfcp2l1.M00514_ATF4_Q2	STAT3.Tcfcp2l1.M00647_LXR_Q3	STAT3.Tcfcp2l1.M00691_ATF1_Q6	STAT3.Tcfcp2l1.M00707_TFIIA_Q6	STAT3.Tcfcp2l1.M00733_SMAD4_Q6	STAT3.Tcfcp2l1.M00776_SREBP_Q3	STAT3.Tcfcp2l1.M00793_YY1_Q6	STAT3.Tcfcp2l1.M00797_HIF1_Q3	STAT3.Tcfcp2l1.M00931_SP1_Q6_01	STAT3.Tcfcp2l1.M00976_AHRHIF_Q6	STAT3.Tcfcp2l1.M01035_YY1_Q6_02	STAT3.Tcfcp2l1.M01168_SREBP_Q6	STAT3.Tcfcp2l1.M01177_SREBP2_Q6	STAT3.Tcfcp2l1.N00005_Sall4	STAT3.Tcfcp2l1.N00017_hB_Sall4	Esrrb.STAT3.M00006_MEF2_01	Esrrb.STAT3.M00011_EVI1_06	Esrrb.STAT3.M00026_RSRFC4_01	Esrrb.STAT3.M00041_CREBP1CJUN_01	Esrrb.STAT3.M00052_NFKAPPAB65_01	Esrrb.STAT3.M00054_NFKAPPAB_01	Esrrb.STAT3.M00063_IRF2_01	Esrrb.STAT3.M00078_EVI1_01	Esrrb.STAT3.M00079_EVI1_02	Esrrb.STAT3.M00080_EVI1_03	Esrrb.STAT3.M00081_EVI1_04	Esrrb.STAT3.M00082_EVI1_05	Esrrb.STAT3.M00118_MYCMAX_01	Esrrb.STAT3.M00123_MYCMAX_02	Esrrb.STAT3.M00134_HNF4_01	Esrrb.STAT3.M00152_SRF_01	Esrrb.STAT3.M00155_ARP1_01	Esrrb.STAT3.M00158_COUP_01	Esrrb.STAT3.M00172_AP1FJ_Q2	Esrrb.STAT3.M00186_SRF_Q6	Esrrb.STAT3.M00215_SRF_C	Esrrb.STAT3.M00222_HAND1E47_01	Esrrb.STAT3.M00225_STAT3_01	Esrrb.STAT3.M00231_MEF2_02	Esrrb.STAT3.M00232_MEF2_03	Esrrb.STAT3.M00233_MEF2_04	Esrrb.STAT3.M00243_EGR1_01	Esrrb.STAT3.M00251_XBP1_01	Esrrb.STAT3.M00257_RREB1_01	Esrrb.STAT3.M00292_FREAC4_01	Esrrb.STAT3.M00302_NFAT_Q6	Esrrb.STAT3.M00322_MYCMAX_B	Esrrb.STAT3.M00396_EN1_01	Esrrb.STAT3.M00403_AMEF2_Q6	Esrrb.STAT3.M00405_MMEF2_Q6	Esrrb.STAT3.M00406_HMEF2_Q6	Esrrb.STAT3.M00407_RSRFC4_Q2	Esrrb.STAT3.M00412_AREB6_01	Esrrb.STAT3.M00413_AREB6_02	Esrrb.STAT3.M00414_AREB6_03	Esrrb.STAT3.M00415_AREB6_04	Esrrb.STAT3.M00419_MEIS1_01	Esrrb.STAT3.M00420_MEIS1AHOXA9_01	Esrrb.STAT3.M00421_MEIS1BHOXA9_02	Esrrb.STAT3.M00422_FOXJ2_01	Esrrb.STAT3.M00423_FOXJ2_02	Esrrb.STAT3.M00446_SPZ1_01	Esrrb.STAT3.M00448_ZIC1_01	Esrrb.STAT3.M00462_GATA6_01	Esrrb.STAT3.M00482_PITX2_Q2	Esrrb.STAT3.M00483_ATF6_01	Esrrb.STAT3.M00490_BACH2_01	Esrrb.STAT3.M00497_STAT3_02	Esrrb.STAT3.M00512_PPARG_01	Esrrb.STAT3.M00513_ATF3_Q6	Esrrb.STAT3.M00515_PPARG_02	Esrrb.STAT3.M00517_AP1_01	Esrrb.STAT3.M00528_PPARG_03	Esrrb.STAT3.M00531_NERF_Q2	Esrrb.STAT3.M00615_MYCMAX_03	Esrrb.STAT3.M00616_AFP1_Q6	Esrrb.STAT3.M00632_GATA4_Q3	Esrrb.STAT3.M00638_HNF4ALPHA_Q6	Esrrb.STAT3.M00671_TCF4_Q5	Esrrb.STAT3.M00724_HNF3ALPHA_Q6	Esrrb.STAT3.M00746_ELF1_Q6	Esrrb.STAT3.M00762_DR1_Q3	Esrrb.STAT3.M00763_PPAR_DR1_Q2	Esrrb.STAT3.M00764_HNF4_DR1_Q3	Esrrb.STAT3.M00765_COUP_DR1_Q6	Esrrb.STAT3.M00771_ETS_Q4	Esrrb.STAT3.M00774_NFKB_Q6_01	Esrrb.STAT3.M00789_GATA_Q6	Esrrb.STAT3.M00790_HNF1_Q6	Esrrb.STAT3.M00791_HNF3_Q6	Esrrb.STAT3.M00792_SMAD_Q6	Esrrb.STAT3.M00799_MYC_Q2	Esrrb.STAT3.M00801_CREB_Q3	Esrrb.STAT3.M00807_EGR_Q6	Esrrb.STAT3.M00810_SRF_Q4	Esrrb.STAT3.M00922_SRF_Q5_01	Esrrb.STAT3.M00924_AP1_Q2_01	Esrrb.STAT3.M00925_AP1_Q6_01	Esrrb.STAT3.M00926_AP1_Q4_01	Esrrb.STAT3.M00935_NFAT_Q4_01	Esrrb.STAT3.M00941_MEF2_Q6_01	Esrrb.STAT3.M00967_HNF4_Q6	Esrrb.STAT3.M00974_SMAD_Q6_01	Esrrb.STAT3.M00982_KROX_Q6	Esrrb.STAT3.M00983_MAF_Q6_01	Esrrb.STAT3.M01007_SRF_Q5_02	Esrrb.STAT3.M01011_HNF1_Q6_01	Esrrb.STAT3.M01012_HNF3_Q6_01	Esrrb.STAT3.M01016_SOX17_01	Esrrb.STAT3.M01031_HNF4_Q6_01	Esrrb.STAT3.M01032_HNF4_Q6_02	Esrrb.STAT3.M01033_HNF4_Q6_03	Esrrb.STAT3.M01036_COUPTF_Q6	Esrrb.STAT3.M01075_PLZF_02	Esrrb.STAT3.M01145_CMYC_01	Esrrb.STAT3.M01150_DMRT5_01	Esrrb.STAT3.M01154_CMYC_02	Esrrb.STAT3.M01160_KID3_01	Esrrb.STAT3.M00004_CMYB_01	Esrrb.STAT3.M00005_AP4_01	Esrrb.STAT3.M00034_P53_01	Esrrb.STAT3.M00062_IRF1_01	Esrrb.STAT3.M00130_FOXD3_01	Esrrb.STAT3.M00175_AP4_Q5	Esrrb.STAT3.M00176_AP4_Q6	Esrrb.STAT3.M00183_MYB_Q6	Esrrb.STAT3.M00185_NFY_Q6	Esrrb.STAT3.M00189_AP2_Q6	Esrrb.STAT3.M00209_NFY_C	Esrrb.STAT3.M00223_STAT_01	Esrrb.STAT3.M00256_NRSF_01	Esrrb.STAT3.M00272_P53_02	Esrrb.STAT3.M00325_NRSE_B	Esrrb.STAT3.M00341_GABP_B	Esrrb.STAT3.M00418_TGIF_01	Esrrb.STAT3.M00450_ZIC3_01	Esrrb.STAT3.M00470_AP2GAMMA_01	Esrrb.STAT3.M00478_CDC5_01	Esrrb.STAT3.M00494_STAT6_01	Esrrb.STAT3.M00498_STAT4_01	Esrrb.STAT3.M00500_STAT6_02	Esrrb.STAT3.M00511_ERR1_Q2	Esrrb.STAT3.M00650_MTF1_Q4	Esrrb.STAT3.M00652_NRF1_Q6	Esrrb.STAT3.M00655_PEA3_Q6	Esrrb.STAT3.M00747_IRF1_Q6	Esrrb.STAT3.M00750_HMGIY_Q6	Esrrb.STAT3.M00761_P53_DECAMER_Q2	Esrrb.STAT3.M00772_IRF_Q6	Esrrb.STAT3.M00773_MYB_Q3	Esrrb.STAT3.M00775_NFY_Q6_01	Esrrb.STAT3.M00777_STAT_Q6	Esrrb.STAT3.M00795_OCT_Q6	Esrrb.STAT3.M00800_AP2_Q3	Esrrb.STAT3.M00805_LEF1_Q2	Esrrb.STAT3.M00809_FOX_Q2	Esrrb.STAT3.M00913_MYB_Q5_01	Esrrb.STAT3.M00915_AP2_Q6_01	Esrrb.STAT3.M00927_AP4_Q6_01	Esrrb.STAT3.M00932_SP1_Q4_01	Esrrb.STAT3.M00933_SP1_Q2_01	Esrrb.STAT3.M00963_T3R_Q6	Esrrb.STAT3.M00965_DR4_Q2	Esrrb.STAT3.M00971_ETS_Q6	Esrrb.STAT3.M00972_IRF_Q6_01	Esrrb.STAT3.M00978_LEF1TCF1_Q4	Esrrb.STAT3.M00981_CREBATF_Q6	Esrrb.STAT3.M00987_FOXP1_01	Esrrb.STAT3.M00999_AIRE_01	Esrrb.STAT3.M01000_AIRE_02	Esrrb.STAT3.M01010_HMGIY_Q3	Esrrb.STAT3.M01014_SOX_Q6	Esrrb.STAT3.M01028_NRSF_Q4	Esrrb.STAT3.M01034_EBOX_Q6_01	Esrrb.STAT3.M01037_GLI_Q2	Esrrb.STAT3.M01066_BLIMP1_Q6	Esrrb.STAT3.M01111_RBPJK_Q4	Esrrb.STAT3.M01112_RBPJK_01	Esrrb.STAT3.M01117_OTX_Q1	Esrrb.STAT3.M01122_ZNF219_01	Esrrb.STAT3.M01123_NANOG_01	Esrrb.STAT3.M01124_OCT4_02	Esrrb.STAT3.M01125_OCT4_01	Esrrb.STAT3.M01142_LRH1_Q5	Esrrb.STAT3.M01146_DMRT1_01	Esrrb.STAT3.N00001_Sox2	Esrrb.STAT3.N00002_Nanog	Esrrb.STAT3.N00003_Otx2	Esrrb.STAT3.N00004_Rbpj	Esrrb.STAT3.N00006_Nr5a2	Esrrb.STAT3.N00007_SoxOctComp	Esrrb.STAT3.N00009_Klf4	Esrrb.STAT3.N00010_Tcfcp2l1	Esrrb.STAT3.N00012_Dax1	Esrrb.STAT3.N00014_Rex1	Esrrb.STAT3.M00008_SP1_01	Esrrb.STAT3.M00055_NMYC_01	Esrrb.STAT3.M00059_YY1_01	Esrrb.STAT3.M00069_YY1_02	Esrrb.STAT3.M00196_SP1_Q6	Esrrb.STAT3.M00466_HIF1_Q5	Esrrb.STAT3.M00480_LUN1_01	Esrrb.STAT3.M00514_ATF4_Q2	Esrrb.STAT3.M00647_LXR_Q3	Esrrb.STAT3.M00691_ATF1_Q6	Esrrb.STAT3.M00707_TFIIA_Q6	Esrrb.STAT3.M00733_SMAD4_Q6	Esrrb.STAT3.M00776_SREBP_Q3	Esrrb.STAT3.M00793_YY1_Q6	Esrrb.STAT3.M00797_HIF1_Q3	Esrrb.STAT3.M00931_SP1_Q6_01	Esrrb.STAT3.M00976_AHRHIF_Q6	Esrrb.STAT3.M01035_YY1_Q6_02	Esrrb.STAT3.M01168_SREBP_Q6	Esrrb.STAT3.M01177_SREBP2_Q6	Esrrb.STAT3.N00005_Sall4	Esrrb.STAT3.N00017_hB_Sall4	Esrrb.Tcfcp2l1.M00006_MEF2_01	Esrrb.Tcfcp2l1.M00011_EVI1_06	Esrrb.Tcfcp2l1.M00026_RSRFC4_01	Esrrb.Tcfcp2l1.M00041_CREBP1CJUN_01	Esrrb.Tcfcp2l1.M00052_NFKAPPAB65_01	Esrrb.Tcfcp2l1.M00054_NFKAPPAB_01	Esrrb.Tcfcp2l1.M00063_IRF2_01	Esrrb.Tcfcp2l1.M00078_EVI1_01	Esrrb.Tcfcp2l1.M00079_EVI1_02	Esrrb.Tcfcp2l1.M00080_EVI1_03	Esrrb.Tcfcp2l1.M00081_EVI1_04	Esrrb.Tcfcp2l1.M00082_EVI1_05	Esrrb.Tcfcp2l1.M00118_MYCMAX_01	Esrrb.Tcfcp2l1.M00123_MYCMAX_02	Esrrb.Tcfcp2l1.M00134_HNF4_01	Esrrb.Tcfcp2l1.M00152_SRF_01	Esrrb.Tcfcp2l1.M00155_ARP1_01	Esrrb.Tcfcp2l1.M00158_COUP_01	Esrrb.Tcfcp2l1.M00172_AP1FJ_Q2	Esrrb.Tcfcp2l1.M00186_SRF_Q6	Esrrb.Tcfcp2l1.M00215_SRF_C	Esrrb.Tcfcp2l1.M00222_HAND1E47_01	Esrrb.Tcfcp2l1.M00225_STAT3_01	Esrrb.Tcfcp2l1.M00231_MEF2_02	Esrrb.Tcfcp2l1.M00232_MEF2_03	Esrrb.Tcfcp2l1.M00233_MEF2_04	Esrrb.Tcfcp2l1.M00243_EGR1_01	Esrrb.Tcfcp2l1.M00251_XBP1_01	Esrrb.Tcfcp2l1.M00257_RREB1_01	Esrrb.Tcfcp2l1.M00292_FREAC4_01	Esrrb.Tcfcp2l1.M00302_NFAT_Q6	Esrrb.Tcfcp2l1.M00322_MYCMAX_B	Esrrb.Tcfcp2l1.M00396_EN1_01	Esrrb.Tcfcp2l1.M00403_AMEF2_Q6	Esrrb.Tcfcp2l1.M00405_MMEF2_Q6	Esrrb.Tcfcp2l1.M00406_HMEF2_Q6	Esrrb.Tcfcp2l1.M00407_RSRFC4_Q2	Esrrb.Tcfcp2l1.M00412_AREB6_01	Esrrb.Tcfcp2l1.M00413_AREB6_02	Esrrb.Tcfcp2l1.M00414_AREB6_03	Esrrb.Tcfcp2l1.M00415_AREB6_04	Esrrb.Tcfcp2l1.M00419_MEIS1_01	Esrrb.Tcfcp2l1.M00420_MEIS1AHOXA9_01	Esrrb.Tcfcp2l1.M00421_MEIS1BHOXA9_02	Esrrb.Tcfcp2l1.M00422_FOXJ2_01	Esrrb.Tcfcp2l1.M00423_FOXJ2_02	Esrrb.Tcfcp2l1.M00446_SPZ1_01	Esrrb.Tcfcp2l1.M00448_ZIC1_01	Esrrb.Tcfcp2l1.M00462_GATA6_01	Esrrb.Tcfcp2l1.M00482_PITX2_Q2	Esrrb.Tcfcp2l1.M00483_ATF6_01	Esrrb.Tcfcp2l1.M00490_BACH2_01	Esrrb.Tcfcp2l1.M00497_STAT3_02	Esrrb.Tcfcp2l1.M00512_PPARG_01	Esrrb.Tcfcp2l1.M00513_ATF3_Q6	Esrrb.Tcfcp2l1.M00515_PPARG_02	Esrrb.Tcfcp2l1.M00517_AP1_01	Esrrb.Tcfcp2l1.M00528_PPARG_03	Esrrb.Tcfcp2l1.M00531_NERF_Q2	Esrrb.Tcfcp2l1.M00615_MYCMAX_03	Esrrb.Tcfcp2l1.M00616_AFP1_Q6	Esrrb.Tcfcp2l1.M00632_GATA4_Q3	Esrrb.Tcfcp2l1.M00638_HNF4ALPHA_Q6	Esrrb.Tcfcp2l1.M00671_TCF4_Q5	Esrrb.Tcfcp2l1.M00724_HNF3ALPHA_Q6	Esrrb.Tcfcp2l1.M00746_ELF1_Q6	Esrrb.Tcfcp2l1.M00762_DR1_Q3	Esrrb.Tcfcp2l1.M00763_PPAR_DR1_Q2	Esrrb.Tcfcp2l1.M00764_HNF4_DR1_Q3	Esrrb.Tcfcp2l1.M00765_COUP_DR1_Q6	Esrrb.Tcfcp2l1.M00771_ETS_Q4	Esrrb.Tcfcp2l1.M00774_NFKB_Q6_01	Esrrb.Tcfcp2l1.M00789_GATA_Q6	Esrrb.Tcfcp2l1.M00790_HNF1_Q6	Esrrb.Tcfcp2l1.M00791_HNF3_Q6	Esrrb.Tcfcp2l1.M00792_SMAD_Q6	Esrrb.Tcfcp2l1.M00799_MYC_Q2	Esrrb.Tcfcp2l1.M00801_CREB_Q3	Esrrb.Tcfcp2l1.M00807_EGR_Q6	Esrrb.Tcfcp2l1.M00810_SRF_Q4	Esrrb.Tcfcp2l1.M00922_SRF_Q5_01	Esrrb.Tcfcp2l1.M00924_AP1_Q2_01	Esrrb.Tcfcp2l1.M00925_AP1_Q6_01	Esrrb.Tcfcp2l1.M00926_AP1_Q4_01	Esrrb.Tcfcp2l1.M00935_NFAT_Q4_01	Esrrb.Tcfcp2l1.M00941_MEF2_Q6_01	Esrrb.Tcfcp2l1.M00967_HNF4_Q6	Esrrb.Tcfcp2l1.M00974_SMAD_Q6_01	Esrrb.Tcfcp2l1.M00982_KROX_Q6	Esrrb.Tcfcp2l1.M00983_MAF_Q6_01	Esrrb.Tcfcp2l1.M01007_SRF_Q5_02	Esrrb.Tcfcp2l1.M01011_HNF1_Q6_01	Esrrb.Tcfcp2l1.M01012_HNF3_Q6_01	Esrrb.Tcfcp2l1.M01016_SOX17_01	Esrrb.Tcfcp2l1.M01031_HNF4_Q6_01	Esrrb.Tcfcp2l1.M01032_HNF4_Q6_02	Esrrb.Tcfcp2l1.M01033_HNF4_Q6_03	Esrrb.Tcfcp2l1.M01036_COUPTF_Q6	Esrrb.Tcfcp2l1.M01075_PLZF_02	Esrrb.Tcfcp2l1.M01145_CMYC_01	Esrrb.Tcfcp2l1.M01150_DMRT5_01	Esrrb.Tcfcp2l1.M01154_CMYC_02	Esrrb.Tcfcp2l1.M01160_KID3_01	Esrrb.Tcfcp2l1.M00004_CMYB_01	Esrrb.Tcfcp2l1.M00005_AP4_01	Esrrb.Tcfcp2l1.M00034_P53_01	Esrrb.Tcfcp2l1.M00062_IRF1_01	Esrrb.Tcfcp2l1.M00130_FOXD3_01	Esrrb.Tcfcp2l1.M00175_AP4_Q5	Esrrb.Tcfcp2l1.M00176_AP4_Q6	Esrrb.Tcfcp2l1.M00183_MYB_Q6	Esrrb.Tcfcp2l1.M00185_NFY_Q6	Esrrb.Tcfcp2l1.M00189_AP2_Q6	Esrrb.Tcfcp2l1.M00209_NFY_C	Esrrb.Tcfcp2l1.M00223_STAT_01	Esrrb.Tcfcp2l1.M00256_NRSF_01	Esrrb.Tcfcp2l1.M00272_P53_02	Esrrb.Tcfcp2l1.M00325_NRSE_B	Esrrb.Tcfcp2l1.M00341_GABP_B	Esrrb.Tcfcp2l1.M00418_TGIF_01	Esrrb.Tcfcp2l1.M00450_ZIC3_01	Esrrb.Tcfcp2l1.M00470_AP2GAMMA_01	Esrrb.Tcfcp2l1.M00478_CDC5_01	Esrrb.Tcfcp2l1.M00494_STAT6_01	Esrrb.Tcfcp2l1.M00498_STAT4_01	Esrrb.Tcfcp2l1.M00500_STAT6_02	Esrrb.Tcfcp2l1.M00511_ERR1_Q2	Esrrb.Tcfcp2l1.M00650_MTF1_Q4	Esrrb.Tcfcp2l1.M00652_NRF1_Q6	Esrrb.Tcfcp2l1.M00655_PEA3_Q6	Esrrb.Tcfcp2l1.M00747_IRF1_Q6	Esrrb.Tcfcp2l1.M00750_HMGIY_Q6	Esrrb.Tcfcp2l1.M00761_P53_DECAMER_Q2	Esrrb.Tcfcp2l1.M00772_IRF_Q6	Esrrb.Tcfcp2l1.M00773_MYB_Q3	Esrrb.Tcfcp2l1.M00775_NFY_Q6_01	Esrrb.Tcfcp2l1.M00777_STAT_Q6	Esrrb.Tcfcp2l1.M00795_OCT_Q6	Esrrb.Tcfcp2l1.M00800_AP2_Q3	Esrrb.Tcfcp2l1.M00805_LEF1_Q2	Esrrb.Tcfcp2l1.M00809_FOX_Q2	Esrrb.Tcfcp2l1.M00913_MYB_Q5_01	Esrrb.Tcfcp2l1.M00915_AP2_Q6_01	Esrrb.Tcfcp2l1.M00927_AP4_Q6_01	Esrrb.Tcfcp2l1.M00932_SP1_Q4_01	Esrrb.Tcfcp2l1.M00933_SP1_Q2_01	Esrrb.Tcfcp2l1.M00963_T3R_Q6	Esrrb.Tcfcp2l1.M00965_DR4_Q2	Esrrb.Tcfcp2l1.M00971_ETS_Q6	Esrrb.Tcfcp2l1.M00972_IRF_Q6_01	Esrrb.Tcfcp2l1.M00978_LEF1TCF1_Q4	Esrrb.Tcfcp2l1.M00981_CREBATF_Q6	Esrrb.Tcfcp2l1.M00987_FOXP1_01	Esrrb.Tcfcp2l1.M00999_AIRE_01	Esrrb.Tcfcp2l1.M01000_AIRE_02	Esrrb.Tcfcp2l1.M01010_HMGIY_Q3	Esrrb.Tcfcp2l1.M01014_SOX_Q6	Esrrb.Tcfcp2l1.M01028_NRSF_Q4	Esrrb.Tcfcp2l1.M01034_EBOX_Q6_01	Esrrb.Tcfcp2l1.M01037_GLI_Q2	Esrrb.Tcfcp2l1.M01066_BLIMP1_Q6	Esrrb.Tcfcp2l1.M01111_RBPJK_Q4	Esrrb.Tcfcp2l1.M01112_RBPJK_01	Esrrb.Tcfcp2l1.M01117_OTX_Q1	Esrrb.Tcfcp2l1.M01122_ZNF219_01	Esrrb.Tcfcp2l1.M01123_NANOG_01	Esrrb.Tcfcp2l1.M01124_OCT4_02	Esrrb.Tcfcp2l1.M01125_OCT4_01	Esrrb.Tcfcp2l1.M01142_LRH1_Q5	Esrrb.Tcfcp2l1.M01146_DMRT1_01	Esrrb.Tcfcp2l1.N00001_Sox2	Esrrb.Tcfcp2l1.N00002_Nanog	Esrrb.Tcfcp2l1.N00003_Otx2	Esrrb.Tcfcp2l1.N00004_Rbpj	Esrrb.Tcfcp2l1.N00006_Nr5a2	Esrrb.Tcfcp2l1.N00007_SoxOctComp	Esrrb.Tcfcp2l1.N00009_Klf4	Esrrb.Tcfcp2l1.N00010_Tcfcp2l1	Esrrb.Tcfcp2l1.N00012_Dax1	Esrrb.Tcfcp2l1.N00014_Rex1	Esrrb.Tcfcp2l1.M00008_SP1_01	Esrrb.Tcfcp2l1.M00055_NMYC_01	Esrrb.Tcfcp2l1.M00059_YY1_01	Esrrb.Tcfcp2l1.M00069_YY1_02	Esrrb.Tcfcp2l1.M00196_SP1_Q6	Esrrb.Tcfcp2l1.M00466_HIF1_Q5	Esrrb.Tcfcp2l1.M00480_LUN1_01	Esrrb.Tcfcp2l1.M00514_ATF4_Q2	Esrrb.Tcfcp2l1.M00647_LXR_Q3	Esrrb.Tcfcp2l1.M00691_ATF1_Q6	Esrrb.Tcfcp2l1.M00707_TFIIA_Q6	Esrrb.Tcfcp2l1.M00733_SMAD4_Q6	Esrrb.Tcfcp2l1.M00776_SREBP_Q3	Esrrb.Tcfcp2l1.M00793_YY1_Q6	Esrrb.Tcfcp2l1.M00797_HIF1_Q3	Esrrb.Tcfcp2l1.M00931_SP1_Q6_01	Esrrb.Tcfcp2l1.M00976_AHRHIF_Q6	Esrrb.Tcfcp2l1.M01035_YY1_Q6_02	Esrrb.Tcfcp2l1.M01168_SREBP_Q6	Esrrb.Tcfcp2l1.M01177_SREBP2_Q6	Esrrb.Tcfcp2l1.N00005_Sall4	Esrrb.Tcfcp2l1.N00017_hB_Sall4
11364	1	-50.0840810615439	-50.6438775622766	-49.9401303817166	-51.2905047272016	NA	0.903185092994046	1.12854935746154	NA	-51.98949	NA	NA	-46.0029079804165	NA	-85.59999	NA	NA	NA	NA	-47.71371	NA	-109.99005	NA	NA	-0.0793000000000001	-46.7898	NA	-112.77642	-68.4263230964211	-43.50893	NA	5.84142	-46.42013	NA	-50.09213	-110.413731671422	NA	NA	-45.23859	-46.18224	-46.64225	NA	NA	NA	NA	NA	NA	-46.49089	NA	-107.0545	-51.13027	NA	-44.19853	NA	-41.1727	-46.19794	-45.78251	9.5046	-51.25603	-76.82983	NA	-118.911883	NA	-56.1906781238455	-78.60136	-43.80501	-115.60922	NA	-41.6782	NA	-108.52201285742	-46.65339	-43.5675	-43.95894	NA	-109.276	-112.28224	-112.59189601949	8.9577	6.29438	-44.095827006485	NA	-44.24419	-46.68484	NA	NA	-43.6747	NA	NA	-46.71288	-45.6646527793004	-45.7587668720127	-47.0129	NA	6.7830244347749	-77.79453	-44.7042	-45.62715	NA	NA	-41.6921	-44.6468259319217	-47.32097	NA	NA	-109.752325179847	NA	3.89678	-41.1402093327471	4.49531094467139	NA	13.2444	-107.6887	-74.187975511848	-117.50769	-44.70701	-111.92012	-111.85445	6.51649	6.09914	-45.83853	-50.89828	-43.92078	-56.68029	NA	-60.28792	-45.1621430000841	-105.4127	-77.9886274990663	NA	NA	-46.96199	-46.87562	-48.08078	-110.24159	-45.6955205469121	NA	7.32081	-78.12133	-78.25116	NA	-44.1622108728224	NA	8.42078	NA	NA	NA	NA	-108.916437298204	-79.33484	7.70009	-111.30447	-42.1980194491217	-42.5535466215814	6.22378	-47.59411	6.74666	-111.3337	-44.297085139499	NA	NA	NA	NA	-78.39229	-47.61792	-53.979783	-44.681840399442	-46.08796	NA	NA	-41.3002736355417	6.44316	11.6401241629419	NA	5.79662	6.56926	-41.7273143468784	-50.54365	-46.58988	7.12798782887785	-44.05208	-86.1640155	-46.66205	-42.5931	-42.8830291576561	-44.1469179755664	7.16322	-76.62805	-43.81642	-46.48988	6.27472	6.19848	-41.4480505184134	-45.0129314276383	-93.93587	-78.15774	-52.445852	-113.31412	-76.32315	-75.6265	-45.05771	NA	-44.90527	-41.3959655814301	-45.84086	6.42019	-44.06567	-111.7656	-47.5639	-42.2556806836067	NA	-113.812694175132	NA	NA	-43.6385393948772	NA	-120.892454175132	NA	NA	NA	NA	NA	NA	NA	NA	NA	NA	NA	NA	NA	NA	-108.279844175132	NA	NA	-42.8008110615439	NA	-46.4938110615439	-110.086884175132	NA	NA	-41.7000710615439	NA	NA	NA	NA	NA	NA	NA	NA	NA	NA	NA	NA	NA	-40.6592110615439	NA	NA	-42.6143210615439	NA	-108.025484175132	NA	NA	NA	NA	NA	-53.3304227282106	-109.473554175132	NA	NA	NA	NA	NA	NA	-108.405124175132	-40.0279810615439	NA	NA	NA	-109.057464175132	-111.030144175132	NA	NA	NA	NA	-40.7047710615439	-43.1113210615439	NA	NA	-40.0761810615439	NA	NA	NA	-42.5553910615439	-42.7806010615439	-108.945254175132	NA	NA	-109.146674175132	-41.1058810615439	NA	NA	NA	-38.1527810615439	-41.7695410615439	NA	NA	NA	NA	NA	NA	-109.161424175132	NA	NA	NA	-104.505424175132	NA	-114.316914175132	-41.1557910615439	-108.673744175132	-108.608074175132	NA	NA	NA	-108.050154175132	NA	NA	NA	-126.334394175132	-43.1107610615439	NA	-109.119984175132	NA	NA	-43.3466710615439	-43.2603010615439	NA	NA	NA	NA	-108.265804175132	NA	NA	NA	-41.2823993948772	NA	NA	NA	NA	NA	NA	-107.941604175132	NA	NA	-108.121394175132	-39.9630177282106	-39.6648810615439	NA	-109.990974175132	NA	-108.098524175132	NA	NA	NA	NA	NA	NA	NA	NA	-41.7958043948772	-106.411124175132	NA	NA	NA	NA	NA	NA	-107.817534175132	-39.3856810615439	NA	-106.726124175132	NA	NA	NA	NA	NA	-39.0035810615439	-39.9943610615439	NA	-40.3351910615439	-109.274864175132	-40.2177010615439	NA	-42.2313310615439	NA	-39.4326227282105	-42.3163827282106	NA	NA	NA	NA	NA	NA	NA	NA	-41.3248510615439	-39.1734160615439	NA	NA	NA	NA	NA	-39.3628977282106	NA	NA	NA	NA	-44.1844692289432	NA	NA	NA	NA	NA	NA	NA	NA	-107.451200642538	NA	NA	NA	-110.057080642538	NA	-110.256570642538	NA	NA	NA	NA	-43.3502075622766	NA	-47.0432075622766	-107.968160642538	NA	NA	-42.2494675622766	NA	NA	NA	NA	NA	NA	NA	NA	NA	NA	-104.553850642538	NA	NA	-41.2086075622766	NA	NA	-43.1637175622766	NA	NA	NA	NA	NA	-116.352733642538	NA	-53.8763525622766	NA	NA	-113.022370642538	NA	NA	NA	-107.007842309205	NA	-40.5773775622766	NA	NA	-106.716850642538	NA	-110.242930642538	NA	NA	-109.041600642538	NA	-41.2541675622766	-43.6607175622766	NA	NA	-40.6255775622766	NA	NA	-108.977012309205	-43.1047875622766	-43.3299975622766	NA	NA	NA	NA	-41.6552775622766	-106.763290642538	NA	NA	-38.7021775622766	-42.3154708956099	-108.346320642538	NA	NA	-107.909532309205	NA	NA	NA	NA	NA	NA	NA	NA	NA	-41.7051875622766	NA	NA	NA	NA	NA	-112.716090642538	NA	-123.372180642538	NA	NA	-43.6601575622766	-102.912050642538	NA	NA	NA	-43.8960675622766	-43.8096975622766	NA	-107.682640642538	-109.047560642538	NA	-107.570180642538	NA	NA	NA	-41.8283292289432	NA	NA	NA	NA	NA	NA	-106.521990642538	NA	NA	NA	-40.5089475622766	-40.2108108956099	NA	-108.312530642538	-108.136710642538	NA	NA	NA	NA	NA	NA	-108.164180642538	NA	NA	-42.3417342289432	-108.230170642538	NA	NA	NA	NA	-100.056450642538	NA	NA	-39.9350775622766	NA	NA	NA	NA	-108.458390642538	NA	NA	-39.5529775622766	-40.5402908956099	NA	-40.8845875622766	NA	-40.7670975622766	NA	-42.7807275622766	NA	-39.9785525622766	-42.8623125622766	NA	NA	NA	-110.785770642538	NA	NA	NA	NA	-41.8742475622766	-39.7193458956099	-108.234280642538	NA	-108.009810642538	-109.213850642538	-109.181520642538	-39.9088275622766	NA	-113.022036814768	NA	NA	-43.48778871505	NA	-120.101796814768	NA	NA	NA	NA	NA	NA	NA	NA	NA	NA	NA	NA	NA	NA	-107.489186814768	NA	NA	-42.6517603817166	NA	-46.3447603817166	-109.296226814768	NA	NA	-41.5510203817166	NA	NA	NA	NA	NA	NA	NA	NA	NA	NA	NA	NA	NA	-40.5101603817166	NA	NA	-42.4652703817166	NA	-107.234826814768	NA	NA	NA	NA	NA	-53.1796720483833	-108.682896814768	NA	NA	NA	NA	NA	NA	-107.614466814768	-39.8789303817166	NA	NA	NA	-108.266806814768	-110.239486814768	NA	NA	NA	NA	-40.5557203817166	-42.9622703817166	NA	NA	-39.9271303817166	NA	NA	NA	-42.4063403817166	-42.6315503817166	-108.154596814768	NA	NA	-108.356016814768	-40.9568303817166	NA	NA	NA	-38.0037303817166	-41.6187903817166	NA	NA	NA	NA	NA	NA	-108.370766814768	NA	NA	NA	-103.714766814768	NA	-113.526256814768	-41.0067403817166	-107.883086814768	-107.817416814768	NA	NA	NA	-107.259496814768	NA	NA	NA	-125.543736814768	-42.9617103817166	NA	-108.329326814768	NA	NA	-43.1976203817166	-43.1112503817166	NA	NA	NA	NA	-107.475146814768	NA	NA	NA	-41.13164871505	NA	NA	NA	NA	NA	NA	-107.150946814768	NA	NA	-107.330736814768	-39.8122670483833	-39.5141303817166	NA	-109.200316814768	NA	-107.307866814768	NA	NA	NA	NA	NA	NA	NA	NA	-41.64505371505	-105.620466814768	NA	NA	NA	NA	NA	NA	-107.026876814768	-39.2366303817166	NA	-105.935466814768	NA	NA	NA	NA	NA	-38.8545303817166	-39.8436103817166	NA	-40.1861403817166	-108.484206814768	-40.0686503817166	NA	-42.0822803817166	NA	-39.2818720483833	-42.1656320483833	NA	NA	NA	NA	NA	NA	NA	NA	-41.1758003817166	-39.0226653817166	NA	NA	NA	NA	NA	-39.2121470483833	NA	NA	NA	NA	-44.8310963938683	NA	NA	NA	NA	NA	NA	NA	NA	NA	NA	NA	NA	NA	NA	NA	NA	NA	NA	NA	-43.9968347272016	NA	-47.6898347272016	NA	NA	NA	-42.8960947272016	NA	NA	NA	NA	NA	NA	NA	NA	NA	NA	NA	NA	NA	-41.8552347272016	NA	NA	-43.8103447272016	NA	NA	NA	NA	NA	NA	NA	-54.5229797272016	NA	NA	NA	NA	NA	NA	NA	NA	-41.2240047272016	NA	NA	NA	NA	NA	NA	NA	NA	NA	-41.9007947272016	-44.3073447272016	NA	NA	-41.2722047272016	NA	NA	NA	-43.7514147272016	-43.9766247272016	NA	NA	NA	NA	-42.3019047272016	NA	NA	NA	-39.3488047272016	-42.962098060535	NA	NA	NA	NA	NA	NA	NA	NA	NA	NA	NA	NA	NA	-42.3518147272016	NA	NA	NA	NA	NA	NA	NA	NA	NA	NA	-44.3067847272016	NA	NA	NA	NA	-44.5426947272016	-44.4563247272016	NA	NA	NA	NA	NA	NA	NA	NA	-42.4749563938683	NA	NA	NA	NA	NA	NA	NA	NA	NA	NA	-41.1555747272016	-40.857438060535	NA	NA	NA	NA	NA	NA	NA	NA	NA	NA	NA	NA	-42.9883613938683	NA	NA	NA	NA	NA	NA	NA	NA	-40.5817047272016	NA	NA	NA	NA	NA	NA	NA	-40.1996047272016	-41.186918060535	NA	-41.5312147272016	NA	-41.4137247272016	NA	-43.4273547272016	NA	-40.6251797272016	-43.5089397272016	NA	NA	NA	NA	NA	NA	NA	NA	-42.5208747272016	-40.365973060535	NA	NA	NA	NA	NA	-40.5554547272016	NA	NA	NA	NA	NA	NA	NA	NA	NA	NA	NA	NA	NA	NA	NA	NA	NA	NA	NA	NA	NA	NA	NA	NA	NA	NA	NA	NA	NA	NA	NA	NA	NA	NA	NA	NA	NA	NA	NA	NA	NA	NA	NA	NA	NA	NA	NA	NA	NA	NA	NA	NA	NA	NA	NA	NA	NA	NA	NA	NA	NA	NA	NA	NA	NA	NA	NA	NA	NA	NA	NA	NA	NA	NA	NA	NA	NA	NA	NA	NA	NA	NA	NA	NA	NA	NA	NA	NA	NA	NA	NA	NA	NA	NA	NA	NA	NA	NA	NA	NA	NA	NA	NA	NA	NA	NA	NA	NA	NA	NA	NA	NA	NA	NA	NA	NA	NA	NA	NA	NA	NA	NA	NA	NA	NA	NA	NA	NA	NA	NA	NA	NA	NA	NA	NA	NA	NA	NA	NA	NA	NA	NA	NA	NA	NA	NA	NA	NA	NA	NA	NA	NA	NA	NA	NA	NA	NA	NA	NA	NA	NA	NA	NA	NA	NA	NA	NA	NA	NA	NA	NA	NA	NA	NA	NA	NA	NA	NA	NA	NA	NA	NA	NA	NA	NA	NA	NA	NA	NA	NA	NA	NA	NA	NA	NA	NA	NA	NA	NA	NA	NA	NA	NA	-48.4604540972003	NA	NA	-43.5234940972003	NA	-81.72214239829	NA	NA	NA	NA	-44.2970740972003	NA	-104.771514242391	NA	NA	2.19978509299405	-43.2805640972003	NA	-107.576884242391	-65.3825523982899	-40.8253726703847	NA	8.10470509299405	NA	NA	NA	-105.288474242391	NA	NA	NA	-42.7088040972002	-43.9862926703847	NA	NA	NA	NA	NA	NA	-43.0234540972003	NA	-101.874164242391	-47.7138340972003	NA	NA	NA	-37.6806640972003	-74.5557540649566	-43.1521526703847	11.817985092994	-47.7857940972003	-73.04258239829	NA	-113.673047242391	NA	NA	-74.81411239829	-41.0979526703847	-110.342684242391	NA	-39.0411426703847	NA	-104.338055909058	-43.1441540972003	NA	-41.2591826703847	NA	-104.037164242391	NA	-107.563244242391	11.256485092994	8.58696509299405	-42.5858993370514	NA	-104.667554242391	NA	NA	NA	NA	NA	NA	-43.2263440972003	-43.2027040972003	-43.1054840972003	-43.5401640972003	NA	8.3754017596607	-73.96908239829	-104.778874242391	-42.9886926703847	NA	NA	NA	-105.969064242391	-43.8403340972003	NA	NA	-105.239745909058	NA	6.18046509299405	-40.6997143370514	5.40141509299405	NA	15.585185092994	NA	-72.6682260037181	NA	NA	NA	NA	8.79487509299405	8.37352509299405	-42.3467940972003	-48.2453226703847	-41.2209226703847	-53.9844326703847	NA	-57.5920626703847	-42.7074526703847	-100.232364242391	-74.9495940649566	NA	NA	-107.265924242391	NA	-44.5935440972003	-105.002954242391	-42.3323743307915	NA	9.61949509299405	-74.24348239829	-74.38431239829	NA	NA	NA	10.694965092994	NA	NA	NA	NA	-103.842304242391	-75.46859239829	10.015475092994	NA	NA	NA	8.50866509299405	-44.1032740972002	9.04524509299405	NA	-42.3347310037181	NA	NA	NA	NA	-74.5255423982899	-44.0968840972003	-50.4988470972003	NA	-42.5898240972003	NA	NA	-38.591049974114	8.75624509299405	13.1852017596607	NA	8.10560509299405	8.87814509299405	-38.8563991552041	-47.9026926703847	-43.1490440972003	8.74544675966071	-41.4030226703847	-82.33056789829	-43.1770140972002	NA	-104.590847575724	-41.4982364088449	9.42660509299405	-72.80780239829	-105.974694242391	-43.0164440972003	8.57000509299405	8.47946509299405	NA	-44.3985040972003	-90.10182239829	-74.37049239829	-49.7645946703847	-108.106084242391	-72.4525023982899	-71.82835239829	-41.5945740972003	NA	NA	-105.140504242391	-42.3672240972003	8.69707509299405	-41.4564126703847	-106.534164242391	-44.1031640972003	NA	NA	-49.0537182421038	NA	NA	-41.8476809427717	NA	-82.2266854898248	NA	NA	NA	NA	-44.8903382421038	NA	NA	NA	NA	2.44364935746154	-43.8738282421038	NA	NA	-65.8915621564915	-39.7358298843064	NA	8.34856935746154	-41.1178398110951	NA	-44.8108398110951	NA	NA	NA	-40.0170998110951	-43.3020682421038	-42.8967498843064	NA	NA	NA	NA	NA	NA	-43.6167182421038	NA	NA	-48.3070982421038	NA	-38.9762398110951	NA	-38.2739282421038	-40.9313498110951	-42.0626098843064	12.0618493574615	-48.3790582421038	-73.5471254898248	NA	NA	NA	-51.6487181444285	-75.3186554898248	-40.0084098843064	NA	NA	-37.9515998843064	NA	NA	-43.7374182421038	-38.3450098110951	-40.1696398843064	NA	NA	NA	NA	11.5003493574615	8.83082935746154	-41.4800565509731	NA	-39.0217998110951	-41.4283498110951	NA	NA	-38.3932098110951	NA	NA	-43.8196082421038	-40.820071559215	-41.0260624054411	-44.1334282421038	NA	8.62543269079487	-74.4736254898248	-39.4229098110951	-41.8991498843064	NA	NA	-36.4698098110951	-40.0878364777618	-44.4335982421038	NA	NA	NA	NA	6.42432935746154	-39.5993048843064	5.6514460241282	NA	15.8290493574615	NA	-71.5623832176398	NA	-39.4728198110951	NA	NA	9.03873935746154	8.61738935746154	-42.9400582421038	-47.1557798843064	-40.1313798843064	-52.8948898843064	NA	-56.5025198843064	-40.8251912502349	NA	-75.4586038231581	NA	NA	-41.6636998110951	-41.5773298110951	-45.1868082421038	NA	-42.5944236808051	NA	9.86335935746154	-74.7480254898248	-74.8888554898248	NA	-39.6006948110951	NA	10.9388293574615	NA	NA	NA	NA	NA	-75.9731354898248	10.2593393574615	NA	-38.2813131444285	-37.9831764777618	8.75252935746154	-44.6965382421038	9.28910935746154	NA	-41.2343215509731	NA	NA	NA	NA	-75.0300854898248	-44.6901482421038	-51.0921112421038	-40.1140998110951	-43.1830882421038	NA	NA	-37.5877295901786	9.00010935746154	13.4352326907949	NA	8.34946935746154	9.12200935746154	-38.1525455603233	-46.8131498843064	-43.7423082421038	8.99547769079487	-40.3134798843064	-82.8351109898248	-43.7702782421038	-37.3206098110951	-38.3126564777618	-40.4841917504141	9.67046935746154	-73.3123454898248	-38.5347298110951	-43.6097082421038	8.81386935746154	8.72332935746154	-37.7509181444284	-40.6219439439577	-90.6063654898248	-74.8750354898248	-48.6750518843064	NA	-72.9570454898248	-72.3328954898248	-42.1878382421038	NA	-39.6418798110951	-37.4917114777618	-42.9604882421038	8.94093935746154	-40.3668698843064	NA	-44.6964282421038	-37.6811931444284	NA	NA	NA	NA	-43.9250043119102	NA	NA	NA	NA	NA	NA	NA	NA	NA	NA	NA	NA	NA	NA	NA	NA	NA	NA	NA	-43.0653093119102	NA	-46.7653093119102	NA	NA	NA	-41.9915026452436	NA	NA	NA	NA	NA	NA	NA	NA	NA	NA	NA	NA	NA	-40.9503759785769	NA	NA	-42.8907193119102	NA	NA	NA	NA	NA	NA	NA	-53.6174543119102	NA	NA	NA	NA	NA	NA	NA	NA	-40.3190793119102	NA	NA	NA	NA	NA	NA	NA	NA	NA	-40.9959026452436	-43.3910859785769	NA	NA	-40.3476126452436	NA	NA	NA	-42.8369559785769	-43.0621993119102	NA	NA	NA	NA	-41.3773793119102	NA	NA	NA	-38.4439459785769	-42.0495893119102	NA	NA	NA	NA	NA	NA	NA	NA	NA	NA	NA	NA	NA	-41.4429893119102	NA	NA	NA	NA	NA	NA	NA	NA	NA	NA	-43.3887926452436	NA	NA	NA	NA	-43.6125026452436	-43.5261326452436	NA	NA	NA	NA	NA	NA	NA	NA	-41.5613143119102	NA	NA	NA	NA	NA	NA	NA	NA	NA	NA	-40.2344993119102	-39.9363793119102	NA	NA	NA	NA	NA	NA	NA	NA	NA	NA	NA	NA	-42.0726693119102	NA	NA	NA	NA	NA	NA	NA	NA	-39.6601126452436	NA	NA	NA	NA	NA	NA	NA	-39.2780126452436	-40.2658593119102	NA	-40.5996893119102	NA	-40.4890659785769	NA	-42.5142959785769	NA	-39.7041043119102	-42.5978643119102	NA	NA	NA	NA	NA	NA	NA	NA	-41.6023159785769	-39.4449143119102	NA	NA	NA	NA	NA	-39.6343793119102	NA	-113.433432161616	NA	NA	-43.5757807216303	NA	-120.50612549495	NA	NA	NA	NA	NA	NA	NA	NA	NA	NA	NA	NA	NA	NA	-107.88471549495	NA	NA	-42.7152023882969	NA	-46.4152023882969	-109.681488828283	NA	NA	-41.6413957216303	NA	NA	NA	NA	NA	NA	NA	NA	NA	NA	NA	NA	NA	-40.6002690549636	NA	NA	-42.5406123882969	NA	-107.634922161616	NA	NA	NA	NA	NA	-53.2682307216303	-109.063958828283	NA	NA	NA	NA	NA	NA	-108.021728828283	-39.9689723882969	NA	NA	NA	-108.659802161616	-110.632482161616	NA	NA	NA	NA	-40.6457957216303	-43.0409790549636	NA	NA	-39.9975057216303	NA	NA	NA	-42.4868490549636	-42.7120923882969	-108.557358828283	NA	NA	-108.757078828283	-41.0272723882969	NA	NA	NA	-38.0938390549636	-41.7003657216303	NA	NA	NA	NA	NA	NA	-108.75319549495	NA	NA	NA	-104.12159549495	NA	-113.93058549495	-41.0928823882969	-108.268882161616	-108.203212161616	NA	NA	NA	-107.65602549495	NA	NA	NA	-125.924032161616	-43.0386857216303	NA	-108.720522161616	NA	NA	-43.2623957216303	-43.1760257216303	NA	NA	NA	NA	-107.86657549495	NA	NA	NA	-41.2120907216303	NA	NA	NA	NA	NA	NA	-107.549042161616	NA	NA	-107.737632161616	-39.8852757216303	-39.5871557216303	NA	-109.610512161616	NA	-107.69739549495	NA	NA	NA	NA	NA	NA	NA	NA	-41.7234457216303	-106.011662161616	NA	NA	NA	NA	NA	NA	-107.422572161616	-39.3100057216303	NA	-106.329462161616	NA	NA	NA	NA	NA	-38.9279057216303	-39.9166357216303	NA	-40.2495823882969	-108.893402161616	-40.1389590549636	NA	-42.1641890549636	NA	-39.3548807216303	-42.2486407216303	NA	NA	NA	NA	NA	NA	NA	NA	-41.2522090549636	-39.0956907216303	NA	NA	NA	NA	NA	-39.2851557216303	NA	NA	NA	NA	-44.2483178943728	NA	NA	NA	NA	NA	NA	NA	NA	NA	NA	NA	NA	NA	NA	NA	NA	NA	NA	NA	-43.3886228943728	NA	-47.0886228943728	NA	NA	NA	-42.3148162277061	NA	NA	NA	NA	NA	NA	NA	NA	NA	NA	NA	NA	NA	-41.2736895610394	NA	NA	-43.2140328943728	NA	NA	NA	NA	NA	NA	NA	-53.9407678943728	NA	NA	NA	NA	NA	NA	NA	NA	-40.6423928943728	NA	NA	NA	NA	NA	NA	NA	NA	NA	-41.3192162277061	-43.7143995610394	NA	NA	-40.6709262277061	NA	NA	NA	-43.1602695610394	-43.3855128943728	NA	NA	NA	NA	-41.7006928943728	NA	NA	NA	-38.7672595610394	-42.3729028943728	NA	NA	NA	NA	NA	NA	NA	NA	NA	NA	NA	NA	NA	-41.7663028943728	NA	NA	NA	NA	NA	NA	NA	NA	NA	NA	-43.7121062277061	NA	NA	NA	NA	-43.9358162277061	-43.8494462277061	NA	NA	NA	NA	NA	NA	NA	NA	-41.8846278943728	NA	NA	NA	NA	NA	NA	NA	NA	NA	NA	-40.5578128943728	-40.2596928943728	NA	NA	NA	NA	NA	NA	NA	NA	NA	NA	NA	NA	-42.3959828943728	NA	NA	NA	NA	NA	NA	NA	NA	-39.9834262277061	NA	NA	NA	NA	NA	NA	NA	-39.6013262277061	-40.5891728943728	NA	-40.9230028943728	NA	-40.8123795610394	NA	-42.8376095610394	NA	-40.0274178943728	-42.9211778943728	NA	NA	NA	NA	NA	NA	NA	NA	-41.9256295610394	-39.7682278943728	NA	NA	NA	NA	NA	-39.9576928943728	NA	NA	NA	NA	NA	NA	NA	NA	NA	NA	NA	NA	NA	NA	NA	NA	NA	NA	NA	NA	NA	NA	NA	NA	NA	NA	NA	NA	NA	NA	NA	NA	NA	NA	NA	NA	NA	NA	NA	NA	NA	NA	NA	NA	NA	NA	NA	NA	NA	NA	NA	NA	NA	NA	NA	NA	NA	NA	NA	NA	NA	NA	NA	NA	NA	NA	NA	NA	NA	NA	NA	NA	NA	NA	NA	NA	NA	NA	NA	NA	NA	NA	NA	NA	NA	NA	NA	NA	NA	NA	NA	NA	NA	NA	NA	NA	NA	NA	NA	NA	NA	NA	NA	NA	NA	NA	NA	NA	NA	NA	NA	NA	NA	NA	NA	NA	NA	NA	NA	NA	NA	NA	NA	NA	NA	NA	NA	NA	NA	NA	NA	NA	NA	NA	NA	NA	NA	NA	NA	NA	NA	NA	NA	NA	NA	NA	NA	NA	NA	NA	NA	NA	NA	NA	NA	NA	NA	NA	NA	NA	NA	NA	NA	NA	NA	NA	NA	NA	NA	NA	NA	NA	NA	NA	NA	NA	NA	NA	NA	NA	NA	NA	NA	NA	NA	NA	NA	NA	NA	NA	NA	NA	NA	NA	NA	NA	NA	NA	NA	NA	NA	NA	NA	NA	NA	NA	NA	NA	NA	NA	NA	NA	NA	NA	NA	NA	NA	NA	NA	NA	NA	NA	NA	NA	NA	NA	NA	NA	NA	NA	NA	NA	NA	NA	NA	NA	NA	NA	NA	NA	NA	NA	NA	NA	NA	NA	NA	NA	NA	NA	NA	NA	NA	NA	NA	NA	NA	NA	NA	NA	NA	NA	NA	NA	NA	NA	NA	NA	NA	NA	NA	NA	NA	NA	NA	NA	NA	NA	NA	NA	NA	NA	NA	NA	NA	NA	NA	NA	NA	NA	NA	NA	NA	NA	NA	NA	NA	NA	NA	NA	NA	NA	NA	NA	NA	NA	NA	NA	NA	NA	NA	NA	NA	NA	NA	NA	NA	NA	NA	NA	NA	NA	NA	NA	NA	NA	NA	NA	NA	NA	NA	NA	NA	NA	NA	NA	NA	NA	NA	NA	NA	NA	NA	NA	NA	NA	NA	NA	NA	NA	NA	NA	NA	NA	NA	NA	NA	NA	NA	NA	NA	NA	NA	NA	NA	NA	NA	NA	NA	NA	NA	NA	NA	NA	NA	NA	NA	NA	NA	NA	NA	NA	NA	NA	NA	NA	NA	NA	NA	NA	NA	NA	NA	NA	NA	NA	NA	NA	NA	NA	NA	NA	NA	NA	NA	NA	NA	NA	-42.8088204363195	NA	NA	NA	NA	NA	NA	NA	NA	NA	NA	NA	NA	NA	NA	NA	NA	NA	NA	NA	-41.9467587696528	NA	-45.6467587696528	NA	NA	NA	-40.8729521029862	NA	NA	NA	NA	NA	NA	NA	NA	NA	NA	NA	NA	NA	-39.8318254363195	NA	NA	-41.7721687696528	NA	NA	NA	NA	NA	NA	NA	-52.5012704363195	NA	NA	NA	NA	NA	NA	NA	NA	-39.2005287696528	NA	NA	NA	NA	NA	NA	NA	NA	NA	-39.8773521029862	-42.2725354363195	NA	NA	-39.2290621029862	NA	NA	NA	-41.7184054363195	-41.9436487696528	NA	NA	NA	NA	-40.2588287696528	NA	NA	NA	-37.3253954363195	-40.9334054363195	NA	NA	NA	NA	NA	NA	NA	NA	NA	NA	NA	NA	NA	-40.3244387696528	NA	NA	NA	NA	NA	NA	NA	NA	NA	NA	-42.2702421029862	NA	NA	NA	NA	-42.4939521029862	-42.4075821029862	NA	NA	NA	NA	NA	NA	NA	NA	-40.4451304363195	NA	NA	NA	NA	NA	NA	NA	NA	NA	NA	-39.1183154363195	-38.8201954363195	NA	NA	NA	NA	NA	NA	NA	NA	NA	NA	NA	NA	-40.9564854363195	NA	NA	NA	NA	NA	NA	NA	NA	-38.5415621029862	NA	NA	NA	NA	NA	NA	NA	-38.1594621029862	-39.1496754363195	NA	-39.4811387696528	NA	-39.3705154363195	NA	-41.3957454363195	NA	-38.5879204363195	-41.4816804363195	NA	NA	NA	NA	NA	NA	NA	NA	-40.4837654363195	-38.3287304363195	NA	NA	NA	NA	NA	-38.5181954363195	NA	NA	NA	NA	-43.8504789719966	NA	NA	NA	NA	NA	NA	NA	NA	NA	NA	NA	NA	NA	NA	NA	NA	NA	NA	NA	-42.9916339719966	NA	-46.6916339719966	NA	NA	NA	-41.9178273053299	NA	NA	NA	NA	NA	NA	NA	NA	NA	NA	NA	NA	NA	-40.8767006386633	NA	NA	-42.8170439719966	NA	NA	NA	NA	NA	NA	NA	-53.5429289719966	NA	NA	NA	NA	NA	NA	NA	NA	-40.2454039719966	NA	NA	NA	NA	NA	NA	NA	NA	NA	-40.9222273053299	-43.3174106386633	NA	NA	-40.2739373053299	NA	NA	NA	-42.7632806386633	-42.9885239719966	NA	NA	NA	NA	-41.3037039719966	NA	NA	NA	-38.3702706386633	-41.9750639719966	NA	NA	NA	NA	NA	NA	NA	NA	NA	NA	NA	NA	NA	-41.3693139719966	NA	NA	NA	NA	NA	NA	NA	NA	NA	NA	-43.3151173053299	NA	NA	NA	NA	-43.5388273053299	-43.4524573053299	NA	NA	NA	NA	NA	NA	NA	NA	-41.4867889719966	NA	NA	NA	NA	NA	NA	NA	NA	NA	NA	-40.1599739719966	-39.8618539719966	NA	NA	NA	NA	NA	NA	NA	NA	NA	NA	NA	NA	-41.9981439719966	NA	NA	NA	NA	NA	NA	NA	NA	-39.5864373053299	NA	NA	NA	NA	NA	NA	NA	-39.2043373053299	-40.1913339719966	NA	-40.5260139719966	NA	-40.4153906386633	NA	-42.4406206386633	NA	-39.6295789719966	-42.5233389719966	NA	NA	NA	NA	NA	NA	NA	NA	-41.5286406386633	-39.3703889719966	NA	NA	NA	NA	NA	-39.5598539719966	NA	NA	NA	NA	-44.5230161447391	NA	NA	NA	NA	NA	NA	NA	NA	NA	NA	NA	NA	NA	NA	NA	NA	NA	NA	NA	-43.6650544780724	NA	-47.3650544780724	NA	NA	NA	-42.5912478114058	NA	NA	NA	NA	NA	NA	NA	NA	NA	NA	NA	NA	NA	-41.5501211447391	NA	NA	-43.4904644780724	NA	NA	NA	NA	NA	NA	NA	-54.2154661447391	NA	NA	NA	NA	NA	NA	NA	NA	-40.9188244780724	NA	NA	NA	NA	NA	NA	NA	NA	NA	-41.5956478114058	-43.9908311447391	NA	NA	-40.9473578114058	NA	NA	NA	-43.4367011447391	-43.6619444780724	NA	NA	NA	NA	-41.9771244780724	NA	NA	NA	-39.0436911447391	-42.6476011447391	NA	NA	NA	NA	NA	NA	NA	NA	NA	NA	NA	NA	NA	-42.0427344780724	NA	NA	NA	NA	NA	NA	NA	NA	NA	NA	-43.9885378114058	NA	NA	NA	NA	-44.2122478114058	-44.1258778114058	NA	NA	NA	NA	NA	NA	NA	NA	-42.1593261447391	NA	NA	NA	NA	NA	NA	NA	NA	NA	NA	-40.8325111447391	-40.5343911447391	NA	NA	NA	NA	NA	NA	NA	NA	NA	NA	NA	NA	-42.6706811447391	NA	NA	NA	NA	NA	NA	NA	NA	-40.2598578114058	NA	NA	NA	NA	NA	NA	NA	-39.8777578114058	-40.8638711447391	NA	-41.1994344780724	NA	-41.0888111447391	NA	-43.1140411447391	NA	-40.3021161447391	-43.1958761447391	NA	NA	NA	NA	NA	NA	NA	NA	-42.2020611447391	-40.0429261447391	NA	NA	NA	NA	NA	-40.2323911447391	NA	NA	NA	NA	NA	NA	NA	NA	NA	NA	NA	NA	NA	NA	NA	NA	NA	NA	NA	NA	NA	NA	NA	NA	NA	NA	NA	NA	NA	NA	NA	NA	NA	NA	NA	NA	NA	NA	NA	NA	NA	NA	NA	NA	NA	NA	NA	NA	NA	NA	NA	NA	NA	NA	NA	NA	NA	NA	NA	NA	NA	NA	NA	NA	NA	NA	NA	NA	NA	NA	NA	NA	NA	NA	NA	NA	NA	NA	NA	NA	NA	NA	NA	NA	NA	NA	NA	NA	NA	NA	NA	NA	NA	NA	NA	NA	NA	NA	NA	NA	NA	NA	NA	NA	NA	NA	NA	NA	NA	NA	NA	NA	NA	NA	NA	NA	NA	NA	NA	NA	NA	NA	NA	NA	NA	NA	NA	NA	NA	NA	NA	NA	NA	NA	NA	NA	NA	NA	NA	NA	NA	NA	NA	NA	NA	NA	NA	NA	NA	NA	NA	NA	NA	NA	NA	NA	NA	NA	NA	NA	NA	NA	NA	NA	NA	NA	NA	NA	NA	NA	NA	NA	NA	NA	NA	NA	NA	NA	NA	NA	NA	NA	NA	NA	NA	NA	NA	NA	NA	NA	NA	NA	NA	NA	NA	NA	NA	NA	NA	NA	NA	NA	NA	NA	NA	NA	NA	NA	NA	NA	NA	NA	NA	NA	NA	-106.115107442465	NA	NA	NA	-108.697854109131	NA	-108.926810775798	NA	NA	NA	NA	NA	NA	NA	-106.644700775798	NA	NA	NA	NA	NA	NA	NA	NA	NA	NA	NA	NA	NA	-103.230490775798	NA	NA	NA	NA	NA	NA	NA	NA	NA	NA	NA	-115.009873775798	NA	NA	NA	NA	-111.670277442465	NA	NA	NA	-105.675732442465	NA	NA	NA	NA	-105.373990775798	NA	-108.900070775798	NA	NA	-107.707940775798	NA	-106.021447442465	NA	NA	NA	NA	NA	NA	-107.628852442465	-107.643757442465	-107.627327442465	NA	NA	NA	NA	-106.118400775798	-105.435597442465	NA	NA	NA	-107.322557442465	-107.007377442465	NA	NA	-106.563422442465	NA	NA	NA	NA	NA	NA	NA	NA	NA	NA	NA	NA	NA	NA	NA	-111.380564109131	NA	-122.023954109131	NA	NA	NA	-101.588690775798	NA	NA	NA	-108.587850775798	NA	NA	-106.339847442465	-107.695900775798	NA	-106.224254109131	NA	NA	NA	NA	NA	NA	NA	NA	NA	NA	-105.196297442465	NA	NA	NA	NA	NA	NA	-106.954770775798	-106.790817442465	NA	NA	NA	NA	NA	NA	-106.806354109131	NA	NA	NA	-106.900577442465	NA	NA	NA	NA	-98.7163241091314	NA	NA	NA	NA	NA	NA	NA	-107.126964109131	NA	NA	NA	-105.920210775798	NA	NA	NA	-107.304027442465	NA	NA	NA	NA	NA	NA	NA	NA	-109.453177442465	NA	NA	NA	NA	NA	-106.469837442465	-106.910854109131	NA	-106.651617442465	-107.873457442465	-107.844577442465	NA	NA	NA	NA	NA	-43.0835186866858	NA	NA	NA	NA	NA	NA	NA	NA	NA	NA	NA	NA	NA	NA	NA	NA	NA	NA	NA	-42.2231903533525	NA	-45.9231903533525	NA	NA	NA	-41.1493836866859	NA	NA	NA	NA	NA	NA	NA	NA	NA	NA	NA	NA	NA	-40.1082570200192	NA	NA	-42.0486003533525	NA	NA	NA	NA	NA	NA	NA	-52.7759686866858	NA	NA	NA	NA	NA	NA	NA	NA	-39.4769603533525	NA	NA	NA	NA	NA	NA	NA	NA	NA	-40.1537836866858	-42.5489670200192	NA	NA	-39.5054936866859	NA	NA	NA	-41.9948370200192	-42.2200803533525	NA	NA	NA	NA	-40.5352603533525	NA	NA	NA	-37.6018270200192	-41.2081036866858	NA	NA	NA	NA	NA	NA	NA	NA	NA	NA	NA	NA	NA	-40.6008703533525	NA	NA	NA	NA	NA	NA	NA	NA	NA	NA	-42.5466736866858	NA	NA	NA	NA	-42.7703836866858	-42.6840136866858	NA	NA	NA	NA	NA	NA	NA	NA	-40.7198286866858	NA	NA	NA	NA	NA	NA	NA	NA	NA	NA	-39.3930136866858	-39.0948936866859	NA	NA	NA	NA	NA	NA	NA	NA	NA	NA	NA	NA	-41.2311836866858	NA	NA	NA	NA	NA	NA	NA	NA	-38.8179936866859	NA	NA	NA	NA	NA	NA	NA	-38.4358936866858	-39.4243736866859	NA	-39.7575703533525	NA	-39.6469470200192	NA	-41.6721770200192	NA	-38.8626186866858	-41.7563786866858	NA	NA	NA	NA	NA	NA	NA	NA	-40.7601970200192	-38.6034286866858	NA	NA	NA	NA	NA	-38.7928936866858	NA	NA	NA	NA	-44.1737925544591	NA	NA	NA	NA	NA	NA	NA	NA	NA	NA	NA	NA	NA	NA	NA	NA	NA	NA	NA	-43.3149475544591	NA	-47.0149475544591	NA	NA	NA	-42.2411408877925	NA	NA	NA	NA	NA	NA	NA	NA	NA	NA	NA	NA	NA	-41.2000142211258	NA	NA	-43.1403575544591	NA	NA	NA	NA	NA	NA	NA	-53.8662425544591	NA	NA	NA	NA	NA	NA	NA	NA	-40.5687175544591	NA	NA	NA	NA	NA	NA	NA	NA	NA	-41.2455408877925	-43.6407242211258	NA	NA	-40.5972508877925	NA	NA	NA	-43.0865942211258	-43.3118375544591	NA	NA	NA	NA	-41.6270175544591	NA	NA	NA	-38.6935842211258	-42.2983775544591	NA	NA	NA	NA	NA	NA	NA	NA	NA	NA	NA	NA	NA	-41.6926275544591	NA	NA	NA	NA	NA	NA	NA	NA	NA	NA	-43.6384308877925	NA	NA	NA	NA	-43.8621408877925	-43.7757708877925	NA	NA	NA	NA	NA	NA	NA	NA	-41.8101025544591	NA	NA	NA	NA	NA	NA	NA	NA	NA	NA	-40.4832875544591	-40.1851675544591	NA	NA	NA	NA	NA	NA	NA	NA	NA	NA	NA	NA	-42.3214575544591	NA	NA	NA	NA	NA	NA	NA	NA	-39.9097508877925	NA	NA	NA	NA	NA	NA	NA	-39.5276508877925	-40.5146475544591	NA	-40.8493275544591	NA	-40.7387042211258	NA	-42.7639342211258	NA	-39.9528925544591	-42.8466525544591	NA	NA	NA	NA	NA	NA	NA	NA	-41.8519542211258	-39.6937025544591	NA	NA	NA	NA	NA	-39.8831675544591	NA	NA	NA	NA	NA	NA	NA	NA	NA	NA	NA	NA	NA	NA	NA	NA	NA	NA	NA	NA	NA	NA	NA	NA	NA	NA	NA	NA	NA	NA	NA	NA	NA	NA	NA	NA	NA	NA	NA	NA	NA	NA	NA	NA	NA	NA	NA	NA	NA	NA	NA	NA	NA	NA	NA	NA	NA	NA	NA	NA	NA	NA	NA	NA	NA	NA	NA	NA	NA	NA	NA	NA	NA	NA	NA	NA	NA	NA	NA	NA	NA	NA	NA	NA	NA	NA	NA	NA	NA	NA	NA	NA	NA	NA	NA	NA	NA	NA	NA	NA	NA	NA	NA	NA	NA	NA	NA	NA	NA	NA	NA	NA	NA	NA	NA	NA	NA	NA	NA	NA	NA	NA	NA	NA	NA	NA	NA	NA	NA	NA	NA	NA	NA	NA	NA	NA	NA	NA	NA	NA	NA	NA	NA	NA	NA	NA	NA	NA	NA	NA	NA	NA	NA	NA	NA	NA	NA	NA	NA	NA	NA	NA	NA	NA	NA	NA	NA	NA	NA	NA	NA	NA	NA	NA	NA	NA	NA	NA	NA	NA	NA	NA	NA	NA	NA	NA	NA	NA	NA	NA	NA	NA	NA	NA	NA	NA	NA	NA	NA	NA	NA	NA	NA	NA	NA	NA	NA	NA	NA	NA	NA	NA	NA	NA	NA	NA	NA	NA	NA	NA	NA	NA	NA	NA	NA	NA	NA	NA	NA	NA	NA	NA	NA	NA	NA	NA	NA	NA	NA	NA	NA	NA	NA	NA	NA	NA	NA	NA	NA	NA	NA	NA	NA	NA	NA	NA	NA	NA	NA	NA	NA	NA	NA	NA	NA	NA	NA	NA	NA	NA	NA	NA	NA	NA	NA	NA	NA	NA	NA	NA	NA	NA	NA	NA	NA	NA	NA	NA	NA	NA	NA	NA	NA	NA	NA	NA	NA	NA	NA	NA	NA	NA	NA	NA	NA	NA	NA	NA	NA	NA	NA	NA	NA	NA	NA	NA	NA	NA	NA	NA	NA	NA	NA	NA	NA	NA	NA	NA	NA	NA	NA	NA	NA	NA	NA	NA	NA	NA	NA	NA	NA	NA	NA	NA	NA	NA	NA	NA	NA	NA	NA	NA	NA	NA	NA	NA	NA	NA	NA	NA	NA	NA	NA	NA	NA	NA	NA	NA	NA	NA	NA	NA	NA	NA	NA	NA	NA	NA	NA	NA	NA	NA	NA	NA	NA	NA	NA	NA	NA	NA	NA	NA	NA	NA	NA	NA	NA	NA	NA	NA	NA	NA	NA	NA	NA	NA	NA	NA	-42.7342950964059	NA	NA	NA	NA	NA	NA	NA	NA	NA	NA	NA	NA	NA	NA	NA	NA	NA	NA	NA	-41.8730834297392	NA	-45.5730834297392	NA	NA	NA	-40.7992767630725	NA	NA	NA	NA	NA	NA	NA	NA	NA	NA	NA	NA	NA	-39.7581500964059	NA	NA	-41.6984934297392	NA	NA	NA	NA	NA	NA	NA	-52.4267450964059	NA	NA	NA	NA	NA	NA	NA	NA	-39.1268534297392	NA	NA	NA	NA	NA	NA	NA	NA	NA	-39.8036767630725	-42.1988600964059	NA	NA	-39.1553867630725	NA	NA	NA	-41.6447300964059	-41.8699734297392	NA	NA	NA	NA	-40.1851534297392	NA	NA	NA	-37.2517200964059	-40.8588800964059	NA	NA	NA	NA	NA	NA	NA	NA	NA	NA	NA	NA	NA	-40.2507634297392	NA	NA	NA	NA	NA	NA	NA	NA	NA	NA	-42.1965667630725	NA	NA	NA	NA	-42.4202767630725	-42.3339067630725	NA	NA	NA	NA	NA	NA	NA	NA	-40.3706050964059	NA	NA	NA	NA	NA	NA	NA	NA	NA	NA	-39.0437900964059	-38.7456700964059	NA	NA	NA	NA	NA	NA	NA	NA	NA	NA	NA	NA	-40.8819600964059	NA	NA	NA	NA	NA	NA	NA	NA	-38.4678867630725	NA	NA	NA	NA	NA	NA	NA	-38.0857867630725	-39.0751500964059	NA	-39.4074634297392	NA	-39.2968400964059	NA	-41.3220700964059	NA	-38.5133950964059	-41.4071550964059	NA	NA	NA	NA	NA	NA	NA	NA	-40.4100900964059	-38.2542050964059	NA	NA	NA	NA	NA	-38.4436700964059	NA	NA	NA	NA	NA	NA	NA	NA	NA	NA	NA	NA	NA	NA	NA	NA	NA	NA	NA	NA	NA	NA	NA	NA	NA	NA	NA	NA	NA	NA	NA	NA	NA	NA	NA	NA	NA	NA	NA	NA	NA	NA	NA	NA	NA	NA	NA	NA	NA	NA	NA	NA	NA	NA	NA	NA	NA	NA	NA	NA	NA	NA	NA	NA	NA	NA	NA	NA	NA	NA	NA	NA	NA	NA	NA	NA	NA	NA	NA	NA	NA	NA	NA	NA	NA	NA	NA	NA	NA	NA	NA	NA	NA	NA	NA	NA	NA	NA	NA	NA	NA	NA	NA	NA	NA	NA	NA	NA	NA	NA	NA	NA	NA	NA	NA	NA	NA	NA	NA	NA	NA	NA	NA	NA	NA	NA	NA	NA	NA	NA	NA	NA	NA	NA	NA	NA	NA	NA	NA	NA	NA	NA	NA	NA	NA	NA	NA	NA	NA	NA	NA	NA	NA	NA	NA	NA	NA	NA	NA	NA	NA	NA	NA	NA	NA	NA	NA	NA	NA	NA	NA	NA	NA	NA	NA	NA	NA	NA	NA	NA	NA	NA	NA	NA	NA	NA	NA	NA	NA	NA	NA	NA	NA	NA	NA	NA	NA	NA	NA	NA	NA	NA	NA	NA	NA	NA	NA	NA	NA	NA	NA	NA	NA	NA	NA	NA	NA	NA	NA	NA	NA	NA	NA	NA	NA	NA	NA	NA	NA	NA	NA	NA	NA	NA	NA	NA	NA	NA	NA	NA	NA	NA	NA	NA	NA	NA	NA	NA	NA	NA	NA	NA	NA	NA	NA	NA	NA	NA	NA	NA	NA	NA	NA	NA	NA	NA	NA	NA	NA	NA	NA	NA	NA	NA	NA	NA	NA	NA	NA	NA	NA	NA	NA	NA	NA	NA	NA	NA	NA	NA	NA	NA	NA	NA	NA	NA	NA	NA	NA	NA	NA	NA	NA	NA	NA	NA	NA	NA	NA	NA	NA	NA	NA	NA	NA	NA	NA	NA	NA	NA	NA	NA	NA	NA	NA	NA	NA	NA	NA	NA	NA	NA	NA	NA	NA	NA	NA	NA	NA	NA	NA	NA	NA	NA	NA	NA	NA	NA	NA	NA	NA	NA	NA	NA	NA	NA	NA	NA	NA	NA	NA	NA	NA	NA	NA	NA	NA	NA	NA	NA	NA	NA	NA	NA	NA	NA	NA	NA	NA	NA	NA	NA	NA	NA	NA	NA	NA	NA	NA	NA	NA	NA	NA	NA	NA	NA	NA	NA	NA	NA	NA	NA	NA	NA	NA	NA	NA	NA	-43.4068322691484	NA	NA	NA	NA	NA	NA	NA	NA	NA	NA	NA	NA	NA	NA	NA	NA	NA	NA	NA	-42.546503935815	NA	-46.246503935815	NA	NA	NA	-41.4726972691484	NA	NA	NA	NA	NA	NA	NA	NA	NA	NA	NA	NA	NA	-40.4315706024817	NA	NA	-42.371913935815	NA	NA	NA	NA	NA	NA	NA	-53.0992822691484	NA	NA	NA	NA	NA	NA	NA	NA	-39.800273935815	NA	NA	NA	NA	NA	NA	NA	NA	NA	-40.4770972691484	-42.8722806024817	NA	NA	-39.8288072691484	NA	NA	NA	-42.3181506024817	-42.543393935815	NA	NA	NA	NA	-40.858573935815	NA	NA	NA	-37.9251406024817	-41.5314172691484	NA	NA	NA	NA	NA	NA	NA	NA	NA	NA	NA	NA	NA	-40.924183935815	NA	NA	NA	NA	NA	NA	NA	NA	NA	NA	-42.8699872691484	NA	NA	NA	NA	-43.0936972691484	-43.0073272691484	NA	NA	NA	NA	NA	NA	NA	NA	-41.0431422691484	NA	NA	NA	NA	NA	NA	NA	NA	NA	NA	-39.7163272691484	-39.4182072691484	NA	NA	NA	NA	NA	NA	NA	NA	NA	NA	NA	NA	-41.5544972691484	NA	NA	NA	NA	NA	NA	NA	NA	-39.1413072691484	NA	NA	NA	NA	NA	NA	NA	-38.7592072691484	-39.7476872691484	NA	-40.080883935815	NA	-39.9702606024817	NA	-41.9954906024817	NA	-39.1859322691484	-42.0796922691484	NA	NA	NA	NA	NA	NA	NA	NA	-41.0835106024817	-38.9267422691484	NA	NA	NA	NA	NA	-39.1162072691484	NA	NA	NA	NA	NA	NA	NA	NA	NA	NA	NA	NA	NA	NA	NA	NA	NA	NA	NA	NA	NA	NA	NA	NA	NA	NA	NA	NA	NA	NA	NA	NA	NA	NA	NA	NA	NA	NA	NA	NA	NA	NA	NA	NA	NA	NA	NA	NA	NA	NA	NA	NA	NA	NA	NA	NA	NA	NA	NA	NA	NA	NA	NA	NA	NA	NA	NA	NA	NA	NA	NA	NA	NA	NA	NA	NA	NA	NA	NA	NA	NA	NA	NA	NA	NA	NA	NA	NA	NA	NA	NA	NA	NA	NA	NA	NA	NA	NA	NA	NA	NA	NA	NA	NA	NA	NA	NA	NA	NA	NA	NA	NA	NA	NA	NA	NA	NA	NA	NA	NA	NA	NA	NA	NA	NA	NA	NA	NA	NA	NA	NA	NA	NA	NA	NA	NA	NA	NA	NA	NA	NA	NA	NA	NA	NA	NA	NA	NA	NA	NA	NA	NA	NA	NA	NA	NA	NA	NA	NA	NA	NA	NA	NA	NA	NA	NA	NA	NA	NA	NA	NA	NA	NA	NA	NA	NA	NA	NA	NA	NA	NA	NA	NA	NA	NA	NA	NA	NA	NA	NA	NA	NA	NA	NA	NA	NA	NA	NA	NA	NA	NA	NA	NA	NA	NA	NA	NA	NA	NA	NA	NA	NA	NA	NA	NA	NA	NA	NA	NA	NA	NA	NA	NA	NA	NA	NA	NA	NA	NA	NA	NA	NA	NA	NA	NA	NA	NA	NA	NA	NA	NA	NA	NA	NA	NA	NA	NA	NA	NA	NA	NA	NA	NA	NA	NA	NA	NA	NA	NA	NA	NA	NA	NA	NA	NA	NA	NA	NA	NA	NA	NA	NA	NA	NA	NA	NA	NA	NA	NA	NA	NA	NA	NA	NA	NA	NA	NA	NA	NA	NA	NA	NA	NA	NA	NA	NA	NA	NA	NA	NA	NA	NA	NA	NA	NA	NA	NA	NA	NA	NA	NA	NA	NA	NA	NA	NA	NA	NA	NA	NA	NA	NA	NA	NA	NA	NA	NA	NA	NA	NA	NA	NA	NA	NA	NA	NA	NA	NA	NA	NA	NA	NA	NA	NA	NA	NA	NA	NA	NA	NA	NA	NA	NA	NA	NA	NA	NA	NA	NA	NA	NA	NA	NA	NA	NA	NA	NA	NA	NA	NA	NA	NA	NA	NA	NA	NA	NA	NA	NA	NA	NA	NA	NA	NA	NA	NA	NA	NA	NA	NA	NA	NA	NA	NA	NA	NA	NA	NA	NA	NA	NA	NA	NA	NA	NA	-48.7389695029854	NA	NA	-43.8159095029854	NA	-81.9629472773907	NA	NA	NA	NA	-44.6130561696521	NA	NA	NA	NA	2.31080055856112	-43.5656795029854	NA	NA	-65.6314739440574	-40.2712012773456	NA	8.21045389189446	NA	NA	NA	NA	NA	NA	NA	-43.0058528363187	-43.4413212773456	NA	NA	NA	NA	NA	NA	-43.3225028363187	NA	NA	-48.0298828363187	NA	NA	NA	-37.9715128363187	-74.8123089440574	-42.6157146106789	11.9404338918945	-48.0839095029854	-73.3135872773907	NA	NA	NA	NA	-75.0851172773907	-40.5359479440122	NA	NA	-38.5024712773456	NA	NA	-43.4292695029854	NA	-40.6996112773456	NA	NA	NA	NA	11.3740672252278	8.70248055856112	-42.0306979440123	NA	NA	NA	NA	NA	NA	NA	NA	-43.5190261696521	-43.5036861696521	-43.4064661696521	-43.8374461696521	NA	8.49251722522779	-74.2273539440574	NA	-42.4495546106789	NA	NA	NA	NA	-44.1349828363187	NA	NA	NA	NA	6.29301389189446	-40.1518762773456	5.51704722522779	NA	15.7167672252278	NA	-72.1246646106789	NA	NA	NA	NA	8.90565722522779	8.48297389189446	-42.6377428363187	-47.7013512773456	-40.6613179440123	-53.4261612773456	NA	-57.0337912773456	-42.1479812773456	NA	-75.2061489440574	NA	NA	NA	NA	-44.8859928363187	NA	-42.5184461316696	NA	9.73704389189446	-74.4842872773907	-74.6287839440574	NA	NA	NA	10.8043472252278	NA	NA	NA	NA	NA	-75.7132639440574	10.1385905585611	NA	NA	NA	8.62161389189446	-44.3945228363187	9.16276055856112	NA	-41.7817262773456	NA	NA	NA	NA	-74.7700472773907	-44.3780661696521	-50.7933958363187	NA	-42.8786395029854	NA	NA	-38.1072556103086	8.87859389189446	13.3156672252278	NA	8.22658722522779	8.99909389189446	-38.5755905759711	-47.3627212773456	-43.4569595029854	8.87141222522779	-40.8603512773456	-82.5861727773907	-43.470196169652	NA	NA	-41.0113498589684	9.5323872252278	-73.0678072773907	NA	-43.3134928363187	8.68642055856112	8.59111389189446	NA	-44.6955195029854	-90.3572272773907	-74.6414972773907	-49.2111899440123	NA	-72.6957072773907	-72.0957239440574	-41.8950561696521	NA	NA	NA	-42.6642061696521	8.80735722522779	-40.9270079440123	NA	-44.4044461696521	NA
11370	0	-43.3963754226638	-20.1118112777602	-20.4839047272016	-60.4808405307382	-16.4202149070042	-16.1436506181256	-33.3702946885226	-91.40306	-73.7536824391006	-17.86082	-14.9396199999898	-42.28397	-118.249259999752	-22.5223195794238	-188.158977	-15.53654	-82.705822079959	-36.1952548567533	-36.85857	-11.8262828194401	NA	-33.7341	NA	-16.9179	-36.67835	-177.058197696251	-124.4836	-110.9468	-9.3740063932237	-27.4393597093773	-119.374899999907	-14.77999	-87.94329	-11.8600599999999	-92.29816	-36.771	-15.01189	NA	-81.6687165783986	-40.42443	-146.39297	-14.08064	-47.44588	-17.5462740092146	-40.26361	-10.5431099999996	-91.1546499999969	-74.1545391614304	-33.8212116375067	-16.381309992792	-41.6801	-33.7539407957493	-23.5580883849142	-11.0326983699515	-40.90995	-37.86897	-75.0456240042516	-80.62855	-8.2555555043831	-74.19388	-12.832828309753	-124	-46.729445	-10.68859	-14.53496	-32.08121	-88.64332281944	-18.2361	-8.46031113766094	-75.26454	-37.55471	-35.2629663091873	-36.81178	-73.92495	-74.37738	-37.21255	-41.49471	-80.2107	-79.11066	-28.0028674548653	-14.0641099999607	-13.9437699998745	-79.15937	-89.98031	-37.5144748276779	-73.0533	NA	-123.8622	-79.29076	-79.1655237725469	-78.9537	-74.9834996541319	NA	-38.25506	-73.7835728840483	-53.2685399994965	-15.39065	-10.96516	-13.44616	-34.4958	-10.2957678575114	-37.98684	-79.3612108944984	-40.30921	-36.1467733803114	-13.27343	-9.64676	-7.99687705367413	-131.97053	-75.41176	-22.8751436556265	-144.28078	-56.874675295184	-37.83605	-36.1805999010647	-141.46368	-78.18433	-122.98356	-12.38849999999	-15.3193699999613	-12.0777898558883	-12.1516238728886	-30.1257793421439	-27.84215	-56.5205	-28.18733	-171.6614	-40.633339467408	-40.20019	-40.2385770326803	-29.29256	-29.076655749337	-29.1927008623249	-37.89263	-28.30686	-7.408989453283	-71.0792	-78.6380654313933	-118.528014354489	-28.4757617020926	-75.4966172220769	-122.3547	-10.8207490338189	-10.30745	-38.83129	-10.7475582379792	-40.50093	NA	-123.23861	-39.3665235638156	-78.0665038136554	-9.47066	-9.92959	-126.004598797004	-37.07764	-73.7622284779702	-36.75028	-116.248559257091	-14.6221299999882	-53.96848	-15.0469871215561	-125.26563761971	-10.82869	-121.30144	-19.179885	-10.76066	-15.7948199999721	-179.39182	-38.91989	-7.82729999999994	-15.046853611941	-70.9361	-36.69934	-79.2888362957578	-76.6751798215695	-10.8566	-42.9204170820304	-117.849108637717	-40.41614	-36.8252556574991	-17.33529	-14.2987891248062	-75.7405445622123	-73.4082898248294	-10.19855	-14.416919999951	-36.74208	-10.18049	-90.3907	-39.87952	-9.10709999432828	-9.22534	-15.16356	-31.9141999989018	-27.12021	-15.239979541683	-79.78235	-37.24045	-26.94646	-8.78555999999953	-28.32319	-28.37772	-9.9026	-78.4817323224403	-28.51615	-10.16157	-38.6515	-9.27131004892328	-9.07045999999992	-88.0656554898248	-70.7088954898248	NA	-125.055954727202	NA	NA	-86.6916254898248	-185.005223169652	-77.5678354898248	-79.6016154898248	-123.010834727202	NA	-127.226934727202	NA	-31.5317754226638	NA	NA	-34.4760254226638	-176.826896169652	NA	NA	NA	-103.65564845832	NA	-75.0670954898248	-84.5803854898248	-40.1400354226638	-90.1427184583202	-88.3312851249868	-180.346306169652	NA	-176.689796169652	NA	NA	NA	NA	NA	NA	NA	-89.1232084583202	-124.744394727202	-31.7261754226638	NA	-122.104104727202	-74.5965054898248	NA	NA	NA	-89.5062384583202	-75.9839454898248	NA	-88.7175084583202	-178.396036169652	-82.1548054898248	-121.675304727202	NA	NA	-176.993646169652	-126.719644727202	-87.2336951249868	-176.537546169652	NA	NA	-35.3523854226638	NA	NA	-124.161884727202	-124.054484727202	-35.0102254226638	-39.2923854226638	-175.842276169652	NA	-123.640644727202	NA	NA	-75.8008654898248	-87.8658684583202	-35.4137254226638	-174.902546169652	NA	NA	-75.9706554898248	-75.889423646987	-75.6775954898248	-75.6068054898248	NA	NA	-75.2758854898248	-88.6397884583202	-75.5632538231581	NA	-122.842884727202	NA	-88.6647084583202	-35.7846154226638	-76.7121788231581	NA	-76.0465754898248	-75.3552654898248	NA	-75.7080254898248	-129.556734727202	NA	-169.899946169652	NA	-150.690704727202	NA	NA	NA	-74.8537254898248	NA	-35.5786254226638	-73.6741504898248	-90.4262184583202	NA	NA	NA	NA	-124.553174727202	NA	NA	-75.7131754898248	NA	NA	NA	NA	-75.4713154898248	-125.711234727202	-129.436314727202	-175.615526169652	-75.3014642168622	NA	-35.6089754226638	-72.8740952946935	NA	NA	-74.0172951292524	-74.6792212324203	-75.3487021564915	NA	NA	NA	-75.5531204898248	-75.5941039081935	-87.6161784583202	-87.0991184583202	-124.732394727202	NA	-176.862926169652	-88.2007084583202	-124.101334727202	-175.154246169652	-89.9020888231581	-74.5280251903762	-132.621234727202	-124.685064727202	NA	NA	-124.134338060535	-89.2829884583202	NA	-122.513874727202	NA	-177.435056169652	NA	-125.092014727202	-75.9935342911495	-74.1701354898248	-71.4276949701503	-180.199596169652	-123.488801393868	NA	-35.0581854226638	-95.1774384583202	-123.885876393868	-74.1784721564915	-87.6724467916535	-75.4253954898248	-74.0882934898248	-34.5854554226638	-75.3746332414875	-88.2762584583202	-124.841474727202	-89.2084284583202	-74.3736743359177	-75.3692939333527	NA	-74.9225654898248	-80.7638754898248	NA	-177.545166169652	-88.6357284583202	NA	-123.964354727202	-88.0822584583202	-87.1927584583202	-75.2353954898248	NA	-87.5450084583202	-75.9605439010124	-88.0949184583202	-86.3704584583202	-89.099274907006	-71.742514907006	-15.1033312777602	-12.1771312777602	NA	NA	-87.725244907006	-185.464826798898	-78.601454907006	-80.635234907006	NA	NA	NA	NA	NA	NA	NA	-76.164584907006	-177.289966465564	NA	NA	NA	-24.6270712777602	NA	-12.0224012777602	-85.614004907006	-80.803344907006	NA	-175.719519798898	-180.805909798898	NA	-78.3666330864479	NA	NA	-11.3511512777602	NA	-15.9113179444269	NA	NA	NA	NA	-73.050814907006	-13.6254212777602	NA	-75.630124907006	NA	-8.22511127776022	NA	NA	-77.017564907006	NA	-11.0834012777602	-178.855639798898	-10.0529112777602	NA	-83.4011842531145	NA	-11.7547712777602	-81.3619980864479	NA	-15.4783112777602	-11.1196012777602	NA	NA	NA	NA	NA	NA	NA	NA	-76.2426080864479	NA	NA	-11.3145212777602	-11.1379812777602	-76.834484907006	NA	-177.076089798898	-175.362149798898	NA	NA	-77.004274907006	-76.923044907006	-76.711214907006	-76.640424907006	NA	NA	-76.309504907006	-50.9147447272016	-12.6096612777602	NA	-10.6965712777602	NA	-11.4451612777602	-76.310474907006	-77.744464907006	NA	-76.7461729706021	-76.388884907006	NA	-11.1075612777602	-182.207569798898	NA	-170.359549798898	NA	NA	NA	-49.8916047272016	NA	-75.887344907006	NA	-9.62161127776022	-12.5325812777602	-9.69161127776022	-10.8001546110936	-27.3652912777602	NA	NA	NA	NA	-52.7266547272016	-76.746794907006	-50.6288347272016	NA	NA	NA	-76.37140014314	NA	NA	-176.075129798898	-76.335084907006	NA	NA	-73.907714907006	NA	-10.1188196110936	-75.050914907006	-75.7108415736726	-9.53671127776022	NA	NA	NA	-76.5854065736726	-76.627724907006	-51.2850347272016	-51.1265847272016	NA	NA	-77.4755480864479	NA	NA	-11.8595412777602	-90.9337082403393	-13.0120846110936	NA	-78.4638480864479	NA	NA	-51.8996447272016	-13.0176312777602	NA	-76.6095280864479	-76.4283480864479	-12.3172712777602	NA	-178.347829798898	-77.027154907006	-75.2024215736726	-8.11211127776022	-52.4938647272016	NA	NA	-77.390474907006	NA	-11.5542012777602	-75.2100915736726	-174.527949798898	-76.459014907006	-11.6874312777602	NA	-76.406924907006	-176.909364798898	NA	NA	-50.7581647271819	-12.4397712777602	-73.4549047272016	-75.956184907006	-17.2438912777602	NA	-178.004769798898	NA	-50.180908060535	NA	NA	-51.1851147272016	-76.093118523337	NA	-51.6777597272016	-76.994164907006	-13.8686012777602	-175.720819798898	-87.54911239829	-70.19235239829	-15.4767247272016	-12.5505247272016	NA	NA	-86.17508239829	NA	-77.05129239829	-79.08507239829	-123.994216169652	NA	NA	NA	NA	NA	NA	-74.61442239829	NA	NA	NA	NA	-25.0004647272016	NA	-12.3957947272016	-84.06384239829	-79.25318239829	NA	NA	NA	NA	-78.9034044621815	NA	NA	-11.7245447272016	NA	-16.2853613938683	-125.587916169652	-124.838812836319	NA	NA	-71.50065239829	-13.9988147272016	NA	-74.07996239829	NA	-8.59850472720163	NA	NA	-75.46740239829	NA	-11.4567947272016	-126.086496169652	-10.4263047272016	NA	-83.9379556288482	-125.153656169652	-12.1281647272016	-81.899002795515	NA	-15.8517047272016	-11.4929947272016	-125.231216169652	NA	NA	NA	NA	NA	NA	-126.565006169652	-76.7796127955149	NA	NA	-11.6879147272016	-11.5113747272016	-75.28432239829	NA	NA	-125.562966169652	NA	NA	-75.45411239829	-75.37288239829	-75.1610523982899	-75.09026239829	NA	NA	-74.75934239829	-49.5364398843064	-12.9830547272016	NA	-11.0699647272016	NA	-11.8185547272016	-74.76031239829	-76.1951690649566	NA	-75.4820137479675	-74.83872239829	NA	-11.4809547272016	NA	NA	NA	NA	NA	NA	-48.5132998843064	NA	-74.3371823982899	NA	-9.99500472720163	-12.9059747272016	-10.0650047272016	-11.174198060535	-27.7386847272016	NA	NA	NA	NA	-51.3483498843064	-75.19663239829	-49.2505298843064	NA	NA	NA	-74.9372073766875	-126.407996169652	-128.764516169652	NA	-74.78492239829	NA	NA	-72.35755239829	NA	-10.4926463938683	-73.5007523982899	-74.1619790649566	-9.91010472720163	-126.316166169652	NA	NA	-75.0361107316233	-75.07756239829	-49.9067298843064	-49.7482798843064	NA	NA	-78.0125527955148	NA	NA	-12.2329347272016	-89.3848457316233	-13.3859113938683	NA	-79.000852795515	NA	NA	-50.5213398843064	-13.3910247272016	NA	-77.1465327955149	-76.9653527955149	-12.6906647272016	NA	NA	-75.47699239829	-73.6531257316233	-8.48550472720163	-51.1155598843064	-124.838776169652	NA	-75.84031239829	NA	-11.9275947272016	-73.6612290649566	NA	-74.90885239829	-12.0608247272016	NA	-74.8576290649566	NA	NA	NA	-49.379859884283	-12.8131647272016	-72.0765998843064	-74.40602239829	-17.6172847272016	NA	NA	-123.877756169652	-48.8076032176398	NA	-125.723146169652	-49.8068098843064	-74.6952781579318	NA	-50.3044548843064	-75.44400239829	-14.2419947272016	NA	-89.3093184583202	-71.9525584583202	NA	NA	NA	NA	-87.9352884583202	NA	-78.8114984583202	-80.8452784583202	NA	NA	NA	NA	NA	NA	NA	-76.3746284583202	NA	NA	NA	NA	NA	NA	-76.3107584583202	-85.8240484583202	-81.0133884583202	NA	NA	NA	NA	NA	NA	NA	NA	NA	NA	NA	NA	NA	NA	-73.2608584583202	NA	NA	-75.8401684583202	NA	NA	NA	NA	-77.2276084583202	NA	NA	NA	-83.3984684583202	NA	NA	NA	NA	NA	NA	NA	NA	NA	NA	NA	NA	NA	NA	NA	NA	NA	NA	NA	NA	NA	-77.0445284583202	NA	NA	NA	NA	NA	-77.2143184583202	-77.1330884583202	-76.9212584583202	-76.8504684583202	NA	NA	-76.5195484583202	-51.5190805307719	-76.8099501249868	NA	NA	NA	NA	-76.5205184583202	-77.9588751249868	NA	-77.2902384583202	-76.5989284583202	NA	-50.2730405307694	NA	NA	NA	NA	NA	NA	-50.4959405307719	NA	-76.0973884583202	NA	NA	-74.9208467916535	NA	NA	NA	NA	NA	NA	NA	-53.3309905307719	-76.9568384583202	-51.2331705307719	NA	NA	NA	-76.7149784583202	NA	NA	NA	-76.5451284583202	NA	NA	-74.1177584583202	NA	NA	-75.2609584583202	-75.9274351249868	-76.5953984583202	NA	NA	NA	-76.7998167916535	-76.8377684583202	-51.8893705307719	-51.7309205307719	NA	NA	NA	NA	NA	NA	-91.1503017916535	-75.7716884583202	NA	NA	NA	NA	-52.5039805307719	NA	NA	NA	NA	NA	NA	NA	-77.2371984583202	-75.4168317916535	-72.6713584583202	-53.0982005307719	NA	NA	-77.6005184583202	NA	NA	-75.4266851249868	NA	-76.6690584583202	-75.3380231249868	NA	-76.6213351249868	NA	NA	NA	-51.3625005307427	-76.6129584583202	-74.059240530772	-76.1662284583202	-82.0075384583202	NA	NA	NA	-50.7858438641053	NA	NA	-51.7894505307719	-76.4790584583202	NA	-52.2826955307719	-77.2042084583202	NA	NA	-89.089874907006	-71.733114907006	NA	-70.5605569945719	NA	NA	-20.240234328592	NA	-13.257754907006	-80.625834907006	-34.4283206425385	-34.2654206425385	-10.2233782403393	NA	NA	NA	-14.642114907006	-76.155184907006	NA	NA	NA	-8.00355990700595	NA	NA	-76.091314907006	-85.604604907006	-9.51637490700595	NA	NA	-12.743004907006	NA	NA	NA	NA	NA	-44.8411306425385	NA	NA	-8.24632490700595	NA	-70.9786503279052	-73.041414907006	-32.5729506425385	-39.1233506425385	-32.0293173092051	-32.3222506425385	NA	NA	-35.3013206425385	-71.1513924346178	-76.6714269945719	-5.92231490700567	NA	-20.0316349062819	NA	-44.1931956425385	-8.35150490700595	-72.8074469945719	NA	NA	NA	-6.21371490700595	-71.3736169945719	NA	-33.5536289758718	-34.2385306425385	-69.9523269945719	-70.4047569945719	-70.3021669945719	NA	NA	NA	-36.1064206425385	-35.4198506425385	-34.1377606425385	-76.825084907006	NA	-70.9968969945718	-69.0966769945719	NA	NA	-76.994874907006	-76.913644907006	-76.701814907006	-71.0763999691045	NA	-35.6730106425385	-76.300104907006	-70.7211769945719	-76.5892732403393	-8.69317490700595	NA	-31.8905506425385	-8.04654490700405	-76.301074907006	-77.7381982403393	-37.7435606425385	-33.6129706425385	-10.971344907006	-7.35397490700596	-7.07045657367262	NA	-71.4547369945718	-30.1061506425385	NA	-64.9081506425385	-35.2353006425385	-33.5754506425385	NA	-75.877944907006	NA	NA	-74.700169907006	-10.8781449069611	-70.1535969945719	-42.0903706425385	NA	-53.9684506425385	NA	NA	NA	-76.737394907006	NA	-71.7246869945719	-71.7232769945719	NA	-35.3203806425385	NA	-9.70168871652976	NA	-76.325684907006	NA	NA	-73.898314907006	NA	NA	-8.00856490700595	-75.7061415736726	-8.66886490700595	-71.5637369945719	NA	NA	-76.579139907006	-76.618324907006	-7.13527490700595	-7.59430490700596	NA	-34.5056906425385	NA	-34.1495306425385	NA	-70.5626169945719	-51.3631306425385	-75.552244907006	NA	-8.57630490700595	NA	-16.871999907006	-8.42457490700595	NA	NA	NA	-5.53681490700595	NA	-67.0123769945719	-34.1266906425385	-77.017754907006	-75.196154907006	-72.451914907006	-40.5190206425385	NA	NA	-35.2866606425385	-15.045004907006	NA	-75.2053915736726	-69.4903669945718	-7.89666490700596	-75.116112907006	NA	-7.84510490700595	NA	NA	-6.82821490700583	-6.88995490700595	-71.532881267376	-29.6573149070055	-75.946784907006	-12.9119249070059	NA	-34.6477006425385	NA	-6.49767490700533	NA	-71.2741269945718	-7.56721490700595	-76.259614907006	-71.2489669945718	-7.87348490700596	-36.1115506425385	-6.93644490700596	-6.73507490700596	-86.3063612850769	-68.8966665546895	NA	-35.080484242391	-37.039134242391	-113.469169454371	-19.9707615092299	NA	-12.9882906425385	-77.8038981148097	-31.3991586203982	-31.2365586203982	-9.95628064253846	NA	-135.08781127776	NA	-14.3726506425385	-73.3716712151737	-172.141777397586	-122.033293350212	-108.496693350212	-7.73646230920513	-39.8827506425385	-116.871993350153	-73.3078012850769	-82.8210912850769	-9.24691064253846	-89.961874907006	-31.532264242391	-12.4735406425385	NA	NA	-35.254094242391	-143.55238127776	-111.928779454403	-41.8122686203982	NA	-35.009774242391	-7.97686064253262	-88.9423649069658	-113.512500802148	-31.867564242391	-29.5438766240739	-36.0944886203982	-29.0001552870648	-20.9388152969778	-21.7710506425385	-35.741014242391	-32.2724586203982	-74.2246512850769	NA	-5.65285064253401	-71.7913847272016	-19.7621706311054	NA	-41.1643336203982	-8.08204064253846	-111.961409454403	-29.5134606425385	-87.0387515736726	-114.273419454403	-5.94425064253847	-113.540619454403	-112.567319454403	-30.5244669537315	-31.2096686203982	-111.548019454399	-111.727119454402	-112.387819454396	-142.140742944427	NA	-75.6426727955149	-25.3968788749601	-32.3909886203982	-31.1088986203982	-74.0415712850769	-87.685024907006	-34.440974242391	NA	NA	-121.330193350212	-74.2113612850769	-74.1301309049094	-73.9183012850769	-73.847511285077	NA	-32.6441486203982	-71.2732585529736	-49.8519527955148	-73.7911596184103	-8.42371064253846	-137.214707944427	-28.8616886203982	-7.7770806425084	-73.517561285077	-74.9400846184103	-34.7146986203982	-30.5692402485823	-10.7018806425385	-7.08451064253846	-6.8033589758718	NA	NA	-20.2550607574044	-141.50599127776	-54.2727533273972	-32.2064386203982	-30.5465886089132	-138.68879127776	-73.0944312850769	-120.545453350212	-74.9541427955149	-34.8413225757243	-10.6086806418305	NA	-39.0453471243546	-25.2195006425385	-50.9395886203982	-25.6323806425385	-166.702947397586	-35.4644041502051	-34.995454242391	-35.0766437326682	-26.7668106425385	-26.5507020766161	-26.6668204906319	-32.2915186203982	-25.7353106425385	-9.43729587869042	-68.6766047272016	-73.5421710224716	-113.785676424581	-25.8532006425385	-70.9275830739915	-119.848693350212	-74.0743127955149	-7.73910064253846	-33.669254242391	-8.39940049983897	-35.360494242391	NA	-120.732503350212	-34.8636675757243	-73.5965134912211	-6.86581064253846	-7.32484064253846	-139.71013127776	-31.4768286203982	-71.3600947272016	-31.1206686203982	-112.57141112107	-34.611164242391	-48.3342686203982	-72.7687312233023	-122.683493350212	-8.30684064253846	-118.854733350212	-16.6025356425385	-8.15511064253846	-34.926814242391	-174.409367397586	-33.752154242391	-5.26735064253764	-24.3896700034872	-109.901509454392	-31.0978286203982	-74.2342410377967	-72.3461714832915	-69.4305958336153	-37.3727092498915	-113.129292674655	-35.253804242391	-32.2577986203982	-14.7755406425385	-25.6489606425385	-72.3464493173646	-87.4775032403393	-7.62720064253846	-32.994194242391	-111.627021596347	-7.57564064253846	-88.095414907006	-34.652484242391	-6.55875063669509	-6.62049064253846	-73.6100009594257	-29.3878506262515	-24.5551606425385	-12.6424606425335	-76.3845627955149	-31.6188386203982	-24.3289106425385	-6.2282106425286	-25.7453406425385	-25.7948706425385	-7.29775064253846	-73.4761012850769	-25.8950006425385	-7.60402064253846	-33.0826886203982	-6.66698064253846	-6.46561064253741	-88.4520210208336	-70.7442320720054	NA	-37.5612697988978	-39.5199197988978	-114.388358988821	-34.6048106425385	NA	-77.6895156015707	-79.7232956015707	-34.4293873092051	-34.2670206425385	-125.225536698659	NA	-30.8810866559438	NA	NA	-33.8253366559438	-173.881033461979	-121.623561020834	-108.086961020834	-74.9826941700135	-39.5687282421038	-116.462261020703	-75.4534610208336	-84.9667510208336	-39.4893466559438	NA	-34.0130497988978	-79.5249641700135	NA	-79.2522825466417	-37.7348797988978	-142.355285953436	-112.847968989092	-44.8427306425385	NA	-37.4905597988978	-36.3223297988978	-113.800568989092	-72.0077015754372	-31.0382893684658	-32.574183346654	-39.1249506425385	-32.0303839758718	-20.6250199385466	-21.4570282421038	-38.2217997988978	-35.3029206425385	-72.1718752621005	-77.7041782421038	-34.8206306425385	-71.5439226703847	-41.0793906425385	-119.665273365326	-44.1947956425385	-72.6009082421038	-73.8401982421038	-29.1994382421038	-123.068086698659	-115.192608989092	-118.463521020834	-72.4063682421038	-34.7016966559438	-33.5546956425385	-34.2401306425385	-70.9850782421038	-71.4375082421038	-34.3595366559438	-38.6416966559438	-77.1314575466417	-75.7424641700135	-25.0833019480538	-35.4214506425385	-34.1393606425385	-76.1872310208336	NA	-34.6537586019653	-70.1294282421038	NA	-120.920461020834	-76.3570210208336	-76.2757910208336	-76.0639610208336	-72.0925906430198	NA	-35.6746106425385	-71.1271786003567	-49.2734887319929	-75.9500860208336	-119.123629354167	-120.832853109387	-31.8921506425385	-35.0353506425385	-35.1339266559438	-77.0990110208336	-37.7451606425385	-33.5889469624973	-72.7714180444361	NA	-48.0274487321638	-127.546703365326	-72.4874882421038	-19.9420897724806	-140.308895953436	-53.9592106934124	-35.2369006425385	-33.5770502184392	-137.491695953436	-75.2400910208336	-120.135721020834	-34.9279366559438	-37.3308081322311	-34.7078206425385	-71.1863482421038	-41.7122781482621	-24.9054782421038	-53.9700506425385	-25.3183582421038	-168.442203461979	-37.9451878342743	-37.4762397988978	-37.5574189359665	-26.4527882421038	-26.2368848805386	-26.3529296745289	-35.3219806425385	-25.4212882421038	-29.1783632421038	-68.4291426703847	-75.6878310208336	-114.69643634786	-25.5390970870503	-72.3077451459131	-119.438961020834	-74.1592707017004	-72.0813009955009	-36.1500397988978	-23.847917312244	-37.8412797988978	NA	-120.322771020834	-37.3531531322311	-74.8550153083779	-49.6437787284336	-49.4853287308	-122.735313224779	-34.5072906425385	-71.111923999427	-34.1511306425385	-113.492216364819	-37.0919497988978	-51.3647306425385	-74.9143910208336	-122.273521665659	-79.3526975466417	-118.445001020834	-122.986011020834	-50.2583887318883	-37.4075997988978	-176.148623461979	-36.2329397988978	-35.5688897988978	-24.0756669914247	-68.0451282421038	-34.1282906425385	-76.3799010208336	-74.2081806416506	-70.6740278476298	-40.3250807585697	-114.038558246802	-37.7345897988978	-34.0607444793482	-126.009563365326	-25.3349382421038	-74.2051231290458	-70.5231182421038	-75.8117610208336	-35.4749797988978	-33.9347666559438	-75.7614710208336	NA	-37.1332697988978	-25.2030065077321	-49.1169087292978	-72.532753867436	-49.801723584988	-24.2411382421038	-41.1755645693424	-76.4843541700135	-34.6493006425385	-24.0148882421038	-34.6009397573027	-25.4313182421038	-25.4808482421038	-49.5438587313651	-75.5812050810012	-25.5809782421038	-50.0352037321655	-36.1131506425385	-66.0068282421038	-36.5260897988978	-88.5813985317487	-71.2452385317487	NA	NA	NA	NA	-87.2174685317487	-185.241391650942	-78.1041451984154	-80.1379251984154	NA	NA	NA	NA	NA	NA	NA	-75.6473085317487	-177.060447984275	NA	NA	NA	NA	NA	-75.5743385317487	-85.0876285317487	-80.2644685317487	NA	-175.504784650942	-180.578307984275	NA	-176.906331317608	NA	NA	NA	NA	NA	NA	NA	NA	NA	-72.553371865082	NA	NA	-75.0954151984154	NA	NA	NA	NA	-76.481621865082	NA	NA	-178.610671317608	-82.6711151984154	NA	NA	NA	-177.232781317608	NA	NA	-176.767614650942	NA	NA	NA	NA	NA	NA	NA	NA	NA	-176.056944650942	NA	NA	NA	NA	-76.3095751984154	NA	-176.837621317608	-175.117514650942	NA	NA	-76.4921651984154	-76.425601865082	-76.213771865082	-76.116781865082	NA	NA	-75.788561865082	-175.375614650942	-76.0952801984154	NA	NA	NA	NA	-75.7809651984154	-77.2228551984154	NA	-76.568751865082	-75.8673751984154	NA	-76.2382685317487	-181.968734650942	NA	-170.132614650942	NA	NA	NA	NA	NA	-75.3717351984154	NA	NA	-74.1664601984154	NA	NA	NA	NA	NA	NA	NA	NA	-76.216651865082	NA	NA	NA	NA	-75.9683251984154	NA	NA	-175.830127984275	-75.8174751984154	NA	NA	-73.399871865082	NA	NA	-74.506071865082	-75.197251865082	-75.8424951984154	NA	NA	NA	-76.0514301984154	-76.1121151984154	-174.162614650942	-174.188214650942	NA	NA	-177.077527984275	NA	NA	-175.375414650942	-90.4241585317487	-75.0257685317487	NA	NA	NA	NA	NA	NA	NA	NA	NA	-177.676024650942	NA	-178.110394650942	-76.523311865082	-74.6902451984154	-71.9569051984154	-180.442397984275	NA	NA	-76.8545985317487	NA	NA	-74.698581865082	-174.296497984275	-75.9150051984154	-74.6093889127011	NA	-75.8789151984154	-176.664562984275	NA	NA	-74.8867185317487	-75.878271865082	NA	-75.4363751984154	-81.2806185317487	NA	-177.766934650942	NA	NA	NA	NA	-175.438147984275	-75.7708051984154	NA	-175.992837984275	-76.4660551984154	NA	-175.476184650942	-87.8058839440574	-70.4697239440574	NA	NA	NA	NA	-86.4419539440574	NA	-77.328630610724	-79.362410610724	NA	NA	NA	NA	NA	NA	NA	-74.8717939440574	NA	NA	NA	NA	NA	NA	-74.7988239440574	-84.3121139440574	-79.4889539440574	NA	NA	NA	NA	NA	NA	NA	NA	NA	NA	NA	NA	NA	NA	-71.7778572773907	NA	NA	-74.319900610724	NA	NA	NA	NA	-75.7061072773907	NA	NA	NA	-81.895600610724	NA	NA	NA	NA	NA	NA	NA	NA	NA	NA	NA	NA	NA	NA	NA	NA	NA	NA	NA	NA	NA	-75.534060610724	NA	NA	NA	NA	NA	-75.716650610724	-75.6500872773907	-75.4382572773907	-75.3412672773907	NA	NA	-75.0130472773907	NA	-75.3201989440574	NA	NA	NA	NA	-75.005450610724	-76.4477739440574	NA	-75.7932372773907	-75.091860610724	NA	-75.4627539440574	NA	NA	NA	NA	NA	NA	NA	NA	-74.596220610724	NA	NA	-73.3913789440574	NA	NA	NA	NA	NA	NA	NA	NA	-75.4411372773907	NA	NA	NA	NA	-75.192810610724	NA	NA	NA	-75.041960610724	NA	NA	-72.6243572773907	NA	NA	-73.7305572773907	-74.422430610724	-75.0674139440574	NA	NA	NA	-75.2763489440574	-75.336600610724	NA	NA	NA	NA	NA	NA	NA	NA	-89.6493372773907	-74.2502539440574	NA	NA	NA	NA	NA	NA	NA	NA	NA	NA	NA	NA	-75.7477972773907	-73.9151639440574	-71.181390610724	NA	NA	NA	-76.0790839440574	NA	NA	-73.923760610724	NA	-75.139490610724	-73.8348648012002	NA	-75.1038339440574	NA	NA	NA	-74.1112039440574	-75.1027572773907	NA	-74.660860610724	-80.5051039440574	NA	NA	NA	NA	NA	NA	NA	-74.995290610724	NA	NA	-75.690540610724	NA	NA	-88.6842369740725	-71.3480769740725	NA	NA	NA	NA	-87.3203069740725	NA	-78.2069836407391	-80.240763640739	NA	NA	NA	NA	NA	NA	NA	-75.7501469740725	NA	NA	NA	NA	NA	NA	-75.6771769740725	-85.1904669740725	-80.3673069740725	NA	NA	NA	NA	NA	NA	NA	NA	NA	NA	NA	NA	NA	NA	-72.6562103074058	NA	NA	-75.1982536407391	NA	NA	NA	NA	-76.5844603074058	NA	NA	NA	-82.773953640739	NA	NA	NA	NA	NA	NA	NA	NA	NA	NA	NA	NA	NA	NA	NA	NA	NA	NA	NA	NA	NA	-76.4124136407391	NA	NA	NA	NA	NA	-76.5950036407392	-76.5284403074058	-76.3166103074058	-76.2196203074058	NA	NA	-75.8914003074058	NA	-76.2003019740725	NA	NA	NA	NA	-75.8838036407391	-77.3278769740725	NA	-76.6715903074058	-75.9702136407391	NA	-76.3411069740725	NA	NA	NA	NA	NA	NA	NA	NA	-75.4745736407391	NA	NA	-74.2714819740725	NA	NA	NA	NA	NA	NA	NA	NA	-76.3194903074058	NA	NA	NA	NA	-76.0711636407391	NA	NA	NA	-75.9203136407391	NA	NA	-73.5027103074058	NA	NA	-74.6089103074058	-75.3035836407391	-75.9475169740725	NA	NA	NA	-76.1564519740725	-76.2149536407391	NA	NA	NA	NA	NA	NA	NA	NA	-90.5304903074058	-75.1286069740725	NA	NA	NA	NA	NA	NA	NA	NA	NA	NA	NA	NA	-76.6261503074058	-74.7952669740725	-72.0597436407391	NA	NA	NA	-76.9574369740725	NA	NA	-74.8049136407391	NA	-76.0178436407391	-74.7172178312153	NA	-75.9839369740725	NA	NA	NA	-74.9895569740725	-75.9811103074058	NA	-75.5392136407391	-81.3834569740725	NA	NA	NA	NA	NA	NA	NA	-75.8736436407391	NA	NA	-76.5688936407391	NA	NA	-88.575131865082	-71.238971865082	NA	NA	NA	NA	-87.211201865082	NA	-78.0978785317487	-80.1316585317487	NA	NA	NA	NA	NA	NA	NA	-75.641041865082	NA	NA	NA	NA	NA	NA	-75.568071865082	-85.081361865082	-80.258201865082	NA	NA	NA	NA	NA	NA	NA	NA	NA	NA	NA	NA	NA	NA	-72.5471051984154	NA	NA	-75.0891485317487	NA	NA	NA	NA	-76.4753551984154	NA	NA	NA	-82.6648485317487	NA	NA	NA	NA	NA	NA	NA	NA	NA	NA	NA	NA	NA	NA	NA	NA	NA	NA	NA	NA	NA	-76.3033085317487	NA	NA	NA	NA	NA	-76.4858985317487	-76.4193351984154	-76.2075051984154	-76.1105151984154	NA	NA	-75.7822951984154	NA	-76.0905801984154	NA	NA	NA	NA	-75.7746985317487	-77.2181551984154	NA	-76.5624851984154	-75.8611085317487	NA	-76.232001865082	NA	NA	NA	NA	NA	NA	NA	NA	-75.3654685317487	NA	NA	-74.1617601984154	NA	NA	NA	NA	NA	NA	NA	NA	-76.2103851984154	NA	NA	NA	NA	-75.9620585317487	NA	NA	NA	-75.8112085317487	NA	NA	-73.3936051984154	NA	NA	-74.4998051984154	-75.193491865082	-75.8377951984154	NA	NA	NA	-76.0467301984154	-76.1058485317487	NA	NA	NA	NA	NA	NA	NA	NA	-90.4203985317487	-75.019501865082	NA	NA	NA	NA	NA	NA	NA	NA	NA	NA	NA	NA	-76.5170451984154	-74.6855451984154	-71.9506385317487	NA	NA	NA	-76.848331865082	NA	NA	-74.694821865082	NA	-75.9087385317487	-74.6067031984154	NA	-75.8742151984154	NA	NA	NA	-74.880451865082	-75.8720051984154	NA	-75.4301085317487	-81.274351865082	NA	NA	NA	NA	NA	NA	NA	-75.7645385317487	NA	NA	-76.4597885317487	NA	NA	-87.1906750541175	-69.8545150541175	NA	NA	NA	NA	-85.8267450541175	NA	-76.7134217207842	-78.7472017207842	NA	NA	NA	NA	NA	NA	NA	-74.2565849014564	NA	NA	NA	NA	-103.570010015996	NA	-74.1836150541175	-83.6969050541175	-78.8737447868445	-90.0340133493297	-88.2156033493297	NA	NA	NA	NA	NA	NA	NA	NA	NA	NA	-89.0558366826631	NA	-71.1626483874509	NA	NA	-73.7046917207842	NA	NA	NA	-89.4002333493297	-75.0908983874509	NA	-88.641136682663	NA	-81.2803917207842	NA	NA	NA	NA	NA	-87.131606682663	NA	NA	NA	NA	NA	NA	NA	NA	NA	NA	NA	NA	NA	NA	NA	-74.9188517207842	-87.7708300159964	NA	NA	NA	NA	-75.1014417207842	-75.0348775411397	-74.8230483874509	-74.7260583874509	NA	NA	-74.3978383874509	-88.559716682663	-74.6988233874509	NA	NA	NA	-88.5522700159964	-74.3902417207842	-75.8263983874509	NA	-75.1780283874509	-74.4766517207842	NA	-74.8475450541175	NA	NA	NA	NA	NA	NA	NA	NA	-73.9810117207842	NA	NA	-72.7700033874509	-90.321946682663	NA	NA	NA	NA	NA	NA	NA	-74.8259283874509	NA	NA	NA	NA	-74.5776017207842	NA	NA	NA	-74.4267511477986	NA	NA	-72.0091482964777	NA	NA	-73.1153482280401	-73.797354637017	-74.4460383874509	NA	NA	NA	-74.6549733874509	-74.7213910133788	-87.5377400159964	-87.0206800159964	NA	NA	NA	-88.0988033493297	NA	NA	-89.0242617207842	-73.6350449199529	NA	NA	NA	NA	NA	-89.186716682663	NA	NA	NA	NA	NA	NA	-75.132587820316	-73.2937883874509	-70.5661814802985	NA	NA	NA	-75.4638740930926	-95.0723000159964	NA	-73.2986850541175	-87.570641682663	-74.5242817207842	-73.2055606731651	NA	-74.4824559135875	-88.1812200159964	NA	-89.1324900159964	-73.4959945311162	-74.4875476688169	NA	-74.0456517207842	-79.8898950541175	NA	NA	-88.5555233493297	NA	NA	-87.9735200159964	-87.1142866826631	-74.3800817207842	NA	-87.4501700159964	-75.0753309999802	-88.016446682663	-86.2920200159964	-88.2568715886625	-70.9207115886625	NA	-124.058722379597	NA	NA	-86.8929415886625	NA	-77.7796182553292	-79.8133982553292	-122.027569046264	NA	-126.216619046264	NA	-31.2022810393038	NA	NA	-34.1465310393038	NA	NA	NA	NA	-136.549582379597	NA	-75.2498115886625	-84.7631015886625	-39.8326410393038	NA	NA	NA	NA	NA	NA	NA	NA	NA	NA	NA	NA	NA	-123.724295712931	-31.4188810393038	NA	-121.117639046264	-74.7708882553292	NA	NA	NA	NA	-76.1570949219958	NA	NA	NA	-82.3465882553292	-120.690372379597	NA	NA	NA	-125.720812379597	-124.059169046264	NA	NA	NA	-35.0228910393038	NA	NA	-123.160719046264	-123.053319046264	-34.6807310393038	-38.9628910393038	NA	NA	-122.654879046264	NA	NA	-75.9850482553292	NA	-35.0735977059705	NA	NA	NA	-76.1676382553292	-76.1010749219958	-75.8892449219958	-75.7922549219958	NA	NA	-75.4640349219958	-122.959189046264	-75.7716532553292	NA	-121.856319046264	NA	NA	-35.4551543726371	-76.8992282553292	NA	-76.2442249219959	-75.5428482553292	NA	-75.9137415886625	-128.542102379597	NA	NA	NA	-149.692572379597	NA	NA	NA	-75.0472082553292	NA	-35.2714643726371	-73.8428332553292	NA	NA	NA	NA	NA	-123.544342379597	NA	NA	-75.8921249219958	NA	NA	NA	NA	-75.6437982553292	-124.692169046264	-128.421115712931	NA	-75.4929482553292	NA	-35.2797143726371	-73.0753449219958	NA	NA	-74.1815449219959	-74.8741649219958	-75.5188682553292	NA	NA	NA	-75.7278032553292	-75.7875882553292	-122.402969046264	NA	-123.745789046264	NA	NA	-122.738749046264	-123.110869046264	NA	-90.1010715886625	-74.7012415886625	-131.635635712931	-123.698432379597	NA	NA	-123.131139046264	-122.375815712931	NA	-121.529175712931	NA	NA	NA	-124.091249046264	-76.1987849219958	-74.3666182553292	-71.6323782553292	NA	-122.502069046264	NA	-34.7200577059704	-127.034862379597	-122.891494046264	-74.3754949219959	NA	-75.5904782553292	-74.286919112472	-34.2711943726371	-75.5552882553292	NA	-123.846975712931	-123.339265712931	-74.5621915886625	-75.5537449219958	NA	-75.1118482553292	-80.9560915886625	NA	NA	NA	NA	-122.979455712931	NA	-123.009932379597	-75.4462782553292	NA	NA	-76.1415282553292	-123.944932379597	NA	-88.3233603193146	-70.9872003193146	-15.2948446691476	-12.3669780024809	NA	NA	-86.9594303193146	NA	-77.8461069859813	-79.8798869859813	NA	NA	NA	NA	NA	NA	NA	-75.3892703193146	NA	NA	NA	NA	-24.8003180024809	NA	-12.2138813358143	-84.8295903193146	-80.0064303193146	NA	NA	NA	NA	-78.6186354409814	NA	NA	-11.5519980024809	NA	-16.1034546691476	NA	NA	NA	NA	-72.295333652648	-13.8174680024809	NA	-74.8373769859813	NA	-8.3999246691476	NA	NA	-76.223583652648	NA	-11.2823480024809	NA	-10.2369246691476	NA	-83.6586199409814	NA	-11.9387180024809	-81.6313504409814	NA	-15.6697246691476	-11.3064146691476	NA	NA	NA	NA	NA	NA	NA	NA	-76.5119604409814	NA	NA	-11.5086680024809	-11.3133946691476	-76.0515369859813	NA	NA	NA	NA	NA	-76.2341269859813	-76.167563652648	-75.955733652648	-75.858743652648	NA	NA	-75.530523652648	-50.237792305754	-12.7933413358143	NA	-10.8907180024809	NA	-11.6310080024809	-75.5229269859813	-76.964583652648	NA	-76.1768965546442	-75.6093369859813	NA	-11.3018746691476	NA	NA	NA	NA	NA	NA	-49.1933189724207	NA	-75.1136969859813	NA	-9.80999133581426	-12.7143280024809	-9.87999133581426	-10.9840313358143	-27.5558046691476	NA	NA	NA	NA	-52.0502356390874	-75.958613652648	-49.957282305754	NA	NA	NA	-75.6619480043774	NA	NA	NA	-75.5594369859813	NA	NA	-73.141833652648	NA	-10.3107830024809	-74.248033652648	-74.9388403193146	-9.7183246691476	NA	NA	NA	-75.793158652648	-75.8540769859813	-50.6087489724207	-50.450332305754	NA	NA	-77.744967107648	NA	NA	-12.0493546691476	-90.1657469859813	-13.2046480024809	NA	-78.719067107648	NA	NA	-51.2242589724207	-13.2025780024809	NA	-76.8585137743147	-76.6773004409814	-12.5180846691476	NA	NA	-76.265273652648	-74.431973652648	-8.30795800248092	-51.821812305754	NA	NA	-76.5965603193146	NA	-11.7500146691476	-74.4401703193146	NA	-75.6569669859813	-11.8882780024809	NA	-75.620643652648	NA	NA	NA	-50.0818789723988	-12.6425180024809	-72.7597856390874	-75.1783369859813	-17.4171380024809	NA	NA	NA	-49.497722305754	NA	NA	-50.5088289724207	-75.4449553099918	NA	-50.994557305754	-76.2080169859813	-14.0496480024809	NA	-89.2017133493297	-71.8655533493297	NA	NA	NA	NA	-87.8377833493297	NA	-78.7244600159964	-80.7582400159964	NA	NA	NA	NA	NA	NA	NA	-76.2676233493297	NA	NA	NA	NA	NA	NA	-76.1946533493297	-85.7079433493297	-80.8847833493297	NA	NA	NA	NA	NA	NA	NA	NA	NA	NA	NA	NA	NA	NA	-73.1736866826631	NA	NA	-75.7157300159964	NA	NA	NA	NA	-77.101936682663	NA	NA	NA	-83.2914300159964	NA	NA	NA	NA	NA	NA	NA	NA	NA	NA	NA	NA	NA	NA	NA	NA	NA	NA	NA	NA	NA	-76.9298900159964	NA	NA	NA	NA	NA	-77.1124800159964	-77.0459166826631	-76.834086682663	-76.7370966826631	NA	NA	-76.408876682663	-51.2313126289868	-76.717111682663	NA	NA	NA	NA	-76.4012800159964	-77.8446866826631	NA	-77.1890666826631	-76.4876900159964	NA	-49.9902392956513	NA	NA	NA	NA	NA	NA	-50.1868392956535	NA	-75.9920500159964	NA	NA	-74.788291682663	NA	NA	NA	NA	NA	NA	NA	-53.0437559623201	-76.836966682663	-50.9508026289868	NA	NA	NA	-76.5886400159964	NA	NA	NA	-76.4377900159964	NA	NA	-74.020186682663	NA	NA	-75.1263866826631	-75.8199933493297	-76.4643266826631	NA	NA	NA	-76.673261682663	-76.7324300159964	-51.6022692956534	-51.4438526289868	NA	NA	NA	NA	NA	NA	-91.0469000159964	-75.6460833493297	NA	NA	NA	NA	-52.2177792956535	NA	NA	NA	NA	NA	NA	NA	-77.143626682663	-75.312076682663	-72.5772200159964	-52.8153326289868	NA	NA	-77.4749133493297	NA	NA	-75.3213233493297	NA	-76.5353200159964	-75.2331703969488	NA	-76.5007466826631	NA	NA	NA	-51.0753992956289	-76.4985866826631	-73.7533059623201	-76.0566900159964	-81.9009333493297	NA	NA	NA	-50.4890426289868	NA	NA	-51.5023492956534	-76.3911200159964	NA	-51.9858776289868	-77.0863700159964	NA	NA	-89.0926082403393	-71.7564482403393	NA	NA	NA	NA	-87.7286782403393	NA	-78.615354907006	-80.649134907006	NA	NA	NA	NA	NA	NA	NA	-76.1585182403393	NA	NA	NA	NA	NA	NA	-76.0855482403393	-85.5988382403393	-80.7756782403393	NA	NA	NA	NA	NA	NA	NA	NA	NA	NA	NA	NA	NA	NA	-73.0645815736726	NA	NA	-75.606624907006	NA	NA	NA	NA	-76.9928315736726	NA	NA	NA	-83.182324907006	NA	NA	NA	NA	NA	NA	NA	NA	NA	NA	NA	NA	NA	NA	NA	NA	NA	NA	NA	NA	NA	-76.820784907006	NA	NA	NA	NA	NA	-77.003374907006	-76.9368115736726	-76.7249815736726	-76.6279915736726	NA	NA	-76.2997715736726	NA	-76.607389907006	NA	NA	NA	NA	-76.292174907006	-77.734964907006	NA	-77.0799615736726	-76.378584907006	NA	-76.7494782403393	NA	NA	NA	NA	NA	NA	NA	NA	-75.882944907006	NA	NA	-74.678569907006	NA	NA	NA	NA	NA	NA	NA	NA	-76.7278615736726	NA	NA	NA	NA	-76.479534907006	NA	NA	NA	-76.328684907006	NA	NA	-73.9110815736726	NA	NA	-75.0172815736726	-75.7099015736726	-76.354604907006	NA	NA	NA	-76.563539907006	-76.623324907006	NA	NA	NA	NA	NA	NA	NA	NA	-90.9368082403393	-75.5369782403393	NA	NA	NA	NA	NA	NA	NA	NA	NA	NA	NA	NA	-77.0345215736726	-75.202354907006	-72.468114907006	NA	NA	NA	-77.3658082403393	NA	NA	-75.2112315736726	NA	-76.426214907006	-75.1226557641488	NA	-76.391024907006	NA	NA	NA	-75.3979282403393	-76.3894815736726	NA	-75.947584907006	-81.7918282403393	NA	NA	NA	NA	NA	NA	NA	-76.282014907006	NA	NA	-76.977264907006	NA	NA	-87.7081514293748	-70.3719914293748	NA	NA	NA	NA	-86.3442214293748	NA	-77.2308980960414	-79.2646780960414	NA	NA	NA	NA	NA	NA	NA	-74.7740614293748	NA	NA	NA	NA	NA	NA	-74.7010914293748	-84.2143814293748	-79.3912214293748	NA	NA	NA	NA	NA	NA	NA	NA	NA	NA	NA	NA	NA	NA	-71.6801247627081	NA	NA	-74.2221680960414	NA	NA	NA	NA	-75.6083747627081	NA	NA	NA	-81.7978680960414	NA	NA	NA	NA	NA	NA	NA	NA	NA	NA	NA	NA	NA	NA	NA	NA	NA	NA	NA	NA	NA	-75.4363280960414	NA	NA	NA	NA	NA	-75.6189180960414	-75.5523547627081	-75.3405247627081	-75.2435347627081	NA	NA	-74.9153147627081	-50.3935987613582	-75.2156330960414	NA	NA	NA	NA	-74.9077180960414	-76.3432080960414	NA	-75.6955047627081	-74.9941280960414	NA	-49.1525254280208	NA	NA	NA	NA	NA	NA	-49.3491254280249	NA	-74.4984880960414	NA	NA	-73.2868130960414	NA	NA	NA	NA	NA	NA	NA	-52.2060420946916	-75.3434047627081	-50.1130887613582	NA	NA	NA	-75.0950780960414	NA	NA	NA	-74.9442280960414	NA	NA	-72.5266247627081	NA	NA	-73.6328247627081	-74.3137647627081	-74.9628480960414	NA	NA	NA	-75.1717830960415	-75.2388680960414	-50.7645554280249	-50.6061387613582	NA	NA	NA	NA	NA	NA	-89.5406714293748	-74.1525214293748	NA	NA	NA	NA	-51.3800654280249	NA	NA	NA	NA	NA	NA	NA	-75.6500647627081	-73.8105980960414	-71.0836580960414	-51.9776187613582	NA	NA	-75.9813514293748	NA	NA	-73.8150947627081	NA	-75.0417580960414	-73.7215132388986	NA	-74.9992680960414	NA	NA	NA	-50.2376854279777	-75.0050247627081	-72.9155920946916	-74.5631280960414	-80.4073714293748	NA	NA	NA	-49.6554787613582	NA	NA	-50.6646354280249	-74.8975580960415	NA	-51.1523137613582	-75.5928080960414	NA	NA	-88.7743479639198	-71.4381879639198	NA	NA	NA	NA	-87.4104179639198	NA	-78.2970946305864	-80.3308746305864	NA	NA	NA	NA	NA	NA	NA	-75.8402579639198	NA	NA	NA	NA	NA	NA	-75.7672879639198	-85.2805779639198	-80.4574179639198	NA	NA	NA	NA	-78.7945578165448	NA	NA	NA	NA	NA	NA	NA	NA	NA	-72.7463212972531	NA	NA	-75.2883646305864	NA	NA	NA	NA	-76.6745712972531	NA	NA	NA	-82.853445285052	NA	-83.8345423165448	NA	NA	-81.808756149878	NA	NA	NA	NA	NA	NA	NA	NA	NA	NA	NA	-76.6893661498781	NA	NA	NA	NA	-76.5025246305864	NA	NA	NA	NA	NA	-76.6851146305864	-76.6185512972531	-76.4067212972531	-76.3097312972531	NA	NA	-75.9815112972531	-50.1094667296835	-76.2884629639198	NA	NA	NA	NA	-75.9739146305864	-77.4160379639198	NA	-76.5892292358317	-76.0603246305864	NA	-48.8683933963491	NA	NA	NA	NA	NA	NA	-49.0649933963502	NA	-75.5646846305864	NA	-78.0002061498781	-74.3596429639198	-78.387286149878	NA	NA	NA	NA	NA	NA	-51.9219100630169	-76.4096012972531	-49.8289567296835	NA	NA	NA	-76.0981960035177	NA	NA	NA	-76.0104246305864	NA	NA	-73.5928212972531	NA	-77.9231894832114	-74.6990212972531	-75.3905746305864	-76.0356779639198	NA	NA	NA	-76.2446129639197	-76.3050646305864	-50.4804233963502	-50.3220067296835	NA	NA	-77.9223728165448	NA	NA	NA	-90.6174812972531	-75.2187179639198	NA	-78.8964728165448	NA	NA	-51.0959333963502	NA	NA	-77.0359194832114	-76.8547061498781	NA	NA	NA	-76.7162612972531	-74.8834279639198	-72.0926831509568	-51.6934867296835	NA	NA	-77.0475479639198	NA	-76.7767228165448	-74.8919046305864	NA	-76.1079546305864	-74.8028716782055	NA	-76.0720979639198	NA	NA	NA	-49.953553396338	-76.0712212972531	-72.6314600630169	-75.6293246305864	-81.4722386862173	NA	NA	NA	-49.3662467296835	NA	NA	-50.3805033963502	-75.8755223179897	NA	-50.8630817296835	-76.6590046305864	NA	NA	-88.4261987616384	-71.0900387616384	NA	NA	NA	NA	-87.0622687616384	NA	-77.948945428305	-79.982725428305	NA	NA	NA	NA	NA	NA	NA	-75.4921087616384	NA	NA	NA	NA	NA	NA	-75.4191387616384	-84.9324287616384	-80.1092687616384	NA	NA	NA	NA	NA	NA	NA	NA	NA	NA	NA	NA	NA	NA	-72.3981720949717	NA	NA	-74.940215428305	NA	NA	NA	NA	-76.3264220949717	NA	NA	NA	-82.515915428305	NA	NA	NA	NA	NA	NA	NA	NA	NA	NA	NA	NA	NA	NA	NA	NA	NA	NA	NA	NA	NA	-76.154375428305	NA	NA	NA	NA	NA	-76.336965428305	-76.2704020949717	-76.0585720949717	-75.9615820949717	NA	NA	-75.6333620949717	-50.5396602075392	-75.942030428305	NA	NA	NA	NA	-75.625765428305	-77.069605428305	NA	-76.4135520949717	-75.712175428305	NA	-49.2985868742035	NA	NA	NA	NA	NA	NA	-49.4951868742058	NA	-75.216535428305	NA	NA	-74.013210428305	NA	NA	NA	NA	NA	NA	NA	-52.3521035408725	-76.0614520949717	-50.2591502075392	NA	NA	NA	-75.813125428305	NA	NA	NA	-75.662275428305	NA	NA	-73.2446720949717	NA	NA	-74.3508720949717	-75.0451720949717	-75.689245428305	NA	NA	NA	-75.898180428305	-75.956915428305	-50.9106168742059	-50.7522002075392	NA	NA	NA	NA	NA	NA	-90.2720787616384	-74.8705687616384	NA	NA	NA	NA	-51.5261268742059	NA	NA	NA	NA	NA	NA	NA	-76.3681120949717	-74.536995428305	-71.801705428305	-52.1236802075392	NA	NA	-76.6993987616384	NA	NA	-74.5465020949717	NA	-75.759805428305	-74.458646285448	NA	-75.725665428305	NA	NA	NA	-50.3837468741792	-75.7230720949717	-73.0616535408725	-75.281175428305	-81.1254187616384	NA	NA	NA	-49.7998902075392	NA	NA	-50.8106968742059	-75.615605428305	NA	-51.2967252075392	-76.310855428305	NA	NA	-88.317093652648	-70.980933652648	NA	NA	NA	NA	-86.953163652648	NA	-77.8398403193146	-79.8736203193146	NA	NA	NA	NA	NA	NA	NA	-75.383003652648	NA	NA	NA	NA	NA	NA	-75.310033652648	-84.823323652648	-80.000163652648	NA	NA	NA	NA	NA	NA	NA	NA	NA	NA	NA	NA	NA	NA	-72.2890669859813	NA	NA	-74.8311103193146	NA	NA	NA	NA	-76.2173169859813	NA	NA	NA	-82.4068103193146	NA	NA	NA	NA	NA	NA	NA	NA	NA	NA	NA	NA	NA	NA	NA	NA	NA	NA	NA	NA	NA	-76.0452703193146	NA	NA	NA	NA	NA	-76.2278603193146	-76.1612969859813	-75.9494669859813	-75.8524769859813	NA	NA	-75.5242569859813	NA	-75.832308652648	NA	NA	NA	NA	-75.5166603193146	-76.959883652648	NA	-76.3044469859813	-75.6030703193146	NA	-75.973963652648	NA	NA	NA	NA	NA	NA	NA	NA	-75.1074303193146	NA	NA	-73.903488652648	NA	NA	NA	NA	NA	NA	NA	NA	-75.9523469859813	NA	NA	NA	NA	-75.7040203193146	NA	NA	NA	-75.5531703193146	NA	NA	-73.1355669859813	NA	NA	-74.2417669859813	-74.9350803193146	-75.579523652648	NA	NA	NA	-75.788458652648	-75.8478103193146	NA	NA	NA	NA	NA	NA	NA	NA	-90.1619869859813	-74.761463652648	NA	NA	NA	NA	NA	NA	NA	NA	NA	NA	NA	NA	-76.2590069859813	-74.427273652648	-71.6926003193146	NA	NA	NA	-76.590293652648	NA	NA	-74.4364103193146	NA	-75.6507003193146	-74.348131652648	NA	-75.615943652648	NA	NA	NA	-74.622413652648	-75.6139669859813	NA	-75.1720703193146	-81.016313652648	NA	NA	NA	NA	NA	NA	NA	-75.5065003193146	NA	NA	-76.2017503193146	NA	NA	-86.9326368416834	-69.5964768416834	NA	NA	NA	NA	-85.5687068416834	NA	-76.4553835083501	-78.4891635083501	NA	NA	NA	NA	NA	NA	NA	-73.9985468416834	NA	NA	NA	NA	NA	NA	-73.9255768416834	-83.4388668416834	-78.6157068416834	NA	NA	NA	NA	NA	NA	NA	NA	NA	NA	NA	NA	NA	NA	-70.9046101750168	NA	NA	-73.4466535083501	NA	NA	NA	NA	-74.8328601750168	NA	NA	NA	-81.0223535083501	NA	NA	NA	NA	NA	NA	NA	NA	NA	NA	NA	NA	NA	NA	NA	NA	NA	NA	NA	NA	NA	-74.6608135083501	NA	NA	NA	NA	NA	-74.8434035083501	-74.7768401750168	-74.5650101750168	-74.4680201750168	NA	NA	-74.1398001750168	-49.7019463399106	-74.4405518416834	NA	NA	NA	NA	-74.1322035083501	-75.5681268416834	NA	-74.9199901750168	-74.2186135083501	NA	-48.4608730065728	NA	NA	NA	NA	NA	NA	-48.6574730065773	NA	-73.7229735083501	NA	NA	-72.5117318416834	NA	NA	NA	NA	NA	NA	NA	-51.514389673244	-74.5678901750168	-49.4214363399106	NA	NA	NA	-74.3195635083501	NA	NA	NA	-74.1687135083501	NA	NA	-71.7511101750168	NA	NA	-72.8573101750168	-73.5389435083501	-74.1877668416834	NA	NA	NA	-74.3967018416834	-74.4633535083501	-50.0729030065773	-49.9144863399106	NA	NA	NA	NA	NA	NA	-88.7658501750168	-73.3770068416834	NA	NA	NA	NA	-50.6884130065773	NA	NA	NA	NA	NA	NA	NA	-74.8745501750168	-73.0355168416834	-70.3081435083501	-51.2859663399106	NA	NA	-75.2058368416834	NA	NA	-73.0402735083501	NA	-74.2662435083501	-72.9469891273977	NA	-74.2241868416834	NA	NA	NA	-49.5460330065259	-74.2295101750168	-72.223939673244	-73.7876135083501	-79.6318568416834	NA	NA	NA	-48.9663263399107	NA	NA	-49.9729830065773	-74.1220435083501	NA	-50.4631613399106	-74.8172935083501	NA	NA	-87.9988333762284	-70.6626733762284	NA	NA	NA	NA	-86.6349033762284	NA	-77.5215800428951	-79.555360042895	-123.928974163072	NA	NA	NA	NA	NA	NA	-75.0647433762284	NA	NA	NA	NA	NA	NA	-74.9917733762284	-84.5050633762284	-79.6819033762284	NA	NA	NA	NA	-79.0630601710783	NA	NA	NA	NA	NA	-125.526407496405	-124.773370829738	NA	NA	-71.9708067095617	NA	NA	-74.5128500428951	NA	NA	NA	NA	-75.8990567095617	NA	NA	-126.008454163072	-82.0847991941731	NA	-84.1030446710783	-125.092680829738	NA	-82.0773751710783	NA	NA	NA	-125.158307496405	NA	NA	NA	NA	NA	NA	-126.476864163072	-76.9579851710783	NA	NA	NA	NA	-75.7270100428951	NA	NA	-125.480357496405	NA	NA	-75.9096000428951	-75.8430367095617	-75.6312067095618	-75.5342167095617	NA	NA	-75.2059967095617	-49.4178143082359	-75.5133817095618	NA	NA	NA	NA	-75.1984000428951	-76.6409567095617	NA	-75.9220301064035	-75.2848100428951	NA	-48.1767409749014	NA	NA	NA	NA	NA	NA	-48.3733409749026	NA	-74.7891700428951	NA	-78.2688251710783	-73.5845617095617	-78.6559051710783	NA	NA	NA	NA	NA	NA	-51.2302576415693	-75.6340867095617	-49.1373043082359	NA	NA	NA	-75.3631000242135	-126.320354163072	-128.678940829738	NA	-75.2349100428951	NA	NA	-72.8173067095618	NA	-78.1918085044116	-73.9235067095617	-74.6157533762284	-75.2605967095618	-126.240957496405	NA	NA	-75.4695317095617	-75.5295500428951	-49.7887709749026	-49.6303543082359	NA	NA	-78.190991837745	NA	NA	NA	-89.842660042895	-74.4432033762284	NA	-79.165091837745	NA	NA	-50.4042809749026	NA	NA	-77.3045385044116	-77.1233251710783	NA	NA	NA	-75.9407467095618	-74.1083467095617	-71.353841035367	-51.0018343082359	-124.750034163072	NA	-76.2720333762284	NA	-77.0453418377449	-74.1170833762284	NA	-75.3324400428951	-74.0283475667046	NA	-75.2970167095617	NA	NA	NA	-49.2619009748893	-75.2957067095618	-71.9398076415693	-74.8538100428951	-80.6975852733788	NA	NA	-123.798647496405	-48.6770943082359	NA	-125.643937496405	-49.6888509749026	-75.156287198983	NA	-50.1739293082359	-75.8834900428951	NA	NA	-89.195446682663	-71.8592866826631	NA	NA	NA	NA	-87.831516682663	NA	-78.7181933493297	-80.7519733493297	NA	NA	NA	NA	NA	NA	NA	-76.261356682663	NA	NA	NA	NA	NA	NA	-76.1883866826631	-85.701676682663	-80.8785166826631	NA	NA	NA	NA	NA	NA	NA	NA	NA	NA	NA	NA	NA	NA	-73.1674200159964	NA	NA	-75.7094633493297	NA	NA	NA	NA	-77.0956700159964	NA	NA	NA	-83.2851633493297	NA	NA	NA	NA	NA	NA	NA	NA	NA	NA	NA	NA	NA	NA	NA	NA	NA	NA	NA	NA	NA	-76.9236233493297	NA	NA	NA	NA	NA	-77.1062133493297	-77.0396500159964	-76.8278200159964	-76.7308300159964	NA	NA	-76.4026100159964	NA	-76.7124116826631	NA	NA	NA	NA	-76.3950133493297	-77.8399866826631	NA	-77.1828000159964	-76.4814233493297	NA	-76.852316682663	NA	NA	NA	NA	NA	NA	NA	NA	-75.9857833493297	NA	NA	-74.7835916826631	NA	NA	NA	NA	NA	NA	NA	NA	-76.8307000159964	NA	NA	NA	NA	-76.5823733493297	NA	NA	NA	-76.4315233493297	NA	NA	-74.0139200159964	NA	NA	-75.1201200159964	-75.8162333493297	-76.459626682663	NA	NA	NA	-76.668561682663	-76.7261633493297	NA	NA	NA	NA	NA	NA	NA	NA	-91.0431400159964	-75.639816682663	NA	NA	NA	NA	NA	NA	NA	NA	NA	NA	NA	NA	-77.1373600159964	-75.307376682663	-72.5709533493297	NA	NA	NA	-77.4686466826631	NA	NA	-75.3175633493297	NA	-76.5290533493297	-75.2304846826631	NA	-76.496046682663	NA	NA	NA	-75.500766682663	-76.4923200159964	NA	-76.0504233493297	-81.894666682663	NA	NA	NA	NA	NA	NA	NA	-76.3848533493297	NA	NA	-77.0801033493297	NA	NA	-87.8109898716985	-70.4748298716985	NA	NA	NA	NA	-86.4470598716985	NA	-77.3337365383652	-79.3675165383652	NA	NA	NA	NA	NA	NA	NA	-74.8768998716986	NA	NA	NA	NA	NA	NA	-74.8039298716985	-84.3172198716985	-79.4940598716985	NA	NA	NA	NA	NA	NA	NA	NA	NA	NA	NA	NA	NA	NA	-71.7829632050319	NA	NA	-74.3250065383652	NA	NA	NA	NA	-75.7112132050319	NA	NA	NA	-81.9007065383652	NA	NA	NA	NA	NA	NA	NA	NA	NA	NA	NA	NA	NA	NA	NA	NA	NA	NA	NA	NA	NA	-75.5391665383652	NA	NA	NA	NA	NA	-75.7217565383652	-75.6551932050319	-75.4433632050319	-75.3463732050319	NA	NA	-75.0181532050319	-50.6954666631434	-75.3206548716985	NA	NA	NA	NA	-75.0105565383652	-76.4482298716985	NA	-75.7983432050319	-75.0969665383652	NA	-49.454393329805	NA	NA	NA	NA	NA	NA	-49.6509933298101	NA	-74.6013265383652	NA	NA	-73.3918348716985	NA	NA	NA	NA	NA	NA	NA	-52.5079099964767	-75.4462432050319	-50.4149566631434	NA	NA	NA	-75.1979165383652	NA	NA	NA	-75.0470665383652	NA	NA	-72.6294632050319	NA	NA	-73.7356632050319	-74.4200965383652	-75.0678698716985	NA	NA	NA	-75.2768048716985	-75.3417065383652	-51.0664233298101	-50.9080066631434	NA	NA	NA	NA	NA	NA	-89.6470032050319	-74.2553598716985	NA	NA	NA	NA	-51.6819333298101	NA	NA	NA	NA	NA	NA	NA	-75.7529032050319	-73.9156198716986	-71.1864965383652	-52.2794866631434	NA	NA	-76.0841898716985	NA	NA	-73.9214265383652	NA	-75.1445965383652	-73.8293421574128	NA	-75.1042898716985	NA	NA	NA	-50.5395533297524	-75.1078632050319	-73.2174599964767	-74.6659665383652	-80.5102098716985	NA	NA	NA	-49.9576466631434	NA	NA	-50.9665033298101	-75.0003965383652	NA	-51.4544816631434	-75.6956465383652	NA	NA	-88.8771864062435	-71.5410264062435	NA	NA	NA	NA	-87.5132564062435	NA	-78.3999330729102	-80.4337130729102	NA	NA	NA	NA	NA	NA	NA	-75.9430964062435	NA	NA	NA	NA	NA	NA	-75.8701264062435	-85.3834164062435	-80.5602564062435	NA	NA	NA	NA	NA	NA	NA	NA	NA	NA	NA	NA	NA	NA	-72.8491597395769	NA	NA	-75.3912030729102	NA	NA	NA	NA	-76.7774097395769	NA	NA	NA	-82.9669030729102	NA	NA	NA	NA	NA	NA	NA	NA	NA	NA	NA	NA	NA	NA	NA	NA	NA	NA	NA	NA	NA	-76.6053630729102	NA	NA	NA	NA	NA	-76.7879530729102	-76.7213897395769	-76.5095597395769	-76.4125697395769	NA	NA	-76.0843497395769	-50.4113346314687	-76.3934847395769	NA	NA	NA	NA	-76.0767530729102	-77.5210597395769	NA	-76.8645397395769	-76.1631630729102	NA	-49.170261298134	NA	NA	NA	NA	NA	NA	-49.3668612981354	NA	-75.6675230729102	NA	NA	-74.4646647395768	NA	NA	NA	NA	NA	NA	NA	-52.223777964802	-76.5124397395769	-50.1308246314687	NA	NA	NA	-76.2641130729102	NA	NA	NA	-76.1132630729102	NA	NA	-73.6956597395769	NA	NA	-74.8018597395769	-75.4969064062435	-76.1406997395769	NA	NA	NA	-76.3496347395769	-76.4079030729102	-50.7822912981354	-50.6238746314687	NA	NA	NA	NA	NA	NA	-90.7238130729102	-75.3215564062435	NA	NA	NA	NA	-51.3978012981354	NA	NA	NA	NA	NA	NA	NA	-76.8190997395769	-74.9884497395769	-72.2526930729102	-51.9953546314687	NA	NA	-77.1503864062435	NA	NA	-74.9982364062435	NA	-76.2107930729102	-74.9107005967197	NA	-76.1771197395769	NA	NA	NA	-50.2554212981204	-76.1740597395769	-72.933327964802	-75.7321630729102	-81.5764064062435	NA	NA	NA	-49.6684146314687	NA	NA	-50.6823712981354	-76.0665930729102	NA	-51.1652496314687	-76.7618430729102	NA	NA	-87.7018847627081	-70.3657247627081	NA	NA	NA	NA	-20.111150435907	NA	-13.1297727747722	-79.2584114293748	-32.9003896314683	-32.7417396314683	-10.0919127747722	NA	NA	NA	-14.5151327747722	-74.7677947627081	NA	NA	NA	-7.87732777477221	NA	NA	-74.6948247627081	-84.2081147627081	-9.36675944143887	NA	NA	-12.6183227747722	NA	NA	NA	NA	NA	-43.3135829648016	NA	NA	-8.11234277477221	NA	NA	-71.6738580960414	-31.0614029648016	-37.6118029648016	-30.5015196314683	-30.7966029648016	NA	NA	-33.7861396314683	-75.6021080960414	NA	-5.77489944143777	NA	-19.88178610528	NA	-42.688481298135	-8.20408944143887	NA	NA	NA	NA	-6.09499944143888	NA	NA	-32.0257646314683	-32.7214829648016	NA	NA	NA	NA	NA	NA	-34.5816396314683	-33.892236298135	-32.610146298135	-75.4300614293748	NA	NA	NA	NA	NA	-75.6126514293748	-75.5460880960414	-75.3342580960414	-75.2372680960414	NA	-34.1530296314683	-74.9090480960414	NA	-75.2109330960414	-8.56745944143887	NA	-30.362836298135	-7.92176277476448	-74.9014514293748	-76.3385080960414	-36.229046298135	-32.1015229648016	-10.8355961081055	-7.22132610810554	-6.94245777477221	NA	NA	-28.595836298135	NA	-63.3905029648016	-33.709086298135	-32.0477696314683	NA	-74.4922214293748	NA	NA	-73.2821130960414	-10.7265294412655	NA	-40.5803896314683	NA	-52.4584696314683	NA	NA	NA	-75.3371380960414	NA	NA	NA	NA	-33.803666298135	NA	-9.56182444143888	NA	-74.9379614293748	NA	NA	-72.5203580960414	NA	NA	-7.87388277477221	-74.3100047627081	-8.5303827747722	NA	NA	NA	-75.1670830960414	-75.2326014293748	-6.98842610810554	-7.44748944143887	NA	-32.989076298135	NA	-32.623316298135	NA	NA	-49.8353829648016	-74.1462547627081	NA	-8.45712277477221	NA	-16.7343177747722	-8.27749277477221	NA	NA	NA	-5.40493277477221	NA	NA	-32.6098429648016	-75.6437980960414	-73.8058980960414	-71.0773914293748	-39.004006298135	NA	NA	-33.7825796314683	-14.9131894414389	NA	-73.8113347627081	NA	-7.76098277477221	-73.7188275246129	NA	-7.69825610810554	NA	NA	-6.70019944143838	-6.74310610810554	-74.9987580960414	-29.5366327747704	-74.5568614293748	-12.7648094414388	NA	-33.1241529648016	NA	-6.36665944143639	NA	NA	-7.42036610810554	-74.8912914293748	NA	-7.74240277477221	-34.6056029648016	-6.78956277477221	-6.58822610810554	-88.7680812972531	-71.4319212972531	NA	-71.0753159516712	NA	NA	-34.5923439758718	NA	-78.2908279639198	-80.3246079639197	-34.4156206425385	-34.2570873092051	NA	NA	NA	NA	NA	-75.8339912972531	NA	NA	NA	NA	NA	NA	-75.7610212972531	-85.2743112972531	-76.7694630715021	NA	NA	NA	NA	NA	NA	NA	NA	-44.8289306425385	NA	NA	NA	NA	-71.5004426183378	-72.7400546305864	-32.5767506425385	-39.1271506425385	-32.0167506425385	-32.3119506425385	NA	NA	-35.3014873092051	-71.6681893177521	-77.1746192850045	-34.8201306425385	NA	-41.0816906425385	NA	-44.2038289758718	-72.0787826183378	-73.3388726183378	NA	NA	NA	NA	-71.8988759516712	NA	-33.5409956425385	-34.2368306425385	-70.4503526183378	-70.9027826183379	-70.8001926183378	NA	NA	NA	-36.0969873092051	-35.4075839758718	-34.1254939758718	-76.4962579639198	NA	-71.5115892850045	-69.6000359516712	NA	NA	-76.6788479639198	-76.6122846305864	-76.4004546305864	-71.58615654742	NA	-35.6683773092051	-75.9752446305864	-71.2245026183378	-76.2837629639198	NA	NA	-31.8781839758718	-35.0235173092051	-75.9676479639198	-77.4113379639198	-37.7443939758718	-33.6168706425385	-76.0540579639197	NA	-76.4249512972531	NA	-71.9579626183378	-30.1111839758718	NA	-64.9058506425385	-35.2244339758718	-33.5631173092051	NA	-75.5584179639198	NA	NA	-74.3549429639198	-34.7173873092051	-70.6712892850045	-42.0957373092051	NA	-53.9738173092051	NA	NA	NA	-76.4033346305864	NA	-72.2395459516712	-72.2381359516712	NA	-35.3190139758718	NA	NA	NA	-76.0041579639198	NA	NA	-73.5865546305864	NA	NA	-71.637569292907	-75.3868146305864	-76.0309779639198	-72.0923959516712	NA	NA	-76.2399129639197	-76.2987979639198	-68.5336026183379	-69.3806359516712	NA	-34.5044239758718	NA	-34.1386639758718	NA	-71.0773426183379	-51.3507306425385	-75.2124512972531	NA	NA	NA	NA	-71.7468126183378	NA	NA	NA	NA	NA	-67.5267026183379	-34.1251906425385	-76.7099946305864	-74.8787279639198	-72.1435879639198	-40.5193539758718	NA	NA	-35.2979273092051	NA	NA	-74.8881446305864	-70.0066259516712	-76.1016879639198	-74.8001859639198	NA	-76.0673979639198	NA	NA	-36.5523006425385	-68.2715902400117	-72.0261078010973	-58.0749506425385	-75.6230579639197	-44.3281553092051	NA	-34.6395006425385	NA	-34.6013739758718	NA	-71.7773526183378	-69.9733326183378	-75.9574879639198	-71.7753592850045	NA	-36.1209506425385	-65.4902692850045	-69.1243026183379	-87.3836244862886	-69.9024080123965	NA	-36.3311936873111	-38.2652103539777	-113.933097554987	-33.0780629648016	NA	-76.799775096304	-78.833555096304	-32.9011896314683	-32.742806298135	NA	NA	-134.485580282265	NA	NA	-74.4495344862886	-173.007505429782	-121.848260518856	-108.311727185523	-74.9278151494309	-39.7133394423211	-116.669427185433	-74.3765644862886	-83.8898544862886	-79.0666944862886	NA	-32.7603736873111	-79.4739851494309	NA	NA	-36.5050036873111	-142.934383615598	-112.379440888414	-43.3146496314683	NA	-36.2328503539777	-35.0645870206444	-113.348807555081	-113.95898400998	-33.1166736873111	-31.0621896454019	-37.6128696314683	-30.5023196314683	-20.7658621294249	-21.6080727756545	-36.9923903539777	-33.787206298135	-75.2838478196219	NA	-33.3058496314683	-71.6650703654599	-39.5674096314683	NA	-42.6895479648016	-173.647488763116	-112.434570888414	-29.3574161089878	NA	-114.719247555081	-118.661020518856	-114.011847555081	-113.015814221748	-32.0265646314683	-32.7225496314683	-112.021247555068	-112.200347555077	-112.861047555061	-141.542378615598	NA	-75.6867518160975	-25.2286094953692	-33.8933029648016	-32.6112129648016	-75.1118011529552	NA	-35.6975503539777	NA	NA	-121.117927185523	-75.2943911529552	-75.2278278196219	-75.0159978196219	-74.9190078196219	NA	-34.154096298135	-71.2228422430766	-49.5736207638402	-74.8920061529552	-119.340212185523	-136.593643615598	-30.3639029648016	-33.509236298135	-74.5831911529553	-76.0195811529553	-36.2301129648016	-32.0832657753103	-72.7806241901088	NA	-48.3325474305028	NA	NA	-20.0828054687625	-140.909926948931	-54.105880029399	-33.7101529648016	-32.0488362285218	-138.092693615598	-74.1739611529552	-120.364487185523	-75.0114218160975	-36.0800820206444	-33.203106298135	NA	-40.4975364526056	-25.0451561089878	-52.459536298135	-25.4806027756545	-167.592142096449	-36.7157799285982	-36.2348970206444	-36.3303513412159	-26.6247661089878	-26.4088202508597	-26.5248802919008	-33.8047329648016	-25.5779994423212	-29.3392244423211	-68.5502570321265	-74.6197011529552	-114.251201381984	-25.6788561089878	-71.7375820324335	-119.645093852189	-74.1316584827642	-73.3082978196219	-34.9229303539777	-24.0095257282407	-36.6213703539777	NA	-120.528870518856	-36.1024270206444	-74.3498906984198	-49.9445774305068	-49.7861607638402	-139.108033615598	-32.9901429648016	-71.2337470321265	-32.6243829648016	-113.033289221748	-35.8618736873111	-49.8364496314683	-73.8279944862886	-122.454493852189	-138.446066948931	-118.670900518856	-123.171610518856	-50.5600874305068	-36.1781570206444	-175.290562096449	-35.0039303539777	-34.3399136873111	-24.2168077628837	-110.351370888382	-32.6109096314683	-75.3255378196219	-73.3441037080211	-70.1874607178992	-38.8520365452948	-113.599956755631	-36.5073803539777	-33.783646298135	NA	-25.4826161089878	-73.3443523081413	-118.121240518856	-74.7172311529552	-34.2478703539777	-112.089546337562	-74.6756411529553	NA	-35.8844936873111	-25.3575669471607	-49.417707430478	-74.6804978196219	-48.5542369867157	-24.4000161089878	-39.926980320985	-76.4520418160975	-33.1252196314683	-24.1562661089878	-33.0870928199793	-25.5859294423211	-25.6337927756545	-49.8446574305068	-74.5730311529552	-25.7211561089878	-50.3316857638401	-34.6066696314683	-121.438092185523	-35.2822136873111
11474	1	-0.77140217531733	-0.933483487703309	-0.825506417630837	-1.85998342452568	-10.3275057840708	-1.24245064253825	-0.772431174265054	-101.518999999982	-182.970702380338	-101.404585708014	-26.78493	4.64970000000234	3.24132	-11.1967216258556	NA	-27.1426	-33.22915	-16.3020893838029	-24.5534	-65.9659828117202	-15.635674083272	-20.3867360997597	-190.351486919729	-27.64388	-25.8586	-16.194271168285	-6.4822041353579	5.51891362349917	-5.84593	-6.8232316504818	-173.287472790125	-115.92862	-76.26256	-15.7333068973187	-65.87225	-16.653652154295	-14.80456	-77.42317	-23.2060238453312	-27.8475221981482	1.56935000115965	8.1301	-123.314654	-103.95726	-20.6060051314891	-21.4720645382032	-19.38635	3.80905	-2.68605928525953	1.30618	-20.2493725375934	5.44284000862646	-25.3366	-24.3182	-25.4962347758555	-17.1520226719588	-29.0798147062245	-148.434992819436	-22.7263589820439	-28.27577	-18.6639199936829	-19.1450971515423	-150.067491961034	-23.8120340901936	-22.99247	-22.6207743368526	-61.6041415263397	-18.59738	-5.34435999975826	-23.6919	-20.3024649491216	5.87974000476471	-19.8882608537994	-25.0226600805905	-25.3557144320378	-26.68845	-23.47492	-4.41822999665276	-21.722806916355	-17.0610377563441	-13.8444392144663	4.76212001431275	-6.07622	-63.4762264330685	-146.41371	-5.26302983731527	-25.8073058059468	-28.2357095160528	-27.64337	4.43451704843019	4.42210957957789	4.64235000000004	5.53809	-110.14021	-89.1092250566755	-14.089301217201	4.04731000000003	-16.4704643899283	-12.9435391458431	6.20533371226952	-15.9323024787729	-24.84173	-26.82922	-29.7543817123873	-27.0905152870529	-18.45804	-25.35783	-146.81846	-25.05861	-88.7759684265042	0.473838081999904	-32.4297323795885	-20.8786999999999	-6.18901	5.45534000133016	-23.6093040221977	-23.1115	-26.2869452715963	-13.3600539070298	-5.74560990062051	-9.18209999912238	-3.2189291174425	-37.37093	-25.7055023597579	-32.06079	-3.54260999973592	9.5107	-25.5216396391376	-26.78879	-5.48768628860995	4.29645512473763	3.10529000000023	-78.585374664952	-21.24816	-3.67519739881763	-18.844154486638	-4.5885	-77.66849	3.72372	-17.1042805861148	-27.8814773922304	-25.9581381226884	3.5755600250534	-27.1006250471794	-4.55713999987932	-16.8826038101091	-21.009723186401	-26.51054	-25.7846126133666	-5.68063999987693	-185.329301731901	-5.00942608835614	-15.5188312179089	-6.29212999100008	-24.9333061247175	4.10229809389676	-26.1215067524755	-25.2804383346715	-145.531081536225	-21.49499	4.93912000000002	-24.202452	5.51468000075366	-19.44708	-3.54961599716664	-15.2413	-17.2076826562084	0.50164000171317	-15.1140346588865	-25.2992432376911	-28.31971	0.165385249812506	-15.59526	-4.80205440846629	-3.63371885710645	-73.4147978404206	-148.917607566209	-15.189936399722	-101.4013680241	-5.69455	-174.501299989403	-5.11517	-3.53670978600611	-24.9115695142172	-101.495668444418	-182.518122608495	3.84039	-16.1435861362722	-64.4566199991501	-4.30273458638081	-22.85427	-15.097344482107	-15.0337234745068	-37.502	-21.3824640010198	-12.2121799964784	-26.951932854697	-66.6493599987934	-17.2924159991137	-24.1844635404553	-15.4344951678662	-17.40704	-15.2026623902144	-16.22895	-14.6040478589906	-25.4408785360012	-26.9468884942376	-7.30194029361506	-15.1705963787479	-99.4354584582911	NA	-100.70751208933	-174.469643350212	7.73052243772342	6.32224243772342	-9.37365134786251	NA	NA	NA	-13.957204907006	NA	-64.5864217840688	-13.340774907006	-94.9918754226638	NA	NA	NA	-13.874374907006	-3.96127848443783	7.70850915820153	-2.6439541751318	-7.5355590342652	-170.936493350212	-113.380662670385	-74.1922184583202	-13.435764907006	-63.8028084583202	-14.486444907006	-12.457274907006	NA	-174.363023350212	-65.1689284583202	4.59177243831367	11.1526224377234	-120.766896670385	-101.802935422664	-99.6394754226638	-98.7390754226638	-62.1660484583202	6.90187243772342	0.573491735886924	4.39000243772342	-17.951894907006	8.51096244191882	NA	-179.68905845832	NA	-14.811784907006	-86.2859784583126	-177.166300016879	-174.348433350212	NA	-15.4569441751318	NA	NA	NA	-89.389774744371	-66.5945884583202	-61.8682034581441	-16.261194907006	-2.1539841751318	-64.2853184583202	NA	8.94766244004162	-109.577742670385	-87.5298080108656	-86.7827230937786	-99.2183854226638	NA	-1.2304541751318	NA	-14.729124907006	-13.317544907006	7.8301424446857	-2.8211441751318	-62.5221051249868	NA	-2.1009541751318	-100.335575422664	NA	-174.966913350212	6.76231910491764	6.75215077105676	7.73917243772342	8.56041243772342	-175.448303350212	-87.0691884583202	-12.925494907006	7.06903243772342	-14.140384907006	-10.595914907006	9.27346239931757	-13.598894907006	NA	-89.3097884582846	NA	-175.311253350212	-16.112054907006	-63.0760367885902	NA	-61.4036584583188	-99.9455554226638	3.64039176614635	-178.260063350212	-17.8451775622766	-2.9810341751318	8.52316243837047	-111.915322670385	-173.729523350212	NA	-12.6150565736726	-2.5520341751318	-6.87801490700595	-0.967037772502832	NA	-87.4995184583202	-29.735904907006	-0.354734175131798	12.5940224377234	NA	-174.396003350212	-2.25063622260543	6.50969243772342	6.13381243772342	-88.6162484583202	-87.8230984582956	-1.78438584179846	-17.6707515736726	-1.4005241751318	-111.851574337051	6.80364243772342	-14.757514907006	NA	-174.73968819031	6.65738244311084	-110.899352670385	-1.3093641751318	-14.577624907006	-184.15041845832	-62.4762784583202	-174.383823350212	-2.5078641751318	-183.59063845832	-1.84146415721853	-13.221044907006	-3.0224541751318	NA	7.19903468033588	NA	-111.949342670385	-174.137198350212	-18.2419141751318	8.01904243772342	-21.860066907006	8.58240243789544	-64.0247284583202	-0.542493560854861	-12.942614907006	-14.930614907006	3.52546243852531	-12.839884907006	-172.805843350212	-86.1758584583202	2.29777903951734	-13.285374907006	-1.5820157687825	-1.50099850902379	-84.4245537289538	-189.08112845832	-12.938364907006	-112.582322670385	-2.4726741751318	NA	-1.9212941751318	-1.38745463452475	-61.5610284583202	-112.276572670385	NA	6.92301243772342	-13.845604907006	-62.3872784579891	-1.06496195175146	-184.01484845832	-12.799394907006	-14.2338215736726	-35.1644149070059	-99.7794254226638	-9.0128041751318	-175.221645439474	-64.6079184570642	-14.996384907006	-87.1962060779912	-13.152114907006	-15.058154907006	-13.6090815736726	-13.940964907006	-12.321464907006	-172.608940016879	-112.723922670385	-4.11945182735424	-12.872704907006	NA	-180.81375845832	-100.267679337051	NA	7.57237175789713	6.16409175789616	-8.88042276662903	NA	NA	NA	-174.374818089515	-105.877145422664	NA	-19.0878384583202	-54.6780584583202	-188.24595845832	-25.5357384583202	NA	-173.921399798898	-3.46807959996236	8.20173873337097	-2.15145793329569	-7.04232959996236	NA	NA	NA	-23.7294184583202	NA	-16.8016584583202	NA	-182.25033845832	-182.08208845832	-60.6379784583202	4.43362175789616	10.9944717578962	NA	-101.364102670385	-18.5065684583202	-19.3726284583202	-17.2944084583202	6.74372175789617	1.06597206670431	4.23185175789616	-108.727883755997	8.35281175789616	-104.146675422664	NA	-183.37391345832	-107.011365422664	NA	NA	-172.765369798898	-60.6365984583202	-14.9644479332957	-178.38845845832	NA	-183.31087845832	-20.9392284583202	-182.84673845832	NA	NA	-1.66148793329569	-58.2016484583202	-18.2285084583202	8.78951175789616	-17.8453684583202	-58.0154784583202	-58.4958584583202	-57.8460984583202	-21.4149784583202	-0.737957933295693	-19.6859784583202	-19.7955384583202	NA	7.67199175789616	-2.32864793329569	NA	-181.98860845832	-1.60845790084067	-99.8965329735265	-108.079445422664	-181.94358845832	6.60550175789616	6.59533342456283	7.58102175789617	8.40226175789616	-107.982185422664	NA	-106.473645422664	6.91088175789616	-108.218325422664	NA	9.11534834912552	NA	-58.4404184583202	-175.671529798898	-184.82841845832	NA	NA	-23.2343884583202	NA	-22.9351684583202	-99.5067226703847	4.13287206670431	NA	-18.0033282421038	-2.48853793329569	8.36501175789617	-182.70260845832	-182.23189845832	NA	NA	-2.05953791347324	-181.69627845832	-0.473824599962356	-124.606935422664	NA	NA	0.137762066704308	12.4358717578962	-183.266587124987	-182.773761791653	-1.75815793329569	6.3528750912295	5.97566175789616	NA	-19.1273184583202	-1.29115626662903	NA	-0.908027933295692	-182.83869845832	6.64549175789617	-183.28058845832	NA	-106.984135422664	6.49923175789616	NA	-0.816867933295692	-173.996511504904	-19.6480234583202	NA	-107.486255422664	-2.01536793329569	NA	-1.34897793329569	NA	-2.52995793329569	-174.455159798898	7.04103271823699	-173.662919798898	-174.587919798898	NA	-17.7494179332957	7.86089175789617	NA	8.42425175789617	-17.3708384583202	-0.700644242103835	NA	-99.2700226703847	3.36731175789616	-173.222577838885	-171.825363132231	NA	2.79100540003764	NA	-1.08952792154073	-1.00778122911861	-96.2430714766672	NA	-18.0219384583202	-174.234399798898	-1.98017793329569	-171.755149798898	-1.42879793329569	-0.894246266629027	NA	-171.914961141695	-180.55445845832	6.76486175789616	NA	NA	-0.572467933295691	-20.7577284583202	NA	-60.1894284583202	-193.368249440208	-19.5252084583202	-8.52030793329569	NA	NA	-59.1677584583202	-97.4647126703847	-174.161121465564	NA	-182.42525845832	NA	-173.522134134942	-179.180491791654	-181.81518845832	-3.62698793329569	-181.87781845832	NA	-180.410530240776	-100.193953132231	-143.093104727202	7.67903227355399	6.27075227355399	-8.67603849457185	NA	NA	NA	-181.579950642538	NA	NA	-24.9032331339957	-52.6999569894536	-187.853350642538	NA	-172.994473975872	-146.079744727202	-3.26369532790519	8.40612300548666	-1.94410699457185	-6.83794532790519	-174.842570642538	-184.116573461979	-183.910144175132	-187.026732670385	-147.242894727202	-181.631857670385	-188.085033461979	-181.857730642538	-145.890434727202	-58.6598769894536	4.54028227355399	11.101132273554	NA	-101.288009798898	-57.4810769894536	-98.2241497988978	NA	6.85038227355399	1.27332300542815	4.33851227355399	-85.085347726446	8.45947227355399	NA	-179.137042670385	-182.925565642538	-25.3334931339957	-145.996734727202	-146.716444727202	NA	-58.6584969894536	-14.7570969945719	-17.0197631339957	NA	-182.918270642538	-58.9922169894536	-29.6259831339957	NA	-186.613992670385	-1.45413699444268	-56.2235469894536	-181.310435115444	8.89617227355399	-175.490382460072	-56.0373769894536	-56.5177569894536	-55.8679969894536	-172.650610786744	-0.530606994514781	-25.5017531339957	-24.6292031339957	-183.146403461979	7.77865227355399	-2.12129699457186	NA	-181.596000642538	-1.40110699457185	-22.5812631339957	-147.122574727201	-181.550980642538	6.71172894022066	6.70156060688732	7.68768227355399	8.508922273554	-181.525464175132	-182.949202670385	-182.525022670385	7.01754227355399	-25.3248431339957	-182.201956795312	9.22201697807164	-146.313414727202	-56.4623169894536	-177.194622309205	-27.0659431339957	-24.0327931339957	NA	-88.456257726446	NA	-87.368197726446	-85.7353365987034	4.34022300542814	NA	-17.896667726446	-2.28118699457185	8.471672273554	-181.884890067074	-180.265013744531	-176.596321055884	NA	-1.85218699457185	-181.303670642538	-0.269440327905187	-196.612392973452	NA	-195.297505841798	0.345113005428148	12.542532273554	-25.2573131339957	-178.8075228126	-1.55080699457185	6.45910227355399	6.08232227355399	NA	-182.763628461979	-1.08677199457185	-146.886061393868	-0.700676994571854	-146.060074727202	6.75215227355399	-182.887980642538	-180.768364175132	-183.683602670385	6.60589227355399	-172.519450642538	-0.609516994536539	-179.356631402091	-183.598402670385	-23.2943031339957	NA	-1.80801699457185	-182.477375992407	-1.14162699447443	-23.8868931339957	-2.32260699457185	-146.609354727202	7.14772616957147	-180.059544175132	NA	-144.279784727202	-17.5420669945719	7.967552273554	NA	8.530912273554	-182.625830642538	-0.593983726446009	-145.919684727202	-25.5612531339957	3.47397227355399	-181.788630642538	-23.8932131339957	-183.265852670385	2.99538967209481	-176.424406916491	-0.882176994571854	-0.803396994571854	-96.1713497988978	-188.529112670385	NA	NA	-1.77282699457185	NA	-1.22144699457185	-0.689861994571853	-23.2857131339957	-183.036230642538	-180.035888622217	6.87152227355399	NA	NA	-0.365116994571853	-183.462832670385	-24.4973131339957	-58.2113269894536	-207.816450642538	-99.2644997988978	-8.31295699457186	-24.8410231339957	-179.963393441621	-25.1212731339957	-23.1016831339957	-24.4374831339957	-176.569203421338	-22.9340531339957	-178.940184175132	-24.4230331339957	-178.506104532643	-25.5200031339957	-3.41963699457185	-181.485210642538	NA	-180.321650642538	NA	NA	6.63691014905531	5.22863014905531	-10.1108881835453	NA	NA	NA	-181.480450642538	NA	NA	NA	NA	-187.753850642538	NA	NA	NA	-4.69854501687866	6.97127331645467	-3.382823350212	-8.27279501687866	NA	NA	NA	NA	NA	NA	NA	-181.758230642538	-181.589980642538	NA	3.49816014905531	10.0590101490553	NA	NA	NA	NA	-172.87538127776	5.80826014905531	-0.165393350212	3.29639014905531	-177.888850642538	7.41735014905531	NA	NA	-182.885765642538	-173.03799285127	NA	NA	NA	NA	-16.195813350212	-177.896350642538	NA	-182.818770642538	NA	-182.354630642538	NA	NA	-2.892853350212	-182.285025642538	-181.535990642538	7.85405014905531	-180.894883975872	NA	NA	NA	NA	-1.969323350212	-181.952320642538	NA	NA	6.73653014905531	-3.560013350212	NA	-181.496500642538	-2.839823350212	-183.187190642538	-183.486360642538	-181.451480642538	5.66704014905531	5.65687181572198	6.64556014905531	7.46680014905531	NA	NA	NA	5.97542014905531	-183.198640642538	NA	8.17986712268774	NA	NA	NA	-174.722354485461	NA	NA	NA	NA	NA	-182.362750642538	2.901506649788	NA	-18.9387898509447	-3.719903350212	7.42955014905531	-182.210500642538	-181.739790642538	NA	NA	-3.290903350212	-181.204170642538	-1.70429001687866	-200.535350642538	NA	NA	-1.093603350212	11.5004101490553	-182.778879309205	-182.283853975872	-2.989523350212	5.41441348238865	5.04020014905531	NA	NA	-2.52162168354533	NA	-2.139393350212	-182.346590642538	5.71003014905531	-182.788480642538	NA	NA	5.56377014905531	NA	-2.048233350212	-181.934180642538	NA	NA	NA	-3.246733350212	NA	-2.580343350212	NA	-3.761323350212	NA	6.10549146890802	NA	NA	NA	-18.980783350212	6.92543014905531	NA	7.48879014905531	-182.526330642538	-1.63610585094469	NA	NA	2.43185014905531	-172.272969876521	NA	NA	1.56053998312133	NA	-2.320893350212	-2.23824668354533	NA	NA	NA	NA	-3.211543350212	NA	-2.660163350212	-2.12471168354533	NA	-182.936730642538	-180.062350642538	5.82940014905531	NA	NA	-1.803833350212	-173.47397127776	NA	NA	-195.703905213163	-180.052550642538	-9.751673350212	NA	-171.65199127776	-183.245520642538	NA	NA	NA	-181.933150642538	NA	-173.142204874862	-178.690583975872	-181.327040642538	-4.858353350212	-181.385710642538	NA	-180.692175422664	NA	NA	-182.42206708933	-182.419145422664	-9.45030061740419	NA	NA	NA	-174.144481023729	NA	NA	NA	NA	-188.124375422664	NA	NA	-173.691011020834	-4.03795745073752	7.63186088259581	-2.71723578407085	-7.61220745073752	NA	NA	NA	-186.489636169652	-182.503966169652	-181.094127836319	NA	-182.128755422664	-181.960505422664	NA	NA	-182.422365422664	NA	NA	NA	NA	-173.55812845832	-174.313211020834	0.50019421592915	-179.206575422664	-178.259375422664	-173.22142238753	-172.487391020834	-178.599946169652	-183.254610422664	-173.720656120985	NA	NA	-172.534981020834	NA	-15.5302257840709	-178.266875422664	NA	-183.189295422664	NA	-182.725155422664	NA	-186.076896169652	-2.22726578407085	-182.65461708933	-173.844355725898	-182.085455422664	-181.264475422664	NA	NA	NA	NA	-1.30373578407085	-182.322845422664	-174.639761092633	NA	-182.207466169652	-2.89442578407085	NA	-181.867025422664	-2.17423578407085	-175.183530246397	-183.856885422664	-181.822005422664	-174.57823244747	-174.703829500299	NA	-174.122993861305	NA	-182.412106169652	-181.987926169652	-182.377753436069	-183.569165422664	NA	-0.92749578407085	NA	NA	-175.441141020834	-175.408543540265	NA	NA	NA	NA	NA	-182.73234208933	3.56709421592915	NA	NA	-3.05431578407085	-181.685756169652	-181.797756233281	-182.110315422664	NA	NA	-2.62531578407085	-181.574695422664	-1.04370245073751	-200.905875422664	NA	NA	-0.428015784070849	-167.34365845832	-183.147537422664	-182.653445422664	-2.32393578407085	NA	NA	NA	NA	-1.86103411740418	NA	-1.47380578407085	-182.717115422664	NA	-183.159005422664	NA	-183.146506169652	NA	NA	-1.38264578407085	-173.766145229737	-174.936194965203	-181.214026169652	-175.105751020834	-2.58114578407085	-182.501526169652	-1.91475578407085	NA	-3.09573578407085	-174.224771020834	-1.60074578407085	-173.432531020834	-174.357531020834	NA	-18.3151957840709	-174.191227398534	NA	NA	-176.241732781165	-181.435917987778	NA	-174.375407732749	-185.805676169652	-172.279213908161	-171.592974354167	-182.728756169652	2.22112754926248	NA	-1.65530578407085	-1.57765911740418	-178.527446169652	-187.992016169652	NA	-174.004011020834	-2.54595578407085	-171.524761020834	-1.99457578407085	-1.46412411740418	-181.484146169652	-171.680573429375	-180.432875422664	-173.714149496313	NA	NA	-1.13824578407085	-173.019989465532	NA	NA	-193.09977442555	-180.423075422664	-9.08608578407085	-184.619046169652	-172.334660979539	-183.616045422664	-172.686051020834	-173.9287326875	NA	-182.303675422664	NA	-172.828873708383	-179.060175422664	-181.695885422664	-4.19276578407085	-181.756235422664	-121.485378955267	-179.487567736439	-147.084506994566	-24.5748054226638	7.25524935746154	5.84696935746154	-149.136986483959	NA	-23.0643554377779	-29.0876054377779	-21.3241654226638	-20.4118554377779	NA	-25.3340566559438	-17.6499016511768	-186.937664381834	-183.409032087356	-23.6434754226638	-22.6653479162791	-97.4101375102297	-14.405001885709	-161.386989475384	-37.8045795497239	-169.197027756418	-111.169398955267	NA	-32.0643747272016	-145.724766994513	-30.9407647272016	-186.49099973608	-73.5560469945719	-22.3261576703847	-24.9780187711112	4.11649935746154	10.6773493574615	-118.555632955267	-169.104308086448	-30.4014347272012	-31.1525047272016	-73.0853669945718	6.42659935746154	-81.9910057840709	3.91472935746154	-21.0675577547469	8.03568935746187	-21.1952554377779	-20.2191554377779	-23.2333872901046	-23.3343230370265	-29.699518060535	-145.199650327905	-21.9082993370514	-24.1348254377779	-34.8703626703847	-15.3171985130764	-149.379587503316	-23.0973460037181	-60.4889102952626	-20.4085724436061	NA	-184.671582521329	-24.6547966559438	-21.0184426703847	-21.4687336264547	8.47238935746177	-21.6649554377779	-22.0235833027529	-22.417474860724	-22.5475054377779	-146.429303700539	-22.0349782412101	-25.9325766559438	-25.0558042773844	-21.9894754226638	7.35486935746186	-109.951468955267	NA	-142.963214170014	-21.7877154226638	-22.9690951005916	-24.8231487711112	-23.5023254377779	6.28561269079498	6.27544435746178	7.26389935746158	8.08513935746154	-146.741338322609	-97.5471375102297	-30.4604597272016	6.59375935746157	-25.7547446409886	-20.4055754226638	8.79814935746208	-23.2273754226638	-22.1681726703847	-24.6417954226638	-26.1335878842407	-23.8518744875969	-94.5255375102297	-76.6214985787157	-143.436264170014	-78.8498950065426	-85.5859757840709	-16.3526754226638	-29.0314404377779	-18.3204506425384	-146.681299195315	8.04788935746154	-22.2472504226638	-20.8659754226638	-24.3290950597931	-74.3313669945719	-73.4948269945719	-27.8060656097653	-22.5897870893304	-34.7909726703847	-24.1722816577967	-128.290278955267	-23.4007454226638	12.1187493574615	-23.8894223758337	-24.2003326703847	-31.7646547272016	6.03298602412875	5.65853935746197	-74.7181569945718	-110.043098955267	-111.478158955267	-71.6915769945718	-72.7914969945425	-73.7763669945718	6.32836935746154	-24.2673876703847	-23.7695799211564	-23.5459077714916	6.18210935746154	-24.1149187711112	-23.7587671778574	-24.7750554377779	-23.049647139836	-23.7251266559438	-23.6330881286871	-24.3991954377779	-180.670036059922	-24.6210522793105	-21.9054076487505	-22.6483554226638	-23.1435693383407	6.72359935746157	-23.5450339132957	-22.0305512620702	-142.763656994572	-193.851627414078	7.54376935746156	-115.012348955267	8.10712935746157	-110.466468955267	-1.01776664253828	-74.1620069945719	-22.777868055944	3.05018935746154	-23.4073209085812	-22.6254011832994	-24.2762654377779	-18.5715554377779	-97.8065375102297	-23.6041154226638	-174.273900380569	-69.4916769945719	-145.957388627554	-73.6190269945719	-97.5774047744283	-172.348102353099	-168.655459005928	-141.258181995229	-143.834386994572	-21.9862787503663	-97.6342035177715	-178.868341730269	6.44773935746154	-24.5007613076678	NA	-145.29237665594	-72.789866994564	-22.3470374649502	-59.7080206425385	-135.362678955267	-20.6557800861735	-30.3914693370514	-24.5164599445342	-180.394892521329	-23.0295148468582	-21.4884521860013	-24.8683066559438	-73.3918269945719	-21.6804757319353	-146.034946655942	-24.8526064703069	-23.4908710037181	-23.6659600181872	-23.4298673680514	-21.6613937665154	-98.2276631339802	-185.003036169652	-148.23034127776	-23.1577120873558	7.73002243773259	6.32174243772342	-9.87640816421098	NA	-22.9614452579736	-28.9846952579736	-13.3099857518043	-20.3089452579736	-63.5365691084963	-12.6764724649515	-17.7689040937452	-194.418084175132	-23.1266703296697	-22.2263820873558	-13.2284465649173	-4.46397134265787	7.20575020209827	-3.14267979889779	-8.03831768855545	-172.722321929877	-112.802644175132	-73.1454657840709	-12.789713663168	-62.7560557840708	-13.3858295020627	-11.8114210208336	-73.9805624385335	-22.4713750168787	-24.8789085913069	4.59127243884994	11.1521224377234	-120.188878175132	NA	-16.0974990481144	-16.9635588919413	-14.8853403296697	6.90137243772342	0.0748001786743293	4.38950243772343	-17.2144914808686	8.51046244573086	-21.0923452579736	-20.1162452579736	-21.9579410373562	-14.165630437286	-28.9624691174042	-146.34335127776	-22.0535166835453	-24.0319152579736	-15.9556697935972	-15.1400998717448	-149.129447173566	-23.2447966835453	-18.5301603296697	-20.311300754916	-60.8158707838645	-15.6153410208336	-2.65270979838863	-21.159193350212	-15.8069886926926	8.94716244214802	-15.4341168529899	-22.0693615944922	-22.4771253264856	-22.4445952579736	-19.0059103296697	-1.72917979736781	-17.2765918662698	-14.0471350858243	-12.6733198605852	7.82964245101166	-3.31986979889779	-61.4707024507375	-142.733223840274	-2.59967880698018	-22.3819922106168	-24.7227719246402	-23.3994152579736	6.76198577206352	6.75181743772355	7.73867243772345	8.55991243772342	-106.954434175132	-85.8613903942844	-12.2809743275739	7.06853243772344	-13.4945223562322	-9.94994226968496	9.27294672226464	-12.9528986837145	-22.308923350212	-23.2247020873558	-25.876791707762	-23.4468720583664	-15.4662010208336	-20.8253203296697	-143.206273840274	-20.5261003296697	-174.451855489825	3.1417002878169	-28.9310635913069	-17.8456775622766	-3.47975979889779	8.52266243895835	-20.8312904206891	-19.4488820873558	-24.4699642179722	-11.9705360208336	-3.05075920476372	-6.23216101907165	-1.469761399516	-34.931723350212	-24.318898167359	-29.0900510208336	-0.853459798232095	12.5935224377234	-22.5700169025418	-24.341083350212	-2.74932340893657	6.50935910439047	6.13331243772395	-75.142667728347	-16.7182503296697	-2.28714479889779	-17.0268976875002	-1.89924979889779	-74.2008824385335	6.80314243772342	-14.1116274200374	-23.6609690422121	-23.5751489487353	6.65688244799199	-24.0158085913069	-1.80808979851813	-13.9317493682345	-17.2244536585173	-23.1213040972003	-23.7216439980553	-3.00658979833024	-182.241266659714	-2.34016833137939	-12.5751017426003	-3.5211797785457	-21.982219899182	7.19847102074282	-23.6787929900279	-22.0251926601714	-143.90629127776	-18.7406397988978	8.01854243772343	-21.2142130208336	8.58190243805133	-14.9617703296697	-0.542993559563034	-12.2967610208336	-14.2839352146637	3.52496243925387	-12.1940193244754	-22.5798631073151	-24.1733552579736	1.795027007726	-12.6395210208336	-2.08072307479122	-2.00372986773856	-69.916190764997	-145.779624641967	-12.2570089014962	-98.6993181317315	-2.97139979889779	-169.696901549512	-2.42001979889779	-1.89016805023294	-21.8852399802047	-98.756117404636	-180.524835252847	6.92251243772342	-13.1997373022752	-61.3405257836809	-1.56368281500935	-18.3486603296697	-12.1535024206791	-13.5899676875002	-34.5185610208336	-17.0060887171163	-9.51152979816002	-23.4025064982621	-63.5611657825954	-14.3500604702635	-21.4953972095957	-12.5062531961479	-14.4123010208336	-12.9641737993446	-13.2951110208336	-11.6756075565246	-23.636088350212	-23.5010967837866	-4.6181083236479	-12.2267779716379	NA	NA	-100.502429046524	NA	7.66288043114313	6.25463376447646	-9.12283755421375	NA	NA	NA	NA	NA	NA	NA	-94.7763590465242	NA	NA	NA	NA	-3.69866105421375	7.97117394578625	-2.40370605421375	-7.29661105421375	NA	NA	NA	NA	NA	NA	NA	NA	NA	NA	4.50466376447646	11.0655470978098	NA	-101.598319046524	-99.4272590465243	-98.5213590465243	NA	6.83823043114313	0.832923945786256	4.32336043114313	NA	8.43908709780979	NA	NA	NA	NA	NA	NA	NA	NA	-15.2150293875471	NA	NA	NA	-97.9551190465243	NA	NA	NA	-1.91760272088041	NA	NA	8.87572043114313	NA	-98.7834490465243	-98.7029090465243	-99.0028690465243	NA	-0.994939387547081	NA	NA	NA	7.75823376447646	-2.56319605421375	NA	NA	-1.87400605421375	-100.134225713191	NA	NA	6.67407709780979	6.66394209780979	7.67686376447646	8.47327043114313	NA	NA	NA	6.98169043114313	NA	NA	9.20160235894019	NA	NA	NA	NA	NA	NA	NA	NA	NA	-99.7281723798576	3.86882394578625	NA	-17.9285862355235	-2.73878605421375	8.4511870978098	NA	NA	NA	NA	-2.31458605421375	NA	-0.728106054213745	NA	NA	NA	-0.119186054213746	12.5272137644765	NA	NA	-1.99870605421375	6.43666709780979	6.0487370978098	NA	NA	-1.55627105421375	NA	-1.16494272088041	NA	6.73570043114313	NA	NA	NA	6.59007376447646	NA	-1.05384938754708	NA	NA	NA	NA	-2.27734938754708	NA	-1.61255938754708	NA	-2.75963938754708	NA	7.13674897531023	NA	NA	NA	-17.9846327208804	7.95110043114313	NA	8.51039376447646	NA	-0.634702235523539	NA	-99.486705713191	3.43882043114313	NA	NA	NA	2.53677394578625	NA	-1.33574272088041	-1.24924605421375	-96.4639590465243	NA	NA	NA	-2.22579272088041	NA	-1.68374605421375	-1.13571105421375	NA	NA	NA	6.85597043114313	NA	NA	-0.812782720880412	NA	NA	NA	NA	-99.562375713191	-8.77342272088041	NA	NA	NA	-97.6868290465243	NA	NA	NA	NA	NA	NA	NA	-3.88563605421374	NA	NA	NA	-100.464382610781	NA	7.7164273556387	6.30818068897204	-9.01916208485183	NA	NA	NA	NA	NA	NA	NA	-94.7371292774475	NA	NA	NA	NA	-3.59498558485183	8.07484941514817	-2.29854725151849	-7.19293558485183	NA	NA	NA	-187.310907231019	-183.310903897686	-181.915865564352	NA	NA	NA	NA	4.55821068897204	11.1190940223054	NA	-101.559089277447	-99.3880292774475	-98.4821292774475	NA	6.8917773556387	0.938082748481508	4.37690735563871	NA	8.49263402230537	NA	-179.412483897686	NA	-184.149083897686	NA	NA	NA	NA	-15.1098705848518	NA	NA	NA	-97.9170726107808	NA	NA	-186.892367231019	-1.81244391818516	NA	NA	8.9292673556387	NA	-98.7442192774475	-98.6636792774475	-98.9636392774475	NA	-0.889780584851827	NA	-183.700067231019	NA	7.81178068897204	-2.45803725151849	NA	NA	-1.76884725151849	-100.094995944114	NA	NA	6.7274073556387	6.7172723556387	7.73041068897204	8.5268173556387	NA	-183.232543897686	-182.807830564352	7.0352373556387	NA	NA	9.25515221036601	NA	NA	NA	NA	NA	NA	NA	NA	NA	-99.6889426107808	3.97398274848151	NA	-17.875039311028	-2.63362725151849	8.50473402230537	-183.227073897686	NA	NA	NA	-2.20942725151849	NA	-0.624430584851826	NA	NA	NA	-0.0140272515184918	12.580760688972	NA	NA	-1.89354725151849	6.4899973556387	6.10228402230537	NA	NA	-1.45259558485183	NA	-1.05978391818516	NA	6.7892473556387	NA	NA	-183.961910564352	6.64362068897204	NA	-0.948690584851827	NA	-183.856810564352	-182.019163897686	NA	-2.17219058485183	-183.317430564352	-1.50740058485183	NA	-2.65448058485183	NA	7.19030747409937	NA	NA	NA	-17.8794739181852	8.0046473556387	NA	8.56394068897204	NA	-0.581155311027959	NA	-99.447475944114	3.49236735563871	NA	NA	-183.536993897686	2.64044941514817	NA	-1.23058391818516	-1.14557058485183	-96.4247292774475	-188.818453897686	NA	NA	-2.12063391818516	NA	-1.57858725151849	-1.03203558485183	-182.303783897686	NA	NA	6.9095173556387	NA	NA	-0.707623918185162	-183.745073897686	NA	NA	NA	-99.523145944114	-8.66826391818516	-185.434250564352	-182.597843897686	NA	-97.6475992774475	NA	NA	NA	NA	NA	NA	NA	-3.78047725151849	NA	NA	NA	NA	NA	7.1966496267227	5.78840296005603	-9.7385202626719	NA	NA	NA	NA	NA	NA	NA	NA	NA	NA	NA	NA	-4.3143437626719	7.3554912373281	-3.0198387626719	-7.9122937626719	NA	NA	NA	NA	NA	NA	NA	NA	NA	NA	4.03843296005603	10.5993162933894	NA	NA	NA	NA	NA	6.3719996267227	0.216791237328101	3.8571296267227	NA	7.97285629338937	NA	NA	NA	NA	NA	NA	NA	NA	-15.8311620960052	NA	NA	NA	NA	NA	NA	NA	-2.53373542933856	NA	NA	8.4094896267227	NA	NA	NA	NA	NA	-1.61107209600523	NA	NA	NA	7.29200296005603	-3.1793287626719	NA	NA	-2.4901387626719	NA	NA	NA	6.20634629338937	6.19621129338937	7.21063296005604	8.0070396267227	NA	NA	NA	6.5154596267227	NA	NA	8.7353638619341	NA	NA	NA	NA	NA	NA	NA	NA	NA	NA	3.2526912373281	NA	-18.394817039944	-3.3549187626719	7.98495629338937	NA	NA	NA	NA	-2.9307187626719	NA	-1.3437887626719	NA	NA	NA	-0.735318762671898	12.060982960056	NA	NA	-2.6148387626719	5.96893629338937	5.58250629338937	NA	NA	-2.1719537626719	NA	-1.78107542933856	NA	6.2694696267227	NA	NA	NA	6.12384296005603	NA	-1.66998209600523	NA	NA	NA	NA	-2.89348209600523	NA	-2.22869209600523	NA	-3.37577209600523	NA	6.670487750745	NA	NA	NA	-18.6007654293386	7.4848696267227	NA	8.04416296005603	NA	-1.10093303994397	NA	NA	2.9725896267227	NA	NA	NA	1.9210912373281	NA	-1.95187542933856	-1.8649287626719	NA	NA	NA	NA	-2.84192542933856	NA	-2.2998787626719	-1.7513937626719	NA	NA	NA	6.3897396267227	NA	NA	-1.42891542933856	NA	NA	NA	NA	NA	-9.38955542933856	NA	NA	NA	NA	NA	NA	NA	NA	NA	NA	NA	-4.5017687626719	NA	NA	NA	NA	NA	NA	NA	-9.40572647960132	NA	NA	NA	NA	NA	NA	NA	NA	NA	NA	NA	NA	-3.98154997960132	7.68828502039867	-2.68454497960132	-7.57949997960132	NA	NA	NA	-187.042675647319	-183.042672313986	-181.647317313986	NA	NA	NA	NA	NA	NA	NA	NA	NA	NA	NA	NA	0.552085020398676	NA	NA	-180.832185647319	NA	-179.144252313986	NA	-183.880852313986	NA	NA	NA	NA	-15.4958683129347	NA	NA	NA	NA	NA	NA	-186.624135647319	-2.19844164626799	NA	NA	NA	NA	NA	NA	NA	NA	-1.27577831293466	NA	-183.431835647319	NA	-182.744338980653	-2.84403497960133	NA	NA	-2.15484497960132	NA	NA	NA	NA	NA	NA	NA	NA	-182.964312313986	-182.539598980653	-183.488172313986	NA	NA	-0.882704979601325	NA	NA	NA	NA	NA	NA	NA	NA	NA	NA	3.58798502039867	NA	NA	-3.01962497960132	-182.244895647319	-182.958842313986	NA	NA	NA	-2.59542497960132	NA	-1.01099497960132	NA	NA	NA	-0.400024979601323	NA	NA	NA	-2.27954497960132	NA	NA	NA	NA	-1.83915997960132	NA	-1.44578164626799	NA	NA	NA	NA	-183.693678980653	NA	NA	-1.33468831293466	NA	-183.588578980653	-181.750932313986	NA	-2.55818831293466	-183.049198980653	-1.89339831293466	NA	-3.04047831293466	NA	-1.57272164626799	NA	NA	NA	-18.265471646268	-184.004755647319	NA	NA	NA	NA	NA	-183.921995647319	-186.331682313986	NA	NA	-183.268762313986	2.25388502039868	NA	-1.61658164626799	-1.53213497960133	-179.085018980653	-188.550222313986	NA	NA	-2.50663164626799	NA	-1.96458497960132	-1.41859997960132	-182.035552313986	NA	NA	NA	NA	NA	-1.09362164626799	-183.476842313986	NA	NA	NA	NA	-9.054261646268	-185.166018980653	-182.329612313986	NA	NA	NA	NA	NA	NA	NA	NA	NA	-4.16647497960133	NA	-122.613727479492	NA	-173.73221571833	-173.724917384997	7.50570256425915	6.09745589759248	NA	NA	NA	NA	NA	NA	NA	-110.657927479492	-169.340234051663	NA	NA	NA	NA	NA	NA	NA	-189.950343489825	-170.19310071833	-112.297680812826	NA	-186.340285489825	-170.018129599633	-180.944660489825	NA	NA	-173.61813071833	NA	4.34748589759248	10.9083692309258	-119.683981479492	-169.839967384997	NA	NA	NA	6.68105256425915	NA	4.16618256425915	NA	8.28190923092581	NA	-178.441862156491	NA	-183.178462156491	-110.762190812826	-176.418267384997	-173.610707384997	NA	-123.372715812826	NA	NA	NA	NA	NA	NA	-185.921745489825	NA	NA	NA	8.71854256425915	-108.491127479492	NA	NA	NA	NA	NA	NA	-182.729445489825	NA	7.60105589759248	-111.073917479492	NA	NA	-109.419820812826	NA	NA	-174.22212071833	6.51551589759248	6.50538089759248	7.51968589759248	8.31609256425915	-174.702977384997	-182.261922156491	-107.854494146159	6.82451256425915	NA	NA	9.04436923092581	-110.469930812826	NA	-112.276227479492	NA	-174.560394051663	NA	NA	NA	-116.228340812826	NA	-176.883528823158	-177.506437384997	-18.0857641024075	-184.305998823158	8.29400923092581	-110.795074146159	-172.991364051663	NA	NA	-111.063904146159	NA	-180.581480489825	NA	-173.684414051663	-129.379360812826	NA	12.3700358975925	NA	-173.65601071833	-173.443844051663	6.27810589759248	5.89155923092581	NA	-111.161114146159	-112.553790812826	-111.206850527111	-181.755078823158	-110.757925812826	6.57852256425915	NA	NA	-174.015944219988	6.43289589759248	-109.807170812826	NA	NA	-182.886188823158	-181.048542156491	-173.660164051663	-174.027467384997	-182.346808823158	-110.086065812826	-110.314034146159	-174.204964051663	NA	6.97935256425915	NA	-110.864994146159	-173.39330571833	-195.661468823158	7.79392256425915	-116.130330812826	8.35321589759248	-111.576884146159	-0.79188010240752	NA	-111.450914146159	3.28164256425915	-173.043437384997	-172.053617384997	-182.566372156491	-105.103727479492	NA	-183.061088823158	NA	-178.382628823158	-187.847832156491	NA	-111.472540812826	-183.173045489825	NA	-173.920557384997	NA	-181.333162156491	-111.178657479492	NA	6.69879256425915	NA	NA	-173.708957384997	-182.774452156491	-109.577880812826	NA	-136.451360812826	NA	NA	-174.477734672397	-181.627222156491	NA	-173.411884051663	-173.150997384997	NA	-109.394797479492	NA	-111.135310812826	-171.86488071833	-111.597140812826	-107.252427479492	-109.641455812826	-98.831627462804	NA	NA	NA	7.74228910439009	6.33404243772342	-9.61844672702701	NA	NA	NA	-13.6192779639198	NA	-64.0664121130472	-13.0184479639198	NA	NA	NA	NA	-13.5449812972531	-4.1942179499122	7.4755630129852	-2.89693365368146	-7.79222173298038	NA	-113.122320089425	-73.6734254545289	-13.1138379639198	-63.2843154545288	-14.1721179639198	-12.1187812972531	NA	NA	-64.6344354545288	4.58407243855778	11.1449557710568	-120.508620756092	NA	NA	NA	-61.6466554545288	6.91763910439009	0.339724289660053	4.40276910439009	-17.6134679639198	8.51849577689803	NA	NA	NA	-14.4755912972531	-85.6820141294856	NA	NA	NA	-15.7082569870148	NA	NA	NA	-88.7721307961579	-66.0617287878622	-61.3475171210064	-15.9264012972531	-2.41083032034813	-63.7539587878622	NA	8.95512910761815	-109.315766756092	-86.9119541294912	-86.1648641294912	NA	NA	-1.48816698701479	NA	-14.3928979639198	-12.9827679639198	7.8376424474177	-3.05642365368146	-62.0019687878622	NA	-2.36723365368146	NA	NA	NA	6.75290243846372	6.74276743772342	7.75627243772342	8.55267910439009	NA	-86.4798574628246	-12.6034179639198	7.06109910439009	-13.8076246305864	-10.2572879639198	9.28098694433788	-13.2650012972531	NA	-88.6920241294662	NA	NA	-15.7739946305864	-62.5560271179045	NA	-60.8851987878608	NA	3.37562499321919	NA	-17.8491775622766	-3.23201365368146	8.5305957719577	-111.619713422758	NA	NA	-12.2861629639198	-2.80781365368146	-6.55392129725309	-1.22368738749569	NA	-86.8885207961579	-29.4048779639198	-0.612413653681459	12.6066224377234	NA	NA	-2.49190159834886	6.51549243772342	6.12814577105676	-88.0034841294913	-87.2054007961406	-2.0518819870148	-17.3523946305864	-1.65817032034813	-111.574548422758	6.81510910439009	-14.4191546305864	NA	NA	6.66948244511884	-110.631810089425	-1.5470769870148	-14.2532312972531	NA	-61.9451521211955	NA	-2.7705769870148	NA	-2.10576898031479	-12.8990179639198	-3.25286698701479	NA	7.2160623771544	NA	-111.689633422758	NA	-18.4778603203481	8.03050910439009	-21.5232066305864	8.58980243796174	-63.4928354545289	-0.555293560276355	-12.6203212972531	-14.6153879639198	3.51822910549239	-12.5257579639198	NA	-85.571960796158	2.04116875565014	-12.9593479639198	-1.8289553182448	-1.7448350507335	-83.8366274628246	NA	-12.6293046305864	-112.289163422758	-2.71902032034813	NA	-2.17697365368146	-1.63128424254226	-61.0436687878622	-112.003296756092	NA	6.93537910439009	-13.5235446305864	-61.868818787506	-1.30600635034217	NA	-12.4773346305864	-13.9095446305864	-34.8291546305864	NA	-9.26665032034813	NA	-64.0987587864824	-14.6748912972531	-86.5753641294912	-12.8352546305864	-14.7191279639198	-13.2937879639198	-13.6222379639198	-12.0045379639198	NA	-112.421780089425	-4.37880618601232	-12.5506446305864	NA	-180.605271217096	-100.244966234641	NA	7.63668534905841	6.22843868239174	-8.77291396393377	NA	NA	NA	-181.756704550429	NA	NA	NA	-53.6987910572202	-188.056204550429	NA	NA	NA	-3.34873746393377	8.32109753606623	-2.05266579726711	-6.94668746393377	NA	NA	NA	NA	NA	NA	NA	-182.089351217096	-181.879667883763	-59.6572443905535	4.47846868239175	11.0393520157251	NA	-101.340172901308	-58.4850777238869	-98.263212901308	NA	6.81203534905841	1.18396420273289	4.29716534905841	-178.170504550429	8.41289201572508	NA	NA	-183.186872883763	-183.304834550429	NA	NA	NA	-59.6304643905535	-14.8639891306004	-178.174204550429	NA	-183.117491217096	-59.9909843905535	-182.663384550429	NA	NA	-1.56656246393377	-57.2224143905535	-181.870811217096	8.84952534905841	-181.197104550429	-57.0362110572202	-57.5165910572202	-56.8668310572202	NA	-0.64389913060044	-182.276007883763	NA	NA	7.73203868239175	-2.21215579726711	NA	-181.826354550429	-1.52296579726711	-99.8760795679746	-183.788647883763	-181.750101217096	6.64833201572508	6.63819701572508	7.65066868239174	8.44707534905841	NA	NA	NA	6.95549534905841	-183.500994550429	NA	9.17543259910735	NA	-57.4611510572202	NA	-184.664897883763	NA	NA	NA	NA	NA	-99.4700262346413	4.21986420273289	NA	-17.9547813176083	-2.38774579726711	8.42499201572508	-182.498454550429	-182.027744550429	NA	NA	-1.96354579726711	-181.538824550429	-0.37818246393377	-200.855904550429	NA	NA	0.231854202732892	12.5010186823917	-183.061909407572	-182.608124550429	-1.64766579726711	6.41092201572508	6.02254201572508	NA	NA	-1.20634746393377	NA	-0.813902463933774	-182.613944550429	6.70950534905841	-183.075801217096	NA	NA	6.56387868239174	NA	-0.702809130600437	-182.252367883763	NA	NA	NA	-1.92630913060044	NA	-1.26151913060044	NA	-2.40859913060044	NA	7.11065402457731	NA	NA	NA	-17.6335924639338	7.9249053490584	NA	8.48419868239174	-182.804417883763	-0.660897317608256	NA	-99.2285595679746	3.41262534905841	-181.996684550429	NA	NA	2.88669753606623	NA	-0.984702463933774	-0.899322463933773	-96.205812901308	NA	NA	NA	-1.87475246393377	NA	-1.33270579726711	-0.785787463933774	NA	-183.232484550429	-180.347371217096	6.82977534905841	NA	NA	-0.461742463933772	NA	NA	-59.2150277238869	-208.050871217096	-99.3042295679746	-8.42238246393377	NA	NA	-58.1928910572202	-97.428682901308	NA	NA	-182.200871217096	NA	-182.349944550429	-179.014954550429	-181.628121217096	-3.53459579726711	-181.653431217096	NA	-180.538937883763	NA	NA	7.1169076201424	5.70866095347574	-9.49227214175385	NA	NA	NA	-181.690371217096	NA	NA	NA	NA	-187.989871217096	NA	NA	NA	-4.06809564175385	7.60173935824615	-2.77395730842051	-7.66604564175385	NA	NA	NA	NA	NA	NA	NA	-182.023017883763	-181.813334550429	NA	3.95869095347574	10.5195742868091	NA	NA	NA	NA	NA	6.2922576201424	0.462672691579488	3.77738762014241	-178.104171217096	7.89311428680907	NA	NA	-183.153706217096	-183.238501217096	NA	NA	NA	NA	-15.5852806417538	-178.107871217096	NA	-183.051157883763	NA	-182.597051217096	NA	NA	-2.28785397508718	-182.525529550429	-181.804477883763	8.3297476201424	-181.147354550429	NA	NA	NA	NA	-1.36519064175385	-182.209674550429	NA	NA	7.21226095347574	-2.93344730842051	NA	-181.760021217096	-2.24425730842051	-183.423111217096	-183.722314550429	-181.683767883763	6.12727095347574	6.11713595347574	7.13089095347574	7.9272976201424	NA	NA	NA	6.4357176201424	-183.434661217096	NA	8.65564016358886	NA	NA	NA	-184.598564550429	NA	NA	NA	NA	NA	-182.620804550429	3.49857269157949	NA	-18.4745590465243	-3.10903730842051	7.90521428680907	-182.432121217096	-181.961411217096	NA	NA	-2.68483730842051	-181.472491217096	-1.09754064175384	-200.789571217096	NA	NA	-0.489437308420511	11.9812409534757	-183.033480836144	-182.558374550429	-2.36895730842051	5.88986095347574	5.50276428680907	NA	NA	-1.92570564175384	NA	-1.53519397508718	-182.547611217096	6.18972762014241	-183.009467883763	NA	NA	6.04410095347574	NA	-1.42410064175384	-182.186034550429	NA	NA	NA	-2.64760064175385	NA	-1.98281064175385	NA	-3.12989064175385	NA	6.59081814250404	NA	NA	NA	-18.3548839750872	7.40512762014241	NA	7.96442095347574	-182.738084550429	-1.18067504652426	NA	NA	2.8928476201424	-181.930351217096	NA	NA	2.16733935824615	NA	-1.70599397508718	-1.61868064175384	NA	NA	NA	NA	-2.59604397508718	NA	-2.05399730842051	-1.50514564175385	NA	-183.166151217096	-180.281037883763	6.3099976201424	NA	NA	-1.18303397508718	NA	NA	NA	-207.984537883763	-180.284904550429	-9.14367397508718	NA	NA	-183.499074550429	NA	NA	NA	-182.134537883763	NA	-182.310144550429	-178.965204550429	-181.594954550429	-4.25588730842051	-181.587097883763	NA	-180.724666940492	NA	NA	-182.493941940492	-182.491670273825	-9.15947835868327	NA	NA	NA	-174.285520094346	NA	NA	NA	NA	-188.175600273825	NA	NA	-173.799172076532	-3.73530185868327	7.93453314131673	-2.43866352534994	-7.33325185868327	NA	NA	NA	NA	NA	NA	NA	-182.208746940492	-181.999063607159	NA	NA	-182.451823607159	NA	NA	NA	NA	NA	-174.451705409866	0.797966474650064	-179.237100273825	-178.289900273825	-173.329052076532	-172.595052076532	NA	-183.338501940492	-183.424230273825	NA	NA	-172.652142076532	NA	-15.2499868586833	-178.293600273825	NA	-183.236886940492	NA	-182.782780273825	NA	NA	-1.95256019201661	-182.710791940492	-173.950343005091	-182.119380273825	-181.332616940492	NA	NA	NA	NA	-1.02989685868327	-182.395403607159	-174.763315409866	NA	NA	-2.59815352534994	NA	-181.945750273825	-1.90896352534994	-175.311339573437	-183.908043607159	-181.869496940492	-174.686378608184	-174.811939656704	NA	-174.262264247863	NA	NA	NA	-183.242873607159	-183.620390273825	NA	-0.636823525349936	NA	NA	-175.581068743199	-184.784293607159	NA	NA	NA	NA	NA	-182.806066940492	3.83386647465006	NA	NA	-2.77374352534994	NA	-182.617850273825	-182.147140273825	NA	NA	-2.34954352534994	-181.658220273825	-0.764746858683269	-200.975300273825	NA	NA	-0.154143525349935	NA	-183.218143226206	-182.743636940492	-2.03366352534994	NA	NA	NA	NA	-1.59291185868327	NA	-1.1999001920166	-182.733340273825	NA	-183.195196940492	NA	NA	NA	NA	-1.08880685868327	-173.867899372353	-175.042485409866	NA	-175.230345409866	-2.31230685868327	NA	-1.64751685868327	NA	-2.79459685868327	-174.339865409866	-1.32684019201661	-173.554258743199	-174.489425409866	NA	-18.0195901920166	-174.299948743199	NA	NA	-176.344359171529	-181.559908258439	NA	-174.500758743199	NA	-173.114688830732	-171.713785409866	NA	2.50013314131673	NA	-1.3707001920166	-1.28588685868327	NA	NA	NA	-174.111905409866	-2.26075019201661	-171.628255409866	-1.71870352534994	-1.17235185868327	NA	-171.799919506938	-180.466766940492	-173.842120455976	NA	NA	-0.847740192016603	-173.533895409866	NA	NA	-193.279521735315	-180.470633607159	-8.8083801920166	NA	NA	-183.684803607159	-172.813478743199	-174.060660409866	NA	-182.320266940492	NA	-173.421680732613	-179.150466940492	-181.779750273825	-3.92059352534994	-181.772826940492	NA	-179.906325754844	NA	NA	7.42596055767885	6.01771389101218	NA	NA	NA	NA	-172.850667313136	NA	NA	NA	-54.4473378837627	-187.366625754844	NA	NA	-172.364087736294	-174.372689402961	-163.285737736294	NA	NA	NA	NA	NA	NA	NA	NA	NA	-181.414155754844	-181.183755754844	-60.405791217096	4.26774389101219	10.8286272243455	NA	NA	-59.2336245504293	NA	NA	6.60131055767885	NA	4.08644055767885	-177.470575754844	8.20216722434552	-171.159967736294	NA	-182.551367897701	-182.629755754844	NA	NA	-171.217057736294	-60.379011217096	-193.311035754844	-177.472375754844	NA	-182.426095754844	-60.739531217096	-181.977005754844	NA	NA	-180.038395754844	-57.970961217096	-172.515411452948	8.63880055767885	-180.533095754844	-57.7847578837627	-58.2651378837627	-57.6153778837627	NA	NA	-181.597095754844	-173.328231069627	NA	7.52131389101219	-181.551845754844	NA	-181.150525754844	NA	-173.876371165549	-183.099035754844	-181.058655754844	6.43644055767885	6.42630555767885	7.43994389101219	8.23635055767885	NA	NA	NA	6.74477055767885	-182.811415754844	NA	8.96462722434552	NA	-58.2096978837627	-174.145984402961	-183.988435754844	NA	NA	NA	NA	NA	-182.009895754844	-167.302828494041	NA	-18.1655061089878	NA	8.21426722434552	-181.801675754844	-181.330965754844	NA	NA	-172.885654402961	-180.865395754844	-57.663181217096	-200.175425754844	NA	NA	-180.366005754844	12.2902938910122	-182.421962754844	-181.957345754844	NA	6.19903055767885	5.81181722434552	NA	NA	NA	NA	-171.875924402961	-181.906865754844	6.49878055767885	-182.378705754844	NA	NA	6.35315389101218	NA	-179.004825754844	-172.432910206413	-173.607401069627	NA	-173.795261069627	-181.895975754844	NA	NA	NA	-173.540994402961	-172.904781069627	6.89961055767885	-172.119174402961	-173.054341069627	NA	-195.131265754844	7.71418055767885	NA	8.27347389101218	-174.909912134656	-0.871622108987816	NA	-173.065674402961	3.20190055767885	-171.680355297708	-170.279134402961	NA	NA	NA	-182.052565754844	NA	NA	NA	NA	-172.676821069627	-180.344605754844	-170.193171069627	NA	NA	NA	-170.365830095969	-179.649125754844	6.61905055767885	NA	NA	-173.30372238705	-172.098811069627	NA	-59.9635745504293	-191.844437556713	-179.659825754844	NA	NA	NA	-58.9414378837626	-171.378394402961	-172.626009402961	NA	-181.493975754844	NA	-171.987084309813	-178.364235754844	-180.992597183415	-182.308710754844	-180.946535754844	NA	NA	NA	NA	7.66254709781269	6.25430043114313	-9.37220036609674	NA	NA	NA	-173.366079008585	-105.371586465564	NA	-17.877954393995	-53.9630323001853	NA	-24.3235210606616	NA	-172.879225675252	-3.94802386609674	7.72181113390326	-2.65105219943008	-7.54597386609674	NA	NA	NA	-22.5345010606616	NA	-15.5805410606616	NA	NA	NA	-59.9214856335187	4.50433043114313	11.0652137644765	NA	NA	-17.2972510606616	-18.1633110606616	-16.0875910606616	6.83789709780979	0.585577800569924	4.32302709780979	-108.213724798898	8.43875376447646	-103.646449798898	NA	NA	-106.509306465564	NA	NA	-171.732195675252	-59.8947056335187	-15.4623755327634	NA	NA	NA	-19.7453110606616	NA	NA	NA	-2.16494886609674	-57.4866556335187	-17.017424393995	8.8753870978098	-16.6539843939949	-57.3004523001853	-57.7808323001853	-57.1310723001853	-20.2188277273283	-1.24228553276341	-18.4972610606616	-18.6089210606616	NA	7.75790043114313	-2.81054219943008	NA	NA	-2.12135201826653	-107.866126465564	-107.579086465564	NA	6.67382709780979	6.66369209780979	7.67653043114313	8.47293709780979	-107.480359798898	NA	-105.956786465564	6.98135709780979	-107.717899798898	NA	9.20125693090218	NA	-57.7253923001853	-174.661122341918	NA	NA	NA	-22.0170710606616	NA	-21.7178510606616	NA	3.62147780056993	NA	-17.9289195688569	-2.98613219943008	8.45085376447646	NA	NA	NA	NA	-2.56193209057397	NA	-0.97746886609674	-124.088209798898	NA	NA	-0.366532199430075	12.5268804311431	NA	NA	-2.24605219943008	6.43641709780979	6.04840376447646	NA	-17.9108677273283	-1.80563386609674	NA	-1.41228886609674	NA	6.73536709780979	NA	NA	-106.477576465564	6.58974043114313	NA	-1.30119553276341	-172.948155675252	-18.4344893939949	NA	-106.979729798898	-2.52469553276341	NA	-1.85990553276341	NA	-3.00698553276341	-173.419919008585	7.13636781344752	-172.634312341918	-173.569479008585	NA	-18.2319788660967	7.9507670978098	NA	8.51006043114313	-16.169254393995	-0.635035568856872	NA	-173.580812341918	3.43848709780979	-172.204492341918	-170.799855675252	NA	2.28741113390326	NA	-1.58308880293575	-1.49860866510505	-101.168849798898	NA	-16.8203877273283	-173.191959008585	-2.47313886609674	-170.708309008585	-1.93109219943007	-1.38507386609674	NA	-170.893735103823	NA	6.85563709780979	NA	NA	-1.06012886609674	-19.5493777273283	NA	-59.479268966852	-192.359575675252	-18.3113243939949	-9.02076886609674	NA	NA	-58.4571323001853	-171.893532341918	-173.146730675252	NA	NA	NA	-172.507865675252	NA	NA	-4.13298219943008	NA	NA	-180.358117309205	NA	NA	7.17045454463799	5.76220787797132	-9.38859667239193	NA	NA	NA	-181.509550642538	NA	NA	NA	NA	-187.809050642538	NA	NA	NA	-3.96442017239193	7.70541482760807	-2.66879850572526	-7.56237017239193	NA	NA	NA	NA	NA	NA	NA	-181.842197309205	-181.632513975872	NA	4.01223787797132	10.5731212113047	NA	NA	NA	NA	NA	6.34580454463799	0.567831494274738	3.83093454463799	-177.923350642538	7.94666121130465	NA	NA	-182.941918975872	-183.057680642538	NA	NA	NA	NA	-15.4801218390586	-177.927050642538	NA	-182.870337309205	NA	-182.416230642538	NA	NA	-2.18269517239193	-182.329225642538	-181.623657309205	8.38329454463798	-180.951050642538	NA	NA	NA	NA	-1.26003183905859	-182.028853975872	NA	NA	7.26580787797132	-2.82828850572526	NA	-181.579200642538	-2.13909850572526	-183.242290642538	-183.541493975872	-181.502947309205	6.18060121130465	6.17046621130465	7.18443787797132	7.98084454463799	NA	NA	NA	6.48926454463798	-183.253840642538	NA	8.70919057725775	NA	NA	NA	-184.417743975872	NA	NA	NA	NA	NA	-182.424500642538	3.60373149427474	NA	-18.4210121220287	-3.00387850572526	7.95876121130465	-182.251300642538	-181.780590642538	NA	NA	-2.57967850572526	-181.291670642538	-0.993865172391924	-200.608750642538	NA	NA	-0.384278505725261	12.0347878779713	-182.817269785396	-182.362070642538	-2.26379850572526	5.94319121130465	5.55631121130465	NA	NA	-1.82203017239192	NA	-1.43003517239193	-182.366790642538	6.24327454463799	-182.828647309205	NA	NA	6.09764787797132	NA	-1.31894183905859	-182.005213975872	NA	NA	NA	-2.54244183905859	NA	-1.87765183905859	NA	-3.02473183905859	NA	6.6443788641908	NA	NA	NA	-18.2497251723919	7.45867454463799	NA	8.01796787797132	-182.557263975872	-1.12712812202868	NA	NA	2.94639454463799	-181.749530642538	NA	NA	2.27101482760807	NA	-1.60083517239193	-1.51500517239193	NA	NA	NA	NA	-2.49088517239193	NA	-1.94883850572526	-1.40147017239193	NA	-182.985330642538	-180.100217309205	6.36354454463798	NA	NA	-1.07787517239193	NA	NA	NA	-207.803717309205	-180.104083975872	-9.03851517239193	NA	NA	-183.318253975872	NA	NA	NA	-181.953717309205	NA	-182.104550642538	-178.768900642538	-181.383167309205	-4.15072850572526	-181.406277309205	NA	-180.543846365934	NA	NA	-182.297638032601	-182.310849699268	-9.05580288932135	NA	NA	NA	-181.695279699268	NA	NA	NA	NA	-187.994779699268	NA	NA	NA	-3.63162638932135	8.03820861067865	-2.33350472265469	-7.22957638932135	NA	NA	NA	-186.767934420018	-182.767931086685	-181.371309420018	NA	-182.027926365934	-181.818243032601	NA	NA	-182.271003032601	NA	NA	NA	NA	NA	NA	0.903125277345314	-179.056279699268	-178.109079699268	-180.557444420018	NA	-178.869511086685	-183.126714699268	-182.715258528121	NA	NA	NA	NA	-15.144828055988	-178.112779699268	NA	-183.056066365934	NA	-182.601959699268	NA	-186.349394420018	-1.84740138932135	-182.514488032601	-181.809386365934	-181.938559699268	-181.136313032601	NA	NA	NA	NA	-0.924738055988017	-182.214583032601	-183.157094420018	NA	-182.469597753352	-2.49299472265469	NA	-181.764929699268	-1.80380472265469	-183.428019699268	-183.727223032601	-181.688676365934	-182.785956365934	-182.746046365934	NA	-180.878369699268	NA	-182.689571086685	-182.264857753352	-182.441733195462	-183.439569699268	NA	-0.531664722654686	NA	NA	NA	-184.603473032601	NA	NA	NA	NA	NA	-182.609763032601	3.93902527734531	NA	NA	-2.66858472265469	-181.970154420018	-181.859807008335	-181.966319699268	NA	NA	-2.24438472265469	-181.477399699268	-0.66107138932135	-200.794479699268	NA	NA	-0.0489847226546853	NA	-183.001932175458	-182.547333032601	-1.92850472265469	NA	NA	NA	NA	-1.48923638932135	NA	-1.09474138932135	-182.552519699268	NA	-183.014376365934	NA	-183.418937753352	NA	NA	-0.983648055988018	-182.190943032601	-183.313837753352	-181.476191086685	NA	-2.20714805598802	-182.774457753352	-1.54235805598802	NA	-2.68943805598802	NA	-1.22168138932135	NA	NA	NA	-17.9144313893214	-183.730014420018	NA	NA	-182.742993032601	-186.926858032601	NA	-183.647254420018	-186.056941086685	-181.935259699268	NA	-182.994021086685	2.60380861067865	NA	-1.26554138932135	-1.18221138932135	-178.810277753352	-188.275481086685	NA	NA	-2.15559138932135	NA	-1.61354472265469	-1.06867638932135	-181.760811086685	-183.171059699268	-180.285946365934	-182.241313032601	NA	NA	-0.742581389321352	-183.202101086685	NA	NA	-207.989446365934	-180.289813032601	-8.70322138932135	-184.891277753352	-182.054871086685	-183.503983032601	NA	NA	NA	-182.139446365934	NA	-182.289533032601	-178.954163032601	-181.567963032601	-3.81543472265469	-181.592006365934	NA	-179.79093981625	-147.833670860887	-142.327140860887	7.47950748217443	6.07126081550776	-150.424857527553	NA	NA	NA	-180.93868981625	NA	NA	-25.1365115616364	-53.4587704826627	-187.25123981625	NA	-172.395965263422	-145.333180860887	NA	-15.3850082283031	NA	-159.605295860887	-174.252811930089	-183.312573265696	NA	-186.065544262524	-146.476230860887	-180.668652595857	-187.298666599029	-181.29876981625	-145.142337527553	-59.417223815996	4.32129081550776	10.8821741488411	NA	NA	-58.2450571493294	NA	NA	6.65485748217443	-82.0829200885918	4.13998748217443	-85.028033421925	8.2557141488411	NA	-178.16712092919	-182.41607481625	-25.5510715616364	-145.238870860887	-145.950480860887	NA	-59.390443815996	-181.999571407274	-17.2156082283031	NA	-182.31070981625	-59.750963815996	-29.8318948949697	NA	-185.647004262524	-24.4448515616364	-56.982393815996	-180.678377016222	8.69234748217443	-174.874564969737	-56.7961904826627	-57.2765704826627	-56.6268104826627	-172.04847706602	-24.3469248949697	-25.6984315616364	-24.8467815616364	-182.342236599029	7.57486081550776	-181.20467744967	NA	-181.03513981625	NA	-22.8107415616364	-146.372177527553	-180.94326981625	6.48977081550776	6.47963581550776	7.49349081550776	8.28989748217443	NA	-181.98718092919	-181.562467595857	6.79831748217443	-25.5542548949697	-181.397906599029	9.0181741488411	-145.547050860887	-57.2211304826627	-176.595980263422	-27.2603882283031	-24.2500382283031	NA	-88.364943421925	NA	-87.276883421925	-85.6440900885918	-175.754806962516	NA	-18.1119591844922	-149.484447527553	8.2678141488411	-181.129983428867	-181.21557981625	-175.990161184755	NA	-182.65494092919	-180.75000981625	-56.674613815996	-200.06003981625	NA	NA	-175.735220675845	12.3438408155078	-25.4766582283031	-181.83266981625	NA	6.25236081550776	5.8653641488411	NA	-181.958111599029	-182.86278092919	-146.137867527553	-173.53509004479	-145.29134419422	6.55232748217443	-182.26331981625	NA	-182.716547595857	6.40670081550776	-171.913225263422	-24.8813448949697	-181.45531981625	-182.611447595857	-23.5309482283031	NA	-143.08497419422	-181.579857008299	-24.3881215616364	-24.0814715616364	-182.982819932363	-145.856690860887	6.95315748217443	NA	NA	-143.520920860887	-194.491063132435	7.76772748217443	NA	8.32702081550776	-181.98731981625	-0.818075184492236	-145.168187527553	-25.7805982283031	3.25544748217443	-181.19431981625	-24.1015582283031	-182.29163092919	-177.602354262524	-175.83094443824	-144.06627419422	-180.420361599029	-178.107887595857	-187.57309092919	NA	NA	-180.162200943907	NA	-144.710797527553	-144.583517527553	-23.4802915616364	-182.42421981625	-179.385273181676	6.67259748217443	NA	NA	-181.89586981625	-182.49971092919	-24.6918915616364	-58.9750071493294	-207.26168981625	-179.54443981625	NA	-25.0712348949697	-181.35248092919	-25.3183515616364	-23.3299948949697	-24.6671282283031	-176.016478596756	-23.1285982283031	NA	-24.6527448949697	-178.216889227071	-25.7159815616364	-181.27168628509	-180.83114981625	NA	-184.983091839059	-148.407654669148	-142.900058002481	7.71609402230537	6.3078473556387	-9.26852489673482	NA	NA	NA	NA	NA	NA	-24.839383615598	-52.9744648990854	NA	NA	NA	-145.907164669148	-3.84434839673482	7.82548660337708	-2.54589339673482	-7.44229839673482	NA	-183.567555060846	-183.914955172392	NA	-147.050214669148	NA	-187.553648394179	NA	-145.716321335814	-58.9329182324187	4.55787735563871	11.118760688972	NA	NA	-57.7607515657521	NA	NA	6.89144402230537	0.69073660326518	4.37657402230537	-182.552300172392	8.49230068897204	NA	NA	NA	-25.253943615598	-145.812854669148	-146.523398002481	NA	-58.9061382324187	-15.3572167300682	-16.9184802822646	NA	NA	-59.2666582324187	-29.5347669489313	NA	NA	-2.05979006314602	-56.4980882324187	-182.035505060846	8.92893402230537	-179.832251727513	-56.3118848990854	-56.7922648990854	-56.1425048990854	-182.243688394179	-1.13712672995617	-25.401303615598	-24.549653615598	-182.597218394179	7.8114473556387	-2.70538339673482	NA	NA	-2.01619339673482	-22.513613615598	-146.946161335814	NA	6.7271573556387	6.7170223556387	7.7300773556387	8.52648402230537	-181.533175172392	NA	NA	7.03490402230537	-25.2571269489313	-181.654305060846	9.25480614174117	-146.121034669148	-56.7368248990854	NA	-26.9632602822646	-23.9529102822646	NA	NA	NA	NA	NA	3.72663660326518	NA	-17.8753726443613	-2.88097339673482	8.50440068897204	NA	-180.522588505725	-183.198315060846	NA	-2.45677339673482	NA	-0.87379339673482	-196.650841839059	NA	-195.322550172392	-0.26137339673482	12.5804273556387	-25.1795302822646	-178.869080172392	-2.14089339673482	6.4897473556387	6.10195068897204	NA	-182.214510060846	-1.70195839673482	-146.710144669148	-1.30713006340149	-145.865328002481	6.78891402230537	NA	-180.795241839059	NA	6.6432873556387	NA	-1.19603672999855	-179.450520172392	NA	-23.2338202822646	NA	-2.41953673006816	-182.779718394179	-1.75474672986886	-23.784343615598	-2.90182673006816	-146.430674669148	7.18992377942285	-180.086488505725	NA	-144.093198002481	-18.1268200634015	8.00431402230537	NA	8.5636073556387	NA	-0.581488644361293	-145.742171335814	-25.4834702822646	3.49203402230537	NA	-23.8044302822646	NA	2.39108660326518	-182.507455060846	-1.47793006340149	-1.39493339673482	-177.369801839059	NA	NA	NA	-2.36798006340149	NA	-1.82593339673482	-1.28139839673482	-23.183163615598	NA	-181.620965060846	6.90918402230537	NA	NA	-0.954970063401486	NA	-24.394763615598	-58.490701565752	NA	NA	-8.91561006340149	-24.7741069489313	-180.081045172392	-25.021223615598	-23.0328669489313	-24.3700002822646	-179.872868505725	-22.8314702822646	-178.966728505725	-24.3556169489313	-179.99833461524	-25.418853615598	-4.02782339673482	NA	NA	-180.477513032601	NA	NA	-182.247888032601	-182.244516365934	-9.77516106714143	NA	NA	NA	-181.628946365934	NA	NA	NA	NA	-187.928446365934	NA	NA	NA	-4.35098456714143	7.31885043285858	-3.05479623380809	-7.94893456714142	NA	NA	NA	NA	NA	NA	NA	-181.961593032601	-181.751909699268	NA	NA	-182.204669699268	NA	NA	NA	NA	-173.21845486804	NA	0.181833766191909	-178.989946365934	-178.042746365934	NA	NA	NA	-183.093548032601	-173.361360279621	NA	NA	NA	NA	-15.8661195671414	-178.046446365934	NA	-182.989733032601	NA	-182.535626365934	NA	NA	-2.56869290047476	-182.464738032601	-181.743053032601	-181.872226365934	-181.086563032601	NA	NA	NA	NA	-1.64602956714143	-182.148249699268	NA	NA	NA	-3.21428623380809	NA	-181.698596365934	-2.52509623380809	-183.361686365934	-183.660889699268	-181.622343032601	-182.719623032601	-182.679713032601	NA	-180.812036365934	NA	NA	NA	-182.995719699268	-183.373236365934	NA	-1.25295623380809	NA	NA	NA	-175.063168039414	NA	NA	NA	NA	NA	-182.560013032601	3.21773376619191	NA	NA	-3.38987623380809	NA	-182.370696365934	-181.899986365934	NA	NA	-2.96567623380809	-181.411066365934	-1.38042956714142	-200.728146365934	NA	NA	-0.77027623380809	-167.008218201374	-182.97350360403	-182.497583032601	-2.64979623380809	NA	NA	NA	NA	-2.20859456714142	NA	-1.81603290047476	-182.486186365934	NA	-182.948043032601	NA	NA	NA	NA	-1.70493956714142	-182.124609699268	NA	NA	NA	-2.92843956714143	NA	-2.26364956714143	NA	-3.41072956714143	NA	-1.94297290047476	NA	NA	NA	-18.6357229004748	NA	NA	NA	-182.676659699268	-186.877108032601	NA	NA	NA	-172.610896187213	NA	NA	1.88445043285857	NA	-1.98683290047476	-1.90156956714142	NA	NA	NA	NA	-2.87688290047476	NA	-2.33483623380809	-1.78803456714143	NA	-183.104726365934	-180.219613032601	-182.191563032601	NA	NA	-1.46387290047476	-173.80334486804	NA	NA	-196.027978044496	-180.223479699268	-9.42451290047476	NA	-171.980831534707	-183.437649699268	NA	NA	NA	-182.073113032601	NA	-173.471660781353	-178.904413032601	-181.534796365934	-4.53672623380809	-181.525673032601	NA	-179.74118981625	NA	NA	6.95972975325843	5.55148308659176	NA	NA	NA	NA	-180.88893981625	NA	NA	NA	NA	-187.20148981625	NA	NA	NA	NA	NA	NA	NA	NA	NA	NA	NA	NA	NA	NA	-181.24901981625	-181.01861981625	NA	3.80151308659176	10.3623964199251	NA	NA	NA	NA	NA	6.13507975325843	NA	3.62020975325842	-177.30543981625	7.73593641992509	NA	NA	-182.387646244821	-182.46461981625	NA	NA	NA	NA	-193.14655981625	-177.30723981625	NA	-182.26095981625	NA	-181.81186981625	NA	NA	-179.87325981625	-181.73961481625	-181.03232981625	8.17256975325842	-180.36861981625	NA	NA	NA	NA	NA	-181.43195981625	NA	NA	7.05508308659176	-181.38670981625	NA	-180.98538981625	NA	-182.63467981625	-182.93389981625	-180.89351981625	5.96870975325842	5.95857475325843	6.97371308659176	7.77011975325843	NA	NA	NA	6.27853975325842	-182.64627981625	NA	8.4983964199251	NA	NA	NA	-183.82329981625	NA	NA	NA	NA	NA	-181.84541981625	-176.25968981625	NA	-18.6317369134082	NA	7.74803641992509	-181.63653981625	-181.16582981625	NA	NA	NA	-180.70025981625	NA	-200.01028981625	NA	NA	-180.20086981625	11.8240630865918	-182.25847681625	-181.79286981625	NA	5.73129975325843	5.34558641992509	NA	NA	NA	NA	NA	-181.74172981625	6.03254975325842	-182.21356981625	NA	NA	5.88692308659176	NA	-178.83968981625	-181.40556981625	NA	NA	NA	-181.73083981625	NA	NA	NA	NA	NA	6.43337975325842	NA	NA	NA	-194.96612981625	7.24794975325843	NA	7.80724308659176	-181.93756981625	-1.33785291340824	NA	NA	2.73566975325842	-181.14456981625	NA	NA	NA	NA	-181.88742981625	NA	NA	NA	NA	NA	-180.17946981625	NA	NA	NA	NA	-182.37446981625	-179.48398981625	6.15281975325842	NA	NA	-181.84611981625	NA	NA	NA	-207.21193981625	-179.49468981625	NA	NA	NA	-182.71945981625	NA	NA	NA	-181.32883981625	NA	-181.542693149583	-178.19975981625	-180.828875530536	-182.14423481625	-180.78139981625	NA	NA	NA	NA	7.19631629338937	5.7880696267227	-9.9878830745549	NA	NA	NA	NA	NA	NA	NA	NA	NA	NA	NA	NA	-4.5637065745549	7.1061284254451	-3.26718490788823	-8.1616565745549	NA	NA	NA	NA	NA	NA	NA	NA	NA	NA	4.0380996267227	10.598982960056	NA	NA	NA	NA	NA	6.37166629338937	-0.030554907888229	3.85679629338937	NA	7.97252296005603	NA	NA	NA	NA	NA	NA	NA	NA	-16.0785082412216	NA	NA	NA	NA	NA	NA	NA	-2.78108157455489	NA	NA	8.40915629338937	NA	NA	NA	NA	NA	-1.85841824122156	NA	NA	NA	7.2916696267227	-3.42667490788823	NA	NA	-2.73748490788823	NA	NA	NA	6.20609629338937	6.19596129338937	7.2102996267227	8.00670629338937	NA	NA	NA	6.51512629338937	NA	NA	8.73502011749942	NA	NA	NA	NA	NA	NA	NA	NA	NA	NA	3.00534509211177	NA	-18.3951503732773	-3.60226490788823	7.98462296005604	NA	NA	NA	NA	-3.17806490788823	NA	-1.59315157455489	NA	NA	NA	-0.982664907888228	12.0606496267227	NA	NA	-2.86218490788823	5.96868629338937	5.58217296005603	NA	NA	-2.42131657455489	NA	-2.0284215745549	NA	6.26913629338937	NA	NA	NA	6.1235096267227	NA	-1.91732824122156	NA	NA	NA	NA	-3.14082824122156	NA	-2.47603824122156	NA	-3.62311824122156	NA	6.67011324586109	NA	NA	NA	-18.8481115745549	7.48453629338937	NA	8.0438296267227	NA	-1.1012663732773	NA	NA	2.97225629338937	NA	NA	NA	1.6717284254451	NA	-2.1992215745549	-2.11429157455489	NA	NA	NA	NA	-3.08927157455489	NA	-2.54722490788823	-2.0007565745549	NA	NA	NA	6.38940629338937	NA	NA	-1.67626157455489	NA	NA	NA	NA	NA	-9.6369015745549	NA	NA	NA	NA	NA	NA	NA	NA	NA	NA	NA	-4.74911490788823	NA	NA	-179.865164742958	NA	NA	-181.655879742958	-181.652184742958	NA	NA	NA	NA	-172.736492202375	NA	NA	NA	NA	-187.325464742958	NA	NA	-172.249893347262	-174.257495013928	-163.171543347262	NA	-189.405787345491	NA	NA	NA	-185.797312678824	-181.797309345491	-180.400104345491	NA	-181.372994742958	-181.142594742958	NA	NA	-181.590804742958	NA	NA	NA	NA	NA	-172.902426680595	NA	-178.376614742958	-177.429414742958	-171.779366573228	-171.045773347262	-177.898889345491	-182.51102117153	-181.91862000088	NA	NA	-171.102863347262	NA	-193.270254742958	-177.431214742958	NA	-182.384934742958	NA	-181.935844742958	NA	-185.378772678824	-179.997234742958	-181.863309742958	-172.40122900911	-181.260594742958	-180.492314742958	NA	NA	NA	NA	NA	-181.555934742958	-173.213909829853	NA	-181.498976012157	-181.197791661714	NA	-181.109364742958	NA	-173.762186159873	-183.057874742958	-181.017494742958	-173.137227133618	-173.262811083189	NA	-172.713548589379	NA	-181.718949345491	-181.294236012157	-181.620970834494	-182.770254742958	NA	NA	NA	NA	-174.031790013928	-183.947274742958	NA	NA	NA	NA	NA	-181.969114742958	-167.188535787521	NA	NA	-183.763026012157	-180.999532678824	-181.043573348076	-181.289804742958	NA	NA	-172.770393379065	-180.824234742958	-180.036924345491	-200.134264742958	NA	NA	-180.324844742958	NA	-182.381751742958	-181.916564742958	NA	NA	NA	NA	NA	-182.594549345491	NA	-171.761651357038	-181.865704742958	NA	-182.337544742958	NA	-182.448316012157	NA	NA	-178.963664742958	-172.318723390353	-173.493063310475	-180.505569345491	-173.681066680595	-181.854814742958	-181.803836012157	NA	NA	-173.426800013928	-172.790586680595	-182.084694742958	-172.004980013928	-172.940146680595	NA	-194.411052442361	-172.750625009298	NA	NA	-174.795770709508	-180.012015663905	NA	-172.951420254438	-185.086319345491	-171.564565638606	-170.163940013928	-182.023399345491	-177.334122678824	NA	-181.539856246331	NA	-177.839656012157	-187.304859345491	NA	-172.562626680595	-180.210296545484	-170.078976680595	NA	NA	-180.790189345491	-170.249350367321	-179.607964742958	-172.292370260973	NA	NA	-173.189539642703	-171.984581212621	NA	NA	-191.730243180328	-179.618664742958	NA	-183.920656012157	-181.084249345491	-182.843434742958	-171.264200013928	-172.510815013928	NA	-181.452814742958	NA	-171.871894244197	-178.323454742958	-180.952250457244	-181.21512745936	-180.905374742958	NA	NA	NA	NA	NA	NA	-9.65508929148432	NA	NA	NA	-173.251884619553	NA	NA	NA	NA	NA	NA	NA	-172.76503128622	-4.23091279148432	7.43892220851568	-2.93189112481766	-7.82886279148432	NA	NA	NA	NA	NA	NA	NA	NA	NA	NA	NA	NA	NA	NA	NA	NA	NA	-173.417564619553	0.304738875182347	NA	NA	-172.29491128622	-171.56091128622	NA	NA	NA	NA	NA	-171.61800128622	NA	-15.743214458151	NA	NA	NA	NA	NA	NA	NA	-2.44578779148432	NA	-172.916524619553	NA	NA	NA	NA	NA	NA	-1.52312445815098	NA	-173.729174619553	NA	NA	-3.09138112481766	NA	NA	-2.40219112481766	-174.277447952886	NA	NA	-173.65249128622	-173.778097952886	NA	-173.22924128622	NA	NA	NA	NA	NA	NA	-1.13005112481765	NA	NA	-174.546927952886	NA	NA	NA	NA	NA	NA	NA	3.34063887518234	NA	NA	-3.26697112481765	NA	NA	NA	NA	NA	-2.84277112481765	NA	-1.26035779148432	NA	NA	NA	-0.647371124817653	NA	NA	NA	-2.52689112481765	NA	NA	NA	NA	-2.08852279148432	NA	-1.69312779148432	NA	NA	NA	NA	NA	NA	NA	-1.58203445815099	-172.83396128622	-174.008344619553	NA	-174.196204619553	-2.80553445815099	NA	-2.14074445815099	NA	-3.28782445815098	-173.305724619553	-1.82006779148432	-172.520117952886	-173.455284619553	NA	-18.5128177914843	-173.265807952886	NA	NA	-175.311607952886	-180.53462778622	NA	-173.466617952886	NA	-172.088697952886	-170.68466128622	NA	2.00452220851568	NA	-1.86392779148432	-1.78149779148432	NA	NA	NA	-173.077764619553	-2.75397779148432	-170.594114619553	-2.21193112481765	-1.66796279148432	NA	-170.777255000505	NA	-172.81318128622	NA	NA	-1.34096779148432	-172.499754619553	NA	NA	-192.24538128622	NA	-9.30160779148432	NA	NA	NA	-171.779337952886	-173.03153628622	NA	NA	NA	-172.39267128622	NA	NA	-4.41382112481765	NA	-122.325018231866	NA	-147.647924136166	-23.8613920883431	7.50536923092581	6.09712256425915	-149.372040852386	NA	-23.0170003478757	-29.0191503478757	-20.6001854216764	-20.3434003478757	NA	-25.049495376572	-17.6959985961793	-194.233863131244	-183.60561979791	-22.9283954216764	-22.6998673479101	-97.9564103212304	-14.0005255410295	-161.136314899085	-37.0906178106821	-171.71003091834	-112.008971565199	NA	-31.6926752556362	-146.290484136166	-30.5609985889696	-186.756614864564	-73.7847713832194	-22.4129330102984	-24.9223036812091	4.34715256425915	10.9080358975925	-119.395272231866	NA	-30.0202352556358	-30.7713052556362	-73.2873913832194	6.68071923092581	NA	4.16584923092582	-20.3544591902831	8.28157589759276	-21.1268670145424	-20.1648670145424	-22.6176889347763	-22.830351613314	-29.3251085889696	-145.764334136166	-21.9782080102984	-24.0665703478757	-34.927004676965	-15.2398038660713	-149.262222338441	-23.1705513436317	-60.0152048837095	-20.3500800888208	NA	NA	-24.357835376572	-21.0751180102984	-20.8507495211501	8.718209230926	-21.6033003478757	-22.0333071098233	-22.4388704108895	-22.4792503478757	-146.314858464455	-22.038463272199	-25.611415376572	-24.7552406724175	-21.2644287550098	7.60072256425942	-110.785208231866	NA	-142.827202338477	-21.0941687550098	-22.6892679192734	-24.7620603478757	-23.4340370145424	6.51526589759256	6.50513089759266	7.51935256425918	8.31575923092581	-146.677258838389	-98.1210103212304	-30.0887602556362	6.82417923092584	-25.4662349326535	-19.6805287550098	9.04403589759294	-22.5273620883431	-22.224814676965	-23.9359487550098	-26.0125064395368	-23.657403884181	-95.099276987897	-76.826298049886	-143.323019005144	-79.0593547165527	-173.807195628675	-15.6583620883431	-28.9779853478757	-18.0860974357408	-146.63341537088	8.29367589759248	-21.5226037550098	-20.1407620883431	-24.3919644283299	-74.5604913832193	-73.697718049886	-27.0861201279069	-21.8699737550098	-34.878814676965	-24.24786871148	-129.090651565199	-22.6918320883431	12.3697025642591	-23.2382642126859	-24.2853413436317	-31.3861552556362	6.27785589759294	5.89122589759294	-74.946848049886	-110.872404898532	-112.264781565199	-71.8910013832193	-73.0142547165319	-73.996758049886	6.57818923092581	-24.3523630102984	-23.6988868910857	-23.5504147872308	6.43256256425915	-24.0642736812091	-23.6209925356225	-24.7204003478757	-22.4182763699752	-23.4439320432387	-23.668791270805	-24.3446736812091	-181.982684864564	-24.2976552651908	-21.9074816782907	-21.9483754216764	-22.5992615600667	6.97901923092584	-23.6308109576985	-22.0143496654754	-143.334534136166	NA	7.79358923092583	-115.841621565199	8.35288256425918	-111.288174898533	-0.792213435740718	-74.3699313832194	-22.0839633316331	3.28130923092581	-23.4697299336403	-22.6129765247697	-24.2405103478757	-18.5230003478757	-98.3703103212304	-22.8789354216764	-175.256233382138	-69.7017347165527	-145.859320176583	-73.8149513832194	-98.1364781647914	-173.356660174411	-169.159030277843	-141.194705758746	-144.397770802833	-21.945491184691	-98.180777297954	-180.285161118342	6.69845923092581	-24.4410313939372	NA	-145.192430505054	-73.0050913832138	-22.3334339428666	-59.2392483922945	-136.162651565199	-19.9707150486883	-30.465104676965	-23.984350333256	NA	-22.5603162379899	-21.4911213495989	-24.5801120432387	-73.5965847165527	-21.3004328252106	-145.953567171722	-24.564351673759	-23.5464630102984	-23.5925833924652	-23.4978072980854	-21.707327424171
11477	0	-19.9741584583202	-19.6607047272016	-7.04313220457701	NA	-15.7193584583202	-13.5996840815463	-7.00194658202472	-23.617	NA	NA	NA	-14.17467	-120.482500763952	-126.393539479747	-131.49155	-14.31529	-7.45786819797033	-122.289058400482	-8.35840154799127	-125.59237281944	-123.978103185405	-9.9724	-142.43444	-20.67586	-8.74520646890208	NA	-14.5357178116291	-115.7858	-120.37841	NA	-132.61761	NA	-18.0946782709444	NA	-120.982601292104	-2.24417	-125.909680184727	-9.14854780412755	NA	NA	-6.36996	-129.3393	-126.24882	NA	NA	-129.20351	-13.54172	-124.335220354719	NA	-120.82822	NA	NA	-126.7589	-121.1964	-130.60099	-120.0492	-1.4851	-123.53423	-1.54541	-125.45603	-128.880166	NA	-18.84258	-1.48643553870837	NA	-130.338064002697	NA	-12.99211	-129.38278	-8.00958873197291	-9.37387	NA	-9.18035	-9.15642861873383	NA	-8.40351509720984	-13.89125	-118.779967116459	-14.51137	-2.97429258609826	-14.21464	NA	-14.49381	-122.361052572723	-117.942153875785	-131.72323	-3.36223635776051	-2.95248	-14.33716	NA	NA	-1.94756	-131.51599	-9.38926659939365	NA	NA	-129.25974	-128.36122	NA	NA	-14.2616	-2.71975506720649	NA	NA	-2.219523379362	-2.93980121886368	-126.48604	-13.83388	NA	-119.819450820255	NA	-122.9392	-38.0218069521945	NA	NA	-119.44035	-13.90775	-125.77527	-1.99503	NA	NA	-129.0092	-30.48483	NA	NA	NA	-3.88183558951	-129.95471	-118.68052	-7.0199	-125.76308	-125.94142	-120.943238342817	-2.72261	NA	NA	-1.74752	-13.2945872710735	-10.50886	NA	NA	NA	-119.81581	NA	-131.6528	-7.41213222060031	NA	-13.46741	NA	NA	-13.4088384273014	NA	NA	NA	-2.16355	-119.623055272871	NA	-2.5430595573818	-119.1255	-142.04124	-132.84893	0.446706543444183	-9.38835	-4.17196285666139	-9.670512	-124.08775	-14.73317	1.16280000553242	-119.09287	NA	-129.47122	-121.203	-10.6724	-1.71473784381935	-7.49549341376502	-6.9559	-125.262277001882	NA	NA	-0.0886999999999993	NA	-2.32109849758875	-6.96191324394343	NA	NA	NA	-14.51294	-1.65707	-122.896445753371	NA	NA	NA	-119.841853132899	NA	NA	NA	-120.092862854256	-1.07583	-130.100263216236	-0.1394	-2.60583	-125.257003005936	NA	-124.50808	NA	-0.631733561038054	-3.08342	NA	NA	-21.5239584583202	NA	NA	NA	-12.1138284583202	NA	-137.4264540972	NA	NA	NA	-124.9261140972	NA	NA	NA	-7.86695845832016	-138.9469040972	-18.5460184583202	NA	NA	-13.1612334583202	NA	NA	NA	NA	NA	NA	NA	NA	NA	NA	NA	NA	NA	NA	NA	NA	NA	NA	-125.7380740972	-11.4136784583202	-125.8830540972	NA	NA	NA	NA	NA	NA	-127.0962540972	NA	NA	NA	NA	NA	NA	NA	-16.7343384583202	-11.7404684583202	NA	-128.8340840972	NA	-10.8577684583202	-125.9618440972	-12.3008584583202	NA	NA	NA	NA	NA	-12.3140484583202	-11.7739084583202	NA	-12.4503284583202	-12.6553084583202	-12.1455984583202	NA	-12.4181684583202	NA	NA	NA	-13.8228084583202	-124.9727840972	-12.2708184583202	NA	NA	NA	NA	NA	NA	NA	-125.8131040972	-124.9493840972	NA	NA	-12.1626584583202	-12.1060484583202	NA	NA	NA	NA	NA	-11.7511384583202	NA	NA	NA	NA	NA	NA	NA	NA	-11.7719084583202	NA	NA	NA	NA	-125.5295640972	-28.4428884583202	NA	NA	NA	-5.03665845832017	-126.5074740972	NA	-125.6721240972	NA	NA	-127.1913540972	NA	NA	NA	NA	-11.9175601249868	NA	NA	NA	NA	NA	NA	NA	NA	NA	-11.3651684583202	NA	NA	-12.0424667916535	NA	NA	NA	NA	-125.6788240972	NA	-11.9074384583202	NA	NA	NA	NA	NA	-11.8918384583202	NA	NA	-12.6725284583202	-15.7402984583202	NA	NA	-126.0184840972	NA	NA	-11.0163184583202	-11.3270784583202	NA	-130.8094440972	NA	NA	NA	NA	NA	-10.3471784583202	NA	NA	NA	-12.4381984583202	NA	NA	NA	NA	NA	NA	NA	NA	NA	NA	NA	-126.7755640972	NA	NA	NA	NA	NA	NA	-10.5006384583202	NA	NA	NA	-21.2080047272016	NA	NA	NA	-11.7978747272016	NA	-138.11380127776	NA	NA	NA	-125.61346127776	NA	NA	NA	-7.55100472720163	-139.63425127776	-18.2300647272016	NA	NA	-12.8444463938683	NA	NA	NA	NA	NA	NA	NA	NA	NA	NA	NA	NA	NA	NA	NA	NA	NA	NA	-126.42542127776	-11.0977247272016	-126.57040127776	NA	NA	NA	NA	NA	NA	-127.78360127776	NA	NA	NA	NA	NA	NA	NA	-16.4183847272016	-11.4245147272016	NA	-129.523364611094	NA	-10.5418147272016	-126.64919127776	-11.9849047272016	NA	NA	NA	NA	NA	-11.9980947272016	-11.4579547272016	NA	-12.1343747272016	-12.3393547272016	-11.8296447272016	NA	-12.1022147272016	NA	NA	NA	-13.5068547272016	-125.66013127776	-11.9548647272016	NA	NA	NA	NA	NA	NA	NA	-126.50045127776	-125.63673127776	NA	NA	-11.8467047272016	-11.7900947272016	NA	NA	NA	NA	NA	-11.4351847272016	NA	NA	NA	NA	NA	NA	NA	NA	-11.4559547272016	NA	NA	NA	NA	-126.21691127776	-28.1269347272016	NA	NA	NA	-4.72070472720163	-127.19482127776	NA	-126.35947127776	NA	NA	-127.87870127776	NA	NA	NA	NA	-11.600773060535	NA	NA	NA	NA	NA	NA	NA	NA	NA	-11.0492147272016	NA	NA	-11.7256797272016	NA	NA	NA	NA	-126.36617127776	NA	-11.5914847272016	NA	NA	NA	NA	NA	-11.5758847272016	NA	NA	-12.3565747272016	-15.4243447272016	NA	NA	-126.70583127776	NA	NA	-10.7003647272016	-11.0111247272016	NA	-131.49679127776	NA	NA	NA	NA	NA	-10.0312247272016	NA	NA	NA	-12.1222447272016	NA	NA	NA	NA	NA	NA	NA	NA	NA	NA	NA	-127.46291127776	NA	NA	NA	NA	NA	NA	-10.1846847272016	NA	NA	NA	-20.8421112777602	NA	NA	NA	-11.4319812777602	-117.881502670385	-123.764781318202	-128.885792670385	NA	-4.10142261833784	-124.778232087356	-7.440063350212	NA	NA	-7.18511127776022	-138.799022087356	-17.8641712777602	-7.061613350212	NA	-12.4756196110936	NA	-117.711152670385	NA	-128.99924835387	NA	-16.198809350212	NA	-118.372862670385	1.11212738166216	-123.240620858086	-7.328913350212	NA	NA	-2.99446261833785	-125.72103835387	-123.585662670385	NA	NA	-125.590192087356	-10.7318312777602	-125.735172087356	NA	-118.226862670385	NA	NA	-123.14193835387	NA	-126.948372087356	-117.439142670385	1.92119738166216	-120.895072670385	1.89798738166215	NA	-126.176708670385	NA	-16.0524912777602	1.95695960704905	NA	-128.367965102004	NA	-10.1759212777602	-125.813962087356	-6.22660196754881	-6.870863350212	NA	-126.20433835387	-7.460913350212	NA	-6.70315367336035	-11.0920612777602	-116.165004208934	-11.7684812777602	0.395601629668489	-11.4637512777602	NA	-11.7363212777602	NA	-116.232929337051	-128.03076835387	0.0150593154697985	0.424817381662155	-11.5889712777602	NA	NA	1.45483738166216	-127.89782835387	-7.529633350212	NA	NA	-125.665222087356	-124.801502087356	NA	NA	-11.4808112777602	0.680365066205587	NA	NA	0.476140714995488	0.473633824745082	NA	-11.0692912777602	NA	-117.185912670385	NA	NA	-36.126293350212	NA	NA	-116.797792670385	-11.0900612777602	NA	1.41036738166216	NA	NA	-125.381682087356	-27.7610412777602	NA	NA	NA	-2.02627514727903	-126.359592087356	-116.062762670385	-4.567293350212	NA	NA	-118.328278583004	0.691887381662156	NA	NA	1.68757738166216	-11.2319462777602	NA	NA	NA	NA	-117.196652670385	NA	-128.03163835387	-5.633303350212	NA	-10.6833212777602	NA	NA	-11.3568529444269	NA	NA	NA	1.23914738166216	-117.008173762528	NA	0.872732950515189	-116.505942670385	NA	-129.16026835387	-2.12158262626221	-6.904443350212	-0.802822402784877	-6.24851461833785	NA	-11.9906812777602	4.57999738462106	-116.484312670385	NA	-125.870602087356	NA	NA	1.64001937216705	-6.47775414631857	NA	-130.661562087356	NA	NA	3.31749738166216	NA	1.09267738166215	-5.86713719465484	NA	NA	NA	-11.7563512777602	1.69512738166216	NA	NA	NA	NA	-117.201162670385	NA	NA	NA	-118.299879337051	2.30156738166216	-126.482349772315	3.26209738166216	0.760267381662157	NA	NA	NA	NA	2.76986079216654	0.318177381662155	NA	NA	NA	NA	NA	NA	NA	NA	NA	NA	NA	NA	NA	NA	NA	NA	NA	NA	NA	NA	NA	NA	NA	NA	NA	NA	NA	NA	NA	NA	NA	NA	NA	NA	NA	NA	NA	NA	NA	NA	NA	NA	NA	NA	NA	NA	NA	NA	NA	NA	NA	NA	NA	NA	NA	NA	NA	NA	NA	NA	NA	NA	NA	NA	NA	NA	NA	NA	NA	NA	NA	NA	NA	NA	NA	NA	NA	NA	NA	NA	NA	NA	NA	NA	NA	NA	NA	NA	NA	NA	NA	NA	NA	NA	NA	NA	NA	NA	NA	NA	NA	NA	NA	NA	NA	NA	NA	NA	NA	NA	NA	NA	NA	NA	NA	NA	NA	NA	NA	NA	NA	NA	NA	NA	NA	NA	NA	NA	NA	NA	NA	NA	NA	NA	NA	NA	NA	NA	NA	NA	NA	NA	NA	NA	NA	NA	NA	NA	NA	NA	NA	NA	NA	NA	NA	NA	NA	NA	NA	NA	NA	NA	NA	NA	NA	NA	NA	NA	NA	NA	NA	NA	NA	NA	NA	NA	NA	NA	NA	NA	NA	NA	NA	NA	NA	NA	NA	NA	NA	NA	NA	NA	NA	NA	NA	NA	NA	NA	NA	NA	NA	NA	NA	NA	NA	NA	NA	NA	NA	NA	NA	NA	NA	NA	NA	-7.86422845832016	NA	NA	NA	NA	NA	-7.48577845832016	NA	NA	NA	NA	NA	NA	NA	-16.6229744583202	NA	NA	NA	NA	-7.75307845832016	NA	NA	NA	NA	NA	NA	NA	NA	NA	NA	NA	NA	NA	NA	NA	NA	NA	NA	NA	NA	NA	NA	NA	NA	NA	NA	NA	NA	NA	NA	NA	-6.65532845832016	-7.29502845832016	NA	NA	-7.88507845832016	NA	-7.13457845832016	NA	NA	NA	NA	NA	NA	NA	NA	NA	NA	NA	NA	NA	NA	NA	NA	NA	-7.95379845832016	NA	NA	NA	NA	NA	NA	NA	-7.19287845832016	NA	NA	NA	-5.26815845832016	NA	NA	NA	NA	NA	NA	-36.5504584583202	NA	NA	NA	NA	NA	NA	NA	NA	NA	NA	NA	NA	NA	-2.55295845832016	NA	NA	-4.99145845832017	NA	NA	NA	NA	NA	NA	NA	NA	NA	NA	NA	NA	NA	NA	NA	-6.05746845832016	NA	NA	NA	NA	NA	NA	NA	NA	NA	NA	NA	NA	NA	NA	NA	-15.8551994583202	-7.32860845832016	NA	NA	NA	NA	NA	NA	NA	NA	NA	NA	-6.33521845832017	-6.9081817916535	NA	NA	NA	NA	NA	NA	NA	-6.30461845832016	NA	NA	NA	NA	NA	NA	NA	NA	NA	NA	NA	NA	NA	NA	NA	NA	NA	NA	NA	NA	NA	NA	NA	NA	NA	NA	-20.4712057840709	NA	NA	NA	-11.0610757840708	-116.997074599604	-122.885791938511	-128.006801938511	-10.2685568147675	-9.70365681476753	-119.190957546642	-5.26233684781946	-123.196344213308	-121.578269213308	-6.81420578407085	NA	-17.4932657840709	-5.8604680060587	NA	-12.1073807840708	-112.699057546642	-116.832161938511	NA	-128.912609884306	NA	-14.5813531685102	NA	-117.46620728763	NA	-122.347886898149	-5.53327628762934	NA	NA	NA	-125.634399884306	-122.706671938511	NA	NA	NA	-10.3609257840708	-121.226367546642	NA	-117.347871938511	NA	NA	-123.055299884306	-118.093857546642	NA	-116.560151938511	NA	-120.016081938511	NA	-122.336587546642	-125.297717938511	NA	-15.6815857840708	-10.6877157840709	NA	-129.578789884306	NA	-9.80501578407085	NA	-4.43252849140712	-6.52835665594378	NA	-5.13791681476753	-5.5413114552772	NA	-4.78926417734934	-10.7211557840709	-115.286018107339	-11.3975757840708	-11.6025557840708	-11.0928457840709	NA	-11.3654157840709	-120.052452546642	-115.341505271844	-127.944129884306	-12.7700557840709	-117.201215527834	-11.2180657840709	NA	NA	-128.543979884306	-127.811189884306	-5.85155785083325	NA	NA	NA	NA	NA	NA	-11.1099057840709	-4.96404209959809	NA	NA	NA	-3.75369877697829	-123.397797546642	-10.6983857840708	NA	-116.303393043815	NA	-119.859857546642	-34.4970625432228	NA	NA	-115.918801938511	-10.7191557840708	-122.659827546642	-116.782221938511	NA	NA	NA	-27.3901357840708	NA	NA	NA	-0.329277848431626	NA	-115.183771938511	-4.22478665594378	-122.643637546642	-122.821977546642	-117.449451938511	-120.053057546642	NA	NA	NA	-10.8637074507375	-6.46972681476753	NA	NA	NA	-116.317661938511	NA	-127.944999884306	-3.82906636759982	NA	-10.3124157840708	NA	NA	-10.9886141174042	NA	NA	NA	NA	-116.129381938511	NA	-10.8546857840708	-115.626951938511	-138.944597546642	-129.073629884306	-15.0885276559438	-6.56193665594379	-6.89349751735174	NA	-120.999407546642	-11.6197757840708	-14.6875457840708	-115.605321938511	NA	NA	-118.100657546642	-6.67296681476753	-5.55628351229137	-5.05981441645015	-2.99346681476753	-122.151857546642	NA	NA	NA	NA	-5.69424681476753	-4.73770572328758	NA	NA	NA	-11.3854457840708	NA	-120.721009213308	NA	NA	NA	-116.318568510027	NA	NA	NA	-117.408455271844	-129.547979884306	-128.396229884306	NA	NA	-122.866954213308	NA	-121.405037546642	NA	-9.44788578407085	NA	NA	NA	-20.2681631339957	NA	NA	NA	-10.8580331339957	-121.63543835387	NA	NA	-11.4427766559438	-4.04750305870124	-118.61213835387	-6.61037498927712	-122.619625020537	-121.001550020537	-6.61116313399567	NA	-17.2902231339957	-7.58584832261045	NA	-11.918571467329	-112.12023835387	NA	NA	-129.582667546642	NA	-16.0833066559438	NA	-120.48878835387	1.16496590279973	-126.062073847503	-6.97385665594378	NA	NA	-2.94162409720027	-126.304457546642	NA	NA	NA	NA	-10.1578831339957	-120.64754835387	NA	NA	NA	NA	-123.725357546642	-117.51503835387	NA	NA	1.97403590279973	NA	1.95082590279973	-121.75776835387	NA	NA	-15.4785431339957	2.00979965011497	NA	-130.248847546642	NA	-9.60197313399567	NA	-5.86796629712057	NA	NA	-6.31213665594379	-6.94692665594378	NA	-6.18872008725276	-10.5181131339957	-128.428417546642	-11.1945331339957	0.44844305598639	-10.8898031339957	NA	-11.1623731339957	-119.47573335387	NA	-128.614187546642	0.0678991591267914	0.477655902799727	-11.0150231339957	NA	NA	1.50767590279973	-128.481247546642	-7.33095665594378	NA	NA	NA	NA	NA	NA	-10.9068631339957	0.733419678310288	NA	NA	0.532879236133059	0.523816913671772	-122.81897835387	-10.4953431339957	NA	-121.37310835387	NA	-119.28103835387	-35.9944866559438	NA	NA	NA	-10.5161131339957	-122.08100835387	1.46320590279973	NA	NA	NA	-27.1870931339957	NA	NA	NA	-1.67339561717489	NA	NA	NA	-122.06481835387	-122.24315835387	NA	0.744725902799727	NA	NA	1.74041590279973	-10.6748981339957	-7.64394665594379	NA	NA	NA	NA	NA	-128.615057546642	-5.26703665594378	NA	-10.1093731339957	NA	NA	-10.7998048006623	NA	NA	NA	1.29198590279973	NA	NA	0.925575280146212	NA	-138.36577835387	-129.743687546642	-2.06484576386694	NA	-0.749312613489313	-6.19567609720027	-120.42058835387	-11.4167331339957	4.6328359077822	NA	NA	NA	-117.52183835387	-7.84718665594379	1.69233652192038	-6.62076324287238	-4.16768665594378	-121.57303835387	NA	NA	3.37033590279973	NA	1.1458466527391	-6.44844647159279	NA	NA	NA	-11.1824031339957	1.74796590279973	-120.144290020537	NA	NA	NA	-121.369520020537	NA	NA	NA	NA	2.35440590279973	-129.066287546642	3.31493590279973	0.813105902799727	-122.290235020537	NA	-120.82621835387	NA	2.82270164572465	0.371015902799726	NA	NA	-21.3618649260942	NA	NA	NA	-11.9624682594276	NA	-137.779061020814	NA	NA	NA	-125.283721020814	NA	NA	NA	-7.7007315927609	-139.282344354147	-18.3716582594276	NA	NA	-13.0090565927609	NA	NA	NA	NA	NA	NA	NA	NA	NA	NA	NA	NA	NA	NA	NA	NA	NA	NA	-126.080881020814	-11.2399182594276	-126.21152768748	NA	NA	NA	NA	NA	NA	-127.425961020814	NA	NA	NA	NA	NA	NA	NA	-16.5671782594276	-11.5873749260942	NA	-129.18475768748	NA	-10.6819082594276	-126.319484354147	-12.1345982594276	NA	NA	NA	NA	NA	-12.1438549260942	-11.6037149260942	NA	-12.2989015927609	-12.4805149260942	-11.9915049260942	NA	-12.2618749260942	NA	NA	NA	-13.6709482594276	-125.333524354147	-12.1176249260942	NA	NA	NA	NA	NA	NA	NA	-126.16217768748	-125.31005768748	NA	NA	-11.9985982594276	-11.9397882594276	NA	NA	NA	NA	NA	-11.5924782594276	NA	NA	NA	NA	NA	NA	NA	NA	-11.5955482594276	NA	NA	NA	NA	-125.86763768748	-28.2978282594276	NA	NA	NA	-4.86999825942756	-126.85634768748	NA	-126.02699768748	NA	NA	-127.540694354147	NA	NA	NA	NA	-11.7578165927609	NA	NA	NA	NA	NA	NA	NA	NA	NA	-11.2000082594276	NA	NA	-11.8706065927609	NA	NA	NA	NA	-126.028131020814	NA	-11.7412782594276	NA	NA	NA	NA	NA	-11.7315449260942	NA	NA	-12.5212349260942	-15.5727049260942	NA	NA	-126.365524354147	NA	NA	-10.8486249260942	-11.1690849260942	NA	-131.15531768748	NA	NA	NA	NA	NA	-10.1891849260942	NA	NA	NA	-12.2822049260942	NA	NA	NA	NA	NA	NA	NA	NA	NA	NA	NA	-127.120271020814	NA	NA	NA	NA	NA	NA	-10.3414782594276	NA	NA	NA	-21.1803848680402	NA	NA	NA	-11.7809882013735	NA	-137.361963092278	NA	NA	NA	-124.866623092278	NA	NA	NA	-7.51925153470686	-138.865246425611	-18.1901782013735	NA	NA	-12.8261098680402	NA	NA	NA	NA	NA	NA	NA	NA	NA	NA	NA	NA	NA	NA	NA	NA	NA	NA	-125.663783092278	-11.0584382013735	-125.794429758945	NA	NA	NA	NA	NA	NA	-127.008863092278	NA	NA	NA	NA	NA	NA	NA	-16.3856982013735	-11.4058948680402	NA	-128.767143092278	NA	-10.5004282013735	-125.902386425611	-11.9531182013735	NA	NA	NA	NA	NA	-11.9623748680402	-11.4222348680402	NA	-12.1174215347069	-12.2990348680402	-11.8100248680402	NA	-12.0803948680402	NA	NA	NA	-13.4894682013735	-124.916426425611	-11.9361448680402	NA	NA	NA	NA	NA	NA	NA	-125.745079758945	-124.892959758945	NA	NA	-11.8171182013735	-11.7583082013735	NA	NA	NA	NA	NA	-11.4109982013735	NA	NA	NA	NA	NA	NA	NA	NA	-11.4140682013735	NA	NA	NA	NA	-125.450539758945	-28.1163482013735	NA	NA	NA	-4.68851820137353	-126.439249758945	NA	-125.609899758945	NA	NA	-127.123596425611	NA	NA	NA	NA	-11.5748698680402	NA	NA	NA	NA	NA	NA	NA	NA	NA	-11.0185282013735	NA	NA	-11.6876598680402	NA	NA	NA	NA	-125.611033092278	NA	-11.5597982013735	NA	NA	NA	NA	NA	-11.5500648680402	NA	NA	-12.3397548680402	-15.3912248680402	NA	NA	-125.948426425611	NA	NA	-10.6671448680402	-10.9876048680402	NA	-130.738219758945	NA	NA	NA	NA	NA	-10.0077048680402	NA	NA	NA	-12.1007248680402	NA	NA	NA	NA	NA	NA	NA	NA	NA	NA	NA	-126.703173092278	NA	NA	NA	NA	NA	NA	-10.1599982013735	NA	NA	NA	NA	NA	NA	NA	NA	NA	NA	NA	NA	NA	NA	NA	NA	NA	NA	NA	NA	NA	NA	NA	NA	NA	NA	NA	NA	NA	NA	NA	NA	NA	NA	NA	NA	NA	NA	NA	NA	NA	NA	NA	NA	NA	NA	NA	NA	NA	NA	NA	NA	NA	NA	NA	NA	NA	NA	NA	NA	NA	NA	NA	NA	NA	NA	NA	NA	NA	NA	NA	NA	NA	NA	NA	NA	NA	NA	NA	NA	NA	NA	NA	NA	NA	NA	NA	NA	NA	NA	NA	NA	NA	NA	NA	NA	NA	NA	NA	NA	NA	NA	NA	NA	NA	NA	NA	NA	NA	NA	NA	NA	NA	NA	NA	NA	NA	NA	NA	NA	NA	NA	NA	NA	NA	NA	NA	NA	NA	NA	NA	NA	NA	NA	NA	NA	NA	NA	NA	NA	NA	NA	NA	NA	NA	NA	NA	NA	NA	NA	NA	NA	NA	NA	NA	NA	NA	NA	NA	NA	NA	NA	NA	NA	NA	NA	NA	NA	NA	NA	NA	NA	NA	NA	NA	NA	NA	NA	NA	NA	NA	NA	NA	NA	NA	NA	NA	NA	NA	NA	NA	NA	NA	NA	NA	NA	NA	NA	NA	NA	NA	NA	NA	NA	NA	NA	NA	NA	NA	NA	NA	NA	NA	NA	NA	NA	NA	NA	NA	NA	NA	NA	NA	NA	NA	NA	NA	NA	NA	NA	NA	NA	NA	NA	NA	NA	NA	NA	NA	NA	NA	NA	NA	NA	NA	NA	NA	NA	NA	NA	NA	NA	NA	NA	NA	NA	NA	NA	NA	NA	NA	NA	NA	NA	NA	NA	NA	NA	NA	NA	NA	NA	NA	NA	NA	NA	NA	NA	NA	NA	NA	NA	NA	NA	NA	NA	NA	NA	NA	NA	NA	NA	NA	NA	NA	NA	NA	NA	NA	NA	NA	NA	NA	NA	NA	NA	NA	NA	NA	NA	NA	NA	NA	NA	NA	NA	NA	NA	NA	NA	NA	NA	NA	NA	NA	NA	NA	NA	NA	NA	NA	NA	NA	NA	NA	NA	NA	NA	NA	NA	NA	NA	NA	NA	NA	NA	NA	NA	NA	NA	NA	NA	NA	NA	NA	NA	NA	NA	NA	NA	NA	NA	NA	NA	NA	NA	NA	NA	NA	NA	NA	NA	NA	NA	NA	NA	NA	NA	NA	NA	NA	NA	NA	NA	NA	NA	NA	NA	NA	NA	NA	NA	NA	NA	NA	NA	NA	NA	NA	NA	NA	NA	NA	NA	NA	NA	NA	-20.9935987878622	NA	NA	NA	-11.5942021211955	NA	NA	NA	NA	NA	NA	NA	NA	NA	-7.33246545452884	NA	-18.0033921211955	NA	NA	-12.6406571211955	NA	NA	NA	NA	NA	NA	NA	NA	NA	NA	NA	NA	NA	NA	NA	NA	NA	NA	NA	-10.8716521211955	NA	NA	NA	NA	NA	NA	NA	NA	NA	NA	NA	NA	NA	NA	NA	-16.1989121211955	-11.2191087878622	NA	NA	NA	-10.3136421211955	NA	-11.7663321211955	NA	NA	NA	NA	NA	-11.7755887878622	-11.2354487878622	NA	-11.9306354545288	-12.1122487878622	-11.6232387878622	NA	-11.8936087878622	NA	NA	NA	-13.3026821211955	NA	-11.7493587878622	NA	NA	NA	NA	NA	NA	NA	NA	NA	NA	NA	-11.6303321211955	-11.5715221211955	NA	NA	NA	NA	NA	-11.2242121211955	NA	NA	NA	NA	NA	NA	NA	NA	-11.2272821211955	NA	NA	NA	NA	NA	-27.9295621211955	NA	NA	NA	-4.50173212119551	NA	NA	NA	NA	NA	NA	NA	NA	NA	NA	-11.3894171211955	NA	NA	NA	NA	NA	NA	NA	NA	NA	-10.8317421211955	NA	NA	-11.5022071211955	NA	NA	NA	NA	NA	NA	-11.3730121211955	NA	NA	NA	NA	NA	-11.3632787878622	NA	NA	-12.1529687878622	-15.2044387878622	NA	NA	NA	NA	NA	-10.4803587878622	-10.8008187878622	NA	NA	NA	NA	NA	NA	NA	-9.82091878786217	NA	NA	NA	-11.9139387878622	NA	NA	NA	NA	NA	NA	NA	NA	NA	NA	NA	NA	NA	NA	NA	NA	NA	NA	-9.9732121211955	NA	NA	NA	-20.8849607961579	NA	NA	NA	-11.4855641294913	NA	NA	NA	NA	NA	NA	NA	NA	NA	-7.22382746282458	NA	-17.8947541294913	NA	NA	-12.5391357961579	NA	NA	NA	NA	NA	NA	NA	NA	NA	NA	NA	NA	NA	NA	NA	NA	NA	NA	NA	-10.7630141294912	NA	NA	NA	NA	NA	NA	NA	NA	NA	NA	NA	NA	NA	NA	NA	-16.0902741294912	-11.1104707961579	NA	NA	NA	-10.2050041294913	NA	-11.6576941294913	NA	NA	NA	NA	NA	-11.6669507961579	-11.1268107961579	NA	-11.8219974628246	-12.0036107961579	-11.5146007961579	NA	-11.7849707961579	NA	NA	NA	-13.1940441294912	NA	-11.6407207961579	NA	NA	NA	NA	NA	NA	NA	NA	NA	NA	NA	-11.5216941294912	-11.4628841294913	NA	NA	NA	NA	NA	-11.1155741294913	NA	NA	NA	NA	NA	NA	NA	NA	-11.1186441294913	NA	NA	NA	NA	NA	-27.8209241294912	NA	NA	NA	-4.39309412949125	NA	NA	NA	NA	NA	NA	NA	NA	NA	NA	-11.2878957961579	NA	NA	NA	NA	NA	NA	NA	NA	NA	-10.7231041294913	NA	NA	-11.4006857961579	NA	NA	NA	NA	NA	NA	-11.2643741294913	NA	NA	NA	NA	NA	-11.2546407961579	NA	NA	-12.0443307961579	-15.0958007961579	NA	NA	NA	NA	NA	-10.3717207961579	-10.6921807961579	NA	NA	NA	NA	NA	NA	NA	-9.71228079615792	NA	NA	NA	-11.8053007961579	NA	NA	NA	NA	NA	NA	NA	NA	NA	NA	NA	NA	NA	NA	NA	NA	NA	NA	-9.86457412949125	NA	NA	NA	-21.0228246691476	NA	NA	NA	-11.6234280024809	NA	-137.704670015891	NA	NA	NA	-125.209330015891	NA	NA	NA	-7.36169133581426	-139.207953349225	-18.0326180024809	NA	NA	-12.6681330024809	NA	NA	NA	NA	NA	NA	NA	NA	NA	NA	NA	NA	NA	NA	NA	NA	NA	NA	-126.006490015891	-10.9008780024809	-126.137136682558	NA	NA	NA	NA	NA	NA	-127.351570015891	NA	NA	NA	NA	NA	NA	NA	-16.2281380024809	-11.2483346691476	NA	-129.110816682558	NA	-10.3428680024809	-126.245093349225	-11.7955580024809	NA	NA	NA	NA	NA	-11.8048146691476	-11.2646746691476	NA	-11.9598613358143	-12.1414746691476	-11.6524646691476	NA	-11.9228346691476	NA	NA	NA	-13.3319080024809	-125.259133349225	-11.7785846691476	NA	NA	NA	NA	NA	NA	NA	-126.087786682558	-125.235666682558	NA	NA	-11.6595580024809	-11.6007480024809	NA	NA	NA	NA	NA	-11.2534380024809	NA	NA	NA	NA	NA	NA	NA	NA	-11.2565080024809	NA	NA	NA	NA	-125.793246682558	-27.9587880024809	NA	NA	NA	-4.53095800248092	-126.781956682558	NA	-125.952606682558	NA	NA	-127.466303349225	NA	NA	NA	NA	-11.4168930024809	NA	NA	NA	NA	NA	NA	NA	NA	NA	-10.8609680024809	NA	NA	-11.5296830024809	NA	NA	NA	NA	-125.953740015891	NA	-11.4022380024809	NA	NA	NA	NA	NA	-11.3925046691476	NA	NA	-12.1821946691476	-15.2336646691476	NA	NA	-126.291133349225	NA	NA	-10.5095846691476	-10.8300446691476	NA	-131.080926682558	NA	NA	NA	NA	NA	-9.8501446691476	NA	NA	NA	-11.9431646691476	NA	NA	NA	NA	NA	NA	NA	NA	NA	NA	NA	-127.045880015891	NA	NA	NA	NA	NA	NA	-10.0024380024809	NA	NA	NA	NA	NA	NA	NA	NA	NA	NA	NA	NA	NA	NA	NA	NA	NA	NA	NA	NA	NA	NA	NA	NA	NA	NA	NA	NA	NA	NA	NA	NA	NA	NA	NA	NA	NA	NA	NA	NA	NA	NA	NA	NA	NA	NA	NA	NA	NA	NA	NA	NA	NA	NA	NA	NA	NA	NA	NA	NA	NA	NA	NA	NA	NA	NA	NA	NA	NA	NA	NA	NA	NA	NA	NA	NA	NA	NA	NA	NA	NA	NA	NA	NA	NA	NA	NA	NA	NA	NA	NA	NA	NA	NA	NA	NA	NA	NA	NA	NA	NA	NA	NA	NA	NA	NA	NA	NA	NA	NA	NA	NA	NA	NA	NA	NA	NA	NA	NA	NA	NA	NA	NA	NA	NA	NA	NA	NA	NA	NA	NA	NA	NA	NA	NA	NA	NA	NA	NA	NA	NA	NA	NA	NA	NA	NA	NA	NA	NA	NA	NA	NA	NA	NA	NA	NA	NA	NA	NA	NA	NA	NA	NA	NA	NA	NA	NA	NA	NA	NA	NA	NA	NA	NA	NA	NA	NA	NA	NA	NA	NA	NA	NA	NA	NA	NA	NA	NA	NA	NA	NA	NA	NA	NA	NA	NA	NA	NA	NA	NA	NA	NA	NA	NA	NA	NA	NA	NA	NA	NA	NA	NA	NA	NA	NA	NA	NA	NA	NA	NA	NA	NA	NA	NA	NA	NA	NA	NA	NA	NA	NA	NA	NA	NA	NA	NA	NA	NA	NA	NA	NA	NA	NA	NA	NA	NA	NA	NA	NA	NA	NA	NA	NA	NA	NA	NA	NA	NA	NA	NA	NA	NA	NA	NA	NA	NA	NA	NA	NA	NA	NA	NA	NA	NA	NA	NA	NA	NA	NA	NA	NA	NA	NA	NA	NA	NA	NA	NA	NA	NA	NA	NA	NA	NA	NA	NA	NA	NA	NA	NA	NA	NA	NA	NA	NA	NA	NA	NA	NA	NA	NA	NA	NA	NA	NA	NA	NA	NA	NA	NA	NA	NA	NA	NA	NA	NA	NA	NA	NA	NA	NA	NA	NA	NA	NA	NA	NA	NA	NA	NA	NA	NA	NA	NA	NA	NA	NA	NA	NA	NA	NA	NA	NA	NA	NA	NA	NA	NA	NA	NA	NA	NA	NA	NA	NA	NA	NA	NA	NA	NA	NA	NA	NA	NA	NA	NA	NA	NA	NA	NA	NA	NA	NA	NA	NA	NA	NA	NA	NA	NA	NA	NA	NA	NA	NA	NA	NA	NA	NA	NA	NA	NA	NA	NA	NA	NA	NA	-20.8360385889696	NA	NA	NA	-11.4366419223029	NA	NA	NA	NA	NA	NA	NA	NA	NA	-7.17490525563624	NA	-17.8458319223029	NA	NA	-12.4826802556362	NA	NA	NA	NA	NA	NA	NA	NA	NA	NA	NA	NA	NA	NA	NA	NA	NA	NA	NA	-10.7140919223029	NA	NA	NA	NA	NA	NA	NA	NA	NA	NA	NA	NA	NA	NA	NA	-16.0413519223029	-11.0615485889696	NA	NA	NA	-10.1560819223029	NA	-11.6087719223029	NA	NA	NA	NA	NA	-11.6180285889696	-11.0778885889696	NA	-11.7730752556362	-11.9546885889696	-11.4656785889696	NA	-11.7360485889696	NA	NA	NA	-13.1451219223029	NA	-11.5917985889696	NA	NA	NA	NA	NA	NA	NA	NA	NA	NA	NA	-11.4727719223029	-11.4139619223029	NA	NA	NA	NA	NA	-11.0666519223029	NA	NA	NA	NA	NA	NA	NA	NA	-11.0697219223029	NA	NA	NA	NA	NA	-27.7720019223029	NA	NA	NA	-4.34417192230291	NA	NA	NA	NA	NA	NA	NA	NA	NA	NA	-11.2314402556362	NA	NA	NA	NA	NA	NA	NA	NA	NA	-10.6741819223029	NA	NA	-11.3442302556362	NA	NA	NA	NA	NA	NA	-11.2154519223029	NA	NA	NA	NA	NA	-11.2057185889696	NA	NA	-11.9954085889696	-15.0468785889696	NA	NA	NA	NA	NA	-10.3227985889696	-10.6432585889696	NA	NA	NA	NA	NA	NA	NA	-9.66335858896957	NA	NA	NA	-11.7563785889696	NA	NA	NA	NA	NA	NA	NA	NA	NA	NA	NA	NA	NA	NA	NA	NA	NA	NA	-9.8156519223029	NA	NA	NA	-20.7274005972653	NA	NA	NA	-11.3280039305987	NA	NA	NA	NA	NA	NA	NA	NA	NA	-7.06626726393198	NA	-17.7371939305987	NA	NA	-12.3811589305986	NA	NA	NA	NA	NA	NA	NA	NA	NA	NA	NA	NA	NA	NA	NA	NA	NA	NA	NA	-10.6054539305986	NA	NA	NA	NA	NA	NA	NA	NA	NA	NA	NA	NA	NA	NA	NA	-15.9327139305987	-10.9529105972653	NA	NA	NA	-10.0474439305987	NA	-11.5001339305986	NA	NA	NA	NA	NA	-11.5093905972653	-10.9692505972653	NA	-11.664437263932	-11.8460505972653	-11.3570405972653	NA	-11.6274105972653	NA	NA	NA	-13.0364839305987	NA	-11.4831605972653	NA	NA	NA	NA	NA	NA	NA	NA	NA	NA	NA	-11.3641339305987	-11.3053239305986	NA	NA	NA	NA	NA	-10.9580139305986	NA	NA	NA	NA	NA	NA	NA	NA	-10.9610839305987	NA	NA	NA	NA	NA	-27.6633639305987	NA	NA	NA	-4.23553393059865	NA	NA	NA	NA	NA	NA	NA	NA	NA	NA	-11.1299189305986	NA	NA	NA	NA	NA	NA	NA	NA	NA	-10.5655439305987	NA	NA	-11.2427089305986	NA	NA	NA	NA	NA	NA	-11.1068139305986	NA	NA	NA	NA	NA	-11.0970805972653	NA	NA	-11.8867705972653	-14.9382405972653	NA	NA	NA	NA	NA	-10.2141605972653	-10.5346205972653	NA	NA	NA	NA	NA	NA	NA	-9.55472059726532	NA	NA	NA	-11.6477405972653	NA	NA	NA	NA	NA	NA	NA	NA	NA	NA	NA	NA	NA	NA	NA	NA	NA	NA	-9.70701393059865	NA	NA	NA	NA	NA	NA	NA	NA	NA	NA	NA	NA	NA	NA	NA	NA	NA	NA	NA	NA	NA	NA	NA	NA	NA	NA	NA	NA	NA	NA	NA	NA	NA	NA	NA	NA	NA	NA	NA	NA	NA	NA	NA	NA	NA	NA	NA	NA	NA	NA	NA	NA	NA	NA	NA	NA	NA	NA	NA	NA	NA	NA	NA	NA	NA	NA	NA	NA	NA	NA	NA	NA	NA	NA	NA	NA	NA	NA	NA	NA	NA	NA	NA	NA	NA	NA	NA	NA	NA	NA	NA	NA	NA	NA	NA	NA	NA	NA	NA	NA	NA	NA	NA	NA	NA	NA	NA	NA	NA	NA	NA	NA	NA	NA	NA	NA	NA	NA	NA	NA	NA	NA	NA	NA	NA	NA	NA	NA	NA	NA	NA	NA	NA	NA	NA	NA	NA	NA	NA	NA	NA	NA	NA	NA	NA	NA	NA	NA	NA	NA	NA	NA	NA	NA	NA	NA	NA	NA	NA	NA	NA	NA	NA	NA	NA	NA	NA	NA	NA	NA	NA	NA	NA	NA	NA	NA	NA	NA	NA	NA	NA	NA	NA	NA	NA	NA	NA	NA	NA	NA	NA	NA	NA	NA	NA	NA	NA	NA	NA	NA	NA	NA	NA	NA	NA	NA	NA	NA	NA	NA	NA	NA	NA	NA	NA	NA	-7.64019590426608	NA	NA	NA	NA	NA	-7.26577923759942	NA	NA	NA	NA	NA	NA	NA	-16.4041085709327	NA	NA	NA	NA	-7.53487923759942	NA	NA	NA	NA	NA	NA	NA	NA	NA	NA	NA	NA	NA	NA	NA	NA	NA	NA	NA	NA	NA	NA	NA	NA	NA	NA	NA	NA	NA	NA	NA	-6.43539590426608	-7.08002923759942	NA	NA	-7.66511257093275	NA	-6.91461257093275	NA	NA	NA	NA	NA	NA	NA	NA	NA	NA	NA	NA	NA	NA	NA	NA	NA	-7.73393257093275	NA	NA	NA	NA	NA	NA	NA	-6.97291257093275	NA	NA	NA	-5.06062590426608	NA	NA	NA	NA	NA	NA	-36.3291925709327	NA	NA	NA	NA	NA	NA	NA	NA	NA	NA	NA	NA	NA	-2.33449257093275	NA	NA	-4.79325923759941	NA	NA	NA	NA	NA	NA	NA	NA	NA	NA	NA	NA	NA	NA	NA	-5.83643590426608	NA	NA	NA	NA	NA	NA	NA	NA	NA	NA	NA	NA	NA	NA	NA	-15.6390669042661	-7.11997590426608	NA	NA	NA	NA	NA	NA	NA	NA	NA	NA	-6.12785257093275	-6.70754923759942	NA	NA	NA	NA	NA	NA	NA	-6.10398590426608	NA	NA	NA	NA	NA	NA	NA	NA	NA	NA	NA	NA	NA	NA	NA	NA	NA	NA	NA	NA	NA	NA	NA	NA	NA	NA	-20.6545585309155	NA	NA	NA	-11.2551618642489	-117.458257304448	-123.334937304448	-128.463613971114	NA	NA	NA	-7.25471000307789	NA	NA	-6.9934251975822	NA	-17.6643518642489	-6.88029333641122	NA	-12.2997335309155	NA	-117.268473971114	NA	-128.972829119088	NA	-16.0186226697446	NA	-117.935317304448	NA	-122.790015976383	-7.14939333641123	NA	NA	NA	-125.694652452422	-123.144350637781	NA	NA	NA	-10.5326118642489	NA	NA	-117.806150637781	NA	NA	-123.115985785755	NA	NA	-117.015530637781	NA	-120.461760637781	NA	NA	-125.721963304448	NA	-15.8598718642489	-10.8800685309155	NA	-129.614642452422	NA	-9.97460186424887	NA	-6.04530074041492	-6.69454333641123	NA	-126.157052452422	-7.27962666974456	NA	-6.52176233300805	-10.8964085309155	-115.739761485831	-11.5915951975822	-11.7732085309155	-11.2841985309155	NA	-11.5545685309155	NA	-115.801467304448	-127.979649119088	-12.9636418642489	-117.657037304448	-11.4103185309155	NA	NA	-128.577265785755	-127.871475785755	-7.34844666974456	NA	NA	NA	NA	NA	NA	-11.2912918642489	-6.57786354327	NA	NA	NA	-4.67514000307789	NA	-10.8851718642489	NA	-116.752667304448	NA	NA	-35.9437066697446	NA	NA	-116.363347304448	-10.8882418642489	NA	-117.225967304448	NA	NA	NA	-27.5905218642489	NA	NA	NA	-1.84528007636098	NA	-115.636583971114	-4.40777333641123	NA	NA	-117.903230637781	NA	NA	NA	NA	-11.0484935309155	NA	NA	NA	NA	-116.770007304448	NA	-128.004285785755	-5.45095000307789	NA	-10.4927018642489	NA	NA	-11.1612835309155	NA	NA	NA	NA	-116.583193971114	NA	-11.0339718642489	-116.079163971114	NA	-129.110415785755	-15.2535810030779	-6.7344900030779	-11.0242385309155	NA	NA	-11.8139285309155	-14.8653985309155	-116.061200637781	NA	NA	NA	NA	-5.73015136626966	-6.30964743659537	NA	NA	NA	NA	NA	NA	NA	-5.69892179471947	NA	NA	NA	-11.5748985309155	NA	NA	NA	NA	NA	-116.763550637781	NA	NA	NA	-117.869867304448	-129.604399119088	-128.433782452422	NA	NA	NA	NA	NA	NA	-9.63417186424887	NA	NA	NA	-20.5459205392113	NA	NA	NA	-11.1465238725446	NA	NA	NA	NA	-4.09125335776906	NA	NA	NA	NA	-6.88478720587794	NA	-17.5557138725446	NA	NA	-12.1982122058779	NA	NA	NA	-129.307841283589	NA	NA	NA	NA	1.12162997556428	-134.255327950256	NA	NA	NA	-2.97856002443573	-126.029664616923	NA	NA	NA	NA	-10.4239738725446	NA	NA	NA	NA	NA	-123.450997950256	NA	NA	NA	1.94736664223094	NA	1.93652330889761	NA	NA	NA	-15.7512338725446	1.99549616250882	NA	-129.949654616923	NA	-9.8659638725446	NA	-11.3186538725446	NA	NA	-126.492064616923	NA	NA	-11.3279105392113	-10.7877705392113	-128.129224616923	-11.4829572058779	0.409639013674401	-11.1755605392113	NA	-11.4459305392113	NA	NA	-128.314661283589	0.031562507402077	0.441319975564273	-11.3016805392113	NA	NA	1.47970664223094	-128.206487950256	NA	NA	NA	NA	NA	NA	NA	-11.1826538725446	0.704687269060791	NA	NA	0.49712664223094	0.501186642230941	NA	-10.7765338725446	NA	NA	NA	NA	NA	NA	NA	NA	-10.7796038725446	NA	1.43623664223094	NA	NA	NA	-27.4818838725446	NA	NA	NA	-4.05405387254461	NA	NA	NA	NA	NA	NA	0.720789975564275	NA	NA	1.72334664223094	-10.9469722058779	NA	NA	NA	NA	NA	NA	-128.339297950256	NA	NA	-10.3840638725446	NA	NA	-11.0597622058779	NA	NA	NA	1.26411664223094	NA	NA	0.902070610616066	NA	NA	-129.445427950256	-2.09524835776906	NA	-0.788643370010048	-6.21711202443573	NA	-11.7052905392113	4.60979997944765	NA	NA	NA	NA	NA	1.6487317583572	-10.3531405392113	NA	NA	NA	NA	3.34363330889761	NA	1.12154664223094	-9.37324053921128	NA	NA	NA	-11.4662605392113	1.70326330889761	NA	NA	NA	NA	NA	NA	NA	NA	NA	2.31810330889761	-128.768794616923	3.28666664223094	0.773036642230942	NA	NA	NA	NA	2.79446443719565	0.342779975564273	NA	NA	NA	NA	NA	NA	NA	NA	NA	NA	NA	NA	NA	NA	NA	NA	NA	NA	NA	NA	NA	NA	NA	NA	NA	NA	NA	NA	NA	NA	NA	NA	NA	NA	NA	NA	NA	NA	NA	NA	NA	NA	NA	NA	NA	NA	NA	NA	NA	NA	NA	NA	NA	NA	NA	NA	NA	NA	NA	NA	NA	NA	NA	NA	NA	NA	NA	NA	NA	NA	NA	NA	NA	NA	NA	NA	NA	NA	NA	NA	NA	NA	NA	NA	NA	NA	NA	NA	NA	NA	NA	NA	NA	NA	NA	NA	NA	NA	NA	NA	NA	NA	NA	NA	NA	NA	NA	NA	NA	NA	NA	NA	NA	NA	NA	NA	NA	NA	NA	NA	NA	NA	NA	NA	NA	NA	NA	NA	NA	NA	NA	NA	NA	NA	NA	NA	NA	NA	NA	NA	NA	NA	NA	NA	NA	NA	NA	NA	NA	NA	NA	NA	NA	NA	NA	NA	NA	NA	NA	NA	NA	NA	NA	NA	NA	NA	NA	NA	NA	NA	NA	NA	NA	NA	NA	NA	NA	NA	NA	NA	NA	NA	NA	NA	NA	NA	NA	NA	NA	NA	NA	NA	NA	NA	NA	NA	NA	NA	NA	NA	NA	NA	NA	NA	NA	NA	NA	NA	NA	NA	NA	NA	NA	NA	NA	NA	NA	NA	NA	NA	NA	NA	NA	NA	NA	NA	NA	NA	NA	NA	NA	NA	NA	NA	NA	NA	NA	NA	NA	NA	NA	NA	NA	NA	NA	NA	NA	NA	NA	NA	NA	NA	NA	NA	NA	NA	NA	NA	NA	NA	NA	NA	NA	NA	NA	NA	NA	NA	NA	NA	NA	NA	NA	NA	NA	NA	NA	NA	NA	NA	NA	NA	NA	NA	NA	NA	NA	NA	NA	NA	NA	NA	NA	NA	NA	NA	NA	NA	NA	NA	NA	NA	NA	NA	NA	NA	NA	NA	NA	NA	NA	NA	NA	NA	NA	NA	NA	NA	NA	NA	NA	NA	NA	NA	NA	NA	NA	NA	NA	NA	NA	NA	NA	NA	NA	NA	NA	NA	NA	NA	NA	NA	NA	NA	NA	NA	NA	NA	NA	NA	NA	NA	NA	NA	NA	NA	NA	NA	NA	NA	NA	NA	NA	NA	NA	NA	NA	NA	NA	NA	NA	NA	NA	NA	NA	NA	NA	NA	NA	NA	NA	NA	NA	NA	NA	NA	NA	NA	NA	NA	NA	NA	NA	NA	NA	NA	NA	NA	NA	NA	NA	NA	NA	NA	NA	NA	NA	NA	NA	NA	NA	NA	NA	NA	NA	NA	NA	NA	NA	NA	NA	NA	NA	NA	NA	NA	NA	NA	NA	NA	NA	NA	NA	NA	NA	NA	NA	NA	NA	NA	NA	NA	NA	NA	NA	NA	NA	NA	NA	NA	NA	NA	NA	NA	NA	NA	NA	NA	NA	NA	NA	NA	NA	NA	NA	NA	NA	NA	NA	NA	NA	NA	NA	NA	NA	NA	NA	NA	NA	NA	NA	NA	NA	NA	NA	NA	NA	NA	NA	NA	NA	NA	NA	NA	NA	NA	NA	NA	NA	NA	NA	NA	NA	NA	NA	NA	NA	NA	NA	NA	NA	NA	NA	NA	NA	NA	NA	NA	NA	NA	NA	NA	NA	NA	NA	NA	NA	NA	NA	NA	NA	NA	NA	NA	NA	NA	NA	NA	NA	NA	NA	NA	NA	NA	NA	NA	NA	NA	NA	NA	NA	NA	NA	NA	NA	NA	NA	NA	NA	NA	NA	NA	NA	NA	NA	NA	NA	NA	NA	NA	NA	NA	NA	NA	NA	NA	NA	NA	NA	NA	NA	NA	NA	NA	NA	NA	NA	NA	NA	NA	NA	NA	NA	NA	NA	NA	NA	NA	NA	NA	NA	NA	NA	NA	NA	NA	NA	NA	NA	NA	NA	NA	NA	NA	NA	NA	NA	NA	NA	-7.46990922379864	NA	NA	NA	NA	NA	-7.09549255713198	NA	NA	NA	NA	NA	NA	NA	-16.2338218904653	NA	NA	NA	NA	-7.36459255713197	NA	NA	NA	NA	NA	NA	NA	NA	NA	NA	NA	NA	NA	NA	NA	NA	NA	NA	NA	NA	NA	NA	NA	NA	NA	NA	NA	NA	NA	NA	NA	-6.26510922379864	-6.90974255713197	NA	NA	-7.49482589046531	NA	-6.74432589046531	NA	NA	NA	NA	NA	NA	NA	NA	NA	NA	NA	NA	NA	NA	NA	NA	NA	-7.5636458904653	NA	NA	NA	NA	NA	NA	NA	-6.80262589046531	NA	NA	NA	-4.89033922379864	NA	NA	NA	NA	NA	NA	-36.1589058904653	NA	NA	NA	NA	NA	NA	NA	NA	NA	NA	NA	NA	NA	-2.16420589046531	NA	NA	-4.62297255713197	NA	NA	NA	NA	NA	NA	NA	NA	NA	NA	NA	NA	NA	NA	NA	-5.66614922379864	NA	NA	NA	NA	NA	NA	NA	NA	NA	NA	NA	NA	NA	NA	NA	-15.4687802237986	-6.94968922379864	NA	NA	NA	NA	NA	NA	NA	NA	NA	NA	-5.95756589046531	-6.53571589046531	NA	NA	NA	NA	NA	NA	NA	-5.93215255713197	NA	NA	NA	NA	NA	NA	NA	NA	NA	NA	NA	NA	NA	NA	NA	NA	NA	NA	NA	NA	NA	NA	NA	NA	NA	NA	NA	NA	NA	NA	NA	NA	NA	NA	NA	NA	NA	NA	NA	NA	NA	NA	NA	NA	NA	NA	NA	NA	NA	NA	NA	NA	NA	NA	NA	NA	NA	NA	NA	NA	NA	NA	NA	NA	NA	NA	NA	NA	NA	NA	NA	NA	NA	NA	NA	NA	NA	NA	NA	NA	NA	NA	NA	NA	NA	NA	NA	NA	NA	NA	NA	NA	NA	NA	NA	NA	NA	NA	NA	NA	NA	NA	NA	NA	NA	NA	NA	NA	NA	NA	NA	NA	NA	NA	NA	NA	NA	NA	NA	NA	NA	NA	NA	NA	NA	NA	NA	NA	NA	NA	NA	NA	NA	NA	NA	NA	NA	NA	NA	NA	NA	NA	NA	NA	NA	NA	NA	NA	NA	NA	NA	NA	NA	NA	NA	NA	NA	NA	NA	NA	NA	NA	NA	NA	NA	NA	NA	NA	NA	NA	NA	NA	NA	NA	NA	NA	NA	NA	NA	NA	NA	NA	NA	NA	NA	NA	NA	NA	NA	NA	NA	NA	NA	NA	NA	NA	NA	NA	NA	NA	NA	NA	NA	NA	NA	NA	NA	NA	NA	NA	NA	NA	NA	NA	NA	NA	NA	NA	NA	NA	NA	NA	NA	NA	NA	NA	NA	NA	-20.3591344590333	NA	NA	NA	-10.9597377923666	-121.918931283589	NA	NA	-10.842550068689	-10.277650068689	-118.897364616923	-6.02218173535566	-122.907867950256	-121.285242950256	-6.69800112569993	NA	-17.3689277923666	-6.99827173535565	NA	-12.0127594590333	-112.410031283589	NA	NA	-129.266355382141	NA	-15.512280068689	NA	-120.773081283589	NA	-126.348687319971	-6.37513006868899	NA	NA	NA	-125.988178715474	NA	NA	NA	NA	-10.2371877923666	-120.927841283589	NA	NA	NA	NA	-123.409512048807	-117.799564616923	NA	NA	NA	NA	NA	-122.036661283589	NA	NA	-15.5644477923666	-10.5846444590333	NA	-129.908168715474	NA	-9.6791777923666	NA	-5.29860061217793	NA	NA	-5.71334340202232	-6.37480006868899	NA	-5.62028953247993	-10.6009844590333	-128.087738715474	-11.2961711256999	-11.4777844590333	-10.9887744590333	NA	-11.2591444590333	-119.763992950256	NA	-128.273175382141	-12.6682177923666	-122.943907950256	-11.1148944590333	NA	NA	-128.870792048807	-128.165002048807	-6.75893006868899	NA	NA	NA	NA	NA	NA	-10.9958677923666	-5.82665812158481	NA	NA	NA	-4.96873006868899	-123.108271283589	-10.5897477923666	NA	-121.662467950256	NA	-119.573297950256	-35.421060068689	NA	NA	NA	-10.5928177923666	-122.361234616923	NA	NA	NA	NA	-27.2950977923666	NA	NA	NA	-1.16309002045416	NA	NA	NA	-122.343711283589	-122.522051283589	NA	-119.764264616923	NA	NA	NA	-10.7615194590333	-7.04625340202232	NA	NA	NA	NA	NA	-128.297812048807	-4.69384340202232	NA	-10.1972777923666	NA	NA	-10.8743094590333	NA	NA	NA	NA	NA	NA	-10.7385477923666	NA	-138.652271283589	-129.403942048807	-130.260497950256	NA	-7.44979394299854	NA	-120.709847950256	-11.5185044590333	-14.5699744590333	NA	NA	NA	-117.806431283589	-7.26272673535566	-9.84589445903326	-6.03685822029421	-3.59556006868899	-121.854897950256	NA	NA	NA	NA	-6.28030673535566	-5.8848123477505	NA	NA	NA	-11.2794744590333	NA	-120.432532950256	NA	NA	NA	-121.650712950256	NA	NA	NA	NA	-129.897925382141	-128.727308715474	NA	NA	-122.571427950256	NA	-121.110577950256	NA	-9.3387477923666	NA	NA	NA
11614	1	-32.7865754226638	2.55718084397189	2.52979521503027	NA	NA	NA	2.54379738166216	-0.607117168952781	NA	NA	NA	6.69697	NA	NA	6.15655319613469	NA	NA	11.7433	5.89772	12.0065471805599	9.43316047410498	NA	NA	0.97279	NA	NA	NA	NA	NA	NA	NA	NA	NA	NA	NA	10.2444621389091	1.1101	NA	8.78171	6.64913	8.04619	8.77362	-1.542241	NA	NA	8.08286	NA	7.44291	10.0637	NA	NA	NA	NA	NA	NA	7.07224	9.36975	NA	NA	NA	NA	NA	-0.738581	7.36761	6.32887	NA	10.5464471805599	8.98168	NA	NA	NA	NA	NA	NA	NA	NA	NA	NA	NA	NA	NA	NA	7.54348	11.0932818842495	7.97538	8.44387235073673	NA	NA	6.96699	NA	NA	7.31966	NA	6.89299	NA	8.65196	NA	7.48083	NA	NA	NA	7.01606	NA	5.49121	NA	NA	11.587465927211	NA	11.5907095987448	7.85928	NA	NA	NA	NA	NA	7.6218	7.99348	NA	7.38608	8.85320098023567	NA	NA	NA	NA	NA	NA	12.026	6.73742	NA	NA	NA	NA	NA	NA	NA	NA	NA	NA	NA	NA	NA	7.69681	NA	NA	NA	NA	NA	NA	NA	NA	8.00187263468557	9.11532	NA	NA	NA	NA	8.00204	7.91902	NA	NA	8.26149	-3.94408	NA	NA	-0.751851	9.96617803626388	NA	NA	NA	NA	7.48618	13.5611845797848	7.05001	NA	9.72485297824626	10.1312	NA	NA	9.6039	9.1923433688561	NA	6.96967	10.0627332971632	8.61116	NA	NA	NA	NA	9.87761151292773	NA	NA	9.3733	7.04104	NA	NA	NA	7.30372	9.84215380631972	NA	8.15827	6.99701	NA	NA	9.43709	9.4468	8.60846	NA	NA	NA	NA	NA	NA	NA	NA	NA	NA	NA	NA	NA	NA	NA	NA	NA	NA	NA	NA	NA	NA	NA	NA	NA	NA	NA	NA	NA	NA	NA	NA	NA	NA	NA	NA	NA	NA	NA	NA	NA	NA	NA	NA	NA	NA	NA	NA	NA	NA	NA	NA	NA	NA	NA	NA	NA	NA	NA	NA	NA	NA	NA	NA	NA	NA	NA	NA	NA	NA	NA	NA	NA	NA	NA	NA	NA	NA	NA	NA	NA	NA	NA	NA	NA	NA	NA	NA	NA	NA	NA	NA	NA	NA	NA	NA	NA	NA	NA	NA	NA	NA	NA	NA	NA	NA	NA	NA	NA	NA	NA	NA	NA	NA	NA	NA	NA	NA	NA	NA	NA	NA	NA	NA	NA	NA	NA	NA	NA	NA	NA	NA	NA	NA	NA	NA	NA	NA	NA	NA	NA	NA	NA	NA	NA	NA	NA	NA	NA	NA	NA	NA	NA	NA	NA	NA	NA	NA	NA	NA	NA	NA	NA	NA	NA	NA	NA	NA	NA	NA	NA	NA	NA	NA	NA	NA	NA	NA	NA	NA	NA	NA	NA	NA	NA	NA	NA	NA	NA	NA	NA	NA	NA	NA	NA	NA	NA	NA	NA	NA	NA	NA	NA	NA	NA	1.9735613306211	NA	NA	NA	9.27451935746154	NA	NA	3.1007660241282	NA	NA	14.3226493574615	8.47686935746154	13.7182286061317	11.2055330844673	NA	NA	3.41758527279837	NA	NA	NA	NA	NA	NA	NA	NA	NA	NA	NA	11.1444386061317	3.70874935746154	NA	11.1900052727984	9.25407935746154	10.4637852727984	11.1913152727984	0.973408357461537	NA	NA	10.4596552727984	NA	9.82200527279837	12.6229493574615	NA	NA	NA	NA	NA	NA	9.67718935746154	11.7709452727984	NA	NA	NA	NA	NA	1.63401427279837	9.92995935746154	8.93371935746154	NA	12.2581286061317	11.3632752727984	NA	NA	NA	NA	NA	NA	NA	NA	NA	NA	NA	NA	NA	NA	9.91467527279837	12.7796952727984	10.5265293574615	10.1339786061317	NA	NA	9.52953935746154	NA	NA	9.86010935746154	NA	9.30168527279837	NA	11.0569552727984	NA	10.0310793574615	NA	NA	NA	9.59790935746154	NA	8.09655935746154	NA	NA	13.0473286061317	NA	10.9795836061317	10.2676752727984	NA	NA	NA	NA	NA	9.98139527279837	10.5487293574615	NA	9.73157527279837	10.3671936061317	NA	NA	NA	NA	NA	NA	14.5853493574615	9.10341527279837	NA	NA	NA	NA	NA	NA	NA	NA	NA	NA	NA	NA	NA	10.0611052727984	NA	NA	NA	NA	NA	NA	NA	NA	10.477634418614	11.4816152727984	NA	NA	NA	NA	10.3820352727984	10.4927693574615	NA	NA	10.6165852727984	-1.38063064253846	NA	NA	1.61394427279837	11.6695786061317	NA	NA	NA	NA	10.0909293574615	15.1765786061317	9.65505935746154	NA	10.9968786061317	12.6951493574615	NA	NA	12.2088493574615	11.7451179854811	NA	9.53361935746154	11.7713236061317	10.9783552727984	NA	NA	NA	NA	11.5710886061317	NA	NA	11.7395952727984	9.44943527279837	NA	NA	NA	9.65451527279837	10.8211060241282	NA	10.5311652727984	9.60275935746154	NA	NA	11.8422852727984	12.0523493574615	10.9746552727984	NA	NA	NA	1.9090359029423	NA	NA	NA	9.194776649788	NA	NA	3.02092331645467	NA	NA	14.242906649788	8.397126649788	13.7214286061317	11.1853883534338	NA	NA	3.42238527279837	NA	NA	NA	NA	NA	NA	NA	NA	NA	NA	NA	11.1468386061317	3.629006649788	NA	11.1948052727984	9.174336649788	10.4685852727984	11.1961152727984	0.893665649788	NA	NA	10.4644552727984	NA	9.82680527279837	12.543206649788	NA	NA	NA	NA	NA	NA	9.597446649788	11.7757452727984	NA	NA	NA	NA	NA	1.63881427279837	9.850216649788	8.853976649788	NA	12.2613286061317	11.3680752727984	NA	NA	NA	NA	NA	NA	NA	NA	NA	NA	NA	NA	NA	NA	9.91947527279837	12.7828952727984	10.446786649788	10.1371786061317	NA	NA	9.449796649788	NA	NA	9.780366649788	NA	9.30648527279837	NA	11.0617552727984	NA	9.951336649788	NA	NA	NA	9.518166649788	NA	8.016816649788	NA	NA	13.0505286061317	NA	10.9827836061317	10.2724752727984	NA	NA	NA	NA	NA	9.98619527279837	10.468986649788	NA	9.73637527279837	10.3703936061317	NA	NA	NA	NA	NA	NA	14.505606649788	9.10821527279837	NA	NA	NA	NA	NA	NA	NA	NA	NA	NA	NA	NA	NA	10.0659052727984	NA	NA	NA	NA	NA	NA	NA	NA	10.4429661335854	11.4864152727984	NA	NA	NA	NA	10.3868352727984	10.413026649788	NA	NA	10.6213852727984	-1.460373350212	NA	NA	1.61874427279837	11.6727786061317	NA	NA	NA	NA	10.011186649788	15.1797786061317	9.575316649788	NA	10.9992786061317	12.615406649788	NA	NA	12.129106649788	11.6857319283401	NA	9.453876649788	11.7745236061317	10.9831552727984	NA	NA	NA	NA	11.5742886061317	NA	NA	11.7443952727984	9.45423527279837	NA	NA	NA	9.65931527279837	10.7412633164547	NA	10.5359652727984	9.523016649788	NA	NA	11.8470852727984	11.972606649788	10.9794552727984	NA	NA	NA	NA	NA	NA	NA	NA	NA	NA	NA	NA	NA	NA	NA	NA	NA	NA	NA	NA	NA	NA	NA	NA	NA	NA	NA	NA	NA	NA	NA	NA	NA	NA	NA	NA	NA	NA	NA	NA	NA	NA	NA	NA	NA	NA	NA	NA	NA	NA	NA	NA	NA	NA	NA	NA	NA	NA	NA	NA	NA	NA	NA	NA	NA	NA	NA	NA	NA	NA	NA	NA	NA	NA	NA	NA	NA	NA	NA	NA	NA	NA	NA	NA	NA	NA	NA	NA	NA	NA	NA	NA	NA	NA	NA	NA	NA	NA	NA	NA	NA	NA	NA	NA	NA	NA	NA	NA	NA	NA	NA	NA	NA	NA	NA	NA	NA	NA	NA	NA	NA	NA	NA	NA	NA	NA	NA	NA	NA	NA	NA	NA	NA	NA	NA	NA	NA	NA	NA	NA	NA	NA	NA	NA	NA	NA	NA	NA	NA	NA	NA	NA	NA	NA	NA	NA	NA	NA	NA	NA	NA	NA	NA	NA	NA	NA	NA	NA	NA	NA	NA	NA	NA	NA	NA	NA	NA	NA	NA	NA	NA	NA	NA	NA	NA	NA	NA	NA	NA	NA	NA	NA	NA	NA	NA	NA	NA	NA	NA	NA	NA	NA	NA	NA	NA	NA	NA	NA	NA	NA	NA	NA	NA	NA	NA	NA	NA	NA	NA	NA	NA	NA	NA	NA	NA	NA	NA	NA	NA	NA	NA	NA	NA	NA	NA	NA	NA	NA	NA	NA	NA	NA	NA	NA	NA	NA	NA	NA	NA	NA	NA	NA	NA	NA	NA	NA	NA	NA	NA	NA	NA	NA	NA	NA	NA	NA	NA	NA	NA	NA	NA	NA	NA	NA	NA	NA	NA	NA	NA	NA	NA	NA	NA	NA	NA	NA	NA	NA	NA	NA	NA	NA	NA	NA	NA	NA	NA	NA	NA	NA	NA	NA	NA	NA	NA	NA	NA	NA	NA	NA	NA	NA	NA	NA	NA	NA	NA	NA	NA	NA	NA	NA	NA	NA	NA	NA	NA	NA	NA	NA	NA	NA	NA	NA	NA	NA	NA	NA	NA	NA	NA	NA	NA	NA	NA	NA	NA	NA	NA	NA	NA	NA	NA	NA	NA	NA	NA	NA	NA	NA	NA	NA	NA	NA	NA	NA	NA	NA	NA	NA	NA	NA	NA	NA	NA	NA	NA	NA	NA	NA	NA	NA	NA	NA	NA	NA	NA	NA	NA	NA	NA	NA	NA	NA	NA	NA	NA	NA	NA	NA	NA	NA	NA	NA	NA	NA	NA	NA	NA	NA	NA	NA	NA	NA	NA	NA	NA	NA	NA	NA	NA	NA	NA	NA	NA	NA	NA	NA	NA	NA	NA	NA	NA	NA	NA	NA	NA	NA	NA	NA	NA	NA	NA	NA	NA	NA	NA	NA	NA	NA	NA	NA	NA	NA	NA	NA	NA	NA	NA	NA	NA	NA	NA	NA	NA	NA	NA	NA	NA	NA	NA	NA	NA	NA	NA	NA	NA	NA	NA	NA	NA	NA	NA	NA	NA	NA	NA	NA	NA	NA	NA	NA	NA	NA	NA	NA	NA	NA	NA	NA	NA	NA	NA	NA	NA	NA	NA	NA	NA	NA	NA	NA	NA	NA	NA	NA	NA	NA	NA	NA	NA	NA	NA	NA	NA	NA	NA	NA	NA	NA	NA	NA	NA	NA	NA	NA	NA	NA	NA	NA	NA	NA	NA	NA	NA	NA	NA	NA	NA	NA	NA	NA	NA	NA	NA	NA	NA	NA	NA	NA	NA	NA	NA	NA	NA	NA	NA	NA	NA	NA	NA	NA	NA	NA	NA	NA	NA	NA	NA	NA	NA	NA	NA	NA	NA	NA	NA	NA	NA	NA	NA	NA	NA	NA	NA	NA	NA	NA	NA	NA	NA	NA	NA	NA	NA	NA	NA	NA	NA	2.62047538166216	NA	NA	NA	10.1123673816622	NA	NA	3.93808071499549	NA	NA	15.1604973816622	9.31471738166215	NA	10.8051373816622	NA	NA	NA	NA	NA	NA	NA	NA	NA	NA	NA	NA	NA	NA	NA	4.54659738166216	NA	NA	10.0919273816622	NA	NA	1.81125638166216	NA	NA	NA	NA	NA	13.4607973816622	NA	NA	NA	NA	NA	NA	10.5150373816622	NA	NA	NA	NA	NA	NA	NA	10.7678073816622	9.77156738166216	NA	NA	NA	NA	NA	NA	NA	NA	NA	NA	NA	NA	NA	NA	NA	NA	NA	NA	NA	11.3643773816622	NA	NA	NA	10.3673873816622	NA	NA	10.6979573816622	NA	NA	NA	NA	NA	10.8689273816622	NA	NA	NA	10.4357573816622	NA	8.93440738166216	NA	NA	NA	NA	NA	NA	NA	NA	NA	NA	NA	NA	11.3865773816622	NA	NA	NA	NA	NA	NA	NA	NA	NA	15.4231973816622	NA	NA	NA	NA	NA	NA	NA	NA	NA	NA	NA	NA	NA	NA	NA	NA	NA	NA	NA	NA	NA	NA	NA	10.5760273816622	NA	NA	NA	NA	NA	NA	11.3306173816622	NA	NA	NA	-0.542782618337844	NA	NA	NA	NA	NA	NA	NA	NA	10.9287773816622	NA	10.4929073816622	NA	NA	13.5329973816622	NA	NA	13.0466973816622	12.3175473816622	NA	10.3714673816622	NA	NA	NA	NA	NA	NA	NA	NA	NA	NA	NA	NA	NA	NA	NA	11.6584207149955	NA	NA	10.4406073816622	NA	NA	NA	12.8901973816622	NA	NA	NA	NA	NA	NA	NA	NA	NA	NA	NA	NA	NA	NA	NA	NA	NA	NA	NA	NA	NA	NA	NA	NA	NA	NA	NA	NA	NA	NA	NA	NA	NA	NA	NA	NA	NA	NA	NA	NA	NA	NA	NA	NA	NA	NA	NA	NA	NA	NA	NA	NA	NA	NA	NA	NA	NA	NA	NA	NA	NA	NA	NA	NA	NA	NA	NA	NA	NA	NA	NA	NA	NA	NA	NA	NA	NA	NA	NA	NA	NA	NA	NA	NA	NA	NA	NA	NA	NA	NA	NA	NA	NA	NA	NA	NA	NA	NA	NA	NA	NA	NA	NA	NA	NA	NA	NA	NA	NA	NA	NA	NA	NA	NA	NA	NA	NA	NA	NA	NA	NA	NA	NA	NA	NA	NA	NA	NA	NA	NA	NA	NA	NA	NA	NA	NA	NA	NA	NA	NA	NA	NA	NA	NA	NA	NA	NA	NA	NA	NA	NA	NA	NA	NA	NA	NA	NA	NA	NA	NA	NA	NA	NA	NA	NA	NA	NA	NA	NA	NA	NA	NA	NA	NA	NA	NA	NA	NA	NA	NA	NA	NA	NA	NA	NA	NA	NA	NA	NA	NA	NA	NA	NA	NA	NA	NA	NA	NA	NA	NA	NA	NA	NA	NA	NA	NA	NA	NA	NA	NA	NA	NA	NA	NA	NA	NA	NA	NA	NA	NA	NA	NA	NA	NA	NA	NA	NA	NA	NA	NA	NA	NA	NA	NA	NA	NA	NA	NA	NA	NA	NA	NA	NA	NA	NA	NA	NA	NA	NA	NA	NA	NA	NA	NA	NA	NA	NA	NA	NA	NA	NA	NA	NA	NA	NA	NA	NA	NA	NA	NA	NA	NA	NA	NA	NA	NA	NA	NA	NA	NA	NA	NA	NA	NA	NA	NA	NA	NA	NA	NA	NA	NA	NA	NA	NA	NA	NA	NA	NA	NA	NA	NA	NA	NA	NA	NA	NA	NA	NA	NA	NA	NA	NA	NA	NA	NA	NA	NA	NA	NA	NA	NA	NA	NA	NA	NA	NA	NA	NA	NA	NA	NA	NA	NA	NA	NA	NA	NA	NA	NA	NA	NA	NA	NA	NA	NA	NA	NA	NA	NA	NA	NA	NA	NA	NA	NA	NA	NA	NA	NA	NA	NA	NA	NA	NA	NA	NA	NA	NA	NA	NA	NA	NA	NA	NA	NA	NA	NA	NA	NA	NA	NA	NA	NA	NA	NA	NA	NA	NA	NA	NA	NA	NA	NA	NA	NA	NA	NA	NA	NA	NA	NA	NA	NA	NA	NA	NA	NA	NA	NA	NA	NA	NA	NA	NA	NA	NA	NA	NA	NA	NA	NA	NA	NA	NA	NA	NA	NA	NA	NA	NA	NA	NA	NA	NA	NA	NA	NA	NA	NA	NA	NA	NA	NA	NA	NA	NA	NA	NA	NA	NA	NA	NA	NA	NA	NA	NA	NA	NA	NA	NA	NA	NA	NA	NA	NA	NA	NA	NA	NA	NA	NA	NA	NA	NA	NA	NA	NA	NA	NA	NA	NA	NA	NA	NA	NA	NA	NA	NA	NA	NA	NA	NA	NA	NA	NA	NA	NA	NA	NA	NA	NA	NA	NA	NA	NA	NA	NA	NA	NA	NA	NA	NA	NA	NA	NA	NA	NA	NA	NA	NA	NA	NA	NA	NA	NA	NA	NA	NA	NA	NA	NA	NA	NA	NA	NA	NA	NA	NA	NA	NA	NA	NA	NA	NA	NA	NA	NA	NA	NA	NA	NA	NA	NA	NA	NA	NA	NA	NA	NA	NA	NA	NA	NA	NA	NA	NA	NA	NA	NA	NA	NA	NA	NA	NA	NA	NA	NA	NA	NA	NA	NA	NA	NA	NA	NA	NA	NA	NA	NA	NA	NA	NA	NA	NA	NA	NA	NA	NA	NA	NA	NA	NA	NA	NA	NA	NA	NA	NA	NA	NA	NA	NA	NA	NA	NA	NA	NA	NA	NA	NA	NA	NA	NA	NA	NA	NA	NA	NA	NA	NA	NA	NA	NA	NA	NA	NA	NA	NA	NA	NA	NA	NA	NA	NA	NA	NA	NA	NA	NA	NA	NA	NA	NA	NA	NA	NA	NA	NA	NA	NA	NA	NA	NA	NA	NA	NA	NA	NA	NA	NA	NA	NA	NA	NA	NA	NA	NA	NA	NA	NA	NA	NA	NA	NA	NA	NA	NA	NA	NA	NA	NA	NA	NA	NA	NA	NA	NA	NA	NA	NA	NA	NA	NA	NA	NA	NA	NA	NA	NA	NA	NA	NA	NA	NA	NA	NA	NA	NA	NA	NA	NA	NA	NA	NA	NA	NA	NA	NA	NA	NA	NA	NA	NA	NA	NA	NA	NA	NA	NA	NA	NA	NA	NA	NA	NA	NA	NA	NA	NA	NA	NA	NA	NA	NA	NA	NA	NA	NA	NA	NA	NA	NA	NA	NA	NA	NA	NA	NA	NA	NA	NA	NA	NA	NA	NA	NA	NA	NA	NA	NA	NA	NA	NA	NA	NA	NA	NA	NA	NA	NA	NA	NA	NA	NA	NA	NA	NA	NA	NA	NA	NA	NA	NA	NA	NA	NA	NA	NA	NA	NA	NA	NA	NA	NA	NA	NA	NA	NA	NA	NA	NA	NA	NA	NA	NA	NA	NA	NA	NA	NA	NA	NA	NA	NA	NA	NA	NA	NA	NA	NA	NA	NA	NA	NA	NA	NA	NA	NA	NA	NA	NA	NA	NA	NA	NA	NA	NA	NA	NA	NA	NA	NA	NA	NA	NA	NA	NA	NA	NA	NA	NA	NA	NA	NA	NA	NA	NA	NA	NA	NA	NA	NA	NA	NA	NA	NA	NA	NA	NA	NA	NA	NA	NA	NA	NA	NA	NA	NA	NA	NA	NA	NA	NA	NA	NA	NA	NA	NA	NA	NA	NA	NA	NA	NA	NA	NA	NA	NA	NA	NA	NA	NA	NA	NA	NA	NA	NA	NA	NA	NA	NA	NA	NA	NA	NA	NA	NA	NA	NA	NA	NA	NA	NA	NA	NA	NA	NA	NA	NA	NA	NA	NA	NA	NA	NA	NA	NA	NA	NA	NA	NA	NA	NA	NA	NA	NA	NA	NA	NA	NA	NA	NA	NA	NA	NA	NA	NA	NA	NA	NA	NA	NA	NA	NA	NA	NA	NA	NA	NA	NA	NA	NA	NA	NA	NA	NA	NA	NA	NA	NA	NA	NA	NA	NA	NA	NA	NA	NA	NA	NA	NA	NA	NA	NA	NA	NA	NA	NA	NA	NA	NA	NA	NA	NA	NA	NA	NA	NA	NA	NA	NA	NA	NA	NA	NA	NA	NA	NA	NA	NA	NA	NA	NA	NA	NA	NA	NA	NA	NA	NA	NA	NA	NA	NA	NA	NA	NA	NA	NA	NA	NA	NA	NA	NA	NA	NA	NA	NA	NA	NA	NA	NA	NA	NA	NA	NA	NA	NA	NA	NA	NA	NA	NA	NA	NA	NA	NA	NA	NA	NA	NA	NA	NA	NA	NA	NA	NA	NA	NA	NA	NA	NA	NA	NA	NA	NA	NA	NA	NA	NA	NA	NA	NA	NA	NA	NA	NA	NA	NA	NA	NA	NA	NA	NA	NA	NA	NA	NA	NA	NA	NA	NA	NA	NA	NA	NA	NA	NA	NA	NA	NA	NA	NA	NA	NA	NA	NA	NA	NA	NA	NA	NA	NA	NA	NA	NA	NA	NA	NA	NA	NA	NA	NA	NA	NA	NA	NA	NA	NA	NA	NA	NA	NA	NA	NA	NA	NA	NA	NA	NA	NA	NA	NA	NA	NA	NA	NA	NA	NA	NA	NA	NA	NA	NA	NA	NA	NA	NA	NA	NA	NA	NA	NA	NA	NA	NA	NA	NA	NA	NA	NA	NA	NA	NA	NA	1.95700390485211	NA	NA	NA	9.23889800362477	NA	NA	3.05942800362477	NA	NA	14.2876280036248	8.4417813369581	13.7240952727984	11.1978732107919	NA	NA	3.4364186061317	NA	NA	NA	NA	NA	NA	NA	NA	NA	NA	NA	11.1370986061317	3.6801613369581	NA	11.196671939465	9.2275913369581	10.473551939465	11.2011152727984	0.917153670291435	NA	NA	10.455821939465	NA	9.8189386061317	12.5812280036248	NA	NA	NA	NA	NA	NA	9.6507013369581	11.7752452727984	NA	NA	NA	NA	NA	1.62878093946504	9.8892713369581	8.90719800362477	NA	12.2639952727984	11.361041939465	NA	NA	NA	NA	NA	NA	NA	NA	NA	NA	NA	NA	NA	NA	9.90897527279837	12.7855452727984	10.4821080036248	10.1302452727984	NA	NA	9.48891800362477	NA	NA	9.8121213369581	NA	9.30848527279837	NA	11.062521939465	NA	9.98635800362477	NA	NA	NA	9.5637213369581	NA	8.07020467029144	NA	NA	13.0531952727984	NA	10.9854502727984	10.2743752727984	NA	NA	NA	NA	NA	9.9718286061317	10.5056746702914	NA	9.7173086061317	10.3654602727984	NA	NA	NA	NA	NA	NA	14.5436613369581	9.09598193946504	NA	NA	NA	NA	NA	NA	NA	NA	NA	NA	NA	NA	NA	10.0531052727984	NA	NA	NA	NA	NA	NA	NA	NA	10.4608735355114	11.474281939465	NA	NA	NA	NA	10.3792686061317	10.4558813369581	NA	NA	10.6055186061317	-1.42095199637523	NA	NA	1.60644427279837	11.6754452727984	NA	NA	NA	NA	10.0643746702914	15.1727952727984	9.62860467029144	NA	11.0066886061317	12.6549946702914	NA	NA	12.1823613369581	11.7259193614098	NA	9.49346467029144	11.7805402727984	10.971321939465	NA	NA	NA	NA	11.5769552727984	NA	NA	11.732261939465	9.45613527279837	NA	NA	NA	9.64201527279837	10.7869180036248	NA	10.526031939465	9.57653800362477	NA	NA	11.8479186061317	12.0260613369581	10.9672886061317	NA	NA	NA	NA	NA	NA	NA	NA	NA	NA	NA	NA	NA	NA	NA	NA	NA	NA	NA	NA	NA	NA	NA	NA	NA	NA	NA	NA	NA	NA	NA	NA	NA	NA	NA	NA	NA	NA	NA	NA	NA	NA	NA	NA	NA	NA	NA	NA	NA	NA	NA	NA	NA	NA	NA	NA	NA	NA	NA	NA	NA	NA	NA	NA	NA	NA	NA	NA	NA	NA	NA	NA	NA	NA	NA	NA	NA	NA	NA	NA	NA	NA	NA	NA	NA	NA	NA	NA	NA	NA	NA	NA	NA	NA	NA	NA	NA	NA	NA	NA	NA	NA	NA	NA	NA	NA	NA	NA	NA	NA	NA	NA	NA	NA	NA	NA	NA	NA	NA	NA	NA	NA	NA	NA	NA	NA	NA	NA	NA	NA	NA	NA	NA	NA	NA	NA	NA	NA	NA	NA	NA	NA	NA	NA	NA	NA	NA	NA	NA	NA	NA	NA	NA	NA	NA	NA	NA	NA	NA	NA	NA	NA	NA	NA	NA	NA	NA	NA	NA	NA	NA	NA	NA	NA	NA	NA	NA	NA	NA	NA	NA	NA	NA	NA	NA	NA	NA	NA	NA	NA	NA	NA	NA	NA	NA	NA	NA	NA	NA	NA	NA	NA	NA	NA	NA	NA	NA	NA	NA	NA	NA	NA	NA	NA	NA	NA	NA	NA	NA	NA	NA	NA	NA	NA	NA	NA	NA	NA	NA	NA	NA	NA	NA	NA	NA	NA	NA	NA	NA	NA	NA	NA	NA	NA	NA	NA	NA	NA	NA	NA	NA	NA	NA	NA	NA	NA	NA	NA	NA	NA	NA	NA	NA	NA	NA	NA	NA	NA	NA	NA	NA	NA	NA	NA	NA	NA	NA	NA	NA	NA	NA	NA	NA	NA	NA	NA	NA	NA	NA	NA	NA	NA	NA	NA	NA	NA	NA	NA	NA	NA	NA	NA	NA	NA	NA	NA	NA	NA	NA	NA	NA	NA	NA	NA	NA	NA	NA	NA	NA	NA	NA	NA	NA	NA	NA	NA	NA	NA	NA	NA	NA	NA	NA	NA	NA	NA	NA	NA	NA	NA	NA	NA	NA	NA	NA	NA	NA	NA	NA	NA	NA	NA	NA	NA	NA	NA	NA	NA	NA	NA	NA	NA	NA	NA	NA	NA	NA	NA	NA	NA	NA	NA	NA	NA	NA	NA	NA	NA	NA	NA	NA	NA	NA	NA	NA	NA	NA	NA	NA	NA	NA	NA	NA	NA	NA	NA	NA	NA	NA	NA	NA	NA	NA	NA	NA	NA	NA	NA	NA	NA	NA	NA	NA	NA	NA	NA	NA	NA	NA	NA	NA	NA	NA	NA	NA	NA	NA	NA	NA	NA	NA	NA	NA	NA	NA	NA	NA	NA	NA	NA	NA	NA	NA	NA	NA	NA	NA	NA	NA	NA	NA	NA	NA	NA	NA	NA	NA	NA	NA	NA	NA	NA	NA	NA	NA	NA	NA	NA	NA	NA	NA	NA	NA	NA	NA	NA	NA	NA	NA	NA	NA	NA	NA	NA	NA	NA	NA	NA	NA	NA	NA	NA	NA	NA	NA	NA	NA	NA	NA	NA	NA	NA	NA	NA	NA	NA	NA	NA	NA	NA	NA	NA	NA	NA	NA	NA	NA	NA	NA	NA	NA	NA	NA	NA	NA	NA	NA	NA	NA	NA	NA	NA	NA	NA	NA	NA	NA	NA	NA	NA	NA	NA	NA	NA	NA	NA	NA	NA	NA	NA	NA	NA	NA	NA	NA	NA	NA	NA	NA	NA	NA	NA	NA	NA	NA	NA	NA	NA	NA	NA	NA	NA	NA	NA	NA	NA	NA	NA	NA	NA	NA	NA	NA	NA	NA	NA	NA	NA	NA	NA	NA	NA	NA	NA	NA	NA	NA	NA	NA	NA	NA	NA	NA	NA	NA	NA	NA	NA	NA	2.21781803622851	NA	NA	NA	9.6979100362285	NA	NA	3.51822336956185	NA	NA	14.7466400362285	8.90079336956185	NA	10.3847133695618	NA	NA	NA	NA	NA	NA	NA	NA	NA	NA	NA	NA	NA	NA	NA	4.13917336956185	NA	NA	9.68660336956185	NA	NA	1.37616570289518	NA	NA	NA	NA	NA	13.0402400362285	NA	NA	NA	NA	NA	NA	10.1097133695618	NA	NA	NA	NA	NA	NA	NA	10.3482833695618	9.36621003622851	NA	NA	NA	NA	NA	NA	NA	NA	NA	NA	NA	NA	NA	NA	NA	NA	NA	NA	NA	10.9411200362285	NA	NA	NA	9.94793003622851	NA	NA	10.2711333695618	NA	NA	NA	NA	NA	10.4453700362285	NA	NA	NA	10.0227333695618	NA	8.52921670289518	NA	NA	NA	NA	NA	NA	NA	NA	NA	NA	NA	NA	10.9646867028952	NA	NA	NA	NA	NA	NA	NA	NA	NA	15.0026733695618	NA	NA	NA	NA	NA	NA	NA	NA	NA	NA	NA	NA	NA	NA	NA	NA	NA	NA	NA	NA	NA	NA	NA	10.1541367028952	NA	NA	NA	NA	NA	NA	10.9148933695618	NA	NA	NA	-0.961939963771487	NA	NA	NA	NA	NA	NA	NA	NA	10.5233867028952	NA	10.0876167028952	NA	NA	13.1140067028952	NA	NA	12.6413733695618	11.9142567028952	NA	9.95247670289518	NA	NA	NA	NA	NA	NA	NA	NA	NA	NA	NA	NA	NA	NA	NA	11.2457133695618	NA	NA	10.0355500362285	NA	NA	NA	12.4850733695618	NA	NA	NA	NA	NA	NA	NA	NA	NA	NA	NA	NA	NA	NA	NA	NA	NA	NA	NA	NA	NA	NA	NA	NA	NA	NA	NA	NA	NA	NA	NA	NA	NA	NA	NA	NA	NA	NA	NA	NA	NA	NA	NA	NA	NA	NA	NA	NA	NA	NA	NA	NA	NA	NA	NA	NA	NA	NA	NA	NA	NA	NA	NA	NA	NA	NA	NA	NA	NA	NA	NA	NA	NA	NA	NA	NA	NA	NA	NA	NA	NA	NA	NA	NA	NA	NA	NA	NA	NA	NA	NA	NA	NA	NA	NA	NA	NA	NA	NA	NA	NA	NA	NA	NA	NA	NA	NA	NA	NA	NA	NA	NA	NA	NA	NA	NA	NA	NA	NA	NA	NA	NA	NA	NA	NA	NA	NA	NA	NA	NA	NA	NA	NA	NA	NA	NA	NA	NA	NA	NA	NA	NA	NA	NA	NA	NA	NA	NA	NA	NA	NA	NA	NA	NA	NA	NA	NA	NA	NA	NA	NA	NA	NA	NA	NA	NA	NA	NA	NA	NA	NA	NA	NA	NA	NA	NA	NA	NA	NA	NA	NA	NA	NA	NA	NA	NA	NA	NA	NA	NA	NA	NA	NA	NA	NA	NA	NA	NA	NA	NA	NA	NA	NA	NA	NA	NA	NA	NA	NA	NA	NA	NA	NA	NA	NA	NA	NA	NA	NA	NA	NA	NA	NA	NA	NA	NA	NA	NA	NA	NA	NA	NA	NA	NA	NA	NA	NA	NA	NA	NA	NA	NA	NA	NA	NA	NA	NA	NA	NA	NA	NA	NA	NA	NA	NA	NA	NA	NA	NA	NA	NA	NA	NA	NA	NA	NA	NA	NA	NA	NA	NA	NA	NA	NA	NA	NA	NA	NA	NA	NA	NA	NA	NA	NA	NA	NA	NA	NA	NA	NA	NA	NA	NA	NA	NA	NA	NA	NA	NA	NA	NA	NA	NA	NA	NA	NA	NA	NA	NA	NA	NA	NA	NA	NA	NA	NA	NA	NA	NA	NA	NA	NA	NA	NA	NA	NA	NA	NA	NA	NA	NA	NA	NA	NA	NA	NA	NA	NA	NA	NA	NA	NA	NA	NA	NA	NA	NA	NA	NA	NA	NA	NA	NA	NA	NA	NA	NA	NA	NA	NA	NA	NA	NA	NA	NA	NA	NA	NA	NA	NA	NA	NA	NA	NA	NA	NA	NA	NA	NA	NA	NA	NA	NA	NA	NA	NA	NA	NA	NA	NA	NA	NA	NA	NA	NA	NA	NA	NA	NA	NA	NA	NA	NA	NA	NA	NA	NA	NA	NA	NA	NA	NA	NA	NA	NA	NA	NA	NA	NA	NA	NA	NA	NA	NA	NA	NA	NA	NA	NA	NA	NA	NA	NA	NA	NA	NA	NA	NA	NA	NA	NA	NA	NA	NA	NA	NA	NA	NA	NA	NA	NA	NA	NA	NA	NA	NA	NA	NA	NA	NA	NA	NA	NA	NA	NA	NA	NA	NA	NA	NA	NA	NA	NA	NA	NA	NA	NA	NA	NA	NA	NA	NA	NA	NA	NA	NA	NA	NA	NA	NA	NA	NA	NA	NA	NA	NA	NA	NA	NA	NA	NA	NA	NA	NA	NA	NA	NA	NA	NA	NA	NA	NA	NA	NA	NA	NA	NA	NA	NA	NA	NA	NA	NA	NA	NA	NA	NA	NA	NA	NA	NA	NA	NA	NA	NA	NA	NA	NA	NA	NA	NA	NA	NA	NA	NA	NA	NA	NA	NA	NA	NA	NA	NA	NA	NA	NA	NA	NA	NA	NA	NA	NA	NA	NA	NA	NA	NA	NA	NA	NA	NA	NA	NA	NA	NA	NA	NA	NA	NA	NA	NA	NA	NA	NA	NA	NA	NA	NA	NA	NA	NA	NA	NA	NA	NA	NA	NA	NA	NA	NA	NA	NA	NA	NA	NA	NA	NA	NA	NA	NA	2.17799668239174	NA	NA	NA	9.65808868239174	NA	NA	3.47835201572508	NA	NA	14.7068186823917	8.86097201572508	NA	10.3448920157251	NA	NA	NA	NA	NA	NA	NA	NA	NA	NA	NA	NA	NA	NA	NA	4.09935201572508	NA	NA	9.64678201572508	NA	NA	1.33634434905841	NA	NA	NA	NA	NA	13.0004186823917	NA	NA	NA	NA	NA	NA	10.0698920157251	NA	NA	NA	NA	NA	NA	NA	10.3084620157251	9.32638868239174	NA	NA	NA	NA	NA	NA	NA	NA	NA	NA	NA	NA	NA	NA	NA	NA	NA	NA	NA	10.9012986823917	NA	NA	NA	9.90810868239174	NA	NA	10.2313120157251	NA	NA	NA	NA	NA	10.4055486823917	NA	NA	NA	9.98291201572508	NA	8.48939534905841	NA	NA	NA	NA	NA	NA	NA	NA	NA	NA	NA	NA	10.9248653490584	NA	NA	NA	NA	NA	NA	NA	NA	NA	14.9628520157251	NA	NA	NA	NA	NA	NA	NA	NA	NA	NA	NA	NA	NA	NA	NA	NA	NA	NA	NA	NA	NA	NA	NA	10.1143153490584	NA	NA	NA	NA	NA	NA	10.8750720157251	NA	NA	NA	-1.00176131760826	NA	NA	NA	NA	NA	NA	NA	NA	10.4835653490584	NA	10.0477953490584	NA	NA	13.0741853490584	NA	NA	12.6015520157251	11.8744353490584	NA	9.91265534905841	NA	NA	NA	NA	NA	NA	NA	NA	NA	NA	NA	NA	NA	NA	NA	11.2058420157251	NA	NA	9.99572868239175	NA	NA	NA	12.4452520157251	NA	NA	NA	NA	NA	NA	NA	NA	NA	NA	NA	NA	NA	NA	NA	NA	NA	NA	NA	NA	NA	NA	NA	NA	NA	NA	NA	NA	NA	NA	NA	NA	NA	NA	NA	NA	NA	NA	NA	NA	NA	NA	NA	NA	NA	NA	NA	NA	NA	NA	NA	NA	NA	NA	NA	NA	NA	NA	NA	NA	NA	NA	NA	NA	NA	NA	NA	NA	NA	NA	NA	NA	NA	NA	NA	NA	NA	NA	NA	NA	NA	NA	NA	NA	NA	NA	NA	NA	NA	NA	NA	NA	NA	NA	NA	NA	NA	NA	NA	NA	NA	NA	NA	NA	NA	NA	NA	NA	NA	NA	NA	NA	NA	NA	NA	NA	NA	NA	NA	NA	NA	NA	NA	NA	NA	NA	NA	NA	NA	NA	NA	NA	NA	NA	NA	NA	NA	NA	NA	NA	NA	NA	NA	NA	NA	NA	NA	NA	NA	NA	NA	NA	NA	NA	NA	NA	NA	NA	NA	NA	NA	NA	NA	NA	NA	NA	NA	NA	NA	NA	NA	NA	NA	NA	NA	NA	NA	NA	NA	NA	NA	NA	NA	NA	NA	NA	NA	NA	NA	NA	NA	NA	NA	NA	NA	NA	NA	NA	NA	NA	NA	NA	NA	NA	NA	NA	NA	NA	NA	NA	NA	NA	NA	NA	NA	NA	NA	NA	NA	NA	NA	NA	NA	NA	NA	NA	NA	NA	NA	NA	NA	NA	NA	NA	NA	NA	NA	NA	NA	NA	NA	NA	NA	NA	NA	NA	NA	NA	NA	NA	NA	NA	NA	NA	NA	NA	NA	NA	NA	NA	NA	NA	NA	NA	NA	NA	NA	NA	NA	NA	NA	NA	NA	NA	NA	NA	NA	NA	NA	NA	NA	NA	NA	NA	NA	NA	NA	NA	NA	NA	NA	NA	NA	NA	NA	NA	NA	NA	NA	NA	NA	NA	NA	NA	NA	NA	NA	NA	NA	NA	NA	NA	NA	NA	NA	NA	NA	NA	NA	NA	NA	NA	NA	NA	NA	NA	NA	NA	NA	NA	NA	NA	NA	NA	NA	NA	NA	NA	NA	NA	NA	NA	NA	NA	NA	NA	NA	NA	NA	NA	NA	NA	NA	NA	NA	NA	NA	NA	NA	NA	NA	NA	NA	NA	NA	NA	NA	NA	NA	NA	NA	NA	NA	NA	NA	NA	NA	NA	NA	NA	NA	NA	NA	NA	NA	NA	NA	NA	NA	NA	NA	NA	NA	NA	NA	NA	NA	NA	NA	NA	NA	NA	NA	NA	NA	NA	NA	NA	NA	NA	NA	NA	NA	NA	NA	NA	NA	NA	NA	NA	NA	NA	NA	NA	NA	NA	NA	NA	NA	NA	NA	NA	NA	NA	NA	NA	NA	NA	NA	NA	NA	NA	NA	NA	NA	NA	NA	NA	NA	NA	NA	NA	NA	NA	NA	NA	NA	NA	NA	NA	NA	NA	NA	NA	NA	NA	NA	NA	NA	NA	NA	NA	NA	NA	NA	NA	NA	NA	NA	NA	NA	NA	NA	NA	NA	NA	NA	NA	NA	NA	NA	NA	NA	NA	NA	NA	NA	NA	NA	NA	NA	NA	NA	NA	NA	NA	NA	NA	NA	NA	NA	NA	NA	NA	NA	NA	NA	NA	NA	NA	NA	NA	NA	NA	NA	NA	NA	NA	NA	NA	NA	NA	NA	NA	NA	NA	NA	NA	NA	NA	NA	NA	NA	NA	NA	NA	NA	NA	NA	NA	NA	NA	NA	NA	NA	NA	NA	NA	NA	NA	NA	NA	NA	NA	NA	NA	NA	NA	NA	NA	NA	NA	NA	NA	NA	NA	NA	NA	NA	NA	NA	NA	NA	NA	NA	NA	NA	NA	NA	NA	NA	NA	NA	NA	NA	NA	NA	NA	NA	NA	NA	NA	NA	NA	NA	NA	NA	NA	NA	NA	NA	NA	NA	NA	NA	NA	NA	NA	NA	NA	NA	NA	NA	NA	NA	NA	NA	NA	NA	NA	NA	NA	NA	NA	NA	NA	NA	NA	NA	NA	NA	NA	NA	NA	NA	NA	NA	NA	NA	NA	NA	NA	NA	NA	NA	NA	NA	NA	NA	NA	NA	NA	NA	NA	NA	NA	NA	NA	NA	NA	NA	NA	NA	NA	NA	NA	NA	NA	NA	NA	NA	NA	NA	NA	NA	NA	NA	NA	NA	NA	NA	NA	NA	NA	NA	NA	NA	NA	NA	NA	NA	NA	NA	NA	NA	NA	NA	NA	NA	NA	NA	NA	NA	NA	NA	NA	NA	NA	NA	NA	NA	NA	NA	NA	NA	NA	NA	NA	NA	NA	NA	NA	NA	NA	NA	NA	NA	NA	NA	NA	NA	NA	NA	NA	NA	NA	NA	NA	NA	NA	NA	NA	NA	NA	NA	NA	NA	NA	NA	NA	NA	NA	NA	NA	NA	NA	NA	NA	NA	NA	NA	NA	NA	NA	NA	NA	NA	NA	NA	NA	NA	NA	NA	NA	NA	NA	NA	NA	NA	NA	NA	NA	NA	NA	NA	NA	NA	NA	NA	NA	NA	NA	NA	NA	NA	NA	NA	NA	NA	NA	NA	NA	NA	NA	NA	NA	NA	NA	NA	NA	NA	NA	NA	NA	NA	NA	NA	NA	NA	NA	NA	NA	NA	NA	NA	NA	NA	NA	NA	NA	NA	NA	NA	NA	NA	NA	NA	NA	NA	NA	NA	NA	NA	NA	NA	NA	NA	NA	NA	NA	NA	NA	NA	NA	NA	NA	NA	NA	NA	NA	NA	NA	NA	NA	NA	NA	NA	NA	NA	NA	NA	NA	NA	NA	NA	NA	NA	NA	NA	NA	NA	NA	NA	NA	NA	NA	NA	NA	NA	NA	NA	NA	NA	NA	NA	NA	NA	NA	NA	NA	NA	NA	NA	NA	NA	NA	NA	NA	NA	NA	NA	NA	NA	NA	NA	NA	NA	NA	NA	NA	NA	NA	NA	NA	NA	NA	NA	NA	NA	NA	NA	NA	NA	NA	NA	NA	NA	NA	NA	NA	NA	NA	NA	NA	NA	NA	NA	NA	NA	NA	NA	NA	NA	NA	NA	NA	NA	NA	NA	NA	NA	NA	NA	NA	NA	NA	NA	NA	NA	NA	NA	NA	NA	NA	NA	NA	NA	NA	NA	NA	NA	NA	NA	NA	NA	NA	NA	NA	NA	NA	NA	NA	NA	NA	NA	NA	NA	NA	NA	NA	NA	NA	NA	NA	NA	NA	NA	NA	NA	NA	NA	NA	NA	NA	NA	NA	NA	NA	NA	NA	NA	NA	NA	NA	NA	NA	NA	NA	NA	NA	NA	NA	NA	NA	NA	NA	NA	NA	NA	NA	NA	NA	NA	NA	NA	NA	NA	NA	NA	NA	NA	NA	NA	NA	NA	NA	NA	NA	NA	NA	NA	NA	NA	NA	NA	NA	NA	NA	NA	NA	NA	NA	NA	NA	NA	NA	NA	NA	NA	NA	NA	NA	NA	NA	NA	NA	NA	NA	NA	NA	NA	NA	NA	NA	NA	NA	NA	NA	NA	NA	NA	NA	NA	NA	NA	NA	NA	NA	NA	NA	NA	NA	NA	NA	NA	NA	NA	NA	NA	NA	NA	NA	NA	NA	NA	NA	NA	NA	NA	NA	NA	NA	NA	NA	NA	NA	NA	NA	NA	NA	NA	NA	NA	NA	NA	NA	NA	NA	NA	NA	NA	NA	NA	NA	NA	NA	NA	NA	NA	NA	NA	NA	NA	NA	NA	NA	NA	NA	NA	NA	NA	NA	NA	NA	NA	NA	NA	NA	NA	NA	NA	NA	NA	NA	NA	NA	NA	NA	NA	NA	NA	NA	NA	NA	NA	NA	NA	NA	NA	NA	NA	NA	NA	NA	NA	NA
[truncated: 18,882,764 more chars]
