# Supplementary material for: Searching ChIP-seq genomic islands for combinatorial regulatory codes in mouse embryonic stem cells
Source: BMC Genomics. 2011 Oct 20;12:515. doi: 10.1186/1471-2164-12-515 (PMC3265564; doi:10.1186/1471-2164-12-515)
Supplement: Additional file 11 — Feature scores for the Myc cluster. This table contains feature scores (in log scale) for the Myc cluster. [file 1471-2164-12-515-S11.TGZ]

Archive with 2 entries (2 files):
- ./._suppl_table_8_Feature_scores_cluster_3.txt
- suppl_table_8_Feature_scores_cluster_3.txt
