# Supplementary material for: Searching ChIP-seq genomic islands for combinatorial regulatory codes in mouse embryonic stem cells
Source: BMC Genomics. 2011 Oct 20;12:515. doi: 10.1186/1471-2164-12-515 (PMC3265564; doi:10.1186/1471-2164-12-515)
Supplement: Additional file 11 — Feature scores for the Myc cluster. This table contains feature scores (in log scale) for the Myc cluster. [file 1471-2164-12-515-S11.TGZ › suppl_table_8_Feature_scores_cluster_3.txt]

Locuslink	Class_label	E2f1	Mycn	Zfx	Myc	M00006_MEF2_01	M00011_EVI1_06	M00026_RSRFC4_01	M00041_CREBP1CJUN_01	M00052_NFKAPPAB65_01	M00054_NFKAPPAB_01	M00063_IRF2_01	M00078_EVI1_01	M00079_EVI1_02	M00080_EVI1_03	M00081_EVI1_04	M00082_EVI1_05	M00118_MYCMAX_01	M00123_MYCMAX_02	M00134_HNF4_01	M00152_SRF_01	M00155_ARP1_01	M00158_COUP_01	M00172_AP1FJ_Q2	M00186_SRF_Q6	M00215_SRF_C	M00222_HAND1E47_01	M00225_STAT3_01	M00231_MEF2_02	M00232_MEF2_03	M00233_MEF2_04	M00243_EGR1_01	M00251_XBP1_01	M00257_RREB1_01	M00292_FREAC4_01	M00302_NFAT_Q6	M00322_MYCMAX_B	M00396_EN1_01	M00403_AMEF2_Q6	M00405_MMEF2_Q6	M00406_HMEF2_Q6	M00407_RSRFC4_Q2	M00412_AREB6_01	M00413_AREB6_02	M00414_AREB6_03	M00415_AREB6_04	M00419_MEIS1_01	M00420_MEIS1AHOXA9_01	M00421_MEIS1BHOXA9_02	M00422_FOXJ2_01	M00423_FOXJ2_02	M00446_SPZ1_01	M00448_ZIC1_01	M00462_GATA6_01	M00482_PITX2_Q2	M00483_ATF6_01	M00490_BACH2_01	M00497_STAT3_02	M00512_PPARG_01	M00513_ATF3_Q6	M00515_PPARG_02	M00517_AP1_01	M00528_PPARG_03	M00531_NERF_Q2	M00615_MYCMAX_03	M00616_AFP1_Q6	M00632_GATA4_Q3	M00638_HNF4ALPHA_Q6	M00671_TCF4_Q5	M00724_HNF3ALPHA_Q6	M00746_ELF1_Q6	M00762_DR1_Q3	M00763_PPAR_DR1_Q2	M00764_HNF4_DR1_Q3	M00765_COUP_DR1_Q6	M00771_ETS_Q4	M00774_NFKB_Q6_01	M00789_GATA_Q6	M00790_HNF1_Q6	M00791_HNF3_Q6	M00792_SMAD_Q6	M00799_MYC_Q2	M00801_CREB_Q3	M00807_EGR_Q6	M00810_SRF_Q4	M00922_SRF_Q5_01	M00924_AP1_Q2_01	M00925_AP1_Q6_01	M00926_AP1_Q4_01	M00935_NFAT_Q4_01	M00941_MEF2_Q6_01	M00967_HNF4_Q6	M00974_SMAD_Q6_01	M00982_KROX_Q6	M00983_MAF_Q6_01	M01007_SRF_Q5_02	M01011_HNF1_Q6_01	M01012_HNF3_Q6_01	M01016_SOX17_01	M01031_HNF4_Q6_01	M01032_HNF4_Q6_02	M01033_HNF4_Q6_03	M01036_COUPTF_Q6	M01075_PLZF_02	M01145_CMYC_01	M01150_DMRT5_01	M01154_CMYC_02	M01160_KID3_01	M00004_CMYB_01	M00005_AP4_01	M00034_P53_01	M00062_IRF1_01	M00130_FOXD3_01	M00175_AP4_Q5	M00176_AP4_Q6	M00183_MYB_Q6	M00185_NFY_Q6	M00189_AP2_Q6	M00209_NFY_C	M00223_STAT_01	M00256_NRSF_01	M00272_P53_02	M00325_NRSE_B	M00341_GABP_B	M00418_TGIF_01	M00450_ZIC3_01	M00470_AP2GAMMA_01	M00478_CDC5_01	M00494_STAT6_01	M00498_STAT4_01	M00500_STAT6_02	M00511_ERR1_Q2	M00650_MTF1_Q4	M00652_NRF1_Q6	M00655_PEA3_Q6	M00747_IRF1_Q6	M00750_HMGIY_Q6	M00761_P53_DECAMER_Q2	M00772_IRF_Q6	M00773_MYB_Q3	M00775_NFY_Q6_01	M00777_STAT_Q6	M00795_OCT_Q6	M00800_AP2_Q3	M00805_LEF1_Q2	M00809_FOX_Q2	M00913_MYB_Q5_01	M00915_AP2_Q6_01	M00927_AP4_Q6_01	M00932_SP1_Q4_01	M00933_SP1_Q2_01	M00963_T3R_Q6	M00965_DR4_Q2	M00971_ETS_Q6	M00972_IRF_Q6_01	M00978_LEF1TCF1_Q4	M00981_CREBATF_Q6	M00987_FOXP1_01	M00999_AIRE_01	M01000_AIRE_02	M01010_HMGIY_Q3	M01014_SOX_Q6	M01028_NRSF_Q4	M01034_EBOX_Q6_01	M01037_GLI_Q2	M01066_BLIMP1_Q6	M01111_RBPJK_Q4	M01112_RBPJK_01	M01117_OTX_Q1	M01122_ZNF219_01	M01123_NANOG_01	M01124_OCT4_02	M01125_OCT4_01	M01142_LRH1_Q5	M01146_DMRT1_01	N00001_Sox2	N00002_Nanog	N00003_Otx2	N00004_Rbpj	N00006_Nr5a2	N00007_SoxOctComp	N00009_Klf4	N00010_Tcfcp2l1	N00012_Dax1	N00014_Rex1	M00008_SP1_01	M00055_NMYC_01	M00059_YY1_01	M00069_YY1_02	M00196_SP1_Q6	M00466_HIF1_Q5	M00480_LUN1_01	M00514_ATF4_Q2	M00647_LXR_Q3	M00691_ATF1_Q6	M00707_TFIIA_Q6	M00733_SMAD4_Q6	M00776_SREBP_Q3	M00793_YY1_Q6	M00797_HIF1_Q3	M00931_SP1_Q6_01	M00976_AHRHIF_Q6	M01035_YY1_Q6_02	M01168_SREBP_Q6	M01177_SREBP2_Q6	N00005_Sall4	N00017_hB_Sall4	E2f1.M00006_MEF2_01	E2f1.M00011_EVI1_06	E2f1.M00026_RSRFC4_01	E2f1.M00041_CREBP1CJUN_01	E2f1.M00052_NFKAPPAB65_01	E2f1.M00054_NFKAPPAB_01	E2f1.M00063_IRF2_01	E2f1.M00078_EVI1_01	E2f1.M00079_EVI1_02	E2f1.M00080_EVI1_03	E2f1.M00081_EVI1_04	E2f1.M00082_EVI1_05	E2f1.M00118_MYCMAX_01	E2f1.M00123_MYCMAX_02	E2f1.M00134_HNF4_01	E2f1.M00152_SRF_01	E2f1.M00155_ARP1_01	E2f1.M00158_COUP_01	E2f1.M00172_AP1FJ_Q2	E2f1.M00186_SRF_Q6	E2f1.M00215_SRF_C	E2f1.M00222_HAND1E47_01	E2f1.M00225_STAT3_01	E2f1.M00231_MEF2_02	E2f1.M00232_MEF2_03	E2f1.M00233_MEF2_04	E2f1.M00243_EGR1_01	E2f1.M00251_XBP1_01	E2f1.M00257_RREB1_01	E2f1.M00292_FREAC4_01	E2f1.M00302_NFAT_Q6	E2f1.M00322_MYCMAX_B	E2f1.M00396_EN1_01	E2f1.M00403_AMEF2_Q6	E2f1.M00405_MMEF2_Q6	E2f1.M00406_HMEF2_Q6	E2f1.M00407_RSRFC4_Q2	E2f1.M00412_AREB6_01	E2f1.M00413_AREB6_02	E2f1.M00414_AREB6_03	E2f1.M00415_AREB6_04	E2f1.M00419_MEIS1_01	E2f1.M00420_MEIS1AHOXA9_01	E2f1.M00421_MEIS1BHOXA9_02	E2f1.M00422_FOXJ2_01	E2f1.M00423_FOXJ2_02	E2f1.M00446_SPZ1_01	E2f1.M00448_ZIC1_01	E2f1.M00462_GATA6_01	E2f1.M00482_PITX2_Q2	E2f1.M00483_ATF6_01	E2f1.M00490_BACH2_01	E2f1.M00497_STAT3_02	E2f1.M00512_PPARG_01	E2f1.M00513_ATF3_Q6	E2f1.M00515_PPARG_02	E2f1.M00517_AP1_01	E2f1.M00528_PPARG_03	E2f1.M00531_NERF_Q2	E2f1.M00615_MYCMAX_03	E2f1.M00616_AFP1_Q6	E2f1.M00632_GATA4_Q3	E2f1.M00638_HNF4ALPHA_Q6	E2f1.M00671_TCF4_Q5	E2f1.M00724_HNF3ALPHA_Q6	E2f1.M00746_ELF1_Q6	E2f1.M00762_DR1_Q3	E2f1.M00763_PPAR_DR1_Q2	E2f1.M00764_HNF4_DR1_Q3	E2f1.M00765_COUP_DR1_Q6	E2f1.M00771_ETS_Q4	E2f1.M00774_NFKB_Q6_01	E2f1.M00789_GATA_Q6	E2f1.M00790_HNF1_Q6	E2f1.M00791_HNF3_Q6	E2f1.M00792_SMAD_Q6	E2f1.M00799_MYC_Q2	E2f1.M00801_CREB_Q3	E2f1.M00807_EGR_Q6	E2f1.M00810_SRF_Q4	E2f1.M00922_SRF_Q5_01	E2f1.M00924_AP1_Q2_01	E2f1.M00925_AP1_Q6_01	E2f1.M00926_AP1_Q4_01	E2f1.M00935_NFAT_Q4_01	E2f1.M00941_MEF2_Q6_01	E2f1.M00967_HNF4_Q6	E2f1.M00974_SMAD_Q6_01	E2f1.M00982_KROX_Q6	E2f1.M00983_MAF_Q6_01	E2f1.M01007_SRF_Q5_02	E2f1.M01011_HNF1_Q6_01	E2f1.M01012_HNF3_Q6_01	E2f1.M01016_SOX17_01	E2f1.M01031_HNF4_Q6_01	E2f1.M01032_HNF4_Q6_02	E2f1.M01033_HNF4_Q6_03	E2f1.M01036_COUPTF_Q6	E2f1.M01075_PLZF_02	E2f1.M01145_CMYC_01	E2f1.M01150_DMRT5_01	E2f1.M01154_CMYC_02	E2f1.M01160_KID3_01	E2f1.M00004_CMYB_01	E2f1.M00005_AP4_01	E2f1.M00034_P53_01	E2f1.M00062_IRF1_01	E2f1.M00130_FOXD3_01	E2f1.M00175_AP4_Q5	E2f1.M00176_AP4_Q6	E2f1.M00183_MYB_Q6	E2f1.M00185_NFY_Q6	E2f1.M00189_AP2_Q6	E2f1.M00209_NFY_C	E2f1.M00223_STAT_01	E2f1.M00256_NRSF_01	E2f1.M00272_P53_02	E2f1.M00325_NRSE_B	E2f1.M00341_GABP_B	E2f1.M00418_TGIF_01	E2f1.M00450_ZIC3_01	E2f1.M00470_AP2GAMMA_01	E2f1.M00478_CDC5_01	E2f1.M00494_STAT6_01	E2f1.M00498_STAT4_01	E2f1.M00500_STAT6_02	E2f1.M00511_ERR1_Q2	E2f1.M00650_MTF1_Q4	E2f1.M00652_NRF1_Q6	E2f1.M00655_PEA3_Q6	E2f1.M00747_IRF1_Q6	E2f1.M00750_HMGIY_Q6	E2f1.M00761_P53_DECAMER_Q2	E2f1.M00772_IRF_Q6	E2f1.M00773_MYB_Q3	E2f1.M00775_NFY_Q6_01	E2f1.M00777_STAT_Q6	E2f1.M00795_OCT_Q6	E2f1.M00800_AP2_Q3	E2f1.M00805_LEF1_Q2	E2f1.M00809_FOX_Q2	E2f1.M00913_MYB_Q5_01	E2f1.M00915_AP2_Q6_01	E2f1.M00927_AP4_Q6_01	E2f1.M00932_SP1_Q4_01	E2f1.M00933_SP1_Q2_01	E2f1.M00963_T3R_Q6	E2f1.M00965_DR4_Q2	E2f1.M00971_ETS_Q6	E2f1.M00972_IRF_Q6_01	E2f1.M00978_LEF1TCF1_Q4	E2f1.M00981_CREBATF_Q6	E2f1.M00987_FOXP1_01	E2f1.M00999_AIRE_01	E2f1.M01000_AIRE_02	E2f1.M01010_HMGIY_Q3	E2f1.M01014_SOX_Q6	E2f1.M01028_NRSF_Q4	E2f1.M01034_EBOX_Q6_01	E2f1.M01037_GLI_Q2	E2f1.M01066_BLIMP1_Q6	E2f1.M01111_RBPJK_Q4	E2f1.M01112_RBPJK_01	E2f1.M01117_OTX_Q1	E2f1.M01122_ZNF219_01	E2f1.M01123_NANOG_01	E2f1.M01124_OCT4_02	E2f1.M01125_OCT4_01	E2f1.M01142_LRH1_Q5	E2f1.M01146_DMRT1_01	E2f1.N00001_Sox2	E2f1.N00002_Nanog	E2f1.N00003_Otx2	E2f1.N00004_Rbpj	E2f1.N00006_Nr5a2	E2f1.N00007_SoxOctComp	E2f1.N00009_Klf4	E2f1.N00010_Tcfcp2l1	E2f1.N00012_Dax1	E2f1.N00014_Rex1	E2f1.M00008_SP1_01	E2f1.M00055_NMYC_01	E2f1.M00059_YY1_01	E2f1.M00069_YY1_02	E2f1.M00196_SP1_Q6	E2f1.M00466_HIF1_Q5	E2f1.M00480_LUN1_01	E2f1.M00514_ATF4_Q2	E2f1.M00647_LXR_Q3	E2f1.M00691_ATF1_Q6	E2f1.M00707_TFIIA_Q6	E2f1.M00733_SMAD4_Q6	E2f1.M00776_SREBP_Q3	E2f1.M00793_YY1_Q6	E2f1.M00797_HIF1_Q3	E2f1.M00931_SP1_Q6_01	E2f1.M00976_AHRHIF_Q6	E2f1.M01035_YY1_Q6_02	E2f1.M01168_SREBP_Q6	E2f1.M01177_SREBP2_Q6	E2f1.N00005_Sall4	E2f1.N00017_hB_Sall4	Mycn.M00006_MEF2_01	Mycn.M00011_EVI1_06	Mycn.M00026_RSRFC4_01	Mycn.M00041_CREBP1CJUN_01	Mycn.M00052_NFKAPPAB65_01	Mycn.M00054_NFKAPPAB_01	Mycn.M00063_IRF2_01	Mycn.M00078_EVI1_01	Mycn.M00079_EVI1_02	Mycn.M00080_EVI1_03	Mycn.M00081_EVI1_04	Mycn.M00082_EVI1_05	Mycn.M00118_MYCMAX_01	Mycn.M00123_MYCMAX_02	Mycn.M00134_HNF4_01	Mycn.M00152_SRF_01	Mycn.M00155_ARP1_01	Mycn.M00158_COUP_01	Mycn.M00172_AP1FJ_Q2	Mycn.M00186_SRF_Q6	Mycn.M00215_SRF_C	Mycn.M00222_HAND1E47_01	Mycn.M00225_STAT3_01	Mycn.M00231_MEF2_02	Mycn.M00232_MEF2_03	Mycn.M00233_MEF2_04	Mycn.M00243_EGR1_01	Mycn.M00251_XBP1_01	Mycn.M00257_RREB1_01	Mycn.M00292_FREAC4_01	Mycn.M00302_NFAT_Q6	Mycn.M00322_MYCMAX_B	Mycn.M00396_EN1_01	Mycn.M00403_AMEF2_Q6	Mycn.M00405_MMEF2_Q6	Mycn.M00406_HMEF2_Q6	Mycn.M00407_RSRFC4_Q2	Mycn.M00412_AREB6_01	Mycn.M00413_AREB6_02	Mycn.M00414_AREB6_03	Mycn.M00415_AREB6_04	Mycn.M00419_MEIS1_01	Mycn.M00420_MEIS1AHOXA9_01	Mycn.M00421_MEIS1BHOXA9_02	Mycn.M00422_FOXJ2_01	Mycn.M00423_FOXJ2_02	Mycn.M00446_SPZ1_01	Mycn.M00448_ZIC1_01	Mycn.M00462_GATA6_01	Mycn.M00482_PITX2_Q2	Mycn.M00483_ATF6_01	Mycn.M00490_BACH2_01	Mycn.M00497_STAT3_02	Mycn.M00512_PPARG_01	Mycn.M00513_ATF3_Q6	Mycn.M00515_PPARG_02	Mycn.M00517_AP1_01	Mycn.M00528_PPARG_03	Mycn.M00531_NERF_Q2	Mycn.M00615_MYCMAX_03	Mycn.M00616_AFP1_Q6	Mycn.M00632_GATA4_Q3	Mycn.M00638_HNF4ALPHA_Q6	Mycn.M00671_TCF4_Q5	Mycn.M00724_HNF3ALPHA_Q6	Mycn.M00746_ELF1_Q6	Mycn.M00762_DR1_Q3	Mycn.M00763_PPAR_DR1_Q2	Mycn.M00764_HNF4_DR1_Q3	Mycn.M00765_COUP_DR1_Q6	Mycn.M00771_ETS_Q4	Mycn.M00774_NFKB_Q6_01	Mycn.M00789_GATA_Q6	Mycn.M00790_HNF1_Q6	Mycn.M00791_HNF3_Q6	Mycn.M00792_SMAD_Q6	Mycn.M00799_MYC_Q2	Mycn.M00801_CREB_Q3	Mycn.M00807_EGR_Q6	Mycn.M00810_SRF_Q4	Mycn.M00922_SRF_Q5_01	Mycn.M00924_AP1_Q2_01	Mycn.M00925_AP1_Q6_01	Mycn.M00926_AP1_Q4_01	Mycn.M00935_NFAT_Q4_01	Mycn.M00941_MEF2_Q6_01	Mycn.M00967_HNF4_Q6	Mycn.M00974_SMAD_Q6_01	Mycn.M00982_KROX_Q6	Mycn.M00983_MAF_Q6_01	Mycn.M01007_SRF_Q5_02	Mycn.M01011_HNF1_Q6_01	Mycn.M01012_HNF3_Q6_01	Mycn.M01016_SOX17_01	Mycn.M01031_HNF4_Q6_01	Mycn.M01032_HNF4_Q6_02	Mycn.M01033_HNF4_Q6_03	Mycn.M01036_COUPTF_Q6	Mycn.M01075_PLZF_02	Mycn.M01145_CMYC_01	Mycn.M01150_DMRT5_01	Mycn.M01154_CMYC_02	Mycn.M01160_KID3_01	Mycn.M00004_CMYB_01	Mycn.M00005_AP4_01	Mycn.M00034_P53_01	Mycn.M00062_IRF1_01	Mycn.M00130_FOXD3_01	Mycn.M00175_AP4_Q5	Mycn.M00176_AP4_Q6	Mycn.M00183_MYB_Q6	Mycn.M00185_NFY_Q6	Mycn.M00189_AP2_Q6	Mycn.M00209_NFY_C	Mycn.M00223_STAT_01	Mycn.M00256_NRSF_01	Mycn.M00272_P53_02	Mycn.M00325_NRSE_B	Mycn.M00341_GABP_B	Mycn.M00418_TGIF_01	Mycn.M00450_ZIC3_01	Mycn.M00470_AP2GAMMA_01	Mycn.M00478_CDC5_01	Mycn.M00494_STAT6_01	Mycn.M00498_STAT4_01	Mycn.M00500_STAT6_02	Mycn.M00511_ERR1_Q2	Mycn.M00650_MTF1_Q4	Mycn.M00652_NRF1_Q6	Mycn.M00655_PEA3_Q6	Mycn.M00747_IRF1_Q6	Mycn.M00750_HMGIY_Q6	Mycn.M00761_P53_DECAMER_Q2	Mycn.M00772_IRF_Q6	Mycn.M00773_MYB_Q3	Mycn.M00775_NFY_Q6_01	Mycn.M00777_STAT_Q6	Mycn.M00795_OCT_Q6	Mycn.M00800_AP2_Q3	Mycn.M00805_LEF1_Q2	Mycn.M00809_FOX_Q2	Mycn.M00913_MYB_Q5_01	Mycn.M00915_AP2_Q6_01	Mycn.M00927_AP4_Q6_01	Mycn.M00932_SP1_Q4_01	Mycn.M00933_SP1_Q2_01	Mycn.M00963_T3R_Q6	Mycn.M00965_DR4_Q2	Mycn.M00971_ETS_Q6	Mycn.M00972_IRF_Q6_01	Mycn.M00978_LEF1TCF1_Q4	Mycn.M00981_CREBATF_Q6	Mycn.M00987_FOXP1_01	Mycn.M00999_AIRE_01	Mycn.M01000_AIRE_02	Mycn.M01010_HMGIY_Q3	Mycn.M01014_SOX_Q6	Mycn.M01028_NRSF_Q4	Mycn.M01034_EBOX_Q6_01	Mycn.M01037_GLI_Q2	Mycn.M01066_BLIMP1_Q6	Mycn.M01111_RBPJK_Q4	Mycn.M01112_RBPJK_01	Mycn.M01117_OTX_Q1	Mycn.M01122_ZNF219_01	Mycn.M01123_NANOG_01	Mycn.M01124_OCT4_02	Mycn.M01125_OCT4_01	Mycn.M01142_LRH1_Q5	Mycn.M01146_DMRT1_01	Mycn.N00001_Sox2	Mycn.N00002_Nanog	Mycn.N00003_Otx2	Mycn.N00004_Rbpj	Mycn.N00006_Nr5a2	Mycn.N00007_SoxOctComp	Mycn.N00009_Klf4	Mycn.N00010_Tcfcp2l1	Mycn.N00012_Dax1	Mycn.N00014_Rex1	Mycn.M00008_SP1_01	Mycn.M00055_NMYC_01	Mycn.M00059_YY1_01	Mycn.M00069_YY1_02	Mycn.M00196_SP1_Q6	Mycn.M00466_HIF1_Q5	Mycn.M00480_LUN1_01	Mycn.M00514_ATF4_Q2	Mycn.M00647_LXR_Q3	Mycn.M00691_ATF1_Q6	Mycn.M00707_TFIIA_Q6	Mycn.M00733_SMAD4_Q6	Mycn.M00776_SREBP_Q3	Mycn.M00793_YY1_Q6	Mycn.M00797_HIF1_Q3	Mycn.M00931_SP1_Q6_01	Mycn.M00976_AHRHIF_Q6	Mycn.M01035_YY1_Q6_02	Mycn.M01168_SREBP_Q6	Mycn.M01177_SREBP2_Q6	Mycn.N00005_Sall4	Mycn.N00017_hB_Sall4	Zfx.M00006_MEF2_01	Zfx.M00011_EVI1_06	Zfx.M00026_RSRFC4_01	Zfx.M00041_CREBP1CJUN_01	Zfx.M00052_NFKAPPAB65_01	Zfx.M00054_NFKAPPAB_01	Zfx.M00063_IRF2_01	Zfx.M00078_EVI1_01	Zfx.M00079_EVI1_02	Zfx.M00080_EVI1_03	Zfx.M00081_EVI1_04	Zfx.M00082_EVI1_05	Zfx.M00118_MYCMAX_01	Zfx.M00123_MYCMAX_02	Zfx.M00134_HNF4_01	Zfx.M00152_SRF_01	Zfx.M00155_ARP1_01	Zfx.M00158_COUP_01	Zfx.M00172_AP1FJ_Q2	Zfx.M00186_SRF_Q6	Zfx.M00215_SRF_C	Zfx.M00222_HAND1E47_01	Zfx.M00225_STAT3_01	Zfx.M00231_MEF2_02	Zfx.M00232_MEF2_03	Zfx.M00233_MEF2_04	Zfx.M00243_EGR1_01	Zfx.M00251_XBP1_01	Zfx.M00257_RREB1_01	Zfx.M00292_FREAC4_01	Zfx.M00302_NFAT_Q6	Zfx.M00322_MYCMAX_B	Zfx.M00396_EN1_01	Zfx.M00403_AMEF2_Q6	Zfx.M00405_MMEF2_Q6	Zfx.M00406_HMEF2_Q6	Zfx.M00407_RSRFC4_Q2	Zfx.M00412_AREB6_01	Zfx.M00413_AREB6_02	Zfx.M00414_AREB6_03	Zfx.M00415_AREB6_04	Zfx.M00419_MEIS1_01	Zfx.M00420_MEIS1AHOXA9_01	Zfx.M00421_MEIS1BHOXA9_02	Zfx.M00422_FOXJ2_01	Zfx.M00423_FOXJ2_02	Zfx.M00446_SPZ1_01	Zfx.M00448_ZIC1_01	Zfx.M00462_GATA6_01	Zfx.M00482_PITX2_Q2	Zfx.M00483_ATF6_01	Zfx.M00490_BACH2_01	Zfx.M00497_STAT3_02	Zfx.M00512_PPARG_01	Zfx.M00513_ATF3_Q6	Zfx.M00515_PPARG_02	Zfx.M00517_AP1_01	Zfx.M00528_PPARG_03	Zfx.M00531_NERF_Q2	Zfx.M00615_MYCMAX_03	Zfx.M00616_AFP1_Q6	Zfx.M00632_GATA4_Q3	Zfx.M00638_HNF4ALPHA_Q6	Zfx.M00671_TCF4_Q5	Zfx.M00724_HNF3ALPHA_Q6	Zfx.M00746_ELF1_Q6	Zfx.M00762_DR1_Q3	Zfx.M00763_PPAR_DR1_Q2	Zfx.M00764_HNF4_DR1_Q3	Zfx.M00765_COUP_DR1_Q6	Zfx.M00771_ETS_Q4	Zfx.M00774_NFKB_Q6_01	Zfx.M00789_GATA_Q6	Zfx.M00790_HNF1_Q6	Zfx.M00791_HNF3_Q6	Zfx.M00792_SMAD_Q6	Zfx.M00799_MYC_Q2	Zfx.M00801_CREB_Q3	Zfx.M00807_EGR_Q6	Zfx.M00810_SRF_Q4	Zfx.M00922_SRF_Q5_01	Zfx.M00924_AP1_Q2_01	Zfx.M00925_AP1_Q6_01	Zfx.M00926_AP1_Q4_01	Zfx.M00935_NFAT_Q4_01	Zfx.M00941_MEF2_Q6_01	Zfx.M00967_HNF4_Q6	Zfx.M00974_SMAD_Q6_01	Zfx.M00982_KROX_Q6	Zfx.M00983_MAF_Q6_01	Zfx.M01007_SRF_Q5_02	Zfx.M01011_HNF1_Q6_01	Zfx.M01012_HNF3_Q6_01	Zfx.M01016_SOX17_01	Zfx.M01031_HNF4_Q6_01	Zfx.M01032_HNF4_Q6_02	Zfx.M01033_HNF4_Q6_03	Zfx.M01036_COUPTF_Q6	Zfx.M01075_PLZF_02	Zfx.M01145_CMYC_01	Zfx.M01150_DMRT5_01	Zfx.M01154_CMYC_02	Zfx.M01160_KID3_01	Zfx.M00004_CMYB_01	Zfx.M00005_AP4_01	Zfx.M00034_P53_01	Zfx.M00062_IRF1_01	Zfx.M00130_FOXD3_01	Zfx.M00175_AP4_Q5	Zfx.M00176_AP4_Q6	Zfx.M00183_MYB_Q6	Zfx.M00185_NFY_Q6	Zfx.M00189_AP2_Q6	Zfx.M00209_NFY_C	Zfx.M00223_STAT_01	Zfx.M00256_NRSF_01	Zfx.M00272_P53_02	Zfx.M00325_NRSE_B	Zfx.M00341_GABP_B	Zfx.M00418_TGIF_01	Zfx.M00450_ZIC3_01	Zfx.M00470_AP2GAMMA_01	Zfx.M00478_CDC5_01	Zfx.M00494_STAT6_01	Zfx.M00498_STAT4_01	Zfx.M00500_STAT6_02	Zfx.M00511_ERR1_Q2	Zfx.M00650_MTF1_Q4	Zfx.M00652_NRF1_Q6	Zfx.M00655_PEA3_Q6	Zfx.M00747_IRF1_Q6	Zfx.M00750_HMGIY_Q6	Zfx.M00761_P53_DECAMER_Q2	Zfx.M00772_IRF_Q6	Zfx.M00773_MYB_Q3	Zfx.M00775_NFY_Q6_01	Zfx.M00777_STAT_Q6	Zfx.M00795_OCT_Q6	Zfx.M00800_AP2_Q3	Zfx.M00805_LEF1_Q2	Zfx.M00809_FOX_Q2	Zfx.M00913_MYB_Q5_01	Zfx.M00915_AP2_Q6_01	Zfx.M00927_AP4_Q6_01	Zfx.M00932_SP1_Q4_01	Zfx.M00933_SP1_Q2_01	Zfx.M00963_T3R_Q6	Zfx.M00965_DR4_Q2	Zfx.M00971_ETS_Q6	Zfx.M00972_IRF_Q6_01	Zfx.M00978_LEF1TCF1_Q4	Zfx.M00981_CREBATF_Q6	Zfx.M00987_FOXP1_01	Zfx.M00999_AIRE_01	Zfx.M01000_AIRE_02	Zfx.M01010_HMGIY_Q3	Zfx.M01014_SOX_Q6	Zfx.M01028_NRSF_Q4	Zfx.M01034_EBOX_Q6_01	Zfx.M01037_GLI_Q2	Zfx.M01066_BLIMP1_Q6	Zfx.M01111_RBPJK_Q4	Zfx.M01112_RBPJK_01	Zfx.M01117_OTX_Q1	Zfx.M01122_ZNF219_01	Zfx.M01123_NANOG_01	Zfx.M01124_OCT4_02	Zfx.M01125_OCT4_01	Zfx.M01142_LRH1_Q5	Zfx.M01146_DMRT1_01	Zfx.N00001_Sox2	Zfx.N00002_Nanog	Zfx.N00003_Otx2	Zfx.N00004_Rbpj	Zfx.N00006_Nr5a2	Zfx.N00007_SoxOctComp	Zfx.N00009_Klf4	Zfx.N00010_Tcfcp2l1	Zfx.N00012_Dax1	Zfx.N00014_Rex1	Zfx.M00008_SP1_01	Zfx.M00055_NMYC_01	Zfx.M00059_YY1_01	Zfx.M00069_YY1_02	Zfx.M00196_SP1_Q6	Zfx.M00466_HIF1_Q5	Zfx.M00480_LUN1_01	Zfx.M00514_ATF4_Q2	Zfx.M00647_LXR_Q3	Zfx.M00691_ATF1_Q6	Zfx.M00707_TFIIA_Q6	Zfx.M00733_SMAD4_Q6	Zfx.M00776_SREBP_Q3	Zfx.M00793_YY1_Q6	Zfx.M00797_HIF1_Q3	Zfx.M00931_SP1_Q6_01	Zfx.M00976_AHRHIF_Q6	Zfx.M01035_YY1_Q6_02	Zfx.M01168_SREBP_Q6	Zfx.M01177_SREBP2_Q6	Zfx.N00005_Sall4	Zfx.N00017_hB_Sall4	Myc.M00006_MEF2_01	Myc.M00011_EVI1_06	Myc.M00026_RSRFC4_01	Myc.M00041_CREBP1CJUN_01	Myc.M00052_NFKAPPAB65_01	Myc.M00054_NFKAPPAB_01	Myc.M00063_IRF2_01	Myc.M00078_EVI1_01	Myc.M00079_EVI1_02	Myc.M00080_EVI1_03	Myc.M00081_EVI1_04	Myc.M00082_EVI1_05	Myc.M00118_MYCMAX_01	Myc.M00123_MYCMAX_02	Myc.M00134_HNF4_01	Myc.M00152_SRF_01	Myc.M00155_ARP1_01	Myc.M00158_COUP_01	Myc.M00172_AP1FJ_Q2	Myc.M00186_SRF_Q6	Myc.M00215_SRF_C	Myc.M00222_HAND1E47_01	Myc.M00225_STAT3_01	Myc.M00231_MEF2_02	Myc.M00232_MEF2_03	Myc.M00233_MEF2_04	Myc.M00243_EGR1_01	Myc.M00251_XBP1_01	Myc.M00257_RREB1_01	Myc.M00292_FREAC4_01	Myc.M00302_NFAT_Q6	Myc.M00322_MYCMAX_B	Myc.M00396_EN1_01	Myc.M00403_AMEF2_Q6	Myc.M00405_MMEF2_Q6	Myc.M00406_HMEF2_Q6	Myc.M00407_RSRFC4_Q2	Myc.M00412_AREB6_01	Myc.M00413_AREB6_02	Myc.M00414_AREB6_03	Myc.M00415_AREB6_04	Myc.M00419_MEIS1_01	Myc.M00420_MEIS1AHOXA9_01	Myc.M00421_MEIS1BHOXA9_02	Myc.M00422_FOXJ2_01	Myc.M00423_FOXJ2_02	Myc.M00446_SPZ1_01	Myc.M00448_ZIC1_01	Myc.M00462_GATA6_01	Myc.M00482_PITX2_Q2	Myc.M00483_ATF6_01	Myc.M00490_BACH2_01	Myc.M00497_STAT3_02	Myc.M00512_PPARG_01	Myc.M00513_ATF3_Q6	Myc.M00515_PPARG_02	Myc.M00517_AP1_01	Myc.M00528_PPARG_03	Myc.M00531_NERF_Q2	Myc.M00615_MYCMAX_03	Myc.M00616_AFP1_Q6	Myc.M00632_GATA4_Q3	Myc.M00638_HNF4ALPHA_Q6	Myc.M00671_TCF4_Q5	Myc.M00724_HNF3ALPHA_Q6	Myc.M00746_ELF1_Q6	Myc.M00762_DR1_Q3	Myc.M00763_PPAR_DR1_Q2	Myc.M00764_HNF4_DR1_Q3	Myc.M00765_COUP_DR1_Q6	Myc.M00771_ETS_Q4	Myc.M00774_NFKB_Q6_01	Myc.M00789_GATA_Q6	Myc.M00790_HNF1_Q6	Myc.M00791_HNF3_Q6	Myc.M00792_SMAD_Q6	Myc.M00799_MYC_Q2	Myc.M00801_CREB_Q3	Myc.M00807_EGR_Q6	Myc.M00810_SRF_Q4	Myc.M00922_SRF_Q5_01	Myc.M00924_AP1_Q2_01	Myc.M00925_AP1_Q6_01	Myc.M00926_AP1_Q4_01	Myc.M00935_NFAT_Q4_01	Myc.M00941_MEF2_Q6_01	Myc.M00967_HNF4_Q6	Myc.M00974_SMAD_Q6_01	Myc.M00982_KROX_Q6	Myc.M00983_MAF_Q6_01	Myc.M01007_SRF_Q5_02	Myc.M01011_HNF1_Q6_01	Myc.M01012_HNF3_Q6_01	Myc.M01016_SOX17_01	Myc.M01031_HNF4_Q6_01	Myc.M01032_HNF4_Q6_02	Myc.M01033_HNF4_Q6_03	Myc.M01036_COUPTF_Q6	Myc.M01075_PLZF_02	Myc.M01145_CMYC_01	Myc.M01150_DMRT5_01	Myc.M01154_CMYC_02	Myc.M01160_KID3_01	Myc.M00004_CMYB_01	Myc.M00005_AP4_01	Myc.M00034_P53_01	Myc.M00062_IRF1_01	Myc.M00130_FOXD3_01	Myc.M00175_AP4_Q5	Myc.M00176_AP4_Q6	Myc.M00183_MYB_Q6	Myc.M00185_NFY_Q6	Myc.M00189_AP2_Q6	Myc.M00209_NFY_C	Myc.M00223_STAT_01	Myc.M00256_NRSF_01	Myc.M00272_P53_02	Myc.M00325_NRSE_B	Myc.M00341_GABP_B	Myc.M00418_TGIF_01	Myc.M00450_ZIC3_01	Myc.M00470_AP2GAMMA_01	Myc.M00478_CDC5_01	Myc.M00494_STAT6_01	Myc.M00498_STAT4_01	Myc.M00500_STAT6_02	Myc.M00511_ERR1_Q2	Myc.M00650_MTF1_Q4	Myc.M00652_NRF1_Q6	Myc.M00655_PEA3_Q6	Myc.M00747_IRF1_Q6	Myc.M00750_HMGIY_Q6	Myc.M00761_P53_DECAMER_Q2	Myc.M00772_IRF_Q6	Myc.M00773_MYB_Q3	Myc.M00775_NFY_Q6_01	Myc.M00777_STAT_Q6	Myc.M00795_OCT_Q6	Myc.M00800_AP2_Q3	Myc.M00805_LEF1_Q2	Myc.M00809_FOX_Q2	Myc.M00913_MYB_Q5_01	Myc.M00915_AP2_Q6_01	Myc.M00927_AP4_Q6_01	Myc.M00932_SP1_Q4_01	Myc.M00933_SP1_Q2_01	Myc.M00963_T3R_Q6	Myc.M00965_DR4_Q2	Myc.M00971_ETS_Q6	Myc.M00972_IRF_Q6_01	Myc.M00978_LEF1TCF1_Q4	Myc.M00981_CREBATF_Q6	Myc.M00987_FOXP1_01	Myc.M00999_AIRE_01	Myc.M01000_AIRE_02	Myc.M01010_HMGIY_Q3	Myc.M01014_SOX_Q6	Myc.M01028_NRSF_Q4	Myc.M01034_EBOX_Q6_01	Myc.M01037_GLI_Q2	Myc.M01066_BLIMP1_Q6	Myc.M01111_RBPJK_Q4	Myc.M01112_RBPJK_01	Myc.M01117_OTX_Q1	Myc.M01122_ZNF219_01	Myc.M01123_NANOG_01	Myc.M01124_OCT4_02	Myc.M01125_OCT4_01	Myc.M01142_LRH1_Q5	Myc.M01146_DMRT1_01	Myc.N00001_Sox2	Myc.N00002_Nanog	Myc.N00003_Otx2	Myc.N00004_Rbpj	Myc.N00006_Nr5a2	Myc.N00007_SoxOctComp	Myc.N00009_Klf4	Myc.N00010_Tcfcp2l1	Myc.N00012_Dax1	Myc.N00014_Rex1	Myc.M00008_SP1_01	Myc.M00055_NMYC_01	Myc.M00059_YY1_01	Myc.M00069_YY1_02	Myc.M00196_SP1_Q6	Myc.M00466_HIF1_Q5	Myc.M00480_LUN1_01	Myc.M00514_ATF4_Q2	Myc.M00647_LXR_Q3	Myc.M00691_ATF1_Q6	Myc.M00707_TFIIA_Q6	Myc.M00733_SMAD4_Q6	Myc.M00776_SREBP_Q3	Myc.M00793_YY1_Q6	Myc.M00797_HIF1_Q3	Myc.M00931_SP1_Q6_01	Myc.M00976_AHRHIF_Q6	Myc.M01035_YY1_Q6_02	Myc.M01168_SREBP_Q6	Myc.M01177_SREBP2_Q6	Myc.N00005_Sall4	Myc.N00017_hB_Sall4	E2f1.Mycn.M00006_MEF2_01	E2f1.Mycn.M00011_EVI1_06	E2f1.Mycn.M00026_RSRFC4_01	E2f1.Mycn.M00041_CREBP1CJUN_01	E2f1.Mycn.M00052_NFKAPPAB65_01	E2f1.Mycn.M00054_NFKAPPAB_01	E2f1.Mycn.M00063_IRF2_01	E2f1.Mycn.M00078_EVI1_01	E2f1.Mycn.M00079_EVI1_02	E2f1.Mycn.M00080_EVI1_03	E2f1.Mycn.M00081_EVI1_04	E2f1.Mycn.M00082_EVI1_05	E2f1.Mycn.M00118_MYCMAX_01	E2f1.Mycn.M00123_MYCMAX_02	E2f1.Mycn.M00134_HNF4_01	E2f1.Mycn.M00152_SRF_01	E2f1.Mycn.M00155_ARP1_01	E2f1.Mycn.M00158_COUP_01	E2f1.Mycn.M00172_AP1FJ_Q2	E2f1.Mycn.M00186_SRF_Q6	E2f1.Mycn.M00215_SRF_C	E2f1.Mycn.M00222_HAND1E47_01	E2f1.Mycn.M00225_STAT3_01	E2f1.Mycn.M00231_MEF2_02	E2f1.Mycn.M00232_MEF2_03	E2f1.Mycn.M00233_MEF2_04	E2f1.Mycn.M00243_EGR1_01	E2f1.Mycn.M00251_XBP1_01	E2f1.Mycn.M00257_RREB1_01	E2f1.Mycn.M00292_FREAC4_01	E2f1.Mycn.M00302_NFAT_Q6	E2f1.Mycn.M00322_MYCMAX_B	E2f1.Mycn.M00396_EN1_01	E2f1.Mycn.M00403_AMEF2_Q6	E2f1.Mycn.M00405_MMEF2_Q6	E2f1.Mycn.M00406_HMEF2_Q6	E2f1.Mycn.M00407_RSRFC4_Q2	E2f1.Mycn.M00412_AREB6_01	E2f1.Mycn.M00413_AREB6_02	E2f1.Mycn.M00414_AREB6_03	E2f1.Mycn.M00415_AREB6_04	E2f1.Mycn.M00419_MEIS1_01	E2f1.Mycn.M00420_MEIS1AHOXA9_01	E2f1.Mycn.M00421_MEIS1BHOXA9_02	E2f1.Mycn.M00422_FOXJ2_01	E2f1.Mycn.M00423_FOXJ2_02	E2f1.Mycn.M00446_SPZ1_01	E2f1.Mycn.M00448_ZIC1_01	E2f1.Mycn.M00462_GATA6_01	E2f1.Mycn.M00482_PITX2_Q2	E2f1.Mycn.M00483_ATF6_01	E2f1.Mycn.M00490_BACH2_01	E2f1.Mycn.M00497_STAT3_02	E2f1.Mycn.M00512_PPARG_01	E2f1.Mycn.M00513_ATF3_Q6	E2f1.Mycn.M00515_PPARG_02	E2f1.Mycn.M00517_AP1_01	E2f1.Mycn.M00528_PPARG_03	E2f1.Mycn.M00531_NERF_Q2	E2f1.Mycn.M00615_MYCMAX_03	E2f1.Mycn.M00616_AFP1_Q6	E2f1.Mycn.M00632_GATA4_Q3	E2f1.Mycn.M00638_HNF4ALPHA_Q6	E2f1.Mycn.M00671_TCF4_Q5	E2f1.Mycn.M00724_HNF3ALPHA_Q6	E2f1.Mycn.M00746_ELF1_Q6	E2f1.Mycn.M00762_DR1_Q3	E2f1.Mycn.M00763_PPAR_DR1_Q2	E2f1.Mycn.M00764_HNF4_DR1_Q3	E2f1.Mycn.M00765_COUP_DR1_Q6	E2f1.Mycn.M00771_ETS_Q4	E2f1.Mycn.M00774_NFKB_Q6_01	E2f1.Mycn.M00789_GATA_Q6	E2f1.Mycn.M00790_HNF1_Q6	E2f1.Mycn.M00791_HNF3_Q6	E2f1.Mycn.M00792_SMAD_Q6	E2f1.Mycn.M00799_MYC_Q2	E2f1.Mycn.M00801_CREB_Q3	E2f1.Mycn.M00807_EGR_Q6	E2f1.Mycn.M00810_SRF_Q4	E2f1.Mycn.M00922_SRF_Q5_01	E2f1.Mycn.M00924_AP1_Q2_01	E2f1.Mycn.M00925_AP1_Q6_01	E2f1.Mycn.M00926_AP1_Q4_01	E2f1.Mycn.M00935_NFAT_Q4_01	E2f1.Mycn.M00941_MEF2_Q6_01	E2f1.Mycn.M00967_HNF4_Q6	E2f1.Mycn.M00974_SMAD_Q6_01	E2f1.Mycn.M00982_KROX_Q6	E2f1.Mycn.M00983_MAF_Q6_01	E2f1.Mycn.M01007_SRF_Q5_02	E2f1.Mycn.M01011_HNF1_Q6_01	E2f1.Mycn.M01012_HNF3_Q6_01	E2f1.Mycn.M01016_SOX17_01	E2f1.Mycn.M01031_HNF4_Q6_01	E2f1.Mycn.M01032_HNF4_Q6_02	E2f1.Mycn.M01033_HNF4_Q6_03	E2f1.Mycn.M01036_COUPTF_Q6	E2f1.Mycn.M01075_PLZF_02	E2f1.Mycn.M01145_CMYC_01	E2f1.Mycn.M01150_DMRT5_01	E2f1.Mycn.M01154_CMYC_02	E2f1.Mycn.M01160_KID3_01	E2f1.Mycn.M00004_CMYB_01	E2f1.Mycn.M00005_AP4_01	E2f1.Mycn.M00034_P53_01	E2f1.Mycn.M00062_IRF1_01	E2f1.Mycn.M00130_FOXD3_01	E2f1.Mycn.M00175_AP4_Q5	E2f1.Mycn.M00176_AP4_Q6	E2f1.Mycn.M00183_MYB_Q6	E2f1.Mycn.M00185_NFY_Q6	E2f1.Mycn.M00189_AP2_Q6	E2f1.Mycn.M00209_NFY_C	E2f1.Mycn.M00223_STAT_01	E2f1.Mycn.M00256_NRSF_01	E2f1.Mycn.M00272_P53_02	E2f1.Mycn.M00325_NRSE_B	E2f1.Mycn.M00341_GABP_B	E2f1.Mycn.M00418_TGIF_01	E2f1.Mycn.M00450_ZIC3_01	E2f1.Mycn.M00470_AP2GAMMA_01	E2f1.Mycn.M00478_CDC5_01	E2f1.Mycn.M00494_STAT6_01	E2f1.Mycn.M00498_STAT4_01	E2f1.Mycn.M00500_STAT6_02	E2f1.Mycn.M00511_ERR1_Q2	E2f1.Mycn.M00650_MTF1_Q4	E2f1.Mycn.M00652_NRF1_Q6	E2f1.Mycn.M00655_PEA3_Q6	E2f1.Mycn.M00747_IRF1_Q6	E2f1.Mycn.M00750_HMGIY_Q6	E2f1.Mycn.M00761_P53_DECAMER_Q2	E2f1.Mycn.M00772_IRF_Q6	E2f1.Mycn.M00773_MYB_Q3	E2f1.Mycn.M00775_NFY_Q6_01	E2f1.Mycn.M00777_STAT_Q6	E2f1.Mycn.M00795_OCT_Q6	E2f1.Mycn.M00800_AP2_Q3	E2f1.Mycn.M00805_LEF1_Q2	E2f1.Mycn.M00809_FOX_Q2	E2f1.Mycn.M00913_MYB_Q5_01	E2f1.Mycn.M00915_AP2_Q6_01	E2f1.Mycn.M00927_AP4_Q6_01	E2f1.Mycn.M00932_SP1_Q4_01	E2f1.Mycn.M00933_SP1_Q2_01	E2f1.Mycn.M00963_T3R_Q6	E2f1.Mycn.M00965_DR4_Q2	E2f1.Mycn.M00971_ETS_Q6	E2f1.Mycn.M00972_IRF_Q6_01	E2f1.Mycn.M00978_LEF1TCF1_Q4	E2f1.Mycn.M00981_CREBATF_Q6	E2f1.Mycn.M00987_FOXP1_01	E2f1.Mycn.M00999_AIRE_01	E2f1.Mycn.M01000_AIRE_02	E2f1.Mycn.M01010_HMGIY_Q3	E2f1.Mycn.M01014_SOX_Q6	E2f1.Mycn.M01028_NRSF_Q4	E2f1.Mycn.M01034_EBOX_Q6_01	E2f1.Mycn.M01037_GLI_Q2	E2f1.Mycn.M01066_BLIMP1_Q6	E2f1.Mycn.M01111_RBPJK_Q4	E2f1.Mycn.M01112_RBPJK_01	E2f1.Mycn.M01117_OTX_Q1	E2f1.Mycn.M01122_ZNF219_01	E2f1.Mycn.M01123_NANOG_01	E2f1.Mycn.M01124_OCT4_02	E2f1.Mycn.M01125_OCT4_01	E2f1.Mycn.M01142_LRH1_Q5	E2f1.Mycn.M01146_DMRT1_01	E2f1.Mycn.N00001_Sox2	E2f1.Mycn.N00002_Nanog	E2f1.Mycn.N00003_Otx2	E2f1.Mycn.N00004_Rbpj	E2f1.Mycn.N00006_Nr5a2	E2f1.Mycn.N00007_SoxOctComp	E2f1.Mycn.N00009_Klf4	E2f1.Mycn.N00010_Tcfcp2l1	E2f1.Mycn.N00012_Dax1	E2f1.Mycn.N00014_Rex1	E2f1.Mycn.M00008_SP1_01	E2f1.Mycn.M00055_NMYC_01	E2f1.Mycn.M00059_YY1_01	E2f1.Mycn.M00069_YY1_02	E2f1.Mycn.M00196_SP1_Q6	E2f1.Mycn.M00466_HIF1_Q5	E2f1.Mycn.M00480_LUN1_01	E2f1.Mycn.M00514_ATF4_Q2	E2f1.Mycn.M00647_LXR_Q3	E2f1.Mycn.M00691_ATF1_Q6	E2f1.Mycn.M00707_TFIIA_Q6	E2f1.Mycn.M00733_SMAD4_Q6	E2f1.Mycn.M00776_SREBP_Q3	E2f1.Mycn.M00793_YY1_Q6	E2f1.Mycn.M00797_HIF1_Q3	E2f1.Mycn.M00931_SP1_Q6_01	E2f1.Mycn.M00976_AHRHIF_Q6	E2f1.Mycn.M01035_YY1_Q6_02	E2f1.Mycn.M01168_SREBP_Q6	E2f1.Mycn.M01177_SREBP2_Q6	E2f1.Mycn.N00005_Sall4	E2f1.Mycn.N00017_hB_Sall4	E2f1.Zfx.M00006_MEF2_01	E2f1.Zfx.M00011_EVI1_06	E2f1.Zfx.M00026_RSRFC4_01	E2f1.Zfx.M00041_CREBP1CJUN_01	E2f1.Zfx.M00052_NFKAPPAB65_01	E2f1.Zfx.M00054_NFKAPPAB_01	E2f1.Zfx.M00063_IRF2_01	E2f1.Zfx.M00078_EVI1_01	E2f1.Zfx.M00079_EVI1_02	E2f1.Zfx.M00080_EVI1_03	E2f1.Zfx.M00081_EVI1_04	E2f1.Zfx.M00082_EVI1_05	E2f1.Zfx.M00118_MYCMAX_01	E2f1.Zfx.M00123_MYCMAX_02	E2f1.Zfx.M00134_HNF4_01	E2f1.Zfx.M00152_SRF_01	E2f1.Zfx.M00155_ARP1_01	E2f1.Zfx.M00158_COUP_01	E2f1.Zfx.M00172_AP1FJ_Q2	E2f1.Zfx.M00186_SRF_Q6	E2f1.Zfx.M00215_SRF_C	E2f1.Zfx.M00222_HAND1E47_01	E2f1.Zfx.M00225_STAT3_01	E2f1.Zfx.M00231_MEF2_02	E2f1.Zfx.M00232_MEF2_03	E2f1.Zfx.M00233_MEF2_04	E2f1.Zfx.M00243_EGR1_01	E2f1.Zfx.M00251_XBP1_01	E2f1.Zfx.M00257_RREB1_01	E2f1.Zfx.M00292_FREAC4_01	E2f1.Zfx.M00302_NFAT_Q6	E2f1.Zfx.M00322_MYCMAX_B	E2f1.Zfx.M00396_EN1_01	E2f1.Zfx.M00403_AMEF2_Q6	E2f1.Zfx.M00405_MMEF2_Q6	E2f1.Zfx.M00406_HMEF2_Q6	E2f1.Zfx.M00407_RSRFC4_Q2	E2f1.Zfx.M00412_AREB6_01	E2f1.Zfx.M00413_AREB6_02	E2f1.Zfx.M00414_AREB6_03	E2f1.Zfx.M00415_AREB6_04	E2f1.Zfx.M00419_MEIS1_01	E2f1.Zfx.M00420_MEIS1AHOXA9_01	E2f1.Zfx.M00421_MEIS1BHOXA9_02	E2f1.Zfx.M00422_FOXJ2_01	E2f1.Zfx.M00423_FOXJ2_02	E2f1.Zfx.M00446_SPZ1_01	E2f1.Zfx.M00448_ZIC1_01	E2f1.Zfx.M00462_GATA6_01	E2f1.Zfx.M00482_PITX2_Q2	E2f1.Zfx.M00483_ATF6_01	E2f1.Zfx.M00490_BACH2_01	E2f1.Zfx.M00497_STAT3_02	E2f1.Zfx.M00512_PPARG_01	E2f1.Zfx.M00513_ATF3_Q6	E2f1.Zfx.M00515_PPARG_02	E2f1.Zfx.M00517_AP1_01	E2f1.Zfx.M00528_PPARG_03	E2f1.Zfx.M00531_NERF_Q2	E2f1.Zfx.M00615_MYCMAX_03	E2f1.Zfx.M00616_AFP1_Q6	E2f1.Zfx.M00632_GATA4_Q3	E2f1.Zfx.M00638_HNF4ALPHA_Q6	E2f1.Zfx.M00671_TCF4_Q5	E2f1.Zfx.M00724_HNF3ALPHA_Q6	E2f1.Zfx.M00746_ELF1_Q6	E2f1.Zfx.M00762_DR1_Q3	E2f1.Zfx.M00763_PPAR_DR1_Q2	E2f1.Zfx.M00764_HNF4_DR1_Q3	E2f1.Zfx.M00765_COUP_DR1_Q6	E2f1.Zfx.M00771_ETS_Q4	E2f1.Zfx.M00774_NFKB_Q6_01	E2f1.Zfx.M00789_GATA_Q6	E2f1.Zfx.M00790_HNF1_Q6	E2f1.Zfx.M00791_HNF3_Q6	E2f1.Zfx.M00792_SMAD_Q6	E2f1.Zfx.M00799_MYC_Q2	E2f1.Zfx.M00801_CREB_Q3	E2f1.Zfx.M00807_EGR_Q6	E2f1.Zfx.M00810_SRF_Q4	E2f1.Zfx.M00922_SRF_Q5_01	E2f1.Zfx.M00924_AP1_Q2_01	E2f1.Zfx.M00925_AP1_Q6_01	E2f1.Zfx.M00926_AP1_Q4_01	E2f1.Zfx.M00935_NFAT_Q4_01	E2f1.Zfx.M00941_MEF2_Q6_01	E2f1.Zfx.M00967_HNF4_Q6	E2f1.Zfx.M00974_SMAD_Q6_01	E2f1.Zfx.M00982_KROX_Q6	E2f1.Zfx.M00983_MAF_Q6_01	E2f1.Zfx.M01007_SRF_Q5_02	E2f1.Zfx.M01011_HNF1_Q6_01	E2f1.Zfx.M01012_HNF3_Q6_01	E2f1.Zfx.M01016_SOX17_01	E2f1.Zfx.M01031_HNF4_Q6_01	E2f1.Zfx.M01032_HNF4_Q6_02	E2f1.Zfx.M01033_HNF4_Q6_03	E2f1.Zfx.M01036_COUPTF_Q6	E2f1.Zfx.M01075_PLZF_02	E2f1.Zfx.M01145_CMYC_01	E2f1.Zfx.M01150_DMRT5_01	E2f1.Zfx.M01154_CMYC_02	E2f1.Zfx.M01160_KID3_01	E2f1.Zfx.M00004_CMYB_01	E2f1.Zfx.M00005_AP4_01	E2f1.Zfx.M00034_P53_01	E2f1.Zfx.M00062_IRF1_01	E2f1.Zfx.M00130_FOXD3_01	E2f1.Zfx.M00175_AP4_Q5	E2f1.Zfx.M00176_AP4_Q6	E2f1.Zfx.M00183_MYB_Q6	E2f1.Zfx.M00185_NFY_Q6	E2f1.Zfx.M00189_AP2_Q6	E2f1.Zfx.M00209_NFY_C	E2f1.Zfx.M00223_STAT_01	E2f1.Zfx.M00256_NRSF_01	E2f1.Zfx.M00272_P53_02	E2f1.Zfx.M00325_NRSE_B	E2f1.Zfx.M00341_GABP_B	E2f1.Zfx.M00418_TGIF_01	E2f1.Zfx.M00450_ZIC3_01	E2f1.Zfx.M00470_AP2GAMMA_01	E2f1.Zfx.M00478_CDC5_01	E2f1.Zfx.M00494_STAT6_01	E2f1.Zfx.M00498_STAT4_01	E2f1.Zfx.M00500_STAT6_02	E2f1.Zfx.M00511_ERR1_Q2	E2f1.Zfx.M00650_MTF1_Q4	E2f1.Zfx.M00652_NRF1_Q6	E2f1.Zfx.M00655_PEA3_Q6	E2f1.Zfx.M00747_IRF1_Q6	E2f1.Zfx.M00750_HMGIY_Q6	E2f1.Zfx.M00761_P53_DECAMER_Q2	E2f1.Zfx.M00772_IRF_Q6	E2f1.Zfx.M00773_MYB_Q3	E2f1.Zfx.M00775_NFY_Q6_01	E2f1.Zfx.M00777_STAT_Q6	E2f1.Zfx.M00795_OCT_Q6	E2f1.Zfx.M00800_AP2_Q3	E2f1.Zfx.M00805_LEF1_Q2	E2f1.Zfx.M00809_FOX_Q2	E2f1.Zfx.M00913_MYB_Q5_01	E2f1.Zfx.M00915_AP2_Q6_01	E2f1.Zfx.M00927_AP4_Q6_01	E2f1.Zfx.M00932_SP1_Q4_01	E2f1.Zfx.M00933_SP1_Q2_01	E2f1.Zfx.M00963_T3R_Q6	E2f1.Zfx.M00965_DR4_Q2	E2f1.Zfx.M00971_ETS_Q6	E2f1.Zfx.M00972_IRF_Q6_01	E2f1.Zfx.M00978_LEF1TCF1_Q4	E2f1.Zfx.M00981_CREBATF_Q6	E2f1.Zfx.M00987_FOXP1_01	E2f1.Zfx.M00999_AIRE_01	E2f1.Zfx.M01000_AIRE_02	E2f1.Zfx.M01010_HMGIY_Q3	E2f1.Zfx.M01014_SOX_Q6	E2f1.Zfx.M01028_NRSF_Q4	E2f1.Zfx.M01034_EBOX_Q6_01	E2f1.Zfx.M01037_GLI_Q2	E2f1.Zfx.M01066_BLIMP1_Q6	E2f1.Zfx.M01111_RBPJK_Q4	E2f1.Zfx.M01112_RBPJK_01	E2f1.Zfx.M01117_OTX_Q1	E2f1.Zfx.M01122_ZNF219_01	E2f1.Zfx.M01123_NANOG_01	E2f1.Zfx.M01124_OCT4_02	E2f1.Zfx.M01125_OCT4_01	E2f1.Zfx.M01142_LRH1_Q5	E2f1.Zfx.M01146_DMRT1_01	E2f1.Zfx.N00001_Sox2	E2f1.Zfx.N00002_Nanog	E2f1.Zfx.N00003_Otx2	E2f1.Zfx.N00004_Rbpj	E2f1.Zfx.N00006_Nr5a2	E2f1.Zfx.N00007_SoxOctComp	E2f1.Zfx.N00009_Klf4	E2f1.Zfx.N00010_Tcfcp2l1	E2f1.Zfx.N00012_Dax1	E2f1.Zfx.N00014_Rex1	E2f1.Zfx.M00008_SP1_01	E2f1.Zfx.M00055_NMYC_01	E2f1.Zfx.M00059_YY1_01	E2f1.Zfx.M00069_YY1_02	E2f1.Zfx.M00196_SP1_Q6	E2f1.Zfx.M00466_HIF1_Q5	E2f1.Zfx.M00480_LUN1_01	E2f1.Zfx.M00514_ATF4_Q2	E2f1.Zfx.M00647_LXR_Q3	E2f1.Zfx.M00691_ATF1_Q6	E2f1.Zfx.M00707_TFIIA_Q6	E2f1.Zfx.M00733_SMAD4_Q6	E2f1.Zfx.M00776_SREBP_Q3	E2f1.Zfx.M00793_YY1_Q6	E2f1.Zfx.M00797_HIF1_Q3	E2f1.Zfx.M00931_SP1_Q6_01	E2f1.Zfx.M00976_AHRHIF_Q6	E2f1.Zfx.M01035_YY1_Q6_02	E2f1.Zfx.M01168_SREBP_Q6	E2f1.Zfx.M01177_SREBP2_Q6	E2f1.Zfx.N00005_Sall4	E2f1.Zfx.N00017_hB_Sall4	E2f1.Myc.M00006_MEF2_01	E2f1.Myc.M00011_EVI1_06	E2f1.Myc.M00026_RSRFC4_01	E2f1.Myc.M00041_CREBP1CJUN_01	E2f1.Myc.M00052_NFKAPPAB65_01	E2f1.Myc.M00054_NFKAPPAB_01	E2f1.Myc.M00063_IRF2_01	E2f1.Myc.M00078_EVI1_01	E2f1.Myc.M00079_EVI1_02	E2f1.Myc.M00080_EVI1_03	E2f1.Myc.M00081_EVI1_04	E2f1.Myc.M00082_EVI1_05	E2f1.Myc.M00118_MYCMAX_01	E2f1.Myc.M00123_MYCMAX_02	E2f1.Myc.M00134_HNF4_01	E2f1.Myc.M00152_SRF_01	E2f1.Myc.M00155_ARP1_01	E2f1.Myc.M00158_COUP_01	E2f1.Myc.M00172_AP1FJ_Q2	E2f1.Myc.M00186_SRF_Q6	E2f1.Myc.M00215_SRF_C	E2f1.Myc.M00222_HAND1E47_01	E2f1.Myc.M00225_STAT3_01	E2f1.Myc.M00231_MEF2_02	E2f1.Myc.M00232_MEF2_03	E2f1.Myc.M00233_MEF2_04	E2f1.Myc.M00243_EGR1_01	E2f1.Myc.M00251_XBP1_01	E2f1.Myc.M00257_RREB1_01	E2f1.Myc.M00292_FREAC4_01	E2f1.Myc.M00302_NFAT_Q6	E2f1.Myc.M00322_MYCMAX_B	E2f1.Myc.M00396_EN1_01	E2f1.Myc.M00403_AMEF2_Q6	E2f1.Myc.M00405_MMEF2_Q6	E2f1.Myc.M00406_HMEF2_Q6	E2f1.Myc.M00407_RSRFC4_Q2	E2f1.Myc.M00412_AREB6_01	E2f1.Myc.M00413_AREB6_02	E2f1.Myc.M00414_AREB6_03	E2f1.Myc.M00415_AREB6_04	E2f1.Myc.M00419_MEIS1_01	E2f1.Myc.M00420_MEIS1AHOXA9_01	E2f1.Myc.M00421_MEIS1BHOXA9_02	E2f1.Myc.M00422_FOXJ2_01	E2f1.Myc.M00423_FOXJ2_02	E2f1.Myc.M00446_SPZ1_01	E2f1.Myc.M00448_ZIC1_01	E2f1.Myc.M00462_GATA6_01	E2f1.Myc.M00482_PITX2_Q2	E2f1.Myc.M00483_ATF6_01	E2f1.Myc.M00490_BACH2_01	E2f1.Myc.M00497_STAT3_02	E2f1.Myc.M00512_PPARG_01	E2f1.Myc.M00513_ATF3_Q6	E2f1.Myc.M00515_PPARG_02	E2f1.Myc.M00517_AP1_01	E2f1.Myc.M00528_PPARG_03	E2f1.Myc.M00531_NERF_Q2	E2f1.Myc.M00615_MYCMAX_03	E2f1.Myc.M00616_AFP1_Q6	E2f1.Myc.M00632_GATA4_Q3	E2f1.Myc.M00638_HNF4ALPHA_Q6	E2f1.Myc.M00671_TCF4_Q5	E2f1.Myc.M00724_HNF3ALPHA_Q6	E2f1.Myc.M00746_ELF1_Q6	E2f1.Myc.M00762_DR1_Q3	E2f1.Myc.M00763_PPAR_DR1_Q2	E2f1.Myc.M00764_HNF4_DR1_Q3	E2f1.Myc.M00765_COUP_DR1_Q6	E2f1.Myc.M00771_ETS_Q4	E2f1.Myc.M00774_NFKB_Q6_01	E2f1.Myc.M00789_GATA_Q6	E2f1.Myc.M00790_HNF1_Q6	E2f1.Myc.M00791_HNF3_Q6	E2f1.Myc.M00792_SMAD_Q6	E2f1.Myc.M00799_MYC_Q2	E2f1.Myc.M00801_CREB_Q3	E2f1.Myc.M00807_EGR_Q6	E2f1.Myc.M00810_SRF_Q4	E2f1.Myc.M00922_SRF_Q5_01	E2f1.Myc.M00924_AP1_Q2_01	E2f1.Myc.M00925_AP1_Q6_01	E2f1.Myc.M00926_AP1_Q4_01	E2f1.Myc.M00935_NFAT_Q4_01	E2f1.Myc.M00941_MEF2_Q6_01	E2f1.Myc.M00967_HNF4_Q6	E2f1.Myc.M00974_SMAD_Q6_01	E2f1.Myc.M00982_KROX_Q6	E2f1.Myc.M00983_MAF_Q6_01	E2f1.Myc.M01007_SRF_Q5_02	E2f1.Myc.M01011_HNF1_Q6_01	E2f1.Myc.M01012_HNF3_Q6_01	E2f1.Myc.M01016_SOX17_01	E2f1.Myc.M01031_HNF4_Q6_01	E2f1.Myc.M01032_HNF4_Q6_02	E2f1.Myc.M01033_HNF4_Q6_03	E2f1.Myc.M01036_COUPTF_Q6	E2f1.Myc.M01075_PLZF_02	E2f1.Myc.M01145_CMYC_01	E2f1.Myc.M01150_DMRT5_01	E2f1.Myc.M01154_CMYC_02	E2f1.Myc.M01160_KID3_01	E2f1.Myc.M00004_CMYB_01	E2f1.Myc.M00005_AP4_01	E2f1.Myc.M00034_P53_01	E2f1.Myc.M00062_IRF1_01	E2f1.Myc.M00130_FOXD3_01	E2f1.Myc.M00175_AP4_Q5	E2f1.Myc.M00176_AP4_Q6	E2f1.Myc.M00183_MYB_Q6	E2f1.Myc.M00185_NFY_Q6	E2f1.Myc.M00189_AP2_Q6	E2f1.Myc.M00209_NFY_C	E2f1.Myc.M00223_STAT_01	E2f1.Myc.M00256_NRSF_01	E2f1.Myc.M00272_P53_02	E2f1.Myc.M00325_NRSE_B	E2f1.Myc.M00341_GABP_B	E2f1.Myc.M00418_TGIF_01	E2f1.Myc.M00450_ZIC3_01	E2f1.Myc.M00470_AP2GAMMA_01	E2f1.Myc.M00478_CDC5_01	E2f1.Myc.M00494_STAT6_01	E2f1.Myc.M00498_STAT4_01	E2f1.Myc.M00500_STAT6_02	E2f1.Myc.M00511_ERR1_Q2	E2f1.Myc.M00650_MTF1_Q4	E2f1.Myc.M00652_NRF1_Q6	E2f1.Myc.M00655_PEA3_Q6	E2f1.Myc.M00747_IRF1_Q6	E2f1.Myc.M00750_HMGIY_Q6	E2f1.Myc.M00761_P53_DECAMER_Q2	E2f1.Myc.M00772_IRF_Q6	E2f1.Myc.M00773_MYB_Q3	E2f1.Myc.M00775_NFY_Q6_01	E2f1.Myc.M00777_STAT_Q6	E2f1.Myc.M00795_OCT_Q6	E2f1.Myc.M00800_AP2_Q3	E2f1.Myc.M00805_LEF1_Q2	E2f1.Myc.M00809_FOX_Q2	E2f1.Myc.M00913_MYB_Q5_01	E2f1.Myc.M00915_AP2_Q6_01	E2f1.Myc.M00927_AP4_Q6_01	E2f1.Myc.M00932_SP1_Q4_01	E2f1.Myc.M00933_SP1_Q2_01	E2f1.Myc.M00963_T3R_Q6	E2f1.Myc.M00965_DR4_Q2	E2f1.Myc.M00971_ETS_Q6	E2f1.Myc.M00972_IRF_Q6_01	E2f1.Myc.M00978_LEF1TCF1_Q4	E2f1.Myc.M00981_CREBATF_Q6	E2f1.Myc.M00987_FOXP1_01	E2f1.Myc.M00999_AIRE_01	E2f1.Myc.M01000_AIRE_02	E2f1.Myc.M01010_HMGIY_Q3	E2f1.Myc.M01014_SOX_Q6	E2f1.Myc.M01028_NRSF_Q4	E2f1.Myc.M01034_EBOX_Q6_01	E2f1.Myc.M01037_GLI_Q2	E2f1.Myc.M01066_BLIMP1_Q6	E2f1.Myc.M01111_RBPJK_Q4	E2f1.Myc.M01112_RBPJK_01	E2f1.Myc.M01117_OTX_Q1	E2f1.Myc.M01122_ZNF219_01	E2f1.Myc.M01123_NANOG_01	E2f1.Myc.M01124_OCT4_02	E2f1.Myc.M01125_OCT4_01	E2f1.Myc.M01142_LRH1_Q5	E2f1.Myc.M01146_DMRT1_01	E2f1.Myc.N00001_Sox2	E2f1.Myc.N00002_Nanog	E2f1.Myc.N00003_Otx2	E2f1.Myc.N00004_Rbpj	E2f1.Myc.N00006_Nr5a2	E2f1.Myc.N00007_SoxOctComp	E2f1.Myc.N00009_Klf4	E2f1.Myc.N00010_Tcfcp2l1	E2f1.Myc.N00012_Dax1	E2f1.Myc.N00014_Rex1	E2f1.Myc.M00008_SP1_01	E2f1.Myc.M00055_NMYC_01	E2f1.Myc.M00059_YY1_01	E2f1.Myc.M00069_YY1_02	E2f1.Myc.M00196_SP1_Q6	E2f1.Myc.M00466_HIF1_Q5	E2f1.Myc.M00480_LUN1_01	E2f1.Myc.M00514_ATF4_Q2	E2f1.Myc.M00647_LXR_Q3	E2f1.Myc.M00691_ATF1_Q6	E2f1.Myc.M00707_TFIIA_Q6	E2f1.Myc.M00733_SMAD4_Q6	E2f1.Myc.M00776_SREBP_Q3	E2f1.Myc.M00793_YY1_Q6	E2f1.Myc.M00797_HIF1_Q3	E2f1.Myc.M00931_SP1_Q6_01	E2f1.Myc.M00976_AHRHIF_Q6	E2f1.Myc.M01035_YY1_Q6_02	E2f1.Myc.M01168_SREBP_Q6	E2f1.Myc.M01177_SREBP2_Q6	E2f1.Myc.N00005_Sall4	E2f1.Myc.N00017_hB_Sall4	Mycn.Zfx.M00006_MEF2_01	Mycn.Zfx.M00011_EVI1_06	Mycn.Zfx.M00026_RSRFC4_01	Mycn.Zfx.M00041_CREBP1CJUN_01	Mycn.Zfx.M00052_NFKAPPAB65_01	Mycn.Zfx.M00054_NFKAPPAB_01	Mycn.Zfx.M00063_IRF2_01	Mycn.Zfx.M00078_EVI1_01	Mycn.Zfx.M00079_EVI1_02	Mycn.Zfx.M00080_EVI1_03	Mycn.Zfx.M00081_EVI1_04	Mycn.Zfx.M00082_EVI1_05	Mycn.Zfx.M00118_MYCMAX_01	Mycn.Zfx.M00123_MYCMAX_02	Mycn.Zfx.M00134_HNF4_01	Mycn.Zfx.M00152_SRF_01	Mycn.Zfx.M00155_ARP1_01	Mycn.Zfx.M00158_COUP_01	Mycn.Zfx.M00172_AP1FJ_Q2	Mycn.Zfx.M00186_SRF_Q6	Mycn.Zfx.M00215_SRF_C	Mycn.Zfx.M00222_HAND1E47_01	Mycn.Zfx.M00225_STAT3_01	Mycn.Zfx.M00231_MEF2_02	Mycn.Zfx.M00232_MEF2_03	Mycn.Zfx.M00233_MEF2_04	Mycn.Zfx.M00243_EGR1_01	Mycn.Zfx.M00251_XBP1_01	Mycn.Zfx.M00257_RREB1_01	Mycn.Zfx.M00292_FREAC4_01	Mycn.Zfx.M00302_NFAT_Q6	Mycn.Zfx.M00322_MYCMAX_B	Mycn.Zfx.M00396_EN1_01	Mycn.Zfx.M00403_AMEF2_Q6	Mycn.Zfx.M00405_MMEF2_Q6	Mycn.Zfx.M00406_HMEF2_Q6	Mycn.Zfx.M00407_RSRFC4_Q2	Mycn.Zfx.M00412_AREB6_01	Mycn.Zfx.M00413_AREB6_02	Mycn.Zfx.M00414_AREB6_03	Mycn.Zfx.M00415_AREB6_04	Mycn.Zfx.M00419_MEIS1_01	Mycn.Zfx.M00420_MEIS1AHOXA9_01	Mycn.Zfx.M00421_MEIS1BHOXA9_02	Mycn.Zfx.M00422_FOXJ2_01	Mycn.Zfx.M00423_FOXJ2_02	Mycn.Zfx.M00446_SPZ1_01	Mycn.Zfx.M00448_ZIC1_01	Mycn.Zfx.M00462_GATA6_01	Mycn.Zfx.M00482_PITX2_Q2	Mycn.Zfx.M00483_ATF6_01	Mycn.Zfx.M00490_BACH2_01	Mycn.Zfx.M00497_STAT3_02	Mycn.Zfx.M00512_PPARG_01	Mycn.Zfx.M00513_ATF3_Q6	Mycn.Zfx.M00515_PPARG_02	Mycn.Zfx.M00517_AP1_01	Mycn.Zfx.M00528_PPARG_03	Mycn.Zfx.M00531_NERF_Q2	Mycn.Zfx.M00615_MYCMAX_03	Mycn.Zfx.M00616_AFP1_Q6	Mycn.Zfx.M00632_GATA4_Q3	Mycn.Zfx.M00638_HNF4ALPHA_Q6	Mycn.Zfx.M00671_TCF4_Q5	Mycn.Zfx.M00724_HNF3ALPHA_Q6	Mycn.Zfx.M00746_ELF1_Q6	Mycn.Zfx.M00762_DR1_Q3	Mycn.Zfx.M00763_PPAR_DR1_Q2	Mycn.Zfx.M00764_HNF4_DR1_Q3	Mycn.Zfx.M00765_COUP_DR1_Q6	Mycn.Zfx.M00771_ETS_Q4	Mycn.Zfx.M00774_NFKB_Q6_01	Mycn.Zfx.M00789_GATA_Q6	Mycn.Zfx.M00790_HNF1_Q6	Mycn.Zfx.M00791_HNF3_Q6	Mycn.Zfx.M00792_SMAD_Q6	Mycn.Zfx.M00799_MYC_Q2	Mycn.Zfx.M00801_CREB_Q3	Mycn.Zfx.M00807_EGR_Q6	Mycn.Zfx.M00810_SRF_Q4	Mycn.Zfx.M00922_SRF_Q5_01	Mycn.Zfx.M00924_AP1_Q2_01	Mycn.Zfx.M00925_AP1_Q6_01	Mycn.Zfx.M00926_AP1_Q4_01	Mycn.Zfx.M00935_NFAT_Q4_01	Mycn.Zfx.M00941_MEF2_Q6_01	Mycn.Zfx.M00967_HNF4_Q6	Mycn.Zfx.M00974_SMAD_Q6_01	Mycn.Zfx.M00982_KROX_Q6	Mycn.Zfx.M00983_MAF_Q6_01	Mycn.Zfx.M01007_SRF_Q5_02	Mycn.Zfx.M01011_HNF1_Q6_01	Mycn.Zfx.M01012_HNF3_Q6_01	Mycn.Zfx.M01016_SOX17_01	Mycn.Zfx.M01031_HNF4_Q6_01	Mycn.Zfx.M01032_HNF4_Q6_02	Mycn.Zfx.M01033_HNF4_Q6_03	Mycn.Zfx.M01036_COUPTF_Q6	Mycn.Zfx.M01075_PLZF_02	Mycn.Zfx.M01145_CMYC_01	Mycn.Zfx.M01150_DMRT5_01	Mycn.Zfx.M01154_CMYC_02	Mycn.Zfx.M01160_KID3_01	Mycn.Zfx.M00004_CMYB_01	Mycn.Zfx.M00005_AP4_01	Mycn.Zfx.M00034_P53_01	Mycn.Zfx.M00062_IRF1_01	Mycn.Zfx.M00130_FOXD3_01	Mycn.Zfx.M00175_AP4_Q5	Mycn.Zfx.M00176_AP4_Q6	Mycn.Zfx.M00183_MYB_Q6	Mycn.Zfx.M00185_NFY_Q6	Mycn.Zfx.M00189_AP2_Q6	Mycn.Zfx.M00209_NFY_C	Mycn.Zfx.M00223_STAT_01	Mycn.Zfx.M00256_NRSF_01	Mycn.Zfx.M00272_P53_02	Mycn.Zfx.M00325_NRSE_B	Mycn.Zfx.M00341_GABP_B	Mycn.Zfx.M00418_TGIF_01	Mycn.Zfx.M00450_ZIC3_01	Mycn.Zfx.M00470_AP2GAMMA_01	Mycn.Zfx.M00478_CDC5_01	Mycn.Zfx.M00494_STAT6_01	Mycn.Zfx.M00498_STAT4_01	Mycn.Zfx.M00500_STAT6_02	Mycn.Zfx.M00511_ERR1_Q2	Mycn.Zfx.M00650_MTF1_Q4	Mycn.Zfx.M00652_NRF1_Q6	Mycn.Zfx.M00655_PEA3_Q6	Mycn.Zfx.M00747_IRF1_Q6	Mycn.Zfx.M00750_HMGIY_Q6	Mycn.Zfx.M00761_P53_DECAMER_Q2	Mycn.Zfx.M00772_IRF_Q6	Mycn.Zfx.M00773_MYB_Q3	Mycn.Zfx.M00775_NFY_Q6_01	Mycn.Zfx.M00777_STAT_Q6	Mycn.Zfx.M00795_OCT_Q6	Mycn.Zfx.M00800_AP2_Q3	Mycn.Zfx.M00805_LEF1_Q2	Mycn.Zfx.M00809_FOX_Q2	Mycn.Zfx.M00913_MYB_Q5_01	Mycn.Zfx.M00915_AP2_Q6_01	Mycn.Zfx.M00927_AP4_Q6_01	Mycn.Zfx.M00932_SP1_Q4_01	Mycn.Zfx.M00933_SP1_Q2_01	Mycn.Zfx.M00963_T3R_Q6	Mycn.Zfx.M00965_DR4_Q2	Mycn.Zfx.M00971_ETS_Q6	Mycn.Zfx.M00972_IRF_Q6_01	Mycn.Zfx.M00978_LEF1TCF1_Q4	Mycn.Zfx.M00981_CREBATF_Q6	Mycn.Zfx.M00987_FOXP1_01	Mycn.Zfx.M00999_AIRE_01	Mycn.Zfx.M01000_AIRE_02	Mycn.Zfx.M01010_HMGIY_Q3	Mycn.Zfx.M01014_SOX_Q6	Mycn.Zfx.M01028_NRSF_Q4	Mycn.Zfx.M01034_EBOX_Q6_01	Mycn.Zfx.M01037_GLI_Q2	Mycn.Zfx.M01066_BLIMP1_Q6	Mycn.Zfx.M01111_RBPJK_Q4	Mycn.Zfx.M01112_RBPJK_01	Mycn.Zfx.M01117_OTX_Q1	Mycn.Zfx.M01122_ZNF219_01	Mycn.Zfx.M01123_NANOG_01	Mycn.Zfx.M01124_OCT4_02	Mycn.Zfx.M01125_OCT4_01	Mycn.Zfx.M01142_LRH1_Q5	Mycn.Zfx.M01146_DMRT1_01	Mycn.Zfx.N00001_Sox2	Mycn.Zfx.N00002_Nanog	Mycn.Zfx.N00003_Otx2	Mycn.Zfx.N00004_Rbpj	Mycn.Zfx.N00006_Nr5a2	Mycn.Zfx.N00007_SoxOctComp	Mycn.Zfx.N00009_Klf4	Mycn.Zfx.N00010_Tcfcp2l1	Mycn.Zfx.N00012_Dax1	Mycn.Zfx.N00014_Rex1	Mycn.Zfx.M00008_SP1_01	Mycn.Zfx.M00055_NMYC_01	Mycn.Zfx.M00059_YY1_01	Mycn.Zfx.M00069_YY1_02	Mycn.Zfx.M00196_SP1_Q6	Mycn.Zfx.M00466_HIF1_Q5	Mycn.Zfx.M00480_LUN1_01	Mycn.Zfx.M00514_ATF4_Q2	Mycn.Zfx.M00647_LXR_Q3	Mycn.Zfx.M00691_ATF1_Q6	Mycn.Zfx.M00707_TFIIA_Q6	Mycn.Zfx.M00733_SMAD4_Q6	Mycn.Zfx.M00776_SREBP_Q3	Mycn.Zfx.M00793_YY1_Q6	Mycn.Zfx.M00797_HIF1_Q3	Mycn.Zfx.M00931_SP1_Q6_01	Mycn.Zfx.M00976_AHRHIF_Q6	Mycn.Zfx.M01035_YY1_Q6_02	Mycn.Zfx.M01168_SREBP_Q6	Mycn.Zfx.M01177_SREBP2_Q6	Mycn.Zfx.N00005_Sall4	Mycn.Zfx.N00017_hB_Sall4	Myc.Mycn.M00006_MEF2_01	Myc.Mycn.M00011_EVI1_06	Myc.Mycn.M00026_RSRFC4_01	Myc.Mycn.M00041_CREBP1CJUN_01	Myc.Mycn.M00052_NFKAPPAB65_01	Myc.Mycn.M00054_NFKAPPAB_01	Myc.Mycn.M00063_IRF2_01	Myc.Mycn.M00078_EVI1_01	Myc.Mycn.M00079_EVI1_02	Myc.Mycn.M00080_EVI1_03	Myc.Mycn.M00081_EVI1_04	Myc.Mycn.M00082_EVI1_05	Myc.Mycn.M00118_MYCMAX_01	Myc.Mycn.M00123_MYCMAX_02	Myc.Mycn.M00134_HNF4_01	Myc.Mycn.M00152_SRF_01	Myc.Mycn.M00155_ARP1_01	Myc.Mycn.M00158_COUP_01	Myc.Mycn.M00172_AP1FJ_Q2	Myc.Mycn.M00186_SRF_Q6	Myc.Mycn.M00215_SRF_C	Myc.Mycn.M00222_HAND1E47_01	Myc.Mycn.M00225_STAT3_01	Myc.Mycn.M00231_MEF2_02	Myc.Mycn.M00232_MEF2_03	Myc.Mycn.M00233_MEF2_04	Myc.Mycn.M00243_EGR1_01	Myc.Mycn.M00251_XBP1_01	Myc.Mycn.M00257_RREB1_01	Myc.Mycn.M00292_FREAC4_01	Myc.Mycn.M00302_NFAT_Q6	Myc.Mycn.M00322_MYCMAX_B	Myc.Mycn.M00396_EN1_01	Myc.Mycn.M00403_AMEF2_Q6	Myc.Mycn.M00405_MMEF2_Q6	Myc.Mycn.M00406_HMEF2_Q6	Myc.Mycn.M00407_RSRFC4_Q2	Myc.Mycn.M00412_AREB6_01	Myc.Mycn.M00413_AREB6_02	Myc.Mycn.M00414_AREB6_03	Myc.Mycn.M00415_AREB6_04	Myc.Mycn.M00419_MEIS1_01	Myc.Mycn.M00420_MEIS1AHOXA9_01	Myc.Mycn.M00421_MEIS1BHOXA9_02	Myc.Mycn.M00422_FOXJ2_01	Myc.Mycn.M00423_FOXJ2_02	Myc.Mycn.M00446_SPZ1_01	Myc.Mycn.M00448_ZIC1_01	Myc.Mycn.M00462_GATA6_01	Myc.Mycn.M00482_PITX2_Q2	Myc.Mycn.M00483_ATF6_01	Myc.Mycn.M00490_BACH2_01	Myc.Mycn.M00497_STAT3_02	Myc.Mycn.M00512_PPARG_01	Myc.Mycn.M00513_ATF3_Q6	Myc.Mycn.M00515_PPARG_02	Myc.Mycn.M00517_AP1_01	Myc.Mycn.M00528_PPARG_03	Myc.Mycn.M00531_NERF_Q2	Myc.Mycn.M00615_MYCMAX_03	Myc.Mycn.M00616_AFP1_Q6	Myc.Mycn.M00632_GATA4_Q3	Myc.Mycn.M00638_HNF4ALPHA_Q6	Myc.Mycn.M00671_TCF4_Q5	Myc.Mycn.M00724_HNF3ALPHA_Q6	Myc.Mycn.M00746_ELF1_Q6	Myc.Mycn.M00762_DR1_Q3	Myc.Mycn.M00763_PPAR_DR1_Q2	Myc.Mycn.M00764_HNF4_DR1_Q3	Myc.Mycn.M00765_COUP_DR1_Q6	Myc.Mycn.M00771_ETS_Q4	Myc.Mycn.M00774_NFKB_Q6_01	Myc.Mycn.M00789_GATA_Q6	Myc.Mycn.M00790_HNF1_Q6	Myc.Mycn.M00791_HNF3_Q6	Myc.Mycn.M00792_SMAD_Q6	Myc.Mycn.M00799_MYC_Q2	Myc.Mycn.M00801_CREB_Q3	Myc.Mycn.M00807_EGR_Q6	Myc.Mycn.M00810_SRF_Q4	Myc.Mycn.M00922_SRF_Q5_01	Myc.Mycn.M00924_AP1_Q2_01	Myc.Mycn.M00925_AP1_Q6_01	Myc.Mycn.M00926_AP1_Q4_01	Myc.Mycn.M00935_NFAT_Q4_01	Myc.Mycn.M00941_MEF2_Q6_01	Myc.Mycn.M00967_HNF4_Q6	Myc.Mycn.M00974_SMAD_Q6_01	Myc.Mycn.M00982_KROX_Q6	Myc.Mycn.M00983_MAF_Q6_01	Myc.Mycn.M01007_SRF_Q5_02	Myc.Mycn.M01011_HNF1_Q6_01	Myc.Mycn.M01012_HNF3_Q6_01	Myc.Mycn.M01016_SOX17_01	Myc.Mycn.M01031_HNF4_Q6_01	Myc.Mycn.M01032_HNF4_Q6_02	Myc.Mycn.M01033_HNF4_Q6_03	Myc.Mycn.M01036_COUPTF_Q6	Myc.Mycn.M01075_PLZF_02	Myc.Mycn.M01145_CMYC_01	Myc.Mycn.M01150_DMRT5_01	Myc.Mycn.M01154_CMYC_02	Myc.Mycn.M01160_KID3_01	Myc.Mycn.M00004_CMYB_01	Myc.Mycn.M00005_AP4_01	Myc.Mycn.M00034_P53_01	Myc.Mycn.M00062_IRF1_01	Myc.Mycn.M00130_FOXD3_01	Myc.Mycn.M00175_AP4_Q5	Myc.Mycn.M00176_AP4_Q6	Myc.Mycn.M00183_MYB_Q6	Myc.Mycn.M00185_NFY_Q6	Myc.Mycn.M00189_AP2_Q6	Myc.Mycn.M00209_NFY_C	Myc.Mycn.M00223_STAT_01	Myc.Mycn.M00256_NRSF_01	Myc.Mycn.M00272_P53_02	Myc.Mycn.M00325_NRSE_B	Myc.Mycn.M00341_GABP_B	Myc.Mycn.M00418_TGIF_01	Myc.Mycn.M00450_ZIC3_01	Myc.Mycn.M00470_AP2GAMMA_01	Myc.Mycn.M00478_CDC5_01	Myc.Mycn.M00494_STAT6_01	Myc.Mycn.M00498_STAT4_01	Myc.Mycn.M00500_STAT6_02	Myc.Mycn.M00511_ERR1_Q2	Myc.Mycn.M00650_MTF1_Q4	Myc.Mycn.M00652_NRF1_Q6	Myc.Mycn.M00655_PEA3_Q6	Myc.Mycn.M00747_IRF1_Q6	Myc.Mycn.M00750_HMGIY_Q6	Myc.Mycn.M00761_P53_DECAMER_Q2	Myc.Mycn.M00772_IRF_Q6	Myc.Mycn.M00773_MYB_Q3	Myc.Mycn.M00775_NFY_Q6_01	Myc.Mycn.M00777_STAT_Q6	Myc.Mycn.M00795_OCT_Q6	Myc.Mycn.M00800_AP2_Q3	Myc.Mycn.M00805_LEF1_Q2	Myc.Mycn.M00809_FOX_Q2	Myc.Mycn.M00913_MYB_Q5_01	Myc.Mycn.M00915_AP2_Q6_01	Myc.Mycn.M00927_AP4_Q6_01	Myc.Mycn.M00932_SP1_Q4_01	Myc.Mycn.M00933_SP1_Q2_01	Myc.Mycn.M00963_T3R_Q6	Myc.Mycn.M00965_DR4_Q2	Myc.Mycn.M00971_ETS_Q6	Myc.Mycn.M00972_IRF_Q6_01	Myc.Mycn.M00978_LEF1TCF1_Q4	Myc.Mycn.M00981_CREBATF_Q6	Myc.Mycn.M00987_FOXP1_01	Myc.Mycn.M00999_AIRE_01	Myc.Mycn.M01000_AIRE_02	Myc.Mycn.M01010_HMGIY_Q3	Myc.Mycn.M01014_SOX_Q6	Myc.Mycn.M01028_NRSF_Q4	Myc.Mycn.M01034_EBOX_Q6_01	Myc.Mycn.M01037_GLI_Q2	Myc.Mycn.M01066_BLIMP1_Q6	Myc.Mycn.M01111_RBPJK_Q4	Myc.Mycn.M01112_RBPJK_01	Myc.Mycn.M01117_OTX_Q1	Myc.Mycn.M01122_ZNF219_01	Myc.Mycn.M01123_NANOG_01	Myc.Mycn.M01124_OCT4_02	Myc.Mycn.M01125_OCT4_01	Myc.Mycn.M01142_LRH1_Q5	Myc.Mycn.M01146_DMRT1_01	Myc.Mycn.N00001_Sox2	Myc.Mycn.N00002_Nanog	Myc.Mycn.N00003_Otx2	Myc.Mycn.N00004_Rbpj	Myc.Mycn.N00006_Nr5a2	Myc.Mycn.N00007_SoxOctComp	Myc.Mycn.N00009_Klf4	Myc.Mycn.N00010_Tcfcp2l1	Myc.Mycn.N00012_Dax1	Myc.Mycn.N00014_Rex1	Myc.Mycn.M00008_SP1_01	Myc.Mycn.M00055_NMYC_01	Myc.Mycn.M00059_YY1_01	Myc.Mycn.M00069_YY1_02	Myc.Mycn.M00196_SP1_Q6	Myc.Mycn.M00466_HIF1_Q5	Myc.Mycn.M00480_LUN1_01	Myc.Mycn.M00514_ATF4_Q2	Myc.Mycn.M00647_LXR_Q3	Myc.Mycn.M00691_ATF1_Q6	Myc.Mycn.M00707_TFIIA_Q6	Myc.Mycn.M00733_SMAD4_Q6	Myc.Mycn.M00776_SREBP_Q3	Myc.Mycn.M00793_YY1_Q6	Myc.Mycn.M00797_HIF1_Q3	Myc.Mycn.M00931_SP1_Q6_01	Myc.Mycn.M00976_AHRHIF_Q6	Myc.Mycn.M01035_YY1_Q6_02	Myc.Mycn.M01168_SREBP_Q6	Myc.Mycn.M01177_SREBP2_Q6	Myc.Mycn.N00005_Sall4	Myc.Mycn.N00017_hB_Sall4	Myc.Zfx.M00006_MEF2_01	Myc.Zfx.M00011_EVI1_06	Myc.Zfx.M00026_RSRFC4_01	Myc.Zfx.M00041_CREBP1CJUN_01	Myc.Zfx.M00052_NFKAPPAB65_01	Myc.Zfx.M00054_NFKAPPAB_01	Myc.Zfx.M00063_IRF2_01	Myc.Zfx.M00078_EVI1_01	Myc.Zfx.M00079_EVI1_02	Myc.Zfx.M00080_EVI1_03	Myc.Zfx.M00081_EVI1_04	Myc.Zfx.M00082_EVI1_05	Myc.Zfx.M00118_MYCMAX_01	Myc.Zfx.M00123_MYCMAX_02	Myc.Zfx.M00134_HNF4_01	Myc.Zfx.M00152_SRF_01	Myc.Zfx.M00155_ARP1_01	Myc.Zfx.M00158_COUP_01	Myc.Zfx.M00172_AP1FJ_Q2	Myc.Zfx.M00186_SRF_Q6	Myc.Zfx.M00215_SRF_C	Myc.Zfx.M00222_HAND1E47_01	Myc.Zfx.M00225_STAT3_01	Myc.Zfx.M00231_MEF2_02	Myc.Zfx.M00232_MEF2_03	Myc.Zfx.M00233_MEF2_04	Myc.Zfx.M00243_EGR1_01	Myc.Zfx.M00251_XBP1_01	Myc.Zfx.M00257_RREB1_01	Myc.Zfx.M00292_FREAC4_01	Myc.Zfx.M00302_NFAT_Q6	Myc.Zfx.M00322_MYCMAX_B	Myc.Zfx.M00396_EN1_01	Myc.Zfx.M00403_AMEF2_Q6	Myc.Zfx.M00405_MMEF2_Q6	Myc.Zfx.M00406_HMEF2_Q6	Myc.Zfx.M00407_RSRFC4_Q2	Myc.Zfx.M00412_AREB6_01	Myc.Zfx.M00413_AREB6_02	Myc.Zfx.M00414_AREB6_03	Myc.Zfx.M00415_AREB6_04	Myc.Zfx.M00419_MEIS1_01	Myc.Zfx.M00420_MEIS1AHOXA9_01	Myc.Zfx.M00421_MEIS1BHOXA9_02	Myc.Zfx.M00422_FOXJ2_01	Myc.Zfx.M00423_FOXJ2_02	Myc.Zfx.M00446_SPZ1_01	Myc.Zfx.M00448_ZIC1_01	Myc.Zfx.M00462_GATA6_01	Myc.Zfx.M00482_PITX2_Q2	Myc.Zfx.M00483_ATF6_01	Myc.Zfx.M00490_BACH2_01	Myc.Zfx.M00497_STAT3_02	Myc.Zfx.M00512_PPARG_01	Myc.Zfx.M00513_ATF3_Q6	Myc.Zfx.M00515_PPARG_02	Myc.Zfx.M00517_AP1_01	Myc.Zfx.M00528_PPARG_03	Myc.Zfx.M00531_NERF_Q2	Myc.Zfx.M00615_MYCMAX_03	Myc.Zfx.M00616_AFP1_Q6	Myc.Zfx.M00632_GATA4_Q3	Myc.Zfx.M00638_HNF4ALPHA_Q6	Myc.Zfx.M00671_TCF4_Q5	Myc.Zfx.M00724_HNF3ALPHA_Q6	Myc.Zfx.M00746_ELF1_Q6	Myc.Zfx.M00762_DR1_Q3	Myc.Zfx.M00763_PPAR_DR1_Q2	Myc.Zfx.M00764_HNF4_DR1_Q3	Myc.Zfx.M00765_COUP_DR1_Q6	Myc.Zfx.M00771_ETS_Q4	Myc.Zfx.M00774_NFKB_Q6_01	Myc.Zfx.M00789_GATA_Q6	Myc.Zfx.M00790_HNF1_Q6	Myc.Zfx.M00791_HNF3_Q6	Myc.Zfx.M00792_SMAD_Q6	Myc.Zfx.M00799_MYC_Q2	Myc.Zfx.M00801_CREB_Q3	Myc.Zfx.M00807_EGR_Q6	Myc.Zfx.M00810_SRF_Q4	Myc.Zfx.M00922_SRF_Q5_01	Myc.Zfx.M00924_AP1_Q2_01	Myc.Zfx.M00925_AP1_Q6_01	Myc.Zfx.M00926_AP1_Q4_01	Myc.Zfx.M00935_NFAT_Q4_01	Myc.Zfx.M00941_MEF2_Q6_01	Myc.Zfx.M00967_HNF4_Q6	Myc.Zfx.M00974_SMAD_Q6_01	Myc.Zfx.M00982_KROX_Q6	Myc.Zfx.M00983_MAF_Q6_01	Myc.Zfx.M01007_SRF_Q5_02	Myc.Zfx.M01011_HNF1_Q6_01	Myc.Zfx.M01012_HNF3_Q6_01	Myc.Zfx.M01016_SOX17_01	Myc.Zfx.M01031_HNF4_Q6_01	Myc.Zfx.M01032_HNF4_Q6_02	Myc.Zfx.M01033_HNF4_Q6_03	Myc.Zfx.M01036_COUPTF_Q6	Myc.Zfx.M01075_PLZF_02	Myc.Zfx.M01145_CMYC_01	Myc.Zfx.M01150_DMRT5_01	Myc.Zfx.M01154_CMYC_02	Myc.Zfx.M01160_KID3_01	Myc.Zfx.M00004_CMYB_01	Myc.Zfx.M00005_AP4_01	Myc.Zfx.M00034_P53_01	Myc.Zfx.M00062_IRF1_01	Myc.Zfx.M00130_FOXD3_01	Myc.Zfx.M00175_AP4_Q5	Myc.Zfx.M00176_AP4_Q6	Myc.Zfx.M00183_MYB_Q6	Myc.Zfx.M00185_NFY_Q6	Myc.Zfx.M00189_AP2_Q6	Myc.Zfx.M00209_NFY_C	Myc.Zfx.M00223_STAT_01	Myc.Zfx.M00256_NRSF_01	Myc.Zfx.M00272_P53_02	Myc.Zfx.M00325_NRSE_B	Myc.Zfx.M00341_GABP_B	Myc.Zfx.M00418_TGIF_01	Myc.Zfx.M00450_ZIC3_01	Myc.Zfx.M00470_AP2GAMMA_01	Myc.Zfx.M00478_CDC5_01	Myc.Zfx.M00494_STAT6_01	Myc.Zfx.M00498_STAT4_01	Myc.Zfx.M00500_STAT6_02	Myc.Zfx.M00511_ERR1_Q2	Myc.Zfx.M00650_MTF1_Q4	Myc.Zfx.M00652_NRF1_Q6	Myc.Zfx.M00655_PEA3_Q6	Myc.Zfx.M00747_IRF1_Q6	Myc.Zfx.M00750_HMGIY_Q6	Myc.Zfx.M00761_P53_DECAMER_Q2	Myc.Zfx.M00772_IRF_Q6	Myc.Zfx.M00773_MYB_Q3	Myc.Zfx.M00775_NFY_Q6_01	Myc.Zfx.M00777_STAT_Q6	Myc.Zfx.M00795_OCT_Q6	Myc.Zfx.M00800_AP2_Q3	Myc.Zfx.M00805_LEF1_Q2	Myc.Zfx.M00809_FOX_Q2	Myc.Zfx.M00913_MYB_Q5_01	Myc.Zfx.M00915_AP2_Q6_01	Myc.Zfx.M00927_AP4_Q6_01	Myc.Zfx.M00932_SP1_Q4_01	Myc.Zfx.M00933_SP1_Q2_01	Myc.Zfx.M00963_T3R_Q6	Myc.Zfx.M00965_DR4_Q2	Myc.Zfx.M00971_ETS_Q6	Myc.Zfx.M00972_IRF_Q6_01	Myc.Zfx.M00978_LEF1TCF1_Q4	Myc.Zfx.M00981_CREBATF_Q6	Myc.Zfx.M00987_FOXP1_01	Myc.Zfx.M00999_AIRE_01	Myc.Zfx.M01000_AIRE_02	Myc.Zfx.M01010_HMGIY_Q3	Myc.Zfx.M01014_SOX_Q6	Myc.Zfx.M01028_NRSF_Q4	Myc.Zfx.M01034_EBOX_Q6_01	Myc.Zfx.M01037_GLI_Q2	Myc.Zfx.M01066_BLIMP1_Q6	Myc.Zfx.M01111_RBPJK_Q4	Myc.Zfx.M01112_RBPJK_01	Myc.Zfx.M01117_OTX_Q1	Myc.Zfx.M01122_ZNF219_01	Myc.Zfx.M01123_NANOG_01	Myc.Zfx.M01124_OCT4_02	Myc.Zfx.M01125_OCT4_01	Myc.Zfx.M01142_LRH1_Q5	Myc.Zfx.M01146_DMRT1_01	Myc.Zfx.N00001_Sox2	Myc.Zfx.N00002_Nanog	Myc.Zfx.N00003_Otx2	Myc.Zfx.N00004_Rbpj	Myc.Zfx.N00006_Nr5a2	Myc.Zfx.N00007_SoxOctComp	Myc.Zfx.N00009_Klf4	Myc.Zfx.N00010_Tcfcp2l1	Myc.Zfx.N00012_Dax1	Myc.Zfx.N00014_Rex1	Myc.Zfx.M00008_SP1_01	Myc.Zfx.M00055_NMYC_01	Myc.Zfx.M00059_YY1_01	Myc.Zfx.M00069_YY1_02	Myc.Zfx.M00196_SP1_Q6	Myc.Zfx.M00466_HIF1_Q5	Myc.Zfx.M00480_LUN1_01	Myc.Zfx.M00514_ATF4_Q2	Myc.Zfx.M00647_LXR_Q3	Myc.Zfx.M00691_ATF1_Q6	Myc.Zfx.M00707_TFIIA_Q6	Myc.Zfx.M00733_SMAD4_Q6	Myc.Zfx.M00776_SREBP_Q3	Myc.Zfx.M00793_YY1_Q6	Myc.Zfx.M00797_HIF1_Q3	Myc.Zfx.M00931_SP1_Q6_01	Myc.Zfx.M00976_AHRHIF_Q6	Myc.Zfx.M01035_YY1_Q6_02	Myc.Zfx.M01168_SREBP_Q6	Myc.Zfx.M01177_SREBP2_Q6	Myc.Zfx.N00005_Sall4	Myc.Zfx.N00017_hB_Sall4
11416	0	3.38385023285373	3.03828038563323	3.83292467033788	2.68145020110221	NA	-1.81386475384309	NA	NA	5.95669	NA	NA	2.52169	-0.361753899225449	-0.85831462910931	7.9869	NA	NA	NA	NA	NA	NA	3.98213	7.02057	NA	NA	7.77979	NA	NA	NA	NA	NA	5.59807	0.77326	NA	8.0906	NA	4.43062	1.75637	8.65546072477191	NA	NA	NA	NA	7.41163	2.2559119139462	NA	NA	NA	NA	NA	NA	NA	1.37999	8.15945	NA	6.52034	NA	-5.23299	NA	NA	6.24931	-0.371569999999999	NA	NA	5.91841	NA	5.48858	NA	NA	8.01555	1.96759	1.72867	4.98009	NA	8.16576	5.3937	1.44048	7.16596	NA	5.45135	NA	NA	NA	7.27754	-0.264349999999999	NA	NA	NA	7.79765	NA	NA	NA	NA	7.49977439586346	NA	10.1374058598096	7.61693	NA	0.341930000000001	4.0405002543432	NA	NA	NA	NA	2.06731	NA	NA	NA	5.39591	NA	-1.10815	6.78979	9.12545	9.19112	NA	NA	7.96464	NA	NA	NA	9.13986236945009	-7.19017	1.73042	NA	NA	NA	NA	NA	NA	NA	8.00651831536932	6.16749888455871	12.1179249790896	NA	NA	5.45141	7.43292	NA	NA	NA	7.98329	NA	5.63228	NA	NA	NA	6.74745	NA	7.30725263668952	6.35769	5.12322804986904	7.96087277402371	8.03068	NA	NA	NA	NA	5.67612	-5.85107276067792	NA	12.0371400965608	0.421729	NA	1.01152	2.77892	NA	NA	5.72392	NA	5.51056	NA	NA	10.6525	NA	8.97434025816884	5.74100496069709	NA	NA	6.44286	NA	7.02202	NA	2.90968	5.59358	NA	NA	NA	4.29224	7.55704524045084	NA	NA	NA	5.39835415899924	4.43488	NA	8.08930206926775	NA	0.88799	NA	6.30505	NA	NA	NA	NA	NA	NA	NA	0.400642437723423	NA	NA	9.43562590279973	NA	NA	5.53591243772342	1.96726077105676	1.44618577105676	11.4208359027997	NA	NA	NA	NA	NA	NA	7.50156590279973	10.4758059027997	NA	NA	11.0857268660043	NA	NA	NA	NA	NA	9.12120590279973	3.85358243772342	NA	11.4029368660043	NA	7.86965590279973	5.19810590279973	12.0968993068805	NA	NA	NA	NA	10.9262659027997	4.52051077105676	NA	NA	NA	NA	NA	NA	NA	4.39421243772342	11.4887868660043	NA	10.0099759027997	NA	-1.90485313399567	NA	NA	9.73894590279973	2.70635243772342	NA	NA	9.24304686600433	NA	9.00821590279973	NA	NA	11.3324868660043	5.04531243772342	4.80639243772342	8.52432590279973	NA	11.4591968660043	8.87253590279973	4.45470243772342	10.6117959027997	NA	8.98988590279973	NA	NA	NA	10.6062768660043	2.72837243772342	NA	NA	NA	11.1100868660043	NA	NA	NA	NA	10.7998818791077	NA	12.2008409027997	11.0511659027997	NA	3.41635243772342	7.59233477793101	NA	NA	NA	NA	5.07743243772342	NA	NA	NA	8.69684686600433	NA	1.97127243772342	10.2237259027997	12.4262868660043	12.4919568660043	NA	NA	11.2545768660043	NA	NA	NA	11.770738532671	-3.84983313399567	4.79764243772342	NA	NA	NA	NA	NA	NA	NA	10.4330075694664	9.64248727073375	11.8580668660043	NA	NA	9.00284590279973	10.7735568660043	NA	NA	NA	11.3266268660043	NA	9.13761590279973	NA	NA	NA	10.2384859027997	NA	10.0615859027997	9.81382590279973	8.59936530375144	11.109484345346	11.3261168660043	NA	NA	NA	NA	9.12875590279973	-2.42338924930932	NA	12.143813532671	3.73326586600433	NA	4.00564243772342	6.32125590279973	NA	NA	9.26735590279973	NA	9.03549590279973	NA	NA	14.1321359027997	NA	12.3155501090165	8.56413590279973	NA	NA	9.92249590279973	NA	10.4781559027997	NA	5.92250243772342	9.04421590279973	NA	NA	NA	7.76927590279973	10.3211509027997	NA	NA	NA	8.72399010207718	7.95811590279973	NA	11.4978264441827	NA	3.91971243772342	NA	9.76128590279973	NA	NA	NA	NA	NA	NA	NA	NA	NA	NA	8.34558527279837	NA	NA	NA	NA	NA	10.3307952727984	NA	NA	NA	NA	NA	NA	6.41152527279837	9.38576527279837	NA	NA	10.795322273554	NA	NA	NA	NA	NA	8.03116527279837	NA	NA	11.112532273554	NA	6.77961527279837	4.10806527279837	11.0064952727984	NA	NA	NA	NA	9.83622527279837	NA	NA	NA	NA	NA	NA	NA	NA	NA	11.198382273554	NA	8.91993527279837	NA	-2.19525772644601	NA	NA	8.64890527279837	NA	NA	NA	8.95264227355399	NA	7.91817527279837	NA	NA	11.042082273554	NA	NA	7.43428527279837	NA	11.168792273554	7.78249527279837	NA	9.52175527279837	NA	7.89984527279837	NA	NA	NA	10.315872273554	NA	NA	NA	NA	10.819682273554	NA	NA	NA	NA	10.508682273554	NA	11.1182002727984	9.96112527279837	NA	NA	6.49606527279837	NA	NA	NA	NA	NA	NA	NA	NA	8.40644227355399	NA	NA	9.13368527279837	12.135882273554	12.201552273554	NA	NA	10.964172273554	NA	NA	NA	11.4771006068873	-4.14023772644601	NA	NA	NA	NA	NA	NA	NA	NA	9.35036693946504	8.55201527279837	11.5644289402207	NA	NA	7.91280527279837	10.483152273554	NA	NA	NA	11.036222273554	NA	8.04757527279837	NA	NA	NA	9.14844527279837	NA	8.97894527279837	8.72378527279837	7.50295527279837	10.7667697516244	11.035712273554	NA	NA	NA	NA	8.03871527279837	-3.52561472720163	NA	11.8501756068873	3.44286127355399	NA	NA	5.23121527279837	NA	NA	8.17731527279837	NA	7.94545527279837	NA	NA	13.0420952727984	NA	12.024842273554	7.48149527279837	NA	NA	8.83245527279837	NA	9.38811527279837	NA	NA	7.95417527279837	NA	NA	NA	6.67923527279837	9.23851027279837	NA	NA	NA	8.433582273554	6.86807527279837	NA	10.8135139519453	NA	NA	NA	8.67124527279837	NA	NA	NA	NA	NA	NA	NA	0.0023773296152596	NA	NA	9.10674383034794	NA	NA	5.14124732961526	1.56899566294859	1.04792066294859	11.0919538303479	NA	NA	NA	NA	NA	NA	7.17268383034795	10.1469238303479	NA	NA	11.5993524897703	NA	NA	NA	NA	NA	8.79232383034795	3.45891732961526	NA	11.9165624897703	NA	7.54077383034795	4.86922383034794	11.767994101878	NA	NA	NA	NA	10.5973838303479	4.12224566294859	NA	NA	NA	NA	NA	NA	NA	3.99954732961526	12.0024124897703	NA	9.68109383034794	NA	-1.39122751022968	NA	NA	9.41006383034794	2.31168732961526	NA	NA	9.75667248977032	NA	8.67933383034794	NA	NA	11.8461124897703	4.65064732961526	4.41172732961526	8.19544383034795	NA	11.9728224897703	8.54365383034795	4.06003732961526	10.2829138303479	NA	8.66100383034795	NA	NA	NA	11.1199024897703	2.33370732961526	NA	NA	NA	11.6237124897703	NA	NA	NA	NA	11.3130331253062	NA	11.8856921636813	10.7222838303479	NA	3.02168732961526	7.2630572922328	NA	NA	NA	NA	4.68276732961526	NA	NA	NA	9.21047248977032	NA	1.57660732961526	9.89484383034794	12.9399124897703	13.0055824897703	NA	NA	11.7682024897703	NA	NA	NA	12.2834308231037	-3.33620751022968	4.40297732961526	NA	NA	NA	NA	NA	NA	NA	10.1178588303479	9.31357774035383	12.370759156437	NA	NA	8.67396383034795	11.2871824897703	NA	NA	NA	11.8402524897703	NA	8.80873383034795	NA	NA	NA	9.90960383034795	NA	9.74643716368128	9.48494383034794	8.2700789239592	11.5693302979139	11.8397424897703	NA	NA	NA	NA	8.79987383034794	-2.75304267265807	NA	12.6565058231037	4.24689148977032	NA	3.61097732961526	5.99237383034795	NA	NA	8.93847383034795	NA	8.70661383034795	NA	NA	13.8032538303479	NA	12.8289947723087	8.24898716368128	NA	NA	9.59361383034795	NA	10.1492738303479	NA	5.52783732961526	8.71533383034795	NA	NA	NA	7.44039383034795	10.0060021636813	NA	NA	NA	9.23761379459769	7.62923383034795	NA	11.6008638140355	NA	3.52504732961526	NA	9.43240383034794	NA	NA	NA	NA	NA	NA	NA	NA	NA	NA	NA	NA	NA	NA	NA	NA	NA	NA	NA	NA	NA	NA	NA	NA	NA	NA	NA	10.4993402011022	NA	NA	NA	NA	NA	NA	NA	NA	10.8165502011022	NA	NA	NA	NA	NA	NA	NA	NA	NA	NA	NA	NA	NA	NA	NA	NA	NA	NA	10.9024002011022	NA	NA	NA	-2.49123979889779	NA	NA	NA	NA	NA	NA	8.65666020110221	NA	NA	NA	NA	10.7461002011022	NA	NA	NA	NA	10.8728102011022	NA	NA	NA	NA	NA	NA	NA	NA	10.0198902011022	NA	NA	NA	NA	10.5237002011022	NA	NA	NA	NA	10.2127002011022	NA	NA	NA	NA	NA	NA	NA	NA	NA	NA	NA	NA	NA	NA	8.11046020110221	NA	NA	NA	11.8399002011022	11.9055702011022	NA	NA	10.6681902011022	NA	NA	NA	11.1838852011022	-4.43621979889779	NA	NA	NA	NA	NA	NA	NA	NA	NA	NA	11.2712135344355	NA	NA	NA	10.1871702011022	NA	NA	NA	10.7402402011022	NA	NA	NA	NA	NA	NA	NA	NA	NA	NA	10.4250102011022	10.7397302011022	NA	NA	NA	NA	NA	NA	NA	11.5569602011022	3.14687920110221	NA	NA	NA	NA	NA	NA	NA	NA	NA	NA	NA	NA	11.7288602011022	NA	NA	NA	NA	NA	NA	NA	NA	NA	NA	NA	NA	NA	NA	NA	NA	NA	8.13760020110221	NA	NA	10.0163602011022	NA	NA	NA	NA	NA	NA	NA	NA	NA	NA	NA	NA	NA	NA	8.89130558779905	NA	NA	NA	NA	NA	10.861515587799	NA	NA	NA	NA	NA	NA	6.97074558779905	9.92358558779905	NA	NA	10.9455079031125	NA	NA	NA	NA	NA	8.59161892113238	NA	NA	11.2648512364458	NA	7.31203558779905	4.64138558779905	11.5397822544657	NA	NA	NA	NA	10.393845587799	NA	NA	NA	NA	NA	NA	NA	NA	NA	11.3563679031125	NA	9.46922225446571	NA	-2.03767209688751	NA	NA	9.19819225446571	NA	NA	NA	9.10906123644583	NA	8.47746225446572	NA	NA	11.1959345697792	NA	NA	8.00177225446572	NA	11.3148112364458	8.32818225446572	NA	10.0564422544657	NA	8.46543225446571	NA	NA	NA	10.4736579031125	NA	NA	NA	NA	10.9720345697792	NA	NA	NA	NA	10.6570012364458	NA	11.647270587799	10.491945587799	NA	NA	7.06735225446572	NA	NA	NA	NA	NA	NA	NA	NA	8.55496123644583	NA	NA	9.66440558779905	12.2843679031125	12.3500379031125	NA	NA	11.1090245697792	NA	NA	NA	11.6404695697792	-3.97858543022084	NA	NA	NA	NA	NA	NA	NA	NA	9.90377058779905	9.09650225446572	11.7103645697792	NA	NA	8.48269225446572	10.6449045697792	NA	NA	NA	11.1988745697792	NA	8.60209558779905	NA	NA	NA	9.69819892113238	NA	9.51386558779905	9.26190558779905	8.04897558779905	10.9447949182504	11.1823979031125	NA	NA	NA	NA	8.57566892113238	-2.99489441220095	NA	12.0078945697792	3.59491356977916	NA	NA	5.79806892113238	NA	NA	8.74453558779905	NA	8.50650892113238	NA	NA	13.5880489211324	NA	12.1868279031125	8.04441558779905	NA	NA	9.37840892113238	NA	9.92623558779905	NA	NA	8.49046225446572	NA	NA	NA	7.22432225446572	9.77343058779905	NA	NA	NA	8.59033456977916	7.42856225446572	NA	11.1403733449634	NA	NA	NA	9.20939892113238	NA	NA	NA	NA	NA	NA	NA	0.192059883669342	NA	NA	9.26871819990717	NA	NA	5.33027988366934	1.75984488366934	1.23876988366934	11.2389281999072	NA	NA	NA	NA	NA	NA	7.34815819990717	10.3009981999072	NA	NA	11.3463730112207	NA	NA	NA	NA	NA	8.9690315332405	3.66998321700267	NA	11.665716344554	NA	7.68944819990717	5.01879819990717	11.9175480881751	NA	NA	NA	NA	10.7712581999072	4.30484488366934	NA	NA	NA	NA	NA	NA	NA	4.18857988366934	11.7572330112207	NA	9.84663486657384	NA	-1.63680698877934	NA	NA	9.57560486657384	2.52195321700267	NA	NA	9.509926344554	NA	8.85487486657384	NA	NA	11.5967996778873	4.86084655033601	4.62192655033601	8.37918486657384	NA	11.715676344554	8.70559486657384	4.24906988366934	10.4338548665738	NA	8.84284486657384	NA	NA	NA	10.8745230112207	2.51557321700267	NA	NA	NA	11.3728996778873	NA	NA	NA	NA	11.0583715296189	NA	12.0278498665738	10.8693581999072	NA	3.23078655033601	7.45073082172589	NA	NA	NA	NA	4.87043321700267	NA	NA	NA	8.955826344554	NA	1.78737321700267	10.0418181999072	12.6852330112207	12.7509030112207	NA	NA	11.5098896778873	NA	NA	NA	12.0424846778873	-3.57772032211268	4.60967655033601	NA	NA	NA	NA	NA	NA	NA	10.2843498665738	9.47433139052782	12.1123796778873	NA	NA	8.86010486657384	11.0457696778873	NA	NA	NA	11.5997396778873	NA	8.97950819990717	NA	NA	NA	10.0756115332405	NA	9.89444486657383	9.63931819990717	8.43252659218138	11.3444778665822	11.5832630112207	NA	NA	NA	NA	8.9530815332405	-2.60557147250464	NA	12.4099096778873	3.99577867788732	NA	3.79330988366934	6.1754815332405	NA	NA	9.12194819990717	NA	8.8839215332405	NA	NA	13.9654615332405	NA	12.5878796013023	8.42499486657384	NA	NA	9.7558215332405	NA	10.3036481999072	NA	5.71640321700267	8.86787486657384	NA	NA	NA	7.60173486657384	10.1540098665738	NA	NA	NA	8.99120173577983	7.80597486657383	NA	11.5298170264602	NA	3.71991321700267	NA	9.5868115332405	NA	NA	NA	NA	NA	NA	NA	NA	NA	NA	NA	NA	NA	NA	NA	NA	NA	NA	NA	NA	NA	NA	NA	NA	NA	NA	NA	10.7961335335533	NA	NA	NA	NA	NA	NA	NA	NA	11.1154768668866	NA	NA	NA	NA	NA	NA	NA	NA	NA	NA	NA	NA	NA	NA	NA	NA	NA	NA	11.2069935335533	NA	NA	NA	-2.18704646644673	NA	NA	NA	NA	NA	NA	8.9596868668866	NA	NA	NA	NA	11.0465602002199	NA	NA	NA	NA	11.1654368668866	NA	NA	NA	NA	NA	NA	NA	NA	10.3242835335533	NA	NA	NA	NA	10.8226602002199	NA	NA	NA	NA	10.5076268668866	NA	NA	NA	NA	NA	NA	NA	NA	NA	NA	NA	NA	NA	NA	8.4055868668866	NA	NA	NA	12.1349935335533	12.2006635335533	NA	NA	10.9596502002199	NA	NA	NA	11.4924785335533	-4.12795979978006	NA	NA	NA	NA	NA	NA	NA	NA	NA	NA	11.5623735335533	NA	NA	NA	10.4955302002199	NA	NA	NA	11.0495002002199	NA	NA	NA	NA	NA	NA	NA	NA	NA	NA	10.7283702002199	11.0330235335533	NA	NA	NA	NA	NA	NA	NA	11.8599035335533	3.44553920021994	NA	NA	NA	NA	NA	NA	NA	NA	NA	NA	NA	NA	12.0374535335533	NA	NA	NA	NA	NA	NA	NA	NA	NA	NA	NA	NA	NA	NA	NA	NA	NA	8.44096020021994	NA	NA	10.3177868668866	NA	NA	NA	NA	NA	NA	NA	NA	NA	NA	NA	NA	NA	NA	8.7199978849065	NA	NA	NA	NA	NA	10.6902078849065	NA	NA	NA	NA	NA	NA	6.79943788490649	9.7522778849065	NA	NA	11.2027873816622	NA	NA	NA	NA	NA	8.42031121823982	NA	NA	11.5221307149955	NA	7.1407278849065	4.47007788490649	11.3684745515732	NA	NA	NA	NA	10.2225378849065	NA	NA	NA	NA	NA	NA	NA	NA	NA	11.6136473816622	NA	9.29791455157316	NA	-1.78039261833784	NA	NA	9.02688455157316	NA	NA	NA	9.36634071499549	NA	8.30615455157316	NA	NA	11.4532140483288	NA	NA	7.83046455157316	NA	11.5720907149955	8.15687455157316	NA	9.88513455157316	NA	8.29412455157316	NA	NA	NA	10.7309373816622	NA	NA	NA	NA	11.2293140483288	NA	NA	NA	NA	10.9142807149955	NA	11.4828295515732	10.3206378849065	NA	NA	6.89604455157316	NA	NA	NA	NA	NA	NA	NA	NA	8.81224071499549	NA	NA	9.4930978849065	12.5416473816622	12.6073173816622	NA	NA	11.3663040483288	NA	NA	NA	11.8972823816622	-3.72130595167118	NA	NA	NA	NA	NA	NA	NA	NA	9.73932955157316	8.92519455157316	11.9671773816622	NA	NA	8.31138455157316	10.9021840483288	NA	NA	NA	11.4561540483288	NA	8.4307878849065	NA	NA	NA	9.52689121823983	NA	9.34942455157316	9.0905978849065	7.8776678849065	11.1796868626559	11.4396773816622	NA	NA	NA	NA	8.40436121823982	-3.16620211509351	NA	12.2647073816622	3.85219304832882	NA	NA	5.62676121823982	NA	NA	8.5732278849065	NA	8.33520121823982	NA	NA	13.4167412182398	NA	12.4441073816622	7.87997455157316	NA	NA	9.20710121823982	NA	9.7549278849065	NA	NA	8.31915455157316	NA	NA	NA	7.05301455157316	9.60898955157316	NA	NA	NA	8.84761404832882	7.25725455157316	NA	11.2103874537117	NA	NA	NA	9.03809121823982	NA	NA	NA	NA	NA	NA	NA	NA	NA	NA	NA	NA	NA	NA	NA	NA	NA	NA	NA	NA	NA	NA	NA	NA	NA	NA	NA	10.6525479039948	NA	NA	NA	NA	NA	NA	NA	NA	10.9718912373281	NA	NA	NA	NA	NA	NA	NA	NA	NA	NA	NA	NA	NA	NA	NA	NA	NA	NA	11.0634079039948	NA	NA	NA	-2.33063209600523	NA	NA	NA	NA	NA	NA	8.8161012373281	NA	NA	NA	NA	10.9029745706614	NA	NA	NA	NA	11.0218512373281	NA	NA	NA	NA	NA	NA	NA	NA	10.1806979039948	NA	NA	NA	NA	10.6790745706614	NA	NA	NA	NA	10.3640412373281	NA	NA	NA	NA	NA	NA	NA	NA	NA	NA	NA	NA	NA	NA	8.2620012373281	NA	NA	NA	11.9914079039948	12.0570779039948	NA	NA	10.8160645706614	NA	NA	NA	11.3472762373281	-4.27154542933857	NA	NA	NA	NA	NA	NA	NA	NA	NA	NA	11.4171712373281	NA	NA	NA	10.3519445706614	NA	NA	NA	10.9059145706614	NA	NA	NA	NA	NA	NA	NA	NA	NA	NA	10.5847845706614	10.8894379039948	NA	NA	NA	NA	NA	NA	NA	11.7147012373281	3.30195357066143	NA	NA	NA	NA	NA	NA	NA	NA	NA	NA	NA	NA	11.8938679039948	NA	NA	NA	NA	NA	NA	NA	NA	NA	NA	NA	NA	NA	NA	NA	NA	NA	8.29737457066143	NA	NA	10.1742012373281	NA	NA	NA	NA	NA	NA	NA	NA	NA	NA	NA	NA	NA	NA	NA	NA	NA	NA	NA	NA	NA	NA	NA	NA	NA	NA	NA	NA	NA	NA	NA	11.0534130121029	NA	NA	NA	NA	NA	NA	NA	NA	11.3727563454363	NA	NA	NA	NA	NA	NA	NA	NA	NA	NA	NA	NA	NA	NA	NA	NA	NA	NA	11.4642730121029	NA	NA	NA	-1.92976698789707	NA	NA	NA	NA	NA	NA	9.21696634543627	NA	NA	NA	NA	11.3038396787696	NA	NA	NA	NA	11.4227163454363	NA	NA	NA	NA	NA	NA	NA	NA	10.5815630121029	NA	NA	NA	NA	11.0799396787696	NA	NA	NA	NA	10.7649063454363	NA	NA	NA	NA	NA	NA	NA	NA	NA	NA	NA	NA	NA	NA	8.66286634543627	NA	NA	NA	12.3922730121029	12.4579430121029	NA	NA	11.2169296787696	NA	NA	NA	11.7492913454363	-3.8706803212304	NA	NA	NA	NA	NA	NA	NA	NA	NA	NA	11.8191863454363	NA	NA	NA	10.7528096787696	NA	NA	NA	11.3067796787696	NA	NA	NA	NA	NA	NA	NA	NA	NA	NA	10.9856496787696	11.2903030121029	NA	NA	NA	NA	NA	NA	NA	12.1167163454363	3.7028186787696	NA	NA	NA	NA	NA	NA	NA	NA	NA	NA	NA	NA	12.2947330121029	NA	NA	NA	NA	NA	NA	NA	NA	NA	NA	NA	NA	NA	NA	NA	NA	NA	8.6982396787696	NA	NA	10.5750663454363	NA	NA	NA	NA	NA	NA	NA	NA	NA	NA
11487	0	2.8513717579009	-24.2730775622766	2.33269527280411	-23.9369526448566	NA	-47.05802	-18.3363407353442	-128.116337377378	-151.99344	NA	NA	-30.82261	NA	NA	8.28631	-126.753	NA	NA	NA	-161.953034332806	-24.84557	-45.22496	9.858	-152.523647446819	-137.521896857927	-152.4011	-32.2072762393181	-16.9943875141711	-19.2852127861656	-35.9754188347665	-26.00155	-124.582626668478	NA	5.06971694263242	-129.21882	8.38169	-154.59411	-130.93044	-17.91827	-21.81471	-17.96397	NA	-152.35453	NA	8.2965	NA	5.79445	5.72439000000017	-42.27694	9.75015	-40.341	-125.7965	NA	-27.47399	3.12907	8.18747	NA	NA	-125.470399999991	-54.07397	7.37487	NA	-48.08602	8.48695718055994	-22.6609	-152.82842	-125.79308	7.74114	-123.85805	-40.0411	-43.03819	-43.59723	-19.0925023837139	NA	NA	-19.94837	7.41382	-17.0598342354245	8.57062	7.95927	8.91226	-153.07567	-43.28106	10.2231	9.72028	9.9407	8.10534	7.95395	-125.339910784989	-17.45027	-130.42722	-26.91767	-128.350569999995	NA	-20.00582	-15.5361806836067	NA	-18.4616884911614	-18.60057	-20.5572599999782	NA	-20.18858	9.68544	-22.21188	8.51197	-158.72326	-154.79937	-146.2697	NA	-50.254963877887	NA	9.39237	8.48445	9.36022000000037	-20.06179	-42.39664	NA	-44.24336	8.18236000001076	-29.92302	NA	-33.347085175177	-17.7157499999948	15.4691	NA	NA	-19.58665	6.81739	NA	NA	-19.2435199999511	8.74760000000133	12.9343676865522	-41.7885347141113	-25.324204925621	-125.807508273225	7.29754	8.49692	-18.90529	-42.69618	-128.916000865706	8.24908000000156	-18.9753	-130.196499999939	10.3474	-19.69234	-18.9617677975561	-130.23354	-17.3626696804197	NA	-19.324969999977	NA	-42.5147002667991	-43.23329	-43.28153	8.03723	-41.99982	9.24436912593624	-163.93792	-19.2985522426215	-18.9689089497684	NA	9.734508081614	-19.91925	NA	-42.94165	NA	-18.65744	-23.0955	7.54994000000097	10.9509	11.7587000000002	-40.7498	NA	-128.77406999992	-27.39896	-17.48741	-133.55303	-18.7039399999756	13.1228000000001	-124.31973	-18.5219565567388	-18.55852	-15.6100732461197	-18.0491574918482	8.43915	7.67811	NA	-16.9748996804197	NA	-15.2275	-17.78517	NA	-124.749312115932	NA	-153.17522	-43.20533	-17.4416051918138	-130.34979	-128.996769999981	-43.13905	-18.0241160023308	NA	6.99764	7.25423	NA	NA	-43.1939969945719	-23.1354092867691	-125.542523879219	-148.220198603511	NA	NA	NA	NA	NA	11.2284817578962	-123.445103461979	NA	NA	NA	-160.924367227202	NA	-41.2954369945719	12.8070717578962	-150.900654727202	-138.768338060535	-148.564758603511	-28.9991620566132	-24.2964259534357	-25.2668759534357	-32.7183992867691	-22.0195659534357	-122.104650128645	NA	6.30442342456283	-125.519740545886	11.2784617578962	-150.815568603511	-127.229560545886	-13.7695254377779	NA	-152.626038603511	NA	-148.608688603511	NA	11.2295717578962	NA	8.71642175789616	8.65046175789616	-38.3237169945719	12.6253217578962	-36.3871769945719	-122.538103461978	NA	-23.4841059534357	6.02584175789616	11.0667417578962	NA	NA	-121.850620545883	-50.2105469945718	10.3239417578962	NA	-44.2103969945719	10.6884484245628	-18.5112554377779	-148.984978603511	-122.578683461979	10.6833117578962	-120.571853461979	-36.1686769945719	-39.1574669945719	-39.7165069945719	-15.6680421044446	NA	NA	-15.8554254377779	10.3462917578962	-13.8903054377779	11.5064917578962	10.8388417578962	11.8090317578962	-149.227128603511	-39.3709369945718	13.1654717578962	12.6626517578962	12.8894717578962	11.0544117578962	10.9030217578962	-122.046151566294	-119.907903461979	-126.811840545886	-22.9192859534357	-124.672090545885	NA	-147.273904727202	-145.871475270178	NA	-14.327171930136	-14.4846254377779	-16.4416154377595	NA	-16.0444354377779	12.6243117578962	-153.836288603511	11.4451417578962	-156.346964727202	-152.422974727202	-142.470658603511	NA	-49.3847659534357	NA	12.3283417578962	11.4065217578962	12.2822917578974	-152.703814727202	-38.4946169945719	NA	-40.3447369945719	11.1236317579095	-25.8267754377779	NA	-29.2813971750133	-39.8282269945719	18.3956717578962	NA	NA	-15.4370054377779	9.74166175789616	NA	NA	-15.0999754377377	11.6312717578962	11.7218917579958	-38.6178003279052	-22.0439525959225	-122.490663969493	10.1772117578962	11.4294917578962	NA	-38.7943569945719	-125.954375545817	11.1979517579013	NA	-126.487020545816	13.2833717578962	NA	-22.4458259534357	-126.563060545886	-14.0129054377779	NA	-15.1811254377602	NA	-39.3957953279052	-39.2820669945718	-39.3879069945718	10.9345017578962	-38.0488969945719	11.4263017578962	-160.200478603511	-15.1499993593991	-15.329092849595	NA	11.5949284245628	NA	NA	-38.9981269945718	NA	-14.5075954377779	-19.0999159534357	10.4975117578962	13.8991717578962	14.7070717578969	-36.8030769945719	NA	-125.148890545801	-23.4390759534357	-13.3374654377779	-129.842250545886	-14.5602954377579	16.0711717578966	-121.049833461979	-15.3161354377779	-14.4096754377779	-12.0881554377779	-15.3154321044446	11.3359217578962	10.6265817578962	NA	-13.6251354377779	NA	-12.3537282421038	-13.6517254377779	NA	-121.519318171061	NA	-150.769524727202	-39.2626069945719	-13.9414954377779	-126.691410545886	-125.317890545881	-39.2348269945719	-14.5146054377779	NA	9.94701175789616	10.1686017578962	NA	NA	NA	NA	NA	NA	NA	NA	NA	NA	NA	NA	-124.403714907006	NA	NA	NA	NA	NA	NA	-123.180744907006	NA	NA	NA	-30.0485842289432	-124.155504907006	-125.604934907006	NA	NA	-123.062228240339	NA	NA	NA	NA	NA	NA	-14.8187475622766	NA	NA	NA	NA	NA	NA	NA	NA	NA	NA	-121.083354907006	NA	-123.496714907006	NA	NA	NA	NA	NA	NA	NA	NA	NA	NA	NA	NA	-19.5604775622766	NA	-123.537294907006	-122.826434907006	-121.530464907006	NA	NA	NA	-16.7174642289432	NA	NA	-16.9046475622766	NA	-14.9397275622766	NA	NA	NA	NA	NA	NA	NA	NA	NA	NA	-123.020414907006	-120.866514907006	NA	-122.928854907006	NA	NA	NA	NA	NA	-15.3765375622766	-15.5338475622766	-17.4908375622766	NA	-17.0936575622766	NA	NA	NA	NA	NA	NA	NA	NA	NA	NA	NA	-16.2189975622766	NA	NA	NA	NA	-14.9691842289432	-26.8759975622766	NA	-30.3797775622766	-119.248614907006	NA	NA	NA	-16.4862275622766	NA	NA	NA	-16.1491975622766	NA	-12.3570775622766	NA	NA	-123.467134907006	NA	NA	NA	NA	NA	-15.8390075622766	NA	NA	NA	NA	NA	NA	-15.0621275622766	NA	-16.2303475622766	NA	NA	NA	NA	-122.361854907006	NA	-123.717564907006	NA	-16.1996575622766	-16.3786875622766	NA	NA	NA	NA	NA	NA	-15.5568175622766	NA	NA	NA	-14.2667775622766	-120.187214907006	NA	NA	NA	-14.3866875622766	NA	-15.6095175622766	-13.4056775622766	-122.008444907006	-16.3653575622766	-15.4588975622766	-13.1373775622766	-16.3648542289432	NA	NA	NA	-14.6743575622766	NA	NA	-14.7009475622766	NA	-122.493144907006	NA	NA	NA	-14.9907175622766	NA	NA	-122.722944907006	-15.5638275622766	NA	NA	NA	NA	NA	-44.2217482421038	-14.716129956538	-126.445364611094	-148.507332438534	NA	NA	-27.1973483538704	NA	NA	10.7229052727984	-124.291104727202	NA	NA	NA	-160.924767227202	-21.2335083538704	-42.3231882421038	12.3014952727984	-150.901054727202	-138.768738060535	-148.851892438534	-46.8804632421038	-13.3739344191351	-15.6647836185377	-34.2352100168787	-23.542743350212	-122.955384727202	NA	5.8032136061317	-126.40913127776	10.7728852727984	-151.102702438534	-128.11895127776	-122.369200684413	-18.1940483538704	-14.3433083538704	NA	-148.895822438534	NA	10.7239952727984	NA	8.21084527279837	8.14488527279894	-39.3514682421038	12.1197452727984	-37.4149282421038	-123.384104727202	NA	-25.007283350212	5.52026527279837	10.5611652727984	NA	NA	-122.740011277754	-51.2382982421038	9.81836527279837	NA	-45.2381482421038	10.1872386061317	-128.50699127776	-149.272112438534	-123.424684727202	10.1777352727984	-121.417854727202	-37.1964282421038	-40.1852182421038	-40.7442582421038	NA	NA	NA	NA	9.84071527279837	-14.9558183538704	11.0009152727984	10.3332652727984	11.3034552727984	-149.514262438534	-40.3986882421038	12.6598952727984	12.1570752727984	12.3838952727984	10.5488352727984	10.3974452727984	-122.892812479624	-13.8296083538704	-127.70123127776	-24.442463350212	-125.561481277757	NA	-16.3990583538704	-12.5986216872037	NA	-24.699543350212	NA	-42.1856782421038	NA	NA	12.1187352727984	-18.5954183538704	10.9395652727984	-156.347564727202	-152.423574727202	-142.757792438534	NA	-50.9015766835453	NA	11.8227652727984	10.9009452727984	11.7767152727984	-16.4730283538704	-39.5223682421038	NA	-41.3724882421038	10.6180552727984	NA	NA	-32.8415925791883	-14.0551883538681	17.8900952727984	NA	NA	-149.174372438534	9.23608527279837	NA	NA	-40.0650182421038	11.1256952728031	11.2206819395242	-39.6435182421038	-23.5607633107799	-123.33741712848	9.67163527279837	10.9239152727984	-15.3167283538704	-39.8221082421038	-126.8527329443	10.6923752727984	-15.3348383538704	-127.376411277632	12.7777952727984	-16.1036783538704	-15.317173531899	-127.45245127776	-14.3025883538704	NA	-40.9655782421038	NA	-40.4215132421038	-40.3098182421038	-40.4156582421038	10.4289252727984	-39.0766482421038	10.9250919394665	-160.487612438534	-24.411083350212	-16.3097018026108	NA	11.0937186061317	-16.2608883538704	NA	-40.0258782421038	NA	NA	-20.623093350212	9.99193527280167	13.3935952727984	14.2014952727984	-37.8308282421038	NA	-126.038281277604	-24.962253350212	-123.219624727202	-130.73164127776	-40.2216382421038	15.5655952727984	-121.895834727202	-15.4097683538704	NA	-12.8041383538704	-15.7843016872037	10.8303452727984	10.1210052727984	NA	-13.9148183538704	NA	-12.8593047272016	-120.3769047272	NA	-122.365960817496	NA	-150.770124727202	-40.2903582421038	-14.6047183538704	-127.58080127776	-126.207281277748	-40.2625782421038	-15.2003383538704	NA	9.44143527279837	9.66302527279837	NA	NA	NA	-15.6435897988978	NA	NA	NA	NA	-28.1247597988978	NA	NA	NA	NA	NA	NA	NA	NA	-22.1609197988978	NA	NA	NA	NA	NA	-30.6140666835453	-14.3013497988978	-16.5922097988978	NA	NA	NA	NA	NA	NA	NA	NA	NA	-15.387163350212	-19.1214597988978	-15.2707197988978	NA	NA	NA	NA	NA	NA	-20.9782397988978	NA	NA	NA	NA	NA	NA	NA	NA	NA	NA	NA	NA	NA	NA	NA	NA	-20.128893350212	NA	NA	NA	NA	NA	NA	NA	-17.2829466835453	NA	NA	-17.473063350212	NA	-14.9833157102896	NA	NA	NA	NA	NA	NA	NA	NA	NA	NA	NA	-14.7570197988978	NA	NA	NA	NA	-17.3264697988978	-13.5353997988978	NA	-15.944953350212	-16.102263350212	-18.059253350212	NA	-17.662073350212	NA	-19.5228297988978	NA	NA	NA	NA	NA	NA	NA	NA	NA	-16.787413350212	-17.4004397988978	NA	NA	NA	-15.5346666835453	-27.444413350212	NA	-30.9112335074805	-14.9825997988978	NA	NA	NA	-17.054643350212	NA	NA	NA	-16.717613350212	-15.8832697988978	-12.3845710146345	NA	NA	NA	NA	NA	-16.2441397988978	NA	NA	-16.407423350212	-16.2622497988978	NA	NA	-17.0310897988978	-16.2447597988978	NA	-14.7172026448566	NA	-16.798763350212	NA	NA	NA	NA	NA	NA	-17.2851697988978	NA	-16.768073350212	-16.3885772166139	NA	NA	-17.1882997988978	NA	NA	NA	-16.125233350212	NA	-17.3739597988978	NA	-14.835193350212	NA	NA	NA	NA	-14.955103350212	NA	-16.177933350212	-13.974093350212	NA	-15.8984834669694	-16.027313350212	-13.0254414719559	-16.1270974627366	NA	NA	NA	-14.3294326448566	NA	NA	-15.269363350212	NA	NA	NA	NA	NA	-14.8523932477912	NA	NA	NA	-15.4368468699966	NA	NA	NA	NA	NA	NA	NA	NA	NA	NA	NA	NA	NA	NA	NA	-123.908325851159	NA	NA	NA	NA	NA	NA	-122.692989184492	NA	NA	NA	-29.5183065000272	-123.690549184492	-125.139979184492	NA	NA	-122.586839184492	NA	NA	NA	NA	NA	NA	-14.2759031666939	NA	NA	NA	NA	NA	NA	NA	NA	NA	NA	-120.616865851159	NA	-123.017825851159	NA	NA	NA	NA	NA	NA	NA	NA	NA	NA	NA	NA	-19.0173331666939	NA	-123.073072517826	-122.363712517826	-121.042309184492	NA	NA	NA	-16.1807365000272	NA	NA	-16.3804031666939	NA	-14.3964665000272	NA	NA	NA	NA	NA	NA	NA	NA	NA	NA	-122.531525851159	-120.401492517826	NA	-122.444365851159	NA	NA	NA	NA	NA	-14.8384265000272	-15.0019365000272	-16.9590265000272	NA	-16.5523465000272	NA	NA	NA	NA	NA	NA	NA	NA	NA	NA	NA	-15.6938865000272	NA	NA	NA	NA	-14.4389065000272	-26.3506531666939	NA	-29.8541331666939	-118.768259184492	NA	NA	NA	-15.9430831666939	NA	NA	NA	-15.6080865000272	NA	-11.8352665000272	NA	NA	-122.970712517826	NA	NA	NA	NA	NA	-15.2961298333606	NA	NA	NA	NA	NA	NA	-14.5394498333606	NA	-15.6891365000272	NA	NA	NA	NA	-121.880665851159	NA	-123.222675851159	NA	-15.6568465000272	-15.8599431666939	NA	NA	NA	NA	NA	NA	-15.0136065000272	NA	NA	NA	-13.7239998333606	-119.691659184492	NA	NA	NA	-13.8434431666939	NA	-15.0683731666939	-12.8628998333606	-121.525722517826	-15.8549465000272	-14.9160198333606	-12.6239665000272	-15.8451265000272	NA	NA	NA	-14.1516798333606	NA	NA	-14.1632031666939	NA	-122.025622517826	NA	NA	NA	-14.4771398333606	NA	NA	-122.259489184492	-15.0503165000272	NA	NA	NA	NA	NA	-43.7248892850045	-23.9011646518239	-125.987889245156	-148.374732187689	NA	NA	NA	NA	NA	10.9907768486806	-123.849137427923	NA	NA	NA	-160.931567227202	NA	-41.8044959516712	12.5716668486806	-150.907854727202	-138.775554727202	-148.698258854356	-46.3808876183378	-25.0612313184905	-26.0349146518239	-33.4847046518239	-22.7866713184905	-122.53053409459	NA	6.05671851534727	-125.95655257849	11.0256235153473	-150.968335521022	-127.66577257849	-121.956947887009	NA	-152.789305521022	NA	-148.772355521022	NA	10.9888335153473	NA	8.47198351534727	8.40739018201393	-38.8248759516712	12.3652835153473	-36.8881359516712	-122.958637427923	NA	-24.2485779851572	5.77300351534727	10.8080701820139	NA	NA	-122.313865911819	-50.7416392850045	10.0885368486806	NA	-44.7374226183378	10.4377935153473	-128.053645911823	-149.116112187689	-123.01388409459	10.4456068486806	-120.983120761257	-36.6967692850045	-39.6827926183378	-40.2418326183378	NA	NA	NA	NA	10.1053535153473	-126.002429244694	11.2666868486806	10.5802701820139	11.5561935153473	-149.356562187689	-39.8864626183378	12.9278335153473	12.4250135153473	12.6539668486806	10.8190068486806	10.6676168486806	-122.457030276641	-120.34230409459	-127.27655257849	-23.6809246518239	-125.115769245154	NA	-147.281238060535	-146.042375521022	NA	-23.9520379851572	NA	-41.6611859516712	NA	NA	12.3855068486806	-153.999955521022	11.2044368486806	-156.354564727202	-152.430541393868	-142.616592187689	NA	-50.1432546518239	NA	12.0885701820139	11.1621168486806	12.0378868486806	-152.695848060535	-39.0128426183378	NA	-40.8640959516712	10.8856268486806	NA	NA	-33.0719913176541	-40.3552859516712	18.1527668486806	NA	NA	-149.013538854356	9.49799018201393	NA	NA	-39.5405926183378	11.3740668486806	11.4742035153473	-39.1464926183378	-22.8095246212126	-122.894187504361	9.91867351534727	11.1885868486806	NA	-39.3126492850045	-126.39162091173	10.9624801820139	NA	-126.920365911728	13.0436001820139	NA	-23.1948979851572	-127.009405911823	-125.682885911816	NA	-40.4630526183378	NA	-39.9223376183378	-39.7838926183378	-39.9089326183378	10.6818301820139	-38.5508226183378	11.1913635153473	-160.366945521022	-23.6630779851572	-23.9672546518239	NA	11.3442735153473	NA	NA	-39.5025192850045	NA	NA	-19.8624879851572	10.2616068486806	13.6635001820139	14.4714335153473	-37.3064026183378	NA	-125.610335911709	-24.2135479851572	-122.806690761257	-130.27516257849	-39.6971792850045	15.8355335153473	-121.46653409459	NA	NA	NA	-122.003900761257	11.0830835153473	10.3909768486806	NA	-125.181155911823	NA	-12.6142331513194	-119.949137427922	NA	-121.951306806323	NA	-150.767324727202	-39.7672659516712	NA	-127.141789245156	-125.761435911815	-39.7523192850045	-148.336722542379	NA	9.7117068486806	9.92163018201393	NA	NA	NA	NA	NA	NA	NA	NA	NA	NA	NA	NA	NA	NA	NA	NA	NA	NA	NA	NA	NA	NA	NA	-29.802514393995	NA	NA	NA	NA	NA	NA	NA	NA	NA	NA	NA	-14.5615777273283	NA	NA	NA	NA	NA	NA	NA	NA	NA	NA	NA	NA	NA	NA	NA	NA	NA	NA	NA	NA	NA	NA	NA	NA	NA	-19.3030077273283	NA	NA	NA	NA	NA	NA	NA	-16.464944393995	NA	NA	-16.6660777273283	NA	-14.680674393995	NA	NA	NA	NA	NA	NA	NA	NA	NA	NA	NA	NA	NA	NA	NA	NA	NA	NA	NA	-15.1241010606616	-15.2876110606616	-17.2447010606616	NA	-16.8380210606616	NA	NA	NA	NA	NA	NA	NA	NA	NA	NA	NA	-15.9795610606616	NA	NA	NA	NA	-14.723114393995	-26.6363277273283	NA	-30.1398077273283	NA	NA	NA	NA	-16.2287577273283	NA	NA	NA	-15.8937610606616	NA	-12.1209410606616	NA	NA	NA	NA	NA	NA	NA	NA	-15.581804393995	NA	NA	NA	NA	NA	NA	-14.8251243939949	NA	-15.9748110606616	NA	NA	NA	NA	NA	NA	NA	NA	-15.9425210606616	-16.1456177273283	NA	NA	NA	NA	NA	NA	-15.2992810606616	NA	NA	NA	-14.0096743939949	NA	NA	NA	NA	-14.1291177273283	NA	-15.3540477273283	-13.1485743939949	NA	-16.1406210606616	-15.201694393995	-12.9096410606616	-16.1293343939949	NA	NA	NA	-14.4373543939949	NA	NA	-14.4488777273283	NA	NA	NA	NA	NA	-14.7628143939949	NA	NA	NA	-15.3359910606616	NA	NA	NA	NA	NA	NA	NA	NA	NA	NA	NA	NA	NA	NA	NA	-124.328959817104	NA	NA	NA	NA	NA	NA	-123.113623150437	NA	NA	NA	-131.202827150437	-124.111183150437	-125.560613150437	NA	NA	-123.009839817104	NA	NA	NA	NA	NA	NA	-122.453739817104	NA	NA	NA	NA	NA	NA	NA	NA	NA	NA	-121.037499817104	NA	-123.438459817104	NA	NA	NA	NA	NA	NA	NA	NA	NA	NA	NA	NA	NA	NA	-123.49370648377	-122.78434648377	-121.462943150437	NA	NA	NA	NA	NA	NA	NA	NA	NA	NA	NA	NA	NA	NA	NA	NA	NA	NA	NA	-122.952159817104	-120.82212648377	NA	-122.864999817104	NA	NA	NA	NA	NA	NA	NA	NA	NA	NA	NA	NA	NA	NA	NA	NA	NA	NA	NA	NA	NA	NA	NA	NA	NA	NA	-122.730114817104	NA	NA	NA	-119.188893150437	NA	NA	NA	NA	NA	NA	NA	-122.05968648377	NA	NA	NA	NA	-123.39134648377	NA	NA	NA	NA	NA	NA	NA	NA	NA	NA	NA	NA	NA	NA	NA	NA	NA	NA	NA	-122.301299817104	NA	-123.643309817104	NA	NA	NA	NA	NA	NA	NA	NA	NA	NA	NA	NA	NA	NA	-120.112293150437	NA	NA	NA	-123.286513150437	NA	NA	NA	-121.94635648377	NA	NA	NA	-122.483723150437	NA	NA	NA	NA	NA	NA	-120.428959817104	NA	-122.44625648377	NA	NA	NA	NA	NA	NA	-122.680123150437	NA	NA	NA	NA	NA	NA	NA	NA	NA	NA	NA	NA	NA	NA	NA	NA	NA	NA	NA	NA	NA	NA	NA	NA	NA	NA	NA	-30.3271254562443	NA	NA	NA	NA	NA	NA	NA	NA	NA	NA	NA	-15.0860887895776	NA	NA	NA	NA	NA	NA	NA	NA	NA	NA	NA	NA	NA	NA	NA	NA	NA	NA	NA	NA	NA	NA	NA	NA	NA	-19.8275187895776	NA	NA	NA	NA	NA	NA	NA	-16.9895554562443	NA	NA	-17.1905887895776	NA	-15.2052854562443	NA	NA	NA	NA	NA	NA	NA	NA	NA	NA	NA	NA	NA	NA	NA	NA	NA	NA	NA	-15.648612122911	-15.812122122911	-17.769212122911	NA	-17.362532122911	NA	NA	NA	NA	NA	NA	NA	NA	NA	NA	NA	-16.504072122911	NA	NA	NA	NA	-15.2477254562443	-27.1608387895776	NA	-30.6643187895776	NA	NA	NA	NA	-16.7532687895776	NA	NA	NA	-16.418272122911	NA	-12.645452122911	NA	NA	NA	NA	NA	NA	NA	NA	-16.1063154562443	NA	NA	NA	NA	NA	NA	-15.3496354562443	NA	-16.499322122911	NA	NA	NA	NA	NA	NA	NA	NA	-16.467032122911	-16.6701287895776	NA	NA	NA	NA	NA	NA	-15.823792122911	NA	NA	NA	-14.5341854562443	NA	NA	NA	NA	-14.6536287895776	NA	-15.8785587895776	-13.6730854562443	NA	-16.665132122911	-15.7262054562443	-13.434152122911	-16.6539454562443	NA	NA	NA	-14.9618654562443	NA	NA	-14.9733887895776	NA	NA	NA	NA	NA	-15.2873254562443	NA	NA	NA	-15.860502122911	NA	NA	NA	NA	NA	NA	-15.1895340763841	NA	NA	NA	NA	-27.6691374097174	NA	NA	NA	NA	NA	NA	NA	NA	-21.7096974097174	NA	NA	NA	NA	NA	NA	-13.8473274097174	-16.1381874097174	NA	NA	NA	NA	NA	NA	NA	NA	NA	NA	-18.6673707430507	-14.8166307430507	NA	NA	NA	NA	NA	NA	-20.5261174097174	NA	NA	NA	NA	NA	NA	NA	NA	NA	NA	NA	NA	NA	NA	NA	NA	NA	NA	NA	NA	NA	NA	NA	NA	NA	NA	NA	NA	NA	-15.4291740763841	NA	NA	NA	NA	NA	NA	NA	NA	NA	NA	NA	-14.3029307430507	NA	NA	NA	NA	-16.8770140763841	-13.0767440763841	NA	NA	NA	NA	NA	NA	NA	-19.0701407430507	NA	NA	NA	NA	NA	NA	NA	NA	NA	NA	-16.9569840763841	NA	NA	NA	NA	NA	NA	-33.7655907430507	-14.5152107430507	NA	NA	NA	NA	NA	NA	NA	NA	-15.4229474097174	-12.7743940763841	NA	NA	NA	NA	NA	-15.8007507430507	NA	NA	NA	-15.8015607430507	NA	NA	-16.5876674097174	-15.7825707430507	NA	-14.7461774097174	NA	NA	NA	NA	NA	NA	NA	NA	-16.8268807430507	NA	NA	-16.7574407430507	NA	NA	-16.7216440763841	NA	NA	NA	NA	NA	-16.9040040763841	NA	NA	NA	NA	NA	NA	NA	NA	NA	NA	NA	-15.8656240763841	NA	-13.2569940763841	-16.2356240763841	NA	NA	NA	-14.3584074097174	NA	NA	NA	NA	NA	NA	NA	NA	-15.0574074097174	NA	NA	NA	-15.6530940763841	NA	NA	NA	NA
11677	1	3.88682031441699	-131.521542670384	2.41770691055595	-160.828581521027	-2.74015	-175.8038	NA	NA	-156.23845	NA	-132.51827	4.11452	2.75405	1.5201	NA	6.79522	6.33557718056103	-153.248299999946	-173.7394	-165.71805	-13.5282385666135	NA	NA	-5.79881206367159	4.91078863632399	8.28841	-27.432594	9.74727	7.67448149887586	-28.861175	-9.35307	-20.20368	-6.38726021651856	-130.89338	-154.560769999967	9.28635905973547	6.52222013070015	-166.847839888792	8.19531	0.085356	-181.98587	-8.59462	9.58730089458181	8.11969	NA	-5.3384	NA	NA	-176.9641	NA	NA	NA	-155.77319	-20.27808	NA	-125.85773	NA	-21.05732	-3.193	NA	-6.2799	NA	5.32803	9.11985718056205	NA	-164.005155491934	-126.12448	8.16511	-124.4271	-8.04896	-177.25818	-178.88579	-8.71258926472348	-182.67135	-125.76076	NA	7.79232	NA	-177.83514	-164.4271	9.43730607819965	NA	-8.16225	-7.25057	-7.27151	NA	-7.61694586117491	-7.76901885509484	-155.0906	9.6797	-156.192709999892	NA	-153.69660485684	-5.2679	-6.4504	NA	NA	-164.39203	-179.15568	NA	NA	-125.70166	NA	-23.94433	-18.41563	-129.118644529831	NA	-149.635030419835	3.94837	NA	2.86398	NA	-126.20327	-125.50954	-165.07619	9.49166981181082	NA	9.08826	-17.7609520912705	-170.498857350204	-20.63058	NA	NA	-158.0292	NA	NA	7.64526	NA	-20.82132	NA	8.09683	-165.35754	-7.92743	NA	-19.41973	-155.56579	NA	8.96417	NA	11.1430000078825	-163.513069803031	-7.00829	8.84423	-179.16889	10.5383	-156.34954	NA	-126.49827	-124.71892	-124.28177	-164.652149641816	8.4216	-178.92386	-163.4899	NA	NA	NA	NA	-187.544667	-153.916811035314	NA	NA	7.6806300000022	NA	-124.46647	NA	-17.994077186584	8.93429559134204	12.3585	7.67116047732882	-7.61503	-153.3082	-5.1786	NA	NA	8.54281	NA	-26.55185	NA	-153.62384	-123.7493	-126.70034	8.68435	-8.5649	-125.76663	8.98193000000034	-155.04653	-161.7811	-124.21733	-124.4508	-178.8865	NA	NA	7.42433	-5.73549950369752	7.36229	-4.39225438579638	-162.75418	-125.511403996796	-125.52671	NA	-155.287085564776	-7.47664	-9.04974	-125.22062	-153.93042	1.17037029811063	-172.07033751023	NA	NA	-152.353524367276	NA	NA	8.03324029811063	6.72437029811063	5.43902029811063	NA	10.7141402981106	9.54351696477772	-149.311474367231	-170.00553751023	-161.770024367276	-11.0789422801521	NA	NA	-6.09566806053496	4.68086193946504	12.2129302981106	-24.5097550208336	13.6368902981106	10.215233631444	-25.9617360208336	-6.91427472720163	-17.2180410208336	-5.37903472720163	NA	-150.595444367247	12.495280298111	10.4919403240531	-163.539635302384	12.1541302981106	3.99587629811063	-178.20630751023	-6.13442472720163	12.6115719647773	12.0215102981106	NA	-2.92180472720163	NA	NA	-173.13993751023	NA	NA	NA	-151.824964367276	-17.3770410208336	NA	-174.772830843563	NA	-18.6889247272016	-0.784604727201629	NA	-3.86580472720163	NA	9.26575029811063	12.3277969647776	NA	-160.586449311016	-175.87476751023	12.0884302981106	NA	-5.67366472720163	-173.52431751023	-175.15192751023	-6.27328768528926	-178.93748751023	NA	NA	11.7047402981106	NA	-174.01097751023	-161.109995489825	12.644508631444	NA	-5.75675472720163	-4.82777472720163	-4.84881472720163	NA	-6.0115913938683	-6.10793806053496	-151.125174367276	13.5691202981106	-152.217084367232	NA	-150.490667621243	-2.85390472720163	-4.02790472720163	NA	NA	-160.961025489825	-175.42171751023	NA	NA	-175.05530751023	NA	-20.9498910208336	-15.5044910208336	-177.95119751023	NA	-145.658079313584	7.85409029811063	NA	6.77930029811063	NA	-150.904354367276	-150.433644367276	-161.660185489825	12.4608519647773	NA	12.9844802981106	-15.5390626875002	-167.310871750102	-17.6277410208336	NA	NA	-154.602495489825	NA	NA	11.6154802981106	NA	-17.9158810208336	NA	12.0364502981106	-162.036235489825	-5.48863472720163	NA	-16.4839910208336	-151.574564367276	NA	12.8792902981106	NA	15.0393202997949	-160.091265204735	-4.56939472720163	12.7497502981106	-175.38502751023	14.5090202981106	-152.426414367276	NA	NA	NA	NA	-161.36824492788	12.3161202981106	-175.17549751023	-160.187195489825	NA	NA	NA	NA	-183.80280451023	-150.716766033942	NA	NA	11.6066502981115	NA	-164.829645489825	NA	-15.7550326875002	12.1409719775017	16.2867202981106	11.6045803985426	-5.17363472720163	-149.318274367276	-2.81030472720163	NA	NA	12.4850302981106	NA	-23.6251110208336	NA	-149.633914367276	NA	-161.246365489825	12.6433702981106	-6.10110472720163	NA	12.8876502981108	-151.139604367276	-158.446795489825	NA	-160.478325338122	-174.942174367276	NA	NA	11.3699502981106	-3.33250388212347	11.2811102981106	-3.84429639386829	-159.419875489825	-160.625945489825	-150.677774367276	NA	-151.380492571995	-5.06874472720163	-6.64174472720163	NA	-150.016794367276	NA	NA	NA	NA	-153.241427562277	NA	-129.836912670385	NA	NA	NA	NA	NA	-122.186119337051	-150.199377562277	NA	-162.657927562277	NA	NA	NA	NA	NA	-160.068301020834	-164.411327562277	NA	NA	-167.261321020834	-155.110099696303	-151.884297562277	-150.966017562277	-128.266022670385	-151.483347562277	-122.346939337051	NA	-163.978301020834	NA	-168.754453020834	NA	NA	NA	NA	NA	NA	NA	NA	NA	NA	NA	NA	-152.712867562277	-120.862242670385	NA	-123.169272670385	NA	-136.679212670385	NA	NA	NA	NA	-122.102842670385	-121.855559337051	NA	-161.025121020834	-123.490322670385	NA	-121.799942670385	-123.362232670384	NA	NA	-161.219921020834	NA	-123.090102670385	NA	-152.450277562277	NA	NA	-161.548661020834	-122.211592670385	NA	-152.224045110203	-153.694409228943	NA	NA	-124.119702670384	-124.082762670384	-152.013077562277	NA	-153.104987562277	NA	-151.378331097256	-151.287177562277	-152.30145589561	NA	NA	-161.399691020834	NA	NA	NA	-123.052002670385	NA	-127.007542670385	-151.900404228943	-127.173404337051	NA	-146.545928606029	-128.127272670385	NA	-123.495902670385	NA	-123.602812670384	-122.909082670384	-162.098851020834	NA	NA	NA	-151.765093624149	-168.198298667443	-152.809267562277	NA	NA	-155.041161020834	NA	NA	NA	NA	-162.039291020834	NA	-158.657561020834	-162.474901020834	NA	NA	-123.582252670385	-152.462467562277	NA	NA	NA	NA	-160.529931020834	NA	NA	NA	NA	-153.314317562277	NA	-123.860312670385	-122.087562670385	-121.650312670385	-161.806911020834	NA	NA	-160.625861020834	NA	NA	NA	NA	NA	-151.604469228943	NA	NA	-123.128449337051	NA	-121.822512670385	NA	NA	NA	-118.785942670385	-159.212661020834	-123.616012670384	-150.206177562277	-120.104942670385	NA	NA	NA	NA	NA	NA	-150.521817562277	-121.117842670385	-124.087082670385	NA	NA	-123.135272670385	-121.971419337051	-152.027507562277	-158.885461020834	-121.585972670385	-121.812842670385	-175.830077562277	NA	NA	NA	NA	NA	NA	-159.858541020834	-123.602379337051	-122.895352670384	NA	-152.268298352075	NA	NA	-122.609962670385	-150.904697562277	-0.267643350212	-173.655575422664	NA	NA	-151.989254757951	NA	-130.077974727202	6.595226649788	5.286356649788	4.001006649788	NA	9.276126649788	8.11586998312236	-148.947204757944	-171.590775422664	-161.405754757951	-9.75757001093203	NA	NA	-4.76509371504997	6.00836961828337	10.774916649788	-25.0753987272016	12.198876649788	8.787586649788	-26.5273797272016	-5.59290038171663	-17.7836847272016	-4.0515270483833	-128.507084727202	-150.231174757947	11.0676333164555	9.05392705942385	-163.755445736414	10.716116649788	2.557862649788	-179.791545422664	-4.81305038171663	11.1839249831213	10.583496649788	NA	-1.60043038171663	NA	NA	-174.725175422664	NA	NA	NA	-151.460694757951	-17.9426847272016	NA	-123.410334727202	NA	-17.3675503817166	0.536769618283369	NA	-2.54443038171663	NA	7.827736649788	10.900149983122	NA	-160.80226421309	-123.731384727202	10.650416649788	-122.041004727202	-4.35229038171663	-175.109555422664	-176.737165422664	-4.9519277994568	-180.522725422664	-123.331164727202	NA	10.266726649788	NA	-175.596215422664	-161.325805784071	11.216861649788	NA	-4.43538038171663	-3.50640038171663	-3.52744038171663	NA	-4.68408371504997	-4.78043038171663	-150.760904757951	12.131106649788	-151.852814757945	NA	-150.1422948957	-1.53253038171663	-2.70653038171663	NA	NA	-161.176835784071	-177.006955422664	NA	NA	-123.293064727202	NA	-21.5155347272016	-16.0701347272016	-127.414499727202	NA	-145.293851540683	6.416076649788	NA	5.341286649788	NA	-123.843874727199	-123.1501447272	-161.875995784071	11.0332049831213	NA	11.546466649788	-16.0983397272016	-166.96267903516	-18.1933847272016	NA	NA	-154.818305784071	NA	NA	10.177466649788	NA	-18.4815247272016	NA	10.598436649788	-162.252045784071	-4.16726038171663	NA	-17.0496347272016	-151.210294757951	NA	11.441276649788	NA	13.6013066763826	-160.307075711586	-3.24802038171663	11.311736649788	-176.970265422664	13.071006649788	-152.062144757951	NA	-124.101374727202	-122.328624727202	-121.891374727202	-161.584055641195	10.878106649788	-176.760735422664	-160.403005784071	NA	NA	NA	NA	-185.388042422664	-150.368363091284	NA	NA	10.1686366497901	NA	-122.063574727202	NA	-16.3143097272016	10.7133251819693	14.848706649788	10.1665682356256	-3.85226038171663	-148.954004757951	-1.48893038171663	NA	NA	11.047016649788	NA	-24.1907547272016	NA	-149.269644757951	-121.358904727202	-124.328144727202	11.205356649788	-4.77973038171663	-123.376334727202	11.4496366497883	-150.775334757951	-158.662605784071	-121.827034727202	-122.053904727202	-174.577904757951	NA	NA	9.931936649788	-2.01113025366783	9.843096649788	-2.51678871504997	-159.635685784071	-123.843474727202	-123.1364147272	NA	-151.016298574103	-3.74737038171663	-5.32037038171663	-122.851024727202	-149.652524757951	NA	NA	NA	NA	-153.811043350212	NA	NA	NA	NA	NA	NA	NA	-164.60257208933	-150.768993350212	NA	-163.227543350212	NA	NA	NA	NA	NA	-160.813515422664	-164.980943350212	NA	NA	-168.006535422664	-155.679734465065	-152.453913350212	-151.535633350212	NA	-152.052963350212	-152.804563350212	NA	-164.723515422664	NA	-169.499667422664	NA	NA	NA	NA	NA	NA	NA	NA	NA	NA	NA	NA	-153.282483350212	NA	NA	NA	NA	NA	NA	NA	NA	NA	NA	-152.021386683545	NA	-161.770335422664	NA	NA	NA	-151.698283350212	NA	NA	-161.965135422664	NA	NA	NA	-153.019893350212	NA	NA	-162.293875422664	-152.353803350212	NA	-152.793682227742	-154.260691683545	NA	NA	-152.925983350212	-153.170293350212	-152.582693350212	NA	-153.674603350212	NA	-151.944631540087	-151.856793350212	-152.867738350212	NA	NA	-162.144905422664	NA	NA	NA	NA	NA	NA	-152.466686683545	NA	NA	-147.115568381175	NA	NA	-167.742965422664	NA	-152.361873350212	-151.891163350212	-162.844065422664	NA	NA	NA	-152.331418224854	-168.764706236471	-153.378883350212	NA	NA	-155.786375422664	NA	NA	NA	NA	-162.784505422664	NA	-159.402775422664	-163.220115422664	NA	NA	-161.58109208933	-153.032083350212	NA	NA	NA	NA	-161.275145422664	NA	NA	NA	NA	-153.883933350212	NA	NA	NA	NA	-162.552125422664	NA	NA	-161.371075422664	NA	NA	NA	NA	NA	-152.170751683545	NA	NA	-152.468323350212	NA	-166.013525422664	NA	NA	NA	-157.641975422664	-159.957875422664	-152.975263350212	-150.775793350212	NA	NA	NA	NA	NA	NA	NA	-151.091433350212	NA	-162.430245422664	NA	NA	NA	NA	-152.597123350212	-159.630675422664	NA	-161.662205422664	-176.399693350212	NA	NA	NA	NA	NA	NA	-160.603755422664	-161.809825422664	-152.135293350212	NA	-152.837957490163	NA	NA	NA	-151.474313350212	NA	NA	NA	NA	-152.813209298109	NA	NA	NA	NA	NA	NA	NA	-163.637558255329	-149.753859298109	NA	-162.208675964776	NA	NA	NA	NA	NA	-159.834051588663	-163.982975964776	NA	NA	-167.023204921996	-154.660339172253	-151.435945964776	-150.540332631443	NA	-151.028329298109	-151.778795964776	NA	-163.775451588663	NA	-168.514970255329	NA	NA	NA	NA	NA	NA	NA	NA	NA	NA	NA	NA	-152.263549298109	NA	NA	NA	NA	NA	NA	NA	NA	NA	NA	-151.012085964776	NA	-160.785438255329	NA	NA	NA	-150.684215964776	NA	NA	-161.013771588663	NA	NA	NA	-152.000959298109	NA	NA	-161.342844921996	-151.341069298109	NA	-151.775154391994	-153.248340964776	NA	NA	-151.911015964776	-152.155292631443	-151.558025964776	NA	-152.646535964776	NA	-150.946817003268	-150.841859298109	-151.852320964776	NA	NA	-161.155908255329	NA	NA	NA	NA	NA	NA	-151.451835964776	NA	NA	-146.087040483363	NA	NA	-166.760134921996	NA	-151.337972631443	-150.867262631443	-161.860068255329	NA	NA	NA	-151.333105278625	-167.773527179832	-152.347882631443	NA	NA	-154.798811588662	NA	NA	NA	NA	-161.797674921996	NA	-158.462878255329	-162.267684921996	NA	NA	-160.625578255329	-151.998815964776	NA	NA	NA	NA	-160.289214921996	NA	NA	NA	NA	-152.873365964776	NA	NA	NA	NA	-161.612161588663	NA	NA	-160.424844921996	NA	NA	NA	NA	NA	-151.141050964776	NA	NA	-151.453222631443	NA	-165.066794921996	NA	NA	NA	-156.670778255329	-159.007311588663	-151.942462631443	-149.742959298109	NA	NA	NA	NA	NA	NA	NA	-150.058599298109	NA	-161.446514921996	NA	NA	NA	NA	-151.591955964776	-158.673911588662	NA	-160.689341588663	-175.382059298109	NA	NA	NA	NA	NA	NA	-159.646991588663	-160.836961588663	-151.116759298109	NA	-151.832867413617	NA	NA	NA	-150.466912631443	0.452413473949313	-172.883323133113	NA	NA	-152.179089562613	NA	NA	7.31801680728265	6.02634680728265	4.72386347394931	NA	9.99898347394931	8.82914347394999	-149.119739562597	-170.81838979978	-161.57455622928	-10.4041899390728	NA	NA	-5.43158088779246	5.34973244554087	11.499640140616	-24.8029602073509	12.9119668072826	9.49894347394931	-26.2627412073509	-6.24302088779246	-17.4903128740176	-4.70564755445913	NA	-150.394209562602	11.7815734739498	9.79371690643505	-163.65872387356	11.4522734739493	3.27791947394931	-179.003926466447	-5.45603755445913	11.9048484739493	11.3006534739493	NA	-2.25795088779247	NA	NA	-173.92268979978	NA	NA	NA	-151.629429562613	-17.6775128740176	NA	-175.553866466447	NA	-18.0411375544591	-0.123484221125796	NA	-3.2027842211258	NA	8.55686014061598	11.6134234739498	NA	-160.668707660998	-176.64801979978	11.374740140616	NA	-5.02357755445913	-174.33716979978	-175.96477979978	-5.60187777214557	-179.75033979978	NA	NA	10.9874168072826	NA	-174.79372979978	-161.226117303615	11.9301184739493	NA	-5.09660088779247	-4.16185422112579	-4.18292755445913	NA	-5.35353755445913	-5.44986755445913	-150.92390622928	12.844130140616	-152.012416229264	NA	-150.320766106388	-2.19091755445913	-3.36208422112579	NA	NA	-161.039180636948	-176.234536466447	NA	NA	-175.828526466447	NA	-21.2192295406843	-15.8015962073509	-178.75604979978	NA	-145.45296873865	7.13453347394931	NA	6.06294347394931	NA	-150.703852895946	-150.233142895946	-161.743340636948	11.7427284739493	NA	12.2617568072826	-15.8316678740176	-167.147693685277	-17.8942795406843	NA	NA	-154.682083970281	NA	NA	10.9174234739493	NA	-18.2148862073509	NA	11.3281934739493	-162.150957303614	-4.81738088779246	NA	-16.7728962073509	-151.36469622928	NA	12.1628668072826	NA	14.3166301472133	-160.172487163787	-3.89810755445913	12.0301268072826	-176.181213133113	13.811130140616	-152.23924622928	NA	NA	NA	NA	-161.49543368716	11.592830140616	-175.983516466447	-160.308117303614	NA	NA	NA	NA	-184.612990133113	-150.514964562613	NA	NA	10.8938601406173	NA	-164.950067303615	NA	-16.0263878740176	11.4424485234208	15.5746634739493	10.8942571986675	-4.5015142211258	-149.108839562613	-2.16255088779247	NA	NA	11.777640140616	NA	-23.9170162073509	NA	-149.424479562613	NA	-161.329787303614	11.941580140616	-5.42151755445913	NA	12.1680934739495	-150.95783622928	-158.557183970281	NA	-160.572613895233	-174.747939562613	NA	NA	10.6636934739493	-2.67318389377348	10.565920140616	-3.18029255445913	-159.530263970281	-160.720233970281	-150.482639562613	NA	-151.198834604833	-4.40779088779247	-5.98075755445913	NA	-149.832792895946	NA	NA	NA	NA	-153.099683858744	NA	NA	NA	NA	NA	NA	NA	-164.010165456244	-150.040333858744	NA	-162.495150525411	NA	NA	NA	NA	NA	-160.206325456244	-164.269450525411	NA	NA	-167.395478789578	-154.946821416921	-151.722420525411	-150.826807192077	NA	-151.314803858744	-152.065270525411	NA	-164.147725456244	NA	-168.887244122911	NA	NA	NA	NA	NA	NA	NA	NA	NA	NA	NA	NA	-152.550023858744	NA	NA	NA	NA	NA	NA	NA	NA	NA	NA	-151.296893858744	NA	-161.157712122911	NA	NA	NA	-150.970690525411	NA	NA	-161.386045456244	NA	NA	NA	-152.287433858744	NA	NA	-161.715118789578	-151.627543858744	NA	-152.061637577761	-153.533148858744	NA	NA	-152.197490525411	-152.441767192077	-151.84450052541	NA	-152.933010525411	NA	-151.231632347454	-151.128333858744	-152.137128858744	NA	NA	-161.528182122911	NA	NA	NA	NA	NA	NA	-151.736643858744	NA	NA	-146.373524812603	NA	NA	-167.132408789578	NA	-151.624447192077	-151.153737192077	-162.232342122911	NA	NA	NA	-151.617930815845	-168.05838813785	-152.634357192077	NA	NA	-155.171085456244	NA	NA	NA	NA	-162.169948789578	NA	-158.835152122911	-162.639958789578	NA	NA	-160.998185456244	-152.285290525411	NA	NA	NA	NA	-160.661488789578	NA	NA	NA	NA	-153.159840525411	NA	NA	NA	NA	-161.984435456244	NA	NA	-160.797118789578	NA	NA	NA	NA	NA	-151.425858858744	NA	NA	-151.739697192077	NA	-165.439068789578	NA	NA	NA	-157.043052122911	-159.379585456244	-152.228937192077	-150.029433858744	NA	NA	NA	NA	NA	NA	NA	-150.345073858744	NA	-161.818788789578	NA	NA	NA	NA	-151.878430525411	-159.046185456244	NA	-161.061615456244	-175.668533858744	NA	NA	NA	NA	NA	NA	-160.019265456244	-161.209235456244	-151.403233858744	NA	-152.119359668057	NA	NA	NA	-150.753387192077	NA	NA	NA	NA	-152.623141160114	NA	-129.943327032126	NA	NA	NA	NA	NA	-122.306983698793	-149.563791160114	NA	-162.01860782678	NA	NA	NA	NA	NA	-159.945140069119	-163.79290782678	NA	NA	-167.134293402452	-154.470295336369	-151.24587782678	-150.350264493447	-128.390437032126	-150.838261160114	-122.467803698793	NA	-163.886540069119	NA	-168.626058735786	NA	NA	NA	NA	NA	NA	NA	NA	NA	NA	NA	NA	-152.073481160114	-120.99269036546	NA	-123.27332036546	NA	-136.801393698793	NA	NA	NA	NA	-122.222257032127	-121.976423698793	NA	-160.896526735786	-123.61247036546	NA	-121.924423698793	-123.472080365458	NA	NA	-161.124860069119	NA	-123.200083698793	NA	-151.810891160114	NA	NA	-161.453933402452	-122.332473698793	NA	-151.585113532529	-153.066206160114	NA	NA	-124.228517032125	-124.191577032126	-151.36795782678	NA	-152.45646782678	NA	-150.764704806926	-150.651791160114	-151.670186160114	NA	NA	-161.266996735786	NA	NA	NA	-123.168983698793	NA	-127.12839036546	-151.269701160114	-127.294268698793	NA	-145.897003240373	-128.263053698793	NA	-123.602317032127	NA	-123.736193698792	-123.042463698792	-161.971156735786	NA	NA	NA	-151.151024014465	-167.591553410008	-152.157814493447	NA	NA	-154.909900069119	NA	NA	NA	NA	-161.908763402452	NA	-158.573966735786	-162.378773402452	NA	NA	-123.68830036546	-151.80874782678	NA	NA	NA	NA	-160.400303402452	NA	NA	NA	NA	-152.68329782678	NA	-123.981193698793	-122.210643698793	-121.77336036546	-161.723250069119	NA	NA	-160.535933402452	NA	NA	NA	NA	NA	-150.958916160114	NA	NA	-123.249313698792	NA	-121.941393698793	NA	NA	NA	-118.898623698793	-159.118400069119	-123.721527032126	-149.552891160114	-120.22709036546	NA	NA	NA	NA	NA	NA	-149.868531160114	-121.24089036546	-124.216197032127	NA	NA	-123.258353698793	-122.092283698793	-151.40188782678	-158.785000069119	-121.709053698793	-121.933723698793	-175.191991160114	NA	NA	NA	NA	NA	NA	-159.758080069119	-123.723243698793	-123.018433698792	NA	-151.642855236006	NA	NA	-122.739943698793	-150.276844493447	NA	NA	NA	NA	-153.543735456244	NA	NA	NA	NA	NA	NA	NA	-164.229498221749	-150.484385456244	NA	-162.939202122911	NA	NA	NA	NA	NA	-160.434141555082	-164.713502122911	NA	NA	-167.623294888415	-155.390852309857	-152.166472122911	-151.270858789578	NA	-151.758855456244	-152.509322122911	NA	-164.375541555082	NA	-169.115060221749	NA	NA	NA	NA	NA	NA	NA	NA	NA	NA	NA	NA	-152.994075456244	NA	NA	NA	NA	NA	NA	NA	NA	NA	NA	-151.740845456244	NA	-161.385528221749	NA	NA	NA	-151.414742122911	NA	NA	-161.613861555082	NA	NA	NA	-152.731485456244	NA	NA	-161.942934888415	-152.071595456244	NA	-152.505665934932	-153.977100456244	NA	NA	-152.641542122911	-152.885818789578	-152.288552122911	NA	-153.377062122911	NA	-151.675564279675	-151.572385456244	-152.581080456244	NA	NA	-161.755998221749	NA	NA	NA	NA	NA	NA	-152.180595456244	NA	NA	-146.817550088725	NA	NA	-167.360224888415	NA	-152.068498789578	-151.597788789578	-162.460158221749	NA	NA	NA	-152.061835843357	-168.50219967498	-153.078408789578	NA	NA	-155.398901555082	NA	NA	NA	NA	-162.397764888415	NA	-159.062968221749	-162.867774888415	NA	NA	-161.217518221749	-152.729342122911	NA	NA	NA	NA	-160.889304888415	NA	NA	NA	NA	-153.603892122911	NA	NA	NA	NA	-162.212251555082	NA	NA	-161.024934888415	NA	NA	NA	NA	NA	-151.869810456244	NA	NA	-152.183748789578	NA	-165.666884888415	NA	NA	NA	-157.270868221749	-159.607401555082	-152.672988789578	-150.473485456244	NA	NA	NA	NA	NA	NA	NA	-150.789125456244	NA	-162.046604888415	NA	NA	NA	NA	-152.322482122911	-159.274001555082	NA	-161.289431555082	-176.112585456244	NA	NA	NA	NA	NA	NA	-160.247081555082	-161.437051555082	-151.847285456244	NA	-152.563363590153	NA	NA	NA	-151.197438789578	NA	NA	NA	NA	-152.909615720748	NA	NA	NA	NA	NA	NA	NA	-164.118070603367	-149.850265720748	NA	-162.305082387415	NA	NA	NA	NA	NA	-160.317413936701	-164.079382387415	NA	NA	-167.506567270034	-154.756775583029	-151.532352387415	-150.636739054081	NA	-151.124735720748	-151.875202387415	NA	-164.258813936701	NA	-168.998332603367	NA	NA	NA	NA	NA	NA	NA	NA	NA	NA	NA	NA	-152.359955720748	NA	NA	NA	NA	NA	NA	NA	NA	NA	NA	-151.114759054081	NA	-161.268800603367	NA	NA	NA	-150.780622387415	NA	NA	-161.497133936701	NA	NA	NA	-152.097365720748	NA	NA	-161.826207270034	-151.437475720748	NA	-151.8715944756	-153.351014054081	NA	NA	-152.007422387415	-152.251699054081	-151.654432387415	NA	-152.742942387415	NA	-151.049518257801	-150.938265720748	-151.954994054081	NA	NA	-161.639270603367	NA	NA	NA	NA	NA	NA	-151.554509054081	NA	NA	-146.183485029617	NA	NA	-167.243497270034	NA	-151.434379054081	-150.963669054081	-162.343430603367	NA	NA	NA	-151.435845068426	-167.876400888201	-152.444289054081	NA	NA	-155.282173936701	NA	NA	NA	NA	-162.281037270034	NA	-158.946240603367	-162.751047270034	NA	NA	-161.106090603367	-152.095222387415	NA	NA	NA	NA	-160.772577270034	NA	NA	NA	NA	-152.969772387415	NA	NA	NA	NA	-162.095523936701	NA	NA	-160.908207270034	NA	NA	NA	NA	NA	-151.243724054081	NA	NA	-151.549629054081	NA	-165.550157270034	NA	NA	NA	-157.154140603367	-159.490673936701	-152.038869054081	-149.839365720748	NA	NA	NA	NA	NA	NA	NA	-150.155005720748	NA	-161.929877270034	NA	NA	NA	NA	-151.688362387415	-159.157273936701	NA	-161.172703936701	-175.478465720748	NA	NA	NA	NA	NA	NA	-160.130353936701	-161.320323936701	-151.213165720748	NA	-151.929342890084	NA	NA	NA	-150.563319054081
12122	1	3.04212243772342	2.83201334405622	2.35829527279837	-47.3718282420977	NA	-51.2782399996103	NA	-47.09546	-46.06814	-101.19408	-148.457137994827	NA	NA	-122.07753	-114.627579999765	-137.025013018841	-42.0978654020652	-42.01798	-132.165269496591	-174.461811410811	-138.89163	-67.5914710741443	NA	-70.95544	-128.709899568192	-101.64383	-83.3837399999982	-139.69185	-49.31595	-113.24606	-71.01111	-43.4980616420253	-137.06011	5.15956	-67.44008	-41.42298	-138.64333	NA	NA	NA	-106.79848	NA	-40.3758105743902	-41.2172326929078	-42.5662099999977	-113.301699999058	-166.29611	-45.4822999995951	NA	NA	-38.7708	-154.74527	-66.4078106989468	-136.85047191734	-51.40174	-134.851358167536	NA	-148.78996	10.8826	-111.679821	9.45992	-136.77292	10.5675936257225	-41.2425228194401	-140.21928	-115.285139999826	6.97148	NA	-39.7455	-41.711109999928	-116.14131999892	NA	-115.931949997621	5.95635	9.20319	-46.00191	7.60137	-41.3184799999922	-40.9972299999987	-117.24985	-39.2927620107322	-46.1376599992112	-40.0411350854282	-139.575599999996	-103.19592	-68.10638	-42.84137	7.3403	-69.24741	-114.752829999856	-116.72299	NA	-102.13349	9.9399	-102.8852	-67.40507	11.3618	9.03086	-136.59721	6.36995	NA	-136.742986869619	NA	-44.27669	NA	-46.5480639727884	NA	-107.763699999922	-71.88627	-165.9347	-51.89875	-135.5126	-101.17855	-100.70783	-70.03369	-39.6450999999972	-68.96456	-45.3839999994443	-101.630137819328	-118.668846981211	NA	-6.10782	-39.9952945111412	-110.6521	NA	NA	-136.6091	-69.86354	-69.64934	-138.089401301595	-116.64529	-43.2339038633552	-39.1223999999981	-68.10615	-41.43032	-42.02515	-69.63868	NA	-42.60495	-40.188519301668	-101.457247062244	9.8139	-69.18465	-103.15753	-134.843	-43.06012	7.68912	-101.37277	-115.665899999364	NA	-168.5353	-137.251120098617	8.16341	-39.6931	-136.21953	-45.140459999806	-56.89314	-42.78343	-127.239829999659	-164.765556370962	-101.45548	-144.95731	-40.6808328560693	7.20835	NA	-67.74798	-101.35455	7.92019	-37.8979220728662	-64.6155	9.20545	-100.6083	11.7557	-158.35274	-41.6527699999949	-46.44837	-136.473516678722	-107.16911	-67.63552	-137.84173	-40.42348	-42.21093	9.28989	-66.953104178495	7.80338	-40.5574300135722	8.70519	-46.81371	-115.430179999271	-43.04543	-16.6852	-167.61282	-122.29696	-70.09207	7.38294	7.46922	9.17774	-46.2098399998181	-40.3363996100061	-136.306488024156	-41.96798	-45.4768699992781	-41.4365199999983	-116.823419999686	-116.117770088066	-39.8429	NA	-48.7510906418851	NA	-44.4995106425385	-43.5018906425385	-97.0984283092648	-145.639186785864	NA	NA	-118.433750545886	-110.985900545805	-134.385208796912	-39.8190502736085	-37.8742452736085	-129.104657870746	-172.234618462243	-136.10114127776	-134.288941608135	NA	-67.8480975466417	-126.851467309204	-97.5581783092648	-80.3335975466369	-136.90366127776	-46.7092006425385	-109.216008309265	-67.9182675466417	-39.4158285943248	-133.822274941469	8.24798243772342	-133.824018230901	-37.3213452736085	-135.594028274802	NA	NA	NA	-102.768528309265	NA	-37.3917086069418	-37.7902986069418	-38.3828752736076	-109.656520545314	-162.654330545886	-42.8866506425385	NA	NA	-34.6292652736085	-152.144920642538	-113.293900545886	-134.537311608135	-48.7933906425385	-132.160477702699	NA	-146.01497127776	13.9673224377234	-107.590169309265	12.5445424377234	-133.677484941469	11.6399857710568	-37.8202019402751	-136.988911608135	-111.593360545817	10.0186024377234	NA	-35.5692652736085	-37.5694752736085	-112.499440545547	NA	-112.290070545132	9.00957243772342	12.3075124377234	-43.4354606425385	10.6901924377234	-37.1206452736072	-36.8210952736081	-113.596670545886	-36.9847357497989	-43.5295106425385	-36.9101719402751	-136.301098274801	-99.142168309265	-132.96523771929	-38.6645352736085	10.4249224377234	-66.1394675466417	-111.100450545825	-113.062010545886	NA	-98.110938309265	13.0246224377234	-98.8316483092648	-64.3498275466417	14.4502224377234	12.1066824377234	-133.502174941469	9.47317243772342	NA	-134.887992309205	NA	-40.1329552736085	NA	-43.1319419402751	NA	-104.118320545861	-139.430481608135	-163.386250642538	-49.3743006425385	-132.257698274802	-97.1292983092648	-96.6585783092648	-66.8932475466417	-35.506465273608	-65.8457175466417	-41.2454652735185	-98.3018666425982	-114.651705977982	NA	-3.03999756227658	-36.5761986069418	-107.006820545886	NA	NA	-133.343264941469	-66.7181975466417	-66.5039975466417	-135.109686747146	-112.994010545886	-39.9166536069411	-35.0131652736078	-65.0535075466417	-37.3195852736085	-37.8838152736085	-66.5843375466417	NA	-38.4943152736085	-37.0010569402725	-98.1504349759315	12.8818224377234	-66.0620075466417	-99.1540783092648	-131.588098274802	-38.9493852736085	10.7605424377234	-97.3235183092648	-111.990420545503	NA	-166.375075422664	-135.462607944427	11.2675324377234	-35.5823652736085	-133.671880642538	-42.5321106425385	-52.7166052736085	-38.5877952736085	-123.587950545675	-162.117480545886	-97.433528309265	-142.20642127776	-37.6839586069418	10.2830724377234	NA	-64.6517375466417	-97.3033983092648	11.0091124377234	-33.898193699084	NA	12.2725724377234	-96.5175483092648	14.8513224377234	-155.804990642538	-37.5001352736068	-43.9155206425385	-134.097136608135	-103.118158309265	-64.5697775466417	-134.670694941469	-36.2814452736085	-38.0421952736085	12.3984124377234	-65.4669075466416	10.8680024377234	-37.1224436069418	11.8129124377234	-44.2809606425385	-111.754700545447	-38.9015952736085	-13.6112775622766	-165.414995422664	-118.637480545886	-67.0198275466417	10.4607624377234	10.5741424377234	12.2309624377234	-43.6769906422021	-36.9037519402751	-133.826561608135	-37.8586452736085	-42.9438206422211	-37.2943852736079	-113.157640545762	-113.130255545424	-35.7008652736085	NA	-104.016140642538	NA	-165.855145422664	-98.2935306425385	-98.5522306425385	NA	NA	NA	NA	-164.025281736278	-165.478224907006	-40.965492726446	-39.019247726446	NA	-172.235092813614	NA	-65.7525556425385	NA	-100.735830642538	-154.922658755997	-99.0119806425385	-107.848058642538	NA	NA	-110.669810642538	-168.860304907006	-40.568127726446	NA	8.03727334405622	-64.8994306425385	-38.466347726446	-166.710023240339	NA	NA	NA	-104.222330642538	NA	-38.5379110597793	-38.9361010597793	-39.527877726446	NA	-164.019624907006	-64.4983406425385	NA	NA	-35.774267726446	NA	-65.0847939758718	NA	NA	NA	NA	NA	13.7566133440562	-109.043971642538	12.3338333440562	NA	11.4290766773895	-38.9660043931127	-169.343455422664	-165.629575422664	9.80789334405621	NA	-36.714267726446	-38.7144777264004	NA	NA	NA	8.79886334405622	12.0968033440562	-99.0625806425385	10.4794833440562	-38.265647726446	-37.966097726446	NA	-38.1314524883508	-64.4872306425385	-38.0559743931127	-163.566675422664	-100.595970642538	-65.4950306425385	-39.809537726446	10.2142133440562	-100.201600642538	NA	NA	NA	-99.5647406425385	12.8139133440562	-100.285450642538	NA	14.2395133440562	11.8959733440562	NA	9.26246334405622	NA	NA	NA	-41.277957726446	NA	-44.2777443931127	NA	-158.693914907006	-69.3305206425385	NA	NA	NA	-98.5831006425385	-98.1123806425385	NA	-36.651467726446	-100.040180642538	-42.390467726446	-99.7578689758718	-116.105510642538	NA	-3.25070665594378	-37.7220010597793	NA	NA	NA	NA	-165.569295159116	NA	NA	NA	-41.0624560597793	-36.158167726446	-164.269024907006	-38.464587726446	-39.028817726446	NA	NA	-39.639317726446	-38.1468593931127	-99.606437309205	12.6711133440562	-165.455244907006	-100.607880642538	NA	-40.094387726446	10.5498333440562	-98.7773206425385	NA	NA	-166.370775422664	NA	11.0568233440562	-36.727367726446	-165.036585422664	-64.8922506425385	-53.861607726446	-39.732797726446	NA	-163.489774907006	-98.8873306425385	NA	-38.8301610597793	10.0723633440562	NA	-164.645175422664	-98.7572006425385	10.7984033440562	-35.083267726446	-62.0578506425385	12.0618633440562	-97.9713506425385	14.6406133440562	NA	-38.645137726446	NA	-166.198224907006	-104.571960642538	NA	NA	-37.426447726446	-39.187197726446	12.1877033440562	-64.6131806425385	10.6572933440562	-38.2682460597793	11.6022033440562	NA	NA	-40.046597726446	-13.8219866559438	-165.410695422664	NA	NA	10.2500533440562	10.3634333440562	12.0202533440562	NA	-38.0495543931127	NA	-39.003647726446	-64.2365306425385	-38.439387726446	-165.202254907006	NA	-36.845867726446	NA	-47.8139324383978	NA	-43.5623524385335	-42.5647324385335	-98.0604375466417	-145.714237423367	NA	NA	-119.856544907006	-112.408694906667	-134.403764785802	NA	NA	-129.339840722531	-178.606074727202	-136.176179798898	-134.567188242104	NA	-68.482633350212	-126.846733975872	-98.5201875466417	-80.9681333502085	-136.978699798898	-45.7720424385335	-110.178017546642	-68.552803350212	-43.4026524385335	-134.112338242104	7.58275527279837	-134.066748194865	-135.040959798898	-135.836958242104	NA	NA	NA	-103.730537546642	NA	NA	-113.241984906788	-66.836873350212	-111.079314905189	-163.972214727202	-41.9494924385335	NA	NA	-96.1005565735211	-152.314374727202	-114.716694907006	-134.784591575437	-47.8562324385335	-132.220728540862	NA	-146.090009798898	13.3020952727984	-108.552178546642	11.8793152727984	-133.931948242104	10.9809586061317	NA	-137.277108242104	-113.016154906742	9.35337527279837	NA	-132.194128242104	-150.949444727202	-113.922234905941	NA	-113.712864904438	8.34434527279837	11.6422852727984	-42.4983024385335	10.0249652727984	-65.1347216835453	-65.972203350212	-115.019464907006	NA	-42.5923524385335	-114.021114907006	-136.600328242104	-100.104177546642	-133.143097483483	-133.505891177713	9.75969527279837	-66.774003350212	-112.523244906772	-114.484804907006	NA	-99.0729475466417	12.3593952727984	-99.7936575466417	-64.984363350212	13.7849952727984	11.4414552727984	-133.756538242104	8.80794527279837	NA	-134.883258975872	NA	NA	NA	NA	NA	-105.541114906928	-139.687578242104	-163.379150642538	-48.4371424385335	-132.552028242104	-98.0913075466417	-97.6205875466417	-67.527783350212	-64.5540416835453	-66.480253350212	-65.0023116835453	-99.2546425466417	-115.613716058094	NA	-3.70522472720163	-95.9263575466417	-108.429614907006	NA	NA	-133.640328242104	-67.352733350212	-67.138533350212	-135.313474935193	-114.416804907006	-68.540603350212	-63.623493350212	-65.688043350212	-134.323610063068	-99.9976875466417	-67.218873350212	NA	-113.339861573673	-64.285193350212	-99.103210879975	12.2165952727984	-66.696543350212	-100.116087546642	-131.882428242104	-113.784094906553	10.0953152727984	-98.2855275466417	-113.413214905797	NA	NA	-135.534146465564	10.6023052727984	-134.323539511131	-133.664780642538	-41.5949524385335	-111.444887546642	-99.1147723729254	-125.010744906341	-163.426398060535	-98.3955375466417	-142.281459798898	-135.596669798898	9.61784527279837	NA	-65.286273350212	-98.2654075466417	10.3438852727984	-36.1980924385335	NA	11.6073452727984	-97.4795575466417	14.1860952727984	-155.974444727202	-65.230793350212	-42.9783624385335	-134.36694990877	-104.080167546642	-65.204313350212	-134.944058242104	-98.0819075466417	NA	11.7331852727984	-66.101443350212	10.2027752727984	NA	11.1476852727984	-43.3438024385335	-113.177494905619	-99.7422275466417	-14.2765047272016	NA	-120.060274907006	-67.654363350212	9.79553527279837	9.90891527279837	11.5657352727984	-42.7398324384637	NA	-134.102208242104	-99.2202875466417	-42.0066624384676	-66.096463350212	-114.580434906528	-114.540883238907	-98.3151875466417	NA	-104.095283350212	NA	NA	-98.372673350212	-98.631373350212	NA	NA	NA	NA	NA	NA	-41.0749332421038	-39.1348082421038	NA	NA	NA	-66.0108532403393	NA	-100.814973350212	NA	-99.091123350212	-107.927201350212	NA	NA	-110.748953350212	NA	-40.6836882421038	NA	-43.9966182421038	-65.155694907006	-38.5819082421038	NA	NA	NA	NA	-104.301473350212	NA	-38.6483715754372	-39.0482615754372	-39.6434382421038	NA	NA	-64.754604907006	NA	NA	-35.8898282421038	NA	-65.3441082403393	NA	NA	NA	NA	NA	-59.496014907006	-109.123114350212	NA	NA	NA	-39.0781649087705	NA	NA	NA	NA	-36.8298282421038	-38.8300382420642	NA	NA	NA	-64.249384907006	NA	-99.141723350212	-39.6927182420969	-38.3812082421038	-38.0816582421038	NA	-38.2397272897229	-64.743494907006	-38.1681349087705	NA	-100.675113350212	-65.751294907006	-39.9250982421038	NA	-100.280743350212	NA	NA	NA	-99.643883350212	-99.607823350212	-100.364593350212	NA	NA	-38.4855582421038	NA	-40.7544782420984	NA	NA	NA	-41.3935182421038	NA	-44.3899049087705	NA	NA	-69.586784907006	NA	NA	NA	-98.662243350212	-98.191523350212	NA	-36.7670282421038	-100.119323350212	-42.5060282421038	-99.8373116835453	-116.184653350212	NA	-112.610523350212	-37.8341615754372	NA	NA	NA	NA	NA	NA	NA	NA	-41.1746165754372	-36.2737282421038	NA	-38.5801482421038	-39.1443782421038	NA	NA	-39.7548782421038	-38.2590199087705	-99.6858800168787	-39.1916082421038	NA	-100.687023350212	NA	-40.2099482421038	NA	-98.856463350212	NA	NA	NA	NA	NA	-36.8429282421038	NA	-65.148514907006	-53.9771682421038	-39.8483582421038	NA	NA	-98.966473350212	NA	-38.9406215754372	-100.730003350212	NA	NA	-98.836343350212	NA	-35.1988282421038	-62.314114907006	-99.589153350212	-98.050493350212	NA	NA	-38.7606982421038	NA	NA	-104.651103350212	NA	NA	-37.5420082421038	-39.3027582421038	-37.9810482421038	-64.869444907006	-38.7509982421038	-38.3804065754372	-100.183498350212	NA	NA	-40.1621582421038	-51.6416382421038	NA	NA	NA	NA	-65.877384907006	NA	NA	-38.1617149087705	NA	-39.1192082421038	-64.492794907006	-38.5549482421038	NA	NA	-36.9614282421038	NA	-103.268672809235	NA	-165.840878755997	-97.5420961425683	-97.8007961425683	NA	NA	NA	NA	-163.557502745413	-164.814011059779	-40.3974048333606	-38.4461465000272	NA	-172.226614613397	NA	NA	NA	-99.998462809235	-154.927275422664	-98.2638794759016	-107.122024142568	NA	NA	-109.940242809235	-168.178791059779	-40.0064265000272	NA	8.15736122422315	NA	-37.9072798333606	-166.034742726446	NA	NA	NA	-103.492796142568	NA	-37.9663198333606	-38.3683165000272	-38.9415765000272	NA	-163.349177726446	NA	NA	NA	-35.2018998333606	NA	NA	NA	NA	NA	NA	NA	13.8754678908898	-108.294537142568	12.4526545575565	NA	11.5465978908898	-38.4065365000272	-169.32852208933	-165.623608755997	9.9142145575565	NA	-36.1303331666939	-38.1420765000272	NA	NA	NA	8.90721789088982	12.2221912242232	-98.311212809235	10.5997045575565	-37.6745131666939	-37.3821965000272	NA	-37.5631548333606	-99.191252809235	-37.4883065000272	-163.55964208933	-99.858502809235	NA	-39.2254031666939	10.3330345575565	-99.450232809235	NA	NA	NA	-98.837672809235	12.9327678908898	-99.5480494759016	NA	14.3596012242232	12.0118612242232	NA	9.38748455755649	NA	NA	NA	-40.7048565000272	NA	-43.7182765000272	NA	-158.028801059779	NA	NA	NA	NA	-97.847132809235	-97.376412809235	NA	-36.0800665000272	-99.3230461425683	-41.8190998333606	-99.0307344759017	-115.380242809235	NA	-3.13748544244351	-37.1447665000272	NA	NA	NA	NA	-165.157875992484	NA	NA	NA	-40.5005215000272	-35.5965665000272	-163.590377726446	-37.9024865000272	-38.4565165000272	NA	NA	-39.0772498333606	-37.5810415000272	-98.8752194759017	12.7843678908898	-164.777497726446	-99.8871794759016	NA	-39.5322865000272	10.6642545575565	-98.041352809235	NA	NA	-166.38454208933	NA	11.1821445575565	-36.1652665000272	-165.032918755997	NA	-53.2775731666939	-39.1423965000272	NA	-162.815777726446	-98.160462809235	NA	-38.2631098333606	10.1878845575565	NA	-164.643908755997	-98.0205994759017	10.9186578908898	-34.5107998333606	NA	12.1748512242232	-97.2215494759017	14.7631012242232	NA	-38.0690698333606	NA	-165.533344393113	-103.835426142568	NA	NA	-36.8539131666939	-38.6057631666939	12.3144912242232	-96.920182809235	10.7694478908898	-37.7017615000272	11.7287245575565	NA	NA	-39.4734631666939	-13.7067321091102	-165.411928755997	NA	NA	10.3666078908898	10.4890212242232	12.1286078908898	NA	-37.4817365000272	NA	-38.4420131666939	-98.4739061425683	-37.8668198333606	-164.514441059779	NA	-36.2733331666939	NA	-48.2941782069075	NA	-44.0196648738693	-43.0319448738693	-97.5606162612866	-145.663330374693	NA	NA	-119.166264393113	-111.719114392943	-134.390106965958	NA	NA	-129.196791162628	-177.964149303211	-136.134443871662	-134.375750486125	NA	-68.1646654484268	-126.854600642538	-98.02369959462	-80.6692321150894	-136.937730538329	-46.2257548738693	-109.700062927953	-68.2396687817602	-43.8787982072027	-133.903240486125	7.92690218859423	-133.928650441638	-135.011823871662	-135.698560486125	NA	NA	NA	-103.252616261287	NA	NA	-112.518604393004	-66.5056387817602	-110.388567725361	-163.333455969877	-42.4069048738693	NA	NA	-95.6071017339897	-152.21824768487	-113.998481059779	-134.642700486125	-48.309411540536	-132.193999852761	NA	-146.053440538329	13.6450088552609	-108.054357261287	12.2221955219276	-133.776250486125	11.3193388552609	NA	-137.070810486125	-112.309874392978	9.68375552192756	NA	-131.978730486125	-150.87031768487	-113.232587725799	NA	-113.023217724974	8.6767588552609	11.9917321885942	-42.9654482072027	10.3692455219276	-64.8235704484268	-65.6717354484268	-114.326051059779	NA	-43.0455982072027	-113.318934393113	-136.377480486125	-99.6183229279533	-133.040491071618	-133.434119465425	10.1025755219276	-66.4558354484268	-111.830097726324	-113.788791059779	NA	-98.5974929279533	12.7023088552609	-99.30786959462	-64.6837621150935	14.1291421885942	11.7814021885942	-133.600990486125	9.15702552192756	NA	-134.880325642538	NA	NA	NA	NA	NA	-104.850301059732	-139.527930486125	-163.387017309205	-48.9182882072027	-132.336530486125	-97.6069529279533	-97.1362329279533	-67.1987821150935	-64.2484904484268	-66.1584521150935	-64.6967604484268	-98.7848379279533	-115.140061060623	NA	-3.36794447807244	-95.4537029279533	-107.738834393113	NA	NA	-133.420730486125	-67.0220987817602	-66.8078987817602	-135.200283796526	-113.724024393113	-68.2192021150935	-63.3075921150935	-65.3883087817602	-134.155137505941	-99.49789959462	-66.9185721150935	NA	-112.655497726446	-63.9795754484268	-98.6293229279533	12.5539088552609	-66.3734754484268	-99.64699959462	-131.666930486125	-113.099697726218	10.4337955219276	-97.8011729279533	-112.712367725726	NA	NA	-135.504310538329	10.9516855219276	-134.272636906753	-133.672913975872	-42.048131540536	-110.976732927953	-98.6227677163952	-124.317764392713	-162.792072636544	-97.9202829279533	-142.252923871662	-135.567500538329	9.95742552192756	NA	-64.9720054484268	-97.78041959462	10.6881988552609	-36.6690048738693	NA	11.9443921885942	-96.98136959462	14.5326421885942	-155.895851018203	-64.9274587817602	-43.4567082072027	-134.189005486125	-103.595246261287	-64.9002121150935	-134.760010486125	-97.6063529279533	NA	12.0840321885942	-65.7848087817601	10.5389888552609	NA	11.4982655219276	-43.822181540536	-112.47664772562	-99.2764062612866	-13.9371911447391	NA	-119.364761059779	-67.3480954484268	10.1361488552609	10.2585621885942	11.8981488552609	-43.2181782070456	NA	-133.914930486125	-98.7289662612866	-42.4849415403879	-65.7914287817602	-113.882821059535	-113.845702725578	-97.83959959462	NA	-103.308094163072	NA	NA	-97.581517496405	-97.840217496405	NA	NA	NA	NA	NA	NA	-40.4534850911895	-38.5056267578561	NA	NA	NA	NA	NA	-100.037884163072	NA	-98.3033008297384	-107.161445496405	NA	NA	-109.979664163072	NA	-40.0659067578561	NA	-43.3530700911895	NA	-37.9667600911895	NA	NA	NA	NA	-103.532217496405	NA	-38.0230800911895	-38.4260967578562	-39.0010567578561	NA	NA	NA	NA	NA	-35.2613800911895	NA	NA	NA	NA	NA	NA	NA	NA	-108.333958496405	NA	NA	NA	-38.4643167578562	NA	NA	NA	NA	-36.1898134245228	-38.2015567578562	NA	NA	NA	NA	NA	-98.3506341630717	-39.0599867578562	-37.7339934245228	-37.4416767578562	NA	-37.6183850911895	-99.2306741630718	-37.5460867578562	NA	-99.8979241630717	NA	-39.2848834245228	NA	-99.4896541630717	NA	NA	NA	-98.8770941630718	-98.8219008297384	-99.5874708297384	NA	NA	-37.8534434245228	NA	-40.1125634245228	NA	NA	NA	-40.7643367578562	NA	-43.7760567578562	NA	NA	NA	NA	NA	NA	-97.8865541630718	-97.4158341630718	NA	-36.1395467578562	-99.362467496405	-41.8785800911895	-99.0703058297384	-115.419664163072	NA	-111.845534163072	-37.2025467578562	NA	NA	NA	NA	NA	NA	NA	NA	-40.5583017578562	-35.6560467578561	NA	-37.9619667578562	-38.5159967578562	NA	NA	-39.1367300911895	-37.6388217578561	-98.9147908297384	-38.5447934245228	NA	-99.9266008297384	NA	-39.5917667578562	NA	-98.0807741630718	NA	NA	NA	NA	NA	-36.2247467578562	NA	NA	-53.3370534245228	-39.2018767578562	NA	NA	-98.1998841630717	NA	-38.3198700911895	-99.9797808297384	NA	NA	-98.0600208297384	NA	-34.5702800911895	NA	-98.7996641630717	-97.2609708297384	NA	NA	-38.1285500911895	NA	NA	-103.874847496405	NA	NA	-36.9133934245228	-38.6652434245228	-37.3410667578562	-96.9596041630717	-38.1084500911895	-37.7595417578561	-99.3942758297384	NA	NA	-39.5329434245228	-51.0093567578562	NA	NA	NA	NA	NA	NA	NA	-37.5395167578562	NA	-38.5014934245228	-98.513327496405	-37.9263000911895	NA	NA	-36.3328134245228	NA	-103.75429409459	NA	NA	-98.0277174279234	-98.2864174279234	NA	NA	NA	NA	-164.489484817104	-165.47743648377	NA	NA	NA	-178.64329648377	NA	NA	NA	-100.48408409459	NA	-98.7495007612568	-107.607645427923	NA	NA	-110.42586409459	-168.84221648377	NA	NA	7.82164764176063	NA	NA	-166.693684817104	NA	NA	NA	-103.978417427923	NA	NA	NA	NA	NA	-164.012603150437	NA	NA	NA	-96.33290409459	NA	NA	NA	NA	NA	NA	NA	13.5397543084273	-108.780158427923	12.116940975094	NA	11.2139843084273	NA	NA	NA	9.57850097509396	NA	NA	NA	NA	NA	NA	8.57150430842729	11.8864776417606	-98.79683409459	10.263990975094	NA	NA	NA	NA	-99.67687409459	NA	NA	-100.34412409459	NA	NA	9.99732097509396	-99.93585409459	NA	NA	NA	-99.32329409459	12.5970543084273	-100.033670761257	NA	14.0238876417606	11.6761476417606	NA	9.05177097509396	NA	NA	NA	NA	NA	NA	NA	-158.69222648377	NA	NA	NA	NA	-98.33275409459	-97.86203409459	NA	-98.0667407612567	-99.8086674279234	NA	-99.51173909459	-115.86586409459	NA	-3.47319902490604	-96.17950409459	NA	NA	NA	NA	-166.205114817104	NA	NA	NA	-163.629543150437	-168.60706648377	-164.253803150437	-164.399963150437	-100.223700761257	NA	NA	NA	-98.4294774279234	-99.35622409459	12.4486543084273	-165.440923150437	-100.372800761257	NA	NA	10.328540975094	-98.52697409459	NA	NA	NA	NA	10.846430975094	NA	NA	NA	-111.70253409459	-99.34966909459	NA	-163.474719817104	-98.64608409459	NA	NA	9.85217097509396	NA	NA	-98.5062207612568	10.5829443084273	NA	NA	11.8391376417606	-97.7071707612567	14.4273876417606	NA	-164.74876648377	NA	-166.196769817104	-104.321047427923	NA	NA	-98.33215409459	NA	11.9787776417606	-97.40580409459	10.4337343084273	NA	11.393010975094	NA	NA	-100.002207427923	-14.0424456915727	NA	NA	NA	10.0308943084273	10.1533076417606	11.7928943084273	NA	NA	NA	-99.4547674279234	-98.9595274279234	-164.295059817104	-165.17786648377	NA	-98.5654007612567	NA	-104.033895329709	NA	NA	-98.307318663042	-98.5660186630419	NA	NA	NA	NA	NA	NA	-41.0263863176083	-39.0777279842749	NA	NA	NA	-65.8904877747722	NA	-100.763685329709	NA	-99.0291019963752	-107.887246663042	NA	NA	-110.705465329709	NA	-40.6380079842749	NA	-43.9251713176083	-65.0346461081055	-38.5388613176083	NA	NA	NA	NA	-104.258018663042	NA	-38.5958213176083	-38.9985979842749	-39.5731579842749	NA	NA	-64.6099561081055	NA	NA	-35.8334813176083	NA	-65.1994661081056	NA	NA	NA	NA	NA	-59.3689661081055	-109.059759663042	NA	NA	NA	-39.0368179842749	NA	NA	NA	NA	-36.7619146509416	-38.7736579842326	NA	NA	NA	-64.1298361081056	NA	-99.0764353297085	-39.6324879842673	-38.3060946509416	-38.0137779842749	NA	-38.1914863176083	-64.5990127747722	-38.1185879842749	NA	-100.623725329709	-65.6066794414389	-39.8569846509416	NA	-100.215455329709	NA	NA	NA	-99.6028953297086	-99.5477019963752	-100.313271996375	NA	NA	-38.4255446509416	NA	-40.6846646509358	NA	NA	NA	-41.3364379842749	NA	-44.3485579842749	NA	NA	-69.4607027747722	NA	NA	NA	-98.6123553297085	-98.1416353297085	NA	-36.7116479842749	-100.088268663042	-42.4506813176083	-99.7972069963752	-116.145465329709	NA	-112.571335329709	-37.7750479842749	NA	NA	NA	NA	NA	NA	NA	NA	-41.1308029842749	-36.2281479842749	NA	-38.5340679842749	-39.0880979842749	NA	NA	-39.7088313176083	-38.2113229842749	-99.6416919963752	-39.1168946509416	NA	-100.652401996375	NA	-40.1638679842749	NA	-98.8065753297086	NA	NA	NA	NA	NA	-36.7968479842749	NA	-65.0039661081055	-53.9091546509416	-39.7739779842749	NA	NA	-98.9256853297086	NA	-38.8926113176083	-100.705581996375	NA	NA	-98.7858219963752	NA	-35.1423813176083	-62.1873994414389	-99.5254653297086	-97.9867719963752	NA	NA	-38.7006513176082	NA	NA	-104.600648663042	NA	NA	-37.4854946509416	-39.2373446509416	-37.9131679842749	-64.7415627747722	-38.6805513176083	-38.3320429842749	-100.121176996375	NA	NA	-40.1050446509416	-51.5814579842749	NA	NA	NA	NA	-65.7471361081056	NA	NA	-38.1120179842749	NA	-39.0735946509416	-64.3650127747722	-38.4984013176083	NA	NA	-36.9049146509416	NA	-103.793715448427	NA	NA	-98.0671387817602	-98.3258387817602	NA	NA	NA	NA	NA	NA	NA	NA	NA	NA	NA	NA	NA	-100.523505448427	NA	-98.7889221150935	-107.64706678176	NA	NA	-110.465285448427	NA	NA	NA	NA	NA	NA	NA	NA	NA	NA	-104.01783878176	NA	NA	NA	NA	NA	NA	NA	NA	NA	-96.3723254484268	NA	NA	NA	NA	NA	NA	NA	NA	-108.81957978176	NA	NA	NA	NA	NA	NA	NA	NA	NA	NA	NA	NA	NA	NA	NA	-98.8362554484268	NA	NA	NA	NA	NA	-99.7162954484268	NA	NA	-100.383545448427	NA	NA	NA	-99.9752754484268	NA	NA	NA	-99.3627154484268	-99.3075221150935	-100.073092115094	NA	NA	-99.8468287817602	NA	NA	NA	NA	NA	NA	NA	NA	NA	NA	NA	NA	NA	NA	-98.3721754484268	-97.9014554484268	NA	-98.1061621150935	-99.8480887817602	NA	-99.5513104484268	-115.905285448427	NA	-112.331155448427	-96.2189254484268	NA	NA	NA	NA	NA	NA	NA	NA	NA	NA	NA	NA	-100.263122115094	NA	NA	NA	-98.4688987817602	-99.3957954484269	NA	NA	-100.412222115094	NA	NA	NA	-98.5663954484268	NA	NA	NA	NA	NA	NA	NA	NA	-111.741955448427	-99.3892404484268	NA	NA	-98.6855054484269	NA	NA	-100.465402115094	NA	NA	-98.5456421150935	NA	NA	NA	-99.2852854484268	-97.7465921150935	NA	NA	NA	NA	NA	-104.36046878176	NA	NA	-98.3715754484268	NA	NA	-97.4452254484268	NA	NA	-99.8752804484268	NA	NA	-100.04162878176	NA	NA	NA	NA	NA	NA	NA	NA	NA	NA	-99.4941887817602	-98.9989487817602	NA	NA	NA	-98.6048221150935
12144	1	3.67187945411394	2.38449527279837	2.82841334405622	-39.2608277331242	-65.46576	-66.4711399999997	-66.25622	-30.6860469764197	-42.1912199402171	-46.7720816300228	-42.0385999995907	-52.91129	-51.11877	-103.27066	-40.1344748004195	-92.7936436127746	-133.05162281944	-40.4958538123989	-30.1939664278533	-39.7275445176771	-41.55923	-39.1792149098167	8.28653	-31.2873947460631	15.3496	-30.05282	1.99068099007207	-93.5790522812823	-47.8937932763047	-105.73508	-95.99282	-44.1491727657749	-40.2394103674697	-39.6403399999998	-72.78379	-39.2231383920236	-40.9228304069661	-100.7831	-64.51395	-101.460619891489	NA	-54.6862216147554	10.0609	-30.9873792881174	-52.1228199947762	12.1593	4.50336	-51.265519999988	-52.525	-44.24328	-149.723298996785	-57.80909	-39.8682080189049	-45.7248499999993	-34.3093199577119	-72.610369997126	-42.07472	-54.1897848791545	12.162	-0.537064	-73.394719997198	-154.271574033367	-35.0455711088353	-51.39673281944	-55.9259417350494	-55.5667	-53.2910899966333	-33.6151637354796	-45.7333734798484	-46.4197835951628	-51.8021832878255	-52.0374099998863	-40.08017	-37.10023	-30.1588070205099	-34.59194	7.39908	-29.9048086685999	-51.0694864294267	-46.0872899999998	-51.26106	NA	-46.5515926624457	-33.567140672332	8.52434	-33.5746400238577	-40.5399599675031	-93.3104105326237	-72.0732538738787	-45.2186	-34.90289	-40.0745977286653	-39.5229053039759	-52.60012	7.07441	-80.3374638524624	10.0332	-57.25219	-39.9478418528703	NA	-98.64406	-51.8359784941589	-53.6317245214272	5.98016514619157	-31.30751	4.42849	-97.14217	13.7997	-80.51595	-60.7331654276615	-30.67763	-81.415917707046	-40.9235131615504	-40.6448201660757	7.43313	8.84885	7.76555	11.2359670747065	10.1797921806724	-69.66222	-40.55725	-90.27296	9.64131	13.7376	-47.5621687214369	-94.7807323392675	-30.5575099990143	-52.9656199975408	-72.9180991220611	-31.77452	-50.3882299992529	6.0908	-35.3652314182274	-29.7749286592898	-30.6918481808194	-34.2462399845109	-47.4681	-28.5739998630015	7.75428	8.57391	-40.3343566709686	-27.4669	8.76025	-40.5429079157663	-44.9409014241618	7.7929	-33.8926199922463	-44.9523998027456	9.82226	9.10251	-83.17415	-92.7680031115796	-30.16469	-29.5227648181322	-39.80802	-31.3899114674474	-5.38353843909178	-31.371097958629	-50.72387	-33.6061533504826	-33.21395	-34.9659	8.67522	-43.8783311755022	NA	-29.1932786683917	-49.8288	8.26697	-41.6243408934451	-44.9579743121492	-32.7656828705619	-39.70389	-27.9117999996515	-32.7156721282639	8.59728	-43.3572634036484	-36.4518	-47.7111068967697	-30.4395041296554	-39.51756	8.982	-51.72052	-49.7097	-45.7487577050465	7.63651	-82.79203	-34.0348473007113	7.02691	10.239	8.94649	-16.3651	9.1966	-49.9749724397886	-29.8556111369582	-39.4927675224089	-66.09444	-55.1426	8.07451	8.69828	9.9846	-64.25087	7.77845	-44.4379167199632	-45.87736	9.55365	10.0321	-62.6503072049957	-62.6237775102295	-62.4246575102297	-27.8228636207916	-39.8974048541926	-42.9262059809863	-39.1456282417997	-48.8180387321654	-47.1887469945719	NA	-37.7866865091419	-88.9742188533824	-130.656660879975	-38.1963655998806	-26.6083187741133	-41.8405520630674	-39.277344907006	-36.8181003862194	12.0104094541139	-27.7670903141795	19.0401794541139	-27.1800482421038	1.8289911207806	-89.9639538533824	-44.0522001842545	-101.172307186716	-91.3971471867157	-40.2688383584166	-39.093384907006	-36.0427919385104	-68.3798818813454	-35.1810883105143	-37.1704145950069	-98.2478506425385	-60.7705875102297	-98.9639206425385	NA	-53.7980970893304	13.7709794541139	-28.1146063585401	-49.4629671742429	15.8806794541139	8.23863945411394	-47.4272969945554	-50.3678754226638	-87.2442271867157	-146.574004290939	-55.6433654226638	-35.7744582732472	-70.2956231339957	-31.4465423978273	-68.115261881088	-39.739834907006	-51.8271858941166	15.8873794541139	3.18631545411394	-68.8996118802175	-150.588956841278	-32.1369306285264	-49.374010538329	-53.264914856544	-53.3676754226638	-50.6085705185044	-30.0777028787946	-41.9104692419084	-42.5986721740032	-49.7043305291665	-49.2346238714643	-37.717584907006	-33.4965819385106	-27.2845189102299	-31.0776919385106	11.1165594541139	-27.0419454511835	-48.4757711599646	-72.0761731339957	-48.5532072049957	NA	-42.6298416158657	-30.7291575211005	12.2143194541139	-29.9810715327418	-36.4462087270707	-89.7165488533824	-68.3612161931887	-41.3771769945719	-31.3037419385106	-35.9945793846513	-35.4745067527977	-49.7654672049957	10.7641894541139	-78.8847713900342	13.7497794541139	-55.0627654226638	-37.5852594243087	NA	NA	-50.2089505378431	-50.9983448899104	8.9620561207806	-28.4507382421038	8.13456945411394	NA	17.5209794541139	-77.1360541700135	-57.8189278793421	-27.7846582421038	-78.9806158468683	-38.6674586828136	-38.3787657242787	11.1542094541139	12.5460294541139	11.4588294541139	10.1337444541139	13.1999911207806	-66.9102338716623	-36.4650987321655	-85.8071518813454	13.3670894541139	17.4590794541139	-43.7097630552353	-91.7558079332957	-27.6967382417396	-50.3324338572757	-68.5529683604422	-28.9223482421038	-47.7342438690275	9.78377945411393	-35.4185627753047	-26.9227582421038	-27.8360946977971	-30.7318919319156	-43.6348769945719	-25.7180278752301	11.4756594541139	12.2712894541139	-38.04757393433	-24.5957282421038	12.4485294541139	-38.8936289516646	-41.1044422955332	11.5141794541139	-30.3267719351417	-42.9324924071297	13.5247394541139	12.8050894541139	-80.720443350212	-89.055755520049	-27.3126182421038	-26.6670210746097	-37.4459349070059	-28.5262021541077	-2.37924554588606	-28.5115851947556	-46.6320187321654	-30.0889378318689	-30.3529782421038	-30.9459487321654	12.3851994541139	-41.2989203279051	NA	-26.2836621236505	-47.196680538329	11.9745494541139	-37.7324871667947	-54.6370054226638	-29.2589491095929	-37.4123049070059	-25.0644282417717	-30.7392865754372	12.3115594541139	-61.2507275087837	-32.3581487321654	-43.9212356501636	-28.2604710231823	-37.2259749070059	12.6845794541139	-49.0533338716623	-47.0766472049957	-42.5644886612385	11.3389894541139	-80.341123350212	-30.5141985477794	10.7524894541139	13.9414794541139	12.6524694541139	-12.6812205458861	12.8838794541139	-46.3875669616118	-26.842117808272	-37.2156735332409	-62.2835775102297	-52.9229754226638	11.8000894541139	12.4042594541139	13.6870794541139	-60.4526075102297	11.5038294541139	-42.6748281512047	-111.831377933296	13.2560294541139	13.7345794541139	-62.4424210208336	-129.565585402744	NA	-28.3318010199464	-43.662165422653	-44.0349512777444	-39.9783584577261	-50.0254766559438	-48.2974812777602	-100.690210642538	-49.2692710208336	-151.369945501188	-131.669395124987	-49.5462810208336	-27.1168775622766	-43.1788475622766	-77.1026357840708	-43.3980817599072	10.7212252727984	-28.2748775622766	17.7509952727984	-28.0127784583202	0.539206939465037	NA	-45.1609412777602	NA	NA	-41.3774641859034	-148.567675422664	-36.5505175622766	-70.2067326703848	-36.3885248863229	-38.4543366559438	NA	-151.018755422664	-102.121239042538	NA	-131.24810845832	12.4817952727984	-28.9473370143599	-49.2161810169671	14.5914952727984	6.94945527279837	-48.5360312777534	NA	-42.0217554226638	-147.469775422664	NA	-36.9818947421544	-43.5252254226618	-31.9553041902065	-69.9421126702903	NA	-61.7677710207477	14.5981952727984	1.89713127279837	-70.7264626701889	-151.813137092857	-32.9696978248021	-49.1467076875002	-53.0282710208336	-132.52355845832	-50.3674510183269	-30.5856045925686	-43.0126986628509	-43.6858254814519	-49.5053110196498	-49.0235710207026	-133.24176845832	-34.0043075622766	-28.1004342055979	-31.5854175622766	9.82737527279837	-27.874761058059	-48.2906110208336	-43.8906654226633	-48.3184210208336	NA	-43.7354476593257	-31.2393075622766	10.9251352727984	-30.4889075622766	-37.6536466559438	-93.3702506425385	-70.1880726703847	-42.4859112777602	-31.8114675622766	-37.2019136941231	-36.6772868320237	-49.5623810208336	9.47500527279837	NA	12.4605952727984	-186.87066127776	-49.4976393539863	NA	-96.1060106425385	-50.0114510208336	-50.7450110208336	7.67227193946504	-29.2834684583202	6.84538527279837	-94.6037206425385	16.2317952727984	-131.513255422664	-58.651406702027	-28.6173884583202	-185.90711127776	-41.702502088884	-41.6363014941018	9.86502527279837	11.2568452727984	10.1696452727984	8.84396027279837	11.910206939465	-66.6864810208336	-37.6725366559438	-87.6340026703847	12.0779052727984	16.1698952727984	-44.8185012777561	-187.55574127776	-28.5294684572513	-50.0789810190445	-70.3884226703848	-29.7550784583202	-47.4859910200185	8.49459527279837	-36.6267544958764	-27.7554876609332	-28.6688484567903	-31.2396175482542	-44.7436112777602	-26.550758179933	10.1864752727984	10.9821052727984	-49.2669726875002	-25.4284584583202	11.1593452727984	-49.9234510199786	-42.2131912777602	10.2249952727984	-30.834497555241	-42.6108182843933	12.2355552727984	11.5159052727984	NA	-127.669975422664	-28.1453484583202	-27.4997880067897	NA	-29.0356562459491	-3.66902972720163	-29.344348255143	-47.8394566559438	-30.5990833629925	-31.1857084583202	-32.1533866559438	11.0960152727984	-42.4178879444267	NA	-27.1090547149702	-46.9429610208336	10.6853652727984	-38.8414112777592	-43.4594470893304	-29.7666689714715	-129.149058458075	-25.8971584573762	-31.5647501249868	11.0223752727984	-41.8292320893304	-33.5655866559438	-45.1955862559438	-29.0860686026302	-128.90395845832	11.3953952727984	-48.8083810208336	-46.8231610208336	-43.6834562777602	10.0498052727984	-132.073785124987	-31.0219256509448	9.46330527279837	12.6522952727984	11.3632852727984	-13.9704047272016	11.5946952727984	-47.3394322118977	-27.5754157527498	-47.7611110208336	-134.248038407422	-109.839075422664	10.5109052727984	11.1150752727984	12.3978952727984	-132.89936845832	10.2146452727984	-42.1687365392272	-43.6977354226638	11.9668452727984	12.4453952727984	-62.5241882421038	-93.2897154226638	NA	-29.0618482399596	-39.7382833002344	-54.238634907006	-60.9385953767077	NA	NA	NA	-37.6275652487737	-91.082218350212	NA	-38.0372440994027	-27.83737178598	-42.0714374903001	-39.118223350212	-36.6589787963148	11.1608433440562	-28.9984673481556	18.1906133440562	-91.464843350212	0.97739167738955	-92.071953350212	-55.845314907006	-103.264273350212	-93.489113350212	-50.2774411536954	-38.922663350212	-37.274354907006	-147.396972670385	-49.7076904310069	-39.619963296159	-98.6133754226638	NA	-99.3294454226638	NA	-53.693669907006	12.9214133440562	-46.7584282421038	-49.2979482421038	15.0311133440562	7.38907334405622	-75.179664907006	-50.263914907006	-89.336193350212	-160.363205784071	-55.539404907006	-50.2029281730942	-70.9519026703847	-32.6851782403393	-91.7102120893305	-39.580713350212	-51.6680654840938	15.0378133440562	2.33674934405622	-91.0163754226638	NA	-42.165973350212	-49.2192415754372	-53.1020181820968	-53.263714907006	-50.4492182421038	-31.3087473321522	-47.8012717467448	-47.3189282421038	-49.5778449087128	-49.1053382420135	-37.558463350212	-34.728144907006	-31.636134907006	-32.309254907006	10.2669933440562	-48.2619382421038	-48.3084176052693	-72.7324526703847	-48.4001882421038	NA	-49.2724415754372	-31.9635616736303	11.3647533440562	-31.2123014147411	-55.437294907006	-91.824548350212	-79.1545498843064	NA	-32.535304907006	NA	-48.4499382421038	-49.6441482421038	9.91462334405622	-77.6039582504454	12.9002133440562	-54.958804907006	-37.426138030187	NA	NA	-50.0793682419537	-50.8267782421038	8.11045667738955	-72.5453399059223	7.28500334405622	NA	16.6714133440562	-78.181064907006	-82.985198239441	NA	-77.6975737128159	-38.5083369815692	-38.2196439076609	10.3046433440562	11.6964633440562	10.6092633440562	9.28214501072288	12.3483916773896	-66.7682482421038	-79.1900232176398	NA	12.5175233440562	16.6095133440562	-56.050304907006	-93.2704887559971	-49.2586299087705	-50.1607482420856	-74.3677115558179	-74.6999847688467	-47.5677582416878	8.93421334405621	-46.4215282421038	NA	-38.3336111426122	-31.9634548803577	-79.9607382176398	-54.502314907006	10.6260933440562	11.4217233440562	-37.8884526751658	NA	11.5989633440562	-38.7267740409376	-52.132014907006	10.6646133440562	-31.5583348936354	-49.9420182420649	12.6751733440562	11.9555233440562	-79.4366498843064	-91.1637550168787	NA	-36.7241333220443	-37.286813350212	-29.766214907006	-3.23084498927712	-38.4091114255379	NA	-31.3253149065442	-72.6598926631127	NA	11.5356333440562	-72.1528496526475	NA	-31.454864907006	-47.0247282421038	11.1249833440562	-46.198014907006	-54.533044907006	-30.4905149004577	-37.253183350212	-46.7598282421038	-85.8288198843064	11.4619933440562	-80.3219315194675	-71.3466826697471	-46.499750650212	-92.6110354226638	-37.066853350212	11.8350133440562	-48.8901482421038	-46.9049282421038	-79.9100298843064	10.4894233440562	-79.0573298843064	-31.7457647717076	9.90292334405622	13.0919133440562	11.8029033440562	-13.5307866559438	12.0343133440562	-63.511576907006	-29.374814907006	-37.0565526696272	NA	-52.819014907006	10.9505233440562	11.5546933440562	12.8375133440562	NA	10.6542633440562	-54.206714907006	NA	12.4064633440562	12.8850133440562	NA	-63.924833350212	-63.725713350212	-28.4880135651653	-43.2873406425325	-44.322133350195	-81.8369347272016	-50.1547397988978	-48.584663350212	-101.050135422664	NA	-152.040925784071	NA	NA	-27.2741282421038	-43.3360982421038	NA	-43.0274406425385	-36.8356197988978	-28.4321282421038	-21.9782611871156	-63.033873350212	-49.4374038083982	NA	-45.448123350212	NA	NA	-41.664793350212	NA	-36.7077682421037	-70.4230947272016	-36.5177897988978	-38.5835997988978	NA	-62.071643350212	-102.481163822664	NA	NA	NA	-42.696563350212	-68.8034647272016	-27.6181282421038	-65.0485816835453	-48.8232133502047	NA	-41.6469306425385	NA	NA	-37.1111597988978	-43.1504006425385	-32.1115219511187	-70.15847472712	NA	NA	-24.710548647873	NA	-70.9428247270319	-152.606405784071	-46.8668506425385	NA	-91.0142754226638	NA	-70.3881247272016	-30.742855649237	-43.308723350212	-44.002113350212	-70.2762047272016	NA	NA	-34.1615582421038	-31.0695482421038	-31.7426682421038	NA	-36.5850231322311	NA	-43.5158406425385	NA	NA	-44.026873350212	-31.3955249087705	-28.9903615754372	-30.6461582421038	-37.7829097988978	-93.7340754226638	-70.4127013938683	-42.773093350212	-31.9687182421038	-37.3313378829796	-36.8035211302391	-90.3337754226638	-29.8098215754372	NA	NA	NA	NA	NA	-96.4659354226638	NA	-61.664703350212	NA	NA	NA	-94.9636454226638	-55.229393350212	NA	-66.5642862863122	NA	NA	-41.3281106425385	-41.2624506425385	NA	-30.7701835615887	-62.342363350212	-48.1158905534007	NA	-110.199825422664	-37.8017997988978	-87.8503647272016	-39.9920933482854	-31.9898497988708	-45.1056833502075	NA	NA	-70.4368947272016	-70.6047847272016	-70.9421447272016	-69.9774247272016	-61.035983350212	-36.7547114654614	-41.4249556413444	-62.783243350212	-31.3968682421038	-45.030793350212	-41.932193350212	NA	-29.4242816721388	NA	NA	-30.7042149087705	-71.0197847272016	-42.500373288957	-71.3282347272016	-30.9917482421038	-42.359792057632	-68.4247047272016	-43.269373350212	NA	NA	-62.349883350212	-42.397593350212	NA	-29.1918548028697	-70.649772350212	-40.4701407336973	-47.9687197988978	-30.7562661721651	NA	-32.2826497988978	NA	-42.7052366835453	NA	-30.8793319863961	NA	-35.3164497988978	-39.1285933502109	-43.0869889758718	-29.9239149001339	NA	NA	NA	NA	-41.4567739751823	-33.6948497988978	-45.3248493988926	-37.3673697988978	NA	-35.9561370485558	-148.839495784071	NA	-43.9708050168787	-41.8445106415528	NA	-31.1791766256017	-30.2166382421038	-41.0931206425376	NA	-55.267248354326	-28.3341949087705	-47.4988534546832	-28.8082282421038	NA	-63.584633350212	-109.395442670385	-150.892915784071	-151.625035784071	-150.214585784071	-61.753663350212	-42.5630659180142	-41.89518704109	-43.3229106425385	-38.5658397988978	NA	-62.5616006991639	-129.390622996834	NA	-28.0764619951244	-68.0026706091984	-43.4975008028096	-39.564760016531	-49.4046243607213	-47.7319974694994	NA	-49.3840506991639	-150.756459822209	-131.164778002481	-49.7058606991639	-26.8517314170603	-42.9361014170603	-76.9892644590333	-49.0563706988173	11.3777840301228	-28.0321314170602	18.3964540301228	-27.605913350212	1.19663236345615	NA	-44.624924136166	NA	NA	-40.8285883768981	-148.124507270034	-36.2820714170603	-69.3139739425317	-35.7847402023282	-37.8533510273879	NA	-150.570920603367	-159.521030603367	NA	-130.753408002481	13.1337540301228	-28.5404717121431	-49.39371068778	15.2472206967895	7.60981403012282	-48.0011474694897	NA	-184.570668149149	-147.010207270034	NA	-36.360876836322	-70.3808611256999	-31.7000402263151	-69.0189539425317	NA	-61.8917006990549	15.2552540301228	2.55352336345615	-69.8033039425317	-151.230522559361	-32.5508666835453	-49.3018406991638	-53.2033506991639	-132.014458002481	-50.53648069179	-30.3370574469327	-42.482950260393	-43.1657059793089	-49.6151906958816	-49.1475006989976	-132.727201335814	-33.7338280837269	-27.7089896304929	-31.3447380837269	10.4818006967895	-27.4711836559424	-48.4781406991639	-72.1860444590333	-48.4779506991639	NA	-43.1727121749877	-30.9960447503936	11.5703940301228	-30.2216947503936	-37.0326276940546	NA	-69.2947972758651	-41.9499608028327	-31.5424880837269	-36.5854701190396	-36.0730571528789	-49.6743606991639	10.1201973634562	NA	13.1147206967895	-186.437674815815	-49.6115456989368	NA	NA	-50.1214640324972	-50.9324906991639	8.32319736345615	-28.8819366835453	7.49601069678949	NA	16.8874873634562	-131.335626365934	-58.2308930340257	-28.2037900168787	-185.460424815815	-49.6287006991639	-48.7529406991639	10.5206506967895	11.9045040301228	10.8160040301228	9.49605236345615	12.5676323634562	-66.8294606991639	-37.0520510273879	-86.7206106091984	12.7350973634562	16.8256540301228	-44.27888413616	-187.116954815815	-28.1266033496163	-50.2665106938887	-69.4860972758651	-29.3550800168787	-47.6657206977238	9.14085403012282	-36.0139347496055	-27.3554900168787	-28.2676500160303	-30.9989047411617	-44.210394136166	-26.1494930317303	10.8422006967895	11.6298306967895	-49.3852256991639	-25.0221266835453	11.8040373634562	-50.1061806965754	-41.678874136166	10.8806873634562	-30.5766180790496	-43.4831511328385	12.8849806967895	12.1653640301228	NA	-127.486346365934	-27.745383350212	-27.0985895002481	NA	-28.7800798356167	-3.01498763654385	-28.9418932205529	-47.2190710273879	-30.3570179232141	-30.7827766835453	-31.5569676940546	11.7479406967895	-41.8606041361659	NA	-26.6969757358835	-47.1308906991639	11.3364906967895	-38.2883608028313	-149.275979990417	-29.5284959934133	-128.639624668912	-25.4987600163195	-31.164518350212	11.6757340301228	-126.928479699216	-32.9446010273879	-44.584500627388	-28.6858017306483	-128.394524669148	12.0448540301228	-48.9831606991639	-47.0107406991639	-43.136039136166	10.6992306967895	-131.569168002481	-30.7791122322889	10.1204306967895	13.3017206967895	12.0138773634562	-13.3271793032105	12.2390540301228	-46.9635174694994	-27.218992291655	-47.8803406991639	-133.748904612962	-109.087235011313	11.1680306967895	11.7656673634562	13.0473206967895	-132.397101335814	10.8717040301228	-43.244454136166	-112.61775167798	12.6162373634562	13.0948206967895	-62.5934731062539	-92.5257750113131	NA	-28.4386334225713	-39.8159774099885	-54.2971818315015	-60.9997520239262	NA	NA	NA	-37.6959259989619	-90.0338352684639	NA	-38.1217051082235	-27.2089610697639	-42.0060989983122	-39.2085507952756	-36.7223732003504	11.5983097324184	-28.3909087780285	18.6169797324184	-90.3984436017972	1.41644139908508	-91.0329702684639	-55.9110618315015	-102.231006935131	-92.4448802684639	-50.3866583462415	-39.024374128609	-36.6409734227583	-147.54282036546	-49.8166255122638	-39.6891574073654	-98.4401463659345	NA	-99.1561830326011	NA	-53.7563501648349	13.3542797324184	-46.850363106254	-49.425583106254	15.4677463990851	7.8303397324184	-74.6631095385097	-50.3294951648349	-88.3053269351305	-160.166339296394	-55.6021184981682	-50.3327369465093	-70.6002795688569	-32.0619634227583	-90.9530716779797	-39.653374128609	-51.731493328689	15.4757797324184	2.77404906575174	-90.2747016779797	NA	-42.2463674619423	-49.330943106254	-53.2266612879164	-53.3153284981682	-50.568353106254	-30.6956088538791	-47.9362281430198	-47.458613106254	-49.644293106151	-49.1793731061161	-37.6218907952756	-34.0927300894249	-31.0246534227583	-31.7036400894249	10.7023263990851	-48.3265231062539	-48.4414362227054	-72.4054629021902	-48.5098231062539	NA	-49.386943106254	-31.3551414301193	11.7909197324184	-30.5803777826692	-55.4749751648349	-90.7603652684639	-79.8128299505926	NA	-31.9013900894249	NA	-48.566023106254	-49.706233106254	10.3407230657517	-78.2601304940069	13.3352463990851	-55.0136184981682	-37.4895655126112	NA	NA	-50.1487197726519	-50.9643631062539	8.54300639908508	-72.0321845371044	7.71653639908508	NA	17.1080130657517	-77.6510762051764	-83.0408451633295	NA	-78.3548372128654	-38.5902652273856	-38.301572793043	10.7411763990851	12.1250297324184	11.0365297324184	9.71586139908508	12.7874413990851	-66.861333106254	-79.8386099505926	NA	12.9556230657517	17.0461797324184	-56.1130184981682	-92.4987816779797	-49.396918106254	-50.2983831062181	-73.8432161758095	-74.1874467668797	-47.6975931055824	9.36137973241841	-46.5311131062539	NA	-38.4241396275496	-31.3578067432885	-80.6106016172592	-54.5684284981682	11.0627263990851	11.8503563990851	-37.9771466364038	NA	12.0245630657517	-38.7941522870456	-52.1975951648349	11.1012130657517	-30.9355200829382	-50.0339531061809	13.1055063990851	12.3858897324184	-80.0876966172592	-90.1029552684639	NA	-36.8146607664099	-37.3504074619423	-29.1429834227583	-2.79517860091492	-38.4778721618156	NA	-30.719400089189	-72.3470695540689	NA	11.9684663990851	-71.7977865479927	NA	-30.8286834227583	-47.162763106254	11.5570163990851	-46.2582284981682	-54.6008251648349	-29.8874000862965	-37.3402774619423	-46.835213106254	-86.4862666172592	11.8962597324184	-80.9720321095005	-70.994992901247	-46.586111428609	-91.8390950113131	-37.1539474619423	12.2653797324184	-49.015033106254	-47.042613106254	-80.5603766172592	10.9197563990851	-79.7093099505926	-31.1380166921085	10.3409563990851	13.5222463990851	12.2344030657517	-13.1066536009149	12.4595797324184	-63.5525238315015	-28.7550667560916	-37.1484796421502	NA	-52.8637618315015	11.3885563990851	11.9861930657517	13.2678463990851	NA	11.0922297324184	-54.2514284981682	NA	12.8367630657517	13.3153463990851	NA	-63.2572887635542	-63.0634354302208	-28.1550839632762	-68.1067183042735	-43.6410085057013	-80.8147949709402	-49.4699392655316	-47.8755051723919	NA	NA	-151.302977442465	NA	NA	-26.9308734236405	-43.0152434236405	NA	NA	-36.1574192655316	-28.1112734236405	-21.6573895178219	-62.3735287635542	-56.9938851723919	NA	-44.7684318390586	NA	NA	-40.9721685057253	NA	-36.3612134236404	-69.4180216376069	-35.8500559321983	-37.9186659321983	NA	-61.4387654302208	NA	NA	NA	NA	-42.0130385057253	-67.7888249709402	-27.2948067569739	-64.3954204302208	-48.1446551723818	NA	NA	NA	NA	-36.426192598865	-150.660664109131	-31.7786658507944	-69.1230016376069	NA	NA	-24.3669973895514	NA	-69.9073516376069	-151.875790775798	NA	NA	NA	NA	-69.3658516376069	-30.4161997114074	-42.6307985057253	-43.3234218390586	-69.2539649709402	NA	NA	-33.8129700903072	-30.7448934236405	-31.4238800903072	NA	-35.9002892655316	NA	NA	NA	NA	-43.3182818390586	-31.0746700903072	-28.6694900903072	-30.3008367569739	-37.097942598865	NA	-69.4029783042735	-42.0934685057253	-31.6216300903072	-36.6508622750495	-36.1383759321653	NA	-29.4889500903072	NA	NA	NA	NA	NA	NA	NA	-60.9976920968875	NA	NA	NA	NA	-54.5782820968875	NA	-73.341335172392	NA	NA	NA	NA	NA	-30.4412805451978	-61.6900187635542	-63.7043620968875	NA	NA	-37.1173659321983	-86.8246583042735	-39.2861685038856	-31.3183159321715	-44.4223918390523	NA	NA	-69.4308216376069	-69.5901449709402	-69.9275049709402	-68.9551516376069	-60.3768720968875	-36.0785942654314	-61.3153387635542	-62.1183320968875	-31.0780467569739	-44.3539018390586	-41.2527018390586	NA	-29.0970067569739	NA	NA	-30.3733100903072	-69.9824449709402	-41.8223817787646	-70.3195283042735	-30.6557600903072	-43.6281351723919	-67.4010316376068	-42.5608151723919	NA	NA	-61.6943054302208	-41.7180351723919	NA	-28.8586919848341	-69.9842610968875	-44.9506618390586	-47.2843859321983	-30.4361115604257	NA	-31.622282598865	NA	-42.0041951723919	NA	-30.5364310029099	NA	-34.6315492655316	-38.4318685057238	-149.253420775798	-29.6076381323771	NA	NA	NA	NA	-61.8873054302208	-33.0099159321983	-44.6498155321933	-36.6901359321983	NA	-35.2788670527628	-148.110480775798	NA	-43.2796301723919	-61.9255320968875	NA	-30.8582544389826	-29.8803834236405	-67.8977716376069	NA	-54.9345400903072	-28.0013400903072	-47.1070251723919	-28.4753067569739	NA	-62.9292554302208	-108.865118635174	-150.143700775798	-150.891220775798	-149.460670775798	-61.1024854302208	-43.8036118390586	-43.3879618390586	-112.39563530184	-37.9006392655316	NA	-62.4616212981354	NA	NA	-28.6924962343648	NA	NA	-61.2435846263335	NA	NA	NA	-49.285537964802	NA	NA	-49.5924146314687	-27.4639795679746	-43.5483495679746	-77.3173208938945	-48.936241297914	10.9540176417606	-28.6443795679746	17.9726876417606	NA	0.771849308427293	NA	NA	NA	NA	-50.2481246314687	NA	-36.8943195679746	NA	-49.6792046314687	NA	NA	NA	NA	NA	NA	12.7099876417606	-46.7109612981354	-49.2742812981354	14.8234543084273	7.18604764176063	NA	NA	NA	NA	NA	-50.209087964802	-70.7089175605611	-32.3158262346413	NA	NA	-61.7901379647311	14.8314876417606	2.12975697509396	NA	NA	NA	-49.1882246314687	-53.084737964802	NA	-50.4198846314687	-30.9493095448687	-47.8020896314687	-47.3032946314687	-49.5185446314687	-49.0459379646938	NA	-34.3460762346413	-31.2779995679746	-31.9569862346413	10.0580343084273	-48.196237964802	-48.355377964802	-72.5141008938945	-48.3645212981354	NA	-49.2431746314687	-31.6118262346413	11.1466276417606	-30.8339429013079	NA	NA	NA	NA	-32.1547362346413	NA	-48.4185712981354	-49.5767812981354	9.69643097509396	NA	12.6909543084273	NA	-49.5133896313205	NA	NA	-50.0249046314687	-50.8097446314687	7.8984143084273	NA	7.0722443084273	NA	16.463720975094	NA	NA	NA	NA	-49.507787964802	-48.632027964802	10.0968843084273	11.4807376417606	10.3922376417606	9.0712693084273	12.1428493084273	-66.721547964802	NA	NA	12.311330975094	16.4018876417606	NA	NA	-49.2442296314687	-50.143747964802	NA	NA	-47.5455579642846	8.71708764176063	-46.385827964802	NA	-49.0322646311374	-31.6111528821205	NA	NA	10.4184343084273	11.2060643084273	-49.2854396314687	NA	11.380270975094	-49.985017964802	NA	10.456920975094	-31.1888662250068	-49.8945512981354	12.4612143084273	11.7415976417606	NA	NA	NA	-69.1487242272278	NA	-29.3968462346413	-3.43977069157271	-49.6807512981354	NA	-30.9727462346413	-72.4557075605611	NA	11.3241743084273	-72.0749142272278	NA	-31.0820295679746	-47.0079946314687	10.9127243084273	NA	NA	-30.1407462300213	NA	-46.701327964802	NA	11.2519676417606	NA	-71.1036308938945	NA	NA	NA	11.6210876417606	-48.864647964802	-46.8879612981354	NA	10.2754643084273	NA	-31.3913628051767	9.6966643084273	12.8779543084273	11.590110975094	-13.7509456915727	11.8152876417606	NA	-29.0084129013079	-47.7803446314687	NA	NA	10.7442643084273	11.341900975094	12.6235543084273	NA	10.4479376417606	NA	NA	12.192470975094	12.6710543084273	NA	-147.280098332023	NA	-28.4090223005599	-43.4750363659264	-44.1902589806361	-81.7282203654598	-50.0732582274208	-48.4247556473194	-100.863706365934	NA	-152.06878499869	NA	NA	-27.1842195688569	-43.2685895688569	NA	-43.2016363659345	-36.7607382274208	-28.3646195688569	-21.9112524761219	NA	-49.6224141804051	NA	-45.3176823139861	NA	NA	-41.5214189806528	NA	-36.6145595688569	-70.3314470321265	-36.4533748940875	-38.5219848940875	NA	NA	-102.284268099268	NA	NA	NA	-42.5622889806528	-68.7022503654598	-27.5481529021902	NA	-48.6939056473124	NA	-41.8250596992678	NA	NA	-37.0295115607541	-43.3358296992678	-32.0325297630637	-70.0364270320404	NA	NA	-24.6316823311344	NA	-70.820777031947	-152.641598332023	-47.0536130326011	NA	-90.8192130326011	NA	-70.2792770321265	-30.6695468074791	-43.1800489806528	-43.8726723139861	-70.1673903654598	NA	NA	-34.0663162355235	-30.9982395688569	-31.6772262355235	NA	-36.5040082274208	NA	-43.7022696992678	NA	NA	-43.8675323139861	-31.3285329021902	-28.9233529021902	-30.5541829021902	-37.7012615607541	-93.5575630326011	-70.3164036987932	-42.6427189806528	-31.8749762355235	-37.2541284663731	-36.7357432163114	-90.1554463659345	-29.7428129021902	NA	NA	NA	NA	NA	-96.2936396992678	NA	NA	NA	NA	NA	-94.7912163659345	NA	NA	-66.765374812071	NA	NA	-41.5063396992678	-41.4406796992678	NA	-30.6971168546846	NA	-48.2894530326011	NA	-110.027429699268	-37.7206848940875	-87.7380836987932	-39.8354189806528	-31.9216348940875	-44.9716423139817	NA	NA	-70.3442470321265	-70.5035703654599	-70.8409303654599	-69.8685770321265	-153.382661665356	-36.6823132274208	-41.6114180326011	NA	-31.3313929021902	-44.9031523139861	-41.8019523139861	NA	-29.3511770395824	NA	NA	-30.6271729021902	-70.8958703654598	-42.3716323139861	-71.2329536987932	-30.9091062355235	-42.4818746721229	-68.3144570321265	-43.1100656473194	NA	NA	NA	-42.2672856473194	NA	-29.1128490629633	NA	-40.6419811807863	-47.8877048940875	-30.6904983601279	NA	-32.2256015607541	NA	-42.5585623139861	NA	-30.7934487409747	NA	-35.2348682274208	-38.9811189806517	-43.2675680326011	-29.8609753213841	NA	NA	NA	NA	-41.6288530326011	-33.6132348940875	-45.2531344940875	-37.2934548940875	NA	-35.8825204357275	-148.876288332023	NA	-43.8339973139861	-42.0320730326011	NA	-31.111601177932	-30.1337295688569	-41.2806496992667	NA	-55.1883926660088	-28.2552029021902	-47.4382299165297	-28.7286529021902	NA	-151.873736665356	-109.635959046524	-150.909508332023	-151.657028332023	-150.226478332023	NA	-42.6849843619071	-42.0444781364069	-43.5150063659345	-38.5039582274208	NA	NA	NA	NA	-28.7711215745549	NA	NA	NA	NA	NA	NA	NA	NA	NA	NA	-27.5431215745549	-43.6274915745549	NA	NA	NA	-28.7235215745549	-22.2731715745549	NA	NA	NA	NA	NA	NA	NA	NA	-36.9734615745549	NA	NA	NA	NA	NA	NA	NA	NA	NA	NA	NA	-27.9070549078882	NA	NA	NA	NA	NA	NA	NA	NA	-32.3944515745549	NA	NA	NA	-25.0199215745549	NA	NA	NA	NA	NA	NA	NA	NA	-31.0284515745549	NA	NA	NA	NA	NA	-34.4252182412216	-31.3571415745549	-32.0361282412216	NA	NA	NA	NA	NA	NA	NA	-31.6904515745549	-29.2852715745549	-30.9130849078882	NA	NA	NA	NA	-32.2338782412216	NA	NA	NA	-30.1047315745549	NA	NA	NA	NA	NA	NA	NA	NA	NA	NA	NA	NA	NA	NA	NA	NA	NA	NA	NA	NA	-31.0648382412216	NA	NA	NA	NA	NA	NA	NA	NA	NA	NA	NA	NA	NA	NA	NA	NA	NA	NA	NA	-31.6902949078882	NA	NA	NA	-29.7149082412216	NA	NA	-30.9890915745549	NA	NA	NA	-31.2680082412216	NA	NA	NA	NA	NA	NA	NA	NA	-29.4754715745549	NA	NA	NA	-31.0518882412216	NA	NA	NA	NA	NA	-31.1611715745549	NA	NA	NA	NA	-30.2198882412216	NA	NA	NA	NA	NA	NA	NA	NA	NA	NA	NA	NA	NA	NA	NA	-31.4705049078882	-30.4926315745549	NA	NA	-55.5503215745549	-28.6171215745549	NA	-29.0875549078882	NA	NA	NA	NA	NA	NA	NA	NA	NA	NA	NA	NA
12181	1	3.57811477617207	3.35469583112167	3.30905028696999	2.98333227406698	-24.1005200407971	-22.1223999860793	-32.8119166153724	-0.0920011622255944	-29.1132793691525	7.13137	-15.0856527109262	-26.9916164330163	-21.1636866788794	-23.2120755938082	-38.27457	-19.6026416107941	-15.9060128189511	8.32068	-34.4492904036404	-84.4404599996235	-3.56695999996016	-25.09689	2.65089	-30.7041199999999	-3.61019999106152	-12.206459999996	-23.9879438894959	-13.1794998122918	-28.6874736714737	NA	8.87822865427355	-12.8088011187496	-16.51622	-0.669549999512451	-10.5678107874211	-18.2259499743469	7.00202000035248	-0.707369573683794	-10.7317420330609	-6.85667842077887	-34.1187234853443	-11.9022499808113	8.52341000240813	2.12895014235526	0.769890013601139	-9.9924954000379	-18.6345478240776	-16.1122530976857	-8.36113742531189	-96.2717	-8.6002999800026	-11.9934699974572	-12.866676481545	-13.2771476520219	-10.0766494045273	-33.612591093046	-0.373969630608983	-41.3175395841847	11.3197110511145	-112.707415	-35.91106	7.33149	-18.1223338118308	-87.4865494593196	4.97894003848757	7.9564	-11.5510420022127	1.38276035351504	2.21222062853564	3.77860146724566	-24.2490899678116	-41.8165799999999	-19.9266896933396	-18.8654336803669	2.49103768186342	-29.5498395119739	1.43317159568681	1.96078219344322	2.8581668706363	-12.1599503214073	-39.05954	0.90619	-10.8381299945998	-18.0040483309081	-19.4527068525366	0.47448107631161	-14.3820399997241	0.515920003951273	-11.3259927908495	2.30675213592623	7.5196190115847	-11.3657365172967	-7.84079999419853	-11.3995902088932	0.452400000745855	-9.08823455016282	-10.76990375425	-11.4012277680723	-17.6758181079439	0.355507992560187	NA	1.60042899630493	-10.3141	-20.3442588117785	-10.7529345113078	-20.7095484071613	NA	-12.7027192355252	-0.557818573261223	-46.7382629795328	-10.8538253161359	-9.3411013312326	-28.5870428194401	-28.8082328194401	-60.8161980117981	10.1491000000146	-15.7386656803421	9.57186259404464	-11.3037390897356	-34.5920782452489	-18.43032	-26.1495698203846	9.5556003340604	-7.34208692405629	-74.33191	-29.5599205668222	-13.6218199999902	-19.1168248039984	0.35248069622901	0.411140000750823	1.98180201190362	7.7156500083193	-7.91850621060444	8.84341037981114	-11.8872480286978	-38.1793711858133	-112.81918	-7.98547333120495	-39.3234299995824	-13.8360796844093	-15.3280013342195	3.26980000015006	-12.7390911670969	-21.9884869332526	-9.59006385427573	-39.4038799991044	-12.0583506979219	-17.0226460187958	8.6086800131414	8.65492000717053	-19.0758999946521	-15.1704999994533	8.31921420148789	-11.3701670457679	-39.1464832525377	3.44683853619525	-16.4963693995849	8.27191000035384	-32.783103961835	-10.7927700261685	-18.0718257300976	-24.5970699400248	7.99208000293491	-17.9572710249056	-20.9304621923798	-10.8128699999648	-17.0842825443607	-22.0442019848599	-14.4218726239194	-24.37815	-11.4193092935892	-17.9100045629133	-14.7159299307727	-21.0344878496507	-11.1796759606291	-14.2430599308229	-20.78432	-20.1950749421382	1.86069000428151	-18.0933226920763	-9.84952908078225	-16.6320486598797	3.65579050543405	8.7764628149771	-10.8121287779352	-38.53244	3.82034849318206	9.0416500000007	9.38702001013914	-11.3289614244572	-21.824653666234	8.82618000002358	-16.6438790445413	8.19368017063519	-14.2665332931948	9.08227000055665	-9.7235	9.4173392277978	-29.2903141928631	9.21585000302247	-11.28272	3.23814395755872	-9.3427	-12.54193	-10.0345246441592	8.925000007292	-21.844362726446	-18.8609034466919	-30.606096281693	3.55700277315615	-27.4366854401918	10.7321879126442	-12.45832931082	-23.7246095201676	-18.0379537538183	-20.1366985756043	-34.4443689890921	-16.8722844621815	-12.9759071732162	11.9221979126442	-31.0681266018716	-80.319176916626	0.0306579126926991	-21.9158141751318	6.27360791264422	-27.524566169652	0.0420861653486468	-9.15852772643902	-20.8566352350216	-9.49661382018177	-26.4818323852019	NA	11.7850501498501	-9.82337279845353	-13.2592234619785	2.97306791275375	-7.60235929588922	-14.916813106182	10.6396379130042	2.93994802240503	-7.68677059479994	-3.20946122307148	-31.9126856350186	-8.33286382750512	12.1646279144054	5.68046807550472	4.41560792174904	-6.31754352214322	-15.3690527297757	-13.0794394805264	-5.38872984078856	-93.751393350212	-5.54846771796131	-8.9980377233741	-9.19145943593478	-9.60771258211406	-7.09061746130866	-30.2183529899321	3.25044830400268	-39.0312975744763	14.9229767679862	-108.940342933296	-32.5027626183378	10.9586079126442	-17.7398211288482	-84.8759961260152	8.62095793381423	11.6251179126442	-8.5947224058863	4.94417830477444	5.8548385219065	7.31711832367129	-21.0680141408983	-38.5739041751317	-16.453266069481	-15.8189360885704	5.33917988206541	-26.3260068568014	5.086788787288	5.60809844447286	5.73387265841964	-9.81420772644216	-35.2009389890921	4.55030791264422	-7.83449772034824	-14.7483125802402	-17.2795825424837	4.09749905159588	-10.6985538400636	4.16273791612767	-8.36057826848234	5.24664291264531	11.1534144474195	-8.30490359861518	-4.8369677222687	-8.75527048350358	4.10351791281432	-7.60869850694028	-7.13817963102254	-8.3441397533075	-14.4100217694466	3.29094293057097	NA	5.15304303310888	-6.63941384027361	-18.3194997762414	-7.0696071338681	-18.8226531281998	NA	-10.3990667518845	2.99359893295482	-44.1499297378236	-7.9034322930235	-7.17618997503484	-27.0247654226638	-27.2459554226638	-58.5744047669336	13.7476179126545	-13.3406450036613	9.23687836415897	-8.36090948320099	-31.3209833623808	-15.0789831339957	-23.121337506683	13.2096971664522	-4.28100509301668	-71.2960875622766	-28.0566354226638	-9.98503384026507	-15.5965100406313	3.89069871708727	3.949357913325	4.81290124832885	11.3704679147666	-8.11637105977934	12.4974129383363	-8.2040703604258	-35.1641863889722	-109.715537546642	-4.33930108245945	-35.8279427953957	-10.5866755130084	-11.9706711240823	6.91231791273901	-9.18402457670133	-18.1315745042233	-6.63026773311316	-35.9082927953952	-9.07614991442982	-13.7594776923965	12.2637979202697	12.3101379166403	-15.5673394728461	-11.6869394748632	11.9723836924936	-7.68714474734472	-35.3803244008434	5.85558775396483	-13.2392692826001	11.9203279129952	-28.8812099070977	-8.96718402470564	-14.7184859114467	-21.1744827353193	11.5936979144138	-14.6077122975846	-17.5999530500543	-7.8489377263917	-13.6762043772824	-18.143033964387	-12.2141540025541	-21.1414741751318	-8.06377890490926	-14.364348636192	-11.5371924075936	-17.7317714637032	-8.21987581688425	-10.6567737965552	-17.3200327955149	-17.1740026919462	5.41310791565811	-14.547670301018	-7.54765605977917	-13.3629786244148	6.21192624600968	12.3897699794664	-7.80869617360135	-34.6738389890921	5.65231765008498	12.6544679126444	13.0421379183813	-9.02765605977253	-18.2797364307131	12.4420979126601	-14.0625277228226	11.8202161143813	-10.7968046718543	12.7317879129445	-6.70086772644601	12.3290980277365	-27.0712792044698	12.8709679143913	-8.278487726446	6.12943848191711	-6.35676772644601	-9.555997726446	-6.97490208025967	12.5801179166858	-22.6389370893304	-19.7474047161265	-30.7703688836185	-8.35241542266378	-27.8469727475654	10.4991658299865	-13.2457781094299	-24.642244726678	-18.9525747236753	-21.1335847272016	-36.0019849070059	-59.2168199488302	-13.3810175082837	11.6891758299865	-31.7701649025869	-81.304506169652	-25.1171736146957	-69.5943347272016	-58.0017050218609	-27.9420312777602	-0.356224169616209	-9.95113542265782	-22.219036957912	-9.89492414934974	-26.6460253993837	NA	11.5484408339182	-10.6164654226586	-14.1457247272016	-93.5490784583202	-8.39646455683605	-14.9655534532596	10.4066158302909	-13.8795887559971	-8.47977376798279	-17.9634334226638	-32.0771616903817	-8.73117416260715	11.9316058312754	-10.3482141751233	-15.1099894168678	-6.71812417511564	-16.2572046055457	-14.0930954226638	-6.18333110510357	-160.416317747057	-6.34107540676036	-9.79064541819355	-9.59344130362202	-10.0088741751305	-7.88322542266378	-31.418171773706	-11.9015041471625	-39.1954850837406	14.6558960784312	-110.097465642538	-33.7115354226638	10.7255858299865	-74.2614936824425	-86.0933917915861	8.3879358420835	11.3920958299865	-9.38942641171296	-10.205804072766	-8.86088361751178	-8.18219542266353	-38.5973782421038	-38.9132082421038	-27.4167967198236	-15.9415699384216	-10.0694741404159	-26.7435227568751	-9.65399598707818	-9.2493966751318	-8.4369115303462	-10.6087820893263	-36.758554907006	-37.524804907006	-8.62710541384903	-14.7970529685981	-28.7037399065895	-9.98621417505144	-11.096864175035	-17.0297084583202	-9.15472542266332	-22.4673584583202	10.9194258299975	-9.09751542266378	-5.62957541635914	-9.34700187772365	-68.1664329431211	-8.02060884179847	-7.5480248130229	-9.05091553456931	-15.2965220217599	-15.4964368073913	NA	-7.82272425352528	-7.0377241751318	-18.3645734437823	-7.46818270119088	-18.8658934576679	NA	-13.6497608903651	-11.6658942110813	-44.1950034262492	-8.69510585493995	-7.58608363996397	-27.1734817916535	-27.3946717916535	-58.5485562371275	13.5145958299918	-14.2183748035897	9.00032273237169	-9.15511263924295	-32.2074846623656	-15.1277234619785	-23.9139454226024	12.9753158302482	-5.07570552178528	-71.7694606425384	-28.2053517916535	-10.3833441751257	-17.5055684570836	-10.5414441589044	-36.4994112793817	-16.5098184470789	11.1374458311961	-8.91094542266378	12.2629758299903	-8.60238415767228	-36.1301116305461	-110.71953845832	-4.74907702963075	-36.5597797986436	-11.4806047263183	-12.1457747475197	-56.4270395569327	-9.5863660824567	-19.5058850427962	-7.42501682134262	-36.6401297986446	-9.86950542262846	-14.6464932305365	12.0307758347992	12.0771158324219	-17.021758452992	-13.1413584576665	11.7386458299865	-8.08641170094371	-36.7960331877072	-8.34175542266237	-14.1257766915886	11.6873058302817	-30.2554101024168	-9.39157056388073	-16.2434687291787	-39.0286560494842	11.3606758310993	-15.0399837931631	-18.4849880815456	-8.64154542262507	-25.6721992937668	-19.5174491466735	-21.3954965741047	-72.8303174751595	-8.59660567113305	-15.8187478854674	-13.1398584569094	-18.6250334466783	-9.01390276467521	-11.0550841323599	-74.002429907006	-17.9677547842462	-15.7968080668228	-16.0020543758181	-8.3422304226635	-14.6161935808428	-24.959195077255	12.1562858299867	-8.60130542263791	-36.2314549070059	-6.28565656063041	12.4214458299865	12.8091158335291	-9.82223042265717	-27.9066754226638	12.2090758299947	-15.1574720587304	11.5863758334943	-11.2269174996557	12.498765830158	-7.49347542266378	12.0907324970115	-27.2354648454733	12.6379458310848	-9.07109542266378	-9.04207542266378	-7.14937542266378	-10.3486054226638	-7.71290250804081	12.3470958324375	-22.555309907006	-37.9511049069608	-39.9194410615439	2.67783762820692	-26.8790566452429	10.4760658299865	-13.1891649070059	-28.3412948558648	-21.4287946801458	-22.2037947272016	-34.7224510615439	-18.0038865736726	-35.7602315736726	11.6660758299865	-30.9824820873558	-104.900093242104	-0.848509798895977	-22.4618397988978	5.39444020110221	-26.9698503817166	-18.3997303817166	-9.87837490699888	-45.0326020873558	-35.5992310589051	-37.0096020868374	NA	11.5330696198726	-10.5424991560931	-57.2284212777602	2.0939002014217	-8.32318300099842	-14.5471883474338	10.3835158299868	2.06078033097092	-8.40743490700595	-4.08862878533976	-40.0408710615439	-25.9545388298594	11.9085058304474	4.80130020110221	3.53644020193102	-12.7194327444931	-21.5850728703337	-13.8685825795455	-6.11401261992909	-93.725393350212	-6.26831490700323	-9.71788489601733	-18.3028717429985	-16.600834907006	-7.8104642475167	-31.27628877737	2.37128020110221	-177.418434907006	14.6512060351857	-110.028157670385	-33.596674907006	10.7024858299865	-18.8714232403393	-99.0189007840709	8.36483584329993	11.3689958299865	-9.31890490700595	4.06501020110221	4.97567020111188	6.43795068752274	-21.6140397988978	NA	-17.5773376096006	-15.4764711187133	4.45211186776892	-25.7713528820901	4.20762122622153	4.72893020110221	4.84680483469873	-10.5251549069968	-35.4790210615439	3.67114020110221	-8.5543448854066	-14.3786883538704	-17.0882247256264	3.21833020110221	-33.9369700673215	3.28357020172756	-9.08094487376033	4.35957520110221	10.8968443069924	-9.02474999553633	-5.55681489404538	-10.110574907006	3.22435020159836	-54.8130112777602	-14.7716213503726	-9.26202321729578	-27.1446403817166	2.40387520110221	NA	4.27387619488334	NA	-17.9505083538704	-83.606885395251	-18.4539783538704	NA	-10.3738046877825	2.11443043606648	-43.7809383427447	-8.62521490700595	-86.5100726703847	-70.67974996737	-70.2457366559436	-57.9854212169376	13.4914958299865	-26.4540261345266	8.9849224966576	-9.09971490698829	-48.1805371302939	-14.7093583538704	-23.8411846454742	12.9529450391351	-4.99173970685668	-71.5130966559438	-100.631325784071	-35.3206320613184	-17.7351849034869	3.01153020154979	3.07019020163106	3.92583353443554	11.114345831333	-8.82731824033929	12.2406349693198	-21.3108031322311	-35.1467466276946	-165.981401573673	-8.41195280867002	-35.677312087171	-16.6245945410992	-11.8101383538253	6.03315020123446	-33.1007664095885	-36.0045660615439	-7.35551490700595	-35.7576620871711	-9.79624947857214	-21.8769997988978	12.0076758337459	12.0540158321537	-35.2368437540224	-34.0671820137365	11.7159267519226	-89.519883350212	-35.7245710615439	4.96852031689874	-113.434274117404	11.6642058299905	-36.7832103817166	-16.1992992461145	-16.5341347035432	-22.3061848307301	11.337575830868	-14.7852787715881	-31.317914907006	-8.5687849069564	-14.8078872135317	-27.0417620377981	-12.0229046835006	-21.6874997988978	-9.76021884012087	-25.2419803817166	-13.3279047210808	-106.113758346857	-8.94266490700596	-27.0515956272631	-18.451734907006	-17.906693864236	4.53394020221213	-24.8549003817166	-8.2586032403393	-15.3842953136725	5.3248585344812	12.1334336669211	-8.52854305938421	-34.9519210615439	4.75892020110221	12.3983458299866	12.786015832988	-9.73860324032404	-19.1588789874945	12.1859758299865	-15.5437182403327	11.5637147223816	-13.0239353159384	12.4756658301753	-7.42071490700596	12.076292041314	-72.1925544792403	12.6148458308542	-8.99833490700595	5.24237087399122	-7.07661490700595	-10.275844907006	-7.81818438140584	12.3239958322061	NA	-169.947144907006	-41.060453350212	NA	-28.1228968575398	10.127702273554	-17.3792425084651	-46.3237947272016	-73.8768754226638	-74.8679154226638	-35.863463350212	-69.3073275466417	-13.3804175084532	11.317712273554	-32.0356850836615	-81.3966175466417	-25.4020333552767	-69.5915347272016	-67.4040280494982	-28.200313350212	-0.355324170875513	-35.6795699462694	-22.5245504226129	-9.8940241751296	-38.2034247272016	NA	11.1769439402412	-36.468813350212	NA	-167.805214907006	-36.4926462963486	-15.5018997988978	10.0351522739957	-93.2479647272016	NA	NA	-41.181883350212	-8.73027416546646	11.5601422748134	-10.3473141751243	-36.544173350212	-6.71722417511997	-34.1215047272016	-69.900425879975	-164.133134907006	NA	-34.039593350212	-29.274753350212	-9.59602416922245	-10.0079741751303	NA	-35.4830813938682	-11.9006041751307	-49.752897726446	14.284432273554	-171.61509127776	-68.0521284318496	10.354122273554	-74.2586947272016	-159.362794611094	8.01647227355405	11.020632273554	-71.5291196412409	-10.2049041751306	-8.8634241751318	-37.082073350212	-38.4909177264459	-38.806747726446	-27.6750723847651	-16.4779151457931	-10.0685741483418	-27.0018119363222	-15.3276997977637	-9.2490366751318	-9.7029241751318	-37.1401547272016	-36.620033350212	-37.386283350212	-27.437763350212	-15.3333997988978	-38.498123350212	-9.9853141751318	-11.0959641751251	-68.5007575466417	-37.425613350212	NA	10.547962273554	-70.8322465996096	-24.9496539109009	-9.9143458334231	-68.2493769029135	-8.02030884179847	-7.5531241751318	-10.4319968625549	-28.3750276759317	-21.0816554226638	NA	-73.4764468829002	-7.0368241751318	-18.9054864308004	-7.4674241751318	-19.4090897906435	NA	-13.930375003887	-17.0849795185637	-44.7359163968976	-14.5492341751318	-7.58808584179847	-71.2927724865958	-70.9145254226638	-69.0801187507243	13.143132273554	-27.6851830172054	8.62882560688733	-18.6802803451178	-49.9254040168787	-15.6640697988978	-47.289083350212	12.6038522736636	-10.7984497708472	-72.1818854226638	-164.988024907006	-10.3824441751273	-37.8898634939053	-10.5405441751303	-36.6956800026475	-35.1248447272016	10.765982273554	-71.1076380288901	11.891512273554	-8.60148417513157	-36.3301580594355	-165.214690828741	-4.7723241751318	-36.8711347272016	-32.6393047272016	-12.7648497988604	-66.754535114961	-9.59205417512777	-19.7855953879495	-18.9519654226638	-36.9514847272016	-36.8242028945014	-71.1045754226638	11.6593122755811	11.7056522742315	-36.3560623920644	-36.913024550091	11.367182273554	-8.08601170666157	-36.6634564482949	-35.9414947272016	-35.1608954226638	11.3158422739825	-30.534780380646	-9.39691150846513	-16.5995754145938	-41.0451714994844	10.9892122740066	-15.7405697988978	-91.1642547272016	-34.5532047272016	-26.5325431073811	-19.796826855523	-34.3603677264457	-72.3223918935506	-8.93957417066283	-26.472443350212	-33.380493350212	-23.4342254226638	NA	-11.0541841422004	-73.7361323092051	-43.718497726446	-35.0788493791076	-26.085363350212	-37.165207726446	-34.736367726446	-87.2779147272016	11.784822273554	-38.133627726446	-36.092933350212	-6.2848241751318	12.049982273554	12.4376522747322	-35.8332270359299	-91.8400554241305	11.837612273554	-43.2649547272016	11.214912273554	-11.2647189051027	12.127302273554	-66.2519475447074	11.7192356068873	-38.333507726446	12.2664822740006	-88.4929147272016	-67.3826375466417	-67.7942208878713	NA	-9.5254341751317	11.9756322741855	-22.2240665745549	-19.3074040817455	-30.6931479158881	-7.9583615745549	-27.6311359098423	10.6140768713153	-12.8666674388809	-24.202310760761	-18.512540757167	-20.6997840945901	-35.2350102813824	-59.234390463989	-13.1822290074362	11.8043202046487	-31.4341119494302	-80.8251248764795	-24.4439768576477	-68.9491963302487	-57.9957495318451	-27.7347987237061	-0.148769002171589	-9.5364482412155	-21.5355194525288	-9.67726898547017	-26.5688624865978	NA	11.6650518765316	-10.2224115745474	-13.7072240945901	-92.9380141294913	-8.0093873370988	-14.9385832825252	10.5337935383126	-13.4642015745549	-8.06602142614207	-17.5499129078882	-31.9998738194174	-8.55135232823805	12.05998353946	-10.1294923410247	-14.6817236671491	-6.5018690076836	-15.8147706690629	-13.7114415745549	-5.79170185948929	-159.96772665394	-5.92508822993071	-9.39345823751865	-9.37425577471393	-9.79548567436813	-7.4891715745549	-30.8173304541803	-11.684082316816	-39.0914582665392	14.771107199663	-109.50248762125	-33.1055823538341	10.849263537982	-73.6109555657067	-85.4810107960973	8.51658022073204	11.5296402046487	-9.00498162330898	-9.99408225284343	-8.65004245989642	-7.78544157455454	-38.4215928752844	-38.7374228752844	-27.2179978303089	-15.924032420182	-9.86735230566688	-26.5214690211386	-9.2399370849425	-9.0293015077027	-8.09019935862474	-10.1876115745511	-35.9821136147157	-36.744996948049	-8.22718490073578	-14.7878827791784	-28.644263542104	-9.7696590075841	-10.8790090075628	-16.2906156335187	-8.76773824122088	-22.3902002738253	11.045336871332	-8.67852824122156	-5.22958823621772	-9.0443015617325	-67.6697718622208	-7.80142986484557	-7.32636831720204	-8.70848846295644	-14.8550886386119	-15.0284987477543	NA	-7.42755104338406	-6.82280234103604	-18.3369032769709	-7.25026546455579	-18.8420132929895	NA	-12.9482713046286	-11.2340196270262	-44.181433251251	-8.3137238215206	-7.36333602210765	-27.077756940492	-27.298946940492	-58.542338140797	13.628740204656	-13.7788269084361	9.1281171919529	-8.76888432608464	-31.7642840148112	-15.0866866313204	-23.5058249077987	13.1079935383059	-4.65656804033644	-71.5346407690742	-28.130926940492	-10.181055674362	-16.765242299116	-10.3237889936522	-36.0322049150529	-15.7897256254636	11.2703568728946	-8.5136415745549	12.3956202046539	-8.3846289927236	-35.6727595170448	-110.212071335814	-4.5270133533511	-36.1743446303657	-11.0450707604324	-12.0564010796025	-56.45631572126	-9.40337717056636	-18.8179171948031	-7.03331927456597	-36.2546612970344	-9.47681824117764	-14.2059263678051	12.1637868772749	12.2101602077203	-16.3017322964438	-12.4296656329265	11.8712902046487	-7.8683062277986	-36.1213525992292	-7.94770157455352	-13.6872399725066	11.8180835383022	-29.5525795286931	-9.16844898167174	-15.5681694447691	-38.4249890329108	11.4758535393787	-14.886135845367	-18.0218972949533	-8.2548582411756	-25.5255411820333	-18.8147742390106	-21.3334424551272	-71.8149224825672	-8.32491968553133	-15.0863674752677	-12.4294322986704	-18.170901533812	-8.62777181180956	-10.86962896471	-73.0730809118231	-17.5625518542452	-15.0863628225255	-15.2696835119388	-7.94402657455468	-14.1594266387963	-24.8817805423093	12.2753635379824	-8.20145157452346	-35.4550136147157	-6.067888329048	12.5403568713154	12.9421268757527	-9.42407657454823	-27.5014549078882	12.3290202046598	-14.6304412970881	11.7098535425794	-11.0298709172584	12.6299102048753	-7.0872215745549	12.2094268717826	-27.1538386332818	12.770956872678	-8.67097490788823	-8.6581215745549	-6.75535490788823	-9.95458490788823	-7.34256773634146	12.4801068744147	-22.187686316726	-37.4187320959856	-39.791200025318	3.1340697627349	-27.1462319899361	10.5986768713153	-12.8491246500593	-27.7645604908563	-21.528729986373	-22.289063408266	-34.5954766919847	-17.4407188512604	-35.2103087626719	11.7889202046487	-31.0764474414353	-105.073675796158	-0.409409276458568	-22.2072936536815	5.84190739020655	-27.247524942351	-18.6743716090177	-9.50550131672046	-45.112034108102	-35.4710233569611	-37.0680674410351	NA	11.6535416731305	-10.190700470309	-57.530903350212	2.54800072372106	-7.9778402248491	-14.7272507306557	10.5183935379826	2.51644750919151	-8.03566131672598	-3.63299501116172	-39.912630025318	-26.2380387790864	12.0445835385698	5.22503405687322	3.99157405778621	-12.6068159949344	-21.69187431536	-13.4916132488592	-5.76507256760496	-93.7222600168787	-5.89414131672378	-9.3625113108818	-17.7262084867787	-16.0250005179271	-7.4582242321671	-30.7497782058002	2.81931405687322	-176.731259311028	14.7813075302228	-109.468633635174	-33.0465687626719	10.833863537982	-18.3167888512604	-99.389506922303	8.50118022149397	11.5142402046487	-8.97723131672598	4.49204405687322	5.42977072354781	6.85735117706959	-21.3594936536815	NA	-17.0020886902167	-15.6550226946117	4.89207905687324	-26.034202425239	4.66538832922446	5.18459739020655	5.30485522269088	-10.1512313167203	-35.342580025318	4.12574072353988	-8.19623797213676	-14.576550743933	-17.1934934062477	3.66589739020655	-33.4757141451503	3.73907072422668	-8.73551696767086	4.81980905687322	11.030643631219	-8.64757689949653	-5.19864130998542	-9.75170131672598	3.68128405715598	-55.130193350212	-14.8095876316071	-8.92256040633193	-27.430714942351	2.86040905687322	NA	4.69797630599721	NA	-18.127720743933	-83.3152033144727	-18.634120743933	NA	-10.480406700349	2.53813094100636	-43.9722507285098	-8.28517465005932	-85.9109008297384	-70.5135922403328	-70.1216154424434	-58.2628364859606	13.6133402046488	-26.7492251862893	9.11656687132225	-8.75620798338107	-47.8330760925612	-14.8753540772663	-23.474877745718	13.0935900385511	-4.6202014618486	-71.4084421091102	-101.01595858897	-35.3791974208701	-17.1672838489578	3.43083072405917	3.48949072415346	4.36953405687322	11.2549568729794	-8.47726131672598	12.3812591917104	-21.0629069870148	-35.1713716028683	-165.268142644361	-8.0719793109108	-35.7365107746201	-16.0559936596153	-11.9754007438706	6.48721739031496	-32.651309268013	-35.853775025318	-7.00657465005932	-35.8168274412883	-9.44525858631638	-21.6108869870148	12.1483868759874	12.1947602073418	-35.3092924414353	-33.5727192463204	11.8564042016342	-89.6150774619423	-35.6009633586513	5.42347066534745	-113.805690255636	11.8026835379852	-37.0818516090177	-15.6205513365748	-16.6385033772916	-21.7441837849221	11.4604535390964	-14.9831400452521	-30.7659087626719	-8.2239113166752	-14.2507352774676	-27.3123491047536	-12.1166399919612	-21.4144203203481	-9.41088365807861	-25.5154882756843	-13.419873400534	-106.406134307354	-8.59895798339265	-27.345801372963	-17.8758338512604	-17.5435202661252	4.95797405753664	-25.1284082756843	-7.90764631672598	-14.9972448291504	5.78570905691091	12.2603013925323	-8.17050294935412	-34.815480025318	5.20950739020655	12.5249568713154	12.9267268750456	-9.38769631671578	-18.7373214486746	12.3136202046487	-15.1936113167196	11.6950609204144	-13.0249172877572	12.614510204886	-7.05627465005931	12.1991989585381	-71.2845816828326	12.7555568723936	-8.64002798339265	5.6856046650629	-6.72440798339265	-9.92363798339265	-7.46017749958862	12.4647068740733	NA	-168.778752360509	-40.3687728363187	NA	-27.7651784467785	10.4283617597658	-17.1851040077027	-45.7830820946916	-73.4531598258035	-74.4441998258035	-35.1730495029854	-68.779907231641	-13.1817790076917	11.6186050930991	-31.572213157333	-80.8720305649743	-24.5852720951076	-68.947329663582	-66.8745909452916	-27.859039759932	-0.148169002820737	-35.3080168087492	-21.6933889104396	-9.67666900769918	-37.6617787613582	NA	11.4793200931175	-35.7815995029854	NA	-167.117905977695	-35.9138855242556	-15.2044731331134	10.3480784268307	-92.5238118581469	NA	NA	-40.4902028363187	-8.55075232973981	11.8742684275332	-10.1288923410253	-35.8570595029854	-6.50126900768636	-33.5812920946916	-69.363372231641	-163.409725977695	NA	-33.3150461696521	-28.9318464265987	-9.37846900103922	-9.79488567436806	NA	-34.9673187613582	-11.6834823410351	-49.6211592841222	14.5853917597658	-170.96399746694	-67.5095527849225	10.6635484264324	-73.609089663582	-158.715134133607	8.3308650930992	11.3439250930991	-71.0495308166018	-9.99348234103492	-8.65523567436937	-36.3882595029854	-38.3681792841221	-38.6840092841222	-27.3422361007008	-16.1899216144928	-9.86675230981774	-26.6457149993679	-15.0247064650072	-9.0290015077027	-9.4855690077027	-36.6314087613582	-35.9201528363187	-36.6830361696521	-27.1155564265987	-15.0537731331134	-37.7920428363187	-9.76905900770271	-10.8784090076936	-67.9721705649743	-36.7184328363187	NA	10.8596217597659	-70.3396904985196	-24.6276491375349	-9.69377554564558	-67.7112931765458	-7.80117272198842	-7.3357690077027	-10.2268253137033	-28.0421684274023	-20.2536605771435	NA	-72.703108436537	-6.82220234103604	-18.6050764374588	-7.24990234103604	-19.111556459544	NA	-13.0872469350679	-16.7964861754062	-44.4496064017712	-14.3475456743694	-7.3672140077027	-70.8079490391866	-70.4614764924702	-68.5469252538988	13.4430250930991	-27.362491960285	8.9423850930991	-17.8491188536284	-49.221490169652	-15.3525764664467	-46.5804028363187	12.9222784265298	-10.5228897632368	-71.7483031591368	-164.290315977695	-10.1804556743631	-37.36161203083	-10.3231890077007	-36.119709135555	-34.5825654280249	11.0846417597658	-70.3438509955607	12.2099050930991	-8.3840290077025	-35.7619653335953	-164.232236609667	-4.55480234103604	-36.3302220946916	-32.1173254280249	-12.4526231330569	-66.2291463167688	-9.41136567436368	-18.9564005485681	-18.1072039104769	-36.4105387613582	-36.3039383253082	-70.6515264924702	11.9780717615719	12.0244450937027	-35.8509969666903	-36.2656469806379	11.6855750930991	-7.86854597601933	-36.0603482099528	-35.4169487613582	-34.3161005771435	11.6323684268182	-29.6908825573923	-9.17768015055985	-15.7887139030448	-40.389530165313	11.2901384268333	-15.4612764664467	-90.4304018581469	-34.0346254280249	-26.2005244426842	-18.9530801630054	-34.2395626174551	-71.561443021513	-8.72221900266639	-26.1270030932654	-32.6753461696521	-22.5987639104769	NA	-10.8690289698875	-72.9389487795894	-43.5955592841222	-34.5493021926354	-25.7399230932654	-37.0443359507889	-34.6022626174556	-86.5478951914802	12.0896484264324	-38.0139559507889	-35.3930528363187	-6.06740234103604	12.3546417597658	12.7564117608155	-35.2875153427811	-91.4139280969434	12.1433050930992	-42.7220087613582	11.5241384264324	-11.0475784384219	12.4441950930991	-65.7242605625564	12.0236950930991	-38.2096359507888	12.5852417601636	-87.7491951914802	-66.8456838983077	-67.2447289829785	NA	-9.32211234103595	12.2943917603284	-22.5839901648349	-38.0239184981316	-40.5681746509416	-8.32273516483487	-27.3529743540337	10.4839324966531	-13.2444451648348	-45.5562726097935	-38.3735051648349	-74.3399919825745	-35.3724513176083	-58.9376500168787	-35.8146951648349	11.6741758299865	-31.4433492764601	NA	-38.0055279842749	NA	-57.6990799530649	-27.4582574964051	-18.8851041630718	-9.90082183149777	-45.4789359431268	-36.2479979805348	-37.4349692758725	NA	11.5369908340925	-10.5867851648255	-57.5136366835453	NA	-8.3741751648341	-14.7534542338163	10.4036491633198	-13.8241251648349	-8.43098183150153	-17.9142864981682	-40.6896046509416	-26.4488244362398	11.9298391637638	-35.3897975473776	-36.0564613176083	-31.1072659431268	-33.3544826097935	-14.0758151648349	-6.16039516483487	-160.970876683545	-6.28946183150003	-9.7578318244726	-27.7989618535467	NA	-7.85354516483487	-31.3477553501308	-58.9861466951676	NA	14.6409627564261	-110.048611656462	-33.6517551648349	10.7191191633198	-87.9708936071586	NA	8.38643584271054	11.3994958299865	-9.37255183150153	-88.4462016564616	NA	-8.14536516483442	NA	NA	-26.9414708297384	-15.7389029603612	-26.7482641630717	-26.2449569012899	-9.60645178091527	-56.5452900168787	-8.7525584981682	-10.547535164829	-36.1195546509416	-36.8824379842749	-8.59155848465438	-14.6027542412578	-37.9914446453013	-33.1710318314668	-34.0525526775977	NA	-9.13211183150068	NA	10.9151924966531	-9.04290183150153	-5.59396182340097	-10.1470218315015	NA	-55.1129266835453	-54.9593941036367	-9.31521483259837	-27.6414474964051	-75.6874471539648	NA	-7.7932284981682	NA	-18.1520909079244	-83.6603102455672	-18.6573909079244	NA	-27.8875851033486	-13.1853196978822	-43.9966209006713	-8.68049516483487	-86.5850266564616	-70.7910344453173	-70.3572686492411	-58.2455699463754	13.4985958299865	-26.9610441383222	9.00005582998647	-9.1515284981563	-48.5112044703343	-14.9015575745911	-23.8701984980559	12.9778491635161	-5.01967932485166	-71.6440953159078	NA	-35.7460992463924	-37.8335046491519	-37.7605013100259	-36.0175144314634	-34.3557559431268	11.1402124979082	-8.87356516483487	12.2654758299865	NA	-35.6531421451651	NA	-8.46730183150153	-36.1034126095754	-31.8905159431268	-12.0016042412283	-56.161843350212	-33.2224715873948	-36.6325829842749	-7.40189516483487	-36.1837292762451	-9.84119183146475	-70.5473186492411	12.0336425001822	12.0800158320203	-35.6752109431268	-34.1956797205903	11.7411458299865	NA	-36.3779379842749	-8.31207516483275	NA	11.6879391633198	-37.2925841630718	-55.7982766835453	-34.7055813176082	-38.8923915489862	11.3457091641616	-15.0102575745911	-31.3710951648349	-8.61923183145792	-25.799934530104	-27.5231475904644	-29.0257951648349	-72.7140637620438	-9.80928847566753	-25.7262208297384	-32.8747479839549	-108.894859989795	-8.9942784981682	-27.5572722639586	NA	-17.9388407904798	-34.3465659431268	-25.3391408297384	-8.30395016483487	-70.0601319825745	-33.1276551643166	12.1452191633198	-8.56582516480874	-35.5924546509416	-34.2323684981682	12.4102124966531	12.8119824994707	-9.78400016482483	-27.8658284981682	12.1988758299865	-15.5899151648293	11.5797091669572	-13.4093859076482	12.4997658301658	-7.45159516483487	12.0813658303554	-72.2959913694629	12.6408124974674	-9.0353484981682	-9.02249516483487	-7.1197284981682	-10.3189584981682	-7.8554984981682	12.3499624987358	NA	-169.695243092383	-41.1457474619423	NA	-27.9719210615852	10.3136173851036	-17.3842591751318	-46.1499839297164	-73.6888130326011	-74.6798530326011	-35.950024128609	-69.2733218581469	-13.3809341751205	11.5038607184369	-31.9191752054607	-81.3654451914802	-25.2740927219949	-69.6050347272016	-67.3694064999355	-28.0697723139861	-0.343924170322406	-35.7356387799144	-22.3806593863865	-9.87242417512983	-38.028680596383	NA	11.3628090517871	-36.558574128609	NA	NA	-36.5698594029113	-15.2306766304382	10.2333340521375	-93.19793768487	NA	NA	-41.2671774619423	-8.74650749733745	11.7595240527854	-10.3246475084573	-36.6340341286089	-6.69702417511801	-33.9481939297164	-69.8560368581469	NA	NA	-34.0920207952756	-29.1425789806528	-9.57422416855644	-9.99064084179713	NA	-35.3332372630497	-11.8792375084642	-49.7926113176083	14.4706473851036	-171.647193871662	-68.0195538687997	10.5488040517702	-74.2667947272016	-159.396580538329	8.21612071843696	11.2291807184369	-71.3164006608075	-10.189237508464	-8.85099084179846	-37.165234128609	-38.5396313176082	-38.8554613176082	-27.5529679740013	-16.2161259293906	-10.0625074777109	-26.8564697978593	-15.0509099627476	-9.2315566751318	-9.6813241751318	-36.998310596383	-36.6971274619423	-37.4600107952757	-27.3262889806528	-15.0799766304382	-38.5690174619423	-9.9648141751318	-11.0741641751242	-68.4655851914802	-37.4954074619423	NA	10.7448773851036	-70.7036050993548	-24.8384063593351	-9.8929862546269	-68.2219464789178	-8.00469931798894	-7.5315241751318	-10.4200573143912	-28.2528985244185	-20.9424810531046	NA	-73.6916896588828	-7.01795750846513	-18.6294466054151	-7.44565750846513	-19.1348266244861	NA	-13.7760673094898	-16.8226897217725	-44.4739765800515	-14.5433008417985	-7.5663691751318	-71.1088353123909	-70.6971296992678	-69.0430379147229	13.3282807184369	-27.5737450817473	8.82587405177023	-18.5363893081214	-50.000298128609	-15.3787799637715	-47.3573774619423	12.8075340518605	-10.5490932711126	-71.9839563659345	NA	-10.3762108417932	-37.9568606254498	-10.5189441751304	-36.6071711866805	-34.9494672630497	10.9698973851036	-71.3562301726557	12.0951607184369	-8.57978417513158	-36.2453469869296	-165.582303092383	-4.75055750846513	-36.6971239297164	-32.4842272630497	-12.4788266304115	-66.7231215512264	-9.60712084179366	-19.6452210249517	-18.7960243864379	-36.777440596383	-36.8850638815724	-70.8871796992678	11.8633273867691	11.9097007189935	-36.2054517717412	-36.9825009043701	11.5708307184369	-8.06431010843633	-36.7486096444735	-35.783850596383	-35.0049210531046	11.517624052126	-30.3794979301949	-9.38120674656037	-16.477534379633	-41.0652700819879	11.1753940521399	-15.4874799637715	-91.10452768487	-34.4015272630497	-26.4113420184117	-19.641822761783	-34.4110146509413	-72.5747046871298	-8.91797417017035	-26.3377356473194	-33.4523207952756	-23.2875843864379	NA	-11.0647841378787	-73.8740477747722	-43.7670113176083	-34.9110828169686	-25.9506556473194	-37.2157879842749	-34.7737146509416	-87.2220210182034	11.9749040517702	-38.1854079842749	-36.1700274619423	-6.26315750846513	12.2398973851036	12.6416673860716	-35.7011517376826	-91.6524843487254	12.0285607184369	-43.088910596383	11.4093940517702	-11.2321945126304	12.3294507184369	-66.2176751894514	11.9071840517702	-38.3810879842749	12.4704973854705	-88.4233210182034	-67.3390985248135	-67.7644579125012	NA	-9.51786750846504	12.1796473856224	NA	NA	-40.5062138725446	NA	-27.4870166100864	10.2982173851036	-80.6693177059704	-45.7121500739454	-73.5626143726371	-74.5536543726371	-35.3104905392113	NA	-73.6709910393038	11.4884607184369	-31.599226740612	NA	-37.9435672058779	NA	-74.0128977002446	-27.582498532631	-19.0093451992976	-36.1435305392113	-45.6348134072787	-36.1860372058779	-37.590846740612	NA	11.3512590517702	-35.9190405392113	NA	-167.806981573673	-36.2192238725446	-15.0193440763841	10.2179340517702	-93.1352836987932	NA	NA	-40.6276438725446	-26.5730512023983	11.7441240517702	-35.4626356870356	-35.9945005392113	-31.2629434072787	-33.5103600739454	NA	-164.098801573673	NA	-33.4524872058779	-28.6553051992976	-27.9281011588679	NA	NA	-34.8920034072787	-72.5114943726371	-177.432001573673	14.4552473851036	NA	NA	10.5334040517702	NA	NA	8.2007207184369	11.2137807184369	-71.2218677059704	-88.5229786987932	-162.959648240339	-36.5257005392113	NA	NA	-27.0657118659643	-16.004792093333	-26.8725051992976	-26.3692019788447	-14.8395774084332	-160.231414907006	-163.314611573673	-36.560476740612	-36.0575938725446	-36.8204772058779	-26.8390151992976	-14.8686440763841	-37.9294838725446	-87.9916136987932	-36.234706740612	NA	-36.8558738725446	NA	10.7294773851036	-70.6328280845552	-24.3511396180028	NA	NA	-162.456889907006	-68.0408143726371	-14.3340507430507	-27.765688532631	-75.4340343669112	NA	-73.9836729958425	NA	-18.4202640763841	NA	-18.9269340763841	NA	-28.0245050233895	-16.6113570908184	-44.2647940662199	NA	-86.6595536987932	-70.9833248931894	-70.5709310393038	-74.4597377002446	13.3128807184369	-27.0863588692813	8.81432405177023	-34.4610634072787	-49.360531205878	-15.1674474097174	-46.7178438725446	12.7921340517745	-10.3377607104511	-71.8577577059704	-164.979391573673	-35.901976740612	-37.7715438725446	-37.6985405392113	-36.1143890899348	-34.5116334072787	10.9544973851036	-71.253910836394	12.0797607184369	-165.260091573673	-35.7517391947053	-165.973084907006	NA	-36.2592900739454	-32.0463934072787	-12.2674940763432	NA	-35.2283784072787	-36.5633222058779	NA	-36.339606740612	-36.7424338725446	-70.7609810393038	11.8479273851036	11.8943007184369	-35.8308884072787	-36.4804638725446	11.5554307184369	NA	-36.3159772058779	-35.346016740612	NA	11.5022240517702	-37.4168251992976	NA	-34.6436205392113	-40.4794308546704	11.1599940517702	-15.2761474097174	-91.0418736987932	-33.9636934072787	-25.924191640516	-27.6473709092011	-68.7357110335779	-72.460584306821	-27.552268532631	-25.8504618659643	-32.8127872058779	NA	NA	-27.6830418659643	NA	NA	-34.5024434072787	-25.4633818659643	-87.1843103654599	-70.2737943726371	-87.1593670321265	11.9595040517702	-88.7879436987932	-35.5304938725446	-71.3566910393038	12.2244973851036	12.6262673851036	-35.2424451360412	-91.5291474661342	12.0131607184369	-42.651076740612	11.3939940517702	-13.6775590760749	12.3140507184369	-86.1772436987932	11.8956340517702	-72.0420326351888	12.4550973851036	-88.3606670321265	-165.539644907006	-86.9909486987932	NA	-73.2016410335779	12.1642473851036
12190	1	4.41769478227	3.51338615972642	2.54125732961533	3.86038404656427	NA	7.67527366682357	NA	11.5364150100529	NA	NA	3.56249	-2.83576557257754	11.0811	1.02097	NA	NA	-170.83384281944	8.00896	-156.0295	-173.13532	-166.3613	-159.8133	NA	NA	NA	NA	NA	-161.83444	-21.24172	NA	-164.752	NA	NA	4.72543	-21.7174	NA	-22.8760205382908	NA	NA	-170.593	NA	8.5055	NA	NA	NA	12.5546	NA	NA	NA	NA	NA	6.77825	-22.26204	-159.91716	7.85164718055995	NA	-22.70703	-174.22486	15.6992	NA	-22.71651	NA	-163.4943	NA	-163.90764	10.0273	7.57571	-22.20379	8.72482	NA	NA	NA	-161.260809402598	NA	NA	NA	7.59797	NA	NA	-161.06772	-167.668904681212	-161.26474	NA	7.20042	-161.99687	-161.43117	NA	NA	-20.66061	NA	-22.83717	NA	-160.12807	-21.02243	NA	NA	NA	NA	NA	-22.1390387110616	-24.485	7.14265	NA	5.34170903538971	8.14545	4.29670869929821	NA	NA	-164.78839	NA	10.330157534473	-159.28515	NA	7.93357	-23.22311	-168.12336	-169.1123	7.83411	-157.294923032788	NA	-169.50508	-10.1024	-21.81356	15.5440000000001	-162.0262	NA	-166.0629	-20.9107569838853	-22.0668291717443	6.90782	NA	-24.13706	-18.3683226451038	9.06882	-159.34489	-160.372941873334	-161.6668	11.0448746848118	-22.72083	-168.89638	-158.5999	-159.19226	8.74351	-161.5618	8.94104	-22.00836	-167.767093966215	8.36781011808297	-160.03173	NA	-21.73382	-23.13223	7.71461	10.5763555167353	NA	10.8846284357585	-6.04626	6.80891	NA	NA	-162.187577398834	NA	-169.05643	7.07807	-165.14347	-158.804	-156.6298	NA	NA	-160.64692	NA	NA	-154.657359800238	3.7838195260018	NA	NA	8.27438	NA	-159.10549	NA	NA	-166.504803036666	-20.76663	NA	NA	-167.76948	-19.8585	-23.67121	-159.64743	7.41729	NA	13.7176716830061	3.4414	11.4919315225736	NA	NA	NA	-19.5308844120068	8.16547	-160.04189	NA	-20.7918131143461	NA	NA	-160.52803	-160.02724	NA	10.0217414489367	NA	13.93681978227	NA	NA	8.15478478227	0.884839782270004	15.58339478227	5.52326478227	NA	NA	NA	12.55505478227	-152.143976994572	-170.873534907006	-164.031614907006	-157.467114907006	NA	NA	NA	NA	NA	-157.973916994572	-156.848856994572	NA	-160.816876994572	NA	NA	9.28452478227	NA	NA	-160.002694907006	NA	NA	-166.732876994572	NA	12.99129478227	NA	NA	NA	17.03999478227	NA	NA	NA	NA	NA	11.35094478227	NA	-157.647174907006	11.69799478227	NA	NA	-171.973574907006	20.23679478227	NA	-158.852164907006	NA	-159.520776994572	NA	-160.048116994572	14.50969478227	12.06800478227	-158.094394907006	13.28411478227	NA	NA	NA	-158.914804907006	NA	NA	NA	12.09046478227	NA	NA	-157.125696994572	NA	-158.914854907006	NA	11.70031478227	-158.021246994572	-159.082284907006	NA	NA	NA	NA	NA	NA	-156.192946994572	NA	NA	NA	NA	NA	NA	-159.711844907006	NA	11.68134478227	NA	9.16841644893667	12.73794478227	8.11075644893667	NA	NA	-160.833666994572	NA	10.9008114489367	-155.425226994572	NA	12.48626478227	NA	NA	NA	12.34020478227	-156.331738240339	NA	NA	-5.57670521773	-156.430579872566	20.02939478227	-159.684814907006	NA	NA	NA	-159.387364907006	11.38851478227	NA	-159.060617764149	NA	13.54951478227	-156.997804907006	-157.28413917836	-157.749876994572	14.3733781156033	NA	NA	-156.248014907006	-155.332336994572	13.26000478227	-157.646876994572	13.50013478227	NA	NA	12.1988614489367	-156.108806994572	NA	NA	-158.853024907006	12.19540478227	14.4222064489367	NA	14.6751431156033	-1.49106521773	11.39880478227	NA	NA	-158.273246994572	NA	NA	11.59336478227	-161.239246994572	-154.929576994572	-152.755476994572	NA	NA	-156.681396994572	NA	NA	-152.263563492528	7.45448311560334	NA	NA	12.78357478227	NA	-156.855704907006	NA	NA	NA	-154.382976994572	NA	NA	NA	-157.408546994572	-158.713886994572	-155.724506994572	11.94378478227	NA	17.54364478227	7.99929478227	13.53459978227	NA	NA	NA	-157.266233661239	12.69196478227	-156.118966994572	NA	-157.468386994572	NA	NA	-156.605206994572	-156.104316994572	NA	9.11649949305972	NA	13.0313911597264	NA	NA	7.24977615972639	-0.0204021736069478	14.6783861597264	4.61825615972639	NA	NA	-168.722867944427	11.6500461597264	-152.462382087356	NA	NA	NA	NA	NA	NA	NA	NA	-158.292322087356	-18.5574697988978	NA	-161.135282087356	NA	NA	8.37951615972638	-18.9797497988978	NA	-20.8419881322311	NA	NA	-167.051282087356	NA	12.0862861597264	NA	NA	NA	16.1349861597264	NA	NA	NA	NA	NA	10.4459361597264	-19.5780897988978	NA	10.7927528263931	NA	-19.9239797988978	NA	19.3317861597264	NA	-19.9326597988978	NA	-159.839182087356	NA	-160.366522087356	13.6046861597264	11.1629961597264	-19.4191397988978	12.3791061597264	NA	NA	NA	-167.12635127776	NA	NA	NA	11.1854561597264	NA	NA	-157.444102087356	-165.580259611094	NA	NA	10.7953061597264	-158.339652087356	NA	NA	NA	-17.8775597988978	NA	-20.1497197988978	NA	-156.511352087356	-18.3312797988978	NA	NA	NA	NA	NA	-20.1392997988978	-21.7347497988978	10.7763361597264	NA	8.26317449305972	11.8329361597264	7.20551449305972	NA	NA	-161.152072087356	NA	9.99556949305972	-155.743632087356	NA	11.5812561597264	-20.4404597988978	-165.31527127776	-166.31881127776	11.4351961597264	NA	NA	-166.72079127776	-6.48171384027362	-19.0553097988978	19.1243861597264	NA	NA	-163.33551127776	-19.1371814655645	-20.0182614655645	10.4835061597264	NA	-21.4349097988978	-17.0575764655645	12.6445061597264	NA	-157.981602087356	-158.068282087356	13.4680194930597	-19.9878797988978	-166.08849127776	NA	-155.650742087356	12.3549961597264	-157.965282087356	12.5951261597264	-19.2755097988978	-166.15033127776	11.2936194930598	-156.427212087356	NA	-18.9836697988978	-20.3488797988978	11.2903961597264	13.5169644930597	NA	13.7699011597264	-2.39607384027361	10.4937961597264	NA	NA	-158.591481324466	NA	-166.23664127776	10.6883561597264	-161.557652087356	-155.247982087356	-153.073882087356	NA	NA	-156.999802087356	NA	NA	-154.376082087356	6.54924115972639	NA	NA	11.8785661597264	NA	NA	NA	NA	-165.167942944427	-18.0823797988978	NA	NA	-164.94959127776	-17.1213497988978	-20.9562597988978	-156.042912087356	11.0387761597264	NA	16.6384028263931	7.09428615972639	12.6293578263931	NA	NA	NA	-17.5238581322311	11.7869561597264	-156.437372087356	NA	-18.7953014655645	NA	NA	-156.923612087356	-156.422722087356	NA	8.1267706629486	NA	12.0381423296153	NA	NA	6.26444732961526	-1.01013100371808	13.6930573296153	3.63292732961526	NA	NA	-168.201486467329	10.6647173296153	-153.750414907006	-170.972195422664	-164.130275422664	-157.565775422664	NA	NA	NA	NA	NA	-159.580354907006	-18.8959247272016	NA	-162.423314907006	NA	NA	7.39418732961526	-19.3182047272016	NA	-21.1710097272016	NA	NA	-168.339314907006	NA	11.1009573296153	NA	NA	NA	15.1496573296153	NA	NA	NA	NA	NA	9.46060732961526	-19.9165447272016	-157.745835422664	9.80302399628193	NA	-20.2624347272016	-172.072235422664	18.3464573296153	NA	-20.2711147272016	NA	-161.127214907006	NA	-161.654554907006	12.6193573296153	10.1776673296153	-19.7575947272016	11.3937773296153	NA	NA	NA	-159.012961299418	NA	NA	NA	10.2001273296153	NA	NA	-158.732134907006	-165.058878133996	-159.013515422664	NA	9.80997732961526	-159.627684907006	-159.180945422664	NA	NA	-18.2160147272016	NA	-20.4881747272016	NA	-157.799384907006	-18.6697347272016	NA	NA	NA	NA	NA	-20.4683213938683	-22.0732047272016	9.79100732961526	NA	7.27344566294859	10.8476073296153	6.21578566294859	NA	NA	-162.440104907006	NA	9.0058406629486	-157.031664907006	NA	10.5959273296153	-20.7789147272016	-164.794823133996	-165.798363133996	10.4498673296153	-156.43263208933	NA	-166.200343133996	-7.46704267038474	-19.3937647272016	18.1390573296153	-159.783475422664	NA	-162.815063133996	-19.466203060535	-20.347283060535	9.49817732961526	NA	-21.7733647272016	-17.3818813938683	11.6591773296153	-157.096465422664	-158.144130130359	-159.356314907006	12.4760906629486	-20.3263347272016	-165.568043133996	-156.346675422664	-156.938774907006	11.3696673296153	-159.253314907006	11.6097973296153	-19.6139647272016	-165.628483133996	10.3038906629487	-157.715244907006	NA	-19.3221247272016	-20.6873347272016	10.3050673296153	12.5272356629486	NA	12.7801723296153	-3.38140267038474	9.50846732961526	NA	NA	-159.878643506647	NA	-165.716193133996	9.70302732961526	-162.845684907006	-156.536014907006	-154.361914907006	NA	NA	-158.287834907006	NA	NA	-152.500867069823	5.55951232961526	NA	NA	10.8932373296153	NA	-156.954365422664	NA	NA	-164.646561467329	-18.4208347272016	NA	NA	-164.429143133996	-17.4598047272016	-21.2947147272016	-157.330944907006	10.0534473296153	NA	15.6486739962819	6.10895732961526	11.6396289962819	NA	NA	NA	-17.8528797272016	10.8016273296153	-157.725404907006	NA	-19.124323060535	NA	NA	-158.211644907006	-157.710754907006	NA	9.46643071323094	NA	13.3819090465643	NA	NA	7.59897404656427	0.329529046564274	15.0275840465643	4.96745404656427	NA	NA	-169.294365422664	11.9992440465643	-152.883246169652	NA	NA	NA	NA	NA	NA	NA	NA	-158.713186169652	-157.588126169652	NA	-161.556146169652	NA	NA	8.72871404656428	NA	NA	NA	NA	NA	-167.472146169652	NA	12.4354840465643	NA	NA	NA	16.4841840465643	NA	NA	NA	NA	NA	10.7951340465643	NA	NA	11.1426840465643	NA	NA	NA	19.6809840465643	NA	NA	NA	-160.260046169652	NA	-160.787386169652	13.9538840465643	11.5121940465643	NA	12.7283040465643	NA	NA	NA	-167.695915422664	NA	NA	NA	11.5346540465643	NA	NA	-157.864966169652	-166.15175708933	NA	NA	11.1445040465643	-158.760516169652	NA	NA	NA	NA	NA	NA	NA	-156.932216169652	NA	NA	NA	NA	NA	NA	-168.471470422664	NA	11.1255340465643	NA	8.61310571323094	12.1821340465643	7.55544571323094	NA	NA	-161.572936169652	NA	10.3455007132309	-156.164496169652	NA	11.9304540465643	NA	-165.884835422664	-166.888375422664	11.7843940465643	NA	NA	-167.290355422664	-6.13251595343573	-157.651666169652	19.4735840465643	NA	NA	-163.905075422664	NA	NA	10.8327040465643	NA	NA	NA	12.9937040465643	NA	-158.402466169652	-158.489146169652	13.8183173798976	NA	-166.658055422664	NA	-156.071606169652	12.7041940465643	-158.386146169652	12.9443240465643	NA	-166.722795422664	11.6435507132309	-156.848076169652	NA	NA	NA	11.6395940465643	13.8668957132309	NA	14.1198323798976	-2.04687595343573	10.8429940465643	NA	NA	-159.012368999749	NA	-166.806205422664	11.0375540465643	-161.978516169652	-155.668846169652	-153.494746169652	NA	NA	-157.420666169652	NA	NA	-154.796946169652	6.89917237989761	NA	NA	12.2277640465643	NA	NA	NA	NA	-165.739440422664	-155.122246169652	NA	NA	-165.519155422664	-158.147816169652	-159.453156169652	-156.463776169652	11.3879740465643	NA	16.9883340465643	7.44348404656427	12.9792890465643	NA	NA	NA	-158.003736169652	12.1361540465643	-156.858236169652	NA	-158.207656169652	NA	NA	-157.344476169652	-156.843586169652	NA	9.5548204709982	NA	13.4781321376649	NA	NA	7.7187304709982	0.415335470998194	15.1173404709982	5.05721047099819	NA	NA	NA	12.1036004709982	-152.31489620763	NA	NA	NA	NA	NA	NA	NA	NA	-158.153169540964	-157.028109540964	NA	-160.971262874297	NA	NA	8.83740380433153	NA	NA	NA	NA	NA	-166.912262874297	NA	12.5197404709982	NA	NA	NA	16.5683071376649	NA	NA	NA	NA	NA	10.9083571376649	NA	NA	11.2435904709982	NA	NA	NA	19.7825071376649	NA	NA	NA	-159.662362874297	NA	-160.227702874297	14.0370071376649	11.5986171376649	NA	12.8370604709982	NA	NA	NA	NA	NA	NA	NA	11.6211438043315	NA	NA	-157.277782874297	NA	NA	NA	11.2334604709982	-158.162132874297	NA	NA	NA	NA	NA	NA	NA	-156.347332874297	NA	NA	NA	NA	NA	NA	NA	NA	11.2274238043315	NA	8.7168454709982	12.3019571376649	7.6509354709982	NA	NA	-160.981519540964	NA	10.4461904709982	-155.604679540964	NA	12.0370104709982	NA	NA	NA	11.8754171376649	NA	NA	NA	-6.03495952900181	-157.061282874297	19.5577071376649	NA	NA	NA	NA	NA	10.9152604709982	NA	NA	NA	13.0762604709982	NA	-157.827749540964	-157.910329540964	13.9207938043315	NA	NA	NA	-155.511789540964	12.7986838043315	-157.807996207631	13.0530138043315	NA	NA	11.7379404709982	-156.267259540964	NA	NA	NA	11.7221838043315	13.9675854709982	NA	14.2207554709982	-1.93948619566847	10.9619504709982	NA	NA	-158.434432874297	NA	NA	11.1316438043315	-161.403932874297	-155.10419620763	-152.930129540964	NA	NA	-156.825649540964	NA	NA	-154.225262874297	7.0185454709982	NA	NA	12.3198204709982	NA	NA	NA	NA	NA	-154.562429540964	NA	NA	NA	-157.56956620763	-158.864072874297	-155.882959540964	11.4857971376649	NA	17.0892404709982	7.55177380433153	13.0808954709982	NA	NA	NA	-157.418969540964	12.2339771376649	-156.277419540964	NA	-157.629339540964	NA	NA	-156.763692874297	-156.262769540964	NA	9.06215605594263	NA	12.9832677226093	NA	NA	7.22826605594263	-0.0773289440573692	14.6268760559426	4.56674605594263	NA	NA	NA	11.6131360559426	-152.955529284122	-170.935348498168	-164.070795164835	-157.500795164835	NA	NA	NA	NA	NA	-158.793802617456	-157.668742617456	NA	-161.611895950789	NA	NA	8.34693938927597	NA	NA	-160.064508498168	NA	NA	-167.552895950789	NA	12.0292760559426	NA	NA	NA	16.0778427226093	NA	NA	NA	NA	NA	10.4178927226093	NA	-157.706255164835	10.7509260559426	NA	NA	-172.038888498168	19.2920427226093	NA	-158.885011831502	NA	-160.302995950789	NA	-160.868335950789	13.5465427226093	11.1081527226093	-158.160275164835	12.3465960559426	NA	NA	NA	-158.948485164835	NA	NA	NA	11.130679389276	NA	NA	-157.918415950789	NA	-158.947301831502	NA	10.7429960559426	-158.802765950789	-159.115065164835	NA	NA	NA	NA	NA	NA	-156.987965950789	NA	NA	NA	NA	NA	NA	-159.745658498168	NA	10.736959389276	NA	8.22418105594263	11.8114927226093	7.15827105594263	NA	NA	-161.622152617456	NA	9.95352605594263	-156.245312617456	NA	11.5465460559426	NA	NA	NA	11.3849527226093	-156.364735164835	NA	NA	-6.52542394405737	-156.864942316873	19.0672427226093	-159.720095164835	NA	NA	NA	-159.453345164835	10.4247960559426	NA	-159.117148021978	NA	12.5857960559426	-157.031185164835	-157.78511244594	-158.550962617456	13.426809389276	NA	NA	-156.279795164835	-156.152422617456	12.308219389276	-158.448629284122	12.562549389276	NA	NA	11.2452760559426	-156.907892617456	NA	NA	-158.903638498168	11.231719389276	13.4749210559426	NA	13.7280910559426	-2.42995061072404	10.4714860559426	NA	NA	-159.075065950789	NA	NA	10.641179389276	-162.044565950789	-155.744829284122	-153.570762617456	NA	NA	-157.466282617456	NA	NA	-152.420573011394	6.52588105594263	NA	NA	11.8293560559426	NA	-156.921518498168	NA	NA	NA	-155.203062617456	NA	NA	NA	-158.210199284122	-159.504705950789	-156.523592617456	10.9953327226093	NA	16.5965760559426	7.06130938927596	12.5882310559426	NA	NA	NA	-158.062985950789	11.7435127226093	-156.918052617456	NA	-158.269972617456	NA	NA	-157.404325950789	-156.903402617456	NA	9.72941941441714	NA	13.6530977477505	NA	NA	7.89296274775047	0.58993441441714	15.2915727477505	5.23144274775047	NA	NA	NA	12.2778327477505	-152.523328248779	NA	NA	NA	NA	NA	NA	NA	NA	-158.361601582112	-157.236541582112	NA	-161.179694915445	NA	NA	9.0116360810838	NA	NA	NA	NA	NA	-167.120694915445	NA	12.6939727477505	NA	NA	NA	16.7425394144171	NA	NA	NA	NA	NA	11.0825894144171	NA	NA	11.4181894144171	NA	NA	NA	19.9567394144171	NA	NA	NA	-159.870794915445	NA	-160.436134915445	14.2112394144171	11.7728494144171	NA	13.0112927477505	NA	NA	NA	NA	NA	NA	NA	11.7953760810838	NA	NA	-157.486214915445	NA	NA	NA	11.4076927477505	-158.370564915445	NA	NA	NA	NA	NA	NA	NA	-156.555764915445	NA	NA	NA	NA	NA	NA	NA	NA	11.4016560810838	NA	8.89144441441714	12.4761894144171	7.82553441441714	NA	NA	-161.189951582112	NA	10.6207894144171	-155.813111582112	NA	12.2112427477505	NA	NA	NA	12.0496494144171	NA	NA	NA	-5.86072725224953	-157.269714915445	19.7319394144171	NA	NA	NA	NA	NA	11.0894927477505	NA	NA	NA	13.2504927477505	NA	-158.036181582112	-158.118761582112	14.0956127477505	NA	NA	NA	-155.720221582112	12.9729160810838	-158.016428248779	13.2272460810838	NA	NA	11.9125394144171	-156.475691582112	NA	NA	NA	11.8964160810838	14.1421844144171	NA	14.3953544144171	-1.76525391891619	11.1361827477505	NA	NA	-158.642864915445	NA	NA	11.3058760810838	-161.612364915445	-155.312628248779	-153.138561582112	NA	NA	-157.034081582112	NA	NA	-154.433694915445	7.19314441441714	NA	NA	12.4940527477505	NA	NA	NA	NA	NA	-154.770861582112	NA	NA	NA	-157.777998248779	-159.072504915445	-156.091391582112	11.6600294144171	NA	17.2638394144171	7.72600608108381	13.2554944144171	NA	NA	NA	-157.629401582112	12.4082094144171	-156.485851582112	NA	-157.837771582112	NA	NA	-156.972124915445	-156.471201582112	NA	8.60965174467082	NA	12.5306467446708	NA	NA	6.77587841133749	-0.529833255329178	14.1744884113375	4.11435841133749	NA	NA	-168.446877205878	11.1607484113375	-153.117615163848	NA	NA	NA	NA	NA	NA	NA	NA	-158.955888497181	-18.7393472630497	NA	-161.773981830514	NA	NA	7.89455174467082	-19.1438272630497	NA	-21.0016322630497	NA	NA	-167.714981830514	NA	11.5768884113375	NA	NA	NA	15.6254550780042	NA	NA	NA	NA	NA	9.96550507800416	-19.7600672630497	NA	10.2984217446708	NA	-20.0729239297164	NA	18.8396550780042	NA	-20.0813372630497	NA	-160.465081830514	NA	-161.030421830514	13.0941550780042	10.6557650780042	-19.567550596383	11.8942084113375	NA	NA	NA	-166.872860539211	NA	NA	NA	10.6782917446708	NA	NA	-158.080501830514	-165.304252205878	NA	NA	10.2906084113375	-158.964851830514	NA	NA	NA	-18.0265039297164	NA	-20.330530596383	NA	-157.150051830514	-18.5108572630497	NA	NA	NA	NA	NA	-20.3056272630497	-21.8946272630497	10.2845717446708	NA	7.77167674467082	11.3591050780042	6.70576674467082	NA	NA	-161.784238497181	NA	9.50102174467082	-156.407398497181	NA	11.0941584113375	-20.5895372630497	-165.043680539211	-166.052087205878	10.9325650780042	NA	NA	-166.457133872545	-6.97781158866251	-19.212520596383	18.6148550780042	NA	NA	-163.090820539211	-19.2889922630497	-20.1700722630497	9.9724084113375	NA	-21.610820596383	-17.2263539297164	12.1334084113375	NA	-158.630468497181	-158.713048497181	12.9742350780042	-20.1535239297164	-165.816967205878	NA	-156.314508497181	11.8558317446708	-158.610715163848	12.1101617446708	-19.4411872630497	-165.881177205878	10.7927717446709	-157.069978497181	NA	-19.143580596383	-20.4977239297164	10.7793317446708	13.0224167446708	NA	13.2755867446708	-2.88233825532918	10.0190984113375	NA	NA	-159.236730911108	NA	-165.961150539211	10.1887917446708	-162.206651830514	-155.906915163848	-153.732848497181	NA	NA	-157.628368497181	NA	NA	-155.027981830514	6.07337674467082	NA	NA	11.3769684113375	NA	NA	NA	NA	-164.909752205878	-18.2642572630497	NA	NA	-164.674067205878	-17.2855939297164	-21.1279039297164	-156.685678497181	10.5429450780042	NA	16.1440717446708	6.60892174467082	12.1357267446708	NA	NA	NA	-17.6871022630497	11.2911250780042	-157.080138497181	NA	-18.9586122630497	NA	NA	-157.566411830514	-157.065488497181	NA	9.27691510314533	NA	13.200476769812	NA	NA	7.44057510314533	0.13743010314533	14.8391851031453	4.77905510314533	NA	NA	-168.991883350212	11.8254451031453	-152.685414128504	NA	NA	NA	NA	NA	NA	NA	NA	-158.523687461837	-157.398627461837	NA	-161.341780795171	NA	NA	8.55924843647866	NA	NA	NA	NA	NA	-167.282780795171	NA	12.2415851031453	NA	NA	NA	16.290151769812	NA	NA	NA	NA	NA	10.630201769812	NA	NA	10.9656851031453	NA	NA	NA	19.504351769812	NA	NA	NA	-160.032880795171	NA	-160.598220795171	13.758851769812	11.320461769812	NA	12.5589051031453	NA	NA	NA	-167.416433350212	NA	NA	NA	11.3429884364787	NA	NA	-157.648300795171	-165.849258350212	NA	NA	10.9553051031453	-158.532650795171	NA	NA	NA	NA	NA	NA	NA	-156.717850795171	NA	NA	NA	NA	NA	NA	-168.183538350212	NA	10.9492684364787	NA	8.43894010314533	12.023801769812	7.37303010314533	NA	NA	-161.352037461837	NA	10.1682851031453	-155.975197461837	NA	11.7588551031453	NA	-165.587253350212	-166.595660016879	11.597261769812	NA	NA	-167.000706683545	-6.31311489685467	-157.431800795171	19.279551769812	NA	NA	-163.634393350212	NA	NA	10.6371051031453	NA	NA	NA	12.7981051031453	NA	-158.198267461837	-158.280847461837	13.6430384364787	NA	-166.360540016879	NA	-155.882307461837	12.5205284364787	-158.178514128504	12.7748584364787	NA	-166.427043350212	11.4600351031453	-156.637777461837	NA	NA	NA	11.4440284364787	13.6896801031453	NA	13.9428501031453	-2.21764156352134	10.6837951031453	NA	NA	-158.804792129598	NA	-166.504723350212	10.8534884364787	-161.774450795171	-155.474714128504	-153.300647461837	NA	NA	-157.196167461837	NA	NA	-154.595780795171	6.74064010314533	NA	NA	12.0416651031453	NA	NA	NA	NA	-165.454758350212	-154.932947461837	NA	NA	-165.217640016879	-157.940084128504	-159.234590795171	-156.253477461837	11.207641769812	NA	16.8113351031453	7.27361843647866	12.8029901031453	NA	NA	NA	-157.788604128504	11.955821769812	-156.647937461837	NA	-157.999857461837	NA	NA	-157.134210795171	-156.633287461837	NA	8.78425068808977	NA	12.7056123547564	NA	NA	6.95011068808977	-0.355234311910233	14.3487206880898	4.28859068808977	NA	NA	-168.73165927833	11.3349806880898	-153.326047204996	NA	NA	NA	NA	NA	NA	NA	NA	-159.164320538329	-158.039260538329	NA	-161.982413871662	NA	NA	8.0687840214231	NA	NA	NA	NA	NA	-167.923413871662	NA	11.7511206880898	NA	NA	NA	15.7996873547564	NA	NA	NA	NA	NA	10.1397373547564	NA	NA	10.4730206880898	NA	NA	NA	19.0138873547564	NA	NA	NA	-160.673513871662	NA	-161.238853871662	13.2683873547564	10.8299973547564	NA	12.0684406880898	NA	NA	NA	-167.156675944996	NA	NA	NA	10.8525240214231	NA	NA	-158.288933871662	-165.58903427833	NA	NA	10.4648406880898	-159.173283871662	NA	NA	NA	NA	NA	NA	NA	-157.358483871662	NA	NA	NA	NA	NA	NA	-167.92331427833	NA	10.4588040214231	NA	7.94627568808977	11.5333373547564	6.88036568808977	NA	NA	-161.992670538329	NA	9.67562068808977	-156.615830538329	NA	11.2683906880898	NA	-165.327495944996	-166.335902611663	11.1067973547564	NA	NA	-166.74094927833	-6.80357931191023	-158.072433871662	18.7890873547564	NA	NA	-163.374635944996	NA	NA	10.1466406880898	NA	NA	NA	12.3076406880898	NA	-158.838900538329	-158.921480538329	13.1490540214231	NA	-166.100782611663	NA	-156.522940538329	12.0300640214231	-158.819147204996	12.2843940214231	NA	-166.16653927833	10.9673706880898	-157.278410538329	NA	NA	NA	10.9535640214231	13.1970156880898	NA	13.4501856880898	-2.7081059785769	10.1933306880898	NA	NA	-159.445193510137	NA	-166.244965944996	10.3630240214231	-162.415083871662	-156.115347204996	-153.941280538329	NA	NA	-157.836800538329	NA	NA	-155.236413871662	6.24797568808977	NA	NA	11.5512006880898	NA	NA	NA	NA	-165.19453427833	-155.573580538329	NA	NA	-164.957882611663	-158.580717204996	-159.875223871662	-156.894110538329	10.7171773547564	NA	16.3186706880898	6.7831540214231	12.3103256880898	NA	NA	NA	-158.432620538329	11.4653573547564	-157.288570538329	NA	-158.640490538329	NA	NA	-157.774843871662	-157.273920538329
12632	0	2.67105020110221	-100.786558458189	3.23643686600433	-85.719814907006	-4.29899	-92.8539999999998	NA	10.5966338109228	-34.6884	-35.22604	-3.53868	-41.11577	-84.4162779076064	-85.2354929845987	-117.251900291541	-93.348109999982	11.0741471805599	9.68896	-28.4033	-2.33482	11.554	-29.9964034727751	-35.02767	10.6168361769773	-24.6811	NA	-112.65851	-96.4658999998972	-98.12616	NA	4.39775	8.22159	-115.172259042481	NA	10.1736	8.62347281821376	-35.84195	6.43098	9.82828728099265	NA	NA	-93.9614499999366	-93.2999999999931	-99.712179956265	-101.366459822637	-95.7723	NA	NA	-114.3626	-98.4422697031771	11.6926	-183.89639	NA	-32.85401	10.6336582438323	-79.4443699779605	-188.07146	-28.3857998778774	18.6948	-110.41128	7.42816	-30.1172	NA	NA	-103.63605	-98.31649	-32.842	8.3723	-117.49131	9.38582	-31.2251749048148	-31.3257452952327	-31.4571405238036	-30.13	-93.97088	-113.841479882767	-32.79558	NA	8.56966	-36.3366	8.76276	-35.20575	-99.85019	11.0515	10.9906	-35.9034	7.38475	-99.420935674032	8.23098	10.5376	-35.02608	-34.90006	10.0386	8.85366	8.24009	-185.02715	-182.6408	8.44786	-33.0008	-33.96898	NA	-32.5845287399665	NA	6.24243098971364	-184.73668	7.14433989599773	NA	-28.4425	-39.9232	-21.7109	NA	-116.9958	-32.03576	-94.13137	-118.88665	-31.82804	-95.1879791908196	-191.51865	-35.15472	-9.66808	-35.96427	-1.09433	-32.4371931591603	-90.0667999997112	7.12546	-79.856841215366	9.79256	-33.18361	-32.96941	NA	-98.58202	NA	-74.6928	-182.19195	9.60949217899221	-95.3450061403412	-94.50402	-182.71251	-32.63057	8.5839	-98.1939360227752	-30.92173	-78.84713	7.49292	-31.09635	-33.178192000582	-77.7538999993714	-118.39265	-34.71726	-79.533179998835	-101.9051	-119.48426	-94.3243599999724	8.62841	-79.005319634878	10.6684481714709	-6.76286	-93.8441739386219	NA	-117.81282	-33.2218	4.46199362198087	10.233430349191	-80.0537398251452	-120.5822	-185.84	-77.4701120485272	-31.8081094311314	-95.710899916790	-95.51214	-35.2111	-101.44515878776	-116.1332	4.12827	-34.58759	8.44848	NA	-86.67137	7.82229	-116.4443	9.29074	-36.06946	8.58779	10.0495	-32.602113193614	9.28657	-99.2740099969037	-80.265459999549	-34.17393	-32.0252389728382	-57.9851	-178.468128316994	2.93292	6.60514	-100.439629973715	NA	-76.8302	8.01955	-32.46963	-34.74419	7.97457	8.69663	8.98193798658895	7.77999	7.84591	-33.6079939817107	-1.53993979889779	-90.2798506425383	NA	12.5859368677689	-31.1737640972003	-31.7114040972003	-0.82042979889779	-37.6665340972003	-80.888543276259	-81.7079273035656	-113.500094188523	-90.7738606424535	13.0801168677689	12.3836102011022	-24.9254640972003	0.41593020110221	14.3192502011022	-26.5159418823012	-31.5522340972003	11.7857318677689	-21.1344810615439	NA	-108.662925953436	-92.4650159534087	-94.1252759534357	NA	7.09410020110221	10.9343402011022	-111.056925420544	NA	12.9410502011022	10.6244268677689	-32.4260140972003	9.16843020110221	11.7582685344355	NA	NA	-91.3912006424915	-90.7297506425334	-96.788108219139	-98.4833877812358	-91.7579159534357	NA	NA	-111.697542670385	-94.4936858758868	14.4044502011022	NA	NA	-29.2601910615439	9.49441020110221	-75.9675340847621	-184.912306169652	-24.907963954762	21.4604502011022	-106.471195953436	10.1895102011022	-26.6395640972003	NA	NA	-100.770078242104	-94.3150059534357	-29.3640640972003	11.1151502011022	-114.826452670385	12.1530702011022	-27.6964587125035	-27.7681511688195	-29.4719807638669	-26.6521640972003	-91.4264306425385	-111.761606389383	-29.2489610615439	NA	11.3250102011022	-32.9113640972003	11.4574102011022	-31.7159140972003	-96.9822182421038	13.8019502011022	13.7411502011022	-32.4276640972003	10.1461002011022	-95.4781293531215	10.9985302011022	13.2750502011022	-31.5793440972003	-31.4476240972003	12.7349502011022	11.6151102011022	10.9908402011022	-181.881696169652	-179.495046169652	11.2094102011022	-29.5228640972003	-30.3128610615439	NA	-28.9489471260829	NA	8.11766686776888	-181.591526169652	8.79707686776888	NA	-25.0075640972003	-36.4734640972003	-19.0004497988978	NA	-114.653614907006	-28.4852410615439	-91.6122206425385	-116.585764907006	-28.2347210615439	-92.6541883636678	-188.355196169652	-31.6865840972003	-6.96652979889779	-32.5153340972003	1.60722020110221	-29.7034974305336	-87.4664506422313	9.8915102011022	-77.084980536954	12.5302102011022	-29.6479910615439	-29.4337910615439	NA	-94.5764359534357	NA	-71.1820640972003	NA	11.3808752011022	-92.7419644559481	-91.9058706425385	NA	-29.0935510615439	11.2903502011022	-94.2507990240786	-27.3600110615439	-75.3807940972003	10.2357702011022	-27.5351310615439	-29.6447534749347	-74.2872640962614	-115.731092670385	-31.2864240972003	-75.9669440966208	-98.9593282421038	-117.156774907006	-91.7383106425098	11.3782602011022	-75.5143840250159	12.6905568677689	-4.00800979889779	-91.2510617703645	NA	-113.683646135827	-29.8052640972003	6.39320186776888	11.9232318677689	-76.5724040309017	-117.899942670385	-182.654946169652	-74.8061040969337	-28.2408943678921	-92.8427281747438	-93.0013906425385	-31.7906640972003	-98.500487321057	-113.893014907006	6.89622020110221	-31.1709540972003	11.1943302011022	NA	-83.2233340972003	10.5713402011022	-113.774342670385	12.0048902011022	-32.6331240972003	11.3254402011022	12.7581502011022	-29.1026321602017	11.9812202011022	-95.3058259528865	-76.7772240969488	-30.7430940972003	-29.1394943948772	-54.3249810615439	NA	5.62727020110221	9.37069020110221	-96.4126459466565	NA	-73.3332640972003	10.7287002011022	-28.8116110615439	-31.3133540972003	10.6874202011022	11.4055802011022	10.9869035344355	10.4946402011022	10.5417602011022	-30.8556174305336	-193.710525422664	-90.7637584583198	NA	-179.031223041711	-112.885349798898	-115.156589798898	NA	NA	-95.4088084583202	-91.3367984583202	-115.492839798898	-91.2577684583202	NA	-116.688640642538	-87.7181251249868	NA	NA	NA	-116.143600642538	NA	NA	NA	NA	-116.771669798898	NA	NA	-119.410300642538	NA	-115.781550642538	NA	NA	-116.294990642538	NA	NA	-116.099590642538	NA	NA	-91.875108458219	-91.2136584583092	-114.093150642538	-115.419892928766	NA	NA	NA	-111.669849798898	-110.838349798898	NA	-181.717365422664	NA	-93.1596784582049	-182.654579708378	NA	-185.900435422664	NA	-178.235275422664	NA	-181.567115422664	-184.433985422664	NA	NA	-186.177735422664	NA	-185.441795422664	-92.852788458237	-114.798759798898	-115.996810642538	NA	NA	NA	NA	-91.9103384583202	-112.056349798898	-116.959590642538	NA	-114.738579798898	NA	NA	-93.0253584583202	-180.951375422664	-93.6342984583202	NA	-183.988535422664	-116.962170642538	-117.037450642538	-92.17867845832	-115.261859798898	-93.6726384583202	-115.593219798898	NA	NA	NA	-182.869825422664	-180.483175422664	-184.359275422664	-91.8471184583202	-94.1501784583202	NA	-91.2731084583202	NA	-119.559939798898	-182.579655422664	-120.691416465564	NA	NA	-97.6116084583202	-214.58209208933	NA	-114.369350642538	-92.6559584583202	-92.0961284583202	-116.301500642538	-181.715998755997	-93.1597784583202	-189.343325422664	NA	-127.375830642538	-184.730945422664	-195.222335422664	-92.6382684583202	-87.9503584578079	-182.228265422664	-92.8705967916535	NA	NA	NA	NA	NA	NA	-119.295080642538	-180.016925422664	-180.303555422664	-93.3099584583202	-92.3897784583202	-180.466485422664	-93.28502845826	-182.29833208933	NA	-182.946855422664	-183.912365422664	-184.999295422664	-113.112449798898	-117.339495642538	-184.097475422664	-115.703399798898	NA	-180.163645422664	NA	-116.872510642538	-92.2222184582724	-177.324875422664	-92.4952667915627	-180.184962327426	-131.207110642538	-91.7352484583202	NA	NA	-92.0963917916535	NA	-116.585330642538	-93.5854084583202	-117.872249798898	-183.643075422664	-114.064565819473	NA	-109.328249798898	-93.4852984583202	-113.416949798898	-112.370549798898	-113.608750642538	NA	-92.2967484582789	-93.4136084583202	NA	NA	-184.230325422664	-113.746649798898	-91.7660484583202	-92.0767684583202	NA	-90.3883467916503	-181.670735422664	NA	-116.344020642538	-116.200629798898	NA	NA	NA	-176.968625422664	-124.414500642538	-118.170843975872	-115.194359798898	NA	-115.173569798898	-114.908339798898	NA	NA	-115.864110642538	-92.7790884583202	-114.540579798898	-116.282479798898	-94.2094384583202	NA	-0.96335313399567	-90.535514907006	NA	13.1662568660043	-31.6951610208336	-32.2328010208336	-0.243843133995671	-38.1879310208336	-81.2369252820024	-82.0562990231138	-115.352024727202	-91.0295249069861	13.6604368660043	12.9601968660043	-25.4468610208336	0.99251686600433	14.8958368660043	-27.0380789063804	-32.0736310208336	12.3660518660043	-21.7020775622766	NA	-109.89302127776	-93.6951112777602	-95.3553712777602	NA	7.67068686600433	11.5109268660043	-112.773304727202	NA	13.5176368660043	11.2047468660043	-32.9474110208336	9.74501686600433	12.338588532671	NA	NA	-91.646864907006	-90.985414907006	-97.1285306425385	-98.8238105353797	-92.9880112777602	NA	NA	NA	-95.7237812777602	14.9810368660043	-181.713565422664	NA	-29.8277875622766	10.0747301993377	-76.3159161571145	-185.804274907006	-25.4293608848262	22.0370368660043	-107.70129127776	10.7660968660043	-27.1609610208336	NA	NA	-101.110500642538	-95.5451012777602	-29.8854610208336	11.6917368660043	-183.368624907006	12.7296568660043	-28.231723627721	-28.3110606511786	-29.9933443541669	-27.1735610208336	-91.682094907006	-114.762004727202	-29.8165575622766	NA	11.9015968660043	-33.4327610208336	12.0339968660043	-32.2373110208336	-97.3226406425385	14.3785368660043	14.3177368660043	-32.9490610208336	10.7226868660043	-96.6594805146676	11.5751168660043	13.8516368660043	-32.1007410208336	-31.9690210208336	13.3115368660043	12.1916968660043	11.5674268660043	-182.773664907006	-180.387014907006	11.7859968660043	-30.0442610208336	-30.8804575622766	NA	-29.5109771747635	NA	8.69798686600433	-182.483494907006	9.37739686600433	NA	-25.5289610208336	-36.9948610208336	-18.4238631339957	NA	NA	-29.0528375622766	-91.867884907006	-181.779175422664	-28.8023175622766	-92.9114982624124	-189.247164907006	-32.2079810208336	-6.38994313399567	-33.0367310208336	2.18380686600433	-30.2248610208336	-87.722114907006	10.4680968660043	-77.4131292596018	13.1067968660043	-30.2155875622766	-30.0013875622766	NA	-95.8065312777602	NA	-71.530446169652	-180.013125422664	11.9611951993377	-93.0491440065686	-92.161534907006	-180.462685422664	-29.6611475622766	11.8669368660043	-95.4450579356367	-27.9276075622766	-75.7291761696521	10.8123568660043	-28.1027275622766	-30.2108172888254	-74.635646169229	-181.684055422664	-31.8078210208336	-76.315326169068	-99.2997506425385	NA	-91.993974907006	11.9548468660043	-75.8627660931396	13.2708768660043	-3.43142313399567	-91.506748694625	NA	-115.393324727202	-30.3266610208336	6.97352186600433	12.5035518660043	-76.9207860969124	-174.219675422664	-183.546914907006	-75.1342528360554	-28.8075848300693	-93.1831506425385	-93.257054907006	-32.3120610208336	-98.8409106425385	-176.239275422664	7.47280686600433	-31.6923510208336	11.7709168660043	NA	-83.571716169652	11.1479268660043	-180.050285422664	12.5814768660043	-33.1545210208336	11.9020268660043	13.3347368660043	-29.6676046304171	12.5578068660043	-96.5359212777602	-77.1256061693986	-31.2644910208336	-29.6975575622766	-54.8925775622766	-176.96609208933	6.20385686600433	9.94727686600433	-97.6427412777602	NA	-73.681646169652	11.3052868660043	-29.3792075622766	-31.8347510208336	11.2640068660043	11.9821668660043	11.567223532671	11.0712268660043	11.1183468660043	-31.3769810208336	-89.825754907006	-119.768812670385	NA	-78.417194907006	-112.956042670385	-115.227282670385	NA	NA	-82.096494907006	-82.915984907006	-115.563532670385	NA	NA	NA	NA	NA	-84.214674907006	NA	NA	NA	NA	NA	NA	-116.842362670385	NA	NA	-78.309234907006	NA	NA	NA	NA	-77.258274907006	NA	NA	NA	NA	NA	NA	NA	NA	-115.927032670385	NA	NA	NA	-111.740542670385	-110.909042670385	NA	NA	NA	-78.548834907006	-76.109184907006	-77.175484907006	NA	-88.312114907006	NA	NA	NA	NA	NA	NA	NA	NA	NA	-116.134952670385	-114.869452670385	NA	NA	NA	NA	NA	NA	-112.127042670385	NA	NA	-114.809272670385	NA	NA	NA	NA	NA	-79.032844907006	NA	NA	NA	NA	-115.332552670385	NA	-115.663912670385	NA	NA	NA	NA	NA	NA	NA	NA	NA	NA	NA	-119.630632670385	NA	-120.761542670385	NA	-70.860214907006	-81.249404907006	NA	NA	NA	NA	NA	NA	-77.296804907006	NA	NA	NA	-83.500294907006	NA	-88.099704907006	NA	-109.413142670385	NA	-78.2779982403393	NA	NA	NA	NA	NA	NA	-72.390014907006	NA	-77.4741432403393	NA	NA	NA	NA	NA	NA	NA	-76.588744907006	NA	-76.782644907006	NA	-75.495214907006	-115.774092670385	NA	-77.174894907006	NA	NA	-116.057192670385	NA	-76.722334907006	-77.046364907006	NA	NA	NA	NA	NA	-81.270064907006	-77.567414907006	-77.780354907006	-117.942942670385	NA	-75.9991215736726	NA	-109.398942670385	NA	-113.487642670385	-112.441242670385	NA	NA	NA	NA	NA	-84.431284907006	NA	-113.817342670385	NA	-78.058504907006	NA	-76.385394907006	-77.4958615736726	NA	NA	-77.985174907006	NA	-78.160674907006	-100.347831573673	NA	-85.296754907006	-75.739134907006	-115.265052670385	NA	-74.541214907006	-76.042734907006	NA	-76.650714907006	-76.586584907006	-77.4157682403393	-77.451959907006	-78.481704907006	-78.484144907006	-76.743094907006	NA	-90.5184712170957	NA	NA	-112.887812901308	-115.159052901308	NA	NA	-95.1634878837627	-91.0914778837626	-115.515002901308	-91.0124478837627	NA	-116.835322774772	-87.4665045504293	NA	NA	NA	-116.280516108106	NA	NA	NA	NA	-116.783899567975	NA	NA	-119.563616108106	NA	-115.941632774772	NA	NA	-116.441239441439	NA	NA	-116.244739441439	NA	NA	-91.6311212170277	-90.9696712170886	-114.239199441439	-115.466367760931	NA	NA	NA	-111.681912901308	-110.869979567975	NA	NA	NA	-92.9133578836745	NA	NA	-185.413887462825	NA	NA	NA	NA	-183.951404129491	NA	NA	-185.695587462825	NA	-184.963647462825	-92.5949678836991	-114.810889567975	-116.134326108106	NA	NA	NA	NA	-91.674951217096	-112.058746234641	-117.082406108106	NA	-114.750676234641	NA	NA	-92.7703045504293	NA	-93.3814778837627	NA	-183.505687462825	-117.084886108106	-117.160132774772	-91.9447578837626	-115.274022901308	-93.4245845504293	-115.616849567975	NA	NA	NA	-182.387844129491	-180.001094129491	-183.877660796158	-91.599131217096	-93.9225578837627	NA	-91.0183545504293	NA	-119.584736234641	-182.097774129491	-120.723096234641	NA	NA	-97.384621217096	-214.087160796158	NA	-114.494632774772	-92.429971217096	-91.8691745504293	-116.440549441439	-181.228350796158	-92.9235578837626	-188.855344129491	NA	-127.514246108106	-184.242297462825	NA	-92.3881478837626	-87.6963378833704	NA	-92.6257095504293	NA	NA	NA	NA	NA	NA	-119.441196108106	NA	NA	-93.076071217096	-92.136491217096	NA	-93.0485412170547	-181.810750796158	NA	-182.468940796158	-183.404650796158	-184.491447462825	-113.124512901308	-117.471227774772	-183.589894129491	-115.716629567975	NA	NA	NA	-117.002692774772	-91.972964550393	NA	-92.2439295503594	NA	-131.332192774772	-91.483661217096	NA	NA	-91.8536545504293	NA	-116.731412774772	-93.3609878837626	-117.878579567975	-183.147894129491	-114.121654049929	NA	-109.343046234641	-93.2611445504293	-113.427346234641	-112.380979567975	-113.768032774772	NA	-92.0590612170681	-93.1617545504293	NA	NA	-183.740810796158	-113.757079567975	-91.5273945504293	-91.849681217096	NA	-90.1348095504272	NA	NA	-116.503769441439	-116.231846234641	NA	NA	NA	NA	-124.544682774772	-118.307792774772	-115.204156234641	NA	-115.176299567975	-114.938236234641	NA	NA	-116.010426108106	-92.5258678837627	-114.543376234641	-116.285242901308	-93.9548845504293	NA	-1.2365131331134	-90.4034994414389	NA	12.8846135335533	-31.4181792256836	-31.9558192256836	-0.530603133113397	-37.9327492256836	-81.0521842866335	-81.8715639916306	-114.490568764847	-90.8974761080644	13.3639435335533	12.6655702002199	-25.1821458923502	0.716590200219937	14.6247435335533	-26.7727702306724	-31.8097158923502	12.0882585335533	-21.4353459785769	NA	-109.278056948931	-93.0783802822646	-94.7386402822646	NA	7.3766268668866	11.2223335335533	-111.903782098181	NA	13.2472768668866	10.9082535335533	-32.7033292256836	9.4646568668866	12.0600285335533	NA	NA	-91.5161494414389	-90.8546994414389	-96.9495861089878	-98.6585325619153	-92.3667802822646	NA	NA	NA	-95.124483615598	14.6921435335533	NA	NA	-29.5453226452436	9.78125353355327	-76.1481417874957	-185.367340538329	-25.1646457521471	21.7660768668866	-107.104826948931	10.4937035335533	-26.8963125590169	NA	NA	-100.950922775654	-94.9281702822646	-29.6207125590169	11.4131768668866	-182.936123871662	12.4592302002199	-27.9555588435196	-28.0285725779839	-29.7287625590169	-26.9088458923503	-91.5599794414389	-113.899935431514	-29.5498259785769	NA	11.6272035335533	-33.1855792256836	11.7393702002199	-31.9685958923502	-97.1623961089878	14.1025102002199	14.0417435335533	-32.6850458923502	10.4502935335533	-96.068984023554	11.3047902002199	13.5712768668866	-31.8463925590169	-31.7127725590169	13.0174768668866	11.9193368668866	11.2915002002199	-182.341297204996	-179.954547204996	11.5136702002199	-29.7795125590169	-30.5772259785769	NA	-29.2116382466854	NA	8.40149353355327	-182.051227204996	9.08090353355327	NA	-25.2785458923502	-36.7395125590169	-18.7132231331134	NA	NA	-28.7848059785769	-91.7542027747722	NA	-28.5200193119102	-92.7876403575289	-188.808797204996	-31.9464992256836	-6.68226979978006	-32.7816492256836	1.89148020021994	-29.9575625590169	-87.5813661081055	10.1972702002199	-77.2589048952604	12.8265035335533	-29.9525226452436	-29.7383226452436	NA	-95.188233615598	NA	-71.3513718000928	NA	11.6789685335533	-92.9088620410138	-92.0215194414389	NA	-29.3976159785769	11.5762435335533	-94.852331515993	-27.6558426452436	-75.5649018000928	10.5337968668866	-27.8311293119102	-29.9477611618936	-74.4712717994645	NA	-31.5587725590169	-76.1177517995302	-99.1135727756545	NA	-91.8579927747722	11.6786202002199	-75.6902917252328	12.9892335335533	-3.7059831331134	-91.3684292631476	NA	-114.531835431514	-30.0823792256836	6.67912853355327	12.2070585335533	-76.7515117314607	NA	-183.101347204996	-74.9741951331642	-28.5335417671861	-93.0228394423212	-93.1461727747722	-32.0664792256836	-98.655099442321	NA	7.20261353355327	-31.4480358923502	11.4933568668866	NA	-83.4135418000928	10.8714335335533	NA	12.2933502002199	-32.9036392256836	11.6217335335533	13.0447768668866	-29.395554039211	12.2631802002199	-95.9300902822646	-76.9540317998392	-31.0154425590169	-29.4111593119102	-54.5880126452436	NA	5.90913020021994	9.67628353355327	-97.0173102822646	NA	-73.5071718000928	11.0154935335533	-29.0753426452436	-31.5857025590169	10.9754468668866	11.6923068668866	11.2770635335533	10.7832668668866	10.8241202002199	-31.1232325590169	-89.2278461687698	-119.765279337051	NA	-77.8148861687698	-112.923442670385	-115.194682670385	NA	NA	-81.4793195021031	-82.2988095021031	-115.550632670385	NA	NA	NA	NA	NA	-83.6298995021031	NA	NA	NA	NA	NA	NA	-116.819529337051	NA	NA	-77.7003928354364	NA	NA	NA	NA	-76.6468328354365	NA	NA	NA	NA	NA	NA	NA	NA	-115.896666003718	NA	NA	NA	-111.717542670385	-110.905609337051	NA	NA	NA	-77.9180928354365	-75.5068761687698	-76.5752761687698	NA	-87.7276395021031	NA	NA	NA	NA	NA	NA	NA	NA	NA	-116.109986003718	-114.846519337051	NA	NA	NA	NA	NA	NA	-112.094376003718	NA	NA	-114.786306003718	NA	NA	NA	NA	NA	-78.4342361687698	NA	NA	NA	NA	-115.309652670385	NA	-115.652479337051	NA	NA	NA	NA	NA	NA	NA	NA	NA	NA	NA	-119.620366003718	NA	-120.758442670385	NA	-70.2611395021031	-80.6217295021031	NA	NA	NA	NA	NA	NA	-76.6686628354365	NA	NA	NA	-82.8813528354365	NA	-87.4807628354365	NA	-109.391209337051	NA	-77.6886895021031	NA	NA	NA	NA	NA	NA	-71.7785061687698	NA	-76.8786345021031	NA	NA	NA	NA	NA	NA	NA	-75.9920361687698	NA	-76.1656361687698	NA	-74.8984061687698	-115.752259337051	NA	-76.5448861687698	NA	NA	-116.048126003718	NA	-76.1174261687698	-76.4440561687698	NA	NA	NA	NA	NA	-80.6511228354365	-76.9644728354365	-77.1786461687698	-117.914209337051	NA	-75.4039795021031	NA	-109.378676003718	NA	-113.462976003718	-112.416609337051	NA	NA	NA	NA	NA	-83.8406761687698	NA	-113.792709337051	NA	-77.4430628354365	NA	-75.7815861687698	-76.8922161687698	NA	NA	-77.3811661687698	NA	-77.5491995021031	-99.7240395021031	NA	-84.6775795021031	-75.1368928354365	-115.239786003718	NA	-73.9343061687698	-75.4387595021031	NA	-76.0207395021031	-75.9751095021031	-76.8294595021031	-76.8453345021031	-77.8796628354364	-77.8542028354364	-76.1131195021031	-193.695558755997	-90.645186682663	NA	-179.023558755997	-182.125470500984	-181.76383208933	NA	NA	-95.2902033493297	-91.2181933493297	-184.120541831502	-91.1391633493297	NA	NA	-87.594336682663	NA	NA	NA	-184.553735164835	NA	NA	NA	NA	NA	NA	NA	NA	NA	NA	NA	NA	NA	NA	NA	-182.974251831502	NA	NA	-91.757836682663	-91.096386682663	-180.963878755997	-184.566911831502	NA	NA	NA	NA	NA	NA	-181.720898755997	NA	-93.0400733493297	-182.646915422664	NA	-185.862621831502	NA	-178.216675422664	NA	-181.581648755997	-184.400138498168	NA	NA	-186.144321831502	NA	-185.412381831502	-92.7216833493297	-183.431405164835	NA	NA	NA	NA	NA	-91.801666682663	NA	-184.907681831502	NA	NA	NA	NA	-92.8970200159964	-180.954275422664	-93.5081933493297	NA	-183.954421831502	NA	NA	-92.0714733493297	NA	-93.5513000159964	NA	NA	NA	NA	-182.836578498168	-180.449828498168	-184.326395164835	-91.7258466826631	-94.0492733493297	NA	-91.1450700159964	NA	NA	-182.546508498168	NA	NA	NA	-97.511336682663	-214.533145164835	NA	NA	-92.5566866826631	-91.9958900159964	-181.79704208933	-181.674335164835	-93.0502733493297	-189.304078498168	NA	-193.697563064541	-184.691031831502	-195.23730208933	-92.5148633493297	-87.8230533493297	-182.231798755997	-92.753541682663	NA	NA	NA	NA	NA	NA	NA	-180.02179208933	-180.284688755997	-93.2027866826631	-92.2632066826631	-180.447685422664	-93.175256682663	-182.256735164835	NA	-182.917675164835	-183.853385164835	-184.940181831502	NA	-182.221838755997	-184.038628498168	-181.67082208933	NA	-180.166545422664	NA	NA	-92.0996800159964	-177.306008755997	-92.371761682663	-180.177308755997	NA	-91.610376682663	NA	NA	-91.981486682663	NA	NA	-93.4877033493297	-174.204608755997	-183.596628498168	NA	NA	NA	-93.3878600159964	-181.801158755997	-180.33743208933	-176.22574208933	NA	-92.185776682663	-93.2884700159964	NA	NA	-184.189545164835	-180.03515208933	-91.6541100159964	-91.976396682663	NA	-90.262641682663	-181.67360208933	NA	NA	NA	NA	NA	NA	-176.958825422664	NA	-177.262509926499	NA	NA	NA	-179.71207208933	NA	NA	NA	-92.6525833493297	NA	-182.04478208933	-94.0816000159964	NA	NA	-119.758316234641	NA	NA	-112.916479567975	-115.187719567975	NA	NA	NA	NA	-115.543669567975	NA	NA	NA	NA	NA	NA	NA	NA	NA	NA	NA	NA	-116.812566234641	NA	NA	NA	NA	NA	NA	NA	NA	NA	NA	NA	NA	NA	NA	NA	NA	-115.889702901308	NA	NA	NA	-111.710579567975	-110.898646234641	NA	NA	NA	-116.094259567975	NA	NA	NA	NA	NA	NA	NA	NA	NA	NA	NA	NA	NA	-116.103022901308	-114.839556234641	NA	NA	NA	NA	NA	NA	-112.087412901308	NA	NA	-114.779342901308	NA	NA	NA	NA	NA	NA	NA	NA	NA	NA	-115.302689567975	NA	-115.645516234641	NA	NA	NA	NA	NA	NA	NA	NA	NA	NA	NA	-119.613402901308	NA	-120.744596234641	NA	NA	NA	NA	NA	NA	NA	NA	NA	NA	NA	NA	NA	NA	NA	NA	NA	-109.384246234641	NA	NA	NA	NA	NA	NA	NA	NA	NA	NA	NA	NA	NA	NA	NA	NA	NA	NA	NA	NA	-113.153179567975	NA	NA	-115.745296234641	NA	NA	NA	NA	-116.041162901308	NA	-115.656139567975	NA	NA	NA	NA	NA	NA	NA	NA	NA	-117.907246234641	NA	-114.472831234641	NA	-109.371712901308	NA	-113.456012901308	-112.409646234641	NA	NA	NA	NA	NA	NA	NA	-113.785746234641	NA	NA	NA	NA	NA	NA	NA	-116.249046234641	NA	NA	NA	NA	NA	NA	-115.232822901308	NA	-115.204966234641	-114.966902901308	NA	NA	NA	NA	-114.572042901308	-116.313909567975	NA	NA	-89.4121538716623	NA	NA	-77.9991938716623	NA	NA	NA	NA	-81.6636272049957	-82.4831172049957	NA	NA	NA	NA	NA	NA	-83.8142072049957	NA	NA	NA	NA	NA	NA	NA	NA	NA	-77.884700538329	NA	NA	NA	NA	-76.831140538329	NA	NA	NA	NA	NA	NA	NA	NA	NA	NA	NA	NA	NA	NA	NA	NA	NA	-78.102400538329	-75.6911838716623	-76.7595838716623	NA	-87.9119472049957	NA	NA	NA	NA	NA	NA	NA	NA	NA	NA	NA	NA	NA	NA	NA	NA	NA	NA	NA	NA	NA	NA	NA	NA	NA	NA	-78.6185438716623	NA	NA	NA	NA	NA	NA	NA	NA	NA	NA	NA	NA	NA	NA	NA	NA	NA	NA	NA	NA	NA	NA	-70.4454472049957	-80.8060372049957	NA	NA	NA	NA	NA	NA	-76.852970538329	NA	NA	NA	-83.065660538329	NA	-87.665070538329	NA	NA	NA	-77.862880538329	NA	NA	NA	NA	NA	NA	-71.9628138716623	NA	-77.052825538329	NA	NA	NA	NA	NA	NA	NA	-76.1763438716623	NA	-76.3499438716623	NA	-75.0827138716623	NA	NA	-76.7291938716623	NA	NA	NA	NA	-76.3017338716623	-76.6283638716623	NA	NA	NA	NA	NA	-80.835430538329	-77.148780538329	-77.3629538716623	NA	NA	-75.578170538329	NA	NA	NA	NA	NA	NA	NA	NA	NA	NA	-84.0249838716623	NA	NA	NA	-77.627370538329	NA	-75.9658938716623	-77.0603372049957	NA	NA	-77.5654738716623	NA	-77.7335072049957	-99.898230538329	NA	-84.8618872049957	-75.321200538329	NA	NA	-74.1186138716623	-75.6230672049957	NA	-76.2050472049957	-76.1594172049957	-77.003650538329	-77.019525538329	-78.063970538329	-78.038510538329	-76.2974272049957
12946	0	3.33998720448515	2.60525020110224	2.48214935746159	NA	NA	NA	NA	NA	NA	NA	NA	NA	NA	NA	8.28711	NA	NA	8.05118	-16.8375	NA	NA	NA	NA	NA	NA	NA	-3.89811	NA	NA	-3.33944	-22.2690753388823	-22.91629	NA	NA	8.28284	NA	-23.57178	NA	NA	NA	NA	NA	NA	NA	NA	NA	-22.73445	-28.07366	NA	10.1141165740051	-17.9740041942773	6.7962	-22.93372	NA	-27.67424	NA	NA	NA	NA	NA	7.6328	NA	NA	NA	4.94925000000011	NA	NA	NA	NA	9.64613	NA	NA	NA	7.02862	NA	NA	-22.99057	NA	8.75638	NA	NA	NA	-22.5314	NA	9.04719	NA	NA	NA	NA	NA	NA	7.73235	NA	7.46963	7.10074000000002	NA	NA	NA	NA	-23.716675906284	NA	NA	NA	5.4162644431513	NA	4.3857	NA	NA	8.85644	NA	NA	NA	NA	NA	NA	NA	NA	NA	9.7323000000001	NA	NA	-37.04029	NA	NA	NA	NA	-23.00494	NA	NA	NA	NA	NA	NA	NA	NA	NA	8.02053	NA	NA	NA	8.04460000000005	-22.2224048204169	8.14027	NA	8.60126	NA	NA	NA	NA	NA	NA	NA	7.6809	NA	NA	NA	NA	-21.32785	NA	-21.93539	NA	NA	NA	-23.9942	NA	8.47603000000009	9.83	-23.33496	NA	NA	NA	NA	NA	NA	NA	-23.50116	NA	-29.05729	NA	NA	-20.6186654724583	NA	NA	NA	NA	NA	NA	6.57167	NA	NA	-17.0521	NA	0.86299500000009	-25.17283	NA	-22.79955	NA	NA	NA	NA	NA	NA	NA	NA	NA	NA	NA	NA	NA	NA	NA	NA	NA	NA	NA	NA	11.7567972044851	NA	NA	11.4949672044851	NA	NA	NA	NA	NA	NA	NA	NA	-0.487822795514854	NA	NA	0.130947204485146	NA	NA	NA	NA	11.6741272044851	NA	NA	NA	NA	NA	NA	NA	NA	NA	NA	NA	NA	NA	NA	12.8254605378185	NA	10.2377872044851	NA	NA	NA	NA	NA	NA	NA	NA	11.0294872044851	NA	NA	NA	8.42783720448515	NA	NA	NA	NA	13.0502172044851	NA	NA	NA	10.4576072044851	NA	NA	NA	NA	12.2306672044851	NA	NA	NA	NA	NA	12.4540772044851	NA	NA	NA	NA	NA	NA	11.1650372044851	NA	10.8662172044851	10.5078272044851	NA	NA	NA	NA	NA	NA	NA	NA	8.04797553781848	NA	7.82948720448515	NA	NA	12.2490272044851	NA	NA	NA	NA	NA	NA	NA	NA	NA	13.1192872044851	NA	NA	NA	NA	NA	NA	NA	NA	NA	NA	NA	NA	NA	NA	NA	NA	NA	11.4223172044851	NA	NA	NA	11.4593872044851	NA	11.5593572044851	NA	12.0795472044851	NA	NA	NA	NA	NA	NA	NA	11.0851872044851	NA	NA	NA	NA	NA	NA	NA	NA	NA	NA	NA	NA	11.9136172044851	13.3068872044851	NA	NA	NA	NA	NA	NA	NA	NA	NA	NA	NA	NA	NA	NA	NA	NA	NA	NA	NA	NA	9.99605720448515	NA	NA	-13.6274127955149	NA	4.30158220448515	NA	NA	NA	NA	NA	NA	NA	NA	NA	NA	NA	NA	NA	NA	NA	NA	NA	NA	NA	NA	NA	NA	NA	11.0264602011022	NA	NA	10.7646302011022	-14.334293350212	NA	NA	NA	NA	NA	NA	NA	-1.21815979889779	NA	NA	-0.59938979889779	-22.440353350212	-20.492183350212	NA	NA	10.9437902011022	NA	-21.054773350212	NA	NA	NA	NA	NA	NA	NA	NA	NA	-20.219943350212	-25.562953350212	NA	12.0965902011022	-16.4394100168787	9.50745020110221	-20.417013350212	NA	-25.250133350212	NA	NA	NA	NA	NA	10.2991502011022	NA	NA	NA	7.69750020110229	NA	NA	NA	NA	12.3198802011022	NA	NA	NA	9.7272702011022	NA	NA	-20.473763350212	NA	11.5003302011022	NA	NA	NA	-20.069993350212	NA	11.7237402011022	NA	NA	NA	NA	NA	NA	10.4347002011022	NA	10.1358802011022	9.77749020110222	NA	NA	NA	NA	-21.9414000168787	NA	NA	NA	7.31910520110221	NA	7.09915020110221	NA	NA	11.5186902011022	NA	NA	NA	NA	NA	NA	NA	NA	NA	12.3889502011023	NA	NA	-34.592583350212	NA	NA	NA	NA	-20.502333350212	NA	NA	NA	NA	NA	NA	NA	NA	NA	10.6919802011022	NA	NA	NA	10.7290502011023	-20.4063716835453	10.8290202011022	NA	11.3492102011022	NA	NA	NA	NA	NA	NA	NA	10.3548502011022	NA	NA	NA	NA	-18.800343350212	NA	-19.414583350212	NA	NA	NA	-21.466493350212	NA	11.1832802011023	12.5765502011022	-20.811453350212	NA	NA	NA	NA	NA	NA	NA	-20.991953350212	NA	-26.578383350212	NA	NA	-18.8940300168787	NA	NA	NA	NA	NA	NA	9.26572020110221	NA	NA	-14.3577497988978	NA	3.57124520110228	-22.658923350212	NA	-20.315643350212	NA	NA	NA	NA	NA	NA	NA	NA	NA	NA	NA	NA	NA	NA	NA	NA	NA	NA	NA	NA	10.8933593574615	NA	NA	10.6315293574615	-13.8512610208336	NA	NA	NA	NA	NA	NA	NA	-1.35126064253846	NA	NA	-0.732490642538463	-21.9690710208336	-20.0091510208336	NA	NA	10.8106893574615	NA	-20.5717410208336	NA	NA	NA	NA	NA	NA	NA	NA	NA	-19.7369110208336	-25.0799210208336	NA	11.9601560241282	-15.9642110208336	9.37434935746154	-19.9339810208336	NA	-24.7671010208336	NA	NA	NA	NA	NA	10.1660493574615	NA	NA	NA	7.56439935746168	NA	NA	NA	NA	12.1867793574615	NA	NA	NA	9.59416935746154	NA	NA	-19.9907310208336	NA	11.3672293574615	NA	NA	NA	-19.5869610208336	NA	11.5906393574615	NA	NA	NA	NA	NA	NA	10.3015993574615	NA	10.0027793574615	9.64438935746156	NA	NA	NA	NA	-21.4662010208336	NA	NA	NA	7.1826710241282	NA	6.96604935746154	NA	NA	11.3855893574615	NA	NA	NA	NA	NA	NA	NA	NA	NA	12.2558493574616	NA	NA	-34.1095510208336	NA	NA	NA	NA	-20.0193010208336	NA	NA	NA	NA	NA	NA	NA	NA	NA	10.5588793574615	NA	NA	NA	10.5959493574616	-19.9311726875002	10.6959193574615	NA	11.2161093574615	NA	NA	NA	NA	NA	NA	NA	10.2217493574615	NA	NA	NA	NA	-18.3173110208336	NA	-18.9315510208336	NA	NA	NA	-20.9834610208336	NA	11.0501793574617	12.4434493574615	-20.3284210208336	NA	NA	NA	NA	NA	NA	NA	-20.5089210208336	NA	-26.0953510208336	NA	NA	-18.4188310208336	NA	NA	NA	NA	NA	NA	9.13261935746154	NA	NA	-14.4908506425385	NA	3.43814435746166	-22.1758910208336	NA	-19.8326110208336	NA	NA	NA	NA	NA	NA	NA	NA	NA	NA	NA	NA	NA	NA	NA	NA	NA	NA	NA	NA	NA	NA	NA	NA	NA	NA	NA	NA	NA	NA	NA	NA	NA	NA	NA	NA	NA	NA	NA	NA	NA	NA	NA	NA	NA	NA	NA	NA	NA	NA	NA	NA	NA	NA	NA	NA	NA	NA	NA	NA	NA	NA	NA	NA	NA	NA	NA	NA	NA	NA	NA	NA	NA	NA	NA	NA	NA	NA	NA	NA	NA	NA	NA	NA	NA	NA	NA	NA	NA	NA	NA	NA	NA	NA	NA	NA	NA	NA	NA	NA	NA	NA	NA	NA	NA	NA	NA	NA	NA	NA	NA	NA	NA	NA	NA	NA	NA	NA	NA	NA	NA	NA	NA	NA	NA	NA	NA	NA	NA	NA	NA	NA	NA	NA	NA	NA	NA	NA	NA	NA	NA	NA	NA	NA	NA	NA	NA	NA	NA	NA	NA	NA	NA	NA	NA	NA	NA	NA	NA	NA	NA	NA	NA	NA	NA	NA	NA	NA	NA	NA	NA	NA	NA	NA	NA	NA	NA	NA	NA	NA	NA	NA	NA	NA	NA	NA	NA	NA	NA	NA	NA	NA	NA	NA	NA	NA	NA	NA	NA	NA	NA	NA	NA	NA	NA	NA	NA	NA	NA	NA	NA	NA	NA	NA	NA	NA	NA	NA	NA	NA	NA	NA	11.4027953694603	NA	NA	11.132332036127	NA	NA	NA	NA	NA	NA	NA	NA	-0.861624630539656	NA	NA	-0.222821297206322	NA	NA	NA	NA	11.293992036127	NA	NA	NA	NA	NA	NA	NA	NA	NA	NA	NA	NA	NA	NA	12.4487087027937	NA	9.87441870279368	NA	NA	NA	NA	NA	NA	NA	NA	10.651152036127	NA	NA	NA	8.076802036127	NA	NA	NA	NA	12.6743487027937	NA	NA	NA	10.0900387027937	NA	NA	NA	NA	11.8781987027937	NA	NA	NA	NA	NA	12.079142036127	NA	NA	NA	NA	NA	NA	10.798702036127	NA	10.4878487027937	10.1329587027937	NA	NA	NA	NA	NA	NA	NA	NA	7.68607370279368	NA	7.46685203612701	NA	NA	11.8693253694603	NA	NA	NA	NA	NA	NA	NA	NA	NA	12.7377187027937	NA	NA	NA	NA	NA	NA	NA	NA	NA	NA	NA	NA	NA	NA	NA	NA	NA	11.045682036127	NA	NA	NA	11.0870853694603	NA	11.1884887027937	NA	11.728412036127	NA	NA	NA	NA	NA	NA	NA	10.7093853694603	NA	NA	NA	NA	NA	NA	NA	NA	NA	NA	NA	NA	11.5489153694603	12.9552853694603	NA	NA	NA	NA	NA	NA	NA	NA	NA	NA	NA	NA	NA	NA	NA	NA	NA	NA	NA	NA	9.62695536946034	NA	NA	-13.9964146305397	NA	3.93721370279368	NA	NA	NA	NA	NA	NA	NA	NA	NA	NA	NA	NA	NA	NA	NA	NA	NA	NA	NA	NA	NA	NA	NA	11.3379116143067	NA	NA	11.0674482809733	NA	NA	NA	NA	NA	NA	NA	NA	-0.926508385693325	NA	NA	-0.287705052359991	NA	NA	NA	NA	11.2291082809733	NA	NA	NA	NA	NA	NA	NA	NA	NA	NA	NA	NA	NA	NA	12.3821582809733	NA	9.80953494764	NA	NA	NA	NA	NA	NA	NA	NA	10.5862682809733	NA	NA	NA	8.01191828097334	NA	NA	NA	NA	12.60946494764	NA	NA	NA	10.02515494764	NA	NA	NA	NA	11.81331494764	NA	NA	NA	NA	NA	12.0142582809733	NA	NA	NA	NA	NA	NA	10.7338182809733	NA	10.42296494764	10.06807494764	NA	NA	NA	NA	NA	NA	NA	NA	7.61952328097334	NA	7.40196828097334	NA	NA	11.8044416143067	NA	NA	NA	NA	NA	NA	NA	NA	NA	12.67283494764	NA	NA	NA	NA	NA	NA	NA	NA	NA	NA	NA	NA	NA	NA	NA	NA	NA	10.9807982809733	NA	NA	NA	11.0222016143067	NA	11.12360494764	NA	11.6635282809733	NA	NA	NA	NA	NA	NA	NA	10.6445016143067	NA	NA	NA	NA	NA	NA	NA	NA	NA	NA	NA	NA	11.4840316143067	12.8904016143067	NA	NA	NA	NA	NA	NA	NA	NA	NA	NA	NA	NA	NA	NA	NA	NA	NA	NA	NA	NA	9.56207161430667	NA	NA	-14.0612983856933	NA	3.87232994764001	NA	NA	NA	NA	NA	NA	NA	NA	NA	NA	NA	NA	NA	NA	NA	NA	NA	NA	NA	NA	NA	NA	NA	NA	NA	NA	NA	NA	NA	NA	NA	NA	NA	NA	NA	NA	NA	NA	NA	NA	NA	NA	NA	NA	NA	NA	NA	NA	NA	NA	NA	NA	NA	NA	NA	NA	NA	NA	NA	NA	NA	NA	NA	NA	NA	NA	NA	NA	NA	NA	NA	NA	NA	NA	NA	NA	NA	NA	NA	NA	NA	NA	NA	NA	NA	NA	NA	NA	NA	NA	NA	NA	NA	NA	NA	NA	NA	NA	NA	NA	NA	NA	NA	NA	NA	NA	NA	NA	NA	NA	NA	NA	NA	NA	NA	NA	NA	NA	NA	NA	NA	NA	NA	NA	NA	NA	NA	NA	NA	NA	NA	NA	NA	NA	NA	NA	NA	NA	NA	NA	NA	NA	NA	NA	NA	NA	NA	NA	NA	NA	NA	NA	NA	NA	NA	NA	NA	NA	NA	NA	NA	NA	NA	NA	NA	NA	NA	NA	NA	NA	NA	NA	NA	NA	NA	NA	NA	NA	NA	NA	NA	NA	NA	NA	NA	NA	NA	NA	NA	NA	NA	NA	NA	NA	NA	NA	NA	NA	NA	NA	NA	NA	NA	NA	NA	NA	NA	NA	NA	NA	NA	NA	NA	NA	NA	NA	NA	NA	NA	NA	NA	NA	NA	NA	NA	10.9720097792819	NA	NA	10.7015464459485	-14.0827605188561	NA	NA	NA	NA	NA	NA	NA	-1.29241022071813	NA	NA	-0.653606887384793	-22.2103871855228	-20.2670171855228	NA	NA	10.8632064459485	NA	-20.7986405188561	NA	NA	NA	NA	NA	NA	NA	NA	NA	-19.9646438521894	-25.3089205188561	NA	12.0169897792819	-16.2006771855228	9.4436331126152	-20.1609805188561	NA	-25.0249671855228	NA	NA	NA	NA	NA	10.2203664459485	NA	NA	NA	7.64601644594864	NA	NA	NA	NA	12.2435631126152	NA	NA	NA	9.6592531126152	NA	NA	-20.2176971855228	NA	11.4474131126152	NA	NA	NA	-19.8323938521894	NA	11.6483564459485	NA	NA	NA	NA	NA	NA	10.3679164459485	NA	10.0570631126152	9.70217311261523	NA	NA	NA	NA	-21.7029171855228	NA	NA	NA	7.25435477928187	NA	7.03606644594854	NA	NA	11.4385397792819	NA	NA	NA	NA	NA	NA	NA	NA	NA	12.3069331126153	NA	NA	-34.3595505188561	NA	NA	NA	NA	-20.2510005188561	NA	NA	NA	NA	NA	NA	NA	NA	NA	10.6148964459485	NA	NA	NA	10.6562997792819	-20.1514221855228	10.7577031126152	NA	11.2976264459485	NA	NA	NA	NA	NA	NA	NA	10.2785997792819	NA	NA	NA	NA	-18.5407105188561	NA	-19.1571838521894	NA	NA	NA	-21.2067938521894	NA	11.118129779282	12.5244997792819	-20.5531538521894	NA	NA	NA	NA	NA	NA	NA	-20.7384205188561	NA	-26.3349505188561	NA	NA	-18.6725971855228	NA	NA	NA	NA	NA	NA	9.19616977928187	NA	NA	-14.4272002207181	NA	3.5064281126153	-22.4038238521894	NA	-20.0705438521894	NA	NA	NA	NA	NA	NA	NA	NA	NA	NA	NA	NA	NA	NA	NA	NA	NA	NA	NA	NA	NA	NA	NA	NA	NA	NA	NA	NA	NA	NA	NA	NA	NA	NA	NA	NA	NA	NA	NA	NA	NA	NA	NA	NA	NA	NA	NA	NA	NA	NA	NA	NA	NA	NA	NA	NA	NA	NA	NA	NA	NA	NA	NA	NA	NA	NA	NA	NA	NA	NA	NA	NA	NA	NA	NA	NA	NA	NA	NA	NA	NA	NA	NA	NA	NA	NA	NA	NA	NA	NA	NA	NA	NA	NA	NA	NA	NA	NA	NA	NA	NA	NA	NA	NA	NA	NA	NA	NA	NA	NA	NA	NA	NA	NA	NA	NA	NA	NA	NA	NA	NA	NA	NA	NA	NA	NA	NA	NA	NA	NA	NA	NA	NA	NA	NA	NA	NA	NA	NA	NA	NA	NA	NA	NA	NA	NA	NA	NA	NA	NA	NA	NA	NA	NA	NA	NA	NA	NA	NA	NA	NA	NA	NA	NA	NA	NA	NA	NA	NA	NA	NA	NA	NA	NA	NA	NA	NA	NA	NA	NA	NA	NA	NA	NA	NA	NA	NA	NA	NA	NA	NA	NA	NA	NA	NA	NA	NA	NA	NA	NA	NA	NA	NA	NA	NA	NA	NA	NA	NA	NA	NA	NA	NA	NA	NA	NA	NA	NA	NA	NA	NA	NA	NA	NA	NA	NA	NA	NA	NA	NA	NA	NA	NA	NA	NA	NA	NA	NA	NA	NA	NA	NA	NA	NA	NA	NA	NA	NA	NA	NA	NA	NA	NA	NA	NA	NA	NA	NA	NA	NA	NA	NA	NA	NA	NA	NA	NA	NA	NA	NA	NA	NA	NA	NA	NA	NA	NA	NA	NA	NA	NA	NA	NA	NA	NA	NA	NA	NA	NA	NA	NA	NA	NA	NA	NA	NA	NA	NA	NA	NA	NA	NA	NA	NA	NA	NA	NA	NA	NA	NA	NA	NA	NA	NA	NA	NA	NA	NA	NA	NA	NA	NA	NA	NA	NA	NA	NA	NA	NA	NA	NA	NA	NA	NA	NA	NA	NA	NA	NA	NA	NA	NA	NA	NA	NA	NA	NA	NA	NA	NA	NA	NA	NA	NA	NA	NA	NA	NA	NA	NA	NA	NA	NA	NA	NA	NA	NA	NA	NA	NA	NA	NA	NA	NA	NA	NA	NA	NA	NA	NA	NA	NA	NA	NA	NA	NA	NA	NA	NA	NA	NA	NA	NA	NA	NA	NA	NA	NA	NA	NA	NA	NA	NA	NA	NA	NA	NA	NA	NA	NA	NA	NA	NA	NA
12952	1	3.36393599713941	2.49014935746154	2.3816953713479	2.12102457733622	-73.43309	-48.59411	-59.2813397814	-45.72946	-130.83159038519	-138.977343787588	-0.56417	2.435	-44.5881263085959	-150.68868	NA	-144.78294	5.74654718055995	-133.948297685824	14.000199596849	-16.302687	2.69266	-64.57727	7.87595	-10.39264	1.4164	-139.90398	-142.014455142945	-58.6358	-58.5346045394407	-74.04776	-125.014424251729	-119.582502360908	NA	NA	-45.54547	-129.63393876387	7.48408465145573	3.77329	-59.4873	-63.58861	-58.4087	-42.086	10.9778	7.6843	-139.56228	-4.3997	7.86017000164842	-2.32302595866361	NA	10.3133	NA	-141.46142	9.62556021219468	-43.54199	-43.4198041488229	-128.953111290497	NA	-48.51684	-120.823799935982	-11.46885	-44.8963341108652	10.3749	NA	9.67023718055995	6.15897	-136.88684	-104.00021	NA	-135.859213484179	11.7117	-45.4042	8.48045872959591	NA	-45.87281	-158.79511	-129.649097854873	8.64091002134304	-44.43367	-137.914	-9.31324	8.746	-121.049069971564	NA	NA	-9.71831	-44.91802	-45.2480728698052	-44.7946435681102	-45.41827	-60.4859	-45.33029	NA	-7.14057	7.30111021832957	-160.54817	10.8625	-134.995428360339	-136.843065935241	7.77538	-9.69214	NA	NA	NA	-126.155530756979	-136.7782	-133.628480279187	NA	14.7278005484881	-134.31511	-147.98205281944	2.27113	-139.8594	-138.13759	-137.66688	-8.99012	-8.48493	-104.7719	-13.29224	8.1598	-114.581147166837	-6.19276924463843	-145.733849881124	-103.77562999999	-1.9779	-9.67765	NA	-8.59561	-139.36065	7.68543052581617	-9.70576	-62.83994	-130.48202	-107.32498	8.73095012415934	9.1622	-9.13912	-8.18023	-119.069499990604	7.9561484503438	8.76911	9.05102	8.41719	-63.14414	-140.89241	-103.46787	7.45557017039737	-61.75466	8.23231098206312	-103.557559999978	8.7722	-8.71853	-6.58008	8.14806	-120.449829979014	-62.24278	-43.1462753087593	-157.96791	-140.520439988429	NA	10.7705447813038	-141.02812	-63.52192	10.0802428297768	-6.86786	-138.210426956103	-44.12391	-127.687629975673	9.4236377598425	-117.403823731721	-101.817381572907	9.39913955478322	-43.7298899935478	-5.3344	NA	-62.56295	-8.8338	NA	-71.735162	NA	8.36013912526095	NA	-138.666309999049	-128.642120589289	-121.64946	-63.12474	9.204	8.62474	-137.674329999389	8.86511	-7.15389656071626	-161.3082	-41.31769398964	-12.81059	-43.78552	10.0113	NA	8.30839033135678	-146.24129	-7.60706	8.7959	NA	NA	-137.78902	-63.68154	NA	8.9746900675593	-70.3054361696521	-45.9686526703847	-57.2793395029854	-43.0759026703847	-127.805247171309	-137.584791569088	2.90186590279973	5.92203590279973	-44.3155660037181	-147.480983461978	NA	-141.575243461979	8.4890025694664	-132.72419089561	16.4097025694664	-12.5553149332957	6.17919590279973	-61.4178161696521	11.2912859027997	-6.64526793329569	5.16397206670431	-136.837157562277	-138.962425468533	-55.5079461696521	-57.6534645029854	-70.919906169652	-122.499575081597	-117.052498335759	NA	NA	-42.8526126703847	-126.618007600502	9.86110590279972	7.24972590279973	-56.3594461696521	-60.460956169652	-55.2810461696521	-39.4956426703847	14.4487359027997	11.1497359027997	-137.266594907006	-0.653427933295692	11.314105905007	-3.34738626662903	NA	13.7974359027997	NA	-139.207034907006	11.7366859027997	-40.9152326703847	-43.9934510037181	-125.90713393848	NA	-45.8644826703847	-117.833867695516	-7.73397793329569	-42.9301260037181	13.8622359027997	NA	12.4126925694664	9.64830590279973	-133.929017562277	-99.8573269166403	NA	-133.563596977196	15.1817359027997	-42.7518426703847	11.2549775694664	NA	-43.2484526703847	-155.538534175132	-126.662975585267	12.1273459299249	-41.7482126703847	-135.618414907006	-5.55576793329569	12.1664359027997	-118.518963303051	NA	NA	-5.97113793329569	-42.2557626703847	-43.2943393370514	-42.8450976703847	-42.7253126703847	-57.358246169652	-42.6181326703847	NA	-3.44279793329569	10.7860461835433	-157.371494175132	14.3488359027997	-132.699247675041	-134.53223089561	11.2625159027997	-5.94796793329569	NA	NA	NA	-124.123891698617	-133.800077562277	-130.598944237104	NA	18.1937366021849	-131.271877726446	-145.669734393113	5.73716590279973	-137.563714907006	-135.068667562277	-134.597957562277	-5.28124793329569	-4.78525793329569	-100.59641691664	-9.5926679332957	11.6242359027997	-112.542823583307	-3.34717959996236	-142.740217569603	-99.6205469166372	1.76847206670431	-5.97837793329569	NA	-4.86173793329569	-136.370627562277	10.4629625694664	-5.95898793329569	-59.6692861696521	-127.497987726446	-103.17779691664	12.2012860665106	12.6591359027997	-5.38424793329569	-4.4460579332957	-116.521793334043	10.7308160745916	12.2146459027997	12.5151559027997	11.9052259027997	-59.977386169652	-138.649024907006	-99.2679869166403	10.9216059749181	-58.600206169652	11.0026942361331	-99.4080769166335	12.1893359027997	-4.95565793329569	-2.87140793329569	11.6182959027997	-117.901923314658	-59.121726169652	-41.1916993370514	-155.672224907006	-137.452317548137	NA	12.9348892361331	-138.732634907006	-60.333666169652	12.7464825694664	-3.16858793329569	-135.184291293566	-41.5155526703847	-124.652597697044	12.1356392361331	-114.921014639336	-99.3260119166403	11.4453625694664	-41.0496326603232	-1.59502793329569	NA	-59.4419961696521	-5.12462793329569	NA	-68.598108169652	NA	11.1421425694664	NA	-135.676587561025	-125.658932150335	-119.210053350212	-59.9665861696521	12.6245359027997	12.1130759027997	-134.593007561552	12.2821459027997	-4.65348293329569	-158.253977562277	-39.9131760037181	-9.10101793329569	-41.1320626703847	13.4849359027997	NA	11.7714263341118	-142.971693461979	-3.92978793329569	12.2129359027997	NA	NA	-134.801997562277	-60.522786169652	NA	12.3917259922285	NA	-148.551105422664	-133.16815845832	-124.097628242104	-127.931888000674	NA	2.01457935746154	5.03474935746154	-142.959725422664	-148.548455422664	NA	-142.642715422664	7.5972160241282	-133.670571791654	15.5179160241282	NA	5.29190935746154	NA	10.4039993574615	NA	NA	-137.10649127776	-139.089031321791	-101.517533365326	-103.062913365326	-111.029293365326	-122.906851965099	-117.46119803402	NA	NA	-135.79240845832	-126.744656370273	8.96706935746154	6.36243935746154	-134.08765845832	-142.55645127776	-132.45485845832	-136.370105352601	13.5614493574615	10.2624493574615	NA	NA	10.4268193574615	-135.09709845832	NA	12.9101493574615	NA	NA	10.8426493574615	-120.00972845832	-116.313947341323	-126.03382533998	NA	NA	-117.960428242104	-151.373079422664	NA	12.9749493574615	NA	11.5209060241282	8.76101935746154	-134.85669845832	-99.648283365326	NA	-143.062515422664	14.2944493574615	NA	10.3631910241282	NA	NA	NA	-126.789548182912	11.2400593574615	NA	NA	-119.253121791653	11.2791493574615	-118.927728430252	NA	NA	NA	-100.620413365326	-100.777403365326	NA	NA	-132.51925845832	-126.621589395409	NA	-134.93928845832	9.89875935746154	NA	13.4615493574615	-140.708275422664	-135.47237845832	10.3752293574615	-121.479818324034	NA	NA	NA	-124.243389876456	-134.72775845832	-130.725550769069	NA	17.3064493574615	-131.398438242104	-145.789228242104	4.84987935746154	NA	-135.99634845832	-135.52563845832	NA	-99.543073365326	-100.387373365326	NA	10.7369493574615	-112.329080031993	NA	-142.866778180893	-99.411503365324	-118.949228242104	NA	NA	-99.287913365326	-137.29830845832	9.5711760241282	NA	-138.02847127776	-127.624548242104	-102.968753365326	11.3139993574615	11.7718493574615	NA	-100.711183363716	-116.930558448363	9.83902935746154	11.3273593574615	11.6278693574615	11.0179393574615	-137.11098127776	NA	-99.058943365326	10.0343193574615	NA	10.1109076907949	-99.1990333653212	11.3020493574615	NA	NA	10.7310093574615	-118.310688437162	NA	-118.92085206446	NA	-137.72165127776	NA	12.0408526907949	NA	-132.867561742104	11.8546960241282	-136.71195845832	-136.110685715171	-98.904863365326	-124.779158230629	11.2438526907949	-115.329623713294	-99.112268365326	10.5513260241282	NA	-134.74411127776	NA	-118.864538382946	NA	NA	-149.42358658933	NA	10.2503560241282	NA	-136.60426845832	-125.785673912465	-119.61881845832	NA	11.7372493574615	11.2257893574615	-135.52068845832	11.3948593574615	-135.51369845832	-159.18165845832	-98.595363365326	-142.11848127776	-125.762346573591	12.5976493574615	NA	10.8841393574615	-144.039165422664	-120.764098179475	11.3256493574615	NA	NA	-135.72967845832	-119.65949845832	NA	11.5044393574615	-71.2787654226638	-45.4130341751318	-58.2551687559971	-42.5202841751318	-127.823120172274	-137.314760641143	1.87682527279837	4.89699527279837	-43.7518808417985	-147.639237546642	NA	-141.733497546642	7.44969527279837	-133.370468060535	15.3703952727984	-13.4950982777602	5.15415527279837	-62.3911454226638	10.2662452727984	-7.58505127776022	4.22418872223978	-137.051366655944	-138.980363829199	-56.4812754226638	-58.6292937559971	-71.8932354226638	-122.800455139346	-117.354814691578	NA	NA	-42.2969941751318	-126.635982273077	8.81466527279837	6.22468527279837	-57.3327754226638	-61.4342854226638	-56.2543754226638	-38.9400241751318	13.4236952727984	10.1246952727984	-136.992730642538	-1.59321127776022	10.2890652752021	-4.28756961109355	NA	12.7723952727984	NA	-138.933170642538	10.6902452727984	-40.3596141751318	-43.4297658417985	-125.925081091856	NA	-45.3088641751318	-117.851767685038	-8.67376127776022	-42.3664408417985	12.8371952727984	NA	11.3733852727984	8.62326527279837	-134.574944727202	-101.642514727202	NA	-133.289809171798	14.1566952727984	-42.1962241751318	10.2156702727984	NA	-42.6928341751318	-156.457824907006	-126.680871653637	11.1023053023376	-41.1925941751318	-135.344550642538	-6.49555127776022	11.1413952727984	-118.821345389215	NA	NA	-6.91092127776022	-41.7001441751318	-42.7306541751318	-42.2814125084651	-42.1696941751318	-58.3315754226638	-42.0625141751318	NA	-4.38258127776022	9.76100557852738	-158.290784907006	13.3237952727984	-132.42572267426	-135.178391393868	10.2374752727984	-6.88775127776022	NA	NA	NA	-124.135828646176	-134.446004727202	-130.61688317203	NA	17.1686960344269	-131.289777726446	-145.681667726446	4.71212527279837	-137.289850642538	-135.714594727202	-135.243884727202	-6.22103127776022	-5.72504127776022	-102.381604727202	-10.5324512777602	10.5991952727984	-114.319944727202	-4.28736294442689	-142.758117590142	-101.405734727183	0.828688722239779	-6.91816127776022	NA	-5.80152127776022	-137.016554727202	9.42365527279837	-6.89877127776022	-60.6426154226638	-127.515887726446	-104.962984727202	11.1762454510791	11.6340952727984	-6.32403127776022	-5.38584127776022	-116.824175410963	9.69150879582481	11.1896052727984	11.4901152727984	10.8801852727984	-60.9507154226638	-138.375160642538	-101.053174727202	9.89656535128795	-59.5735354226638	9.96338693946504	-101.193264727162	11.1642952727984	-5.89544127776022	-3.81119127776022	10.5932552727984	-118.204305397432	-60.0950554226638	-40.6280141751318	-155.398360642538	-137.666526648958	NA	11.8884486061317	-138.458770642538	-61.3069954226638	11.7071752727984	-4.10837127776022	-135.82946250636	-40.9599341751318	-124.670497700894	11.096331939465	-115.223239230831	-101.103133060535	10.398921939465	-40.4940141729508	-2.53481127776022	NA	-60.4153254226638	-6.06441127776022	NA	-69.5714374226638	NA	10.1028352727984	NA	-136.322514726249	-125.676984012198	-119.512435422664	-60.9399154226638	11.5994952727984	11.0880352727984	-135.238934726651	11.2571052727984	-5.59366627776022	-158.899904727202	-39.3454575084651	-10.0408012777602	-40.5764441751318	12.4598952727984	NA	10.746385742496	-143.129947546642	-4.86957127776022	11.1878952727984	NA	NA	-135.447924727202	-61.4961154226638	NA	11.366685370186	NA	NA	NA	-124.279616465564	-128.113709798898	NA	1.64615457733622	4.66632457733622	NA	NA	NA	NA	7.22902457733622	NA	15.1497245773362	NA	4.92348457733622	NA	10.0355745773362	NA	NA	NA	-139.270889798898	-102.466772795515	-104.012752795515	-111.979132795515	-128.196679798898	-125.896514798898	NA	NA	NA	-126.926549798898	8.59899457733622	5.99401457733622	NA	NA	NA	NA	13.1930245773362	9.89402457733622	NA	NA	10.0583945773362	NA	NA	12.5417245773362	NA	NA	10.4745745773362	NA	-127.902976465564	-126.215709798898	NA	NA	-118.142249798898	NA	NA	12.6065245773362	NA	11.1527145773362	8.39259457733622	NA	-100.598122795515	NA	NA	13.9260245773362	NA	9.99499957733622	NA	NA	NA	-126.971369798898	10.8716345773362	NA	NA	NA	10.9107245773362	NA	NA	NA	NA	-101.570252795515	-101.727242795515	NA	NA	NA	-126.803584798898	NA	NA	9.53033457733622	NA	13.0931245773362	NA	NA	10.0068045773362	NA	NA	NA	NA	-124.425381465564	NA	-130.907409798898	NA	16.9380245773362	-131.580259798898	-145.971216465564	4.48145457733622	NA	NA	NA	NA	-100.492912795515	-101.337212795515	NA	10.3685245773362	-113.278319462182	NA	-143.048599798898	-100.36134279551	-119.131049798898	NA	NA	-100.237752795515	NA	9.20298457733622	NA	NA	-127.806369798898	-103.918592795515	10.9455745773362	11.4034245773362	NA	-101.661022795515	NA	9.47083791066955	10.9589345773362	11.2594445773362	10.6495145773362	NA	NA	-100.008782795515	9.66589457733622	NA	9.7427162440029	-100.148872795504	10.9336245773362	NA	NA	10.3625845773362	NA	NA	-125.670269798898	NA	NA	NA	11.6727779106696	NA	-133.049549965564	11.4865045773362	NA	NA	-99.8547027955149	-124.960979798898	10.8756612440029	-122.874049798898	-100.061507795515	10.1832512440029	NA	NA	NA	NA	NA	NA	NA	NA	9.88216457733622	NA	NA	-125.967639798898	NA	NA	11.3688245773362	10.8573645773362	NA	11.0264345773362	NA	NA	-99.545202795515	NA	-125.944334798898	12.2292245773362	NA	10.5157145773362	NA	NA	10.9572245773362	NA	NA	NA	NA	NA	11.1360145773362	NA	-148.020269442321	-132.684018010298	-124.043347984275	-127.86190760501	NA	2.46057263013063	5.48774263013063	-142.428856108988	-148.032619442321	NA	-142.126879442321	8.03029263013063	-133.197241343632	15.9736426301306	NA	5.74473596346396	NA	10.8330926301306	NA	NA	-136.963957753352	-139.01050046363	-101.638055140983	-103.17875180765	-111.149798474317	-122.694423567855	-117.242235428175	NA	NA	-135.340468010298	-126.678141645779	9.42252263013063	6.8118992967973	-133.603551343632	-142.437851086685	-131.970718010298	-136.249134046428	14.009075963464	10.7082426301306	NA	NA	10.8687792967973	-134.644158010298	NA	13.362175963464	NA	NA	11.2978826301306	-119.814962570933	-116.094983141929	-125.957279981966	NA	NA	-117.902614650942	-150.844543442321	NA	13.4280426301306	NA	11.9539826301306	9.2147792967973	-134.415524676965	-99.7604884743165	NA	-142.542779442321	14.741775963464	NA	10.8170676301306	NA	NA	NA	-126.732967890042	11.6928526301306	NA	NA	-119.062455904266	11.7099426301306	-118.708829201619	NA	NA	NA	-100.713485140983	-100.870375140983	NA	NA	-132.035084676965	-126.549625435986	NA	-134.462481343632	10.3510526301306	NA	13.9143092967973	-140.177539442321	-135.015738010298	10.828255963464	-121.285052394261	NA	NA	NA	-124.175907892484	-134.279818010298	-130.654518216913	NA	17.7524092967973	-131.322857984275	-145.728147984275	5.29587263013063	NA	-135.518141343632	-135.047431343632	NA	-99.6605118076499	-100.48871180765	NA	11.1824092967973	-112.448235140983	NA	-142.807731218902	-99.5196418076472	-118.866814650942	NA	NA	-99.3715851409832	-136.846401343632	10.0220026301306	NA	-137.904604420018	-127.568701317608	-103.079525140983	11.761425963464	12.2281426301306	NA	-100.812255138819	-116.705792558268	10.2924226301306	11.7665192967973	12.0732292967973	11.471265963464	-136.980814420018	NA	-99.1521484743165	10.4803126301306	NA	10.5580676301306	-99.3090384743108	11.7317426301306	NA	NA	11.1784026301306	-118.085855876951	NA	-118.702099616044	NA	-137.578684420018	NA	12.496645963464	NA	-132.806181484275	12.2961726301306	-136.234418010298	-135.647042507441	-99.0256684743165	-124.706311299638	11.6972126301306	-115.126635787285	-99.2223401409832	11.0047492967973	NA	-134.620244420018	NA	-118.648105808268	NA	NA	-148.902283942321	NA	10.7045326301306	NA	-136.152461343632	-125.729886055462	-119.430152570933	NA	12.168075963464	11.679215963464	-135.038348010298	11.8245192967973	-135.057224676965	-158.708351343632	-98.7013684743166	-141.990814420018	-125.695382981384	13.046175963464	NA	11.3291326301306	-143.502696108988	-120.545098884012	11.7553092967973	NA	NA	-135.278771343632	-119.440665904266	NA	11.9340992967973	-70.8076507961579	-45.6994100894249	-57.7827707961579	-42.7972934227583	-127.806935939183	-137.461842772215	2.39657892113238	5.42374892113238	-44.0428234227583	-147.575443837643	NA	-141.669703837643	7.96141558779905	-133.052694478072	15.904765587799	-13.0137399388613	5.68074225446572	-61.9094307961579	10.7690989211324	-7.10369293886129	4.70561372780538	-136.93731210911	-138.955615699878	-56.0100941294913	-58.1568957961579	-71.4220541294913	-122.643112942404	-117.190943229291	NA	NA	-42.5609034227583	-126.623252545667	9.35071558779905	6.74790558779905	-56.8615941294913	-60.9631707961579	-55.7832607961579	-39.2381000894249	13.9450822544657	10.6442489211324	-137.130046108106	-1.11221960552795	10.8047855901204	-3.80849460552795	NA	13.2981822544657	NA	-139.084252774772	11.2260755877991	-40.6455567560916	-43.7113084227583	-125.90233082971	NA	-45.5862734227583	-117.847734357558	-8.19656960552796	-42.6389834227583	13.3640489211324	NA	11.885105587799	9.15078558779905	-134.280764478072	-100.759287488588	NA	-133.427159105517	14.6777822544657	-42.4736334227583	10.748190587799	NA	-42.9795767560916	-155.986112874402	-126.678073828649	11.6288589491675	-41.4589700894249	-135.481899441439	-6.01082627219462	11.6459489211324	-118.657537680658	NA	NA	-6.42962960552796	-41.9742534227583	-43.0069134227583	-42.5551384227583	-42.4335700894249	-57.8604607961579	-42.3199900894249	NA	-3.91775627219462	10.2870592124276	-157.845706207736	13.850315587799	-132.562920094382	-134.874861144739	10.7642622544657	-6.40745960552796	NA	NA	NA	-124.121577153934	-134.145057811406	-130.599633266342	NA	17.6884163114412	-131.267977726446	-145.673817726446	5.23187892113238	-137.427166108106	-135.383381144739	-134.912671144739	-5.75250627219462	-5.25958293886129	-101.487510821921	-10.0670262721946	11.118415587799	-113.445350821921	-3.81020460552795	-142.752850912188	-100.518440821913	1.30971372780538	-6.45283627219462	NA	-5.32466293886129	-136.711641144739	9.95312558779905	-6.41761293886129	-60.1571674628246	-127.513821059779	-104.078324155254	11.6974324257567	12.1641489211324	-5.84017293886129	-4.90888293886129	-116.654501039407	10.2235457669709	11.702525587799	12.009235587799	11.4072722544657	-60.4665674628246	-138.529909441439	-100.150947488588	10.4163189960167	-59.0934874628246	10.489190587799	-100.307837488571	11.6677489211324	-5.40891627219462	-3.34273293886129	11.1144089211324	-118.034564356735	-59.6261407961579	-40.9095234227583	-155.535676108106	-137.552038765752	NA	12.4248389211324	-138.596152774772	-60.8156807961579	12.227295587799	-3.64304627219462	-135.512476225952	-41.2520100894249	-124.651431032909	11.6283355877991	-115.075342268275	-100.219455821921	10.9329422544657	-40.7621234181953	-2.05611960552796	NA	-59.9464441294913	-5.59578627219462	NA	-69.0971894628246	NA	10.635655587799	NA	-136.017701143611	-125.674986169521	-119.378861053105	-60.4586341294913	12.1040822544657	11.6152222544657	-134.903587810775	11.760525587799	-5.12337460552796	-158.573591144739	-39.6280067560916	-9.5720429388613	-40.8534867560916	12.9821822544657	NA	11.2651393704786	-143.04552050431	-4.41157960552796	11.691315587799	NA	NA	-135.144011144739	-61.0146341294913	NA	11.8701056814902	NA	NA	NA	-124.134258762672	-127.952735429339	NA	2.27624357340131	5.30341357340131	NA	NA	NA	NA	7.84608024006797	NA	15.789430240068	NA	5.56040690673464	NA	10.6487635734013	NA	NA	NA	-139.101382096005	-102.112974856078	-103.653971522744	-111.625018189411	-128.022505429339	-125.737973762672	NA	NA	NA	-126.769075429339	9.23838024006797	6.62757024006797	NA	NA	NA	NA	13.8247469067346	10.5239135734013	NA	NA	10.684450240068	NA	NA	13.1778469067346	NA	NA	11.113740240068	NA	-127.757618762672	-126.048202096005	NA	NA	-117.993442096005	NA	NA	13.2437135734013	NA	11.769770240068	9.03045024006797	NA	-100.235708189411	NA	NA	14.5574469067346	NA	10.632855240068	NA	NA	NA	-126.823795429339	11.5085235734013	NA	NA	NA	11.5256135734013	NA	NA	NA	NA	-101.188704856078	-101.345594856078	NA	NA	NA	-126.640543762672	NA	NA	10.1667235734013	NA	13.729980240068	NA	NA	10.6439269067346	NA	NA	NA	NA	-124.266823762672	NA	-130.745402096005	NA	17.568080240068	-131.413685429339	-145.819058762672	5.11154357340131	NA	NA	NA	NA	-100.135731522744	-100.963931522744	NA	10.998080240068	-112.923154856078	NA	-142.898558762672	-99.9948615227403	-118.957642096005	NA	NA	-99.8468048560776	NA	9.83779024006797	NA	NA	-127.659528762672	-103.554744856078	11.5770969067346	12.0438135734013	NA	-101.287474856078	NA	10.108210240068	11.582190240068	11.888900240068	11.2869369067346	NA	NA	-99.627368189411	10.2959835734013	NA	10.373855240068	-99.7842581894024	11.5474135734013	NA	NA	10.9940735734013	NA	NA	-125.524928762672	NA	NA	NA	12.3125035734013	NA	-132.897092262672	12.111960240068	NA	NA	-99.500888189411	-124.797138762672	11.513000240068	-122.711075429339	-99.6972598560776	10.8206069067346	NA	NA	NA	NA	NA	NA	NA	NA	10.520320240068	NA	NA	-125.820932096005	NA	NA	11.9837469067346	11.4948869067346	NA	11.640190240068	NA	NA	-99.176588189411	NA	-125.786293762672	12.8618469067346	NA	11.1448035734013	NA	NA	11.570980240068	NA	NA	NA	NA	NA	11.749770240068	NA	-148.097929817986	-133.006864926094	-124.052297984275	-127.87384096247	NA	1.95518564846329	4.98235564846329	-142.506516484653	-148.110279817986	NA	-142.204539817986	7.51777231512995	-133.520274926094	15.46112231513	NA	5.23934898179662	NA	10.3277056484633	NA	NA	-137.071545633519	-139.022448276761	-102.530649046264	-104.075379046264	-112.046425712931	-122.84725580271	-117.395841625707	NA	NA	-135.663314926094	-126.690103394076	8.90572231512995	6.30651231512995	-133.926398259428	-142.545438966852	-132.293564926094	-136.35668831407	13.5036889817966	10.2028556484633	NA	NA	10.36339231513	-134.967004926094	NA	12.8567889817966	NA	NA	10.78108231513	-119.968603607159	-116.248622710233	-125.969238599995	NA	NA	-117.914547984275	-150.923670484653	NA	12.9226556484633	NA	11.44146231513	8.70939231512995	-134.738371592761	-100.657115712931	NA	-142.620439817986	14.2363889817966	NA	10.30454731513	NA	NA	NA	-126.74490122937	11.1874656484633	NA	NA	-119.213646940492	11.2045556484633	-118.862470243445	NA	NA	NA	-101.610112379597	-101.767002379597	NA	NA	-132.357931592761	-126.558576144434	NA	-134.785328259428	9.8456656484633	NA	13.40892231513	-140.255199817986	-135.338701592761	10.3228689817966	-121.438693458006	NA	NA	NA	-124.184859264933	-134.602664926094	-130.666466630394	NA	17.24702231513	-131.334791317608	-145.737097984275	4.79048564846329	NA	-135.840988259428	-135.370278259428	NA	-100.557139046264	-101.385339046264	NA	10.67702231513	-113.340829046264	NA	-142.819664558514	-100.416269046257	-118.878747984275	NA	NA	-100.268212379597	-137.169248259428	9.50948231512995	NA	-138.012192300185	-127.580634650942	-103.976152379597	11.2560389817966	11.7227556484633	NA	-101.708882375048	-116.859433596335	9.77990231512995	11.26113231513	11.56784231513	10.9658789817966	-137.088402300185	NA	-100.048775712931	9.9749256484633	NA	10.04554731513	-100.205665712917	11.2263556484633	NA	NA	10.6730156484633	-118.239496917423	NA	-118.855555058088	NA	-137.686272300185	NA	11.9798456484633	NA	-132.815131484275	11.78365231513	-136.557264926094	-135.969419609	-99.9222957129305	-124.718244634114	11.18469231513	-115.280192086062	-100.114934046264	10.4879489817966	NA	-134.727832300185	NA	-118.801746859447	NA	NA	-148.981410984653	NA	10.19201231513	NA	-136.475308259428	-125.741877816499	-119.583793607159	NA	11.6626889817966	11.1738289817966	-135.361194926094	11.31913231513	-135.380071592761	-159.031198259428	-99.5979957129305	-142.098402300185	-125.704332981576	12.5407889817966	NA	10.8237456484633	-143.580356484653	-120.698739975279	11.24992231513	NA	NA	-135.601618259428	-119.594306940492	NA	11.42871231513	NA	NA	NA	-124.197539020501	-128.019549020501	NA	1.83485030073221	4.86202030073221	NA	NA	NA	NA	7.40243696739888	NA	15.3457869673989	NA	5.11901363406554	NA	10.2073703007322	NA	NA	NA	-139.168195687167	-102.00845308042	-103.551799747087	-111.522846413754	-128.089319020501	-125.801254020501	NA	NA	NA	-126.835889020501	8.79338696739888	6.18617696739888	NA	NA	NA	NA	13.3833536340655	10.0825203007322	NA	NA	10.2430569673989	NA	NA	12.7364536340655	NA	NA	10.6687469673989	NA	-127.820899020501	-126.115015687167	NA	NA	-118.060255687167	NA	NA	12.8023203007322	NA	11.3261269673989	8.58905696739888	NA	-100.133536413754	NA	NA	14.1160536340655	NA	10.1892119673989	NA	NA	NA	-126.890609020501	11.0671303007322	NA	NA	NA	11.0842203007322	NA	NA	NA	NA	-101.08653308042	-101.24342308042	NA	NA	NA	-126.703824020501	NA	NA	9.7253303007322	NA	13.2885869673989	NA	NA	10.2025336340655	NA	NA	NA	NA	-124.330104020501	NA	-130.812215687167	NA	17.1266869673989	-131.480499020501	-145.882339020501	4.67015030073221	NA	NA	NA	NA	-100.033559747087	-100.861759747087	NA	10.5566869673989	-112.81863308042	NA	-142.965372353834	-99.8926897470838	-119.024455687167	NA	NA	-99.7446330804205	NA	9.39414696739888	NA	NA	-127.726342353834	-103.45257308042	11.1357036340655	11.6024203007322	NA	-101.18530308042	NA	9.66456696739888	11.1407969673989	11.4475069673989	10.8455436340655	NA	NA	-99.5251964137538	9.85459030073221	NA	9.93021196739888	-99.6820864137466	11.1060203007322	NA	NA	10.5526803007322	NA	NA	-125.588209020501	NA	NA	NA	11.8675103007322	NA	-132.960372520501	11.6683169673989	NA	NA	-99.3987164137538	-124.863952353834	11.0693569673989	-122.777889020501	-99.5927380804205	10.3756136340655	NA	NA	NA	NA	NA	NA	NA	NA	10.0766769673989	NA	NA	-125.887745687167	NA	NA	11.5423536340655	11.0534936340655	NA	11.1987969673989	NA	NA	-99.0744164137538	NA	-125.849574020501	12.4204536340655	NA	10.7034103007322	NA	NA	11.1295869673989	NA	NA	NA	NA	NA	11.3083769673989	NA	NA	NA	-124.143208762672	-127.964668762672	NA	1.77085659173396	4.79802659173396	NA	NA	NA	NA	7.3335599250673	NA	15.2769099250673	NA	5.0550199250673	NA	10.143376591734	NA	NA	NA	-139.113315429339	-103.005568761358	-104.550598761358	-112.521645428025	-128.034438762672	-125.746923762672	NA	NA	NA	-126.781008762672	8.7215799250673	6.12218325840063	NA	NA	NA	NA	13.3193599250673	10.018526591734	NA	NA	10.1790632584006	NA	NA	12.6724599250673	NA	NA	10.5969399250673	NA	-127.766568762672	-126.060135429339	NA	NA	-118.005375429339	NA	NA	12.738326591734	NA	11.2572499250673	8.52506325840063	NA	-101.132335428025	NA	NA	14.0520599250673	NA	10.1203349250673	NA	NA	NA	-126.835728762672	11.003136591734	NA	NA	NA	11.020226591734	NA	NA	NA	NA	-102.085332094692	-102.242222094692	NA	NA	NA	-126.649493762672	NA	NA	9.66133659173396	NA	13.2245932584006	NA	NA	10.1385399250673	NA	NA	NA	NA	-124.275773762672	NA	-130.757335429339	NA	17.0626932584006	-131.425618762672	-145.828008762672	4.60615659173396	NA	NA	NA	NA	-101.032358761358	-101.860558761358	NA	10.4926932584006	-113.815748761358	NA	-142.910492096005	-100.891488761349	-118.969575429339	NA	NA	-100.743432094692	NA	9.3252699250673	NA	NA	-127.671462096005	-104.451372094692	11.0717099250673	11.538426591734	NA	-102.184102094692	NA	9.5956899250673	11.0768032584006	11.3835132584006	10.7815499250673	NA	NA	-100.523995428025	9.79059659173396	NA	9.8613349250673	-100.680885428004	11.042026591734	NA	NA	10.488686591734	NA	NA	-125.533878762672	NA	NA	NA	11.7957032584006	NA	-132.906042262672	11.5994399250673	NA	NA	-100.397515428025	-124.809072096005	11.0004799250673	-122.723008762672	-100.589853761358	10.303806591734	NA	NA	NA	NA	NA	NA	NA	NA	10.0077999250673	NA	NA	-125.832865429339	NA	NA	11.4783599250673	10.9894999250673	NA	11.1348032584006	NA	NA	-100.073215428025	NA	-125.795243762672	12.3564599250673	NA	10.639416591734	NA	NA	11.0655932584006	NA	NA	NA	NA	NA	11.2443832584006
13016	0	3.1336867479739	-48.2851594277934	3.08424743318111	-68.6961587994164	-87.61989	-7.79063	-38.8072376635318	-9.20541820579065	-5.65047	-133.55785	-49.4639200702069	-73.2548561771814	-7.59581	-94.61755	9.54352	-41.5121275932654	-174.01752281944	NA	-71.9129999199088	-56.22261	-45.4729383335195	NA	-42.95589	-77.2441199563106	-32.2055	7.89866	-6.44701	-37.3095756557814	-15.3222099999775	-54.77587	4.33007	-2.9175	-1.15793889032966	-5.5850090752037	9.21005	-74.3333312324971	-70.00003	-17.1312	13.4984	-51.8929763605483	-39.4482023617128	-65.3563	-89.95167	-161.66966	-44.4480399999559	-129.4866	-45.73523	-5.95308	-7.3629	NA	-0.214399999999999	-45.4430699998637	-43.2559030974506	-12.1027599999998	-42.6914828161564	-1.88297553170192	NA	-54.6845312828822	-85.3595	-52.187622	-68.941202070006	-42.8656644651002	-47.79441	NA	-6.73413480137854	-59.8641852657781	-12.42398	-42.71781	9.70628	-40.1111797489127	-41.6698866646223	-41.8725609889288	-42.1302818251836	-45.8303775470623	9.34453	7.88399	8.12007805239318	11.663105514578	10.0270000003349	-44.259219999949	NA	NA	-12.1932	NA	-14.18074	-4.51815	7.3023	7.48238	8.38603	8.66475	-43.94184	NA	-42.5732099959002	-4.61598447653619	8.05760000067944	11.390375103362	13.3145849293722	-42.9158372957855	-63.58611	6.74731484514967	-95.66522	-4.69207	-4.61577500233325	-177.791280057631	-170.520883211724	-175.719968292296	NA	-55.5017999999994	-47.1529582312045	-72.8470189340638	-42.5236261440361	-59.9219808932431	-2.83830968809412	-2.39777420159922	-43.61417	-2.66419231302503	-75.6061695767869	-2.46889	-41.4638628192299	-104.87933	NA	-28.8170099999997	-10.212	-37.7425799251697	-43.8988785347363	-44.78294	-1.50888688611677	6.55526	-43.3223008140048	7.18534	-39.5033618394052	5.45665	12.279556405815	-41.4804688358343	9.14097	8.52116	NA	9.28587	-44.33417	-1.31865310176844	8.64622	-91.97433	-76.4773881610962	7.71312	-9.2839	-44.92419	-62.901557807375	-4.39911	-41.6486408358923	-11.85192	-42.4998346270266	9.0989748003865	-41.9365572994661	10.0224	-61.28654	-10.8163265255439	-80.70721	-4.59249	-71.79422	8.06507	-172.6629	-99.29207	-133.14069	-43.70855	5.19352988272575	-10.731	-8.7884	-43.9421099708363	1.8416	-42.9329133016945	-37.9309051293421	-0.4338	-39.3671534587965	-67.69173	-41.67535	-2.28634	-42.8338798417073	-18.45234	-40.2972806882116	-1.9891	-60.9650643553414	-41.1596845487342	-74.8238698324242	-40.8822826738245	-41.560159324921	NA	10.7506722871562	-3.90306	-41.2175820916077	-62.8007	-199.4106	-8.85469999999997	-10.3855791247756	-63.0695139089562	-10.6930703819652	-10.0230877129521	-42.56084	-3.01681	-62.43884	-11.5755999999998	-170.23773	-2.74730338058472	8.29641	NA	-2.9657655940235	-11.5597199999998	-84.482836169652	-4.03264036608174	-36.8947503660817	-7.97714627775953	-1.89118036608174	-130.001231061544	-45.6219279495142	-68.7460069280105	-3.83772036608174	-91.2855541700135	12.7913958248682	-37.7041549181447	-172.159920642538	NA	-68.778746169652	-52.4292203660817	-42.7575005004229	NA	-39.1103003660817	-74.021366169652	-28.4119103660817	11.1434358248682	-3.2522341751318	-37.3102603660817	-12.5336212777576	-50.9395803660817	7.5166458248682	0.884589633918262	1.29715463391826	-1.82822610834594	12.4259258248682	-72.559536169652	-66.1489886035109	-14.3178112777602	16.7458758248682	-48.3173276554806	-37.6332370327484	-61.4879586035109	-86.5688741700135	-157.963580545886	-40.4911068147291	-125.859481061544	-41.9354403660817	-2.15549036608174	-4.54951127776022	NA	3.56608963391826	-41.3994368145155	-40.165162030739	-9.29457127775954	-39.6091070288939	1.8957983562385	NA	-51.5173030172948	NA	-48.4164323660817	-65.0658881060263	-40.5542753660817	-43.3571907527357	NA	-3.66849203274841	-57.7314966062015	-9.61299127776022	-38.8906203660817	12.9544558248682	-36.4846111852733	-38.4620918957978	-39.2876870327484	-38.6071471478521	-41.7574053915342	12.5389058248682	11.1328658248682	11.3609524724471	12.870609158776	13.2746758250851	-40.453230365961	NA	NA	-9.41101127776012	NA	-11.3628512777602	-0.777260366081739	10.5501758248682	10.7302558248682	11.6018058248682	11.9120258248682	-40.0840503660817	NA	-38.8060203636442	-0.844864491340553	11.3059758253099	13.4282358253059	14.9494258248682	-39.015348161972	-60.3234341751318	9.95089412515623	NA	-0.88788036608174	-0.858492429292955	-175.946873975872	-167.026985569048	-172.072509763597	NA	-52.3462241751318	-42.9610872161067	-69.0894478572546	-38.3295908290266	-56.7564398840067	-0.165586449093162	0.50357130058493	-40.1889340972003	-0.0681736994150715	-73.1177033580705	1.29959963391826	-38.6968740971719	-159.109290545882	NA	-26.0373212777599	-7.44451127776022	-33.9151484696025	-40.0957934087982	-40.8044068147675	0.981972967251593	9.8031358248682	-40.0145572622429	10.4342158248682	-37.4825332486943	8.6780258248682	13.8518508248682	-37.8674659982766	12.3891458248682	11.7369358248682	NA	12.5338458248682	-39.9629507527358	0.676514633918261	11.8406958248682	-169.668450642538	-73.2849339983837	10.9321958248682	-6.46991127776022	-40.5528707527357	-59.7269819744275	-0.646020366081739	-38.0055700723346	-9.10653127776012	-39.3045238387659	11.3705241586632	-38.2145290910207	13.2705758248682	-58.1457641751318	-8.9047996110927	-77.5758341751318	-0.842500366081739	-68.6572441751318	11.3134458248682	-169.022320545886	-166.017640545886	-129.555671061544	-39.9105603660817	7.61438249153487	-7.92971127776016	-5.98721127776022	-39.5072907448031	5.61838963391826	-38.759315965993	-35.1153640860691	3.32248963391826	-35.7297710911012	-64.5284541751318	-37.8779603660817	1.47574963391826	-38.9807902890566	-15.6509512777602	-36.916801247322	1.76718963391826	-57.703471619731	-37.6663724193233	-71.699616169652	-36.6470355105296	-37.9653518264861	NA	12.9434908248682	-0.095770366081739	-37.5790460816522	-59.5952241751318	-196.815450642538	-6.10741127776018	-7.3041835327484	-60.6867141751035	-9.46559794442653	-9.4663046110933	-38.7582503660817	0.790479633918261	-59.2333641751318	-8.83031127775994	-166.544050545886	0.343791300584927	11.5376858248682	NA	0.108638544190165	-8.81443127775975	-84.6086675622766	-64.2657045696801	-38.5670984583202	-37.6581251244274	-60.2878384583202	-131.104443350212	-47.3031884583202	-70.9546616543553	-65.0309484583202	-92.323064907006	NA	-39.3243726051256	-172.073012670385	NA	-68.9045775287289	-54.0853684583202	-45.4025984583202	NA	-40.7664484583202	-74.147197543835	-30.0680584583202	-40.9332654226638	-46.9003470893293	-38.9826084583202	-40.880580124655	-52.5957284583202	-43.1299484562083	-41.4828967916535	-61.3886384583202	-77.0173975622766	NA	-72.6892175540628	-131.118735016879	-64.5963684583202	NA	-49.739074014674	-39.3055851249868	-128.971420016879	-87.606384907006	NA	-91.5659154226638	-126.962693350212	-43.5915884583202	-132.381193350212	NA	NA	-37.1475754206046	-65.8019547272016	-41.8375101214165	-38.9739584583202	-41.2814551181381	NA	NA	-53.1818825358252	-83.1781754226638	-50.0725804583202	-73.1795592289432	-42.2395834583202	NA	NA	-43.2520934264588	-58.8429960406115	NA	-40.5467684583201	-129.441143350212	-37.9910951065566	-39.9743406959751	-40.9681351249868	-39.9744205116635	-44.3375792576756	-40.0775954208408	-130.079373350212	-61.1284480617814	-57.6968417916535	-90.7667954226638	-42.1093784582568	NA	NA	-40.9794684582846	NA	NA	-39.8898384583202	-41.1875484583202	-41.5495684583202	-91.2155454226638	-36.9808584583202	-41.7401984583202	NA	-40.4621684540586	NA	-41.9313317916535	-58.1589984583202	-128.520623350212	-41.2123684539981	-61.4209684583202	-74.481697542081	-93.5175954226638	-90.9772954226638	-62.4414047272016	-175.859966003718	-169.412842670385	-176.440822670385	NA	-53.4437584583195	-45.9234584583202	-70.9272754226638	-41.2653284583202	-57.8576584583202	NA	NA	-41.4623454226638	-59.9450321389117	-73.2461021051746	-62.1402047272016	-39.9686520893304	-102.733305422664	NA	-56.4952951249868	-61.2519684583181	-35.8941754226638	-42.0319084583202	NA	NA	-41.4631484583202	-42.0695117916535	-41.3288871546914	-38.8793601586827	NA	-38.5846584583202	-39.3492756218652	-40.6988154226364	-41.3740154202722	NA	-38.6642754219959	-172.346922670385	-60.668692557861	-39.5450984583202	-89.7575054226638	-73.4107666897544	-41.7677084536011	-126.853993350212	-172.999962670385	-60.8245126431006	NA	-39.4751980949534	-40.2641854198395	-40.7821481099498	-86.1963245952507	-39.9000602971011	-59.2874584583202	-59.2432984583202	-38.3655417911639	-78.6733684583202	-62.6138047272015	-69.7547784583202	-59.8986584583185	NA	-97.1396454226638	-130.658883350212	-41.5667084583202	-43.8994351232339	-39.7647354226638	-89.3675754226638	-59.2571084583202	-69.0060775622766	-87.238074907006	-131.100283350212	-85.8671205995453	-37.2051082762532	-65.6259884583202	-39.5341084583202	-64.0690847271387	-40.6369383236611	NA	-38.2641189923338	-41.0844054226638	-58.8162994007336	-63.2244530605336	-71.8254474855738	-40.1584673519406	-39.3963566444677	NA	-64.7133647272016	-41.1822440242696	-39.0420901904325	-60.6927584583202	-196.722142670385	-38.5760251249868	-44.2361084583202	-61.7982151249564	-39.8047584550401	-40.3059484583202	-40.4143984583202	-87.3886513955519	-60.3308984583202	-39.1727839865425	NA	-87.2576486249426	NA	NA	-38.489027553625	-38.6365986893347	-173.837004907006	-4.86999102083356	-38.5072487559971	-8.44254990700573	-2.72853102083356	-130.742836655944	-47.238106808647	-71.4934320873558	-4.67507102083356	-165.271108240339	12.7027624533583	-39.4111254226638	-172.164387309205	NA	-85.0028631339957	-54.0544854226638	-44.1716547002159	NA	-40.7355654226638	-90.8438431339957	-30.0371754226638	11.0548024533583	-3.34086754664168	-38.9227587559971	-12.9967249070051	-52.5648454226638	7.42801245335832	0.0472389791664405	0.459003979166441	-2.6655748305334	12.3372924533583	-90.1946631339957	-67.4092806425385	-14.780914907006	16.6572424533583	-50.7784454226638	-39.2457354226638	-62.7482506425385	NA	-159.351474907006	-41.7821897988582	-126.601086655944	-43.5607054226638	-2.99284102083356	-5.01261490700595	NA	2.72873897916644	-42.6905197988978	-41.777660407135	-9.75767490700574	-41.2216053928763	1.05845166049008	NA	-53.2733508478195	-82.0661631339957	-50.0416974226638	-66.3265206425385	-42.1565604226638	-44.6690675466417	NA	-4.50664268750023	-57.3125887540224	-10.076094907006	-40.5158854226638	12.8658224533583	-38.5348754193958	-40.5118070893304	-40.8938020893304	-41.4992254226638	-43.2934867489352	12.4502724533583	11.0442324533583	11.2723155949739	12.7623757870945	13.1860424535075	-42.0784954226638	NA	NA	-9.87411490700592	NA	-11.825954907006	-1.61461102083356	10.4615424533583	10.6416224533583	11.5131724533583	11.8233924533583	-41.7093154226638	NA	-40.4312854035846	-1.68216709364221	11.217342453662	13.3200024536653	14.8411924533583	-40.4872348124541	-59.8910920873558	9.86225637917782	-92.4055831339957	-1.72523102083356	-1.6957577918929	-175.951340642538	-167.667518086506	-172.785392918104	NA	-51.9138820873554	-44.3486205755769	-71.2422575466417	-39.719247756585	-56.3271030321315	-1.0041034259739	-0.334579354166891	-91.2333431339957	-0.906724354166894	NA	0.462248979166439	-64.2434906425385	-101.621293133996	NA	-26.5004249070059	-7.90761490700595	-35.9078575466417	-41.6285754815594	-42.0954897988978	0.143822312499772	9.71450245335832	-41.5132662719351	10.3455824533583	-40.1065354226466	8.5893924533583	13.7396974533583	-40.0177454074475	12.3005124533583	11.6483024533583	NA	12.4452124533583	-41.2748275466417	-0.162276020833561	11.7520624533583	-88.6454931339957	-121.941112670385	10.8435624533583	-6.93301490700595	-41.8647475466417	-59.2946420873558	-1.48337102083356	-40.2101954036764	-9.56963490700596	-41.494185406433	11.2688241203466	-40.1240209453427	13.1819424533583	-57.7134220873558	-9.37020324033902	-77.1434920873558	-1.67985102083356	-68.2249020873558	11.2248124533583	-169.747261020834	-96.0276331339957	-130.297276655944	-41.5358254226638	7.51268245335832	-8.39281490700596	-6.45031490700596	-40.8191675012558	4.78103897916644	-40.0605770300732	-36.4285075466417	2.48513897916644	-37.9084754226638	-64.0961120873558	-39.5032254226638	0.638398979166439	-40.6060548197713	-16.114054907006	-40.4131322081423	0.92983897916644	-57.2930520873558	-38.979515879975	-87.0967631339957	-38.0473823300603	-40.3704354226638	NA	12.8417907866917	-0.93312102083356	-39.8146154017034	-59.1628820873558	-196.822150642538	-6.57051490700594	-8.14233418750023	-60.2678054206891	-9.9321515736725	-9.9328582403392	-40.3835154226638	-0.0468710208335601	-58.8010220873558	-9.29341490700592	-167.268991020834	-0.494359354166894	11.4490524533583	NA	-0.729507297458742	-9.27753490700589	NA	-64.1902254226638	NA	-58.8726237559971	-60.2123554226638	-131.275364907006	-98.9744554226638	-70.4461961014796	-64.9554654226638	-92.4491254226638	NA	-87.1740054226638	NA	NA	NA	NA	NA	NA	NA	-132.465354907006	-119.948514907006	NA	-74.2935154226638	-87.9484354226638	-62.6313954226614	NA	-63.0302454226638	NA	-61.3131554226638	NA	NA	NA	-131.293456573673	-64.5208854226638	NA	NA	-91.3947220893304	-129.146141573673	-87.7324454226638	NA	NA	-127.133614907006	NA	-132.552114907006	NA	NA	-57.0589587559949	-65.2439110208336	-61.2126254226638	NA	-60.0051754226638	NA	NA	-97.9465454226638	NA	-96.6337754226638	NA	NA	NA	NA	NA	-58.7534154226638	NA	NA	-129.612064907006	-59.5325354226638	NA	-87.7512554226638	NA	-64.5720154226638	-60.1249054226638	-130.250294907006	-61.0453931872226	-57.6072587559971	NA	-65.0342610208336	NA	NA	-64.4821110208336	NA	NA	NA	NA	NA	NA	-87.1022954226638	NA	NA	-59.6603454226638	NA	NA	-58.0623654226638	-128.691544907006	-60.3823170893304	-61.3454854226638	NA	NA	NA	-61.8833610208336	NA	NA	NA	NA	-53.3682754226638	NA	NA	NA	-57.7821754226638	NA	NA	NA	-59.7894179090985	-87.9636220893304	-61.5821610208336	NA	NA	NA	NA	-61.1764854226621	-124.270664907006	-131.413764907006	NA	NA	NA	NA	-61.6027654226638	NA	NA	NA	-59.4526920893304	-64.4607710206901	-61.1498454226638	NA	-59.7156754226638	NA	-60.555370177316	NA	NA	-87.4887054226638	-60.8587300232104	-127.024914907006	NA	-60.7490354226638	NA	-59.3814525983522	-59.8455122607525	-60.8713654226618	-86.3257254226638	-60.1013454226638	-59.2119754226638	-59.1678154226638	-59.7133554226638	-78.5978854226638	-62.0557610208336	-69.6792954226638	-59.8231754226624	NA	NA	-130.829804907006	NA	-63.9718420893304	NA	NA	-59.1816254226638	NA	-87.3641354226638	-131.271204907006	-86.0056554226638	-126.810314907006	-65.5505054226638	-129.833516573673	-63.5110410208049	-56.3819754226638	NA	-87.2861054226638	-84.5888754226638	-58.7367268755045	-62.6702426875002	NA	-86.6411854226638	-87.4754654226638	NA	-64.1553210208336	-89.4381354226638	-58.9083524123621	-60.6172754226638	NA	-128.325854907006	-91.8126854226638	-61.7086320893059	-59.2646654226638	NA	NA	-87.5433854226638	-60.2554154226638	-59.6855231432449	NA	-87.4138154226638	NA	NA	-60.2081373754353	-59.6414654226615	-84.5581351992977	-63.72848892645	-37.7267244122009	-36.8181844117717	-59.7523546500593	-130.562570539211	-46.4512477455343	-69.8794613708324	-64.4937646500593	-91.8115428718431	NA	-38.4904648280836	-172.120366656462	NA	-68.854978532631	-53.2461277455343	-44.5482910788676	NA	-39.9098077455343	-74.068098532631	-29.2287510788676	-40.2941430932654	-46.268074759931	-38.1422344122009	-40.0274894119615	-51.7421877455343	-42.3005744105794	-40.6429394122009	-60.8242546500593	-76.9705318659643	NA	-72.6263318659643	-130.555512205878	-64.0705846500593	NA	-49.0351243275837	-38.465194412201	-128.423147205878	-87.0779295385097	NA	NA	-126.397320539211	-42.7502144122009	-131.822087205878	NA	NA	-36.5101197580403	-64.6634617558196	-40.993319409601	-38.1199844122009	-40.4415144070054	NA	NA	-52.386062916797	NA	-49.2407397455343	-73.1040768659643	-41.3951960788676	NA	NA	-42.5082248620986	-58.2863298645168	NA	-39.6962610788676	-128.873570539211	-37.2499840727136	-39.216042516329	-40.1071110788676	-39.2991574803278	-43.6146484994193	-39.4323064249709	-129.521767205878	-60.5896910429479	-57.162891316726	NA	-41.265937745449	NA	NA	-40.1601277454852	NA	NA	-39.0294144122009	-40.3309077455343	-40.6892444122009	NA	-36.1485510788676	-40.8794910788676	NA	-39.6316610755991	NA	-41.0833577455343	-57.619151316726	-127.953117205878	-40.3684944090078	-60.8506179833926	-74.4296651992977	NA	NA	-61.2736450891529	-175.903636656462	-169.464463323128	-176.491376656462	NA	-52.9091079833927	-45.078084412201	-70.2947864265987	-40.4133877455343	-57.3203079833926	NA	NA	-40.8399564265987	-59.2800168194749	-73.1781361435399	-60.9795450891529	-39.336379759932	-185.393269989795	NA	-55.6542544122009	-60.7153846500573	-35.2643864265987	-41.2117010788676	NA	NA	-40.614174412201	-41.207754412201	-40.5990595262855	-38.1844115707261	NA	-37.7607177455343	-38.6189864012144	-40.0633264265536	-40.7545264244106	NA	-38.0288530926388	-172.386609989795	-60.0587181561037	-38.687024412201	-169.622696656462	-73.3417671623412	-40.9172010753845	-126.286487205878	-173.039616656462	-60.2835310398652	NA	-38.7378018021101	-39.6155297572899	-40.0432240909382	-85.660942871843	-39.1644293169702	-58.715841316726	-58.713581316726	-37.5255844118261	-78.1467846500593	-61.4463450891529	-69.2263279833927	-59.3708746500577	NA	NA	-130.107543872545	-40.7259344122009	-43.0349410775548	-39.1260464265987	NA	-58.7300246500593	-68.9431451992976	-86.7349862051764	-130.542743872545	-85.3751395385097	-36.4670321523106	-65.088771316726	-38.693534412201	-62.9013250891237	-39.7777976489269	NA	-37.6180544266576	-40.464749759932	-58.2466871746299	-62.0940934224862	-71.7791818659643	-39.4456239566377	-38.6844756832482	NA	-63.5815050891529	-40.4867191200902	-38.3078265052001	-60.1414746500593	-196.755529989795	-37.736084412201	-43.3971677455343	-61.2572313166962	-38.9615844097974	-39.4796077455343	-39.5720910788676	-86.8957362051764	-59.7796146500593	-38.4605463083789	NA	-86.7565662051764	NA	NA	-37.7822627497399	-37.9265345237721	-173.127857726446	-4.45964902679098	-37.7112828943728	-8.2021980923827	-2.31775569345765	-130.379550525411	-46.421499616381	-71.7326531312438	-4.26469569345765	-164.567681059779	12.7632791391133	-38.5842095610394	-172.170370642538	NA	-155.698234393113	-53.2451695610394	-43.4638674013926	NA	-39.9088495610394	-131.562040525411	-29.2277928943728	11.1142858057799	-3.29805086088674	-38.1267928943728	-12.7586897590483	-51.7412295610394	7.46809580577993	0.472280973209019	0.875679306542352	-2.25563376900233	12.3871424724466	NA	-66.7711012896913	-14.5346130923831	16.7176258057799	-49.9760628943728	-38.4497528943728	-62.1043046230247	NA	-158.652061059779	-41.1520816401265	-126.214300525411	-42.7492562277061	-2.56929902679098	-4.76631309238309	NA	3.14658097320902	-42.031511640166	-40.9778778888729	-9.51310642571605	-40.4260728833822	1.47572476200515	NA	-52.4956740482841	NA	-49.2397815610394	-65.679907956358	-41.3652712277061	-44.0023291496887	NA	-4.09645069345765	-57.5213931312438	-9.83059309238309	-39.6953028943728	12.9264391391133	-37.755226226507	-39.6985078943728	-40.0829795610394	-40.6750428943728	-42.6099027093299	12.4929558057799	11.1050824724466	11.3305002584852	12.8311224729253	13.2464924726262	-41.2649795610394	NA	NA	-9.63821309238303	NA	-11.5781530923831	-1.20996902679098	10.5220591391133	10.7021391391133	11.5629891391133	11.8837091391133	-40.8785328943728	NA	-39.6307028873579	-1.26741556985827	11.2780258061461	13.3886791394769	14.9099191391133	-39.7473507421054	-60.0859464645771	9.9080080950769	NA	-1.29948902679098	-1.28559231132307	-175.953640642538	-167.363077931221	-172.432713279798	NA	-52.1444364645771	-43.6626075559903	-70.5936191496887	-39.0309702012078	-56.5540123843569	-0.588105495986262	0.0840293065423516	NA	-0.484079026790983	NA	0.876090973209017	-63.623377956358	-159.811704393105	NA	-26.2653564257162	-7.67661309238309	-35.2445191496887	-40.8772985601856	-41.458181640166	0.54986430654235	9.77501913911326	-40.7618587159534	10.4064324724466	-39.2823195610255	8.64107580577993	13.7989074724466	-39.2381628887477	12.3611291391133	11.6981191391133	NA	12.5057624724466	-40.6300891496887	0.258425973209018	11.7947791391133	-169.677017309205	-121.506254221126	10.8944791391133	-6.68651309238308	-41.2199758163554	-59.5188631312438	-1.07466236012432	-39.4094795540092	-9.34599975904975	-40.684402888507	11.3391741394937	-39.378836021501	13.2425591391133	-57.9489097979104	-9.13731809238261	-77.3821131312438	-1.27217569345765	-68.4616564645771	11.2854958057799	-169.39764078336	-166.720054393113	-129.924523858744	-40.7249762277061	7.56614913911326	-8.15054642571642	-6.20807975904975	-40.1532291313109	5.19764763987568	-39.4113696792287	-35.7641191496887	2.89491430654235	-37.0933595610394	-64.3240997979104	-38.6925762277061	1.05010763987568	-39.7768393536976	-15.8717530923831	-39.6540122780813	1.33961430654235	-57.4938064645771	-38.3199441496887	-167.774417309205	-37.3972813409556	-39.5875862277061	NA	12.9090241391133	-0.50634569345765	-39.0138995532787	-59.3768031312438	-196.809850642538	-6.3462464257164	-7.71974219345765	-60.4922931312438	-9.70166975904956	-9.71082642571628	-39.5711328943728	0.37990430654235	-59.0149431312438	-9.06981309238302	-166.90167078336	-0.0745006934576509	11.5073691391133	NA	-0.308118065685694	-9.05393309238297	NA	-63.6977997988978	NA	-58.3493647988978	-59.7216631322311	-130.646131317608	-98.3959197963387	-69.6148071415476	-64.4630731322311	-91.878023129672	NA	-86.602903129672	NA	NA	NA	NA	NA	NA	NA	-131.828621317608	-119.311714650942	NA	-73.8026897988978	-87.3868664630053	-62.1492697988952	NA	-62.5098197988978	NA	-60.7935631322311	NA	NA	NA	-130.640972984275	-64.0398931322311	NA	NA	-90.8307197963387	-128.508607984275	-87.1444097963387	NA	NA	-126.480881317608	NA	-131.905647984275	NA	NA	-56.5581497988953	-64.3825232359689	-60.7303997988978	NA	-59.4862831322311	NA	NA	-97.356643129672	NA	-96.0711064630053	NA	NA	NA	NA	NA	-58.2485897988978	NA	NA	-128.957131317608	-59.0406431322311	NA	-87.161353129672	NA	-64.0709564655644	-59.6376797988978	-129.605327984275	-60.5527106027067	-57.1251497988978	NA	-64.1701399026355	NA	NA	-63.6163232359689	NA	NA	NA	NA	NA	NA	-86.540793129672	NA	NA	-59.1399197988978	NA	NA	-57.5771797988978	-128.036677984275	-59.8930247988978	-60.8199264655644	NA	NA	NA	-60.9927065693022	NA	NA	NA	NA	-52.8784164655645	NA	NA	NA	-57.2896164655644	NA	NA	NA	-59.1884323564759	-87.3818197963386	-60.6986065693022	NA	NA	NA	NA	-60.6846931322293	-123.619997984275	-130.771531317608	NA	NA	NA	NA	-61.1155731322311	NA	NA	NA	-58.9573164655645	-63.6042165691918	-60.6640531322311	NA	-59.1889164655644	NA	-59.997821391124	NA	NA	-86.9087364630053	-60.3574659230878	-126.370047984275	NA	-60.2528431322311	NA	-58.8463090802023	-59.3195498181683	-60.3657397988956	-85.727423129672	-59.6119197988978	-58.6851497988978	-58.6828897988978	-59.1923297988978	-78.1160931322311	-61.1654065693022	-69.1956364655645	-59.3401831322296	NA	NA	-130.191104650942	NA	-63.4482997988978	NA	NA	-58.6993331322311	NA	-86.8014664630053	-130.626304650942	-85.4416197963387	-126.154814650942	-65.0580797988978	-129.185982984275	-62.6203865692816	-55.8997164655645	NA	-86.7232364630053	-84.0248397963387	-58.2126682570236	-61.8150715693022	NA	-86.0598497963387	-86.915863129672	NA	-63.3005665693022	-88.8569997963387	-58.3816983425182	-60.1107831322311	NA	-127.687787984275	-91.2144164630053	-61.219489798871	-58.7772064655645	NA	NA	-86.9622164630053	-59.7489231322311	-59.1598120902593	NA	-86.8230464630053	NA	NA	-59.6812218686508	-59.1233897988954	NA	-63.5056036061713	-38.539356940492	-37.630816939291	-59.5294669395046	-130.931923336411	-47.2702636071586	-72.2744369395046	-64.2708769395046	NA	NA	-39.4041836071586	-172.123716656462	NA	-85.576302611663	-54.0651436071586	-45.367306940492	NA	-40.7288236071586	-91.3852159449964	-30.047766940492	-90.7843259449964	-73.6104936061713	-38.954866940492	-40.8401219398174	-52.5612036071586	-43.1195902692291	-41.455571940492	-60.6013669395046	NA	NA	-90.7568692783297	-130.926315003078	-63.8476969395046	NA	-50.796036940492	-39.277826940492	-128.793950003078	NA	NA	-91.0105759449964	-126.766673336411	-43.5692302738253	-132.191440003078	NA	NA	-56.3797202728379	NA	-41.805951933169	-38.9390002738253	-41.2541469258583	NA	NA	-53.426711940492	-82.6252359449964	-50.0597556071586	NA	-42.2014452738253	NA	NA	-43.9471536071586	-58.070160272838	NA	-40.515276940492	-129.242923336411	-38.575200272257	-40.526581940492	-40.9159136071586	-41.495016940492	-45.164506933036	-59.4454836061713	-129.891120003078	-60.389240272838	-56.946720272838	-90.202022611663	-42.0849536071586	NA	NA	-40.9791436071586	NA	NA	-39.842046940492	-41.1499236071586	-41.501876940492	-90.6415392783297	-36.967566940492	-41.698506940492	NA	-40.4506769312272	NA	-41.8921602738253	-57.407010272838	-128.322470003078	-41.1875102648347	-60.627730272838	-91.6617292783297	-92.9758892783297	-90.438722611663	NA	-175.906986656462	-169.468929989795	-176.495843323128	NA	-52.6862202728375	-45.8971002738253	-196.555469989795	-41.2324036071586	-57.097420272838	NA	NA	-91.792582611663	-59.3066269395046	NA	NA	NA	-102.192132611663	NA	-56.466886940492	-60.4924969395046	-123.905340003078	-42.030716940492	NA	NA	-41.4331902738253	-42.020386940492	-42.179871933251	-40.1022936071586	NA	-38.5797336071586	-40.0581369331452	-129.188730003078	-60.4718569395046	NA	-58.996720272838	-172.391076656462	-59.949950272838	-39.5060402738253	-89.192732611663	NA	-41.736216930771	-126.655840003078	-173.044083323128	-60.0606469395046	NA	-40.2294535979768	-59.176390272838	-41.5124769327362	-91.357812611663	-40.5452169342269	-58.4929536061713	-58.4906936061713	-38.3382169394432	-77.9238969395046	-92.0167459449964	-69.003440272838	-59.1479869395046	NA	-96.5963392783297	-130.476896669745	-41.5449502738253	-43.8437436034998	NA	-88.7936692783297	-58.5071369395046	NA	NA	-130.912096669745	-89.6925292783297	-37.9133336071586	-64.8658836061713	-39.5125502738253	-89.3126892783297	-40.5968133333145	NA	-40.863006940492	-89.7112592783297	-58.035590272838	-89.961582611663	-87.6439692783297	-41.236496940492	-40.4075602738253	NA	NA	-42.609546940492	-39.8338735970226	-59.9185869395046	-196.759996656462	-38.548716940492	-44.2161836071586	-61.041060272838	-39.7806002670121	-40.2986236071586	-40.391106940492	-90.4052959449964	-59.5567269395046	-40.2622569333239	NA	-90.2261792783297	NA	NA	-39.5871502715885	-39.6783869362355	NA	-64.2395836071586	NA	-58.898131940492	-60.263446940492	-131.198504128609	-98.9101418315015	-70.7193341110923	-65.004856940492	-92.3922451648349	NA	-87.1171251648349	NA	NA	NA	NA	NA	NA	NA	-132.380994128609	-119.864087461942	NA	-74.3444736071586	-87.9010884981682	-62.691053607156	NA	-63.0516036071586	NA	-61.335346940492	NA	NA	NA	-131.192579128609	-64.581676940492	NA	NA	-91.3494751648349	-129.060214128609	-87.6586318315015	NA	NA	-127.033254128609	NA	-132.458020795276	NA	NA	-57.1069169404894	-65.5344495406842	-61.2721836071586	NA	-60.028066940492	NA	NA	-97.8708651648349	NA	-96.5853284981682	NA	NA	NA	NA	NA	-58.797356940492	NA	NA	-129.509504128609	-59.582426940492	NA	-87.6755751648349	NA	-64.6127402738253	-60.1794636071586	-130.157700795276	-61.107511989214	-57.673916940492	NA	-65.3220662073509	NA	NA	-64.7682495406843	NA	NA	NA	NA	NA	NA	-87.0550151648349	NA	NA	-59.6817036071586	NA	NA	-58.130136940492	-128.589050795276	-60.441791940492	-61.3617102738253	NA	NA	NA	-62.1446328740176	NA	NA	NA	NA	-53.4202002738253	NA	NA	NA	-57.8314002738253	NA	NA	NA	-59.8601799069003	-87.9005751648349	-61.8505328740176	NA	NA	NA	NA	-61.2264769404901	-124.171604128609	-131.323904128609	NA	NA	NA	NA	-61.657356940492	NA	NA	NA	-59.5102736071586	-64.7561428738087	-61.205836940492	NA	-59.7307002738253	NA	-60.6029510068514	NA	NA	-87.4229584981682	-60.908303287011	-126.922420795276	NA	-60.794626940492	NA	-59.4255744225074	-59.8845880403299	-60.9145069404897	-86.2416451648349	-60.160686940492	-59.2269336071586	-59.2246736071586	-59.741096940492	-78.657876940492	-62.3173328740176	-69.7374202738253	-59.8819669404904	NA	NA	-130.743477461942	NA	-63.997066940492	NA	NA	-59.241116940492	NA	-87.3156884981682	-131.178677461942	-85.9558418315015	-126.707187461942	-65.5998636071586	-129.737589128609	-63.7723128739786	-56.4415002738253	NA	-87.2374584981682	-84.5390618315015	-58.7613286091307	-62.9656978740176	NA	-86.5740718315015	-87.4300851648349	NA	-64.4524928740176	-89.3712218315015	-58.9478477877947	-60.652566940492	NA	-128.239394128609	-91.7286384981682	-61.7682569404642	-59.3189902738253	NA	NA	-87.4764384981682	-60.290706940492	-59.7245073924669	NA	-87.3372684981682	NA	NA	-60.2304360522571	-59.6763469404895	NA	-63.4749120883431	NA	-58.1331937550098	-59.4987754216764	-131.015484114808	NA	-72.2437454216764	-64.2401854216764	NA	NA	-131.001300781475	NA	NA	NA	NA	NA	NA	NA	-132.197974114808	-119.681067448142	NA	-73.5798020883431	NA	-61.9263820883431	NA	-62.2869320883431	NA	-60.5706754216764	NA	NA	NA	-131.011775781475	-63.8170054216764	NA	NA	NA	-128.879410781475	NA	NA	NA	-126.850234114808	NA	-132.275000781475	NA	NA	-56.3419787550098	NA	-60.5075120883431	NA	-59.2633954216764	NA	NA	NA	NA	NA	NA	NA	NA	NA	NA	-58.0324187550098	NA	NA	-129.326484114808	-58.8177554216764	NA	NA	NA	-63.8480687550098	-59.4147920883431	-129.974680781475	-60.3585487550098	-56.9089787550098	NA	NA	NA	NA	NA	NA	NA	NA	NA	NA	NA	NA	NA	NA	-58.9170320883431	NA	NA	-57.3650387550098	-128.406030781475	-59.6768537550098	-60.5970387550098	NA	NA	NA	NA	NA	NA	NA	NA	-52.6555287550098	NA	NA	NA	-57.0667287550098	NA	NA	NA	-59.2759354216764	NA	NA	NA	NA	NA	NA	-60.4618054216764	-123.990800781475	-131.140884114808	NA	NA	NA	NA	-60.8926854216764	NA	NA	NA	-58.7451754216764	-129.274190781475	-60.4411654216764	NA	-58.9660287550098	NA	-59.9192587550098	NA	NA	NA	-60.1545087550098	-126.739400781475	NA	-60.0299554216764	NA	-58.6935154216765	-59.1344187550098	-60.1495687550098	NA	-59.3957487550098	-58.4622620883431	-58.4600020883431	-58.9761587550098	-77.8932054216764	NA	-68.9727487550098	-59.1172954216764	NA	NA	-130.560457448142	NA	-63.2321287550098	NA	NA	-58.4764454216764	NA	NA	-130.995657448142	NA	-126.524167448142	-64.8351920883431	-129.556785781475	NA	-55.6768287550098	NA	NA	NA	-58.0048987550098	NA	NA	NA	NA	NA	NA	-131.512160781475	-58.1990720883431	-59.8878954216764	NA	-128.058590781475	NA	-61.0033187550098	-58.5543187550098	NA	NA	-128.086067448142	-59.5260354216764	-58.9739087550098	NA	-130.317990781475	NA	NA	-59.4746754216764	-58.9112487550098
13057	1	1.38344236150483	2.18156901334478	2.17763712639502	0.166706569780821	-12.8689053761014	0.68463428773035	-7.39135	2.92006055682842	9.79438781356961	8.96877122549614	-13.7476588485118	-15.8138793986202	4.94430389546664	-15.2635075738307	6.87292519615734	-8.69300600909138	-15.800125048512	-13.7063333191272	12.3291530184755	-20.8577520446228	-13.888612683784	3.49494441485364	-15.6692224351335	-5.31393745364039	19.602202314392	-15.3891438637181	-10.7409764521639	-3.13075	-128.61629	-136.13912	6.80041949747487	7.72438000000144	1.39266344383744	-22.07993	5.7618000025351	3.29658399639172	6.40370390691394	-1.51454	5.2081	-25.96132	-4.23554	-18.1103183266001	-0.749928554842942	2.80699969935342	5.91391	0.4742	-64.07853	-1.84448	1.9368	7.72087513044989	-10.9485046407149	-15.73443	8.03265363578563	5.55176952460498	-8.02464923164576	3.13155000178825	6.5302300599588	-11.714716	5.74926668356397	-3.26975631668464	-17.75915	9.03200000002877	4.96711687146227	9.57071718067363	-136.26724	-14.8694702127023	8.52582150351367	8.46015612627419	0.748219045155735	8.71018089689895	7.81024254232179	4.58322023716709	9.45693176213288	2.8406800000005	7.06546000132076	9.8049019565384	9.12963185661511	2.40940057966712	-0.5875	-16.4428910004785	-14.2873121801212	8.21841458379867	-2.04649883972725	7.1929152855826	9.81715169463336	-1.23132956400289	8.3925497000669	7.70962001069625	7.69049843096511	-1.4912	2.09891177943117	-15.0198011142096	8.41170451056975	-8.53549284550123	7.7457979635955	4.2012343937176	2.40999806438545	-2.72981902093763	8.03619954220775	1.01190079277675	-104.48718	5.19950000075239	-1.2849	3.1139700023395	-14.0831734032984	-1.75483750717794	-16.6756292100599	5.48020036528054	-0.558996381283266	-24.5809015490519	-23.89317	-0.0370993909407616	-59.8071928194401	-59.62333281944	-9.77467758607592	5.7571500126951	6.32604004996265	-14.2189365013359	0.0778277178368972	-20.5487394904818	3.06605008685075	-5.81023363919541	5.99966837761885	4.74035421482855	-16.30978	-16.86387	-88.8407258257142	6.74473339284367	2.30701963673685	-14.9581862362269	-100.43188	11.203107468487	10.3830438884495	9.07103000010984	3.13379339099562	6.29613453388359	2.02056793888601	-0.517696200610267	-3.73390928579111	-13.3416	0.347843479396834	5.31574549505531	-58.1814	8.91464241425016	-9.55041	-3.49308980237215	-60.3221	-0.996679990756544	3.68659289219659	3.38336	-21.24083	-124.689600278585	7.83112026228239	4.41396624509713	2.79305001774174	-0.361143975765637	-6.72855	-125.662728433962	-124.260993597121	2.65347221846302	-13.4135365724685	-0.38156999987883	9.25333252765348	7.20851000005013	-96.1774999950407	-17.3521489827332	-13.4899857479873	4.55810000006711	11.8319000000021	2.00258001675856	1.78200000014404	4.67647824513053	11.3559000000632	-21.03196	-3.16958939356344	6.08364673964376	3.66968791593705	-18.4834521811643	8.6228570863987	4.39878942797437	-8.86498	-15.3725761175208	4.18765008625657	-8.83433031862026	8.08483989911996	-0.280969895735612	-18.2110894643861	-4.64709298017156	7.25218704556227	-8.9167516223723	-9.67207062642362	3.63689127388968	-17.0389383254903	-5.1832185679134	-57.8665083980842	1.54519000250256	-18.18668	-9.45503188677474	-7.67871640737714	4.38932	8.23262000000029	2.50947000014474	0.25690624159521	-21.59366	8.25441214515488	8.97065964669671	-9.9473263118104	4.22546658047386	-3.92066279551485	5.6689121884073	-108.228106605466	1.51015175789616	-10.2869836026172	-12.3572627866276	4.81109696361776	-11.3913478348139	9.72272356986471	-4.70180595343573	-13.4728979670625	-9.78908718348917	15.0881786643396	-17.1927348754643	-19.1765904483164	6.28487116076477	-12.4173690884645	-3.80068787979706	10.3057763848329	-12.4102455141957	-7.98572600748493	0.339637204485149	-123.605037397586	-131.882912294824	8.594073780422	-15.8268879332957	3.01000643684238	-18.1332069945719	8.44505020336556	5.29629855373605	3.69754833686055	1.95614720448514	8.67868720448514	-22.0902969945719	-0.764752795514854	-14.3691950920369	2.1920417620389	5.5290747907918	9.44347052461616	3.86938720448514	-61.3810797988978	1.55110720448515	4.78217175789617	7.65837053781848	-8.91885600322773	-12.6844075622766	5.23593043585684	8.29492997438732	-4.58985837283014	5.90010021001157	-6.93015286326909	-8.33162879551485	8.64970434695164	-1.62882947538384	-13.3791332011567	11.7912502011907	7.79172486458637	-10.1492585547005	-161.5429133947	-10.9142930594231	10.2936365867962	0.806468207929749	3.08447387115181	10.2594705246162	7.58257395849576	7.34315357955875	7.76805020110221	6.31694052461634	10.6393205254267	8.91891052494032	-15.1227903817166	3.51515942241191	2.88358720448515	-13.3378303654844	-10.7432104162213	5.28320733596416	1.37678906579225	1.05691767259677	8.98073102476928	1.67464223051361	-6.57123935105865	-6.64246523605146	5.91024702860835	1.97888720448515	4.86182109598938	-12.0462071467315	0.694160014163933	-5.34181446259007	8.85049859662189	5.09236471784162	4.77487053781848	0.704268839702184	6.51092147344481	3.78361217837893	NA	7.95855020164168	2.18568720448514	-17.2787686316344	-11.4393908961357	0.969615519651538	-13.4748969945719	8.39827269849489	2.36718138860654	-21.9079158413633	-20.1540979332957	3.43408757658078	-57.8210231322311	-57.6371631322311	-6.45329589438595	9.2561105322065	9.87780056230225	-10.2427436071363	3.02760590408865	-17.1505513769589	5.05060436160878	-13.4326801830667	8.82859840593314	8.13558622711379	-13.2597575622766	-12.9392469945719	-85.3459626183372	1.56833147624086	4.31865483988058	-12.7321958956099	-164.573173896866	2.30553616081408	8.87933555109671	-10.8117383138339	5.89224545591337	9.87207441228288	4.69817107417332	2.87688800216459	-0.278521821567001	-10.3567775622766	3.29721283242992	8.03088604724269	-55.4691497988978	9.04239146803792	-5.61582595343573	-0.0376025260688223	-57.6095497988978	1.87849180342113	6.40991211090044	6.10261020110221	-17.4583579332957	-120.017094705221	9.21566052550186	7.09713013942433	5.54817248635178	2.60560613041545	-3.16958947538384	-121.428942294824	-119.929405773396	3.31954754462977	-9.63387699457185	3.08559052478259	0.138713069307529	-13.4579175622766	-93.5329426511966	-13.6564556202196	-11.0925594755127	7.30005020110221	-10.6730973867139	4.71703021146522	5.2526872046795	7.35978172030283	-9.08193897516597	-17.1485369945719	0.264180757302837	9.5682201108676	5.45622353967779	-14.4476493060032	9.6475205246695	7.15491834093487	-5.5948041751318	-13.0476758956099	6.88569425324729	-4.83008494274657	10.3041205246162	2.58830200700315	-14.5412148678234	-1.21335820890104	10.7405079814293	-4.90124642281169	-6.19959720028625	6.42049551192554	-13.0576835371947	-1.71533017031024	-56.8479797988978	4.23914021541685	-92.4678883393649	-6.23429330988358	-3.65889057479524	7.10867020110221	-16.9333879332957	5.19252020131104	2.42288342456283	-17.9145879332957	6.48490950032615	6.98912021265293	-10.0789212703419	2.91004952422276	NA	5.65331099530824	11.0521098750132	11.0733431481522	-22.426883350212	-19.8284678145578	7.03428655833744	-12.2549327032242	8.39626124400289	-5.63452000137684	-24.2523779444269	-14.9601293931127	15.0725502256848	-18.5398295221513	-20.2896961780386	6.1531684142612	-15.872097726446	-5.08842337420267	21.6905445860407	-12.9530075864115	-8.03282096940456	NA	-125.093541938511	NA	7.31132480070645	9.81862154168213	2.88532242427234	-64.4150484583132	8.4294502023491	5.28589853453176	8.52819981396913	NA	-93.9733284583202	-93.4235006559438	-125.044161938511	-15.2951355688061	2.06045872378293	5.51345400882199	8.11923457733622	-82.6747866558563	-62.0068884583202	-107.962182795514	4.65058872223978	NA	-9.5808569417445	-13.227223350212	9.43335349913199	8.27735020120052	-16.8940725098065	5.88450020329028	8.62027158607261	-108.112143344072	8.51398872298215	-1.14166016532278	-14.798817726446	11.7756502011043	7.61511296544883	10.9669448750773	-134.090015422663	-15.027427726446	10.7147790749003	10.5446815986263	-57.1530084583189	10.8299970757452	9.97743431659435	7.32565020110221	11.5919406893082	4.9927045773371	9.31508457889215	10.7751972851112	10.3916715416833	3.14464873382211	-84.7350686306424	-13.9661509551895	-12.403293350212	10.2910567192391	-15.3984866559438	9.28157644463084	11.9071884576045	1.54305903550607	9.73617324092723	9.79296157035681	9.7873509504035	-96.0192226656476	4.83727020115419	-12.5889585302654	10.5075315416798	-6.27811194275635	9.84509871617654	-13.9245566559438	-82.7136033190557	-91.5849054591943	10.1046217159202	3.75096639161105	-102.41903845832	7.9429502012347	NA	5.19861154168016	-12.547683553892	0.954012322406463	NA	8.26668872223978	2.23558872223978	-21.9235362803944	-21.3071206425385	-11.912843350212	-58.4477651249868	-58.2639051249868	-7.71559756227658	7.93187459391789	8.55356457733622	-11.1753620176356	2.89585949694588	-32.036107726446	5.04019081090797	-3.7243084582279	7.51293163903813	-2.01753757152295	-13.802573350212	NA	-85.9690187979313	8.86626885634472	4.29000353638129	-13.2806116835453	-98.3082384583202	13.3101554347591	7.55098124400601	11.1610715418393	5.87664020110584	8.54773457841782	4.67370890858215	-11.7130405780958	-15.0060866559438	-10.899593350212	3.16562942822745	8.01455020136126	-56.0949584583202	10.3325746699506	-6.54858756227658	-16.0501566559438	-58.2353584583202	1.74690873479529	6.3864502037532	6.08701020110221	-18.6113806425385	-121.947248371325	9.94787147619374	7.07935021307207	5.50408795328463	2.29463905660157	-4.49382542266378	-134.191605422623	-121.153754287014	-12.117163350212	-104.465222795515	1.76135457757986	10.649064875022	9.30775154175522	-94.0814584372497	-15.0795154981172	-11.7891911235499	7.28445020115519	13.9276415416849	4.70143020364728	-18.2616706425385	7.34335020163686	13.4540415417663	-101.749363182634	-11.097793350212	8.26925373907432	5.4458235348889	-15.4412846883669	10.7421214784165	7.00052020147063	-98.9949684583201	-13.5960916835453	6.85932977035322	-5.76283926855313	10.2063567405925	2.45671873859342	-15.966032726446	-18.2361112777602	9.47255606649523	-5.83391988035446	-7.52268355154876	6.3623451928377	-13.9905859438657	-15.8029507654604	-57.4747217916535	4.22354020461777	-15.673173350212	-21.6861729444269	-4.59159388950599	7.09307020110221	10.3004615416803	5.17692020116927	2.29590038890645	-19.0676106425385	9.46495427971007	11.0737787242926	-9.89586700390261	-1.28060279099075	-4.40531102083356	5.26064565564637	11.1722929106696	11.1947301023656	-10.7716261059217	-12.8430217563717	7.12647628223492	-13.0615397843259	1.80753897916644	-6.37200490700595	-13.6309289308171	-10.8356346231662	14.6799113591474	-18.5415515112342	-14.8692514198347	5.87591062188862	-13.5022104529109	-5.18721647075515	21.8119271484107	-12.6558212777602	-8.24106259367753	-0.145011020833559	-126.027532670385	NA	4.09102772376971	9.9400045773379	3.06277264703051	-19.1701582421038	8.0367850972442	4.88896678499559	8.64649602617732	1.47149897916644	8.19403897916644	-23.1272482421038	-1.24940102083356	-17.4150747272016	2.24350946699892	5.12078489584689	-85.6627406425385	3.38473897916644	-169.118153350212	1.06645897916644	4.83363897916644	7.17208897916644	-8.56523067730747	-12.9299412777602	9.5480668472121	7.88651940940116	-5.07451493197313	5.49183509588349	8.74165461861688	-8.81627702083356	8.69945872131037	-1.19871542266378	-14.9134366559438	11.3829850930399	7.15558510578982	11.0871279108334	-133.640182670384	-11.9781102810137	10.6268109012964	10.666096698931	2.59819231249977	10.7884445773362	10.0622384954624	6.9347486226212	11.7046428201594	NA	-10.6405603917786	10.8529279107062	10.5118545773362	3.47385191888636	2.39893897916644	-13.6905779486658	-11.4474528887797	10.4098273607162	0.892139978239708	9.40297441577226	12.0142145834983	1.7261093303417	9.8563562578817	9.9143445895673	9.9004090981071	1.49423897916644	4.45290049906512	-12.2917912777602	10.6289444243014	-7.01501762896124	9.86292274840694	4.60477647916644	4.28858922478753	0.219619920434669	10.2150206605193	3.42298533553351	NA	7.55028509418733	1.70103897916644	5.31999458177713	-13.4292866559438	0.561348122945109	-14.5067482421038	8.4497392959119	2.41864223215154	-22.3162053450805	-21.4977747272016	2.94943945177399	-158.751450642538	-157.588830642538	-7.85007640765619	-9.68581127776022	-8.13616490700596	-11.9118607367521	3.07890678147199	-17.6352005242559	4.64325645524588	-3.60289227102246	3.46661910714595	7.65086940121364	-13.5052912777602	-13.9761982421038	-86.2362106425379	8.98777639066229	3.90997395237884	-12.9865296110936	-132.296712670385	13.4315397778044	1.99793897922054	11.2824545775188	5.48397826602765	0.215177205833741	4.28922568825667	2.39224018861628	-0.763171020833559	-10.6023112777602	3.34867990817343	7.62256684369577	-115.183332493992	10.3768679293409	-7.28602490700595	-0.52225102083356	-177.737040642538	1.92995898848949	6.00107094239436	5.69434509299405	-18.8020347272016	-122.881168637596	9.93239457760056	6.68870159394557	5.13782206666983	2.58649351328573	-100.113000642538	-133.741772670385	-134.715744337051	2.83195991653649	-10.5694527903839	-22.4344266559438	10.7692627951216	9.4291345774261	-113.085784938459	-15.2122499892771	-10.6644531060058	6.89178509299405	14.0490245773402	4.30876512222105	4.76803897924876	6.95145548550484	13.5754245774317	-18.1854882421038	-0.220853046079626	4.50079509317972	5.04889176199357	-16.095792554622	10.770264577338	6.73707717135495	-6.51479490700595	-13.3020096110936	6.4881680808573	-6.50043490700595	9.98055457733622	2.63976905127326	-16.0966183226105	-1.69806316910691	6.49551584933167	-6.56856471314783	-14.1711830717222	6.21264864012012	-14.7276075348648	-2.1999801018578	-159.715533998248	3.8308750976365	-121.46335274177	-7.15447838390199	-5.32789439437221	6.70040509299405	10.4218445773366	4.78425509307676	2.47521731249977	-19.2582647272016	9.5649498878394	11.1884801474955	-10.2851606378817	3.0174790396291	NA	-8.30946578407085	-101.318203579846	1.17232935746154	-22.1619434040078	-19.8564871374232	3.5988215402342	-12.1922050931862	8.50528842632738	-5.55126268304187	-14.7019751702477	-15.2368781322311	-2.36540578407085	-18.4565757840708	-15.4033082403393	1.56089935746154	-16.1433797988978	-5.00258720556922	9.07159521869817	-12.8725618597319	-9.58544064253846	NA	-124.681798086448	-133.796634907006	7.35905692122389	-86.529574906962	2.67838308712353	-90.6224144823884	-11.5767762272459	-13.650954907006	-8.19495578407085	NA	NA	-93.946128907006	-124.632418086448	-20.4895382421038	1.85421978006574	-5.59356377866372	8.23009509299405	-83.1974149069008	-97.1539015637947	-107.896162438534	4.44434935746154	NA	-8.93190551909121	-13.1467806425385	-86.5032777466278	-15.7469162178184	-21.3866697988978	-14.3270297988978	-8.22664578407085	-107.88419979537	8.30774939071642	-2.84220490700595	-15.0700997988978	-15.3792965498785	4.98761529530347	-21.9887849087705	NA	-15.2987097988978	8.89605509299893	-6.04937141413573	-85.0891248934284	9.04609509299405	-94.870550619212	-91.305847744903	-94.7868806550212	5.10356509299493	9.42594509448595	7.70553509368098	-94.0619564653084	2.93840935746154	-85.2577848975795	-13.9047502081615	-12.3228506425385	-21.2975382421038	-123.601624907006	0.718912780111251	7.76735558302945	1.33681977473243	-7.42015659322045	-7.49101741747487	-10.0689516641853	-95.71234101831	-13.504034907006	-12.508512202866	-84.2981912576405	-6.19227951585075	7.63708760958547	NA	-11.462014907006	-91.5735519183373	-99.719170174347	0.975489573551698	-102.100484727202	-13.4629234320299	NA	-14.4557103082956	-13.4232799901972	-11.7934930562921	NA	8.06044935746154	2.02934936600556	-33.0491557840708	-92.233854606565	-11.8324006425385	-104.251022433238	-104.472202433238	-7.63232578407085	8.04273510907893	8.66442509299404	-11.0921004614311	2.6896405355064	-32.3073897988978	-6.50116578407085	-26.6408246872787	7.61801349185991	-1.93296841046421	-13.7221306425385	-123.838094907006	-86.4916110521569	0.924511472192927	-14.2654841103208	-13.2003023092051	-97.9896847272016	1.91978935746154	7.65909175966267	-11.357260933449	-12.6352806669448	8.6585950943175	-6.12961578407085	-11.4940409914032	NA	-10.8191506425385	2.9593904232	-14.3307497988978	-91.0933008331997	7.830481158721	-6.46531578407085	NA	-94.2455897988978	1.54066936922639	-84.195614907006	-85.193134907006	-109.772417836319	-121.320044896238	8.00228509421356	-11.1147873092051	-6.1755685817442	2.08839979728084	-4.38296490700595	-123.342664907006	-133.199772150492	-11.4217533725396	-13.439764907006	1.87221509302475	-15.9652397988978	-13.9202906425385	-112.095956169652	-15.3552464753402	-11.0489794788679	-16.6559254226638	-12.3399081357597	-13.5196230777348	-115.910205178173	-14.2773497988978	-9.71038421899184	-101.430814727202	-10.8645820257569	8.34532509299405	-17.9275154226638	-15.3883358898486	8.43414509300993	-14.9925597988978	-98.6764147272016	-13.5157823092051	2.61617965380646	-5.67972578407085	9.09074509299405	2.25047935746154	-16.2427814655645	-18.1246282421038	9.50532509299405	-5.75049550873915	-7.41297490477019	5.11579296980629	-13.9078857840709	-16.075545804551	NA	-15.5138097988978	-15.9523554226638	-21.5725899087705	-4.50811385593353	-85.014264907006	-103.251262438534	-85.9362932403393	2.08919435746154	-122.679219263846	-86.0050865736703	-11.3140671861222	-10.0050297558524	3.57324842401396	NA	5.67211145953156	-108.457707114249	1.4504935734013	-22.136342122911	-19.7704473165541	4.15635177309151	-11.8550237568355	9.07096255097619	-5.16547009118948	-24.3897523139861	-14.2592204638013	15.0947502396219	-18.0824962779451	-19.7336677380531	6.16800586254024	-15.176622130468	-4.62916173705805	9.4456874557837	-12.7006966337735	-8.01212600353578	NA	-124.359006334715	NA	7.9446328244909	-16.4030659545837	2.96200427908518	-64.1070774619353	8.42638353609064	5.29396520127186	3.67349722744974	NA	-93.6948872310191	-93.0899086371408	-124.309693001382	-14.8272896753595	2.14115024251837	5.52332874005544	8.78323588430952	-82.347694637062	-61.6970507952756	-107.930396135449	4.69908024006797	NA	-9.24580715712311	-12.951182122911	5.20210686783126	8.293916867887	-16.3148698702354	5.90986687203737	-7.85332009118949	-107.437251833317	8.58024690780768	-2.30919744902381	-14.103342130468	11.797916867772	7.67742162025084	-12.0648204038378	-162.099410517927	-14.314552130468	9.7825480059761	-5.66068975953057	-56.8451041286077	9.61413588430952	7.58725020110221	7.34785020110221	7.77465020110221	5.63893921764325	9.99385255200112	8.24914255145001	-15.5784851854969	3.19314025746009	-84.4009145274895	-13.6749578017894	-12.1308187895776	5.27390020110443	-14.9556918521635	1.00255468141201	8.3210629602632	1.61175061745451	-7.02997998243256	-7.101030070204	5.89203032323913	-114.599754673244	4.85937020119171	-12.3384201322307	-83.4657297827584	-5.80871403361123	8.19072798718694	-13.4695618521635	-82.3885446344374	-104.256087175363	6.51289020110221	3.77590900268727	NA	7.96515020136678	NA	-23.6960789806528	-12.0598092379651	0.96468015422738	NA	8.3394135734013	2.3110135734013	-21.9298280600098	-20.7228426212504	-11.6606687895776	-58.148294128609	-57.964434128609	-7.26610009118948	8.58567589542944	9.22496588430952	-10.7108868019752	2.97914592748348	-31.3265987971347	5.03112959658892	-26.5448439882876	8.16863474956886	-1.54524558593682	-13.526532122911	NA	-85.6354879704736	1.19017229168531	4.28427020507761	-13.0242204562443	-175.122727496405	2.20498695177116	8.21252921764309	-11.1244970986366	5.89864020110534	9.22720255168947	4.66725356899143	-11.4536090598344	-14.5508251854969	-10.6452854562443	3.24878775575378	8.02198353496726	-55.7801874619423	8.38045201997856	-6.09839009118948	-15.5949285188302	-57.9204874619423	1.80533359786141	6.39538353852655	6.09594353443554	-18.0126359545837	-121.186503001382	8.5702592184974	7.07621688343016	5.52052570909179	2.3599639876887	-3.82002411569048	-157.626478207203	-120.536531032517	-11.8644887895776	-104.422069468783	2.40455588450881	-14.2530142360659	-13.724692122911	-93.8035172108397	-14.3845263148164	-11.4431551548681	7.30095020110221	-11.3791429469803	4.70876353956774	-17.6669926212504	7.34015020217904	-9.42331288143023	-113.284294716553	-10.8071187895776	8.90556804357993	5.45404020166751	-14.9491623058765	8.99028588436775	6.99732020184425	-156.201021540536	-13.3322504562443	6.86753845586851	-5.28941075866904	9.63875255097619	2.51317693067631	-15.2759904638013	-18.3730523139861	10.0948303028559	-5.35499659962409	-6.87846293131767	6.3918287023634	-13.5246911044107	-15.304392130468	-57.149584128609	4.22404020828346	-93.0196672482663	-21.8205473139861	-4.11253045916989	7.10203686776888	-17.5111326212504	5.17378686789127	2.34182524006797	-18.5033326212504	6.47665686776888	6.98245354344529	-9.91163122096588	-1.28704617433875	-4.14993690817421	5.4779120381247	-109.122141754556	1.5438853685313	-10.5195897663713	-12.591755149465	-2.29235626684408	-12.2229787947243	2.06317975849246	-5.53343876355417	-13.9858226183378	-10.3100706228447	14.9005779498923	-17.8826594752879	-19.9860013302487	6.08579219400346	-12.9588054025343	-4.51024096365489	9.60751882520816	-12.5505210866851	-8.11891003857792	0.110263091825795	-124.828951700652	NA	4.2973855028115	-16.5023263302487	3.05240931548311	-18.6426659516712	8.23218431601807	5.09763266107541	3.4892194476887	1.72687309182579	8.44937975849246	-22.6249892850045	-0.993993574840873	-16.7513363302487	2.23454203717479	5.32912606067039	-85.1960499637715	3.61494642515913	-168.615986227706	1.29679975849246	4.79247203519797	7.42841309182579	-9.12103123701789	-12.8009410866851	5.04148895995412	8.10161845720397	-4.83110424369712	5.71566765198205	-7.61282436090317	-8.5901029081742	8.67682058003274	-92.9221296304381	-14.1526682618836	11.6037176471098	7.35711767054491	-10.9260526183378	-161.980308879905	-11.4445484507081	8.32361011539915	0.546883112132656	2.85438309182579	-85.2007799630427	7.39484322915995	7.15542424209816	7.58045098038146	NA	-10.4931564100818	-13.0708110866851	-115.145727270607	3.47819649250323	2.65444642515913	-13.5419565431187	-11.1114125061958	5.08526174555214	1.13171440768634	1.09595817039326	-6.22525006465226	1.70514243466019	-7.39662944791793	-7.46692848159823	5.69569781958704	1.74941309182579	4.67352002106493	-12.1882577533517	0.449013718754114	-6.17681906726012	-1.58138198389074	4.85899725849246	4.54481309182579	0.462794342760316	6.3195321979779	3.61477254881433	NA	7.77095098068728	1.95637975849246	-17.7956359516712	-12.6860182618836	0.77048041713464	-14.0017726183378	8.43280589961745	2.40441087193352	-22.1240307619531	-20.8221029969153	3.20498016510394	-158.32826505236	-157.16564505236	-7.17438878062296	-9.57861108668506	-7.65981954106888	-11.0785644102142	3.07255794658524	-17.403992719642	4.83479477217319	-13.6861205494967	3.45275203519797	7.88110220067452	-13.3762910866851	-13.4560726183378	-85.7688866304375	1.53033704477001	4.10588476895634	-12.8755794200184	-164.994074972586	2.33465727589823	2.24741309190726	-11.0199657893093	5.70444495620291	0.445215129888021	4.48154473138401	2.62224731941732	-0.512896908174207	-10.4950444200184	3.34217959654981	7.82850070175682	-114.669799547732	2.38086958537275	-6.46635876355417	-0.271943574840874	-177.095881482482	1.89872538973818	6.20877500735679	5.90174431371479	-18.1118963302487	-121.656448367319	-11.9076298759312	6.88413018341722	5.35302219940803	2.59332448763206	-99.6449432971048	-164.805809963771	-133.515030033986	3.08622013194769	-10.1642692850045	-21.6843249285502	-0.116862829347774	-13.5744510866851	-112.186551754556	-14.4427649285502	-11.3236163203467	7.10675098038146	-11.4366182618836	4.51456431964706	5.02341309195243	7.14676910807729	-9.35503497042784	-17.6790959516712	0.0224808560933802	4.7158276473455	5.25770765018556	-15.2723858599537	-15.5135282618836	6.93982909218158	-6.03831620773554	-13.1836094200184	6.68775365424441	-5.65753543022084	-109.842228421223	2.60656882743184	-15.3332999285502	-1.45489818137741	6.70309487786578	-5.72213941727231	-19.3800287325998	6.31276610867086	-13.892463903141	-1.94553873870491	-165.876903297105	4.02984098868222	-120.238251700652	-6.69468563883196	-4.48039827088569	6.90783764704813	-17.6103929969153	4.97958764718324	2.4333503685313	-18.6025929969153	6.28402081279131	6.78825432642935	-10.1079161089878	3.62855598504139	NA	-7.87332086875329	-108.625726281091	1.34760722434552	-22.0960541024075	-19.7307149794724	4.21248650032872	-11.8146769810928	9.1263928088051	-5.12511753541995	-24.3340107961579	-14.3948615000272	-1.93699420208662	-18.0421642020866	-89.7210287626719	1.73841055767885	-15.3095298333606	-4.58752791423266	9.4860399519231	-12.660407663203	-9.40909610898782	NA	-124.153667742017	-132.827006934248	7.96761510436915	-85.9386687626358	2.85874457512427	-90.058393762672	-11.7650031720504	-114.690183172923	-7.76377753541995	NA	NA	-93.3498894293386	-124.104354408684	-20.6914041294912	2.03826389107491	-5.16661980137715	8.8395828088051	-82.6076754292522	-109.814670956959	-107.896802623625	4.59619389101218	NA	-9.22623022364435	-12.9108941024075	-85.9130421506828	-15.7542665000272	-20.5242531666939	-13.4950465000272	-7.81296753541995	-107.322480059029	8.47736055767885	-2.25285052452823	-14.2362498333606	-14.8331165000272	5.60073632218576	-22.1840007961579	NA	-14.4474598333606	9.50720947547177	-5.61829420208662	-84.4923520883855	9.6704828088051	-109.196553794717	-93.4767999103642	-109.206273794717	5.69528614213883	10.0501994764731	8.30548947593804	-93.4751100630974	3.09025389101218	-84.660978757379	-13.6498079487549	-12.0905307690742	-21.5042041294912	-122.646030267582	0.89968922246075	8.37740987825077	1.50886432649019	-6.98966094895032	-7.06072377381367	-9.98676597786093	-114.755805589814	-94.2413633967348	-12.2981309706334	-83.7256841221103	-5.76707935989447	8.2470748781993	NA	-82.6498587590447	-104.227459290292	-108.70337712805	1.13743412303547	NA	-14.2206665000272	NA	-23.6397074628246	-12.7695998333606	-11.6206686085718	NA	8.23652722434552	2.20812722434552	-32.6246108687533	-91.646728750231	-11.6203807690742	-104.237762609831	-104.458942609831	-7.22574753541995	8.64202281974787	9.2813128088051	-10.6705400553607	2.87627328393757	-31.4595065000272	-6.07712086875329	-26.5045558981285	8.22287041282443	-1.50494093491215	-13.4862441024075	-122.897400267582	-85.8954687626714	1.08706989238836	-15.2224098333606	-12.9839991024075	NA	2.10210055767885	8.26740947547177	-11.1290914288579	-20.5357474628246	9.28354947617037	-5.70557086875329	-11.413386884023	NA	-10.6049974357409	3.14590153484742	-13.4658331666939	-93.7328083961011	8.43649166555834	-6.05803753541995	NA	-93.6696367300681	1.70244724808221	-83.6229754293386	-84.620528762672	-109.37938212805	-120.676101855529	8.62660614297045	-10.8954841024075	-5.75323420208662	2.25707769742145	-3.7636771911949	-122.380503600915	-132.583277672757	-11.8242007690742	-104.388475956959	2.4609028088352	-15.1284898333606	-13.6844041024075	-111.69013712805	-14.5199726627031	-11.4298043476945	-83.9723087626536	-11.5103773003848	-14.5118765000272	-115.157430261219	-13.4419998333606	-9.46280215789833	NA	-10.7668307690742	8.94334614213844	-85.8192554291922	-14.9283996542977	9.04663280882493	-14.1572098333606	NA	-13.2920291024075	2.76819076471816	-5.24921420208662	9.69509947547177	2.41029055767885	-15.4116315000272	-18.3183607961579	10.1096461421384	-5.31465113001129	-6.82212052299432	5.28448387540166	-13.4849742020866	-15.4372998333606	NA	-14.6606598333606	-93.36499339673	-21.7648057961579	-4.07217792825125	-84.4416254293386	-103.239602623625	-85.3716537626719	2.23870555767885	-122.07215683526	-85.440613762669	-11.5022174357409	-9.979729480608	-1.35515136830357	NA	5.46751165210242	11.120268059508	11.1430030545198	-22.2547089806528	-20.6032100103808	7.06868340990057	-12.6874203725507	-177.063886656462	-5.9978695679746	NA	-15.0263721911949	14.8901510009419	-18.9148922997533	-20.56251268487	5.96681550683703	-15.9332238578616	-5.46417385426554	21.7548016882421	-12.8191289806528	-8.14826294212162	NA	-125.574353971114	NA	4.28647933690144	9.8848463928433	2.98799750672762	-90.2422036492411	8.2217843154537	5.08983264715391	8.6015348238879	NA	NA	-93.5440326492411	-125.525040637781	-17.3285810182034	2.16645051855786	5.31871932174889	-85.5167753159078	-82.8018186491903	NA	-136.050405713191	4.72438051736978	NA	-9.43064651093302	-13.0695489806528	9.4931829113527	8.08931764707179	-16.9926817985885	5.70526764950591	8.68509642141401	-126.931727191195	8.60554718403644	-1.24367360715864	-14.8599438578616	11.5933176470499	7.3467176609715	11.032603059508	-133.870432379857	-15.0711538578616	10.6049069951366	10.6076730967779	-84.6864953159072	10.7346863928414	10.0332766759224	7.14325098038146	11.6635151071419	NA	-10.8447696601442	10.8017530595408	10.454663059508	3.21844051736978	-84.8551219825742	-13.8389197909526	-12.2491856473194	10.347597229032	NA	9.34591047368837	11.957123064208	1.63705084425295	9.8000480808945	9.85555307837316	9.85190036547432	-115.120487849407	4.65477098043729	-12.4568656473194	10.5742897261747	-6.64286857109619	9.80575657480857	NA	-82.8336686492408	-158.065017633389	10.1747443735267	3.59157798606875	NA	7.7605509805338	NA	5.26163639284136	-13.3932938578616	0.760079401206413	NA	8.36471385070311	2.33631385070311	-22.1344374473967	-21.39934768487	-11.7790356473194	-158.879566108106	-157.716946108106	-8.0984995679746	-9.84721898065277	-115.14397023808	-11.5428595349937	3.00439494217518	-32.0832005245282	4.82699032729099	-3.66085027372293	3.38466051736978	-2.37762135097926	-13.6448989806528	NA	-86.089611982574	8.94163112186861	4.08013764934184	-13.1469873139861	-132.510962379858	13.3806474297207	-21.55987768487	11.2258963930064	5.69404098038146	-11.9663955493857	4.46264034521143	-11.5764323139861	-132.498319046524	-10.7636523139861	3.27408791074416	7.81738431402095	-115.284248994225	10.3168668346871	-6.9307895679746	-133.556542379858	-177.695953323128	1.83063386189446	6.19078431371479	5.89134431371479	-18.6891410182034	-122.401803857017	9.87870305970593	6.87161766338094	5.31592078412819	2.38526419845226	-99.965668649241	-133.959255713191	-134.259282304448	-11.9828556473194	-134.908109046524	-22.3916005245282	10.7147230595112	9.37564305959049	-112.415850581125	-15.1526071911949	-11.6436504108326	7.09635098038146	13.9943663928458	4.50416431666989	-18.34349768487	7.1355509810015	13.521566392928	NA	-10.9254856473194	4.70542764721695	5.24990764704813	-15.7720050599082	10.7205063928434	6.79272098080872	-130.617569046524	-13.4550173139861	6.66767887245357	-6.12196623464127	9.92546305950803	2.53847718403645	-16.0431421911949	-87.5556753158416	6.6882243137148	-6.18657879490925	-14.2184779271118	6.27766447948501	-14.3569833845029	-16.0609938578616	-159.557342122029	4.01944098451639	-120.983614325685	NA	-4.94477626077422	6.89743764704813	10.3578863928418	4.96918764712484	2.36755885070311	-19.17983768487	9.51467783644904	11.1366066198918	-10.1760076220983	2.97212147850463	NA	-8.33775167317372	-101.463664846554	1.27951570651733	-22.3646619963752	-19.8347860675267	3.5521803245104	-12.2210809993924	8.46427483516513	-5.58950867541582	-24.193869759932	-15.1047037626719	-2.40142500650705	-18.506595006507	-90.0417205886386	1.67031903985066	-16.0168054293386	-5.05389057860995	9.0216093250243	-12.9289821346785	-9.477187626816	NA	-124.899070012479	NA	7.30516057097936	-86.2593941147686	2.7943327328795	-90.369148967905	-12.0570604728929	-115.304914130776	-8.22820833984038	NA	NA	-93.6706147814749	-124.849756679146	-20.5524964265987	1.97017237326114	-5.63104972178458	8.1782815018318	-82.9284007813802	-97.3249279770708	-107.935389283691	4.52810237318399	NA	-9.53690664037332	-13.1795019963752	-86.2338272865366	-15.6106380570831	-21.2315287626719	-14.2023220960052	-8.27739833984038	-108.013304903136	8.40926903985066	-2.91415183150153	-14.9435254293386	-15.2527208571519	4.93943504424425	-22.043859759932	NA	-15.1547354293386	8.84590816850438	-6.08581235792191	-84.8130774380577	9.0091815018318	-95.0202746246525	-91.3033562419562	-94.936604674074	5.03398483516601	9.38889816997282	7.644188169189	-94.1750282408903	3.02216237318399	-84.9817041078116	-13.9474780152014	-12.3591386630419	-21.3652964265987	NA	0.831546674049066	7.71610865907842	1.44077272953918	-7.45373447338528	-7.52458169111636	-10.2571812665773	-95.881998508816	-94.9208306794962	-12.5666987220977	-84.0464356557177	-6.23326312555031	7.58577402159367	NA	-82.961400776724	-91.5725706035815	-99.8892632020656	1.06934256305053	-102.263511592761	-14.9279420960052	NA	-23.4988264265987	-13.3084698148161	-12.0850809269935	NA	8.16843570651733	2.14003570651733	-33.0909916731737	-91.9598252191245	-11.8889886630419	-104.276349283691	-104.497529283691	-7.69017833984038	7.98072151803765	8.6200115018318	-11.1348900667864	2.80814815301943	-32.1667820960052	-6.54155167317371	-26.7731613416353	7.56638959964458	-1.96942634002147	-13.7548519963752	NA	-86.216152126753	1.02123595227456	-15.9296854293386	-13.2554069963752	-98.134211592761	2.03400903985066	7.60480150183417	-11.4083449330837	-20.396839759932	8.62224816952395	-6.17000167317372	-11.6847657527331	NA	-10.8736053297086	3.07780984084551	-14.1731087626719	-91.093288592515	7.77663113171171	-6.52246833984038	NA	-94.360461574555	1.63435571904372	-83.943700781475	-84.9412541148082	-109.606847822518	-121.726566679146	7.96530483636972	-11.1668919963752	-6.22074882771513	2.18898608598172	-4.4249784981682	NA	-133.586415012479	-12.0928086630419	-104.427062617024	1.79960150186916	-15.8357654293386	-13.9530119963752	-111.919436155851	-15.2283146348106	-11.7510457295869	-16.5132510531046	-12.2047295698541	-15.2191520960052	-115.772604268451	-14.1492754293386	-9.75675396837593	-101.578608259428	-11.0354386630419	8.28204483516513	-17.7848077197712	-15.4156356200391	8.38533150185074	-14.8644854293386	-98.8384749260942	-13.5634369963752	2.70009914911003	-5.71364500650705	9.03379816849847	2.34219903985066	-16.1214737626719	-18.1794530932654	9.44834483516513	-5.77891979851677	-7.48342182922987	5.21637381979376	-13.949405006507	-15.957144422503	NA	-15.3679354293386	-15.8018143864379	-21.624664759932	-4.53657715451004	-84.7623507814749	-103.278189283691	-85.683195781475	2.17291403985066	-123.045070012479	-85.7521557814727	-11.7708253297086	-10.082615831686	-1.45803338873169	NA	-8.7057203455384	-109.519460796158	1.37290750164732	-22.0055356363509	-20.5630509378461	-2.46334976844435	-12.6470740519362	NA	-5.95751701220507	-14.4321907814749	-15.1620132274208	-2.76939367887173	-18.8745636788717	-15.1224107814749	1.76371083498065	-16.0661315607541	-5.42254048433072	8.6536413304545	-12.7788409601493	-9.383795831686	NA	-125.369015378416	NA	-0.581142334143	-86.392792774749	2.88473786858883	-90.5035177747722	-11.4149089459597	-13.3810907814749	-8.59617701220507	NA	NA	-93.804013441439	-125.319702045083	NA	2.06356461993152	-5.9990203455384	-85.7767561081055	-83.0617994413832	-169.264427719771	NA	4.62149416831399	NA	-8.74688317905513	-13.0292609601493	-86.367359441396	-16.5108682274208	-21.2808548940875	-14.2516482274208	-8.64536701220507	-127.089330538329	8.50266087103176	-93.4949857747722	-14.9928515607541	-15.5897182274208	-10.74502007139	NA	NA	-15.2040615607541	-145.999173350212	-6.45501367887173	-84.9464761081048	-85.78148610723	-110.090287462825	-110.063117462825	-110.100007462825	NA	-10.8083715292469	-13.2991309601493	-115.912207204996	3.11555416831399	-85.115102774772	-13.8069728074376	-12.208897626816	NA	NA	0.924899875812692	-7.17827962958007	1.53416454551461	-7.8201432068793	-7.890094641829	-9.95013668349392	-115.277315818094	-13.2271207814749	-12.416577626816	-84.1798927747722	-6.60123516842873	-5.67339614398975	NA	-11.1827007814749	NA	-109.595310796158	1.162734369287	NA	-13.2389935519476	NA	-14.1858874481415	-13.5262015607541	-12.0304724805876	NA	8.26182750164732	2.23342751086879	-33.4597103455384	-92.100852774772	-11.738747626816	NA	NA	-8.05814701220507	-9.80693096014934	-115.295704694164	-11.5025132945087	2.90151440623338	-32.2161082274208	-6.9095203455384	-26.4983075082913	3.28177428459396	-2.33465368342984	-13.6046109601493	NA	-86.3495927747717	1.11272929700456	-14.0202036480141	-13.1067659601493	NA	2.12740083498066	-113.700580538329	-11.2617096525436	-12.3633441148082	-11.648759515177	-6.5379703455384	-11.3729186562719	NA	-10.7233642934827	3.17120180999459	-14.2224348940875	-115.436163209218	2.13093433912998	-6.89043701220507	NA	NA	1.72774751250769	-84.077099441439	-85.0746527747722	-110.271315796158	-122.196512045083	-12.4300790057735	-11.0182509601493	-6.58842396115423	2.28237790064588	-100.225649441439	NA	-134.053410378416	-11.2383093059241	-13.1795507814749	-22.5245082274208	-15.8850915607541	-13.8027709601493	-112.583870796158	-15.2882482274208	-10.8543248214123	-84.4264327747604	-12.2768015607541	-13.2724450233932	-115.681932163132	-14.1986015607541	-9.6152248475835	NA	-10.7132636755983	-85.4341594414389	-86.2733794413446	-15.7525981533634	-16.3537115607541	-14.9138115607541	NA	-13.4147959601493	2.79349114213303	-6.08161367887173	-110.239547462825	2.43559083498066	-16.1787832274208	-87.815656108033	-83.8413994414389	-6.14591443794736	-27.2359369761694	5.30975156040359	-14.3173736788717	-16.1939015607541	NA	-15.4172615607541	-120.778315378416	NA	-4.90401735999486	-84.8957494414389	NA	-85.8167777747722	2.26443916831399	-123.515015378416	-85.8857377747696	-11.1377679140741
13067	1	3.6897270880588	-60.387448920684	2.9501515229431	-127.349254875251	-5.73915	-94.1067	NA	-44.9372599257826	-75.93778	-75.37067	-134.65201	-76.73738	-66.69231	-74.43276	-121.333	-67.56815	-124.166681677472	-49.56326	-93.6277999999924	-79.79562	3.6845	-69.02364	-75.90844	NA	-38.3681	-55.2575	-6.11518	NA	-99.10586	NA	6.9156	6.63923	8.33472	NA	NA	-131.436563093254	4.70882	6.17234315582033	9.09889	-0.34828	NA	-53.11154	-96.87353	6.35868	-49.7708099823949	NA	-80.43766	-55.76199	-128.162694580379	-130.84885	-64.5057	-55.3303474338882	-97.2087333777535	-49.4343499829194	-81.53435	NA	-56.14695	-92.4034	10.9156	-69.6443300097685	6.09414	-77.1563999959856	-136.23161	-126.104110339273	-75.6036284092278	-67.58534	-65.148	-54.92753	-129.405344416922	-52.1772	-49.3027199897377	-49.70475	-123.27251	-97.70531	-54.03456	-49.92913	-97.0687703693288	-47.2788950765942	-66.65729	5.1746	-121.561666858492	-49.15455	-131.003743748115	-133.5169	-50.60829	5.67738	5.68824	6.09016	-76.0077099994672	-122.82713	-50.63733	NA	NA	-122.945903275048	-51.33383	-46.133844768408	-65.0292	-66.8700635798354	-96.29878	-77.825729997739	-100.03103	-55.75713	NA	-71.80635281944	8.73792	-120.8835	NA	13.7666603285139	6.44702	-22.7491013073842	-123.13692	-66.2398504550053	8.91947	8.98514	-55.25663	8.46171	8.81361	-100.72674	9.06895575370144	-8.86331	NA	-0.77481	8.58919639023768	NA	-123.95718	7.54051	8.77766	-55.4419	-97.6640496017024	-54.4106246030299	-64.6986673480593	-76.30694	NA	7.11448	-54.23209	-49.3269199999971	NA	-51.9589	7.12113	8.83415	8.59046	6.45711	NA	NA	8.5806	7.04692	-123.20322	-76.13784	8.74277	NA	-97.82473	5.5717	-54.2111080073337	-53.79522	10.2848	-47.0228472304512	-84.96004	NA	-138.93121	-47.5367281287031	NA	8.00124	-48.65254	9.8868763619342	-57.06764	-75.6836299980262	9.8962	-54.8123355429892	-44.9308	-73.7409	-55.55322	8.46218	10.0479263840939	-63.4270479469247	8.60755	-55.0237665715137	5.0597	NA	6.06959	-121.024675859419	9.30148	5.50275	-53.16213	-96.4761	-67.5450037070162	-49.1752	-123.631814273144	NA	-121.149408268909	-121.913982107045	-73.4676999962368	-122.417452862815	-75.235225324589	-124.732423400736	-96.76365	8.808	-66.01091	-54.15594	-123.387441362545	NA	NA	-76.01167	-130.697457932629	NA	-48.6994736555233	NA	-2.43215346197852	-91.2264610208336	NA	-43.1222298072627	-73.650694907006	-73.083584907006	NA	-74.5541554226638	-64.5092854226638	-72.2502354226638	NA	-65.4067254226638	-126.947373456292	-46.1819554898248	-90.6841610208336	-77.6469954226638	7.31461791264422	-66.8228154226638	-73.645154907006	NA	-35.0339954898248	-52.5102112777602	-2.89838346197852	NA	-96.2245210208336	NA	10.5736179126442	10.2593479126442	11.9926379126442	NA	NA	-128.174800122959	8.01331653802148	8.90920457931089	12.7468079126442	2.95621653802148	NA	-50.2844512777602	-93.9094910208336	9.64007653802148	-46.4306054842323	NA	-78.196274907006	-53.0327012777602	-124.476320122959	NA	-62.3072754226638	-52.5045605781366	-95.0391926875002	-46.09094548446	-79.247964907006	NA	-53.3837612777602	-89.4597610208336	14.5265179126442	-70.425815922663	9.39113653802148	-74.8513148994052	NA	-123.733253456292	-74.4349232403393	-65.4006154226638	-62.9870754226638	-52.1598412777602	-125.969770122959	-49.4144112777602	-45.9693154866473	-46.3713454898248	NA	-94.7616710208336	-51.2430712777602	-46.5822254898248	-94.8795776875002	-44.7658121564915	-64.4939654226638	8.41539653802148	-127.270470122959	-45.7629454898248	-127.404830122959	-129.240720122959	-47.2737854898248	8.97417653802148	8.98523653802148	9.38725653802148	-73.7178249060371	NA	-47.2939254898248	NA	NA	-126.733810122959	-47.9995254898248	-43.7500871564915	-62.8658754226638	-65.3936287559971	-93.3551410208336	-75.537444905578	-97.0870910208336	-52.9210412777602	NA	-70.3026754226638	12.3775379126442	NA	NA	17.3592317669163	10.0522379126442	-20.2667367953118	NA	-64.0763956167611	12.5247879126442	12.5904579126442	-52.4306412777602	12.0662279126442	12.4197279126442	-97.8468010208336	11.3471332046881	-5.25989208735578	NA	2.48658653802148	12.2376470836099	NA	NA	11.1700279126442	12.4341779126442	-52.6951112777602	-95.4736343541669	-52.8058912777602	-64.1871604226637	-73.987854907006	NA	10.3606765380215	-51.4405012777602	-45.9800154898243	NA	-49.1671112777602	10.7493479126442	12.4388679126442	12.2134779126442	9.66500653802148	NA	NA	11.7728965380215	10.6750379126442	NA	-73.880154907006	12.4004879126442	NA	-94.8806910208336	8.77269653802148	-52.1321562777602	-51.0036312777602	13.9169179126442	-43.6314592358882	-82.7764154226638	NA	NA	-45.5083026207995	NA	11.2626365380215	-45.2713354898248	12.3174412692841	-54.2759512777602	-73.4210449033005	13.5555179126442	-52.0441487889241	-41.6141954898248	-71.498914907006	-52.7846312777602	12.1234979126442	12.5757465380215	-62.1821586810742	12.2397679126442	-52.1845794948348	8.26039653802148	NA	9.36368653802148	-128.083123456292	12.9591979126442	8.70414653802148	-50.4256412777602	-93.5366610208336	-65.3139551081297	-45.7938954898248	-126.472830122959	NA	-126.357500122959	-128.548420122959	-70.1527954885969	-126.579205122959	-72.9979825028587	-126.899660122959	-93.8810110208336	12.1052965380215	-63.8593854226638	-51.4207512777602	NA	NA	NA	-73.702584907006	-127.822990122959	NA	-46.0712106331064	NA	-132.643489798898	NA	NA	-50.7004806425385	-120.958549798898	NA	-131.887059798898	-74.6717384583202	-64.6268684583202	-72.3678184583202	-118.571849798898	-65.5243084583202	-122.158495899208	NA	-116.481349798898	-77.7645784583202	-135.379889546633	-66.9403984583202	NA	NA	-119.691150642538	-52.7299506425385	NA	NA	NA	NA	NA	-121.244349798898	NA	NA	NA	-128.718563432169	-53.5426939758718	-56.5501206425385	-128.705740642538	NA	NA	-50.5041906425385	-129.507210642538	NA	-65.5501884583202	NA	NA	-53.2524406425385	-125.492833413826	-128.12876127776	-62.4248584583202	-52.72429986785	-120.329849309949	-65.2519284583202	-135.067220642538	NA	-53.6035006425385	-134.016029798898	-60.6506584583202	-70.5434656249868	-129.255800642538	NA	-133.47772127776	-124.068281341745	-131.122620642538	-65.5181984583202	-63.1046584583202	-52.3795806425385	-127.328077965035	-49.6341506425385	-65.6540684583202	-121.116609798898	-120.526159798898	-135.967017562856	-51.4628106425385	NA	NA	-128.854800642538	-64.6115484583202	-119.939810770056	-119.556737710928	NA	-128.339048615349	-130.917750642538	NA	NA	-129.106345066357	-128.836442294937	-129.507597309205	-120.064379798898	NA	NA	NA	-120.203883570794	-121.078709798898	-128.111590642538	-62.9834584583202	-65.5112784583202	NA	-129.867159308062	NA	-53.1407806425385	NA	-70.4203251249868	-119.066480869968	-118.185849798898	NA	-113.476749798898	-69.1544484583202	-79.0380506425385	-120.371969798898	-64.1944284583202	-119.943079452617	-120.164268078622	-52.6503806425385	-129.787170642538	-65.1261484583202	NA	NA	NA	NA	-65.9604005878713	NA	NA	-121.211029798898	NA	NA	-52.9148506425385	-130.399299611094	-53.0195806425385	-64.3048101249868	-121.029839798898	NA	-51.2816406425385	-51.6602406425385	-120.641802488851	NA	-49.3868506425385	-52.7131906425385	-127.740130642538	-51.5581189758718	NA	NA	NA	-126.878967432316	-52.9440906425385	-120.451469798898	-120.318189241594	-119.149188115765	NA	NA	NA	-52.3478623092051	-51.2233706425385	NA	-51.8490106425385	-82.8939984583202	NA	-136.20892127776	-50.6019406425385	NA	-127.964319798898	-120.030843023274	-65.9045284583202	-54.4956906425385	NA	-132.613014907006	-52.263887886012	-114.987949798898	NA	-53.0043706425385	-119.719224798898	NA	-62.2998084583202	-65.0645984583202	-52.4043186678478	NA	NA	-119.905469798898	-118.270839630331	-119.276619798898	-119.516836465564	-50.6453806425385	-129.19281127776	-65.4317684583202	-118.983383984755	-120.875669774278	NA	-118.410263085836	-119.179431257371	-90.7883584583202	-119.677683619461	-73.1157404583202	-122.051263031453	NA	-53.3234706425385	-63.9769684583202	-51.6404906425385	-120.652882050491	NA	NA	-127.41934394823	-127.947277235984	NA	-51.6869806425385	NA	-3.26705472720163	-91.7554047272016	NA	-44.161182705193	-73.444573350212	-72.877463350212	-132.296624907006	NA	NA	NA	-118.981414907006	NA	-122.372845296496	-47.227274907006	-91.2131047271946	-133.079576683545	6.58787175789616	NA	-73.439033350212	NA	-36.079314907006	-52.5280112777602	-3.73328472720163	NA	-96.7534647272016	NA	9.84687175789616	9.53260175789616	11.2658917578962	NA	NA	-128.831407562277	7.17841527279837	8.1845250912295	12.0200617578962	2.12131527279837	NA	-50.3022512777602	-94.4384347272016	8.80517527279837	-47.4759249070028	NA	-77.990153350212	-53.0505012777602	-125.943977562277	-127.853027562277	-125.896077562277	-52.5223612776104	-95.5740030605232	-47.136264907006	-79.041843350212	NA	-53.4015612777602	-89.9887047272016	13.7997717578962	-98.8850347272016	8.55623527279837	-74.6451933465676	-133.201987562277	-124.094277562277	-74.2367350168787	NA	-119.866733350212	-52.1776412777602	-128.332757562277	-49.4322112777602	-47.014634907006	-47.416664907006	-120.935724907006	-95.2906147272016	-51.2608712777602	-47.627544907006	-95.414388060535	-45.8058982403393	-128.006817562277	7.58049527279837	-119.772676753227	-46.808264907006	-128.709147562277	NA	-48.319104907006	8.13927527279837	8.15033527279837	8.55235527279837	-73.5117033497475	-120.473944907006	-48.339244907006	NA	NA	-120.416252442242	-49.044844907006	-44.7901732403393	-126.138677562277	-120.003394907006	-93.8840847272016	-75.3313233495333	-97.6160347272016	-52.9388412777602	NA	-124.725293350212	11.6507917578962	-118.398193350212	NA	16.6229531464454	9.32549175789616	-21.1100713938683	-120.781534907006	-71.577193350212	11.7980417578962	11.8637117578962	-52.4484412777602	11.3394817578962	11.6929817578962	-98.3757447272016	10.5037986061317	-5.98663824210384	NA	1.65168527279837	11.5069287646877	NA	-121.423373350212	10.4432817578962	11.7074317578962	-52.7129112777602	-96.0084447272016	-52.8147912777602	-94.7274247272016	-73.781733350212	NA	9.52577527279837	-51.4583012777602	-47.0253349070043	NA	-49.1849112777602	10.0226017578962	11.7121217578962	11.4867317578962	8.83010527279837	NA	NA	10.9379952727984	9.94829175789616	-120.663813350212	-73.674033350212	11.6737417578962	NA	-95.4096347272016	7.93779527279837	-52.1440229444269	-51.0214312777602	13.1901717578962	-44.6761756543388	NA	NA	-135.933187562277	-46.5323165488012	NA	10.4277352727984	-46.316654907006	11.5690169722839	-54.2937512777602	-73.2149233484353	12.8287717578962	-52.0619512777602	-42.659514907006	-71.292793350212	-52.8024312777602	11.3967517578962	11.732411939465	-78.382843350212	11.5130217578962	-52.2023812777602	7.42549527279837	NA	8.52878527279837	-118.680414907006	12.2324517578962	7.86924527279837	-50.4434412777602	-94.0656047272016	-73.484013350212	-46.839214907006	-121.278758640592	NA	-118.622596868747	-119.588960550214	-71.198114907006	-119.890012425319	-81.443131350212	-122.462294907006	-94.4099547272016	11.2703952727984	NA	-51.4385512777602	-121.062331264761	NA	NA	-73.496463350212	-127.909377562277	NA	-47.1032596892309	NA	-132.047603133996	NA	NA	-134.446096655944	-120.362663133996	NA	-131.769696655944	NA	NA	NA	-118.454486655944	NA	-121.567400583173	NA	-116.363986655944	-132.270446467329	-135.874536655944	NA	NA	NA	-119.555849798898	-129.571529798898	NA	NA	NA	NA	NA	-120.648463133996	NA	NA	NA	-128.519731965434	-129.867768815893	NA	-128.570439798898	NA	NA	NA	-129.371909798898	NA	NA	NA	NA	NA	-125.311827200974	-127.901117726446	-125.010101414368	-130.340819798898	-120.212486220966	NA	-134.931919798898	NA	NA	-133.898666655944	-117.301009587519	-131.294603133996	-129.120499798898	NA	-133.250077726446	-123.864301424688	-130.987319798898	NA	-119.058503133996	NA	-127.164416871812	NA	-120.200176655944	-120.999246655944	-120.408796655944	-136.661206655944	NA	NA	NA	-128.719499798898	-127.318648020805	-119.822441556655	-118.963624149799	NA	-128.154277901473	-130.782449798898	NA	NA	-128.916811669718	-128.639648452031	-129.369696465564	-119.947016655944	NA	NA	NA	-119.608218741681	-120.482823133996	-127.976289798898	-125.747368460557	-119.476466655944	NA	-129.669820167328	NA	NA	NA	-123.917063133996	-118.946517485972	-117.589963133996	NA	-113.359386655944	-134.459529798898	NA	-120.254606655944	-116.834279102072	-119.347193133996	-119.568383133996	-129.677879798898	-129.651869798898	-119.821581928814	NA	NA	NA	NA	-128.409230655944	NA	NA	-120.615143133996	NA	NA	-129.440687726446	-130.173156059779	NA	NA	-120.912476655944	NA	-119.521133175994	-119.422413133996	-120.52442450373	NA	NA	NA	-127.604829798898	NA	NA	NA	NA	-126.727550903504	NA	-119.855583133996	-119.722303133996	-118.553358045053	NA	NA	NA	NA	NA	NA	-128.438229798898	NA	NA	-135.981277726446	-118.470631920344	NA	-127.368433133996	-119.437882835798	-119.693789246048	-126.523349798898	NA	NA	-120.396276210253	-114.870586655944	NA	-117.93902860897	-119.599261655944	NA	-125.581386655944	NA	-120.386783133996	NA	NA	-119.788106655944	-118.15347627638	-118.680733133996	-119.39687332261	-127.141149798898	-128.965167726446	NA	-118.3875783499	-120.757442798279	NA	-117.814437969329	-119.062061694369	NA	-119.081964145245	NA	-121.933873360484	NA	NA	NA	-128.232827726446	-120.53550518002	NA	NA	-127.202118993933	-127.738480726573	NA	NA	NA	NA	NA	NA	-50.6071609601493	NA	NA	NA	-74.6175802738253	-64.572776940492	-72.3138936071586	NA	-65.477416940492	-127.801055382749	NA	NA	-77.7219536071586	-135.337117727328	-66.8803736071586	NA	NA	-118.841685382749	-52.6305309601493	NA	NA	NA	NA	NA	NA	NA	NA	NA	-129.025032049415	-53.4278542934827	-56.4436342934827	-127.854975382749	NA	NA	-50.3781709601493	-128.661645382749	NA	-65.4926302738253	NA	NA	-53.1590209601493	-125.298652049415	NA	-62.3656336071586	-52.5987135587308	NA	-65.1970702738253	-134.240422049415	NA	-53.4987809601493	NA	-60.595666940492	-70.469107440492	-128.410768716082	NA	NA	-124.586935382749	-130.270655382749	-65.4635402738253	-63.0579336071586	-52.2733609601493	-126.796385382749	-49.5295642934827	-65.6073102738253	NA	NA	-135.672984393995	-51.348657626816	NA	NA	-128.004102049415	-64.5640236071586	-129.909118716082	-128.120702049415	NA	-128.258428716082	-130.071285382749	NA	NA	-129.160122049415	-129.107652049415	-128.663665382749	NA	NA	NA	NA	-127.582675382749	NA	-127.265258716082	-62.9359336071586	-65.462136940492	NA	-130.112738716082	NA	-53.0117609601493	NA	-70.361666940492	-129.284412049415	NA	NA	NA	-69.0974902738253	-78.910297626816	NA	-64.1468702738253	-133.832989393995	-132.450587727328	-52.524727626816	-128.953338716082	-65.0625902738253	NA	NA	NA	NA	-65.8318142424576	NA	NA	NA	NA	NA	-52.815597626816	NA	-52.9186309601493	-64.259701940492	NA	NA	-51.1743709601493	-51.5460542934827	NA	NA	-49.272597626816	-52.5874709601493	-126.906365382749	-51.4502159601493	NA	NA	NA	-126.181235382749	-52.8184042934827	NA	-133.731637727328	-128.029305382749	NA	NA	NA	-52.2405759601493	-51.1091842934827	NA	-51.755957626816	-82.839706940492	NA	NA	-50.495587626816	NA	NA	-127.502848716082	-65.8324702738253	-54.3814709601493	NA	-131.626574393995	-52.1575016752228	NA	NA	-52.8978509601493	NA	NA	-62.249116940492	-65.0139736071586	-52.2742657951664	NA	NA	NA	-128.913855382749	NA	NA	-50.5495609601493	NA	-65.361676940492	-127.506500382749	-127.325528716082	NA	-127.206465382749	-129.398618716082	-90.7303002738253	-127.431223716082	-73.0435822738253	-127.743425382749	NA	-53.2140509601493	-63.933376940492	-51.5451042934827	NA	NA	NA	-128.693085382749	-128.673222049415	NA	-51.574127626816	NA	-2.82908742792341	-91.5093995406843	NA	-43.6246341026224	-73.548834128609	-72.981724128609	NA	NA	NA	NA	NA	NA	NA	-46.6908651984154	-90.945966207351	NA	6.95661150193686	NA	-73.5512274619423	NA	-35.5586385317487	-52.5305112777602	-3.32538409459007	NA	-96.5070928740176	NA	10.2249115019369	9.89800816860353	11.6438981686035	NA	NA	NA	7.61554923874326	8.5581648352702	12.3947348352702	2.55844923874326	NA	-50.2781512777602	-94.164496207351	9.23460923874326	-46.9532151984137	NA	-78.1096474619423	-53.0590012777602	NA	NA	NA	-52.4986946109594	-95.3245978740176	-46.6124885317487	-79.1463374619423	NA	-53.3987612777602	-89.721566207351	14.1621115019369	-98.604096207351	8.99086923874326	-74.7434541233575	NA	NA	-74.347379128609	NA	NA	-52.1733412777602	NA	-49.4295446110936	-46.494191865082	-46.896221865082	NA	-95.023476207351	-51.2486379444269	-47.102601865082	-95.1644328740176	-45.2834551984154	NA	7.99639590540993	NA	-46.268421865082	NA	NA	-47.7982951984154	8.5738425720766	8.58496923874326	8.98702257207659	-73.6150307946152	NA	-47.8154685317487	NA	NA	NA	-48.524101865082	-44.2676801984154	NA	NA	-93.6169462073509	-75.4351841276223	-97.348796207351	-52.9117412777602	NA	NA	12.0226981686035	NA	NA	16.9968137684777	9.68593150193686	-20.6830540945901	NA	-71.699454128609	12.1585148352702	12.2241848352702	-52.4247079444269	11.6996881686035	12.0537215019369	-98.1298395406843	10.9159159054099	-5.62679849806314	NA	2.07445257207659	11.8893745264596	NA	NA	10.8118215019369	12.0849715019369	-52.7155779444269	-95.7600228740176	-52.8170912777602	-94.4602528740176	-73.8753274619423	NA	9.94347590540993	-51.4460346110936	-46.5003918650811	NA	-49.1725779444269	10.3907081686035	12.0723948352702	11.8531048352702	9.23503923874326	NA	NA	11.3377292387433	10.3163648352702	NA	-73.788094128609	12.0516815019369	NA	-95.1423628740176	8.34042923874326	-52.1396062777602	-51.0091646110936	13.5595781686035	-44.1366958409167	NA	NA	NA	-46.0200932050764	NA	10.8505025720766	-45.7802785317487	11.9506785008503	-54.2814512777602	-73.3273507927227	13.2072448352702	-52.0574846110936	-42.144671865082	-71.4120874619423	-52.7978312777602	11.7758915019369	12.1637959054099	-78.5003707952756	11.8824615019369	-52.1742479444269	7.82802923874326	NA	8.9624525720766	NA	12.6103915019369	8.2720125720766	-50.4495412777602	-93.799866207351	-73.5702407952756	-46.3028051984154	NA	NA	NA	NA	-70.6838385317487	NA	-81.527292128609	NA	-94.1631495406843	11.7051292387433	NA	-51.4450846110936	NA	NA	NA	-73.5933907952756	NA	NA	-46.5964710684136	NA	NA	NA	NA	NA	NA	NA	NA	NA	NA	NA	NA	NA	-127.733404960928	NA	NA	NA	NA	NA	NA	NA	-118.775334960928	-128.800148294262	NA	NA	NA	NA	NA	NA	NA	NA	NA	-128.958681627595	-130.202794960928	NA	-127.788624960928	NA	NA	NA	-128.595294960928	NA	NA	NA	NA	NA	-125.232301627595	NA	-124.756268294262	-129.554571627595	NA	NA	-134.174071627595	NA	NA	NA	-120.485001627595	NA	-128.344418294262	NA	NA	-124.519284960928	-130.204304960928	NA	NA	NA	-126.728734960928	NA	NA	NA	NA	NA	NA	NA	NA	-127.937751627595	-127.183399960928	-129.842768294262	-128.054351627595	NA	-128.192078294262	-130.004934960928	NA	NA	-129.093771627595	-129.041301627595	-128.596014960928	NA	NA	NA	NA	-127.516324960928	NA	-127.198908294262	-125.994334960928	NA	NA	-130.046388294262	NA	NA	NA	NA	-129.218061627595	NA	NA	NA	-133.695081627595	NA	NA	-127.841634960928	NA	NA	-128.906498294262	-128.886988294262	-128.254678294262	NA	NA	NA	NA	NA	NA	NA	NA	NA	NA	NA	NA	NA	NA	NA	NA	NA	NA	NA	NA	NA	NA	-126.840014960928	NA	NA	NA	NA	-126.113584960928	NA	NA	NA	-127.962954960928	NA	NA	NA	NA	NA	NA	-127.673948294262	NA	NA	NA	NA	NA	NA	-127.436498294262	-128.293211627595	-125.756334960928	NA	NA	-128.816104960928	NA	NA	NA	NA	NA	NA	NA	NA	NA	NA	NA	-128.846204960928	NA	NA	-126.363901627595	NA	NA	-127.438849960928	-127.259178294262	NA	-127.140114960928	-129.332268294262	NA	-127.362273294262	NA	-127.677074960928	NA	NA	NA	NA	NA	NA	NA	-128.625434960928	-128.606871627595	NA	NA	NA	-132.757528241222	NA	NA	-50.619027626816	-121.049554907888	NA	-132.073559019619	NA	NA	NA	-118.759615686285	NA	-122.268195574476	NA	-116.670915686285	-132.978271574555	NA	NA	NA	NA	NA	-52.642397626816	NA	NA	NA	NA	NA	-121.356321574555	NA	NA	NA	-128.954507753352	-53.4349742934827	-56.4555009601493	NA	NA	NA	-50.390037626816	NA	NA	NA	NA	NA	-53.170887626816	-126.098244420018	-128.007761086685	-126.021844420018	-52.6105809601493	-120.517649019619	NA	NA	NA	-53.510647626816	-134.208729019619	-117.646282352952	-131.992261574555	NA	NA	-133.345454420018	-124.216744420018	NA	NA	-119.755094907888	-52.285227626816	-128.487057753352	-49.5414309601493	-120.510239019619	-121.309309019619	-120.718859019619	NA	-51.3605242934827	NA	NA	NA	-128.161084420018	-120.153510490581	-119.666401427353	NA	-128.835614420018	NA	NA	NA	-129.495019420018	-129.095809420018	NA	-120.251612352952	NA	NA	NA	-120.297084573953	-121.191081574555	NA	-126.293744420018	-119.785362352952	NA	-130.128994420018	NA	-53.023627626816	NA	-124.619588241222	-119.252962352952	-118.293688241222	NA	-113.683949019619	NA	-78.9221642934827	-120.558469019619	-117.143115686285	-120.039518241222	-120.260708241222	-52.5365942934827	NA	-120.507374907888	NA	NA	NA	NA	-65.8436809601493	NA	NA	-121.302701574555	NA	NA	-52.8274642934827	-130.271299420018	-52.9257509601493	NA	-121.229672352952	NA	-51.1832709601493	-51.5579209601493	-120.833049951618	NA	-49.2844642934827	-52.599337626816	NA	-51.4591159601493	NA	NA	NA	-128.672354420018	-52.8302709601493	-120.541274907888	-120.414628241222	-119.243222813246	NA	NA	NA	-52.2494759601493	-51.1210509601493	NA	-51.7678242934827	NA	NA	-136.087187753352	-50.5074542934827	NA	-128.070524907888	-120.13330216327	-120.381464907888	-54.393337626816	NA	NA	-52.1693709601493	-115.200382352952	NA	-52.909717626816	-119.907107352952	NA	-125.888215686285	NA	-52.2861342934827	NA	NA	-120.093769019619	-118.461049019619	-119.366558241222	-119.718202352952	-50.561427626816	-129.059711086685	NA	-119.091261889685	-121.062910166976	NA	-118.504300373429	-119.376057776022	NA	-119.770854972724	NA	-122.267095686285	NA	-53.225917626816	NA	-51.5569709601493	-120.849465381141	NA	NA	-127.397931086685	-128.032477753352	NA	-51.5859942934827	NA	-132.353863133113	NA	NA	-134.432629989277	-120.64588979978	NA	-131.810711560754	NA	NA	NA	-118.496768227421	NA	-121.86510448817	NA	-116.408068227421	-132.574156466447	-135.860936655944	NA	NA	NA	-119.610400220718	-129.635213554051	NA	NA	NA	NA	NA	-120.952656466447	NA	NA	NA	-128.612057192907	-129.968029973243	NA	-128.623690220718	NA	NA	NA	-129.430360220718	NA	NA	NA	NA	NA	-125.401247266339	-128.031689502103	-125.09981074804	-130.389636887385	-120.254801101022	NA	-135.009136887385	NA	NA	-133.945881560754	-117.364109020722	-131.588596466447	-129.179483554051	NA	-133.369382835436	-123.957675399975	-131.039370220718	NA	-119.35142979978	NA	-127.23854291564	NA	-120.247391560754	-121.046461560754	-120.456011560754	-136.64507332261	NA	NA	NA	-128.772816887385	-127.406995422443	-119.890659453896	-119.26228312799	NA	-128.24668886602	-130.840000220718	NA	NA	-129.009959563531	-128.735068190915	-129.434530220718	-119.988764894087	NA	NA	NA	-119.893382457884	-120.787416466447	-128.033973554051	-125.849298898289	-119.522514894087	NA	-129.759113681178	NA	NA	NA	-124.215923133113	-118.989482555446	-117.890023133113	NA	-113.421101560754	-134.530146887385	NA	-120.295621560754	-116.880260722005	-119.635853133113	-119.857043133113	-129.741563554051	-129.722053554051	-120.103585350956	NA	NA	NA	NA	-128.472512227421	NA	NA	-120.899036466447	NA	NA	-129.568892835436	-130.295344502103	NA	NA	-120.966824894087	NA	-119.592762409108	-119.719273133113	-120.570247134995	NA	NA	NA	-127.675080220718	NA	NA	NA	NA	-126.791030042634	NA	-120.13760979978	-120.010963133113	-118.839559814263	NA	NA	NA	NA	NA	NA	-128.509013554051	NA	NA	-136.11111616877	-118.740918449234	NA	-127.66685979978	-119.72919025116	-119.977693636277	-126.591400220718	NA	NA	-120.438525119318	-114.937534894087	NA	-118.199191662855	-119.643643227421	NA	-125.625368227421	NA	-120.67520979978	NA	NA	-119.830921560754	-118.198191293221	-118.962893133113	-119.454738227421	-127.198966887385	-129.083639502103	NA	-118.687600159174	-120.80193704805	NA	-118.100637559077	-119.113213088214	NA	-119.367186100916	NA	-122.002757718024	NA	NA	NA	-128.334232835436	-120.586659549086	NA	NA	-127.299856811576	-127.833109842295	NA	NA	NA	-132.458234908771	NA	NA	NA	-120.750261575437	NA	-132.016177448142	NA	NA	NA	-118.702234114808	NA	-121.97133667891	NA	-116.613534114808	-132.680328242104	NA	NA	NA	NA	NA	NA	NA	NA	NA	NA	NA	-121.057028242104	NA	NA	NA	-128.839935977695	-130.250715977695	NA	NA	NA	NA	NA	NA	NA	NA	NA	NA	NA	-125.983672644361	-127.893189311028	-125.907272644361	NA	-120.460267448142	NA	NA	NA	NA	-134.151347448142	-117.588900781475	-131.692968242104	NA	NA	-133.230882644361	-124.102922644361	NA	NA	-119.455801575437	NA	-128.372485977695	NA	-120.452857448142	-121.251927448142	-120.661477448142	NA	NA	NA	NA	NA	-128.046512644361	-120.096124885824	-119.368488274719	NA	-128.721042644361	NA	NA	NA	-129.381197644361	-128.981987644361	NA	-120.194230781475	NA	NA	NA	-119.99787617439	-120.891788242104	NA	-126.179172644361	-119.727980781475	NA	-130.014422644361	NA	NA	NA	-124.320294908771	-119.194280781475	-117.994394908771	NA	-113.626567448142	NA	NA	-120.501087448142	-117.085734114808	-119.740224908771	-119.961414908771	NA	NA	-120.208081575437	NA	NA	NA	NA	-128.677978114808	NA	NA	-121.003408242104	NA	NA	-129.430392644361	-130.157477644361	NA	NA	-121.172290781475	NA	-119.798097304404	-119.823644908771	-120.775657841701	NA	NA	NA	NA	NA	NA	NA	NA	-128.558532644361	NA	-120.241981575437	-120.115334908771	-118.943953445668	NA	NA	NA	NA	NA	NA	NA	NA	NA	-135.972615977695	-118.864590223139	NA	-127.771231575437	-119.835454208066	-120.082171575437	NA	NA	NA	-120.644090781475	-115.143000781475	NA	-118.319147513866	-119.848425781475	NA	-125.830834114808	NA	-120.779581575437	NA	NA	-120.036387448142	-118.403667448142	-119.067264908771	-119.659520781475	NA	-128.945139311028	NA	-118.792003486983	-121.004926308621	NA	-118.205033103745	-119.31867181533	NA	-119.471630613213	NA	-122.209714114808	NA	NA	NA	-128.195732644361	-120.792073983041	NA	NA	-127.283359311028	-127.917905977695	NA	NA	NA
13164	1	-170.469650642538	-174.607704727202	-170.452996196865	NA	NA	NA	NA	NA	NA	NA	NA	NA	-173.26525	NA	-168.77703	NA	-168.24453281944	NA	NA	NA	NA	NA	-163.294397761396	NA	NA	-167.74597	-181.01722	-163.9808	NA	NA	-167.30976	NA	NA	NA	-168.6277	NA	NA	-167.27768	-168.46108	NA	NA	-165.6334	NA	NA	NA	-165.4422	NA	NA	NA	-156.779916307825	NA	NA	NA	-165.65168	NA	-163.22039	NA	NA	NA	NA	NA	-168.381059259327	-169.44386	-168.61786281944	-165.5248	NA	NA	NA	-167.12294	NA	NA	-164.89732	NA	NA	NA	NA	-168.256089245864	-164.944220571948	-167.24139	NA	-168.37105	NA	NA	NA	NA	-169.61652	-168.25787	-168.30072	-168.55128	NA	NA	-168.36019	NA	NA	NA	-160.862284738104	-162.512272440042	-168.28904	-165.49288	NA	NA	NA	-171.12731	NA	NA	-172.594776171932	NA	NA	NA	-196.399228936816	NA	-162.464830884431	NA	NA	NA	-162.4814	-164.99561	-154.6256	NA	NA	NA	NA	NA	-160.5831	NA	-165.64763	-168.25633	-169.83302	-170.1912	-169.28947	-169.26492	NA	-164.097750489714	NA	-168.42379	-167.93085	NA	NA	NA	-162.6831	NA	-162.321230697812	-165.19423	NA	NA	NA	NA	NA	NA	NA	NA	-164.87015	NA	NA	NA	NA	NA	NA	NA	-163.340978920919	NA	NA	-164.881917815434	NA	-171.66092	NA	NA	NA	NA	-166.5032	-165.187859175068	NA	NA	NA	NA	-169.23656	NA	NA	NA	-168.91562	NA	NA	-163.674198101356	-163.19857	NA	NA	NA	-164.16036	NA	NA	-191.4708	-161.405428044762	-168.31303	-164.44207	NA	NA	NA	NA	NA	NA	NA	-169.13039	NA	NA	NA	NA	NA	NA	NA	NA	NA	NA	NA	NA	NA	NA	NA	NA	NA	NA	NA	NA	NA	NA	-161.937070642538	NA	NA	NA	NA	NA	NA	NA	-164.711510642538	NA	NA	NA	NA	NA	NA	NA	NA	NA	NA	NA	NA	NA	NA	NA	NA	NA	NA	-157.999527309205	NA	NA	NA	-163.072430642538	NA	-160.665140642538	NA	NA	NA	NA	NA	NA	-166.862010642538	NA	NA	NA	NA	NA	NA	NA	NA	-162.353570642538	NA	NA	NA	NA	NA	NA	NA	NA	NA	NA	NA	NA	NA	NA	NA	NA	NA	NA	NA	NA	NA	NA	NA	NA	-160.081250642538	NA	-162.949130642538	NA	NA	NA	NA	NA	NA	NA	NA	NA	NA	NA	NA	-160.099950642538	NA	NA	NA	-159.906550642538	-162.441760642538	-152.050850642538	NA	NA	NA	NA	NA	-157.992650642538	NA	-163.093680642538	NA	NA	NA	NA	NA	NA	NA	NA	NA	NA	NA	NA	NA	-160.108450642538	NA	-159.710550642538	-162.637380642538	NA	NA	NA	NA	NA	NA	NA	NA	-162.331600642538	NA	NA	NA	NA	NA	NA	NA	NA	NA	NA	-162.451190642538	NA	NA	NA	NA	NA	NA	NA	NA	NA	NA	NA	NA	NA	NA	NA	NA	NA	NA	NA	-161.075540642538	-160.635620642538	NA	NA	NA	-161.596910642538	NA	NA	NA	-159.571717309205	-165.774480642538	-161.878420642538	NA	NA	NA	NA	NA	NA	NA	NA	NA	NA	NA	NA	NA	NA	NA	NA	NA	NA	NA	NA	-170.826354727202	NA	-166.396634727202	NA	-166.535651393868	NA	NA	NA	NA	NA	NA	NA	NA	-165.304374727202	-178.632524727202	-161.600104727202	NA	NA	NA	NA	NA	NA	-166.183104727202	NA	NA	-164.897084727202	-166.080384727202	NA	NA	-163.252204727202	NA	NA	NA	-162.991604727202	NA	NA	NA	NA	NA	NA	NA	NA	NA	NA	NA	NA	NA	NA	NA	-167.201189727202	NA	-166.908981393868	-163.144504727202	NA	NA	NA	-164.742244727202	NA	NA	NA	NA	NA	NA	NA	-166.623454727202	-164.032958060535	-164.860794727202	NA	-165.967054727202	NA	NA	NA	NA	-167.165624727202	-165.818874727202	-165.861624727202	-166.106784727202	NA	NA	-165.910594727202	NA	NA	NA	-160.099271393868	-163.944589727202	-165.844944727202	NA	NA	NA	NA	-168.746414727202	NA	NA	-170.913246393868	NA	NA	NA	-194.830804727202	NA	-161.595904727202	NA	NA	NA	NA	NA	NA	NA	NA	NA	NA	NA	NA	NA	NA	-165.875634727202	-167.388524727202	-167.745204727202	-166.844974727202	-166.886324727202	NA	-162.432071393868	NA	-166.023594727202	-165.486454727202	NA	NA	NA	NA	NA	-165.728874727202	NA	NA	NA	NA	NA	NA	NA	NA	NA	NA	NA	NA	NA	NA	NA	NA	NA	-164.575329251011	NA	NA	-166.019101393868	NA	-169.216224727202	NA	NA	NA	NA	-164.056904727202	-163.488588060535	NA	NA	NA	NA	-166.790364727202	NA	NA	NA	-166.536324727202	NA	NA	-165.501234727202	NA	NA	NA	NA	NA	NA	NA	-189.029504727202	NA	NA	NA	NA	NA	NA	NA	NA	NA	NA	-166.684094727202	NA	NA	NA	NA	NA	NA	NA	NA	NA	NA	NA	NA	-170.45666127776	NA	-166.02694127776	NA	-166.16429127776	NA	NA	NA	NA	NA	-161.938620642538	NA	NA	-164.93468127776	-178.26283127776	-161.23041127776	NA	NA	-164.714610642538	NA	NA	NA	-165.81341127776	NA	NA	-164.52739127776	-165.71069127776	NA	NA	-162.88251127776	NA	NA	NA	-162.62191127776	NA	NA	NA	-158.001593975872	NA	NA	NA	-163.075530642538	NA	-160.668240642538	NA	NA	NA	NA	NA	-166.829829611094	-166.865110642538	-166.53762127776	-162.77481127776	NA	NA	NA	-164.37255127776	NA	NA	-162.356670642538	NA	NA	NA	NA	-166.252094611094	-163.661597944427	-164.49110127776	NA	-165.59736127776	NA	NA	NA	NA	-166.79593127776	-165.44918127776	-165.49193127776	-165.73709127776	NA	NA	-165.54090127776	NA	NA	NA	-159.727077944427	-160.054232943713	-165.47525127776	-162.952230642538	NA	NA	NA	-168.37672127776	NA	NA	-170.54188627776	NA	NA	NA	-194.459444611094	NA	-159.821449392469	NA	NA	NA	-159.909650642538	-162.444860642538	-152.053950642538	NA	NA	NA	NA	NA	-157.995750642538	NA	-163.096780642538	-165.50594127776	-167.01883127776	-167.37551127776	-166.47528127776	-166.51663127776	NA	-162.06071127776	NA	-165.65390127776	-165.11676127776	NA	NA	NA	-160.111550642538	NA	-159.710123596859	-162.640480642538	NA	NA	NA	NA	NA	NA	NA	NA	-162.334700642538	NA	NA	NA	NA	NA	NA	NA	-164.202064372998	NA	NA	-162.414079990053	NA	-168.84653127776	NA	NA	NA	NA	-163.68721127776	-163.117227944427	NA	NA	NA	NA	-166.42067127776	NA	NA	NA	-166.16663127776	NA	NA	-161.06141789723	-160.638720642538	NA	NA	NA	-161.600010642538	NA	NA	-188.65981127776	-159.573783975872	-165.777580642538	-161.881520642538	NA	NA	NA	NA	NA	NA	NA	-166.31440127776	NA	NA	NA	NA	NA	NA	NA	NA	NA	NA	NA	NA	NA	NA	NA	NA	NA	NA	NA	NA	NA	NA	NA	NA	NA	NA	NA	NA	NA	NA	NA	NA	NA	NA	NA	NA	NA	NA	NA	NA	NA	NA	NA	NA	NA	NA	NA	NA	NA	NA	NA	NA	NA	NA	NA	NA	NA	NA	NA	NA	NA	NA	NA	NA	NA	NA	NA	NA	NA	NA	NA	NA	NA	NA	NA	NA	NA	NA	NA	NA	NA	NA	NA	NA	NA	NA	NA	NA	NA	NA	NA	NA	NA	NA	NA	NA	NA	NA	NA	NA	NA	NA	NA	NA	NA	NA	NA	NA	NA	NA	NA	NA	NA	NA	NA	NA	NA	NA	NA	NA	NA	NA	NA	NA	NA	NA	NA	NA	NA	NA	NA	NA	NA	NA	NA	NA	NA	NA	NA	NA	NA	NA	NA	NA	NA	NA	NA	NA	NA	NA	NA	NA	NA	NA	NA	NA	NA	NA	NA	NA	NA	NA	NA	NA	NA	NA	NA	NA	NA	NA	NA	NA	NA	NA	NA	NA	NA	NA	NA	NA	NA	NA	NA	NA	NA	NA	NA	NA	NA	NA	NA	NA	NA	NA	NA	NA	NA	NA	NA	NA	NA	NA	NA	NA	NA	NA	NA	NA	NA	NA	NA	NA	NA	NA	NA	NA	NA	NA	NA	NA	NA	NA	NA	NA	NA	NA	NA	NA	NA	NA	NA	NA	NA	NA	NA	NA	NA	NA	NA	NA	NA	NA	NA	NA	NA	NA	NA	NA	NA	NA	NA	NA	NA	NA	NA	NA	NA	NA	NA	NA	NA	NA	NA	NA	NA	NA	NA	NA	NA	NA	NA	NA	NA	NA	NA	NA	NA	NA	NA	NA	NA	NA	NA	NA	NA	NA	NA	NA	NA	NA	NA	NA	NA	NA	NA	NA	NA	NA	NA	NA	NA	NA	NA	NA	NA	NA	NA	NA	NA	NA	NA	NA	NA	NA	NA	NA	NA	NA	NA	NA	NA	NA	NA	NA	NA	NA	NA	NA	NA	NA	NA	NA	NA	NA	NA	NA	NA	NA	NA	NA	NA	NA	NA	NA	NA	NA	NA	NA	NA	NA	NA	NA	NA	NA	NA	NA	NA	NA	NA	NA	NA	NA	NA	NA	NA	NA	NA	NA	NA	NA	NA	NA	NA	NA	NA	NA	NA	NA	NA	NA	NA	NA	NA	NA	NA	NA	NA	NA	NA	NA	NA	NA	NA	NA	NA	NA	NA	NA	NA	NA	NA	NA	NA	NA	NA	NA	NA	NA	NA	NA	NA	NA	NA	NA	NA	NA	NA	NA	NA	NA	NA	NA	NA	NA	NA	NA	-161.936560642538	NA	NA	NA	NA	NA	NA	NA	-164.702477309205	NA	NA	NA	NA	NA	NA	NA	NA	NA	NA	NA	NA	NA	NA	NA	NA	NA	NA	-157.984660642538	NA	NA	NA	-163.069730642538	NA	-160.670440642538	NA	NA	NA	NA	NA	NA	-166.858443975872	NA	NA	NA	NA	NA	NA	NA	NA	-162.362703975872	NA	NA	NA	NA	NA	NA	NA	NA	NA	NA	NA	NA	NA	NA	NA	NA	NA	NA	NA	NA	NA	NA	NA	NA	-160.067050642538	NA	-162.958263975872	NA	NA	NA	NA	NA	NA	NA	NA	NA	NA	NA	NA	-160.085617309205	NA	NA	NA	-159.905317309205	-162.447527309205	-152.049650642538	NA	NA	NA	NA	NA	-157.986217309205	NA	-163.099413975872	NA	NA	NA	NA	NA	NA	NA	NA	NA	NA	NA	NA	NA	-160.107283975872	NA	-159.696350642538	-162.642147309205	NA	NA	NA	NA	NA	NA	NA	NA	-162.342467309205	NA	NA	NA	NA	NA	NA	NA	NA	NA	NA	-162.469323975872	NA	NA	NA	NA	NA	NA	NA	NA	NA	NA	NA	NA	NA	NA	NA	NA	NA	NA	NA	-161.061373975872	-160.638353975872	NA	NA	NA	-161.599477309205	NA	NA	NA	-159.575100642538	-165.785347309205	-161.880920642538	NA	NA	NA	NA	NA	NA	NA	NA	NA	NA	NA	NA	NA	NA	NA	NA	NA	NA	NA	NA	NA	NA	NA	NA	NA	NA	NA	NA	NA	NA	NA	NA	NA	NA	NA	NA	NA	NA	NA	NA	NA	NA	NA	NA	NA	NA	NA	NA	NA	NA	NA	NA	NA	NA	NA	NA	NA	NA	NA	NA	NA	NA	NA	NA	NA	NA	NA	NA	NA	NA	NA	NA	NA	NA	NA	NA	NA	NA	NA	NA	NA	NA	NA	NA	NA	NA	NA	NA	NA	NA	NA	NA	NA	NA	NA	NA	NA	NA	NA	NA	NA	NA	NA	NA	NA	NA	NA	NA	NA	NA	NA	NA	NA	NA	NA	NA	NA	NA	NA	NA	NA	NA	NA	NA	NA	NA	NA	NA	NA	NA	NA	NA	NA	NA	NA	NA	NA	NA	NA	NA	NA	NA	NA	NA	NA	NA	NA	NA	NA	NA	NA	NA	NA	NA	NA	NA	NA	NA	NA	NA	NA	NA	NA	NA	NA	NA	NA	NA	NA	NA	NA	NA	NA	NA	NA	NA	NA	NA	NA	NA	NA	NA	NA	NA	NA	NA	NA	NA	NA	NA	NA	NA	NA	NA	NA	NA	NA	NA	NA	NA	NA	NA	NA	NA	NA	NA	NA	NA	NA	NA	NA	NA	NA	NA	NA	NA	NA	NA	NA	NA	NA	NA	-170.628674669148	NA	-166.218454669148	NA	-166.348738002481	NA	NA	NA	NA	NA	NA	NA	NA	-165.105794669148	-178.452911335814	-161.421824669148	NA	NA	NA	NA	NA	NA	-165.983524669148	NA	NA	-164.718838002481	-165.902104669148	NA	NA	-163.073758002481	NA	NA	NA	-162.790024669148	NA	NA	NA	NA	NA	NA	NA	NA	NA	NA	NA	NA	NA	NA	NA	-167.005643002481	NA	-166.722068002481	-162.966358002481	NA	NA	NA	-164.563964669148	NA	NA	NA	NA	NA	NA	NA	-166.422958002481	-163.853828002481	-164.682548002481	NA	-165.781008002481	NA	NA	NA	NA	-166.963944669148	-165.621161335814	-165.663878002481	-165.907238002481	NA	NA	-165.709348002481	NA	NA	NA	-159.919104669148	-163.763549669148	-165.645531335814	NA	NA	NA	NA	-168.568068002481	NA	NA	-170.726333002481	NA	NA	NA	-194.631958002481	NA	-161.417791335814	NA	NA	NA	NA	NA	NA	NA	NA	NA	NA	NA	NA	NA	NA	-165.697354669148	-167.188978002481	-167.545158002481	-166.645428002481	-166.708744669148	NA	-162.236958002481	NA	-165.838814669148	-165.286941335814	NA	NA	NA	NA	NA	-165.550761335814	NA	NA	NA	NA	NA	NA	NA	NA	NA	NA	NA	NA	NA	NA	NA	NA	NA	-164.392989669148	NA	NA	-165.832188002481	NA	-169.016611335814	NA	NA	NA	NA	-163.856758002481	-163.306408002481	NA	NA	NA	NA	-166.590251335814	NA	NA	NA	-166.358511335814	NA	NA	-165.322954669148	NA	NA	NA	NA	NA	NA	NA	-188.831024669148	NA	NA	NA	NA	NA	NA	NA	NA	NA	NA	-166.483948002481	NA	NA	NA	NA	NA	NA	NA	NA	NA	NA	NA	NA	NA	NA	NA	NA	NA	NA	NA	NA	NA	NA	NA	NA	NA	NA	NA	NA	NA	NA	NA	NA	NA	NA	NA	NA	NA	NA	NA	NA	NA	NA	NA	NA	NA	NA	NA	NA	NA	NA	NA	NA	NA	NA	NA	NA	NA	NA	NA	NA	NA	NA	NA	NA	NA	NA	NA	NA	NA	NA	NA	NA	NA	NA	NA	NA	NA	NA	NA	NA	NA	NA	NA	NA	NA	NA	NA	NA	NA	NA	NA	NA	NA	NA	NA	NA	NA	NA	NA	NA	NA	NA	NA	NA	NA	NA	NA	NA	NA	NA	NA	NA	NA	NA	NA	NA	NA	NA	NA	NA	NA	NA	NA	NA	NA	NA	NA	NA	NA	NA	NA	NA	NA	NA	NA	NA	NA	NA	NA	NA	NA	NA	NA	NA	NA	NA	NA	NA	NA	NA	NA	NA	NA	NA	NA	NA	NA	NA	NA	NA	NA	NA	NA	NA	NA	NA	NA	NA	NA	NA	NA	NA	NA	NA	NA	NA	NA	NA	NA	NA	NA	NA	NA	NA	NA	NA	NA	NA	NA	NA	NA	NA	NA	NA	NA	NA	NA	NA	NA	NA	NA	NA	NA	NA	NA	NA	NA	NA	NA	NA	NA	NA	NA	NA	NA	NA	NA	NA	NA	NA	NA	NA	NA	NA	NA	NA	NA	NA	NA	NA	NA	NA	NA	NA	NA	NA	NA	NA	NA	NA	NA	NA	NA	NA	NA	NA	NA	NA	NA	NA	NA	NA	NA	NA	NA	NA	NA	NA	NA	NA	NA	NA	NA	NA	NA	NA	NA	NA	NA	NA	NA	NA	NA	NA	NA	NA	NA	NA	NA	NA	NA	NA	NA	NA	NA	NA	NA	NA	NA	NA	NA	NA	NA	NA	NA	NA	NA	NA	NA	NA	NA	NA	NA	NA	NA	NA	NA	NA	NA	NA	NA	NA	NA	NA	NA	NA	NA	NA	NA	NA	NA	NA	NA	NA	NA	NA	NA	NA	NA	NA	NA	NA	NA	NA	NA	NA	NA	NA	NA	NA	NA	NA	NA	NA	NA	NA	NA	NA	NA	NA	NA	NA	NA	NA	NA	NA	NA	NA	NA	NA	NA	NA	NA	NA	NA	NA	NA	NA	NA	NA	NA	NA	NA	NA	NA	NA	NA	NA	NA	NA	NA	NA	NA	NA	NA	NA	NA	NA	NA	NA	NA	NA	NA	NA	NA	NA	NA	NA	NA	NA	NA	NA	NA	NA	NA	NA	NA	NA
[truncated: 10,298,195 more chars]
