# Supplementary material for: Searching ChIP-seq genomic islands for combinatorial regulatory codes in mouse embryonic stem cells
Source: BMC Genomics. 2011 Oct 20;12:515. doi: 10.1186/1471-2164-12-515 (PMC3265564; doi:10.1186/1471-2164-12-515)
Supplement: Additional file 12 — Feature scores for the Oct4-moderate cluster. This table contains feature scores (in log scale) for the Oct4-moderate cluster. [file 1471-2164-12-515-S12.TGZ › suppl_table_9_Feature_scores_cluster_4.txt]

Locuslink	Class_label	Oct4	Sox2	Nanog	Smad1	STAT3	Tcfcp2l1	Esrrb	M00006_MEF2_01	M00011_EVI1_06	M00026_RSRFC4_01	M00041_CREBP1CJUN_01	M00052_NFKAPPAB65_01	M00054_NFKAPPAB_01	M00063_IRF2_01	M00078_EVI1_01	M00079_EVI1_02	M00080_EVI1_03	M00081_EVI1_04	M00082_EVI1_05	M00118_MYCMAX_01	M00123_MYCMAX_02	M00134_HNF4_01	M00152_SRF_01	M00155_ARP1_01	M00158_COUP_01	M00172_AP1FJ_Q2	M00186_SRF_Q6	M00215_SRF_C	M00222_HAND1E47_01	M00225_STAT3_01	M00231_MEF2_02	M00232_MEF2_03	M00233_MEF2_04	M00243_EGR1_01	M00251_XBP1_01	M00257_RREB1_01	M00292_FREAC4_01	M00302_NFAT_Q6	M00322_MYCMAX_B	M00396_EN1_01	M00403_AMEF2_Q6	M00405_MMEF2_Q6	M00406_HMEF2_Q6	M00407_RSRFC4_Q2	M00412_AREB6_01	M00413_AREB6_02	M00414_AREB6_03	M00415_AREB6_04	M00419_MEIS1_01	M00420_MEIS1AHOXA9_01	M00421_MEIS1BHOXA9_02	M00422_FOXJ2_01	M00423_FOXJ2_02	M00446_SPZ1_01	M00448_ZIC1_01	M00462_GATA6_01	M00482_PITX2_Q2	M00483_ATF6_01	M00490_BACH2_01	M00497_STAT3_02	M00512_PPARG_01	M00513_ATF3_Q6	M00515_PPARG_02	M00517_AP1_01	M00528_PPARG_03	M00531_NERF_Q2	M00615_MYCMAX_03	M00616_AFP1_Q6	M00632_GATA4_Q3	M00638_HNF4ALPHA_Q6	M00671_TCF4_Q5	M00724_HNF3ALPHA_Q6	M00746_ELF1_Q6	M00762_DR1_Q3	M00763_PPAR_DR1_Q2	M00764_HNF4_DR1_Q3	M00765_COUP_DR1_Q6	M00771_ETS_Q4	M00774_NFKB_Q6_01	M00789_GATA_Q6	M00790_HNF1_Q6	M00791_HNF3_Q6	M00792_SMAD_Q6	M00799_MYC_Q2	M00801_CREB_Q3	M00807_EGR_Q6	M00810_SRF_Q4	M00922_SRF_Q5_01	M00924_AP1_Q2_01	M00925_AP1_Q6_01	M00926_AP1_Q4_01	M00935_NFAT_Q4_01	M00941_MEF2_Q6_01	M00967_HNF4_Q6	M00974_SMAD_Q6_01	M00982_KROX_Q6	M00983_MAF_Q6_01	M01007_SRF_Q5_02	M01011_HNF1_Q6_01	M01012_HNF3_Q6_01	M01016_SOX17_01	M01031_HNF4_Q6_01	M01032_HNF4_Q6_02	M01033_HNF4_Q6_03	M01036_COUPTF_Q6	M01075_PLZF_02	M01145_CMYC_01	M01150_DMRT5_01	M01154_CMYC_02	M01160_KID3_01	M00004_CMYB_01	M00005_AP4_01	M00034_P53_01	M00062_IRF1_01	M00130_FOXD3_01	M00175_AP4_Q5	M00176_AP4_Q6	M00183_MYB_Q6	M00185_NFY_Q6	M00189_AP2_Q6	M00209_NFY_C	M00223_STAT_01	M00256_NRSF_01	M00272_P53_02	M00325_NRSE_B	M00341_GABP_B	M00418_TGIF_01	M00450_ZIC3_01	M00470_AP2GAMMA_01	M00478_CDC5_01	M00494_STAT6_01	M00498_STAT4_01	M00500_STAT6_02	M00511_ERR1_Q2	M00650_MTF1_Q4	M00652_NRF1_Q6	M00655_PEA3_Q6	M00747_IRF1_Q6	M00750_HMGIY_Q6	M00761_P53_DECAMER_Q2	M00772_IRF_Q6	M00773_MYB_Q3	M00775_NFY_Q6_01	M00777_STAT_Q6	M00795_OCT_Q6	M00800_AP2_Q3	M00805_LEF1_Q2	M00809_FOX_Q2	M00913_MYB_Q5_01	M00915_AP2_Q6_01	M00927_AP4_Q6_01	M00932_SP1_Q4_01	M00933_SP1_Q2_01	M00963_T3R_Q6	M00965_DR4_Q2	M00971_ETS_Q6	M00972_IRF_Q6_01	M00978_LEF1TCF1_Q4	M00981_CREBATF_Q6	M00987_FOXP1_01	M00999_AIRE_01	M01000_AIRE_02	M01010_HMGIY_Q3	M01014_SOX_Q6	M01028_NRSF_Q4	M01034_EBOX_Q6_01	M01037_GLI_Q2	M01066_BLIMP1_Q6	M01111_RBPJK_Q4	M01112_RBPJK_01	M01117_OTX_Q1	M01122_ZNF219_01	M01123_NANOG_01	M01124_OCT4_02	M01125_OCT4_01	M01142_LRH1_Q5	M01146_DMRT1_01	N00001_Sox2	N00002_Nanog	N00003_Otx2	N00004_Rbpj	N00006_Nr5a2	N00007_SoxOctComp	N00009_Klf4	N00010_Tcfcp2l1	N00012_Dax1	N00014_Rex1	M00008_SP1_01	M00055_NMYC_01	M00059_YY1_01	M00069_YY1_02	M00196_SP1_Q6	M00466_HIF1_Q5	M00480_LUN1_01	M00514_ATF4_Q2	M00647_LXR_Q3	M00691_ATF1_Q6	M00707_TFIIA_Q6	M00733_SMAD4_Q6	M00776_SREBP_Q3	M00793_YY1_Q6	M00797_HIF1_Q3	M00931_SP1_Q6_01	M00976_AHRHIF_Q6	M01035_YY1_Q6_02	M01168_SREBP_Q6	M01177_SREBP2_Q6	N00005_Sall4	N00017_hB_Sall4	Oct4.M00006_MEF2_01	Oct4.M00011_EVI1_06	Oct4.M00026_RSRFC4_01	Oct4.M00041_CREBP1CJUN_01	Oct4.M00052_NFKAPPAB65_01	Oct4.M00054_NFKAPPAB_01	Oct4.M00063_IRF2_01	Oct4.M00078_EVI1_01	Oct4.M00079_EVI1_02	Oct4.M00080_EVI1_03	Oct4.M00081_EVI1_04	Oct4.M00082_EVI1_05	Oct4.M00118_MYCMAX_01	Oct4.M00123_MYCMAX_02	Oct4.M00134_HNF4_01	Oct4.M00152_SRF_01	Oct4.M00155_ARP1_01	Oct4.M00158_COUP_01	Oct4.M00172_AP1FJ_Q2	Oct4.M00186_SRF_Q6	Oct4.M00215_SRF_C	Oct4.M00222_HAND1E47_01	Oct4.M00225_STAT3_01	Oct4.M00231_MEF2_02	Oct4.M00232_MEF2_03	Oct4.M00233_MEF2_04	Oct4.M00243_EGR1_01	Oct4.M00251_XBP1_01	Oct4.M00257_RREB1_01	Oct4.M00292_FREAC4_01	Oct4.M00302_NFAT_Q6	Oct4.M00322_MYCMAX_B	Oct4.M00396_EN1_01	Oct4.M00403_AMEF2_Q6	Oct4.M00405_MMEF2_Q6	Oct4.M00406_HMEF2_Q6	Oct4.M00407_RSRFC4_Q2	Oct4.M00412_AREB6_01	Oct4.M00413_AREB6_02	Oct4.M00414_AREB6_03	Oct4.M00415_AREB6_04	Oct4.M00419_MEIS1_01	Oct4.M00420_MEIS1AHOXA9_01	Oct4.M00421_MEIS1BHOXA9_02	Oct4.M00422_FOXJ2_01	Oct4.M00423_FOXJ2_02	Oct4.M00446_SPZ1_01	Oct4.M00448_ZIC1_01	Oct4.M00462_GATA6_01	Oct4.M00482_PITX2_Q2	Oct4.M00483_ATF6_01	Oct4.M00490_BACH2_01	Oct4.M00497_STAT3_02	Oct4.M00512_PPARG_01	Oct4.M00513_ATF3_Q6	Oct4.M00515_PPARG_02	Oct4.M00517_AP1_01	Oct4.M00528_PPARG_03	Oct4.M00531_NERF_Q2	Oct4.M00615_MYCMAX_03	Oct4.M00616_AFP1_Q6	Oct4.M00632_GATA4_Q3	Oct4.M00638_HNF4ALPHA_Q6	Oct4.M00671_TCF4_Q5	Oct4.M00724_HNF3ALPHA_Q6	Oct4.M00746_ELF1_Q6	Oct4.M00762_DR1_Q3	Oct4.M00763_PPAR_DR1_Q2	Oct4.M00764_HNF4_DR1_Q3	Oct4.M00765_COUP_DR1_Q6	Oct4.M00771_ETS_Q4	Oct4.M00774_NFKB_Q6_01	Oct4.M00789_GATA_Q6	Oct4.M00790_HNF1_Q6	Oct4.M00791_HNF3_Q6	Oct4.M00792_SMAD_Q6	Oct4.M00799_MYC_Q2	Oct4.M00801_CREB_Q3	Oct4.M00807_EGR_Q6	Oct4.M00810_SRF_Q4	Oct4.M00922_SRF_Q5_01	Oct4.M00924_AP1_Q2_01	Oct4.M00925_AP1_Q6_01	Oct4.M00926_AP1_Q4_01	Oct4.M00935_NFAT_Q4_01	Oct4.M00941_MEF2_Q6_01	Oct4.M00967_HNF4_Q6	Oct4.M00974_SMAD_Q6_01	Oct4.M00982_KROX_Q6	Oct4.M00983_MAF_Q6_01	Oct4.M01007_SRF_Q5_02	Oct4.M01011_HNF1_Q6_01	Oct4.M01012_HNF3_Q6_01	Oct4.M01016_SOX17_01	Oct4.M01031_HNF4_Q6_01	Oct4.M01032_HNF4_Q6_02	Oct4.M01033_HNF4_Q6_03	Oct4.M01036_COUPTF_Q6	Oct4.M01075_PLZF_02	Oct4.M01145_CMYC_01	Oct4.M01150_DMRT5_01	Oct4.M01154_CMYC_02	Oct4.M01160_KID3_01	Oct4.M00004_CMYB_01	Oct4.M00005_AP4_01	Oct4.M00034_P53_01	Oct4.M00062_IRF1_01	Oct4.M00130_FOXD3_01	Oct4.M00175_AP4_Q5	Oct4.M00176_AP4_Q6	Oct4.M00183_MYB_Q6	Oct4.M00185_NFY_Q6	Oct4.M00189_AP2_Q6	Oct4.M00209_NFY_C	Oct4.M00223_STAT_01	Oct4.M00256_NRSF_01	Oct4.M00272_P53_02	Oct4.M00325_NRSE_B	Oct4.M00341_GABP_B	Oct4.M00418_TGIF_01	Oct4.M00450_ZIC3_01	Oct4.M00470_AP2GAMMA_01	Oct4.M00478_CDC5_01	Oct4.M00494_STAT6_01	Oct4.M00498_STAT4_01	Oct4.M00500_STAT6_02	Oct4.M00511_ERR1_Q2	Oct4.M00650_MTF1_Q4	Oct4.M00652_NRF1_Q6	Oct4.M00655_PEA3_Q6	Oct4.M00747_IRF1_Q6	Oct4.M00750_HMGIY_Q6	Oct4.M00761_P53_DECAMER_Q2	Oct4.M00772_IRF_Q6	Oct4.M00773_MYB_Q3	Oct4.M00775_NFY_Q6_01	Oct4.M00777_STAT_Q6	Oct4.M00795_OCT_Q6	Oct4.M00800_AP2_Q3	Oct4.M00805_LEF1_Q2	Oct4.M00809_FOX_Q2	Oct4.M00913_MYB_Q5_01	Oct4.M00915_AP2_Q6_01	Oct4.M00927_AP4_Q6_01	Oct4.M00932_SP1_Q4_01	Oct4.M00933_SP1_Q2_01	Oct4.M00963_T3R_Q6	Oct4.M00965_DR4_Q2	Oct4.M00971_ETS_Q6	Oct4.M00972_IRF_Q6_01	Oct4.M00978_LEF1TCF1_Q4	Oct4.M00981_CREBATF_Q6	Oct4.M00987_FOXP1_01	Oct4.M00999_AIRE_01	Oct4.M01000_AIRE_02	Oct4.M01010_HMGIY_Q3	Oct4.M01014_SOX_Q6	Oct4.M01028_NRSF_Q4	Oct4.M01034_EBOX_Q6_01	Oct4.M01037_GLI_Q2	Oct4.M01066_BLIMP1_Q6	Oct4.M01111_RBPJK_Q4	Oct4.M01112_RBPJK_01	Oct4.M01117_OTX_Q1	Oct4.M01122_ZNF219_01	Oct4.M01123_NANOG_01	Oct4.M01124_OCT4_02	Oct4.M01125_OCT4_01	Oct4.M01142_LRH1_Q5	Oct4.M01146_DMRT1_01	Oct4.N00001_Sox2	Oct4.N00002_Nanog	Oct4.N00003_Otx2	Oct4.N00004_Rbpj	Oct4.N00006_Nr5a2	Oct4.N00007_SoxOctComp	Oct4.N00009_Klf4	Oct4.N00010_Tcfcp2l1	Oct4.N00012_Dax1	Oct4.N00014_Rex1	Oct4.M00008_SP1_01	Oct4.M00055_NMYC_01	Oct4.M00059_YY1_01	Oct4.M00069_YY1_02	Oct4.M00196_SP1_Q6	Oct4.M00466_HIF1_Q5	Oct4.M00480_LUN1_01	Oct4.M00514_ATF4_Q2	Oct4.M00647_LXR_Q3	Oct4.M00691_ATF1_Q6	Oct4.M00707_TFIIA_Q6	Oct4.M00733_SMAD4_Q6	Oct4.M00776_SREBP_Q3	Oct4.M00793_YY1_Q6	Oct4.M00797_HIF1_Q3	Oct4.M00931_SP1_Q6_01	Oct4.M00976_AHRHIF_Q6	Oct4.M01035_YY1_Q6_02	Oct4.M01168_SREBP_Q6	Oct4.M01177_SREBP2_Q6	Oct4.N00005_Sall4	Oct4.N00017_hB_Sall4	Sox2.M00006_MEF2_01	Sox2.M00011_EVI1_06	Sox2.M00026_RSRFC4_01	Sox2.M00041_CREBP1CJUN_01	Sox2.M00052_NFKAPPAB65_01	Sox2.M00054_NFKAPPAB_01	Sox2.M00063_IRF2_01	Sox2.M00078_EVI1_01	Sox2.M00079_EVI1_02	Sox2.M00080_EVI1_03	Sox2.M00081_EVI1_04	Sox2.M00082_EVI1_05	Sox2.M00118_MYCMAX_01	Sox2.M00123_MYCMAX_02	Sox2.M00134_HNF4_01	Sox2.M00152_SRF_01	Sox2.M00155_ARP1_01	Sox2.M00158_COUP_01	Sox2.M00172_AP1FJ_Q2	Sox2.M00186_SRF_Q6	Sox2.M00215_SRF_C	Sox2.M00222_HAND1E47_01	Sox2.M00225_STAT3_01	Sox2.M00231_MEF2_02	Sox2.M00232_MEF2_03	Sox2.M00233_MEF2_04	Sox2.M00243_EGR1_01	Sox2.M00251_XBP1_01	Sox2.M00257_RREB1_01	Sox2.M00292_FREAC4_01	Sox2.M00302_NFAT_Q6	Sox2.M00322_MYCMAX_B	Sox2.M00396_EN1_01	Sox2.M00403_AMEF2_Q6	Sox2.M00405_MMEF2_Q6	Sox2.M00406_HMEF2_Q6	Sox2.M00407_RSRFC4_Q2	Sox2.M00412_AREB6_01	Sox2.M00413_AREB6_02	Sox2.M00414_AREB6_03	Sox2.M00415_AREB6_04	Sox2.M00419_MEIS1_01	Sox2.M00420_MEIS1AHOXA9_01	Sox2.M00421_MEIS1BHOXA9_02	Sox2.M00422_FOXJ2_01	Sox2.M00423_FOXJ2_02	Sox2.M00446_SPZ1_01	Sox2.M00448_ZIC1_01	Sox2.M00462_GATA6_01	Sox2.M00482_PITX2_Q2	Sox2.M00483_ATF6_01	Sox2.M00490_BACH2_01	Sox2.M00497_STAT3_02	Sox2.M00512_PPARG_01	Sox2.M00513_ATF3_Q6	Sox2.M00515_PPARG_02	Sox2.M00517_AP1_01	Sox2.M00528_PPARG_03	Sox2.M00531_NERF_Q2	Sox2.M00615_MYCMAX_03	Sox2.M00616_AFP1_Q6	Sox2.M00632_GATA4_Q3	Sox2.M00638_HNF4ALPHA_Q6	Sox2.M00671_TCF4_Q5	Sox2.M00724_HNF3ALPHA_Q6	Sox2.M00746_ELF1_Q6	Sox2.M00762_DR1_Q3	Sox2.M00763_PPAR_DR1_Q2	Sox2.M00764_HNF4_DR1_Q3	Sox2.M00765_COUP_DR1_Q6	Sox2.M00771_ETS_Q4	Sox2.M00774_NFKB_Q6_01	Sox2.M00789_GATA_Q6	Sox2.M00790_HNF1_Q6	Sox2.M00791_HNF3_Q6	Sox2.M00792_SMAD_Q6	Sox2.M00799_MYC_Q2	Sox2.M00801_CREB_Q3	Sox2.M00807_EGR_Q6	Sox2.M00810_SRF_Q4	Sox2.M00922_SRF_Q5_01	Sox2.M00924_AP1_Q2_01	Sox2.M00925_AP1_Q6_01	Sox2.M00926_AP1_Q4_01	Sox2.M00935_NFAT_Q4_01	Sox2.M00941_MEF2_Q6_01	Sox2.M00967_HNF4_Q6	Sox2.M00974_SMAD_Q6_01	Sox2.M00982_KROX_Q6	Sox2.M00983_MAF_Q6_01	Sox2.M01007_SRF_Q5_02	Sox2.M01011_HNF1_Q6_01	Sox2.M01012_HNF3_Q6_01	Sox2.M01016_SOX17_01	Sox2.M01031_HNF4_Q6_01	Sox2.M01032_HNF4_Q6_02	Sox2.M01033_HNF4_Q6_03	Sox2.M01036_COUPTF_Q6	Sox2.M01075_PLZF_02	Sox2.M01145_CMYC_01	Sox2.M01150_DMRT5_01	Sox2.M01154_CMYC_02	Sox2.M01160_KID3_01	Sox2.M00004_CMYB_01	Sox2.M00005_AP4_01	Sox2.M00034_P53_01	Sox2.M00062_IRF1_01	Sox2.M00130_FOXD3_01	Sox2.M00175_AP4_Q5	Sox2.M00176_AP4_Q6	Sox2.M00183_MYB_Q6	Sox2.M00185_NFY_Q6	Sox2.M00189_AP2_Q6	Sox2.M00209_NFY_C	Sox2.M00223_STAT_01	Sox2.M00256_NRSF_01	Sox2.M00272_P53_02	Sox2.M00325_NRSE_B	Sox2.M00341_GABP_B	Sox2.M00418_TGIF_01	Sox2.M00450_ZIC3_01	Sox2.M00470_AP2GAMMA_01	Sox2.M00478_CDC5_01	Sox2.M00494_STAT6_01	Sox2.M00498_STAT4_01	Sox2.M00500_STAT6_02	Sox2.M00511_ERR1_Q2	Sox2.M00650_MTF1_Q4	Sox2.M00652_NRF1_Q6	Sox2.M00655_PEA3_Q6	Sox2.M00747_IRF1_Q6	Sox2.M00750_HMGIY_Q6	Sox2.M00761_P53_DECAMER_Q2	Sox2.M00772_IRF_Q6	Sox2.M00773_MYB_Q3	Sox2.M00775_NFY_Q6_01	Sox2.M00777_STAT_Q6	Sox2.M00795_OCT_Q6	Sox2.M00800_AP2_Q3	Sox2.M00805_LEF1_Q2	Sox2.M00809_FOX_Q2	Sox2.M00913_MYB_Q5_01	Sox2.M00915_AP2_Q6_01	Sox2.M00927_AP4_Q6_01	Sox2.M00932_SP1_Q4_01	Sox2.M00933_SP1_Q2_01	Sox2.M00963_T3R_Q6	Sox2.M00965_DR4_Q2	Sox2.M00971_ETS_Q6	Sox2.M00972_IRF_Q6_01	Sox2.M00978_LEF1TCF1_Q4	Sox2.M00981_CREBATF_Q6	Sox2.M00987_FOXP1_01	Sox2.M00999_AIRE_01	Sox2.M01000_AIRE_02	Sox2.M01010_HMGIY_Q3	Sox2.M01014_SOX_Q6	Sox2.M01028_NRSF_Q4	Sox2.M01034_EBOX_Q6_01	Sox2.M01037_GLI_Q2	Sox2.M01066_BLIMP1_Q6	Sox2.M01111_RBPJK_Q4	Sox2.M01112_RBPJK_01	Sox2.M01117_OTX_Q1	Sox2.M01122_ZNF219_01	Sox2.M01123_NANOG_01	Sox2.M01124_OCT4_02	Sox2.M01125_OCT4_01	Sox2.M01142_LRH1_Q5	Sox2.M01146_DMRT1_01	Sox2.N00001_Sox2	Sox2.N00002_Nanog	Sox2.N00003_Otx2	Sox2.N00004_Rbpj	Sox2.N00006_Nr5a2	Sox2.N00007_SoxOctComp	Sox2.N00009_Klf4	Sox2.N00010_Tcfcp2l1	Sox2.N00012_Dax1	Sox2.N00014_Rex1	Sox2.M00008_SP1_01	Sox2.M00055_NMYC_01	Sox2.M00059_YY1_01	Sox2.M00069_YY1_02	Sox2.M00196_SP1_Q6	Sox2.M00466_HIF1_Q5	Sox2.M00480_LUN1_01	Sox2.M00514_ATF4_Q2	Sox2.M00647_LXR_Q3	Sox2.M00691_ATF1_Q6	Sox2.M00707_TFIIA_Q6	Sox2.M00733_SMAD4_Q6	Sox2.M00776_SREBP_Q3	Sox2.M00793_YY1_Q6	Sox2.M00797_HIF1_Q3	Sox2.M00931_SP1_Q6_01	Sox2.M00976_AHRHIF_Q6	Sox2.M01035_YY1_Q6_02	Sox2.M01168_SREBP_Q6	Sox2.M01177_SREBP2_Q6	Sox2.N00005_Sall4	Sox2.N00017_hB_Sall4	Nanog.M00006_MEF2_01	Nanog.M00011_EVI1_06	Nanog.M00026_RSRFC4_01	Nanog.M00041_CREBP1CJUN_01	Nanog.M00052_NFKAPPAB65_01	Nanog.M00054_NFKAPPAB_01	Nanog.M00063_IRF2_01	Nanog.M00078_EVI1_01	Nanog.M00079_EVI1_02	Nanog.M00080_EVI1_03	Nanog.M00081_EVI1_04	Nanog.M00082_EVI1_05	Nanog.M00118_MYCMAX_01	Nanog.M00123_MYCMAX_02	Nanog.M00134_HNF4_01	Nanog.M00152_SRF_01	Nanog.M00155_ARP1_01	Nanog.M00158_COUP_01	Nanog.M00172_AP1FJ_Q2	Nanog.M00186_SRF_Q6	Nanog.M00215_SRF_C	Nanog.M00222_HAND1E47_01	Nanog.M00225_STAT3_01	Nanog.M00231_MEF2_02	Nanog.M00232_MEF2_03	Nanog.M00233_MEF2_04	Nanog.M00243_EGR1_01	Nanog.M00251_XBP1_01	Nanog.M00257_RREB1_01	Nanog.M00292_FREAC4_01	Nanog.M00302_NFAT_Q6	Nanog.M00322_MYCMAX_B	Nanog.M00396_EN1_01	Nanog.M00403_AMEF2_Q6	Nanog.M00405_MMEF2_Q6	Nanog.M00406_HMEF2_Q6	Nanog.M00407_RSRFC4_Q2	Nanog.M00412_AREB6_01	Nanog.M00413_AREB6_02	Nanog.M00414_AREB6_03	Nanog.M00415_AREB6_04	Nanog.M00419_MEIS1_01	Nanog.M00420_MEIS1AHOXA9_01	Nanog.M00421_MEIS1BHOXA9_02	Nanog.M00422_FOXJ2_01	Nanog.M00423_FOXJ2_02	Nanog.M00446_SPZ1_01	Nanog.M00448_ZIC1_01	Nanog.M00462_GATA6_01	Nanog.M00482_PITX2_Q2	Nanog.M00483_ATF6_01	Nanog.M00490_BACH2_01	Nanog.M00497_STAT3_02	Nanog.M00512_PPARG_01	Nanog.M00513_ATF3_Q6	Nanog.M00515_PPARG_02	Nanog.M00517_AP1_01	Nanog.M00528_PPARG_03	Nanog.M00531_NERF_Q2	Nanog.M00615_MYCMAX_03	Nanog.M00616_AFP1_Q6	Nanog.M00632_GATA4_Q3	Nanog.M00638_HNF4ALPHA_Q6	Nanog.M00671_TCF4_Q5	Nanog.M00724_HNF3ALPHA_Q6	Nanog.M00746_ELF1_Q6	Nanog.M00762_DR1_Q3	Nanog.M00763_PPAR_DR1_Q2	Nanog.M00764_HNF4_DR1_Q3	Nanog.M00765_COUP_DR1_Q6	Nanog.M00771_ETS_Q4	Nanog.M00774_NFKB_Q6_01	Nanog.M00789_GATA_Q6	Nanog.M00790_HNF1_Q6	Nanog.M00791_HNF3_Q6	Nanog.M00792_SMAD_Q6	Nanog.M00799_MYC_Q2	Nanog.M00801_CREB_Q3	Nanog.M00807_EGR_Q6	Nanog.M00810_SRF_Q4	Nanog.M00922_SRF_Q5_01	Nanog.M00924_AP1_Q2_01	Nanog.M00925_AP1_Q6_01	Nanog.M00926_AP1_Q4_01	Nanog.M00935_NFAT_Q4_01	Nanog.M00941_MEF2_Q6_01	Nanog.M00967_HNF4_Q6	Nanog.M00974_SMAD_Q6_01	Nanog.M00982_KROX_Q6	Nanog.M00983_MAF_Q6_01	Nanog.M01007_SRF_Q5_02	Nanog.M01011_HNF1_Q6_01	Nanog.M01012_HNF3_Q6_01	Nanog.M01016_SOX17_01	Nanog.M01031_HNF4_Q6_01	Nanog.M01032_HNF4_Q6_02	Nanog.M01033_HNF4_Q6_03	Nanog.M01036_COUPTF_Q6	Nanog.M01075_PLZF_02	Nanog.M01145_CMYC_01	Nanog.M01150_DMRT5_01	Nanog.M01154_CMYC_02	Nanog.M01160_KID3_01	Nanog.M00004_CMYB_01	Nanog.M00005_AP4_01	Nanog.M00034_P53_01	Nanog.M00062_IRF1_01	Nanog.M00130_FOXD3_01	Nanog.M00175_AP4_Q5	Nanog.M00176_AP4_Q6	Nanog.M00183_MYB_Q6	Nanog.M00185_NFY_Q6	Nanog.M00189_AP2_Q6	Nanog.M00209_NFY_C	Nanog.M00223_STAT_01	Nanog.M00256_NRSF_01	Nanog.M00272_P53_02	Nanog.M00325_NRSE_B	Nanog.M00341_GABP_B	Nanog.M00418_TGIF_01	Nanog.M00450_ZIC3_01	Nanog.M00470_AP2GAMMA_01	Nanog.M00478_CDC5_01	Nanog.M00494_STAT6_01	Nanog.M00498_STAT4_01	Nanog.M00500_STAT6_02	Nanog.M00511_ERR1_Q2	Nanog.M00650_MTF1_Q4	Nanog.M00652_NRF1_Q6	Nanog.M00655_PEA3_Q6	Nanog.M00747_IRF1_Q6	Nanog.M00750_HMGIY_Q6	Nanog.M00761_P53_DECAMER_Q2	Nanog.M00772_IRF_Q6	Nanog.M00773_MYB_Q3	Nanog.M00775_NFY_Q6_01	Nanog.M00777_STAT_Q6	Nanog.M00795_OCT_Q6	Nanog.M00800_AP2_Q3	Nanog.M00805_LEF1_Q2	Nanog.M00809_FOX_Q2	Nanog.M00913_MYB_Q5_01	Nanog.M00915_AP2_Q6_01	Nanog.M00927_AP4_Q6_01	Nanog.M00932_SP1_Q4_01	Nanog.M00933_SP1_Q2_01	Nanog.M00963_T3R_Q6	Nanog.M00965_DR4_Q2	Nanog.M00971_ETS_Q6	Nanog.M00972_IRF_Q6_01	Nanog.M00978_LEF1TCF1_Q4	Nanog.M00981_CREBATF_Q6	Nanog.M00987_FOXP1_01	Nanog.M00999_AIRE_01	Nanog.M01000_AIRE_02	Nanog.M01010_HMGIY_Q3	Nanog.M01014_SOX_Q6	Nanog.M01028_NRSF_Q4	Nanog.M01034_EBOX_Q6_01	Nanog.M01037_GLI_Q2	Nanog.M01066_BLIMP1_Q6	Nanog.M01111_RBPJK_Q4	Nanog.M01112_RBPJK_01	Nanog.M01117_OTX_Q1	Nanog.M01122_ZNF219_01	Nanog.M01123_NANOG_01	Nanog.M01124_OCT4_02	Nanog.M01125_OCT4_01	Nanog.M01142_LRH1_Q5	Nanog.M01146_DMRT1_01	Nanog.N00001_Sox2	Nanog.N00002_Nanog	Nanog.N00003_Otx2	Nanog.N00004_Rbpj	Nanog.N00006_Nr5a2	Nanog.N00007_SoxOctComp	Nanog.N00009_Klf4	Nanog.N00010_Tcfcp2l1	Nanog.N00012_Dax1	Nanog.N00014_Rex1	Nanog.M00008_SP1_01	Nanog.M00055_NMYC_01	Nanog.M00059_YY1_01	Nanog.M00069_YY1_02	Nanog.M00196_SP1_Q6	Nanog.M00466_HIF1_Q5	Nanog.M00480_LUN1_01	Nanog.M00514_ATF4_Q2	Nanog.M00647_LXR_Q3	Nanog.M00691_ATF1_Q6	Nanog.M00707_TFIIA_Q6	Nanog.M00733_SMAD4_Q6	Nanog.M00776_SREBP_Q3	Nanog.M00793_YY1_Q6	Nanog.M00797_HIF1_Q3	Nanog.M00931_SP1_Q6_01	Nanog.M00976_AHRHIF_Q6	Nanog.M01035_YY1_Q6_02	Nanog.M01168_SREBP_Q6	Nanog.M01177_SREBP2_Q6	Nanog.N00005_Sall4	Nanog.N00017_hB_Sall4	Smad1.M00006_MEF2_01	Smad1.M00011_EVI1_06	Smad1.M00026_RSRFC4_01	Smad1.M00041_CREBP1CJUN_01	Smad1.M00052_NFKAPPAB65_01	Smad1.M00054_NFKAPPAB_01	Smad1.M00063_IRF2_01	Smad1.M00078_EVI1_01	Smad1.M00079_EVI1_02	Smad1.M00080_EVI1_03	Smad1.M00081_EVI1_04	Smad1.M00082_EVI1_05	Smad1.M00118_MYCMAX_01	Smad1.M00123_MYCMAX_02	Smad1.M00134_HNF4_01	Smad1.M00152_SRF_01	Smad1.M00155_ARP1_01	Smad1.M00158_COUP_01	Smad1.M00172_AP1FJ_Q2	Smad1.M00186_SRF_Q6	Smad1.M00215_SRF_C	Smad1.M00222_HAND1E47_01	Smad1.M00225_STAT3_01	Smad1.M00231_MEF2_02	Smad1.M00232_MEF2_03	Smad1.M00233_MEF2_04	Smad1.M00243_EGR1_01	Smad1.M00251_XBP1_01	Smad1.M00257_RREB1_01	Smad1.M00292_FREAC4_01	Smad1.M00302_NFAT_Q6	Smad1.M00322_MYCMAX_B	Smad1.M00396_EN1_01	Smad1.M00403_AMEF2_Q6	Smad1.M00405_MMEF2_Q6	Smad1.M00406_HMEF2_Q6	Smad1.M00407_RSRFC4_Q2	Smad1.M00412_AREB6_01	Smad1.M00413_AREB6_02	Smad1.M00414_AREB6_03	Smad1.M00415_AREB6_04	Smad1.M00419_MEIS1_01	Smad1.M00420_MEIS1AHOXA9_01	Smad1.M00421_MEIS1BHOXA9_02	Smad1.M00422_FOXJ2_01	Smad1.M00423_FOXJ2_02	Smad1.M00446_SPZ1_01	Smad1.M00448_ZIC1_01	Smad1.M00462_GATA6_01	Smad1.M00482_PITX2_Q2	Smad1.M00483_ATF6_01	Smad1.M00490_BACH2_01	Smad1.M00497_STAT3_02	Smad1.M00512_PPARG_01	Smad1.M00513_ATF3_Q6	Smad1.M00515_PPARG_02	Smad1.M00517_AP1_01	Smad1.M00528_PPARG_03	Smad1.M00531_NERF_Q2	Smad1.M00615_MYCMAX_03	Smad1.M00616_AFP1_Q6	Smad1.M00632_GATA4_Q3	Smad1.M00638_HNF4ALPHA_Q6	Smad1.M00671_TCF4_Q5	Smad1.M00724_HNF3ALPHA_Q6	Smad1.M00746_ELF1_Q6	Smad1.M00762_DR1_Q3	Smad1.M00763_PPAR_DR1_Q2	Smad1.M00764_HNF4_DR1_Q3	Smad1.M00765_COUP_DR1_Q6	Smad1.M00771_ETS_Q4	Smad1.M00774_NFKB_Q6_01	Smad1.M00789_GATA_Q6	Smad1.M00790_HNF1_Q6	Smad1.M00791_HNF3_Q6	Smad1.M00792_SMAD_Q6	Smad1.M00799_MYC_Q2	Smad1.M00801_CREB_Q3	Smad1.M00807_EGR_Q6	Smad1.M00810_SRF_Q4	Smad1.M00922_SRF_Q5_01	Smad1.M00924_AP1_Q2_01	Smad1.M00925_AP1_Q6_01	Smad1.M00926_AP1_Q4_01	Smad1.M00935_NFAT_Q4_01	Smad1.M00941_MEF2_Q6_01	Smad1.M00967_HNF4_Q6	Smad1.M00974_SMAD_Q6_01	Smad1.M00982_KROX_Q6	Smad1.M00983_MAF_Q6_01	Smad1.M01007_SRF_Q5_02	Smad1.M01011_HNF1_Q6_01	Smad1.M01012_HNF3_Q6_01	Smad1.M01016_SOX17_01	Smad1.M01031_HNF4_Q6_01	Smad1.M01032_HNF4_Q6_02	Smad1.M01033_HNF4_Q6_03	Smad1.M01036_COUPTF_Q6	Smad1.M01075_PLZF_02	Smad1.M01145_CMYC_01	Smad1.M01150_DMRT5_01	Smad1.M01154_CMYC_02	Smad1.M01160_KID3_01	Smad1.M00004_CMYB_01	Smad1.M00005_AP4_01	Smad1.M00034_P53_01	Smad1.M00062_IRF1_01	Smad1.M00130_FOXD3_01	Smad1.M00175_AP4_Q5	Smad1.M00176_AP4_Q6	Smad1.M00183_MYB_Q6	Smad1.M00185_NFY_Q6	Smad1.M00189_AP2_Q6	Smad1.M00209_NFY_C	Smad1.M00223_STAT_01	Smad1.M00256_NRSF_01	Smad1.M00272_P53_02	Smad1.M00325_NRSE_B	Smad1.M00341_GABP_B	Smad1.M00418_TGIF_01	Smad1.M00450_ZIC3_01	Smad1.M00470_AP2GAMMA_01	Smad1.M00478_CDC5_01	Smad1.M00494_STAT6_01	Smad1.M00498_STAT4_01	Smad1.M00500_STAT6_02	Smad1.M00511_ERR1_Q2	Smad1.M00650_MTF1_Q4	Smad1.M00652_NRF1_Q6	Smad1.M00655_PEA3_Q6	Smad1.M00747_IRF1_Q6	Smad1.M00750_HMGIY_Q6	Smad1.M00761_P53_DECAMER_Q2	Smad1.M00772_IRF_Q6	Smad1.M00773_MYB_Q3	Smad1.M00775_NFY_Q6_01	Smad1.M00777_STAT_Q6	Smad1.M00795_OCT_Q6	Smad1.M00800_AP2_Q3	Smad1.M00805_LEF1_Q2	Smad1.M00809_FOX_Q2	Smad1.M00913_MYB_Q5_01	Smad1.M00915_AP2_Q6_01	Smad1.M00927_AP4_Q6_01	Smad1.M00932_SP1_Q4_01	Smad1.M00933_SP1_Q2_01	Smad1.M00963_T3R_Q6	Smad1.M00965_DR4_Q2	Smad1.M00971_ETS_Q6	Smad1.M00972_IRF_Q6_01	Smad1.M00978_LEF1TCF1_Q4	Smad1.M00981_CREBATF_Q6	Smad1.M00987_FOXP1_01	Smad1.M00999_AIRE_01	Smad1.M01000_AIRE_02	Smad1.M01010_HMGIY_Q3	Smad1.M01014_SOX_Q6	Smad1.M01028_NRSF_Q4	Smad1.M01034_EBOX_Q6_01	Smad1.M01037_GLI_Q2	Smad1.M01066_BLIMP1_Q6	Smad1.M01111_RBPJK_Q4	Smad1.M01112_RBPJK_01	Smad1.M01117_OTX_Q1	Smad1.M01122_ZNF219_01	Smad1.M01123_NANOG_01	Smad1.M01124_OCT4_02	Smad1.M01125_OCT4_01	Smad1.M01142_LRH1_Q5	Smad1.M01146_DMRT1_01	Smad1.N00001_Sox2	Smad1.N00002_Nanog	Smad1.N00003_Otx2	Smad1.N00004_Rbpj	Smad1.N00006_Nr5a2	Smad1.N00007_SoxOctComp	Smad1.N00009_Klf4	Smad1.N00010_Tcfcp2l1	Smad1.N00012_Dax1	Smad1.N00014_Rex1	Smad1.M00008_SP1_01	Smad1.M00055_NMYC_01	Smad1.M00059_YY1_01	Smad1.M00069_YY1_02	Smad1.M00196_SP1_Q6	Smad1.M00466_HIF1_Q5	Smad1.M00480_LUN1_01	Smad1.M00514_ATF4_Q2	Smad1.M00647_LXR_Q3	Smad1.M00691_ATF1_Q6	Smad1.M00707_TFIIA_Q6	Smad1.M00733_SMAD4_Q6	Smad1.M00776_SREBP_Q3	Smad1.M00793_YY1_Q6	Smad1.M00797_HIF1_Q3	Smad1.M00931_SP1_Q6_01	Smad1.M00976_AHRHIF_Q6	Smad1.M01035_YY1_Q6_02	Smad1.M01168_SREBP_Q6	Smad1.M01177_SREBP2_Q6	Smad1.N00005_Sall4	Smad1.N00017_hB_Sall4	STAT3.M00006_MEF2_01	STAT3.M00011_EVI1_06	STAT3.M00026_RSRFC4_01	STAT3.M00041_CREBP1CJUN_01	STAT3.M00052_NFKAPPAB65_01	STAT3.M00054_NFKAPPAB_01	STAT3.M00063_IRF2_01	STAT3.M00078_EVI1_01	STAT3.M00079_EVI1_02	STAT3.M00080_EVI1_03	STAT3.M00081_EVI1_04	STAT3.M00082_EVI1_05	STAT3.M00118_MYCMAX_01	STAT3.M00123_MYCMAX_02	STAT3.M00134_HNF4_01	STAT3.M00152_SRF_01	STAT3.M00155_ARP1_01	STAT3.M00158_COUP_01	STAT3.M00172_AP1FJ_Q2	STAT3.M00186_SRF_Q6	STAT3.M00215_SRF_C	STAT3.M00222_HAND1E47_01	STAT3.M00225_STAT3_01	STAT3.M00231_MEF2_02	STAT3.M00232_MEF2_03	STAT3.M00233_MEF2_04	STAT3.M00243_EGR1_01	STAT3.M00251_XBP1_01	STAT3.M00257_RREB1_01	STAT3.M00292_FREAC4_01	STAT3.M00302_NFAT_Q6	STAT3.M00322_MYCMAX_B	STAT3.M00396_EN1_01	STAT3.M00403_AMEF2_Q6	STAT3.M00405_MMEF2_Q6	STAT3.M00406_HMEF2_Q6	STAT3.M00407_RSRFC4_Q2	STAT3.M00412_AREB6_01	STAT3.M00413_AREB6_02	STAT3.M00414_AREB6_03	STAT3.M00415_AREB6_04	STAT3.M00419_MEIS1_01	STAT3.M00420_MEIS1AHOXA9_01	STAT3.M00421_MEIS1BHOXA9_02	STAT3.M00422_FOXJ2_01	STAT3.M00423_FOXJ2_02	STAT3.M00446_SPZ1_01	STAT3.M00448_ZIC1_01	STAT3.M00462_GATA6_01	STAT3.M00482_PITX2_Q2	STAT3.M00483_ATF6_01	STAT3.M00490_BACH2_01	STAT3.M00497_STAT3_02	STAT3.M00512_PPARG_01	STAT3.M00513_ATF3_Q6	STAT3.M00515_PPARG_02	STAT3.M00517_AP1_01	STAT3.M00528_PPARG_03	STAT3.M00531_NERF_Q2	STAT3.M00615_MYCMAX_03	STAT3.M00616_AFP1_Q6	STAT3.M00632_GATA4_Q3	STAT3.M00638_HNF4ALPHA_Q6	STAT3.M00671_TCF4_Q5	STAT3.M00724_HNF3ALPHA_Q6	STAT3.M00746_ELF1_Q6	STAT3.M00762_DR1_Q3	STAT3.M00763_PPAR_DR1_Q2	STAT3.M00764_HNF4_DR1_Q3	STAT3.M00765_COUP_DR1_Q6	STAT3.M00771_ETS_Q4	STAT3.M00774_NFKB_Q6_01	STAT3.M00789_GATA_Q6	STAT3.M00790_HNF1_Q6	STAT3.M00791_HNF3_Q6	STAT3.M00792_SMAD_Q6	STAT3.M00799_MYC_Q2	STAT3.M00801_CREB_Q3	STAT3.M00807_EGR_Q6	STAT3.M00810_SRF_Q4	STAT3.M00922_SRF_Q5_01	STAT3.M00924_AP1_Q2_01	STAT3.M00925_AP1_Q6_01	STAT3.M00926_AP1_Q4_01	STAT3.M00935_NFAT_Q4_01	STAT3.M00941_MEF2_Q6_01	STAT3.M00967_HNF4_Q6	STAT3.M00974_SMAD_Q6_01	STAT3.M00982_KROX_Q6	STAT3.M00983_MAF_Q6_01	STAT3.M01007_SRF_Q5_02	STAT3.M01011_HNF1_Q6_01	STAT3.M01012_HNF3_Q6_01	STAT3.M01016_SOX17_01	STAT3.M01031_HNF4_Q6_01	STAT3.M01032_HNF4_Q6_02	STAT3.M01033_HNF4_Q6_03	STAT3.M01036_COUPTF_Q6	STAT3.M01075_PLZF_02	STAT3.M01145_CMYC_01	STAT3.M01150_DMRT5_01	STAT3.M01154_CMYC_02	STAT3.M01160_KID3_01	STAT3.M00004_CMYB_01	STAT3.M00005_AP4_01	STAT3.M00034_P53_01	STAT3.M00062_IRF1_01	STAT3.M00130_FOXD3_01	STAT3.M00175_AP4_Q5	STAT3.M00176_AP4_Q6	STAT3.M00183_MYB_Q6	STAT3.M00185_NFY_Q6	STAT3.M00189_AP2_Q6	STAT3.M00209_NFY_C	STAT3.M00223_STAT_01	STAT3.M00256_NRSF_01	STAT3.M00272_P53_02	STAT3.M00325_NRSE_B	STAT3.M00341_GABP_B	STAT3.M00418_TGIF_01	STAT3.M00450_ZIC3_01	STAT3.M00470_AP2GAMMA_01	STAT3.M00478_CDC5_01	STAT3.M00494_STAT6_01	STAT3.M00498_STAT4_01	STAT3.M00500_STAT6_02	STAT3.M00511_ERR1_Q2	STAT3.M00650_MTF1_Q4	STAT3.M00652_NRF1_Q6	STAT3.M00655_PEA3_Q6	STAT3.M00747_IRF1_Q6	STAT3.M00750_HMGIY_Q6	STAT3.M00761_P53_DECAMER_Q2	STAT3.M00772_IRF_Q6	STAT3.M00773_MYB_Q3	STAT3.M00775_NFY_Q6_01	STAT3.M00777_STAT_Q6	STAT3.M00795_OCT_Q6	STAT3.M00800_AP2_Q3	STAT3.M00805_LEF1_Q2	STAT3.M00809_FOX_Q2	STAT3.M00913_MYB_Q5_01	STAT3.M00915_AP2_Q6_01	STAT3.M00927_AP4_Q6_01	STAT3.M00932_SP1_Q4_01	STAT3.M00933_SP1_Q2_01	STAT3.M00963_T3R_Q6	STAT3.M00965_DR4_Q2	STAT3.M00971_ETS_Q6	STAT3.M00972_IRF_Q6_01	STAT3.M00978_LEF1TCF1_Q4	STAT3.M00981_CREBATF_Q6	STAT3.M00987_FOXP1_01	STAT3.M00999_AIRE_01	STAT3.M01000_AIRE_02	STAT3.M01010_HMGIY_Q3	STAT3.M01014_SOX_Q6	STAT3.M01028_NRSF_Q4	STAT3.M01034_EBOX_Q6_01	STAT3.M01037_GLI_Q2	STAT3.M01066_BLIMP1_Q6	STAT3.M01111_RBPJK_Q4	STAT3.M01112_RBPJK_01	STAT3.M01117_OTX_Q1	STAT3.M01122_ZNF219_01	STAT3.M01123_NANOG_01	STAT3.M01124_OCT4_02	STAT3.M01125_OCT4_01	STAT3.M01142_LRH1_Q5	STAT3.M01146_DMRT1_01	STAT3.N00001_Sox2	STAT3.N00002_Nanog	STAT3.N00003_Otx2	STAT3.N00004_Rbpj	STAT3.N00006_Nr5a2	STAT3.N00007_SoxOctComp	STAT3.N00009_Klf4	STAT3.N00010_Tcfcp2l1	STAT3.N00012_Dax1	STAT3.N00014_Rex1	STAT3.M00008_SP1_01	STAT3.M00055_NMYC_01	STAT3.M00059_YY1_01	STAT3.M00069_YY1_02	STAT3.M00196_SP1_Q6	STAT3.M00466_HIF1_Q5	STAT3.M00480_LUN1_01	STAT3.M00514_ATF4_Q2	STAT3.M00647_LXR_Q3	STAT3.M00691_ATF1_Q6	STAT3.M00707_TFIIA_Q6	STAT3.M00733_SMAD4_Q6	STAT3.M00776_SREBP_Q3	STAT3.M00793_YY1_Q6	STAT3.M00797_HIF1_Q3	STAT3.M00931_SP1_Q6_01	STAT3.M00976_AHRHIF_Q6	STAT3.M01035_YY1_Q6_02	STAT3.M01168_SREBP_Q6	STAT3.M01177_SREBP2_Q6	STAT3.N00005_Sall4	STAT3.N00017_hB_Sall4	Tcfcp2l1.M00006_MEF2_01	Tcfcp2l1.M00011_EVI1_06	Tcfcp2l1.M00026_RSRFC4_01	Tcfcp2l1.M00041_CREBP1CJUN_01	Tcfcp2l1.M00052_NFKAPPAB65_01	Tcfcp2l1.M00054_NFKAPPAB_01	Tcfcp2l1.M00063_IRF2_01	Tcfcp2l1.M00078_EVI1_01	Tcfcp2l1.M00079_EVI1_02	Tcfcp2l1.M00080_EVI1_03	Tcfcp2l1.M00081_EVI1_04	Tcfcp2l1.M00082_EVI1_05	Tcfcp2l1.M00118_MYCMAX_01	Tcfcp2l1.M00123_MYCMAX_02	Tcfcp2l1.M00134_HNF4_01	Tcfcp2l1.M00152_SRF_01	Tcfcp2l1.M00155_ARP1_01	Tcfcp2l1.M00158_COUP_01	Tcfcp2l1.M00172_AP1FJ_Q2	Tcfcp2l1.M00186_SRF_Q6	Tcfcp2l1.M00215_SRF_C	Tcfcp2l1.M00222_HAND1E47_01	Tcfcp2l1.M00225_STAT3_01	Tcfcp2l1.M00231_MEF2_02	Tcfcp2l1.M00232_MEF2_03	Tcfcp2l1.M00233_MEF2_04	Tcfcp2l1.M00243_EGR1_01	Tcfcp2l1.M00251_XBP1_01	Tcfcp2l1.M00257_RREB1_01	Tcfcp2l1.M00292_FREAC4_01	Tcfcp2l1.M00302_NFAT_Q6	Tcfcp2l1.M00322_MYCMAX_B	Tcfcp2l1.M00396_EN1_01	Tcfcp2l1.M00403_AMEF2_Q6	Tcfcp2l1.M00405_MMEF2_Q6	Tcfcp2l1.M00406_HMEF2_Q6	Tcfcp2l1.M00407_RSRFC4_Q2	Tcfcp2l1.M00412_AREB6_01	Tcfcp2l1.M00413_AREB6_02	Tcfcp2l1.M00414_AREB6_03	Tcfcp2l1.M00415_AREB6_04	Tcfcp2l1.M00419_MEIS1_01	Tcfcp2l1.M00420_MEIS1AHOXA9_01	Tcfcp2l1.M00421_MEIS1BHOXA9_02	Tcfcp2l1.M00422_FOXJ2_01	Tcfcp2l1.M00423_FOXJ2_02	Tcfcp2l1.M00446_SPZ1_01	Tcfcp2l1.M00448_ZIC1_01	Tcfcp2l1.M00462_GATA6_01	Tcfcp2l1.M00482_PITX2_Q2	Tcfcp2l1.M00483_ATF6_01	Tcfcp2l1.M00490_BACH2_01	Tcfcp2l1.M00497_STAT3_02	Tcfcp2l1.M00512_PPARG_01	Tcfcp2l1.M00513_ATF3_Q6	Tcfcp2l1.M00515_PPARG_02	Tcfcp2l1.M00517_AP1_01	Tcfcp2l1.M00528_PPARG_03	Tcfcp2l1.M00531_NERF_Q2	Tcfcp2l1.M00615_MYCMAX_03	Tcfcp2l1.M00616_AFP1_Q6	Tcfcp2l1.M00632_GATA4_Q3	Tcfcp2l1.M00638_HNF4ALPHA_Q6	Tcfcp2l1.M00671_TCF4_Q5	Tcfcp2l1.M00724_HNF3ALPHA_Q6	Tcfcp2l1.M00746_ELF1_Q6	Tcfcp2l1.M00762_DR1_Q3	Tcfcp2l1.M00763_PPAR_DR1_Q2	Tcfcp2l1.M00764_HNF4_DR1_Q3	Tcfcp2l1.M00765_COUP_DR1_Q6	Tcfcp2l1.M00771_ETS_Q4	Tcfcp2l1.M00774_NFKB_Q6_01	Tcfcp2l1.M00789_GATA_Q6	Tcfcp2l1.M00790_HNF1_Q6	Tcfcp2l1.M00791_HNF3_Q6	Tcfcp2l1.M00792_SMAD_Q6	Tcfcp2l1.M00799_MYC_Q2	Tcfcp2l1.M00801_CREB_Q3	Tcfcp2l1.M00807_EGR_Q6	Tcfcp2l1.M00810_SRF_Q4	Tcfcp2l1.M00922_SRF_Q5_01	Tcfcp2l1.M00924_AP1_Q2_01	Tcfcp2l1.M00925_AP1_Q6_01	Tcfcp2l1.M00926_AP1_Q4_01	Tcfcp2l1.M00935_NFAT_Q4_01	Tcfcp2l1.M00941_MEF2_Q6_01	Tcfcp2l1.M00967_HNF4_Q6	Tcfcp2l1.M00974_SMAD_Q6_01	Tcfcp2l1.M00982_KROX_Q6	Tcfcp2l1.M00983_MAF_Q6_01	Tcfcp2l1.M01007_SRF_Q5_02	Tcfcp2l1.M01011_HNF1_Q6_01	Tcfcp2l1.M01012_HNF3_Q6_01	Tcfcp2l1.M01016_SOX17_01	Tcfcp2l1.M01031_HNF4_Q6_01	Tcfcp2l1.M01032_HNF4_Q6_02	Tcfcp2l1.M01033_HNF4_Q6_03	Tcfcp2l1.M01036_COUPTF_Q6	Tcfcp2l1.M01075_PLZF_02	Tcfcp2l1.M01145_CMYC_01	Tcfcp2l1.M01150_DMRT5_01	Tcfcp2l1.M01154_CMYC_02	Tcfcp2l1.M01160_KID3_01	Tcfcp2l1.M00004_CMYB_01	Tcfcp2l1.M00005_AP4_01	Tcfcp2l1.M00034_P53_01	Tcfcp2l1.M00062_IRF1_01	Tcfcp2l1.M00130_FOXD3_01	Tcfcp2l1.M00175_AP4_Q5	Tcfcp2l1.M00176_AP4_Q6	Tcfcp2l1.M00183_MYB_Q6	Tcfcp2l1.M00185_NFY_Q6	Tcfcp2l1.M00189_AP2_Q6	Tcfcp2l1.M00209_NFY_C	Tcfcp2l1.M00223_STAT_01	Tcfcp2l1.M00256_NRSF_01	Tcfcp2l1.M00272_P53_02	Tcfcp2l1.M00325_NRSE_B	Tcfcp2l1.M00341_GABP_B	Tcfcp2l1.M00418_TGIF_01	Tcfcp2l1.M00450_ZIC3_01	Tcfcp2l1.M00470_AP2GAMMA_01	Tcfcp2l1.M00478_CDC5_01	Tcfcp2l1.M00494_STAT6_01	Tcfcp2l1.M00498_STAT4_01	Tcfcp2l1.M00500_STAT6_02	Tcfcp2l1.M00511_ERR1_Q2	Tcfcp2l1.M00650_MTF1_Q4	Tcfcp2l1.M00652_NRF1_Q6	Tcfcp2l1.M00655_PEA3_Q6	Tcfcp2l1.M00747_IRF1_Q6	Tcfcp2l1.M00750_HMGIY_Q6	Tcfcp2l1.M00761_P53_DECAMER_Q2	Tcfcp2l1.M00772_IRF_Q6	Tcfcp2l1.M00773_MYB_Q3	Tcfcp2l1.M00775_NFY_Q6_01	Tcfcp2l1.M00777_STAT_Q6	Tcfcp2l1.M00795_OCT_Q6	Tcfcp2l1.M00800_AP2_Q3	Tcfcp2l1.M00805_LEF1_Q2	Tcfcp2l1.M00809_FOX_Q2	Tcfcp2l1.M00913_MYB_Q5_01	Tcfcp2l1.M00915_AP2_Q6_01	Tcfcp2l1.M00927_AP4_Q6_01	Tcfcp2l1.M00932_SP1_Q4_01	Tcfcp2l1.M00933_SP1_Q2_01	Tcfcp2l1.M00963_T3R_Q6	Tcfcp2l1.M00965_DR4_Q2	Tcfcp2l1.M00971_ETS_Q6	Tcfcp2l1.M00972_IRF_Q6_01	Tcfcp2l1.M00978_LEF1TCF1_Q4	Tcfcp2l1.M00981_CREBATF_Q6	Tcfcp2l1.M00987_FOXP1_01	Tcfcp2l1.M00999_AIRE_01	Tcfcp2l1.M01000_AIRE_02	Tcfcp2l1.M01010_HMGIY_Q3	Tcfcp2l1.M01014_SOX_Q6	Tcfcp2l1.M01028_NRSF_Q4	Tcfcp2l1.M01034_EBOX_Q6_01	Tcfcp2l1.M01037_GLI_Q2	Tcfcp2l1.M01066_BLIMP1_Q6	Tcfcp2l1.M01111_RBPJK_Q4	Tcfcp2l1.M01112_RBPJK_01	Tcfcp2l1.M01117_OTX_Q1	Tcfcp2l1.M01122_ZNF219_01	Tcfcp2l1.M01123_NANOG_01	Tcfcp2l1.M01124_OCT4_02	Tcfcp2l1.M01125_OCT4_01	Tcfcp2l1.M01142_LRH1_Q5	Tcfcp2l1.M01146_DMRT1_01	Tcfcp2l1.N00001_Sox2	Tcfcp2l1.N00002_Nanog	Tcfcp2l1.N00003_Otx2	Tcfcp2l1.N00004_Rbpj	Tcfcp2l1.N00006_Nr5a2	Tcfcp2l1.N00007_SoxOctComp	Tcfcp2l1.N00009_Klf4	Tcfcp2l1.N00010_Tcfcp2l1	Tcfcp2l1.N00012_Dax1	Tcfcp2l1.N00014_Rex1	Tcfcp2l1.M00008_SP1_01	Tcfcp2l1.M00055_NMYC_01	Tcfcp2l1.M00059_YY1_01	Tcfcp2l1.M00069_YY1_02	Tcfcp2l1.M00196_SP1_Q6	Tcfcp2l1.M00466_HIF1_Q5	Tcfcp2l1.M00480_LUN1_01	Tcfcp2l1.M00514_ATF4_Q2	Tcfcp2l1.M00647_LXR_Q3	Tcfcp2l1.M00691_ATF1_Q6	Tcfcp2l1.M00707_TFIIA_Q6	Tcfcp2l1.M00733_SMAD4_Q6	Tcfcp2l1.M00776_SREBP_Q3	Tcfcp2l1.M00793_YY1_Q6	Tcfcp2l1.M00797_HIF1_Q3	Tcfcp2l1.M00931_SP1_Q6_01	Tcfcp2l1.M00976_AHRHIF_Q6	Tcfcp2l1.M01035_YY1_Q6_02	Tcfcp2l1.M01168_SREBP_Q6	Tcfcp2l1.M01177_SREBP2_Q6	Tcfcp2l1.N00005_Sall4	Tcfcp2l1.N00017_hB_Sall4	Esrrb.M00006_MEF2_01	Esrrb.M00011_EVI1_06	Esrrb.M00026_RSRFC4_01	Esrrb.M00041_CREBP1CJUN_01	Esrrb.M00052_NFKAPPAB65_01	Esrrb.M00054_NFKAPPAB_01	Esrrb.M00063_IRF2_01	Esrrb.M00078_EVI1_01	Esrrb.M00079_EVI1_02	Esrrb.M00080_EVI1_03	Esrrb.M00081_EVI1_04	Esrrb.M00082_EVI1_05	Esrrb.M00118_MYCMAX_01	Esrrb.M00123_MYCMAX_02	Esrrb.M00134_HNF4_01	Esrrb.M00152_SRF_01	Esrrb.M00155_ARP1_01	Esrrb.M00158_COUP_01	Esrrb.M00172_AP1FJ_Q2	Esrrb.M00186_SRF_Q6	Esrrb.M00215_SRF_C	Esrrb.M00222_HAND1E47_01	Esrrb.M00225_STAT3_01	Esrrb.M00231_MEF2_02	Esrrb.M00232_MEF2_03	Esrrb.M00233_MEF2_04	Esrrb.M00243_EGR1_01	Esrrb.M00251_XBP1_01	Esrrb.M00257_RREB1_01	Esrrb.M00292_FREAC4_01	Esrrb.M00302_NFAT_Q6	Esrrb.M00322_MYCMAX_B	Esrrb.M00396_EN1_01	Esrrb.M00403_AMEF2_Q6	Esrrb.M00405_MMEF2_Q6	Esrrb.M00406_HMEF2_Q6	Esrrb.M00407_RSRFC4_Q2	Esrrb.M00412_AREB6_01	Esrrb.M00413_AREB6_02	Esrrb.M00414_AREB6_03	Esrrb.M00415_AREB6_04	Esrrb.M00419_MEIS1_01	Esrrb.M00420_MEIS1AHOXA9_01	Esrrb.M00421_MEIS1BHOXA9_02	Esrrb.M00422_FOXJ2_01	Esrrb.M00423_FOXJ2_02	Esrrb.M00446_SPZ1_01	Esrrb.M00448_ZIC1_01	Esrrb.M00462_GATA6_01	Esrrb.M00482_PITX2_Q2	Esrrb.M00483_ATF6_01	Esrrb.M00490_BACH2_01	Esrrb.M00497_STAT3_02	Esrrb.M00512_PPARG_01	Esrrb.M00513_ATF3_Q6	Esrrb.M00515_PPARG_02	Esrrb.M00517_AP1_01	Esrrb.M00528_PPARG_03	Esrrb.M00531_NERF_Q2	Esrrb.M00615_MYCMAX_03	Esrrb.M00616_AFP1_Q6	Esrrb.M00632_GATA4_Q3	Esrrb.M00638_HNF4ALPHA_Q6	Esrrb.M00671_TCF4_Q5	Esrrb.M00724_HNF3ALPHA_Q6	Esrrb.M00746_ELF1_Q6	Esrrb.M00762_DR1_Q3	Esrrb.M00763_PPAR_DR1_Q2	Esrrb.M00764_HNF4_DR1_Q3	Esrrb.M00765_COUP_DR1_Q6	Esrrb.M00771_ETS_Q4	Esrrb.M00774_NFKB_Q6_01	Esrrb.M00789_GATA_Q6	Esrrb.M00790_HNF1_Q6	Esrrb.M00791_HNF3_Q6	Esrrb.M00792_SMAD_Q6	Esrrb.M00799_MYC_Q2	Esrrb.M00801_CREB_Q3	Esrrb.M00807_EGR_Q6	Esrrb.M00810_SRF_Q4	Esrrb.M00922_SRF_Q5_01	Esrrb.M00924_AP1_Q2_01	Esrrb.M00925_AP1_Q6_01	Esrrb.M00926_AP1_Q4_01	Esrrb.M00935_NFAT_Q4_01	Esrrb.M00941_MEF2_Q6_01	Esrrb.M00967_HNF4_Q6	Esrrb.M00974_SMAD_Q6_01	Esrrb.M00982_KROX_Q6	Esrrb.M00983_MAF_Q6_01	Esrrb.M01007_SRF_Q5_02	Esrrb.M01011_HNF1_Q6_01	Esrrb.M01012_HNF3_Q6_01	Esrrb.M01016_SOX17_01	Esrrb.M01031_HNF4_Q6_01	Esrrb.M01032_HNF4_Q6_02	Esrrb.M01033_HNF4_Q6_03	Esrrb.M01036_COUPTF_Q6	Esrrb.M01075_PLZF_02	Esrrb.M01145_CMYC_01	Esrrb.M01150_DMRT5_01	Esrrb.M01154_CMYC_02	Esrrb.M01160_KID3_01	Esrrb.M00004_CMYB_01	Esrrb.M00005_AP4_01	Esrrb.M00034_P53_01	Esrrb.M00062_IRF1_01	Esrrb.M00130_FOXD3_01	Esrrb.M00175_AP4_Q5	Esrrb.M00176_AP4_Q6	Esrrb.M00183_MYB_Q6	Esrrb.M00185_NFY_Q6	Esrrb.M00189_AP2_Q6	Esrrb.M00209_NFY_C	Esrrb.M00223_STAT_01	Esrrb.M00256_NRSF_01	Esrrb.M00272_P53_02	Esrrb.M00325_NRSE_B	Esrrb.M00341_GABP_B	Esrrb.M00418_TGIF_01	Esrrb.M00450_ZIC3_01	Esrrb.M00470_AP2GAMMA_01	Esrrb.M00478_CDC5_01	Esrrb.M00494_STAT6_01	Esrrb.M00498_STAT4_01	Esrrb.M00500_STAT6_02	Esrrb.M00511_ERR1_Q2	Esrrb.M00650_MTF1_Q4	Esrrb.M00652_NRF1_Q6	Esrrb.M00655_PEA3_Q6	Esrrb.M00747_IRF1_Q6	Esrrb.M00750_HMGIY_Q6	Esrrb.M00761_P53_DECAMER_Q2	Esrrb.M00772_IRF_Q6	Esrrb.M00773_MYB_Q3	Esrrb.M00775_NFY_Q6_01	Esrrb.M00777_STAT_Q6	Esrrb.M00795_OCT_Q6	Esrrb.M00800_AP2_Q3	Esrrb.M00805_LEF1_Q2	Esrrb.M00809_FOX_Q2	Esrrb.M00913_MYB_Q5_01	Esrrb.M00915_AP2_Q6_01	Esrrb.M00927_AP4_Q6_01	Esrrb.M00932_SP1_Q4_01	Esrrb.M00933_SP1_Q2_01	Esrrb.M00963_T3R_Q6	Esrrb.M00965_DR4_Q2	Esrrb.M00971_ETS_Q6	Esrrb.M00972_IRF_Q6_01	Esrrb.M00978_LEF1TCF1_Q4	Esrrb.M00981_CREBATF_Q6	Esrrb.M00987_FOXP1_01	Esrrb.M00999_AIRE_01	Esrrb.M01000_AIRE_02	Esrrb.M01010_HMGIY_Q3	Esrrb.M01014_SOX_Q6	Esrrb.M01028_NRSF_Q4	Esrrb.M01034_EBOX_Q6_01	Esrrb.M01037_GLI_Q2	Esrrb.M01066_BLIMP1_Q6	Esrrb.M01111_RBPJK_Q4	Esrrb.M01112_RBPJK_01	Esrrb.M01117_OTX_Q1	Esrrb.M01122_ZNF219_01	Esrrb.M01123_NANOG_01	Esrrb.M01124_OCT4_02	Esrrb.M01125_OCT4_01	Esrrb.M01142_LRH1_Q5	Esrrb.M01146_DMRT1_01	Esrrb.N00001_Sox2	Esrrb.N00002_Nanog	Esrrb.N00003_Otx2	Esrrb.N00004_Rbpj	Esrrb.N00006_Nr5a2	Esrrb.N00007_SoxOctComp	Esrrb.N00009_Klf4	Esrrb.N00010_Tcfcp2l1	Esrrb.N00012_Dax1	Esrrb.N00014_Rex1	Esrrb.M00008_SP1_01	Esrrb.M00055_NMYC_01	Esrrb.M00059_YY1_01	Esrrb.M00069_YY1_02	Esrrb.M00196_SP1_Q6	Esrrb.M00466_HIF1_Q5	Esrrb.M00480_LUN1_01	Esrrb.M00514_ATF4_Q2	Esrrb.M00647_LXR_Q3	Esrrb.M00691_ATF1_Q6	Esrrb.M00707_TFIIA_Q6	Esrrb.M00733_SMAD4_Q6	Esrrb.M00776_SREBP_Q3	Esrrb.M00793_YY1_Q6	Esrrb.M00797_HIF1_Q3	Esrrb.M00931_SP1_Q6_01	Esrrb.M00976_AHRHIF_Q6	Esrrb.M01035_YY1_Q6_02	Esrrb.M01168_SREBP_Q6	Esrrb.M01177_SREBP2_Q6	Esrrb.N00005_Sall4	Esrrb.N00017_hB_Sall4	Oct4.Sox2.M00006_MEF2_01	Oct4.Sox2.M00011_EVI1_06	Oct4.Sox2.M00026_RSRFC4_01	Oct4.Sox2.M00041_CREBP1CJUN_01	Oct4.Sox2.M00052_NFKAPPAB65_01	Oct4.Sox2.M00054_NFKAPPAB_01	Oct4.Sox2.M00063_IRF2_01	Oct4.Sox2.M00078_EVI1_01	Oct4.Sox2.M00079_EVI1_02	Oct4.Sox2.M00080_EVI1_03	Oct4.Sox2.M00081_EVI1_04	Oct4.Sox2.M00082_EVI1_05	Oct4.Sox2.M00118_MYCMAX_01	Oct4.Sox2.M00123_MYCMAX_02	Oct4.Sox2.M00134_HNF4_01	Oct4.Sox2.M00152_SRF_01	Oct4.Sox2.M00155_ARP1_01	Oct4.Sox2.M00158_COUP_01	Oct4.Sox2.M00172_AP1FJ_Q2	Oct4.Sox2.M00186_SRF_Q6	Oct4.Sox2.M00215_SRF_C	Oct4.Sox2.M00222_HAND1E47_01	Oct4.Sox2.M00225_STAT3_01	Oct4.Sox2.M00231_MEF2_02	Oct4.Sox2.M00232_MEF2_03	Oct4.Sox2.M00233_MEF2_04	Oct4.Sox2.M00243_EGR1_01	Oct4.Sox2.M00251_XBP1_01	Oct4.Sox2.M00257_RREB1_01	Oct4.Sox2.M00292_FREAC4_01	Oct4.Sox2.M00302_NFAT_Q6	Oct4.Sox2.M00322_MYCMAX_B	Oct4.Sox2.M00396_EN1_01	Oct4.Sox2.M00403_AMEF2_Q6	Oct4.Sox2.M00405_MMEF2_Q6	Oct4.Sox2.M00406_HMEF2_Q6	Oct4.Sox2.M00407_RSRFC4_Q2	Oct4.Sox2.M00412_AREB6_01	Oct4.Sox2.M00413_AREB6_02	Oct4.Sox2.M00414_AREB6_03	Oct4.Sox2.M00415_AREB6_04	Oct4.Sox2.M00419_MEIS1_01	Oct4.Sox2.M00420_MEIS1AHOXA9_01	Oct4.Sox2.M00421_MEIS1BHOXA9_02	Oct4.Sox2.M00422_FOXJ2_01	Oct4.Sox2.M00423_FOXJ2_02	Oct4.Sox2.M00446_SPZ1_01	Oct4.Sox2.M00448_ZIC1_01	Oct4.Sox2.M00462_GATA6_01	Oct4.Sox2.M00482_PITX2_Q2	Oct4.Sox2.M00483_ATF6_01	Oct4.Sox2.M00490_BACH2_01	Oct4.Sox2.M00497_STAT3_02	Oct4.Sox2.M00512_PPARG_01	Oct4.Sox2.M00513_ATF3_Q6	Oct4.Sox2.M00515_PPARG_02	Oct4.Sox2.M00517_AP1_01	Oct4.Sox2.M00528_PPARG_03	Oct4.Sox2.M00531_NERF_Q2	Oct4.Sox2.M00615_MYCMAX_03	Oct4.Sox2.M00616_AFP1_Q6	Oct4.Sox2.M00632_GATA4_Q3	Oct4.Sox2.M00638_HNF4ALPHA_Q6	Oct4.Sox2.M00671_TCF4_Q5	Oct4.Sox2.M00724_HNF3ALPHA_Q6	Oct4.Sox2.M00746_ELF1_Q6	Oct4.Sox2.M00762_DR1_Q3	Oct4.Sox2.M00763_PPAR_DR1_Q2	Oct4.Sox2.M00764_HNF4_DR1_Q3	Oct4.Sox2.M00765_COUP_DR1_Q6	Oct4.Sox2.M00771_ETS_Q4	Oct4.Sox2.M00774_NFKB_Q6_01	Oct4.Sox2.M00789_GATA_Q6	Oct4.Sox2.M00790_HNF1_Q6	Oct4.Sox2.M00791_HNF3_Q6	Oct4.Sox2.M00792_SMAD_Q6	Oct4.Sox2.M00799_MYC_Q2	Oct4.Sox2.M00801_CREB_Q3	Oct4.Sox2.M00807_EGR_Q6	Oct4.Sox2.M00810_SRF_Q4	Oct4.Sox2.M00922_SRF_Q5_01	Oct4.Sox2.M00924_AP1_Q2_01	Oct4.Sox2.M00925_AP1_Q6_01	Oct4.Sox2.M00926_AP1_Q4_01	Oct4.Sox2.M00935_NFAT_Q4_01	Oct4.Sox2.M00941_MEF2_Q6_01	Oct4.Sox2.M00967_HNF4_Q6	Oct4.Sox2.M00974_SMAD_Q6_01	Oct4.Sox2.M00982_KROX_Q6	Oct4.Sox2.M00983_MAF_Q6_01	Oct4.Sox2.M01007_SRF_Q5_02	Oct4.Sox2.M01011_HNF1_Q6_01	Oct4.Sox2.M01012_HNF3_Q6_01	Oct4.Sox2.M01016_SOX17_01	Oct4.Sox2.M01031_HNF4_Q6_01	Oct4.Sox2.M01032_HNF4_Q6_02	Oct4.Sox2.M01033_HNF4_Q6_03	Oct4.Sox2.M01036_COUPTF_Q6	Oct4.Sox2.M01075_PLZF_02	Oct4.Sox2.M01145_CMYC_01	Oct4.Sox2.M01150_DMRT5_01	Oct4.Sox2.M01154_CMYC_02	Oct4.Sox2.M01160_KID3_01	Oct4.Sox2.M00004_CMYB_01	Oct4.Sox2.M00005_AP4_01	Oct4.Sox2.M00034_P53_01	Oct4.Sox2.M00062_IRF1_01	Oct4.Sox2.M00130_FOXD3_01	Oct4.Sox2.M00175_AP4_Q5	Oct4.Sox2.M00176_AP4_Q6	Oct4.Sox2.M00183_MYB_Q6	Oct4.Sox2.M00185_NFY_Q6	Oct4.Sox2.M00189_AP2_Q6	Oct4.Sox2.M00209_NFY_C	Oct4.Sox2.M00223_STAT_01	Oct4.Sox2.M00256_NRSF_01	Oct4.Sox2.M00272_P53_02	Oct4.Sox2.M00325_NRSE_B	Oct4.Sox2.M00341_GABP_B	Oct4.Sox2.M00418_TGIF_01	Oct4.Sox2.M00450_ZIC3_01	Oct4.Sox2.M00470_AP2GAMMA_01	Oct4.Sox2.M00478_CDC5_01	Oct4.Sox2.M00494_STAT6_01	Oct4.Sox2.M00498_STAT4_01	Oct4.Sox2.M00500_STAT6_02	Oct4.Sox2.M00511_ERR1_Q2	Oct4.Sox2.M00650_MTF1_Q4	Oct4.Sox2.M00652_NRF1_Q6	Oct4.Sox2.M00655_PEA3_Q6	Oct4.Sox2.M00747_IRF1_Q6	Oct4.Sox2.M00750_HMGIY_Q6	Oct4.Sox2.M00761_P53_DECAMER_Q2	Oct4.Sox2.M00772_IRF_Q6	Oct4.Sox2.M00773_MYB_Q3	Oct4.Sox2.M00775_NFY_Q6_01	Oct4.Sox2.M00777_STAT_Q6	Oct4.Sox2.M00795_OCT_Q6	Oct4.Sox2.M00800_AP2_Q3	Oct4.Sox2.M00805_LEF1_Q2	Oct4.Sox2.M00809_FOX_Q2	Oct4.Sox2.M00913_MYB_Q5_01	Oct4.Sox2.M00915_AP2_Q6_01	Oct4.Sox2.M00927_AP4_Q6_01	Oct4.Sox2.M00932_SP1_Q4_01	Oct4.Sox2.M00933_SP1_Q2_01	Oct4.Sox2.M00963_T3R_Q6	Oct4.Sox2.M00965_DR4_Q2	Oct4.Sox2.M00971_ETS_Q6	Oct4.Sox2.M00972_IRF_Q6_01	Oct4.Sox2.M00978_LEF1TCF1_Q4	Oct4.Sox2.M00981_CREBATF_Q6	Oct4.Sox2.M00987_FOXP1_01	Oct4.Sox2.M00999_AIRE_01	Oct4.Sox2.M01000_AIRE_02	Oct4.Sox2.M01010_HMGIY_Q3	Oct4.Sox2.M01014_SOX_Q6	Oct4.Sox2.M01028_NRSF_Q4	Oct4.Sox2.M01034_EBOX_Q6_01	Oct4.Sox2.M01037_GLI_Q2	Oct4.Sox2.M01066_BLIMP1_Q6	Oct4.Sox2.M01111_RBPJK_Q4	Oct4.Sox2.M01112_RBPJK_01	Oct4.Sox2.M01117_OTX_Q1	Oct4.Sox2.M01122_ZNF219_01	Oct4.Sox2.M01123_NANOG_01	Oct4.Sox2.M01124_OCT4_02	Oct4.Sox2.M01125_OCT4_01	Oct4.Sox2.M01142_LRH1_Q5	Oct4.Sox2.M01146_DMRT1_01	Oct4.Sox2.N00001_Sox2	Oct4.Sox2.N00002_Nanog	Oct4.Sox2.N00003_Otx2	Oct4.Sox2.N00004_Rbpj	Oct4.Sox2.N00006_Nr5a2	Oct4.Sox2.N00007_SoxOctComp	Oct4.Sox2.N00009_Klf4	Oct4.Sox2.N00010_Tcfcp2l1	Oct4.Sox2.N00012_Dax1	Oct4.Sox2.N00014_Rex1	Oct4.Sox2.M00008_SP1_01	Oct4.Sox2.M00055_NMYC_01	Oct4.Sox2.M00059_YY1_01	Oct4.Sox2.M00069_YY1_02	Oct4.Sox2.M00196_SP1_Q6	Oct4.Sox2.M00466_HIF1_Q5	Oct4.Sox2.M00480_LUN1_01	Oct4.Sox2.M00514_ATF4_Q2	Oct4.Sox2.M00647_LXR_Q3	Oct4.Sox2.M00691_ATF1_Q6	Oct4.Sox2.M00707_TFIIA_Q6	Oct4.Sox2.M00733_SMAD4_Q6	Oct4.Sox2.M00776_SREBP_Q3	Oct4.Sox2.M00793_YY1_Q6	Oct4.Sox2.M00797_HIF1_Q3	Oct4.Sox2.M00931_SP1_Q6_01	Oct4.Sox2.M00976_AHRHIF_Q6	Oct4.Sox2.M01035_YY1_Q6_02	Oct4.Sox2.M01168_SREBP_Q6	Oct4.Sox2.M01177_SREBP2_Q6	Oct4.Sox2.N00005_Sall4	Oct4.Sox2.N00017_hB_Sall4	Nanog.Oct4.M00006_MEF2_01	Nanog.Oct4.M00011_EVI1_06	Nanog.Oct4.M00026_RSRFC4_01	Nanog.Oct4.M00041_CREBP1CJUN_01	Nanog.Oct4.M00052_NFKAPPAB65_01	Nanog.Oct4.M00054_NFKAPPAB_01	Nanog.Oct4.M00063_IRF2_01	Nanog.Oct4.M00078_EVI1_01	Nanog.Oct4.M00079_EVI1_02	Nanog.Oct4.M00080_EVI1_03	Nanog.Oct4.M00081_EVI1_04	Nanog.Oct4.M00082_EVI1_05	Nanog.Oct4.M00118_MYCMAX_01	Nanog.Oct4.M00123_MYCMAX_02	Nanog.Oct4.M00134_HNF4_01	Nanog.Oct4.M00152_SRF_01	Nanog.Oct4.M00155_ARP1_01	Nanog.Oct4.M00158_COUP_01	Nanog.Oct4.M00172_AP1FJ_Q2	Nanog.Oct4.M00186_SRF_Q6	Nanog.Oct4.M00215_SRF_C	Nanog.Oct4.M00222_HAND1E47_01	Nanog.Oct4.M00225_STAT3_01	Nanog.Oct4.M00231_MEF2_02	Nanog.Oct4.M00232_MEF2_03	Nanog.Oct4.M00233_MEF2_04	Nanog.Oct4.M00243_EGR1_01	Nanog.Oct4.M00251_XBP1_01	Nanog.Oct4.M00257_RREB1_01	Nanog.Oct4.M00292_FREAC4_01	Nanog.Oct4.M00302_NFAT_Q6	Nanog.Oct4.M00322_MYCMAX_B	Nanog.Oct4.M00396_EN1_01	Nanog.Oct4.M00403_AMEF2_Q6	Nanog.Oct4.M00405_MMEF2_Q6	Nanog.Oct4.M00406_HMEF2_Q6	Nanog.Oct4.M00407_RSRFC4_Q2	Nanog.Oct4.M00412_AREB6_01	Nanog.Oct4.M00413_AREB6_02	Nanog.Oct4.M00414_AREB6_03	Nanog.Oct4.M00415_AREB6_04	Nanog.Oct4.M00419_MEIS1_01	Nanog.Oct4.M00420_MEIS1AHOXA9_01	Nanog.Oct4.M00421_MEIS1BHOXA9_02	Nanog.Oct4.M00422_FOXJ2_01	Nanog.Oct4.M00423_FOXJ2_02	Nanog.Oct4.M00446_SPZ1_01	Nanog.Oct4.M00448_ZIC1_01	Nanog.Oct4.M00462_GATA6_01	Nanog.Oct4.M00482_PITX2_Q2	Nanog.Oct4.M00483_ATF6_01	Nanog.Oct4.M00490_BACH2_01	Nanog.Oct4.M00497_STAT3_02	Nanog.Oct4.M00512_PPARG_01	Nanog.Oct4.M00513_ATF3_Q6	Nanog.Oct4.M00515_PPARG_02	Nanog.Oct4.M00517_AP1_01	Nanog.Oct4.M00528_PPARG_03	Nanog.Oct4.M00531_NERF_Q2	Nanog.Oct4.M00615_MYCMAX_03	Nanog.Oct4.M00616_AFP1_Q6	Nanog.Oct4.M00632_GATA4_Q3	Nanog.Oct4.M00638_HNF4ALPHA_Q6	Nanog.Oct4.M00671_TCF4_Q5	Nanog.Oct4.M00724_HNF3ALPHA_Q6	Nanog.Oct4.M00746_ELF1_Q6	Nanog.Oct4.M00762_DR1_Q3	Nanog.Oct4.M00763_PPAR_DR1_Q2	Nanog.Oct4.M00764_HNF4_DR1_Q3	Nanog.Oct4.M00765_COUP_DR1_Q6	Nanog.Oct4.M00771_ETS_Q4	Nanog.Oct4.M00774_NFKB_Q6_01	Nanog.Oct4.M00789_GATA_Q6	Nanog.Oct4.M00790_HNF1_Q6	Nanog.Oct4.M00791_HNF3_Q6	Nanog.Oct4.M00792_SMAD_Q6	Nanog.Oct4.M00799_MYC_Q2	Nanog.Oct4.M00801_CREB_Q3	Nanog.Oct4.M00807_EGR_Q6	Nanog.Oct4.M00810_SRF_Q4	Nanog.Oct4.M00922_SRF_Q5_01	Nanog.Oct4.M00924_AP1_Q2_01	Nanog.Oct4.M00925_AP1_Q6_01	Nanog.Oct4.M00926_AP1_Q4_01	Nanog.Oct4.M00935_NFAT_Q4_01	Nanog.Oct4.M00941_MEF2_Q6_01	Nanog.Oct4.M00967_HNF4_Q6	Nanog.Oct4.M00974_SMAD_Q6_01	Nanog.Oct4.M00982_KROX_Q6	Nanog.Oct4.M00983_MAF_Q6_01	Nanog.Oct4.M01007_SRF_Q5_02	Nanog.Oct4.M01011_HNF1_Q6_01	Nanog.Oct4.M01012_HNF3_Q6_01	Nanog.Oct4.M01016_SOX17_01	Nanog.Oct4.M01031_HNF4_Q6_01	Nanog.Oct4.M01032_HNF4_Q6_02	Nanog.Oct4.M01033_HNF4_Q6_03	Nanog.Oct4.M01036_COUPTF_Q6	Nanog.Oct4.M01075_PLZF_02	Nanog.Oct4.M01145_CMYC_01	Nanog.Oct4.M01150_DMRT5_01	Nanog.Oct4.M01154_CMYC_02	Nanog.Oct4.M01160_KID3_01	Nanog.Oct4.M00004_CMYB_01	Nanog.Oct4.M00005_AP4_01	Nanog.Oct4.M00034_P53_01	Nanog.Oct4.M00062_IRF1_01	Nanog.Oct4.M00130_FOXD3_01	Nanog.Oct4.M00175_AP4_Q5	Nanog.Oct4.M00176_AP4_Q6	Nanog.Oct4.M00183_MYB_Q6	Nanog.Oct4.M00185_NFY_Q6	Nanog.Oct4.M00189_AP2_Q6	Nanog.Oct4.M00209_NFY_C	Nanog.Oct4.M00223_STAT_01	Nanog.Oct4.M00256_NRSF_01	Nanog.Oct4.M00272_P53_02	Nanog.Oct4.M00325_NRSE_B	Nanog.Oct4.M00341_GABP_B	Nanog.Oct4.M00418_TGIF_01	Nanog.Oct4.M00450_ZIC3_01	Nanog.Oct4.M00470_AP2GAMMA_01	Nanog.Oct4.M00478_CDC5_01	Nanog.Oct4.M00494_STAT6_01	Nanog.Oct4.M00498_STAT4_01	Nanog.Oct4.M00500_STAT6_02	Nanog.Oct4.M00511_ERR1_Q2	Nanog.Oct4.M00650_MTF1_Q4	Nanog.Oct4.M00652_NRF1_Q6	Nanog.Oct4.M00655_PEA3_Q6	Nanog.Oct4.M00747_IRF1_Q6	Nanog.Oct4.M00750_HMGIY_Q6	Nanog.Oct4.M00761_P53_DECAMER_Q2	Nanog.Oct4.M00772_IRF_Q6	Nanog.Oct4.M00773_MYB_Q3	Nanog.Oct4.M00775_NFY_Q6_01	Nanog.Oct4.M00777_STAT_Q6	Nanog.Oct4.M00795_OCT_Q6	Nanog.Oct4.M00800_AP2_Q3	Nanog.Oct4.M00805_LEF1_Q2	Nanog.Oct4.M00809_FOX_Q2	Nanog.Oct4.M00913_MYB_Q5_01	Nanog.Oct4.M00915_AP2_Q6_01	Nanog.Oct4.M00927_AP4_Q6_01	Nanog.Oct4.M00932_SP1_Q4_01	Nanog.Oct4.M00933_SP1_Q2_01	Nanog.Oct4.M00963_T3R_Q6	Nanog.Oct4.M00965_DR4_Q2	Nanog.Oct4.M00971_ETS_Q6	Nanog.Oct4.M00972_IRF_Q6_01	Nanog.Oct4.M00978_LEF1TCF1_Q4	Nanog.Oct4.M00981_CREBATF_Q6	Nanog.Oct4.M00987_FOXP1_01	Nanog.Oct4.M00999_AIRE_01	Nanog.Oct4.M01000_AIRE_02	Nanog.Oct4.M01010_HMGIY_Q3	Nanog.Oct4.M01014_SOX_Q6	Nanog.Oct4.M01028_NRSF_Q4	Nanog.Oct4.M01034_EBOX_Q6_01	Nanog.Oct4.M01037_GLI_Q2	Nanog.Oct4.M01066_BLIMP1_Q6	Nanog.Oct4.M01111_RBPJK_Q4	Nanog.Oct4.M01112_RBPJK_01	Nanog.Oct4.M01117_OTX_Q1	Nanog.Oct4.M01122_ZNF219_01	Nanog.Oct4.M01123_NANOG_01	Nanog.Oct4.M01124_OCT4_02	Nanog.Oct4.M01125_OCT4_01	Nanog.Oct4.M01142_LRH1_Q5	Nanog.Oct4.M01146_DMRT1_01	Nanog.Oct4.N00001_Sox2	Nanog.Oct4.N00002_Nanog	Nanog.Oct4.N00003_Otx2	Nanog.Oct4.N00004_Rbpj	Nanog.Oct4.N00006_Nr5a2	Nanog.Oct4.N00007_SoxOctComp	Nanog.Oct4.N00009_Klf4	Nanog.Oct4.N00010_Tcfcp2l1	Nanog.Oct4.N00012_Dax1	Nanog.Oct4.N00014_Rex1	Nanog.Oct4.M00008_SP1_01	Nanog.Oct4.M00055_NMYC_01	Nanog.Oct4.M00059_YY1_01	Nanog.Oct4.M00069_YY1_02	Nanog.Oct4.M00196_SP1_Q6	Nanog.Oct4.M00466_HIF1_Q5	Nanog.Oct4.M00480_LUN1_01	Nanog.Oct4.M00514_ATF4_Q2	Nanog.Oct4.M00647_LXR_Q3	Nanog.Oct4.M00691_ATF1_Q6	Nanog.Oct4.M00707_TFIIA_Q6	Nanog.Oct4.M00733_SMAD4_Q6	Nanog.Oct4.M00776_SREBP_Q3	Nanog.Oct4.M00793_YY1_Q6	Nanog.Oct4.M00797_HIF1_Q3	Nanog.Oct4.M00931_SP1_Q6_01	Nanog.Oct4.M00976_AHRHIF_Q6	Nanog.Oct4.M01035_YY1_Q6_02	Nanog.Oct4.M01168_SREBP_Q6	Nanog.Oct4.M01177_SREBP2_Q6	Nanog.Oct4.N00005_Sall4	Nanog.Oct4.N00017_hB_Sall4	Oct4.Smad1.M00006_MEF2_01	Oct4.Smad1.M00011_EVI1_06	Oct4.Smad1.M00026_RSRFC4_01	Oct4.Smad1.M00041_CREBP1CJUN_01	Oct4.Smad1.M00052_NFKAPPAB65_01	Oct4.Smad1.M00054_NFKAPPAB_01	Oct4.Smad1.M00063_IRF2_01	Oct4.Smad1.M00078_EVI1_01	Oct4.Smad1.M00079_EVI1_02	Oct4.Smad1.M00080_EVI1_03	Oct4.Smad1.M00081_EVI1_04	Oct4.Smad1.M00082_EVI1_05	Oct4.Smad1.M00118_MYCMAX_01	Oct4.Smad1.M00123_MYCMAX_02	Oct4.Smad1.M00134_HNF4_01	Oct4.Smad1.M00152_SRF_01	Oct4.Smad1.M00155_ARP1_01	Oct4.Smad1.M00158_COUP_01	Oct4.Smad1.M00172_AP1FJ_Q2	Oct4.Smad1.M00186_SRF_Q6	Oct4.Smad1.M00215_SRF_C	Oct4.Smad1.M00222_HAND1E47_01	Oct4.Smad1.M00225_STAT3_01	Oct4.Smad1.M00231_MEF2_02	Oct4.Smad1.M00232_MEF2_03	Oct4.Smad1.M00233_MEF2_04	Oct4.Smad1.M00243_EGR1_01	Oct4.Smad1.M00251_XBP1_01	Oct4.Smad1.M00257_RREB1_01	Oct4.Smad1.M00292_FREAC4_01	Oct4.Smad1.M00302_NFAT_Q6	Oct4.Smad1.M00322_MYCMAX_B	Oct4.Smad1.M00396_EN1_01	Oct4.Smad1.M00403_AMEF2_Q6	Oct4.Smad1.M00405_MMEF2_Q6	Oct4.Smad1.M00406_HMEF2_Q6	Oct4.Smad1.M00407_RSRFC4_Q2	Oct4.Smad1.M00412_AREB6_01	Oct4.Smad1.M00413_AREB6_02	Oct4.Smad1.M00414_AREB6_03	Oct4.Smad1.M00415_AREB6_04	Oct4.Smad1.M00419_MEIS1_01	Oct4.Smad1.M00420_MEIS1AHOXA9_01	Oct4.Smad1.M00421_MEIS1BHOXA9_02	Oct4.Smad1.M00422_FOXJ2_01	Oct4.Smad1.M00423_FOXJ2_02	Oct4.Smad1.M00446_SPZ1_01	Oct4.Smad1.M00448_ZIC1_01	Oct4.Smad1.M00462_GATA6_01	Oct4.Smad1.M00482_PITX2_Q2	Oct4.Smad1.M00483_ATF6_01	Oct4.Smad1.M00490_BACH2_01	Oct4.Smad1.M00497_STAT3_02	Oct4.Smad1.M00512_PPARG_01	Oct4.Smad1.M00513_ATF3_Q6	Oct4.Smad1.M00515_PPARG_02	Oct4.Smad1.M00517_AP1_01	Oct4.Smad1.M00528_PPARG_03	Oct4.Smad1.M00531_NERF_Q2	Oct4.Smad1.M00615_MYCMAX_03	Oct4.Smad1.M00616_AFP1_Q6	Oct4.Smad1.M00632_GATA4_Q3	Oct4.Smad1.M00638_HNF4ALPHA_Q6	Oct4.Smad1.M00671_TCF4_Q5	Oct4.Smad1.M00724_HNF3ALPHA_Q6	Oct4.Smad1.M00746_ELF1_Q6	Oct4.Smad1.M00762_DR1_Q3	Oct4.Smad1.M00763_PPAR_DR1_Q2	Oct4.Smad1.M00764_HNF4_DR1_Q3	Oct4.Smad1.M00765_COUP_DR1_Q6	Oct4.Smad1.M00771_ETS_Q4	Oct4.Smad1.M00774_NFKB_Q6_01	Oct4.Smad1.M00789_GATA_Q6	Oct4.Smad1.M00790_HNF1_Q6	Oct4.Smad1.M00791_HNF3_Q6	Oct4.Smad1.M00792_SMAD_Q6	Oct4.Smad1.M00799_MYC_Q2	Oct4.Smad1.M00801_CREB_Q3	Oct4.Smad1.M00807_EGR_Q6	Oct4.Smad1.M00810_SRF_Q4	Oct4.Smad1.M00922_SRF_Q5_01	Oct4.Smad1.M00924_AP1_Q2_01	Oct4.Smad1.M00925_AP1_Q6_01	Oct4.Smad1.M00926_AP1_Q4_01	Oct4.Smad1.M00935_NFAT_Q4_01	Oct4.Smad1.M00941_MEF2_Q6_01	Oct4.Smad1.M00967_HNF4_Q6	Oct4.Smad1.M00974_SMAD_Q6_01	Oct4.Smad1.M00982_KROX_Q6	Oct4.Smad1.M00983_MAF_Q6_01	Oct4.Smad1.M01007_SRF_Q5_02	Oct4.Smad1.M01011_HNF1_Q6_01	Oct4.Smad1.M01012_HNF3_Q6_01	Oct4.Smad1.M01016_SOX17_01	Oct4.Smad1.M01031_HNF4_Q6_01	Oct4.Smad1.M01032_HNF4_Q6_02	Oct4.Smad1.M01033_HNF4_Q6_03	Oct4.Smad1.M01036_COUPTF_Q6	Oct4.Smad1.M01075_PLZF_02	Oct4.Smad1.M01145_CMYC_01	Oct4.Smad1.M01150_DMRT5_01	Oct4.Smad1.M01154_CMYC_02	Oct4.Smad1.M01160_KID3_01	Oct4.Smad1.M00004_CMYB_01	Oct4.Smad1.M00005_AP4_01	Oct4.Smad1.M00034_P53_01	Oct4.Smad1.M00062_IRF1_01	Oct4.Smad1.M00130_FOXD3_01	Oct4.Smad1.M00175_AP4_Q5	Oct4.Smad1.M00176_AP4_Q6	Oct4.Smad1.M00183_MYB_Q6	Oct4.Smad1.M00185_NFY_Q6	Oct4.Smad1.M00189_AP2_Q6	Oct4.Smad1.M00209_NFY_C	Oct4.Smad1.M00223_STAT_01	Oct4.Smad1.M00256_NRSF_01	Oct4.Smad1.M00272_P53_02	Oct4.Smad1.M00325_NRSE_B	Oct4.Smad1.M00341_GABP_B	Oct4.Smad1.M00418_TGIF_01	Oct4.Smad1.M00450_ZIC3_01	Oct4.Smad1.M00470_AP2GAMMA_01	Oct4.Smad1.M00478_CDC5_01	Oct4.Smad1.M00494_STAT6_01	Oct4.Smad1.M00498_STAT4_01	Oct4.Smad1.M00500_STAT6_02	Oct4.Smad1.M00511_ERR1_Q2	Oct4.Smad1.M00650_MTF1_Q4	Oct4.Smad1.M00652_NRF1_Q6	Oct4.Smad1.M00655_PEA3_Q6	Oct4.Smad1.M00747_IRF1_Q6	Oct4.Smad1.M00750_HMGIY_Q6	Oct4.Smad1.M00761_P53_DECAMER_Q2	Oct4.Smad1.M00772_IRF_Q6	Oct4.Smad1.M00773_MYB_Q3	Oct4.Smad1.M00775_NFY_Q6_01	Oct4.Smad1.M00777_STAT_Q6	Oct4.Smad1.M00795_OCT_Q6	Oct4.Smad1.M00800_AP2_Q3	Oct4.Smad1.M00805_LEF1_Q2	Oct4.Smad1.M00809_FOX_Q2	Oct4.Smad1.M00913_MYB_Q5_01	Oct4.Smad1.M00915_AP2_Q6_01	Oct4.Smad1.M00927_AP4_Q6_01	Oct4.Smad1.M00932_SP1_Q4_01	Oct4.Smad1.M00933_SP1_Q2_01	Oct4.Smad1.M00963_T3R_Q6	Oct4.Smad1.M00965_DR4_Q2	Oct4.Smad1.M00971_ETS_Q6	Oct4.Smad1.M00972_IRF_Q6_01	Oct4.Smad1.M00978_LEF1TCF1_Q4	Oct4.Smad1.M00981_CREBATF_Q6	Oct4.Smad1.M00987_FOXP1_01	Oct4.Smad1.M00999_AIRE_01	Oct4.Smad1.M01000_AIRE_02	Oct4.Smad1.M01010_HMGIY_Q3	Oct4.Smad1.M01014_SOX_Q6	Oct4.Smad1.M01028_NRSF_Q4	Oct4.Smad1.M01034_EBOX_Q6_01	Oct4.Smad1.M01037_GLI_Q2	Oct4.Smad1.M01066_BLIMP1_Q6	Oct4.Smad1.M01111_RBPJK_Q4	Oct4.Smad1.M01112_RBPJK_01	Oct4.Smad1.M01117_OTX_Q1	Oct4.Smad1.M01122_ZNF219_01	Oct4.Smad1.M01123_NANOG_01	Oct4.Smad1.M01124_OCT4_02	Oct4.Smad1.M01125_OCT4_01	Oct4.Smad1.M01142_LRH1_Q5	Oct4.Smad1.M01146_DMRT1_01	Oct4.Smad1.N00001_Sox2	Oct4.Smad1.N00002_Nanog	Oct4.Smad1.N00003_Otx2	Oct4.Smad1.N00004_Rbpj	Oct4.Smad1.N00006_Nr5a2	Oct4.Smad1.N00007_SoxOctComp	Oct4.Smad1.N00009_Klf4	Oct4.Smad1.N00010_Tcfcp2l1	Oct4.Smad1.N00012_Dax1	Oct4.Smad1.N00014_Rex1	Oct4.Smad1.M00008_SP1_01	Oct4.Smad1.M00055_NMYC_01	Oct4.Smad1.M00059_YY1_01	Oct4.Smad1.M00069_YY1_02	Oct4.Smad1.M00196_SP1_Q6	Oct4.Smad1.M00466_HIF1_Q5	Oct4.Smad1.M00480_LUN1_01	Oct4.Smad1.M00514_ATF4_Q2	Oct4.Smad1.M00647_LXR_Q3	Oct4.Smad1.M00691_ATF1_Q6	Oct4.Smad1.M00707_TFIIA_Q6	Oct4.Smad1.M00733_SMAD4_Q6	Oct4.Smad1.M00776_SREBP_Q3	Oct4.Smad1.M00793_YY1_Q6	Oct4.Smad1.M00797_HIF1_Q3	Oct4.Smad1.M00931_SP1_Q6_01	Oct4.Smad1.M00976_AHRHIF_Q6	Oct4.Smad1.M01035_YY1_Q6_02	Oct4.Smad1.M01168_SREBP_Q6	Oct4.Smad1.M01177_SREBP2_Q6	Oct4.Smad1.N00005_Sall4	Oct4.Smad1.N00017_hB_Sall4	Oct4.STAT3.M00006_MEF2_01	Oct4.STAT3.M00011_EVI1_06	Oct4.STAT3.M00026_RSRFC4_01	Oct4.STAT3.M00041_CREBP1CJUN_01	Oct4.STAT3.M00052_NFKAPPAB65_01	Oct4.STAT3.M00054_NFKAPPAB_01	Oct4.STAT3.M00063_IRF2_01	Oct4.STAT3.M00078_EVI1_01	Oct4.STAT3.M00079_EVI1_02	Oct4.STAT3.M00080_EVI1_03	Oct4.STAT3.M00081_EVI1_04	Oct4.STAT3.M00082_EVI1_05	Oct4.STAT3.M00118_MYCMAX_01	Oct4.STAT3.M00123_MYCMAX_02	Oct4.STAT3.M00134_HNF4_01	Oct4.STAT3.M00152_SRF_01	Oct4.STAT3.M00155_ARP1_01	Oct4.STAT3.M00158_COUP_01	Oct4.STAT3.M00172_AP1FJ_Q2	Oct4.STAT3.M00186_SRF_Q6	Oct4.STAT3.M00215_SRF_C	Oct4.STAT3.M00222_HAND1E47_01	Oct4.STAT3.M00225_STAT3_01	Oct4.STAT3.M00231_MEF2_02	Oct4.STAT3.M00232_MEF2_03	Oct4.STAT3.M00233_MEF2_04	Oct4.STAT3.M00243_EGR1_01	Oct4.STAT3.M00251_XBP1_01	Oct4.STAT3.M00257_RREB1_01	Oct4.STAT3.M00292_FREAC4_01	Oct4.STAT3.M00302_NFAT_Q6	Oct4.STAT3.M00322_MYCMAX_B	Oct4.STAT3.M00396_EN1_01	Oct4.STAT3.M00403_AMEF2_Q6	Oct4.STAT3.M00405_MMEF2_Q6	Oct4.STAT3.M00406_HMEF2_Q6	Oct4.STAT3.M00407_RSRFC4_Q2	Oct4.STAT3.M00412_AREB6_01	Oct4.STAT3.M00413_AREB6_02	Oct4.STAT3.M00414_AREB6_03	Oct4.STAT3.M00415_AREB6_04	Oct4.STAT3.M00419_MEIS1_01	Oct4.STAT3.M00420_MEIS1AHOXA9_01	Oct4.STAT3.M00421_MEIS1BHOXA9_02	Oct4.STAT3.M00422_FOXJ2_01	Oct4.STAT3.M00423_FOXJ2_02	Oct4.STAT3.M00446_SPZ1_01	Oct4.STAT3.M00448_ZIC1_01	Oct4.STAT3.M00462_GATA6_01	Oct4.STAT3.M00482_PITX2_Q2	Oct4.STAT3.M00483_ATF6_01	Oct4.STAT3.M00490_BACH2_01	Oct4.STAT3.M00497_STAT3_02	Oct4.STAT3.M00512_PPARG_01	Oct4.STAT3.M00513_ATF3_Q6	Oct4.STAT3.M00515_PPARG_02	Oct4.STAT3.M00517_AP1_01	Oct4.STAT3.M00528_PPARG_03	Oct4.STAT3.M00531_NERF_Q2	Oct4.STAT3.M00615_MYCMAX_03	Oct4.STAT3.M00616_AFP1_Q6	Oct4.STAT3.M00632_GATA4_Q3	Oct4.STAT3.M00638_HNF4ALPHA_Q6	Oct4.STAT3.M00671_TCF4_Q5	Oct4.STAT3.M00724_HNF3ALPHA_Q6	Oct4.STAT3.M00746_ELF1_Q6	Oct4.STAT3.M00762_DR1_Q3	Oct4.STAT3.M00763_PPAR_DR1_Q2	Oct4.STAT3.M00764_HNF4_DR1_Q3	Oct4.STAT3.M00765_COUP_DR1_Q6	Oct4.STAT3.M00771_ETS_Q4	Oct4.STAT3.M00774_NFKB_Q6_01	Oct4.STAT3.M00789_GATA_Q6	Oct4.STAT3.M00790_HNF1_Q6	Oct4.STAT3.M00791_HNF3_Q6	Oct4.STAT3.M00792_SMAD_Q6	Oct4.STAT3.M00799_MYC_Q2	Oct4.STAT3.M00801_CREB_Q3	Oct4.STAT3.M00807_EGR_Q6	Oct4.STAT3.M00810_SRF_Q4	Oct4.STAT3.M00922_SRF_Q5_01	Oct4.STAT3.M00924_AP1_Q2_01	Oct4.STAT3.M00925_AP1_Q6_01	Oct4.STAT3.M00926_AP1_Q4_01	Oct4.STAT3.M00935_NFAT_Q4_01	Oct4.STAT3.M00941_MEF2_Q6_01	Oct4.STAT3.M00967_HNF4_Q6	Oct4.STAT3.M00974_SMAD_Q6_01	Oct4.STAT3.M00982_KROX_Q6	Oct4.STAT3.M00983_MAF_Q6_01	Oct4.STAT3.M01007_SRF_Q5_02	Oct4.STAT3.M01011_HNF1_Q6_01	Oct4.STAT3.M01012_HNF3_Q6_01	Oct4.STAT3.M01016_SOX17_01	Oct4.STAT3.M01031_HNF4_Q6_01	Oct4.STAT3.M01032_HNF4_Q6_02	Oct4.STAT3.M01033_HNF4_Q6_03	Oct4.STAT3.M01036_COUPTF_Q6	Oct4.STAT3.M01075_PLZF_02	Oct4.STAT3.M01145_CMYC_01	Oct4.STAT3.M01150_DMRT5_01	Oct4.STAT3.M01154_CMYC_02	Oct4.STAT3.M01160_KID3_01	Oct4.STAT3.M00004_CMYB_01	Oct4.STAT3.M00005_AP4_01	Oct4.STAT3.M00034_P53_01	Oct4.STAT3.M00062_IRF1_01	Oct4.STAT3.M00130_FOXD3_01	Oct4.STAT3.M00175_AP4_Q5	Oct4.STAT3.M00176_AP4_Q6	Oct4.STAT3.M00183_MYB_Q6	Oct4.STAT3.M00185_NFY_Q6	Oct4.STAT3.M00189_AP2_Q6	Oct4.STAT3.M00209_NFY_C	Oct4.STAT3.M00223_STAT_01	Oct4.STAT3.M00256_NRSF_01	Oct4.STAT3.M00272_P53_02	Oct4.STAT3.M00325_NRSE_B	Oct4.STAT3.M00341_GABP_B	Oct4.STAT3.M00418_TGIF_01	Oct4.STAT3.M00450_ZIC3_01	Oct4.STAT3.M00470_AP2GAMMA_01	Oct4.STAT3.M00478_CDC5_01	Oct4.STAT3.M00494_STAT6_01	Oct4.STAT3.M00498_STAT4_01	Oct4.STAT3.M00500_STAT6_02	Oct4.STAT3.M00511_ERR1_Q2	Oct4.STAT3.M00650_MTF1_Q4	Oct4.STAT3.M00652_NRF1_Q6	Oct4.STAT3.M00655_PEA3_Q6	Oct4.STAT3.M00747_IRF1_Q6	Oct4.STAT3.M00750_HMGIY_Q6	Oct4.STAT3.M00761_P53_DECAMER_Q2	Oct4.STAT3.M00772_IRF_Q6	Oct4.STAT3.M00773_MYB_Q3	Oct4.STAT3.M00775_NFY_Q6_01	Oct4.STAT3.M00777_STAT_Q6	Oct4.STAT3.M00795_OCT_Q6	Oct4.STAT3.M00800_AP2_Q3	Oct4.STAT3.M00805_LEF1_Q2	Oct4.STAT3.M00809_FOX_Q2	Oct4.STAT3.M00913_MYB_Q5_01	Oct4.STAT3.M00915_AP2_Q6_01	Oct4.STAT3.M00927_AP4_Q6_01	Oct4.STAT3.M00932_SP1_Q4_01	Oct4.STAT3.M00933_SP1_Q2_01	Oct4.STAT3.M00963_T3R_Q6	Oct4.STAT3.M00965_DR4_Q2	Oct4.STAT3.M00971_ETS_Q6	Oct4.STAT3.M00972_IRF_Q6_01	Oct4.STAT3.M00978_LEF1TCF1_Q4	Oct4.STAT3.M00981_CREBATF_Q6	Oct4.STAT3.M00987_FOXP1_01	Oct4.STAT3.M00999_AIRE_01	Oct4.STAT3.M01000_AIRE_02	Oct4.STAT3.M01010_HMGIY_Q3	Oct4.STAT3.M01014_SOX_Q6	Oct4.STAT3.M01028_NRSF_Q4	Oct4.STAT3.M01034_EBOX_Q6_01	Oct4.STAT3.M01037_GLI_Q2	Oct4.STAT3.M01066_BLIMP1_Q6	Oct4.STAT3.M01111_RBPJK_Q4	Oct4.STAT3.M01112_RBPJK_01	Oct4.STAT3.M01117_OTX_Q1	Oct4.STAT3.M01122_ZNF219_01	Oct4.STAT3.M01123_NANOG_01	Oct4.STAT3.M01124_OCT4_02	Oct4.STAT3.M01125_OCT4_01	Oct4.STAT3.M01142_LRH1_Q5	Oct4.STAT3.M01146_DMRT1_01	Oct4.STAT3.N00001_Sox2	Oct4.STAT3.N00002_Nanog	Oct4.STAT3.N00003_Otx2	Oct4.STAT3.N00004_Rbpj	Oct4.STAT3.N00006_Nr5a2	Oct4.STAT3.N00007_SoxOctComp	Oct4.STAT3.N00009_Klf4	Oct4.STAT3.N00010_Tcfcp2l1	Oct4.STAT3.N00012_Dax1	Oct4.STAT3.N00014_Rex1	Oct4.STAT3.M00008_SP1_01	Oct4.STAT3.M00055_NMYC_01	Oct4.STAT3.M00059_YY1_01	Oct4.STAT3.M00069_YY1_02	Oct4.STAT3.M00196_SP1_Q6	Oct4.STAT3.M00466_HIF1_Q5	Oct4.STAT3.M00480_LUN1_01	Oct4.STAT3.M00514_ATF4_Q2	Oct4.STAT3.M00647_LXR_Q3	Oct4.STAT3.M00691_ATF1_Q6	Oct4.STAT3.M00707_TFIIA_Q6	Oct4.STAT3.M00733_SMAD4_Q6	Oct4.STAT3.M00776_SREBP_Q3	Oct4.STAT3.M00793_YY1_Q6	Oct4.STAT3.M00797_HIF1_Q3	Oct4.STAT3.M00931_SP1_Q6_01	Oct4.STAT3.M00976_AHRHIF_Q6	Oct4.STAT3.M01035_YY1_Q6_02	Oct4.STAT3.M01168_SREBP_Q6	Oct4.STAT3.M01177_SREBP2_Q6	Oct4.STAT3.N00005_Sall4	Oct4.STAT3.N00017_hB_Sall4	Oct4.Tcfcp2l1.M00006_MEF2_01	Oct4.Tcfcp2l1.M00011_EVI1_06	Oct4.Tcfcp2l1.M00026_RSRFC4_01	Oct4.Tcfcp2l1.M00041_CREBP1CJUN_01	Oct4.Tcfcp2l1.M00052_NFKAPPAB65_01	Oct4.Tcfcp2l1.M00054_NFKAPPAB_01	Oct4.Tcfcp2l1.M00063_IRF2_01	Oct4.Tcfcp2l1.M00078_EVI1_01	Oct4.Tcfcp2l1.M00079_EVI1_02	Oct4.Tcfcp2l1.M00080_EVI1_03	Oct4.Tcfcp2l1.M00081_EVI1_04	Oct4.Tcfcp2l1.M00082_EVI1_05	Oct4.Tcfcp2l1.M00118_MYCMAX_01	Oct4.Tcfcp2l1.M00123_MYCMAX_02	Oct4.Tcfcp2l1.M00134_HNF4_01	Oct4.Tcfcp2l1.M00152_SRF_01	Oct4.Tcfcp2l1.M00155_ARP1_01	Oct4.Tcfcp2l1.M00158_COUP_01	Oct4.Tcfcp2l1.M00172_AP1FJ_Q2	Oct4.Tcfcp2l1.M00186_SRF_Q6	Oct4.Tcfcp2l1.M00215_SRF_C	Oct4.Tcfcp2l1.M00222_HAND1E47_01	Oct4.Tcfcp2l1.M00225_STAT3_01	Oct4.Tcfcp2l1.M00231_MEF2_02	Oct4.Tcfcp2l1.M00232_MEF2_03	Oct4.Tcfcp2l1.M00233_MEF2_04	Oct4.Tcfcp2l1.M00243_EGR1_01	Oct4.Tcfcp2l1.M00251_XBP1_01	Oct4.Tcfcp2l1.M00257_RREB1_01	Oct4.Tcfcp2l1.M00292_FREAC4_01	Oct4.Tcfcp2l1.M00302_NFAT_Q6	Oct4.Tcfcp2l1.M00322_MYCMAX_B	Oct4.Tcfcp2l1.M00396_EN1_01	Oct4.Tcfcp2l1.M00403_AMEF2_Q6	Oct4.Tcfcp2l1.M00405_MMEF2_Q6	Oct4.Tcfcp2l1.M00406_HMEF2_Q6	Oct4.Tcfcp2l1.M00407_RSRFC4_Q2	Oct4.Tcfcp2l1.M00412_AREB6_01	Oct4.Tcfcp2l1.M00413_AREB6_02	Oct4.Tcfcp2l1.M00414_AREB6_03	Oct4.Tcfcp2l1.M00415_AREB6_04	Oct4.Tcfcp2l1.M00419_MEIS1_01	Oct4.Tcfcp2l1.M00420_MEIS1AHOXA9_01	Oct4.Tcfcp2l1.M00421_MEIS1BHOXA9_02	Oct4.Tcfcp2l1.M00422_FOXJ2_01	Oct4.Tcfcp2l1.M00423_FOXJ2_02	Oct4.Tcfcp2l1.M00446_SPZ1_01	Oct4.Tcfcp2l1.M00448_ZIC1_01	Oct4.Tcfcp2l1.M00462_GATA6_01	Oct4.Tcfcp2l1.M00482_PITX2_Q2	Oct4.Tcfcp2l1.M00483_ATF6_01	Oct4.Tcfcp2l1.M00490_BACH2_01	Oct4.Tcfcp2l1.M00497_STAT3_02	Oct4.Tcfcp2l1.M00512_PPARG_01	Oct4.Tcfcp2l1.M00513_ATF3_Q6	Oct4.Tcfcp2l1.M00515_PPARG_02	Oct4.Tcfcp2l1.M00517_AP1_01	Oct4.Tcfcp2l1.M00528_PPARG_03	Oct4.Tcfcp2l1.M00531_NERF_Q2	Oct4.Tcfcp2l1.M00615_MYCMAX_03	Oct4.Tcfcp2l1.M00616_AFP1_Q6	Oct4.Tcfcp2l1.M00632_GATA4_Q3	Oct4.Tcfcp2l1.M00638_HNF4ALPHA_Q6	Oct4.Tcfcp2l1.M00671_TCF4_Q5	Oct4.Tcfcp2l1.M00724_HNF3ALPHA_Q6	Oct4.Tcfcp2l1.M00746_ELF1_Q6	Oct4.Tcfcp2l1.M00762_DR1_Q3	Oct4.Tcfcp2l1.M00763_PPAR_DR1_Q2	Oct4.Tcfcp2l1.M00764_HNF4_DR1_Q3	Oct4.Tcfcp2l1.M00765_COUP_DR1_Q6	Oct4.Tcfcp2l1.M00771_ETS_Q4	Oct4.Tcfcp2l1.M00774_NFKB_Q6_01	Oct4.Tcfcp2l1.M00789_GATA_Q6	Oct4.Tcfcp2l1.M00790_HNF1_Q6	Oct4.Tcfcp2l1.M00791_HNF3_Q6	Oct4.Tcfcp2l1.M00792_SMAD_Q6	Oct4.Tcfcp2l1.M00799_MYC_Q2	Oct4.Tcfcp2l1.M00801_CREB_Q3	Oct4.Tcfcp2l1.M00807_EGR_Q6	Oct4.Tcfcp2l1.M00810_SRF_Q4	Oct4.Tcfcp2l1.M00922_SRF_Q5_01	Oct4.Tcfcp2l1.M00924_AP1_Q2_01	Oct4.Tcfcp2l1.M00925_AP1_Q6_01	Oct4.Tcfcp2l1.M00926_AP1_Q4_01	Oct4.Tcfcp2l1.M00935_NFAT_Q4_01	Oct4.Tcfcp2l1.M00941_MEF2_Q6_01	Oct4.Tcfcp2l1.M00967_HNF4_Q6	Oct4.Tcfcp2l1.M00974_SMAD_Q6_01	Oct4.Tcfcp2l1.M00982_KROX_Q6	Oct4.Tcfcp2l1.M00983_MAF_Q6_01	Oct4.Tcfcp2l1.M01007_SRF_Q5_02	Oct4.Tcfcp2l1.M01011_HNF1_Q6_01	Oct4.Tcfcp2l1.M01012_HNF3_Q6_01	Oct4.Tcfcp2l1.M01016_SOX17_01	Oct4.Tcfcp2l1.M01031_HNF4_Q6_01	Oct4.Tcfcp2l1.M01032_HNF4_Q6_02	Oct4.Tcfcp2l1.M01033_HNF4_Q6_03	Oct4.Tcfcp2l1.M01036_COUPTF_Q6	Oct4.Tcfcp2l1.M01075_PLZF_02	Oct4.Tcfcp2l1.M01145_CMYC_01	Oct4.Tcfcp2l1.M01150_DMRT5_01	Oct4.Tcfcp2l1.M01154_CMYC_02	Oct4.Tcfcp2l1.M01160_KID3_01	Oct4.Tcfcp2l1.M00004_CMYB_01	Oct4.Tcfcp2l1.M00005_AP4_01	Oct4.Tcfcp2l1.M00034_P53_01	Oct4.Tcfcp2l1.M00062_IRF1_01	Oct4.Tcfcp2l1.M00130_FOXD3_01	Oct4.Tcfcp2l1.M00175_AP4_Q5	Oct4.Tcfcp2l1.M00176_AP4_Q6	Oct4.Tcfcp2l1.M00183_MYB_Q6	Oct4.Tcfcp2l1.M00185_NFY_Q6	Oct4.Tcfcp2l1.M00189_AP2_Q6	Oct4.Tcfcp2l1.M00209_NFY_C	Oct4.Tcfcp2l1.M00223_STAT_01	Oct4.Tcfcp2l1.M00256_NRSF_01	Oct4.Tcfcp2l1.M00272_P53_02	Oct4.Tcfcp2l1.M00325_NRSE_B	Oct4.Tcfcp2l1.M00341_GABP_B	Oct4.Tcfcp2l1.M00418_TGIF_01	Oct4.Tcfcp2l1.M00450_ZIC3_01	Oct4.Tcfcp2l1.M00470_AP2GAMMA_01	Oct4.Tcfcp2l1.M00478_CDC5_01	Oct4.Tcfcp2l1.M00494_STAT6_01	Oct4.Tcfcp2l1.M00498_STAT4_01	Oct4.Tcfcp2l1.M00500_STAT6_02	Oct4.Tcfcp2l1.M00511_ERR1_Q2	Oct4.Tcfcp2l1.M00650_MTF1_Q4	Oct4.Tcfcp2l1.M00652_NRF1_Q6	Oct4.Tcfcp2l1.M00655_PEA3_Q6	Oct4.Tcfcp2l1.M00747_IRF1_Q6	Oct4.Tcfcp2l1.M00750_HMGIY_Q6	Oct4.Tcfcp2l1.M00761_P53_DECAMER_Q2	Oct4.Tcfcp2l1.M00772_IRF_Q6	Oct4.Tcfcp2l1.M00773_MYB_Q3	Oct4.Tcfcp2l1.M00775_NFY_Q6_01	Oct4.Tcfcp2l1.M00777_STAT_Q6	Oct4.Tcfcp2l1.M00795_OCT_Q6	Oct4.Tcfcp2l1.M00800_AP2_Q3	Oct4.Tcfcp2l1.M00805_LEF1_Q2	Oct4.Tcfcp2l1.M00809_FOX_Q2	Oct4.Tcfcp2l1.M00913_MYB_Q5_01	Oct4.Tcfcp2l1.M00915_AP2_Q6_01	Oct4.Tcfcp2l1.M00927_AP4_Q6_01	Oct4.Tcfcp2l1.M00932_SP1_Q4_01	Oct4.Tcfcp2l1.M00933_SP1_Q2_01	Oct4.Tcfcp2l1.M00963_T3R_Q6	Oct4.Tcfcp2l1.M00965_DR4_Q2	Oct4.Tcfcp2l1.M00971_ETS_Q6	Oct4.Tcfcp2l1.M00972_IRF_Q6_01	Oct4.Tcfcp2l1.M00978_LEF1TCF1_Q4	Oct4.Tcfcp2l1.M00981_CREBATF_Q6	Oct4.Tcfcp2l1.M00987_FOXP1_01	Oct4.Tcfcp2l1.M00999_AIRE_01	Oct4.Tcfcp2l1.M01000_AIRE_02	Oct4.Tcfcp2l1.M01010_HMGIY_Q3	Oct4.Tcfcp2l1.M01014_SOX_Q6	Oct4.Tcfcp2l1.M01028_NRSF_Q4	Oct4.Tcfcp2l1.M01034_EBOX_Q6_01	Oct4.Tcfcp2l1.M01037_GLI_Q2	Oct4.Tcfcp2l1.M01066_BLIMP1_Q6	Oct4.Tcfcp2l1.M01111_RBPJK_Q4	Oct4.Tcfcp2l1.M01112_RBPJK_01	Oct4.Tcfcp2l1.M01117_OTX_Q1	Oct4.Tcfcp2l1.M01122_ZNF219_01	Oct4.Tcfcp2l1.M01123_NANOG_01	Oct4.Tcfcp2l1.M01124_OCT4_02	Oct4.Tcfcp2l1.M01125_OCT4_01	Oct4.Tcfcp2l1.M01142_LRH1_Q5	Oct4.Tcfcp2l1.M01146_DMRT1_01	Oct4.Tcfcp2l1.N00001_Sox2	Oct4.Tcfcp2l1.N00002_Nanog	Oct4.Tcfcp2l1.N00003_Otx2	Oct4.Tcfcp2l1.N00004_Rbpj	Oct4.Tcfcp2l1.N00006_Nr5a2	Oct4.Tcfcp2l1.N00007_SoxOctComp	Oct4.Tcfcp2l1.N00009_Klf4	Oct4.Tcfcp2l1.N00010_Tcfcp2l1	Oct4.Tcfcp2l1.N00012_Dax1	Oct4.Tcfcp2l1.N00014_Rex1	Oct4.Tcfcp2l1.M00008_SP1_01	Oct4.Tcfcp2l1.M00055_NMYC_01	Oct4.Tcfcp2l1.M00059_YY1_01	Oct4.Tcfcp2l1.M00069_YY1_02	Oct4.Tcfcp2l1.M00196_SP1_Q6	Oct4.Tcfcp2l1.M00466_HIF1_Q5	Oct4.Tcfcp2l1.M00480_LUN1_01	Oct4.Tcfcp2l1.M00514_ATF4_Q2	Oct4.Tcfcp2l1.M00647_LXR_Q3	Oct4.Tcfcp2l1.M00691_ATF1_Q6	Oct4.Tcfcp2l1.M00707_TFIIA_Q6	Oct4.Tcfcp2l1.M00733_SMAD4_Q6	Oct4.Tcfcp2l1.M00776_SREBP_Q3	Oct4.Tcfcp2l1.M00793_YY1_Q6	Oct4.Tcfcp2l1.M00797_HIF1_Q3	Oct4.Tcfcp2l1.M00931_SP1_Q6_01	Oct4.Tcfcp2l1.M00976_AHRHIF_Q6	Oct4.Tcfcp2l1.M01035_YY1_Q6_02	Oct4.Tcfcp2l1.M01168_SREBP_Q6	Oct4.Tcfcp2l1.M01177_SREBP2_Q6	Oct4.Tcfcp2l1.N00005_Sall4	Oct4.Tcfcp2l1.N00017_hB_Sall4	Esrrb.Oct4.M00006_MEF2_01	Esrrb.Oct4.M00011_EVI1_06	Esrrb.Oct4.M00026_RSRFC4_01	Esrrb.Oct4.M00041_CREBP1CJUN_01	Esrrb.Oct4.M00052_NFKAPPAB65_01	Esrrb.Oct4.M00054_NFKAPPAB_01	Esrrb.Oct4.M00063_IRF2_01	Esrrb.Oct4.M00078_EVI1_01	Esrrb.Oct4.M00079_EVI1_02	Esrrb.Oct4.M00080_EVI1_03	Esrrb.Oct4.M00081_EVI1_04	Esrrb.Oct4.M00082_EVI1_05	Esrrb.Oct4.M00118_MYCMAX_01	Esrrb.Oct4.M00123_MYCMAX_02	Esrrb.Oct4.M00134_HNF4_01	Esrrb.Oct4.M00152_SRF_01	Esrrb.Oct4.M00155_ARP1_01	Esrrb.Oct4.M00158_COUP_01	Esrrb.Oct4.M00172_AP1FJ_Q2	Esrrb.Oct4.M00186_SRF_Q6	Esrrb.Oct4.M00215_SRF_C	Esrrb.Oct4.M00222_HAND1E47_01	Esrrb.Oct4.M00225_STAT3_01	Esrrb.Oct4.M00231_MEF2_02	Esrrb.Oct4.M00232_MEF2_03	Esrrb.Oct4.M00233_MEF2_04	Esrrb.Oct4.M00243_EGR1_01	Esrrb.Oct4.M00251_XBP1_01	Esrrb.Oct4.M00257_RREB1_01	Esrrb.Oct4.M00292_FREAC4_01	Esrrb.Oct4.M00302_NFAT_Q6	Esrrb.Oct4.M00322_MYCMAX_B	Esrrb.Oct4.M00396_EN1_01	Esrrb.Oct4.M00403_AMEF2_Q6	Esrrb.Oct4.M00405_MMEF2_Q6	Esrrb.Oct4.M00406_HMEF2_Q6	Esrrb.Oct4.M00407_RSRFC4_Q2	Esrrb.Oct4.M00412_AREB6_01	Esrrb.Oct4.M00413_AREB6_02	Esrrb.Oct4.M00414_AREB6_03	Esrrb.Oct4.M00415_AREB6_04	Esrrb.Oct4.M00419_MEIS1_01	Esrrb.Oct4.M00420_MEIS1AHOXA9_01	Esrrb.Oct4.M00421_MEIS1BHOXA9_02	Esrrb.Oct4.M00422_FOXJ2_01	Esrrb.Oct4.M00423_FOXJ2_02	Esrrb.Oct4.M00446_SPZ1_01	Esrrb.Oct4.M00448_ZIC1_01	Esrrb.Oct4.M00462_GATA6_01	Esrrb.Oct4.M00482_PITX2_Q2	Esrrb.Oct4.M00483_ATF6_01	Esrrb.Oct4.M00490_BACH2_01	Esrrb.Oct4.M00497_STAT3_02	Esrrb.Oct4.M00512_PPARG_01	Esrrb.Oct4.M00513_ATF3_Q6	Esrrb.Oct4.M00515_PPARG_02	Esrrb.Oct4.M00517_AP1_01	Esrrb.Oct4.M00528_PPARG_03	Esrrb.Oct4.M00531_NERF_Q2	Esrrb.Oct4.M00615_MYCMAX_03	Esrrb.Oct4.M00616_AFP1_Q6	Esrrb.Oct4.M00632_GATA4_Q3	Esrrb.Oct4.M00638_HNF4ALPHA_Q6	Esrrb.Oct4.M00671_TCF4_Q5	Esrrb.Oct4.M00724_HNF3ALPHA_Q6	Esrrb.Oct4.M00746_ELF1_Q6	Esrrb.Oct4.M00762_DR1_Q3	Esrrb.Oct4.M00763_PPAR_DR1_Q2	Esrrb.Oct4.M00764_HNF4_DR1_Q3	Esrrb.Oct4.M00765_COUP_DR1_Q6	Esrrb.Oct4.M00771_ETS_Q4	Esrrb.Oct4.M00774_NFKB_Q6_01	Esrrb.Oct4.M00789_GATA_Q6	Esrrb.Oct4.M00790_HNF1_Q6	Esrrb.Oct4.M00791_HNF3_Q6	Esrrb.Oct4.M00792_SMAD_Q6	Esrrb.Oct4.M00799_MYC_Q2	Esrrb.Oct4.M00801_CREB_Q3	Esrrb.Oct4.M00807_EGR_Q6	Esrrb.Oct4.M00810_SRF_Q4	Esrrb.Oct4.M00922_SRF_Q5_01	Esrrb.Oct4.M00924_AP1_Q2_01	Esrrb.Oct4.M00925_AP1_Q6_01	Esrrb.Oct4.M00926_AP1_Q4_01	Esrrb.Oct4.M00935_NFAT_Q4_01	Esrrb.Oct4.M00941_MEF2_Q6_01	Esrrb.Oct4.M00967_HNF4_Q6	Esrrb.Oct4.M00974_SMAD_Q6_01	Esrrb.Oct4.M00982_KROX_Q6	Esrrb.Oct4.M00983_MAF_Q6_01	Esrrb.Oct4.M01007_SRF_Q5_02	Esrrb.Oct4.M01011_HNF1_Q6_01	Esrrb.Oct4.M01012_HNF3_Q6_01	Esrrb.Oct4.M01016_SOX17_01	Esrrb.Oct4.M01031_HNF4_Q6_01	Esrrb.Oct4.M01032_HNF4_Q6_02	Esrrb.Oct4.M01033_HNF4_Q6_03	Esrrb.Oct4.M01036_COUPTF_Q6	Esrrb.Oct4.M01075_PLZF_02	Esrrb.Oct4.M01145_CMYC_01	Esrrb.Oct4.M01150_DMRT5_01	Esrrb.Oct4.M01154_CMYC_02	Esrrb.Oct4.M01160_KID3_01	Esrrb.Oct4.M00004_CMYB_01	Esrrb.Oct4.M00005_AP4_01	Esrrb.Oct4.M00034_P53_01	Esrrb.Oct4.M00062_IRF1_01	Esrrb.Oct4.M00130_FOXD3_01	Esrrb.Oct4.M00175_AP4_Q5	Esrrb.Oct4.M00176_AP4_Q6	Esrrb.Oct4.M00183_MYB_Q6	Esrrb.Oct4.M00185_NFY_Q6	Esrrb.Oct4.M00189_AP2_Q6	Esrrb.Oct4.M00209_NFY_C	Esrrb.Oct4.M00223_STAT_01	Esrrb.Oct4.M00256_NRSF_01	Esrrb.Oct4.M00272_P53_02	Esrrb.Oct4.M00325_NRSE_B	Esrrb.Oct4.M00341_GABP_B	Esrrb.Oct4.M00418_TGIF_01	Esrrb.Oct4.M00450_ZIC3_01	Esrrb.Oct4.M00470_AP2GAMMA_01	Esrrb.Oct4.M00478_CDC5_01	Esrrb.Oct4.M00494_STAT6_01	Esrrb.Oct4.M00498_STAT4_01	Esrrb.Oct4.M00500_STAT6_02	Esrrb.Oct4.M00511_ERR1_Q2	Esrrb.Oct4.M00650_MTF1_Q4	Esrrb.Oct4.M00652_NRF1_Q6	Esrrb.Oct4.M00655_PEA3_Q6	Esrrb.Oct4.M00747_IRF1_Q6	Esrrb.Oct4.M00750_HMGIY_Q6	Esrrb.Oct4.M00761_P53_DECAMER_Q2	Esrrb.Oct4.M00772_IRF_Q6	Esrrb.Oct4.M00773_MYB_Q3	Esrrb.Oct4.M00775_NFY_Q6_01	Esrrb.Oct4.M00777_STAT_Q6	Esrrb.Oct4.M00795_OCT_Q6	Esrrb.Oct4.M00800_AP2_Q3	Esrrb.Oct4.M00805_LEF1_Q2	Esrrb.Oct4.M00809_FOX_Q2	Esrrb.Oct4.M00913_MYB_Q5_01	Esrrb.Oct4.M00915_AP2_Q6_01	Esrrb.Oct4.M00927_AP4_Q6_01	Esrrb.Oct4.M00932_SP1_Q4_01	Esrrb.Oct4.M00933_SP1_Q2_01	Esrrb.Oct4.M00963_T3R_Q6	Esrrb.Oct4.M00965_DR4_Q2	Esrrb.Oct4.M00971_ETS_Q6	Esrrb.Oct4.M00972_IRF_Q6_01	Esrrb.Oct4.M00978_LEF1TCF1_Q4	Esrrb.Oct4.M00981_CREBATF_Q6	Esrrb.Oct4.M00987_FOXP1_01	Esrrb.Oct4.M00999_AIRE_01	Esrrb.Oct4.M01000_AIRE_02	Esrrb.Oct4.M01010_HMGIY_Q3	Esrrb.Oct4.M01014_SOX_Q6	Esrrb.Oct4.M01028_NRSF_Q4	Esrrb.Oct4.M01034_EBOX_Q6_01	Esrrb.Oct4.M01037_GLI_Q2	Esrrb.Oct4.M01066_BLIMP1_Q6	Esrrb.Oct4.M01111_RBPJK_Q4	Esrrb.Oct4.M01112_RBPJK_01	Esrrb.Oct4.M01117_OTX_Q1	Esrrb.Oct4.M01122_ZNF219_01	Esrrb.Oct4.M01123_NANOG_01	Esrrb.Oct4.M01124_OCT4_02	Esrrb.Oct4.M01125_OCT4_01	Esrrb.Oct4.M01142_LRH1_Q5	Esrrb.Oct4.M01146_DMRT1_01	Esrrb.Oct4.N00001_Sox2	Esrrb.Oct4.N00002_Nanog	Esrrb.Oct4.N00003_Otx2	Esrrb.Oct4.N00004_Rbpj	Esrrb.Oct4.N00006_Nr5a2	Esrrb.Oct4.N00007_SoxOctComp	Esrrb.Oct4.N00009_Klf4	Esrrb.Oct4.N00010_Tcfcp2l1	Esrrb.Oct4.N00012_Dax1	Esrrb.Oct4.N00014_Rex1	Esrrb.Oct4.M00008_SP1_01	Esrrb.Oct4.M00055_NMYC_01	Esrrb.Oct4.M00059_YY1_01	Esrrb.Oct4.M00069_YY1_02	Esrrb.Oct4.M00196_SP1_Q6	Esrrb.Oct4.M00466_HIF1_Q5	Esrrb.Oct4.M00480_LUN1_01	Esrrb.Oct4.M00514_ATF4_Q2	Esrrb.Oct4.M00647_LXR_Q3	Esrrb.Oct4.M00691_ATF1_Q6	Esrrb.Oct4.M00707_TFIIA_Q6	Esrrb.Oct4.M00733_SMAD4_Q6	Esrrb.Oct4.M00776_SREBP_Q3	Esrrb.Oct4.M00793_YY1_Q6	Esrrb.Oct4.M00797_HIF1_Q3	Esrrb.Oct4.M00931_SP1_Q6_01	Esrrb.Oct4.M00976_AHRHIF_Q6	Esrrb.Oct4.M01035_YY1_Q6_02	Esrrb.Oct4.M01168_SREBP_Q6	Esrrb.Oct4.M01177_SREBP2_Q6	Esrrb.Oct4.N00005_Sall4	Esrrb.Oct4.N00017_hB_Sall4	Nanog.Sox2.M00006_MEF2_01	Nanog.Sox2.M00011_EVI1_06	Nanog.Sox2.M00026_RSRFC4_01	Nanog.Sox2.M00041_CREBP1CJUN_01	Nanog.Sox2.M00052_NFKAPPAB65_01	Nanog.Sox2.M00054_NFKAPPAB_01	Nanog.Sox2.M00063_IRF2_01	Nanog.Sox2.M00078_EVI1_01	Nanog.Sox2.M00079_EVI1_02	Nanog.Sox2.M00080_EVI1_03	Nanog.Sox2.M00081_EVI1_04	Nanog.Sox2.M00082_EVI1_05	Nanog.Sox2.M00118_MYCMAX_01	Nanog.Sox2.M00123_MYCMAX_02	Nanog.Sox2.M00134_HNF4_01	Nanog.Sox2.M00152_SRF_01	Nanog.Sox2.M00155_ARP1_01	Nanog.Sox2.M00158_COUP_01	Nanog.Sox2.M00172_AP1FJ_Q2	Nanog.Sox2.M00186_SRF_Q6	Nanog.Sox2.M00215_SRF_C	Nanog.Sox2.M00222_HAND1E47_01	Nanog.Sox2.M00225_STAT3_01	Nanog.Sox2.M00231_MEF2_02	Nanog.Sox2.M00232_MEF2_03	Nanog.Sox2.M00233_MEF2_04	Nanog.Sox2.M00243_EGR1_01	Nanog.Sox2.M00251_XBP1_01	Nanog.Sox2.M00257_RREB1_01	Nanog.Sox2.M00292_FREAC4_01	Nanog.Sox2.M00302_NFAT_Q6	Nanog.Sox2.M00322_MYCMAX_B	Nanog.Sox2.M00396_EN1_01	Nanog.Sox2.M00403_AMEF2_Q6	Nanog.Sox2.M00405_MMEF2_Q6	Nanog.Sox2.M00406_HMEF2_Q6	Nanog.Sox2.M00407_RSRFC4_Q2	Nanog.Sox2.M00412_AREB6_01	Nanog.Sox2.M00413_AREB6_02	Nanog.Sox2.M00414_AREB6_03	Nanog.Sox2.M00415_AREB6_04	Nanog.Sox2.M00419_MEIS1_01	Nanog.Sox2.M00420_MEIS1AHOXA9_01	Nanog.Sox2.M00421_MEIS1BHOXA9_02	Nanog.Sox2.M00422_FOXJ2_01	Nanog.Sox2.M00423_FOXJ2_02	Nanog.Sox2.M00446_SPZ1_01	Nanog.Sox2.M00448_ZIC1_01	Nanog.Sox2.M00462_GATA6_01	Nanog.Sox2.M00482_PITX2_Q2	Nanog.Sox2.M00483_ATF6_01	Nanog.Sox2.M00490_BACH2_01	Nanog.Sox2.M00497_STAT3_02	Nanog.Sox2.M00512_PPARG_01	Nanog.Sox2.M00513_ATF3_Q6	Nanog.Sox2.M00515_PPARG_02	Nanog.Sox2.M00517_AP1_01	Nanog.Sox2.M00528_PPARG_03	Nanog.Sox2.M00531_NERF_Q2	Nanog.Sox2.M00615_MYCMAX_03	Nanog.Sox2.M00616_AFP1_Q6	Nanog.Sox2.M00632_GATA4_Q3	Nanog.Sox2.M00638_HNF4ALPHA_Q6	Nanog.Sox2.M00671_TCF4_Q5	Nanog.Sox2.M00724_HNF3ALPHA_Q6	Nanog.Sox2.M00746_ELF1_Q6	Nanog.Sox2.M00762_DR1_Q3	Nanog.Sox2.M00763_PPAR_DR1_Q2	Nanog.Sox2.M00764_HNF4_DR1_Q3	Nanog.Sox2.M00765_COUP_DR1_Q6	Nanog.Sox2.M00771_ETS_Q4	Nanog.Sox2.M00774_NFKB_Q6_01	Nanog.Sox2.M00789_GATA_Q6	Nanog.Sox2.M00790_HNF1_Q6	Nanog.Sox2.M00791_HNF3_Q6	Nanog.Sox2.M00792_SMAD_Q6	Nanog.Sox2.M00799_MYC_Q2	Nanog.Sox2.M00801_CREB_Q3	Nanog.Sox2.M00807_EGR_Q6	Nanog.Sox2.M00810_SRF_Q4	Nanog.Sox2.M00922_SRF_Q5_01	Nanog.Sox2.M00924_AP1_Q2_01	Nanog.Sox2.M00925_AP1_Q6_01	Nanog.Sox2.M00926_AP1_Q4_01	Nanog.Sox2.M00935_NFAT_Q4_01	Nanog.Sox2.M00941_MEF2_Q6_01	Nanog.Sox2.M00967_HNF4_Q6	Nanog.Sox2.M00974_SMAD_Q6_01	Nanog.Sox2.M00982_KROX_Q6	Nanog.Sox2.M00983_MAF_Q6_01	Nanog.Sox2.M01007_SRF_Q5_02	Nanog.Sox2.M01011_HNF1_Q6_01	Nanog.Sox2.M01012_HNF3_Q6_01	Nanog.Sox2.M01016_SOX17_01	Nanog.Sox2.M01031_HNF4_Q6_01	Nanog.Sox2.M01032_HNF4_Q6_02	Nanog.Sox2.M01033_HNF4_Q6_03	Nanog.Sox2.M01036_COUPTF_Q6	Nanog.Sox2.M01075_PLZF_02	Nanog.Sox2.M01145_CMYC_01	Nanog.Sox2.M01150_DMRT5_01	Nanog.Sox2.M01154_CMYC_02	Nanog.Sox2.M01160_KID3_01	Nanog.Sox2.M00004_CMYB_01	Nanog.Sox2.M00005_AP4_01	Nanog.Sox2.M00034_P53_01	Nanog.Sox2.M00062_IRF1_01	Nanog.Sox2.M00130_FOXD3_01	Nanog.Sox2.M00175_AP4_Q5	Nanog.Sox2.M00176_AP4_Q6	Nanog.Sox2.M00183_MYB_Q6	Nanog.Sox2.M00185_NFY_Q6	Nanog.Sox2.M00189_AP2_Q6	Nanog.Sox2.M00209_NFY_C	Nanog.Sox2.M00223_STAT_01	Nanog.Sox2.M00256_NRSF_01	Nanog.Sox2.M00272_P53_02	Nanog.Sox2.M00325_NRSE_B	Nanog.Sox2.M00341_GABP_B	Nanog.Sox2.M00418_TGIF_01	Nanog.Sox2.M00450_ZIC3_01	Nanog.Sox2.M00470_AP2GAMMA_01	Nanog.Sox2.M00478_CDC5_01	Nanog.Sox2.M00494_STAT6_01	Nanog.Sox2.M00498_STAT4_01	Nanog.Sox2.M00500_STAT6_02	Nanog.Sox2.M00511_ERR1_Q2	Nanog.Sox2.M00650_MTF1_Q4	Nanog.Sox2.M00652_NRF1_Q6	Nanog.Sox2.M00655_PEA3_Q6	Nanog.Sox2.M00747_IRF1_Q6	Nanog.Sox2.M00750_HMGIY_Q6	Nanog.Sox2.M00761_P53_DECAMER_Q2	Nanog.Sox2.M00772_IRF_Q6	Nanog.Sox2.M00773_MYB_Q3	Nanog.Sox2.M00775_NFY_Q6_01	Nanog.Sox2.M00777_STAT_Q6	Nanog.Sox2.M00795_OCT_Q6	Nanog.Sox2.M00800_AP2_Q3	Nanog.Sox2.M00805_LEF1_Q2	Nanog.Sox2.M00809_FOX_Q2	Nanog.Sox2.M00913_MYB_Q5_01	Nanog.Sox2.M00915_AP2_Q6_01	Nanog.Sox2.M00927_AP4_Q6_01	Nanog.Sox2.M00932_SP1_Q4_01	Nanog.Sox2.M00933_SP1_Q2_01	Nanog.Sox2.M00963_T3R_Q6	Nanog.Sox2.M00965_DR4_Q2	Nanog.Sox2.M00971_ETS_Q6	Nanog.Sox2.M00972_IRF_Q6_01	Nanog.Sox2.M00978_LEF1TCF1_Q4	Nanog.Sox2.M00981_CREBATF_Q6	Nanog.Sox2.M00987_FOXP1_01	Nanog.Sox2.M00999_AIRE_01	Nanog.Sox2.M01000_AIRE_02	Nanog.Sox2.M01010_HMGIY_Q3	Nanog.Sox2.M01014_SOX_Q6	Nanog.Sox2.M01028_NRSF_Q4	Nanog.Sox2.M01034_EBOX_Q6_01	Nanog.Sox2.M01037_GLI_Q2	Nanog.Sox2.M01066_BLIMP1_Q6	Nanog.Sox2.M01111_RBPJK_Q4	Nanog.Sox2.M01112_RBPJK_01	Nanog.Sox2.M01117_OTX_Q1	Nanog.Sox2.M01122_ZNF219_01	Nanog.Sox2.M01123_NANOG_01	Nanog.Sox2.M01124_OCT4_02	Nanog.Sox2.M01125_OCT4_01	Nanog.Sox2.M01142_LRH1_Q5	Nanog.Sox2.M01146_DMRT1_01	Nanog.Sox2.N00001_Sox2	Nanog.Sox2.N00002_Nanog	Nanog.Sox2.N00003_Otx2	Nanog.Sox2.N00004_Rbpj	Nanog.Sox2.N00006_Nr5a2	Nanog.Sox2.N00007_SoxOctComp	Nanog.Sox2.N00009_Klf4	Nanog.Sox2.N00010_Tcfcp2l1	Nanog.Sox2.N00012_Dax1	Nanog.Sox2.N00014_Rex1	Nanog.Sox2.M00008_SP1_01	Nanog.Sox2.M00055_NMYC_01	Nanog.Sox2.M00059_YY1_01	Nanog.Sox2.M00069_YY1_02	Nanog.Sox2.M00196_SP1_Q6	Nanog.Sox2.M00466_HIF1_Q5	Nanog.Sox2.M00480_LUN1_01	Nanog.Sox2.M00514_ATF4_Q2	Nanog.Sox2.M00647_LXR_Q3	Nanog.Sox2.M00691_ATF1_Q6	Nanog.Sox2.M00707_TFIIA_Q6	Nanog.Sox2.M00733_SMAD4_Q6	Nanog.Sox2.M00776_SREBP_Q3	Nanog.Sox2.M00793_YY1_Q6	Nanog.Sox2.M00797_HIF1_Q3	Nanog.Sox2.M00931_SP1_Q6_01	Nanog.Sox2.M00976_AHRHIF_Q6	Nanog.Sox2.M01035_YY1_Q6_02	Nanog.Sox2.M01168_SREBP_Q6	Nanog.Sox2.M01177_SREBP2_Q6	Nanog.Sox2.N00005_Sall4	Nanog.Sox2.N00017_hB_Sall4	Smad1.Sox2.M00006_MEF2_01	Smad1.Sox2.M00011_EVI1_06	Smad1.Sox2.M00026_RSRFC4_01	Smad1.Sox2.M00041_CREBP1CJUN_01	Smad1.Sox2.M00052_NFKAPPAB65_01	Smad1.Sox2.M00054_NFKAPPAB_01	Smad1.Sox2.M00063_IRF2_01	Smad1.Sox2.M00078_EVI1_01	Smad1.Sox2.M00079_EVI1_02	Smad1.Sox2.M00080_EVI1_03	Smad1.Sox2.M00081_EVI1_04	Smad1.Sox2.M00082_EVI1_05	Smad1.Sox2.M00118_MYCMAX_01	Smad1.Sox2.M00123_MYCMAX_02	Smad1.Sox2.M00134_HNF4_01	Smad1.Sox2.M00152_SRF_01	Smad1.Sox2.M00155_ARP1_01	Smad1.Sox2.M00158_COUP_01	Smad1.Sox2.M00172_AP1FJ_Q2	Smad1.Sox2.M00186_SRF_Q6	Smad1.Sox2.M00215_SRF_C	Smad1.Sox2.M00222_HAND1E47_01	Smad1.Sox2.M00225_STAT3_01	Smad1.Sox2.M00231_MEF2_02	Smad1.Sox2.M00232_MEF2_03	Smad1.Sox2.M00233_MEF2_04	Smad1.Sox2.M00243_EGR1_01	Smad1.Sox2.M00251_XBP1_01	Smad1.Sox2.M00257_RREB1_01	Smad1.Sox2.M00292_FREAC4_01	Smad1.Sox2.M00302_NFAT_Q6	Smad1.Sox2.M00322_MYCMAX_B	Smad1.Sox2.M00396_EN1_01	Smad1.Sox2.M00403_AMEF2_Q6	Smad1.Sox2.M00405_MMEF2_Q6	Smad1.Sox2.M00406_HMEF2_Q6	Smad1.Sox2.M00407_RSRFC4_Q2	Smad1.Sox2.M00412_AREB6_01	Smad1.Sox2.M00413_AREB6_02	Smad1.Sox2.M00414_AREB6_03	Smad1.Sox2.M00415_AREB6_04	Smad1.Sox2.M00419_MEIS1_01	Smad1.Sox2.M00420_MEIS1AHOXA9_01	Smad1.Sox2.M00421_MEIS1BHOXA9_02	Smad1.Sox2.M00422_FOXJ2_01	Smad1.Sox2.M00423_FOXJ2_02	Smad1.Sox2.M00446_SPZ1_01	Smad1.Sox2.M00448_ZIC1_01	Smad1.Sox2.M00462_GATA6_01	Smad1.Sox2.M00482_PITX2_Q2	Smad1.Sox2.M00483_ATF6_01	Smad1.Sox2.M00490_BACH2_01	Smad1.Sox2.M00497_STAT3_02	Smad1.Sox2.M00512_PPARG_01	Smad1.Sox2.M00513_ATF3_Q6	Smad1.Sox2.M00515_PPARG_02	Smad1.Sox2.M00517_AP1_01	Smad1.Sox2.M00528_PPARG_03	Smad1.Sox2.M00531_NERF_Q2	Smad1.Sox2.M00615_MYCMAX_03	Smad1.Sox2.M00616_AFP1_Q6	Smad1.Sox2.M00632_GATA4_Q3	Smad1.Sox2.M00638_HNF4ALPHA_Q6	Smad1.Sox2.M00671_TCF4_Q5	Smad1.Sox2.M00724_HNF3ALPHA_Q6	Smad1.Sox2.M00746_ELF1_Q6	Smad1.Sox2.M00762_DR1_Q3	Smad1.Sox2.M00763_PPAR_DR1_Q2	Smad1.Sox2.M00764_HNF4_DR1_Q3	Smad1.Sox2.M00765_COUP_DR1_Q6	Smad1.Sox2.M00771_ETS_Q4	Smad1.Sox2.M00774_NFKB_Q6_01	Smad1.Sox2.M00789_GATA_Q6	Smad1.Sox2.M00790_HNF1_Q6	Smad1.Sox2.M00791_HNF3_Q6	Smad1.Sox2.M00792_SMAD_Q6	Smad1.Sox2.M00799_MYC_Q2	Smad1.Sox2.M00801_CREB_Q3	Smad1.Sox2.M00807_EGR_Q6	Smad1.Sox2.M00810_SRF_Q4	Smad1.Sox2.M00922_SRF_Q5_01	Smad1.Sox2.M00924_AP1_Q2_01	Smad1.Sox2.M00925_AP1_Q6_01	Smad1.Sox2.M00926_AP1_Q4_01	Smad1.Sox2.M00935_NFAT_Q4_01	Smad1.Sox2.M00941_MEF2_Q6_01	Smad1.Sox2.M00967_HNF4_Q6	Smad1.Sox2.M00974_SMAD_Q6_01	Smad1.Sox2.M00982_KROX_Q6	Smad1.Sox2.M00983_MAF_Q6_01	Smad1.Sox2.M01007_SRF_Q5_02	Smad1.Sox2.M01011_HNF1_Q6_01	Smad1.Sox2.M01012_HNF3_Q6_01	Smad1.Sox2.M01016_SOX17_01	Smad1.Sox2.M01031_HNF4_Q6_01	Smad1.Sox2.M01032_HNF4_Q6_02	Smad1.Sox2.M01033_HNF4_Q6_03	Smad1.Sox2.M01036_COUPTF_Q6	Smad1.Sox2.M01075_PLZF_02	Smad1.Sox2.M01145_CMYC_01	Smad1.Sox2.M01150_DMRT5_01	Smad1.Sox2.M01154_CMYC_02	Smad1.Sox2.M01160_KID3_01	Smad1.Sox2.M00004_CMYB_01	Smad1.Sox2.M00005_AP4_01	Smad1.Sox2.M00034_P53_01	Smad1.Sox2.M00062_IRF1_01	Smad1.Sox2.M00130_FOXD3_01	Smad1.Sox2.M00175_AP4_Q5	Smad1.Sox2.M00176_AP4_Q6	Smad1.Sox2.M00183_MYB_Q6	Smad1.Sox2.M00185_NFY_Q6	Smad1.Sox2.M00189_AP2_Q6	Smad1.Sox2.M00209_NFY_C	Smad1.Sox2.M00223_STAT_01	Smad1.Sox2.M00256_NRSF_01	Smad1.Sox2.M00272_P53_02	Smad1.Sox2.M00325_NRSE_B	Smad1.Sox2.M00341_GABP_B	Smad1.Sox2.M00418_TGIF_01	Smad1.Sox2.M00450_ZIC3_01	Smad1.Sox2.M00470_AP2GAMMA_01	Smad1.Sox2.M00478_CDC5_01	Smad1.Sox2.M00494_STAT6_01	Smad1.Sox2.M00498_STAT4_01	Smad1.Sox2.M00500_STAT6_02	Smad1.Sox2.M00511_ERR1_Q2	Smad1.Sox2.M00650_MTF1_Q4	Smad1.Sox2.M00652_NRF1_Q6	Smad1.Sox2.M00655_PEA3_Q6	Smad1.Sox2.M00747_IRF1_Q6	Smad1.Sox2.M00750_HMGIY_Q6	Smad1.Sox2.M00761_P53_DECAMER_Q2	Smad1.Sox2.M00772_IRF_Q6	Smad1.Sox2.M00773_MYB_Q3	Smad1.Sox2.M00775_NFY_Q6_01	Smad1.Sox2.M00777_STAT_Q6	Smad1.Sox2.M00795_OCT_Q6	Smad1.Sox2.M00800_AP2_Q3	Smad1.Sox2.M00805_LEF1_Q2	Smad1.Sox2.M00809_FOX_Q2	Smad1.Sox2.M00913_MYB_Q5_01	Smad1.Sox2.M00915_AP2_Q6_01	Smad1.Sox2.M00927_AP4_Q6_01	Smad1.Sox2.M00932_SP1_Q4_01	Smad1.Sox2.M00933_SP1_Q2_01	Smad1.Sox2.M00963_T3R_Q6	Smad1.Sox2.M00965_DR4_Q2	Smad1.Sox2.M00971_ETS_Q6	Smad1.Sox2.M00972_IRF_Q6_01	Smad1.Sox2.M00978_LEF1TCF1_Q4	Smad1.Sox2.M00981_CREBATF_Q6	Smad1.Sox2.M00987_FOXP1_01	Smad1.Sox2.M00999_AIRE_01	Smad1.Sox2.M01000_AIRE_02	Smad1.Sox2.M01010_HMGIY_Q3	Smad1.Sox2.M01014_SOX_Q6	Smad1.Sox2.M01028_NRSF_Q4	Smad1.Sox2.M01034_EBOX_Q6_01	Smad1.Sox2.M01037_GLI_Q2	Smad1.Sox2.M01066_BLIMP1_Q6	Smad1.Sox2.M01111_RBPJK_Q4	Smad1.Sox2.M01112_RBPJK_01	Smad1.Sox2.M01117_OTX_Q1	Smad1.Sox2.M01122_ZNF219_01	Smad1.Sox2.M01123_NANOG_01	Smad1.Sox2.M01124_OCT4_02	Smad1.Sox2.M01125_OCT4_01	Smad1.Sox2.M01142_LRH1_Q5	Smad1.Sox2.M01146_DMRT1_01	Smad1.Sox2.N00001_Sox2	Smad1.Sox2.N00002_Nanog	Smad1.Sox2.N00003_Otx2	Smad1.Sox2.N00004_Rbpj	Smad1.Sox2.N00006_Nr5a2	Smad1.Sox2.N00007_SoxOctComp	Smad1.Sox2.N00009_Klf4	Smad1.Sox2.N00010_Tcfcp2l1	Smad1.Sox2.N00012_Dax1	Smad1.Sox2.N00014_Rex1	Smad1.Sox2.M00008_SP1_01	Smad1.Sox2.M00055_NMYC_01	Smad1.Sox2.M00059_YY1_01	Smad1.Sox2.M00069_YY1_02	Smad1.Sox2.M00196_SP1_Q6	Smad1.Sox2.M00466_HIF1_Q5	Smad1.Sox2.M00480_LUN1_01	Smad1.Sox2.M00514_ATF4_Q2	Smad1.Sox2.M00647_LXR_Q3	Smad1.Sox2.M00691_ATF1_Q6	Smad1.Sox2.M00707_TFIIA_Q6	Smad1.Sox2.M00733_SMAD4_Q6	Smad1.Sox2.M00776_SREBP_Q3	Smad1.Sox2.M00793_YY1_Q6	Smad1.Sox2.M00797_HIF1_Q3	Smad1.Sox2.M00931_SP1_Q6_01	Smad1.Sox2.M00976_AHRHIF_Q6	Smad1.Sox2.M01035_YY1_Q6_02	Smad1.Sox2.M01168_SREBP_Q6	Smad1.Sox2.M01177_SREBP2_Q6	Smad1.Sox2.N00005_Sall4	Smad1.Sox2.N00017_hB_Sall4	Sox2.STAT3.M00006_MEF2_01	Sox2.STAT3.M00011_EVI1_06	Sox2.STAT3.M00026_RSRFC4_01	Sox2.STAT3.M00041_CREBP1CJUN_01	Sox2.STAT3.M00052_NFKAPPAB65_01	Sox2.STAT3.M00054_NFKAPPAB_01	Sox2.STAT3.M00063_IRF2_01	Sox2.STAT3.M00078_EVI1_01	Sox2.STAT3.M00079_EVI1_02	Sox2.STAT3.M00080_EVI1_03	Sox2.STAT3.M00081_EVI1_04	Sox2.STAT3.M00082_EVI1_05	Sox2.STAT3.M00118_MYCMAX_01	Sox2.STAT3.M00123_MYCMAX_02	Sox2.STAT3.M00134_HNF4_01	Sox2.STAT3.M00152_SRF_01	Sox2.STAT3.M00155_ARP1_01	Sox2.STAT3.M00158_COUP_01	Sox2.STAT3.M00172_AP1FJ_Q2	Sox2.STAT3.M00186_SRF_Q6	Sox2.STAT3.M00215_SRF_C	Sox2.STAT3.M00222_HAND1E47_01	Sox2.STAT3.M00225_STAT3_01	Sox2.STAT3.M00231_MEF2_02	Sox2.STAT3.M00232_MEF2_03	Sox2.STAT3.M00233_MEF2_04	Sox2.STAT3.M00243_EGR1_01	Sox2.STAT3.M00251_XBP1_01	Sox2.STAT3.M00257_RREB1_01	Sox2.STAT3.M00292_FREAC4_01	Sox2.STAT3.M00302_NFAT_Q6	Sox2.STAT3.M00322_MYCMAX_B	Sox2.STAT3.M00396_EN1_01	Sox2.STAT3.M00403_AMEF2_Q6	Sox2.STAT3.M00405_MMEF2_Q6	Sox2.STAT3.M00406_HMEF2_Q6	Sox2.STAT3.M00407_RSRFC4_Q2	Sox2.STAT3.M00412_AREB6_01	Sox2.STAT3.M00413_AREB6_02	Sox2.STAT3.M00414_AREB6_03	Sox2.STAT3.M00415_AREB6_04	Sox2.STAT3.M00419_MEIS1_01	Sox2.STAT3.M00420_MEIS1AHOXA9_01	Sox2.STAT3.M00421_MEIS1BHOXA9_02	Sox2.STAT3.M00422_FOXJ2_01	Sox2.STAT3.M00423_FOXJ2_02	Sox2.STAT3.M00446_SPZ1_01	Sox2.STAT3.M00448_ZIC1_01	Sox2.STAT3.M00462_GATA6_01	Sox2.STAT3.M00482_PITX2_Q2	Sox2.STAT3.M00483_ATF6_01	Sox2.STAT3.M00490_BACH2_01	Sox2.STAT3.M00497_STAT3_02	Sox2.STAT3.M00512_PPARG_01	Sox2.STAT3.M00513_ATF3_Q6	Sox2.STAT3.M00515_PPARG_02	Sox2.STAT3.M00517_AP1_01	Sox2.STAT3.M00528_PPARG_03	Sox2.STAT3.M00531_NERF_Q2	Sox2.STAT3.M00615_MYCMAX_03	Sox2.STAT3.M00616_AFP1_Q6	Sox2.STAT3.M00632_GATA4_Q3	Sox2.STAT3.M00638_HNF4ALPHA_Q6	Sox2.STAT3.M00671_TCF4_Q5	Sox2.STAT3.M00724_HNF3ALPHA_Q6	Sox2.STAT3.M00746_ELF1_Q6	Sox2.STAT3.M00762_DR1_Q3	Sox2.STAT3.M00763_PPAR_DR1_Q2	Sox2.STAT3.M00764_HNF4_DR1_Q3	Sox2.STAT3.M00765_COUP_DR1_Q6	Sox2.STAT3.M00771_ETS_Q4	Sox2.STAT3.M00774_NFKB_Q6_01	Sox2.STAT3.M00789_GATA_Q6	Sox2.STAT3.M00790_HNF1_Q6	Sox2.STAT3.M00791_HNF3_Q6	Sox2.STAT3.M00792_SMAD_Q6	Sox2.STAT3.M00799_MYC_Q2	Sox2.STAT3.M00801_CREB_Q3	Sox2.STAT3.M00807_EGR_Q6	Sox2.STAT3.M00810_SRF_Q4	Sox2.STAT3.M00922_SRF_Q5_01	Sox2.STAT3.M00924_AP1_Q2_01	Sox2.STAT3.M00925_AP1_Q6_01	Sox2.STAT3.M00926_AP1_Q4_01	Sox2.STAT3.M00935_NFAT_Q4_01	Sox2.STAT3.M00941_MEF2_Q6_01	Sox2.STAT3.M00967_HNF4_Q6	Sox2.STAT3.M00974_SMAD_Q6_01	Sox2.STAT3.M00982_KROX_Q6	Sox2.STAT3.M00983_MAF_Q6_01	Sox2.STAT3.M01007_SRF_Q5_02	Sox2.STAT3.M01011_HNF1_Q6_01	Sox2.STAT3.M01012_HNF3_Q6_01	Sox2.STAT3.M01016_SOX17_01	Sox2.STAT3.M01031_HNF4_Q6_01	Sox2.STAT3.M01032_HNF4_Q6_02	Sox2.STAT3.M01033_HNF4_Q6_03	Sox2.STAT3.M01036_COUPTF_Q6	Sox2.STAT3.M01075_PLZF_02	Sox2.STAT3.M01145_CMYC_01	Sox2.STAT3.M01150_DMRT5_01	Sox2.STAT3.M01154_CMYC_02	Sox2.STAT3.M01160_KID3_01	Sox2.STAT3.M00004_CMYB_01	Sox2.STAT3.M00005_AP4_01	Sox2.STAT3.M00034_P53_01	Sox2.STAT3.M00062_IRF1_01	Sox2.STAT3.M00130_FOXD3_01	Sox2.STAT3.M00175_AP4_Q5	Sox2.STAT3.M00176_AP4_Q6	Sox2.STAT3.M00183_MYB_Q6	Sox2.STAT3.M00185_NFY_Q6	Sox2.STAT3.M00189_AP2_Q6	Sox2.STAT3.M00209_NFY_C	Sox2.STAT3.M00223_STAT_01	Sox2.STAT3.M00256_NRSF_01	Sox2.STAT3.M00272_P53_02	Sox2.STAT3.M00325_NRSE_B	Sox2.STAT3.M00341_GABP_B	Sox2.STAT3.M00418_TGIF_01	Sox2.STAT3.M00450_ZIC3_01	Sox2.STAT3.M00470_AP2GAMMA_01	Sox2.STAT3.M00478_CDC5_01	Sox2.STAT3.M00494_STAT6_01	Sox2.STAT3.M00498_STAT4_01	Sox2.STAT3.M00500_STAT6_02	Sox2.STAT3.M00511_ERR1_Q2	Sox2.STAT3.M00650_MTF1_Q4	Sox2.STAT3.M00652_NRF1_Q6	Sox2.STAT3.M00655_PEA3_Q6	Sox2.STAT3.M00747_IRF1_Q6	Sox2.STAT3.M00750_HMGIY_Q6	Sox2.STAT3.M00761_P53_DECAMER_Q2	Sox2.STAT3.M00772_IRF_Q6	Sox2.STAT3.M00773_MYB_Q3	Sox2.STAT3.M00775_NFY_Q6_01	Sox2.STAT3.M00777_STAT_Q6	Sox2.STAT3.M00795_OCT_Q6	Sox2.STAT3.M00800_AP2_Q3	Sox2.STAT3.M00805_LEF1_Q2	Sox2.STAT3.M00809_FOX_Q2	Sox2.STAT3.M00913_MYB_Q5_01	Sox2.STAT3.M00915_AP2_Q6_01	Sox2.STAT3.M00927_AP4_Q6_01	Sox2.STAT3.M00932_SP1_Q4_01	Sox2.STAT3.M00933_SP1_Q2_01	Sox2.STAT3.M00963_T3R_Q6	Sox2.STAT3.M00965_DR4_Q2	Sox2.STAT3.M00971_ETS_Q6	Sox2.STAT3.M00972_IRF_Q6_01	Sox2.STAT3.M00978_LEF1TCF1_Q4	Sox2.STAT3.M00981_CREBATF_Q6	Sox2.STAT3.M00987_FOXP1_01	Sox2.STAT3.M00999_AIRE_01	Sox2.STAT3.M01000_AIRE_02	Sox2.STAT3.M01010_HMGIY_Q3	Sox2.STAT3.M01014_SOX_Q6	Sox2.STAT3.M01028_NRSF_Q4	Sox2.STAT3.M01034_EBOX_Q6_01	Sox2.STAT3.M01037_GLI_Q2	Sox2.STAT3.M01066_BLIMP1_Q6	Sox2.STAT3.M01111_RBPJK_Q4	Sox2.STAT3.M01112_RBPJK_01	Sox2.STAT3.M01117_OTX_Q1	Sox2.STAT3.M01122_ZNF219_01	Sox2.STAT3.M01123_NANOG_01	Sox2.STAT3.M01124_OCT4_02	Sox2.STAT3.M01125_OCT4_01	Sox2.STAT3.M01142_LRH1_Q5	Sox2.STAT3.M01146_DMRT1_01	Sox2.STAT3.N00001_Sox2	Sox2.STAT3.N00002_Nanog	Sox2.STAT3.N00003_Otx2	Sox2.STAT3.N00004_Rbpj	Sox2.STAT3.N00006_Nr5a2	Sox2.STAT3.N00007_SoxOctComp	Sox2.STAT3.N00009_Klf4	Sox2.STAT3.N00010_Tcfcp2l1	Sox2.STAT3.N00012_Dax1	Sox2.STAT3.N00014_Rex1	Sox2.STAT3.M00008_SP1_01	Sox2.STAT3.M00055_NMYC_01	Sox2.STAT3.M00059_YY1_01	Sox2.STAT3.M00069_YY1_02	Sox2.STAT3.M00196_SP1_Q6	Sox2.STAT3.M00466_HIF1_Q5	Sox2.STAT3.M00480_LUN1_01	Sox2.STAT3.M00514_ATF4_Q2	Sox2.STAT3.M00647_LXR_Q3	Sox2.STAT3.M00691_ATF1_Q6	Sox2.STAT3.M00707_TFIIA_Q6	Sox2.STAT3.M00733_SMAD4_Q6	Sox2.STAT3.M00776_SREBP_Q3	Sox2.STAT3.M00793_YY1_Q6	Sox2.STAT3.M00797_HIF1_Q3	Sox2.STAT3.M00931_SP1_Q6_01	Sox2.STAT3.M00976_AHRHIF_Q6	Sox2.STAT3.M01035_YY1_Q6_02	Sox2.STAT3.M01168_SREBP_Q6	Sox2.STAT3.M01177_SREBP2_Q6	Sox2.STAT3.N00005_Sall4	Sox2.STAT3.N00017_hB_Sall4	Sox2.Tcfcp2l1.M00006_MEF2_01	Sox2.Tcfcp2l1.M00011_EVI1_06	Sox2.Tcfcp2l1.M00026_RSRFC4_01	Sox2.Tcfcp2l1.M00041_CREBP1CJUN_01	Sox2.Tcfcp2l1.M00052_NFKAPPAB65_01	Sox2.Tcfcp2l1.M00054_NFKAPPAB_01	Sox2.Tcfcp2l1.M00063_IRF2_01	Sox2.Tcfcp2l1.M00078_EVI1_01	Sox2.Tcfcp2l1.M00079_EVI1_02	Sox2.Tcfcp2l1.M00080_EVI1_03	Sox2.Tcfcp2l1.M00081_EVI1_04	Sox2.Tcfcp2l1.M00082_EVI1_05	Sox2.Tcfcp2l1.M00118_MYCMAX_01	Sox2.Tcfcp2l1.M00123_MYCMAX_02	Sox2.Tcfcp2l1.M00134_HNF4_01	Sox2.Tcfcp2l1.M00152_SRF_01	Sox2.Tcfcp2l1.M00155_ARP1_01	Sox2.Tcfcp2l1.M00158_COUP_01	Sox2.Tcfcp2l1.M00172_AP1FJ_Q2	Sox2.Tcfcp2l1.M00186_SRF_Q6	Sox2.Tcfcp2l1.M00215_SRF_C	Sox2.Tcfcp2l1.M00222_HAND1E47_01	Sox2.Tcfcp2l1.M00225_STAT3_01	Sox2.Tcfcp2l1.M00231_MEF2_02	Sox2.Tcfcp2l1.M00232_MEF2_03	Sox2.Tcfcp2l1.M00233_MEF2_04	Sox2.Tcfcp2l1.M00243_EGR1_01	Sox2.Tcfcp2l1.M00251_XBP1_01	Sox2.Tcfcp2l1.M00257_RREB1_01	Sox2.Tcfcp2l1.M00292_FREAC4_01	Sox2.Tcfcp2l1.M00302_NFAT_Q6	Sox2.Tcfcp2l1.M00322_MYCMAX_B	Sox2.Tcfcp2l1.M00396_EN1_01	Sox2.Tcfcp2l1.M00403_AMEF2_Q6	Sox2.Tcfcp2l1.M00405_MMEF2_Q6	Sox2.Tcfcp2l1.M00406_HMEF2_Q6	Sox2.Tcfcp2l1.M00407_RSRFC4_Q2	Sox2.Tcfcp2l1.M00412_AREB6_01	Sox2.Tcfcp2l1.M00413_AREB6_02	Sox2.Tcfcp2l1.M00414_AREB6_03	Sox2.Tcfcp2l1.M00415_AREB6_04	Sox2.Tcfcp2l1.M00419_MEIS1_01	Sox2.Tcfcp2l1.M00420_MEIS1AHOXA9_01	Sox2.Tcfcp2l1.M00421_MEIS1BHOXA9_02	Sox2.Tcfcp2l1.M00422_FOXJ2_01	Sox2.Tcfcp2l1.M00423_FOXJ2_02	Sox2.Tcfcp2l1.M00446_SPZ1_01	Sox2.Tcfcp2l1.M00448_ZIC1_01	Sox2.Tcfcp2l1.M00462_GATA6_01	Sox2.Tcfcp2l1.M00482_PITX2_Q2	Sox2.Tcfcp2l1.M00483_ATF6_01	Sox2.Tcfcp2l1.M00490_BACH2_01	Sox2.Tcfcp2l1.M00497_STAT3_02	Sox2.Tcfcp2l1.M00512_PPARG_01	Sox2.Tcfcp2l1.M00513_ATF3_Q6	Sox2.Tcfcp2l1.M00515_PPARG_02	Sox2.Tcfcp2l1.M00517_AP1_01	Sox2.Tcfcp2l1.M00528_PPARG_03	Sox2.Tcfcp2l1.M00531_NERF_Q2	Sox2.Tcfcp2l1.M00615_MYCMAX_03	Sox2.Tcfcp2l1.M00616_AFP1_Q6	Sox2.Tcfcp2l1.M00632_GATA4_Q3	Sox2.Tcfcp2l1.M00638_HNF4ALPHA_Q6	Sox2.Tcfcp2l1.M00671_TCF4_Q5	Sox2.Tcfcp2l1.M00724_HNF3ALPHA_Q6	Sox2.Tcfcp2l1.M00746_ELF1_Q6	Sox2.Tcfcp2l1.M00762_DR1_Q3	Sox2.Tcfcp2l1.M00763_PPAR_DR1_Q2	Sox2.Tcfcp2l1.M00764_HNF4_DR1_Q3	Sox2.Tcfcp2l1.M00765_COUP_DR1_Q6	Sox2.Tcfcp2l1.M00771_ETS_Q4	Sox2.Tcfcp2l1.M00774_NFKB_Q6_01	Sox2.Tcfcp2l1.M00789_GATA_Q6	Sox2.Tcfcp2l1.M00790_HNF1_Q6	Sox2.Tcfcp2l1.M00791_HNF3_Q6	Sox2.Tcfcp2l1.M00792_SMAD_Q6	Sox2.Tcfcp2l1.M00799_MYC_Q2	Sox2.Tcfcp2l1.M00801_CREB_Q3	Sox2.Tcfcp2l1.M00807_EGR_Q6	Sox2.Tcfcp2l1.M00810_SRF_Q4	Sox2.Tcfcp2l1.M00922_SRF_Q5_01	Sox2.Tcfcp2l1.M00924_AP1_Q2_01	Sox2.Tcfcp2l1.M00925_AP1_Q6_01	Sox2.Tcfcp2l1.M00926_AP1_Q4_01	Sox2.Tcfcp2l1.M00935_NFAT_Q4_01	Sox2.Tcfcp2l1.M00941_MEF2_Q6_01	Sox2.Tcfcp2l1.M00967_HNF4_Q6	Sox2.Tcfcp2l1.M00974_SMAD_Q6_01	Sox2.Tcfcp2l1.M00982_KROX_Q6	Sox2.Tcfcp2l1.M00983_MAF_Q6_01	Sox2.Tcfcp2l1.M01007_SRF_Q5_02	Sox2.Tcfcp2l1.M01011_HNF1_Q6_01	Sox2.Tcfcp2l1.M01012_HNF3_Q6_01	Sox2.Tcfcp2l1.M01016_SOX17_01	Sox2.Tcfcp2l1.M01031_HNF4_Q6_01	Sox2.Tcfcp2l1.M01032_HNF4_Q6_02	Sox2.Tcfcp2l1.M01033_HNF4_Q6_03	Sox2.Tcfcp2l1.M01036_COUPTF_Q6	Sox2.Tcfcp2l1.M01075_PLZF_02	Sox2.Tcfcp2l1.M01145_CMYC_01	Sox2.Tcfcp2l1.M01150_DMRT5_01	Sox2.Tcfcp2l1.M01154_CMYC_02	Sox2.Tcfcp2l1.M01160_KID3_01	Sox2.Tcfcp2l1.M00004_CMYB_01	Sox2.Tcfcp2l1.M00005_AP4_01	Sox2.Tcfcp2l1.M00034_P53_01	Sox2.Tcfcp2l1.M00062_IRF1_01	Sox2.Tcfcp2l1.M00130_FOXD3_01	Sox2.Tcfcp2l1.M00175_AP4_Q5	Sox2.Tcfcp2l1.M00176_AP4_Q6	Sox2.Tcfcp2l1.M00183_MYB_Q6	Sox2.Tcfcp2l1.M00185_NFY_Q6	Sox2.Tcfcp2l1.M00189_AP2_Q6	Sox2.Tcfcp2l1.M00209_NFY_C	Sox2.Tcfcp2l1.M00223_STAT_01	Sox2.Tcfcp2l1.M00256_NRSF_01	Sox2.Tcfcp2l1.M00272_P53_02	Sox2.Tcfcp2l1.M00325_NRSE_B	Sox2.Tcfcp2l1.M00341_GABP_B	Sox2.Tcfcp2l1.M00418_TGIF_01	Sox2.Tcfcp2l1.M00450_ZIC3_01	Sox2.Tcfcp2l1.M00470_AP2GAMMA_01	Sox2.Tcfcp2l1.M00478_CDC5_01	Sox2.Tcfcp2l1.M00494_STAT6_01	Sox2.Tcfcp2l1.M00498_STAT4_01	Sox2.Tcfcp2l1.M00500_STAT6_02	Sox2.Tcfcp2l1.M00511_ERR1_Q2	Sox2.Tcfcp2l1.M00650_MTF1_Q4	Sox2.Tcfcp2l1.M00652_NRF1_Q6	Sox2.Tcfcp2l1.M00655_PEA3_Q6	Sox2.Tcfcp2l1.M00747_IRF1_Q6	Sox2.Tcfcp2l1.M00750_HMGIY_Q6	Sox2.Tcfcp2l1.M00761_P53_DECAMER_Q2	Sox2.Tcfcp2l1.M00772_IRF_Q6	Sox2.Tcfcp2l1.M00773_MYB_Q3	Sox2.Tcfcp2l1.M00775_NFY_Q6_01	Sox2.Tcfcp2l1.M00777_STAT_Q6	Sox2.Tcfcp2l1.M00795_OCT_Q6	Sox2.Tcfcp2l1.M00800_AP2_Q3	Sox2.Tcfcp2l1.M00805_LEF1_Q2	Sox2.Tcfcp2l1.M00809_FOX_Q2	Sox2.Tcfcp2l1.M00913_MYB_Q5_01	Sox2.Tcfcp2l1.M00915_AP2_Q6_01	Sox2.Tcfcp2l1.M00927_AP4_Q6_01	Sox2.Tcfcp2l1.M00932_SP1_Q4_01	Sox2.Tcfcp2l1.M00933_SP1_Q2_01	Sox2.Tcfcp2l1.M00963_T3R_Q6	Sox2.Tcfcp2l1.M00965_DR4_Q2	Sox2.Tcfcp2l1.M00971_ETS_Q6	Sox2.Tcfcp2l1.M00972_IRF_Q6_01	Sox2.Tcfcp2l1.M00978_LEF1TCF1_Q4	Sox2.Tcfcp2l1.M00981_CREBATF_Q6	Sox2.Tcfcp2l1.M00987_FOXP1_01	Sox2.Tcfcp2l1.M00999_AIRE_01	Sox2.Tcfcp2l1.M01000_AIRE_02	Sox2.Tcfcp2l1.M01010_HMGIY_Q3	Sox2.Tcfcp2l1.M01014_SOX_Q6	Sox2.Tcfcp2l1.M01028_NRSF_Q4	Sox2.Tcfcp2l1.M01034_EBOX_Q6_01	Sox2.Tcfcp2l1.M01037_GLI_Q2	Sox2.Tcfcp2l1.M01066_BLIMP1_Q6	Sox2.Tcfcp2l1.M01111_RBPJK_Q4	Sox2.Tcfcp2l1.M01112_RBPJK_01	Sox2.Tcfcp2l1.M01117_OTX_Q1	Sox2.Tcfcp2l1.M01122_ZNF219_01	Sox2.Tcfcp2l1.M01123_NANOG_01	Sox2.Tcfcp2l1.M01124_OCT4_02	Sox2.Tcfcp2l1.M01125_OCT4_01	Sox2.Tcfcp2l1.M01142_LRH1_Q5	Sox2.Tcfcp2l1.M01146_DMRT1_01	Sox2.Tcfcp2l1.N00001_Sox2	Sox2.Tcfcp2l1.N00002_Nanog	Sox2.Tcfcp2l1.N00003_Otx2	Sox2.Tcfcp2l1.N00004_Rbpj	Sox2.Tcfcp2l1.N00006_Nr5a2	Sox2.Tcfcp2l1.N00007_SoxOctComp	Sox2.Tcfcp2l1.N00009_Klf4	Sox2.Tcfcp2l1.N00010_Tcfcp2l1	Sox2.Tcfcp2l1.N00012_Dax1	Sox2.Tcfcp2l1.N00014_Rex1	Sox2.Tcfcp2l1.M00008_SP1_01	Sox2.Tcfcp2l1.M00055_NMYC_01	Sox2.Tcfcp2l1.M00059_YY1_01	Sox2.Tcfcp2l1.M00069_YY1_02	Sox2.Tcfcp2l1.M00196_SP1_Q6	Sox2.Tcfcp2l1.M00466_HIF1_Q5	Sox2.Tcfcp2l1.M00480_LUN1_01	Sox2.Tcfcp2l1.M00514_ATF4_Q2	Sox2.Tcfcp2l1.M00647_LXR_Q3	Sox2.Tcfcp2l1.M00691_ATF1_Q6	Sox2.Tcfcp2l1.M00707_TFIIA_Q6	Sox2.Tcfcp2l1.M00733_SMAD4_Q6	Sox2.Tcfcp2l1.M00776_SREBP_Q3	Sox2.Tcfcp2l1.M00793_YY1_Q6	Sox2.Tcfcp2l1.M00797_HIF1_Q3	Sox2.Tcfcp2l1.M00931_SP1_Q6_01	Sox2.Tcfcp2l1.M00976_AHRHIF_Q6	Sox2.Tcfcp2l1.M01035_YY1_Q6_02	Sox2.Tcfcp2l1.M01168_SREBP_Q6	Sox2.Tcfcp2l1.M01177_SREBP2_Q6	Sox2.Tcfcp2l1.N00005_Sall4	Sox2.Tcfcp2l1.N00017_hB_Sall4	Esrrb.Sox2.M00006_MEF2_01	Esrrb.Sox2.M00011_EVI1_06	Esrrb.Sox2.M00026_RSRFC4_01	Esrrb.Sox2.M00041_CREBP1CJUN_01	Esrrb.Sox2.M00052_NFKAPPAB65_01	Esrrb.Sox2.M00054_NFKAPPAB_01	Esrrb.Sox2.M00063_IRF2_01	Esrrb.Sox2.M00078_EVI1_01	Esrrb.Sox2.M00079_EVI1_02	Esrrb.Sox2.M00080_EVI1_03	Esrrb.Sox2.M00081_EVI1_04	Esrrb.Sox2.M00082_EVI1_05	Esrrb.Sox2.M00118_MYCMAX_01	Esrrb.Sox2.M00123_MYCMAX_02	Esrrb.Sox2.M00134_HNF4_01	Esrrb.Sox2.M00152_SRF_01	Esrrb.Sox2.M00155_ARP1_01	Esrrb.Sox2.M00158_COUP_01	Esrrb.Sox2.M00172_AP1FJ_Q2	Esrrb.Sox2.M00186_SRF_Q6	Esrrb.Sox2.M00215_SRF_C	Esrrb.Sox2.M00222_HAND1E47_01	Esrrb.Sox2.M00225_STAT3_01	Esrrb.Sox2.M00231_MEF2_02	Esrrb.Sox2.M00232_MEF2_03	Esrrb.Sox2.M00233_MEF2_04	Esrrb.Sox2.M00243_EGR1_01	Esrrb.Sox2.M00251_XBP1_01	Esrrb.Sox2.M00257_RREB1_01	Esrrb.Sox2.M00292_FREAC4_01	Esrrb.Sox2.M00302_NFAT_Q6	Esrrb.Sox2.M00322_MYCMAX_B	Esrrb.Sox2.M00396_EN1_01	Esrrb.Sox2.M00403_AMEF2_Q6	Esrrb.Sox2.M00405_MMEF2_Q6	Esrrb.Sox2.M00406_HMEF2_Q6	Esrrb.Sox2.M00407_RSRFC4_Q2	Esrrb.Sox2.M00412_AREB6_01	Esrrb.Sox2.M00413_AREB6_02	Esrrb.Sox2.M00414_AREB6_03	Esrrb.Sox2.M00415_AREB6_04	Esrrb.Sox2.M00419_MEIS1_01	Esrrb.Sox2.M00420_MEIS1AHOXA9_01	Esrrb.Sox2.M00421_MEIS1BHOXA9_02	Esrrb.Sox2.M00422_FOXJ2_01	Esrrb.Sox2.M00423_FOXJ2_02	Esrrb.Sox2.M00446_SPZ1_01	Esrrb.Sox2.M00448_ZIC1_01	Esrrb.Sox2.M00462_GATA6_01	Esrrb.Sox2.M00482_PITX2_Q2	Esrrb.Sox2.M00483_ATF6_01	Esrrb.Sox2.M00490_BACH2_01	Esrrb.Sox2.M00497_STAT3_02	Esrrb.Sox2.M00512_PPARG_01	Esrrb.Sox2.M00513_ATF3_Q6	Esrrb.Sox2.M00515_PPARG_02	Esrrb.Sox2.M00517_AP1_01	Esrrb.Sox2.M00528_PPARG_03	Esrrb.Sox2.M00531_NERF_Q2	Esrrb.Sox2.M00615_MYCMAX_03	Esrrb.Sox2.M00616_AFP1_Q6	Esrrb.Sox2.M00632_GATA4_Q3	Esrrb.Sox2.M00638_HNF4ALPHA_Q6	Esrrb.Sox2.M00671_TCF4_Q5	Esrrb.Sox2.M00724_HNF3ALPHA_Q6	Esrrb.Sox2.M00746_ELF1_Q6	Esrrb.Sox2.M00762_DR1_Q3	Esrrb.Sox2.M00763_PPAR_DR1_Q2	Esrrb.Sox2.M00764_HNF4_DR1_Q3	Esrrb.Sox2.M00765_COUP_DR1_Q6	Esrrb.Sox2.M00771_ETS_Q4	Esrrb.Sox2.M00774_NFKB_Q6_01	Esrrb.Sox2.M00789_GATA_Q6	Esrrb.Sox2.M00790_HNF1_Q6	Esrrb.Sox2.M00791_HNF3_Q6	Esrrb.Sox2.M00792_SMAD_Q6	Esrrb.Sox2.M00799_MYC_Q2	Esrrb.Sox2.M00801_CREB_Q3	Esrrb.Sox2.M00807_EGR_Q6	Esrrb.Sox2.M00810_SRF_Q4	Esrrb.Sox2.M00922_SRF_Q5_01	Esrrb.Sox2.M00924_AP1_Q2_01	Esrrb.Sox2.M00925_AP1_Q6_01	Esrrb.Sox2.M00926_AP1_Q4_01	Esrrb.Sox2.M00935_NFAT_Q4_01	Esrrb.Sox2.M00941_MEF2_Q6_01	Esrrb.Sox2.M00967_HNF4_Q6	Esrrb.Sox2.M00974_SMAD_Q6_01	Esrrb.Sox2.M00982_KROX_Q6	Esrrb.Sox2.M00983_MAF_Q6_01	Esrrb.Sox2.M01007_SRF_Q5_02	Esrrb.Sox2.M01011_HNF1_Q6_01	Esrrb.Sox2.M01012_HNF3_Q6_01	Esrrb.Sox2.M01016_SOX17_01	Esrrb.Sox2.M01031_HNF4_Q6_01	Esrrb.Sox2.M01032_HNF4_Q6_02	Esrrb.Sox2.M01033_HNF4_Q6_03	Esrrb.Sox2.M01036_COUPTF_Q6	Esrrb.Sox2.M01075_PLZF_02	Esrrb.Sox2.M01145_CMYC_01	Esrrb.Sox2.M01150_DMRT5_01	Esrrb.Sox2.M01154_CMYC_02	Esrrb.Sox2.M01160_KID3_01	Esrrb.Sox2.M00004_CMYB_01	Esrrb.Sox2.M00005_AP4_01	Esrrb.Sox2.M00034_P53_01	Esrrb.Sox2.M00062_IRF1_01	Esrrb.Sox2.M00130_FOXD3_01	Esrrb.Sox2.M00175_AP4_Q5	Esrrb.Sox2.M00176_AP4_Q6	Esrrb.Sox2.M00183_MYB_Q6	Esrrb.Sox2.M00185_NFY_Q6	Esrrb.Sox2.M00189_AP2_Q6	Esrrb.Sox2.M00209_NFY_C	Esrrb.Sox2.M00223_STAT_01	Esrrb.Sox2.M00256_NRSF_01	Esrrb.Sox2.M00272_P53_02	Esrrb.Sox2.M00325_NRSE_B	Esrrb.Sox2.M00341_GABP_B	Esrrb.Sox2.M00418_TGIF_01	Esrrb.Sox2.M00450_ZIC3_01	Esrrb.Sox2.M00470_AP2GAMMA_01	Esrrb.Sox2.M00478_CDC5_01	Esrrb.Sox2.M00494_STAT6_01	Esrrb.Sox2.M00498_STAT4_01	Esrrb.Sox2.M00500_STAT6_02	Esrrb.Sox2.M00511_ERR1_Q2	Esrrb.Sox2.M00650_MTF1_Q4	Esrrb.Sox2.M00652_NRF1_Q6	Esrrb.Sox2.M00655_PEA3_Q6	Esrrb.Sox2.M00747_IRF1_Q6	Esrrb.Sox2.M00750_HMGIY_Q6	Esrrb.Sox2.M00761_P53_DECAMER_Q2	Esrrb.Sox2.M00772_IRF_Q6	Esrrb.Sox2.M00773_MYB_Q3	Esrrb.Sox2.M00775_NFY_Q6_01	Esrrb.Sox2.M00777_STAT_Q6	Esrrb.Sox2.M00795_OCT_Q6	Esrrb.Sox2.M00800_AP2_Q3	Esrrb.Sox2.M00805_LEF1_Q2	Esrrb.Sox2.M00809_FOX_Q2	Esrrb.Sox2.M00913_MYB_Q5_01	Esrrb.Sox2.M00915_AP2_Q6_01	Esrrb.Sox2.M00927_AP4_Q6_01	Esrrb.Sox2.M00932_SP1_Q4_01	Esrrb.Sox2.M00933_SP1_Q2_01	Esrrb.Sox2.M00963_T3R_Q6	Esrrb.Sox2.M00965_DR4_Q2	Esrrb.Sox2.M00971_ETS_Q6	Esrrb.Sox2.M00972_IRF_Q6_01	Esrrb.Sox2.M00978_LEF1TCF1_Q4	Esrrb.Sox2.M00981_CREBATF_Q6	Esrrb.Sox2.M00987_FOXP1_01	Esrrb.Sox2.M00999_AIRE_01	Esrrb.Sox2.M01000_AIRE_02	Esrrb.Sox2.M01010_HMGIY_Q3	Esrrb.Sox2.M01014_SOX_Q6	Esrrb.Sox2.M01028_NRSF_Q4	Esrrb.Sox2.M01034_EBOX_Q6_01	Esrrb.Sox2.M01037_GLI_Q2	Esrrb.Sox2.M01066_BLIMP1_Q6	Esrrb.Sox2.M01111_RBPJK_Q4	Esrrb.Sox2.M01112_RBPJK_01	Esrrb.Sox2.M01117_OTX_Q1	Esrrb.Sox2.M01122_ZNF219_01	Esrrb.Sox2.M01123_NANOG_01	Esrrb.Sox2.M01124_OCT4_02	Esrrb.Sox2.M01125_OCT4_01	Esrrb.Sox2.M01142_LRH1_Q5	Esrrb.Sox2.M01146_DMRT1_01	Esrrb.Sox2.N00001_Sox2	Esrrb.Sox2.N00002_Nanog	Esrrb.Sox2.N00003_Otx2	Esrrb.Sox2.N00004_Rbpj	Esrrb.Sox2.N00006_Nr5a2	Esrrb.Sox2.N00007_SoxOctComp	Esrrb.Sox2.N00009_Klf4	Esrrb.Sox2.N00010_Tcfcp2l1	Esrrb.Sox2.N00012_Dax1	Esrrb.Sox2.N00014_Rex1	Esrrb.Sox2.M00008_SP1_01	Esrrb.Sox2.M00055_NMYC_01	Esrrb.Sox2.M00059_YY1_01	Esrrb.Sox2.M00069_YY1_02	Esrrb.Sox2.M00196_SP1_Q6	Esrrb.Sox2.M00466_HIF1_Q5	Esrrb.Sox2.M00480_LUN1_01	Esrrb.Sox2.M00514_ATF4_Q2	Esrrb.Sox2.M00647_LXR_Q3	Esrrb.Sox2.M00691_ATF1_Q6	Esrrb.Sox2.M00707_TFIIA_Q6	Esrrb.Sox2.M00733_SMAD4_Q6	Esrrb.Sox2.M00776_SREBP_Q3	Esrrb.Sox2.M00793_YY1_Q6	Esrrb.Sox2.M00797_HIF1_Q3	Esrrb.Sox2.M00931_SP1_Q6_01	Esrrb.Sox2.M00976_AHRHIF_Q6	Esrrb.Sox2.M01035_YY1_Q6_02	Esrrb.Sox2.M01168_SREBP_Q6	Esrrb.Sox2.M01177_SREBP2_Q6	Esrrb.Sox2.N00005_Sall4	Esrrb.Sox2.N00017_hB_Sall4	Nanog.Smad1.M00006_MEF2_01	Nanog.Smad1.M00011_EVI1_06	Nanog.Smad1.M00026_RSRFC4_01	Nanog.Smad1.M00041_CREBP1CJUN_01	Nanog.Smad1.M00052_NFKAPPAB65_01	Nanog.Smad1.M00054_NFKAPPAB_01	Nanog.Smad1.M00063_IRF2_01	Nanog.Smad1.M00078_EVI1_01	Nanog.Smad1.M00079_EVI1_02	Nanog.Smad1.M00080_EVI1_03	Nanog.Smad1.M00081_EVI1_04	Nanog.Smad1.M00082_EVI1_05	Nanog.Smad1.M00118_MYCMAX_01	Nanog.Smad1.M00123_MYCMAX_02	Nanog.Smad1.M00134_HNF4_01	Nanog.Smad1.M00152_SRF_01	Nanog.Smad1.M00155_ARP1_01	Nanog.Smad1.M00158_COUP_01	Nanog.Smad1.M00172_AP1FJ_Q2	Nanog.Smad1.M00186_SRF_Q6	Nanog.Smad1.M00215_SRF_C	Nanog.Smad1.M00222_HAND1E47_01	Nanog.Smad1.M00225_STAT3_01	Nanog.Smad1.M00231_MEF2_02	Nanog.Smad1.M00232_MEF2_03	Nanog.Smad1.M00233_MEF2_04	Nanog.Smad1.M00243_EGR1_01	Nanog.Smad1.M00251_XBP1_01	Nanog.Smad1.M00257_RREB1_01	Nanog.Smad1.M00292_FREAC4_01	Nanog.Smad1.M00302_NFAT_Q6	Nanog.Smad1.M00322_MYCMAX_B	Nanog.Smad1.M00396_EN1_01	Nanog.Smad1.M00403_AMEF2_Q6	Nanog.Smad1.M00405_MMEF2_Q6	Nanog.Smad1.M00406_HMEF2_Q6	Nanog.Smad1.M00407_RSRFC4_Q2	Nanog.Smad1.M00412_AREB6_01	Nanog.Smad1.M00413_AREB6_02	Nanog.Smad1.M00414_AREB6_03	Nanog.Smad1.M00415_AREB6_04	Nanog.Smad1.M00419_MEIS1_01	Nanog.Smad1.M00420_MEIS1AHOXA9_01	Nanog.Smad1.M00421_MEIS1BHOXA9_02	Nanog.Smad1.M00422_FOXJ2_01	Nanog.Smad1.M00423_FOXJ2_02	Nanog.Smad1.M00446_SPZ1_01	Nanog.Smad1.M00448_ZIC1_01	Nanog.Smad1.M00462_GATA6_01	Nanog.Smad1.M00482_PITX2_Q2	Nanog.Smad1.M00483_ATF6_01	Nanog.Smad1.M00490_BACH2_01	Nanog.Smad1.M00497_STAT3_02	Nanog.Smad1.M00512_PPARG_01	Nanog.Smad1.M00513_ATF3_Q6	Nanog.Smad1.M00515_PPARG_02	Nanog.Smad1.M00517_AP1_01	Nanog.Smad1.M00528_PPARG_03	Nanog.Smad1.M00531_NERF_Q2	Nanog.Smad1.M00615_MYCMAX_03	Nanog.Smad1.M00616_AFP1_Q6	Nanog.Smad1.M00632_GATA4_Q3	Nanog.Smad1.M00638_HNF4ALPHA_Q6	Nanog.Smad1.M00671_TCF4_Q5	Nanog.Smad1.M00724_HNF3ALPHA_Q6	Nanog.Smad1.M00746_ELF1_Q6	Nanog.Smad1.M00762_DR1_Q3	Nanog.Smad1.M00763_PPAR_DR1_Q2	Nanog.Smad1.M00764_HNF4_DR1_Q3	Nanog.Smad1.M00765_COUP_DR1_Q6	Nanog.Smad1.M00771_ETS_Q4	Nanog.Smad1.M00774_NFKB_Q6_01	Nanog.Smad1.M00789_GATA_Q6	Nanog.Smad1.M00790_HNF1_Q6	Nanog.Smad1.M00791_HNF3_Q6	Nanog.Smad1.M00792_SMAD_Q6	Nanog.Smad1.M00799_MYC_Q2	Nanog.Smad1.M00801_CREB_Q3	Nanog.Smad1.M00807_EGR_Q6	Nanog.Smad1.M00810_SRF_Q4	Nanog.Smad1.M00922_SRF_Q5_01	Nanog.Smad1.M00924_AP1_Q2_01	Nanog.Smad1.M00925_AP1_Q6_01	Nanog.Smad1.M00926_AP1_Q4_01	Nanog.Smad1.M00935_NFAT_Q4_01	Nanog.Smad1.M00941_MEF2_Q6_01	Nanog.Smad1.M00967_HNF4_Q6	Nanog.Smad1.M00974_SMAD_Q6_01	Nanog.Smad1.M00982_KROX_Q6	Nanog.Smad1.M00983_MAF_Q6_01	Nanog.Smad1.M01007_SRF_Q5_02	Nanog.Smad1.M01011_HNF1_Q6_01	Nanog.Smad1.M01012_HNF3_Q6_01	Nanog.Smad1.M01016_SOX17_01	Nanog.Smad1.M01031_HNF4_Q6_01	Nanog.Smad1.M01032_HNF4_Q6_02	Nanog.Smad1.M01033_HNF4_Q6_03	Nanog.Smad1.M01036_COUPTF_Q6	Nanog.Smad1.M01075_PLZF_02	Nanog.Smad1.M01145_CMYC_01	Nanog.Smad1.M01150_DMRT5_01	Nanog.Smad1.M01154_CMYC_02	Nanog.Smad1.M01160_KID3_01	Nanog.Smad1.M00004_CMYB_01	Nanog.Smad1.M00005_AP4_01	Nanog.Smad1.M00034_P53_01	Nanog.Smad1.M00062_IRF1_01	Nanog.Smad1.M00130_FOXD3_01	Nanog.Smad1.M00175_AP4_Q5	Nanog.Smad1.M00176_AP4_Q6	Nanog.Smad1.M00183_MYB_Q6	Nanog.Smad1.M00185_NFY_Q6	Nanog.Smad1.M00189_AP2_Q6	Nanog.Smad1.M00209_NFY_C	Nanog.Smad1.M00223_STAT_01	Nanog.Smad1.M00256_NRSF_01	Nanog.Smad1.M00272_P53_02	Nanog.Smad1.M00325_NRSE_B	Nanog.Smad1.M00341_GABP_B	Nanog.Smad1.M00418_TGIF_01	Nanog.Smad1.M00450_ZIC3_01	Nanog.Smad1.M00470_AP2GAMMA_01	Nanog.Smad1.M00478_CDC5_01	Nanog.Smad1.M00494_STAT6_01	Nanog.Smad1.M00498_STAT4_01	Nanog.Smad1.M00500_STAT6_02	Nanog.Smad1.M00511_ERR1_Q2	Nanog.Smad1.M00650_MTF1_Q4	Nanog.Smad1.M00652_NRF1_Q6	Nanog.Smad1.M00655_PEA3_Q6	Nanog.Smad1.M00747_IRF1_Q6	Nanog.Smad1.M00750_HMGIY_Q6	Nanog.Smad1.M00761_P53_DECAMER_Q2	Nanog.Smad1.M00772_IRF_Q6	Nanog.Smad1.M00773_MYB_Q3	Nanog.Smad1.M00775_NFY_Q6_01	Nanog.Smad1.M00777_STAT_Q6	Nanog.Smad1.M00795_OCT_Q6	Nanog.Smad1.M00800_AP2_Q3	Nanog.Smad1.M00805_LEF1_Q2	Nanog.Smad1.M00809_FOX_Q2	Nanog.Smad1.M00913_MYB_Q5_01	Nanog.Smad1.M00915_AP2_Q6_01	Nanog.Smad1.M00927_AP4_Q6_01	Nanog.Smad1.M00932_SP1_Q4_01	Nanog.Smad1.M00933_SP1_Q2_01	Nanog.Smad1.M00963_T3R_Q6	Nanog.Smad1.M00965_DR4_Q2	Nanog.Smad1.M00971_ETS_Q6	Nanog.Smad1.M00972_IRF_Q6_01	Nanog.Smad1.M00978_LEF1TCF1_Q4	Nanog.Smad1.M00981_CREBATF_Q6	Nanog.Smad1.M00987_FOXP1_01	Nanog.Smad1.M00999_AIRE_01	Nanog.Smad1.M01000_AIRE_02	Nanog.Smad1.M01010_HMGIY_Q3	Nanog.Smad1.M01014_SOX_Q6	Nanog.Smad1.M01028_NRSF_Q4	Nanog.Smad1.M01034_EBOX_Q6_01	Nanog.Smad1.M01037_GLI_Q2	Nanog.Smad1.M01066_BLIMP1_Q6	Nanog.Smad1.M01111_RBPJK_Q4	Nanog.Smad1.M01112_RBPJK_01	Nanog.Smad1.M01117_OTX_Q1	Nanog.Smad1.M01122_ZNF219_01	Nanog.Smad1.M01123_NANOG_01	Nanog.Smad1.M01124_OCT4_02	Nanog.Smad1.M01125_OCT4_01	Nanog.Smad1.M01142_LRH1_Q5	Nanog.Smad1.M01146_DMRT1_01	Nanog.Smad1.N00001_Sox2	Nanog.Smad1.N00002_Nanog	Nanog.Smad1.N00003_Otx2	Nanog.Smad1.N00004_Rbpj	Nanog.Smad1.N00006_Nr5a2	Nanog.Smad1.N00007_SoxOctComp	Nanog.Smad1.N00009_Klf4	Nanog.Smad1.N00010_Tcfcp2l1	Nanog.Smad1.N00012_Dax1	Nanog.Smad1.N00014_Rex1	Nanog.Smad1.M00008_SP1_01	Nanog.Smad1.M00055_NMYC_01	Nanog.Smad1.M00059_YY1_01	Nanog.Smad1.M00069_YY1_02	Nanog.Smad1.M00196_SP1_Q6	Nanog.Smad1.M00466_HIF1_Q5	Nanog.Smad1.M00480_LUN1_01	Nanog.Smad1.M00514_ATF4_Q2	Nanog.Smad1.M00647_LXR_Q3	Nanog.Smad1.M00691_ATF1_Q6	Nanog.Smad1.M00707_TFIIA_Q6	Nanog.Smad1.M00733_SMAD4_Q6	Nanog.Smad1.M00776_SREBP_Q3	Nanog.Smad1.M00793_YY1_Q6	Nanog.Smad1.M00797_HIF1_Q3	Nanog.Smad1.M00931_SP1_Q6_01	Nanog.Smad1.M00976_AHRHIF_Q6	Nanog.Smad1.M01035_YY1_Q6_02	Nanog.Smad1.M01168_SREBP_Q6	Nanog.Smad1.M01177_SREBP2_Q6	Nanog.Smad1.N00005_Sall4	Nanog.Smad1.N00017_hB_Sall4	Nanog.STAT3.M00006_MEF2_01	Nanog.STAT3.M00011_EVI1_06	Nanog.STAT3.M00026_RSRFC4_01	Nanog.STAT3.M00041_CREBP1CJUN_01	Nanog.STAT3.M00052_NFKAPPAB65_01	Nanog.STAT3.M00054_NFKAPPAB_01	Nanog.STAT3.M00063_IRF2_01	Nanog.STAT3.M00078_EVI1_01	Nanog.STAT3.M00079_EVI1_02	Nanog.STAT3.M00080_EVI1_03	Nanog.STAT3.M00081_EVI1_04	Nanog.STAT3.M00082_EVI1_05	Nanog.STAT3.M00118_MYCMAX_01	Nanog.STAT3.M00123_MYCMAX_02	Nanog.STAT3.M00134_HNF4_01	Nanog.STAT3.M00152_SRF_01	Nanog.STAT3.M00155_ARP1_01	Nanog.STAT3.M00158_COUP_01	Nanog.STAT3.M00172_AP1FJ_Q2	Nanog.STAT3.M00186_SRF_Q6	Nanog.STAT3.M00215_SRF_C	Nanog.STAT3.M00222_HAND1E47_01	Nanog.STAT3.M00225_STAT3_01	Nanog.STAT3.M00231_MEF2_02	Nanog.STAT3.M00232_MEF2_03	Nanog.STAT3.M00233_MEF2_04	Nanog.STAT3.M00243_EGR1_01	Nanog.STAT3.M00251_XBP1_01	Nanog.STAT3.M00257_RREB1_01	Nanog.STAT3.M00292_FREAC4_01	Nanog.STAT3.M00302_NFAT_Q6	Nanog.STAT3.M00322_MYCMAX_B	Nanog.STAT3.M00396_EN1_01	Nanog.STAT3.M00403_AMEF2_Q6	Nanog.STAT3.M00405_MMEF2_Q6	Nanog.STAT3.M00406_HMEF2_Q6	Nanog.STAT3.M00407_RSRFC4_Q2	Nanog.STAT3.M00412_AREB6_01	Nanog.STAT3.M00413_AREB6_02	Nanog.STAT3.M00414_AREB6_03	Nanog.STAT3.M00415_AREB6_04	Nanog.STAT3.M00419_MEIS1_01	Nanog.STAT3.M00420_MEIS1AHOXA9_01	Nanog.STAT3.M00421_MEIS1BHOXA9_02	Nanog.STAT3.M00422_FOXJ2_01	Nanog.STAT3.M00423_FOXJ2_02	Nanog.STAT3.M00446_SPZ1_01	Nanog.STAT3.M00448_ZIC1_01	Nanog.STAT3.M00462_GATA6_01	Nanog.STAT3.M00482_PITX2_Q2	Nanog.STAT3.M00483_ATF6_01	Nanog.STAT3.M00490_BACH2_01	Nanog.STAT3.M00497_STAT3_02	Nanog.STAT3.M00512_PPARG_01	Nanog.STAT3.M00513_ATF3_Q6	Nanog.STAT3.M00515_PPARG_02	Nanog.STAT3.M00517_AP1_01	Nanog.STAT3.M00528_PPARG_03	Nanog.STAT3.M00531_NERF_Q2	Nanog.STAT3.M00615_MYCMAX_03	Nanog.STAT3.M00616_AFP1_Q6	Nanog.STAT3.M00632_GATA4_Q3	Nanog.STAT3.M00638_HNF4ALPHA_Q6	Nanog.STAT3.M00671_TCF4_Q5	Nanog.STAT3.M00724_HNF3ALPHA_Q6	Nanog.STAT3.M00746_ELF1_Q6	Nanog.STAT3.M00762_DR1_Q3	Nanog.STAT3.M00763_PPAR_DR1_Q2	Nanog.STAT3.M00764_HNF4_DR1_Q3	Nanog.STAT3.M00765_COUP_DR1_Q6	Nanog.STAT3.M00771_ETS_Q4	Nanog.STAT3.M00774_NFKB_Q6_01	Nanog.STAT3.M00789_GATA_Q6	Nanog.STAT3.M00790_HNF1_Q6	Nanog.STAT3.M00791_HNF3_Q6	Nanog.STAT3.M00792_SMAD_Q6	Nanog.STAT3.M00799_MYC_Q2	Nanog.STAT3.M00801_CREB_Q3	Nanog.STAT3.M00807_EGR_Q6	Nanog.STAT3.M00810_SRF_Q4	Nanog.STAT3.M00922_SRF_Q5_01	Nanog.STAT3.M00924_AP1_Q2_01	Nanog.STAT3.M00925_AP1_Q6_01	Nanog.STAT3.M00926_AP1_Q4_01	Nanog.STAT3.M00935_NFAT_Q4_01	Nanog.STAT3.M00941_MEF2_Q6_01	Nanog.STAT3.M00967_HNF4_Q6	Nanog.STAT3.M00974_SMAD_Q6_01	Nanog.STAT3.M00982_KROX_Q6	Nanog.STAT3.M00983_MAF_Q6_01	Nanog.STAT3.M01007_SRF_Q5_02	Nanog.STAT3.M01011_HNF1_Q6_01	Nanog.STAT3.M01012_HNF3_Q6_01	Nanog.STAT3.M01016_SOX17_01	Nanog.STAT3.M01031_HNF4_Q6_01	Nanog.STAT3.M01032_HNF4_Q6_02	Nanog.STAT3.M01033_HNF4_Q6_03	Nanog.STAT3.M01036_COUPTF_Q6	Nanog.STAT3.M01075_PLZF_02	Nanog.STAT3.M01145_CMYC_01	Nanog.STAT3.M01150_DMRT5_01	Nanog.STAT3.M01154_CMYC_02	Nanog.STAT3.M01160_KID3_01	Nanog.STAT3.M00004_CMYB_01	Nanog.STAT3.M00005_AP4_01	Nanog.STAT3.M00034_P53_01	Nanog.STAT3.M00062_IRF1_01	Nanog.STAT3.M00130_FOXD3_01	Nanog.STAT3.M00175_AP4_Q5	Nanog.STAT3.M00176_AP4_Q6	Nanog.STAT3.M00183_MYB_Q6	Nanog.STAT3.M00185_NFY_Q6	Nanog.STAT3.M00189_AP2_Q6	Nanog.STAT3.M00209_NFY_C	Nanog.STAT3.M00223_STAT_01	Nanog.STAT3.M00256_NRSF_01	Nanog.STAT3.M00272_P53_02	Nanog.STAT3.M00325_NRSE_B	Nanog.STAT3.M00341_GABP_B	Nanog.STAT3.M00418_TGIF_01	Nanog.STAT3.M00450_ZIC3_01	Nanog.STAT3.M00470_AP2GAMMA_01	Nanog.STAT3.M00478_CDC5_01	Nanog.STAT3.M00494_STAT6_01	Nanog.STAT3.M00498_STAT4_01	Nanog.STAT3.M00500_STAT6_02	Nanog.STAT3.M00511_ERR1_Q2	Nanog.STAT3.M00650_MTF1_Q4	Nanog.STAT3.M00652_NRF1_Q6	Nanog.STAT3.M00655_PEA3_Q6	Nanog.STAT3.M00747_IRF1_Q6	Nanog.STAT3.M00750_HMGIY_Q6	Nanog.STAT3.M00761_P53_DECAMER_Q2	Nanog.STAT3.M00772_IRF_Q6	Nanog.STAT3.M00773_MYB_Q3	Nanog.STAT3.M00775_NFY_Q6_01	Nanog.STAT3.M00777_STAT_Q6	Nanog.STAT3.M00795_OCT_Q6	Nanog.STAT3.M00800_AP2_Q3	Nanog.STAT3.M00805_LEF1_Q2	Nanog.STAT3.M00809_FOX_Q2	Nanog.STAT3.M00913_MYB_Q5_01	Nanog.STAT3.M00915_AP2_Q6_01	Nanog.STAT3.M00927_AP4_Q6_01	Nanog.STAT3.M00932_SP1_Q4_01	Nanog.STAT3.M00933_SP1_Q2_01	Nanog.STAT3.M00963_T3R_Q6	Nanog.STAT3.M00965_DR4_Q2	Nanog.STAT3.M00971_ETS_Q6	Nanog.STAT3.M00972_IRF_Q6_01	Nanog.STAT3.M00978_LEF1TCF1_Q4	Nanog.STAT3.M00981_CREBATF_Q6	Nanog.STAT3.M00987_FOXP1_01	Nanog.STAT3.M00999_AIRE_01	Nanog.STAT3.M01000_AIRE_02	Nanog.STAT3.M01010_HMGIY_Q3	Nanog.STAT3.M01014_SOX_Q6	Nanog.STAT3.M01028_NRSF_Q4	Nanog.STAT3.M01034_EBOX_Q6_01	Nanog.STAT3.M01037_GLI_Q2	Nanog.STAT3.M01066_BLIMP1_Q6	Nanog.STAT3.M01111_RBPJK_Q4	Nanog.STAT3.M01112_RBPJK_01	Nanog.STAT3.M01117_OTX_Q1	Nanog.STAT3.M01122_ZNF219_01	Nanog.STAT3.M01123_NANOG_01	Nanog.STAT3.M01124_OCT4_02	Nanog.STAT3.M01125_OCT4_01	Nanog.STAT3.M01142_LRH1_Q5	Nanog.STAT3.M01146_DMRT1_01	Nanog.STAT3.N00001_Sox2	Nanog.STAT3.N00002_Nanog	Nanog.STAT3.N00003_Otx2	Nanog.STAT3.N00004_Rbpj	Nanog.STAT3.N00006_Nr5a2	Nanog.STAT3.N00007_SoxOctComp	Nanog.STAT3.N00009_Klf4	Nanog.STAT3.N00010_Tcfcp2l1	Nanog.STAT3.N00012_Dax1	Nanog.STAT3.N00014_Rex1	Nanog.STAT3.M00008_SP1_01	Nanog.STAT3.M00055_NMYC_01	Nanog.STAT3.M00059_YY1_01	Nanog.STAT3.M00069_YY1_02	Nanog.STAT3.M00196_SP1_Q6	Nanog.STAT3.M00466_HIF1_Q5	Nanog.STAT3.M00480_LUN1_01	Nanog.STAT3.M00514_ATF4_Q2	Nanog.STAT3.M00647_LXR_Q3	Nanog.STAT3.M00691_ATF1_Q6	Nanog.STAT3.M00707_TFIIA_Q6	Nanog.STAT3.M00733_SMAD4_Q6	Nanog.STAT3.M00776_SREBP_Q3	Nanog.STAT3.M00793_YY1_Q6	Nanog.STAT3.M00797_HIF1_Q3	Nanog.STAT3.M00931_SP1_Q6_01	Nanog.STAT3.M00976_AHRHIF_Q6	Nanog.STAT3.M01035_YY1_Q6_02	Nanog.STAT3.M01168_SREBP_Q6	Nanog.STAT3.M01177_SREBP2_Q6	Nanog.STAT3.N00005_Sall4	Nanog.STAT3.N00017_hB_Sall4	Nanog.Tcfcp2l1.M00006_MEF2_01	Nanog.Tcfcp2l1.M00011_EVI1_06	Nanog.Tcfcp2l1.M00026_RSRFC4_01	Nanog.Tcfcp2l1.M00041_CREBP1CJUN_01	Nanog.Tcfcp2l1.M00052_NFKAPPAB65_01	Nanog.Tcfcp2l1.M00054_NFKAPPAB_01	Nanog.Tcfcp2l1.M00063_IRF2_01	Nanog.Tcfcp2l1.M00078_EVI1_01	Nanog.Tcfcp2l1.M00079_EVI1_02	Nanog.Tcfcp2l1.M00080_EVI1_03	Nanog.Tcfcp2l1.M00081_EVI1_04	Nanog.Tcfcp2l1.M00082_EVI1_05	Nanog.Tcfcp2l1.M00118_MYCMAX_01	Nanog.Tcfcp2l1.M00123_MYCMAX_02	Nanog.Tcfcp2l1.M00134_HNF4_01	Nanog.Tcfcp2l1.M00152_SRF_01	Nanog.Tcfcp2l1.M00155_ARP1_01	Nanog.Tcfcp2l1.M00158_COUP_01	Nanog.Tcfcp2l1.M00172_AP1FJ_Q2	Nanog.Tcfcp2l1.M00186_SRF_Q6	Nanog.Tcfcp2l1.M00215_SRF_C	Nanog.Tcfcp2l1.M00222_HAND1E47_01	Nanog.Tcfcp2l1.M00225_STAT3_01	Nanog.Tcfcp2l1.M00231_MEF2_02	Nanog.Tcfcp2l1.M00232_MEF2_03	Nanog.Tcfcp2l1.M00233_MEF2_04	Nanog.Tcfcp2l1.M00243_EGR1_01	Nanog.Tcfcp2l1.M00251_XBP1_01	Nanog.Tcfcp2l1.M00257_RREB1_01	Nanog.Tcfcp2l1.M00292_FREAC4_01	Nanog.Tcfcp2l1.M00302_NFAT_Q6	Nanog.Tcfcp2l1.M00322_MYCMAX_B	Nanog.Tcfcp2l1.M00396_EN1_01	Nanog.Tcfcp2l1.M00403_AMEF2_Q6	Nanog.Tcfcp2l1.M00405_MMEF2_Q6	Nanog.Tcfcp2l1.M00406_HMEF2_Q6	Nanog.Tcfcp2l1.M00407_RSRFC4_Q2	Nanog.Tcfcp2l1.M00412_AREB6_01	Nanog.Tcfcp2l1.M00413_AREB6_02	Nanog.Tcfcp2l1.M00414_AREB6_03	Nanog.Tcfcp2l1.M00415_AREB6_04	Nanog.Tcfcp2l1.M00419_MEIS1_01	Nanog.Tcfcp2l1.M00420_MEIS1AHOXA9_01	Nanog.Tcfcp2l1.M00421_MEIS1BHOXA9_02	Nanog.Tcfcp2l1.M00422_FOXJ2_01	Nanog.Tcfcp2l1.M00423_FOXJ2_02	Nanog.Tcfcp2l1.M00446_SPZ1_01	Nanog.Tcfcp2l1.M00448_ZIC1_01	Nanog.Tcfcp2l1.M00462_GATA6_01	Nanog.Tcfcp2l1.M00482_PITX2_Q2	Nanog.Tcfcp2l1.M00483_ATF6_01	Nanog.Tcfcp2l1.M00490_BACH2_01	Nanog.Tcfcp2l1.M00497_STAT3_02	Nanog.Tcfcp2l1.M00512_PPARG_01	Nanog.Tcfcp2l1.M00513_ATF3_Q6	Nanog.Tcfcp2l1.M00515_PPARG_02	Nanog.Tcfcp2l1.M00517_AP1_01	Nanog.Tcfcp2l1.M00528_PPARG_03	Nanog.Tcfcp2l1.M00531_NERF_Q2	Nanog.Tcfcp2l1.M00615_MYCMAX_03	Nanog.Tcfcp2l1.M00616_AFP1_Q6	Nanog.Tcfcp2l1.M00632_GATA4_Q3	Nanog.Tcfcp2l1.M00638_HNF4ALPHA_Q6	Nanog.Tcfcp2l1.M00671_TCF4_Q5	Nanog.Tcfcp2l1.M00724_HNF3ALPHA_Q6	Nanog.Tcfcp2l1.M00746_ELF1_Q6	Nanog.Tcfcp2l1.M00762_DR1_Q3	Nanog.Tcfcp2l1.M00763_PPAR_DR1_Q2	Nanog.Tcfcp2l1.M00764_HNF4_DR1_Q3	Nanog.Tcfcp2l1.M00765_COUP_DR1_Q6	Nanog.Tcfcp2l1.M00771_ETS_Q4	Nanog.Tcfcp2l1.M00774_NFKB_Q6_01	Nanog.Tcfcp2l1.M00789_GATA_Q6	Nanog.Tcfcp2l1.M00790_HNF1_Q6	Nanog.Tcfcp2l1.M00791_HNF3_Q6	Nanog.Tcfcp2l1.M00792_SMAD_Q6	Nanog.Tcfcp2l1.M00799_MYC_Q2	Nanog.Tcfcp2l1.M00801_CREB_Q3	Nanog.Tcfcp2l1.M00807_EGR_Q6	Nanog.Tcfcp2l1.M00810_SRF_Q4	Nanog.Tcfcp2l1.M00922_SRF_Q5_01	Nanog.Tcfcp2l1.M00924_AP1_Q2_01	Nanog.Tcfcp2l1.M00925_AP1_Q6_01	Nanog.Tcfcp2l1.M00926_AP1_Q4_01	Nanog.Tcfcp2l1.M00935_NFAT_Q4_01	Nanog.Tcfcp2l1.M00941_MEF2_Q6_01	Nanog.Tcfcp2l1.M00967_HNF4_Q6	Nanog.Tcfcp2l1.M00974_SMAD_Q6_01	Nanog.Tcfcp2l1.M00982_KROX_Q6	Nanog.Tcfcp2l1.M00983_MAF_Q6_01	Nanog.Tcfcp2l1.M01007_SRF_Q5_02	Nanog.Tcfcp2l1.M01011_HNF1_Q6_01	Nanog.Tcfcp2l1.M01012_HNF3_Q6_01	Nanog.Tcfcp2l1.M01016_SOX17_01	Nanog.Tcfcp2l1.M01031_HNF4_Q6_01	Nanog.Tcfcp2l1.M01032_HNF4_Q6_02	Nanog.Tcfcp2l1.M01033_HNF4_Q6_03	Nanog.Tcfcp2l1.M01036_COUPTF_Q6	Nanog.Tcfcp2l1.M01075_PLZF_02	Nanog.Tcfcp2l1.M01145_CMYC_01	Nanog.Tcfcp2l1.M01150_DMRT5_01	Nanog.Tcfcp2l1.M01154_CMYC_02	Nanog.Tcfcp2l1.M01160_KID3_01	Nanog.Tcfcp2l1.M00004_CMYB_01	Nanog.Tcfcp2l1.M00005_AP4_01	Nanog.Tcfcp2l1.M00034_P53_01	Nanog.Tcfcp2l1.M00062_IRF1_01	Nanog.Tcfcp2l1.M00130_FOXD3_01	Nanog.Tcfcp2l1.M00175_AP4_Q5	Nanog.Tcfcp2l1.M00176_AP4_Q6	Nanog.Tcfcp2l1.M00183_MYB_Q6	Nanog.Tcfcp2l1.M00185_NFY_Q6	Nanog.Tcfcp2l1.M00189_AP2_Q6	Nanog.Tcfcp2l1.M00209_NFY_C	Nanog.Tcfcp2l1.M00223_STAT_01	Nanog.Tcfcp2l1.M00256_NRSF_01	Nanog.Tcfcp2l1.M00272_P53_02	Nanog.Tcfcp2l1.M00325_NRSE_B	Nanog.Tcfcp2l1.M00341_GABP_B	Nanog.Tcfcp2l1.M00418_TGIF_01	Nanog.Tcfcp2l1.M00450_ZIC3_01	Nanog.Tcfcp2l1.M00470_AP2GAMMA_01	Nanog.Tcfcp2l1.M00478_CDC5_01	Nanog.Tcfcp2l1.M00494_STAT6_01	Nanog.Tcfcp2l1.M00498_STAT4_01	Nanog.Tcfcp2l1.M00500_STAT6_02	Nanog.Tcfcp2l1.M00511_ERR1_Q2	Nanog.Tcfcp2l1.M00650_MTF1_Q4	Nanog.Tcfcp2l1.M00652_NRF1_Q6	Nanog.Tcfcp2l1.M00655_PEA3_Q6	Nanog.Tcfcp2l1.M00747_IRF1_Q6	Nanog.Tcfcp2l1.M00750_HMGIY_Q6	Nanog.Tcfcp2l1.M00761_P53_DECAMER_Q2	Nanog.Tcfcp2l1.M00772_IRF_Q6	Nanog.Tcfcp2l1.M00773_MYB_Q3	Nanog.Tcfcp2l1.M00775_NFY_Q6_01	Nanog.Tcfcp2l1.M00777_STAT_Q6	Nanog.Tcfcp2l1.M00795_OCT_Q6	Nanog.Tcfcp2l1.M00800_AP2_Q3	Nanog.Tcfcp2l1.M00805_LEF1_Q2	Nanog.Tcfcp2l1.M00809_FOX_Q2	Nanog.Tcfcp2l1.M00913_MYB_Q5_01	Nanog.Tcfcp2l1.M00915_AP2_Q6_01	Nanog.Tcfcp2l1.M00927_AP4_Q6_01	Nanog.Tcfcp2l1.M00932_SP1_Q4_01	Nanog.Tcfcp2l1.M00933_SP1_Q2_01	Nanog.Tcfcp2l1.M00963_T3R_Q6	Nanog.Tcfcp2l1.M00965_DR4_Q2	Nanog.Tcfcp2l1.M00971_ETS_Q6	Nanog.Tcfcp2l1.M00972_IRF_Q6_01	Nanog.Tcfcp2l1.M00978_LEF1TCF1_Q4	Nanog.Tcfcp2l1.M00981_CREBATF_Q6	Nanog.Tcfcp2l1.M00987_FOXP1_01	Nanog.Tcfcp2l1.M00999_AIRE_01	Nanog.Tcfcp2l1.M01000_AIRE_02	Nanog.Tcfcp2l1.M01010_HMGIY_Q3	Nanog.Tcfcp2l1.M01014_SOX_Q6	Nanog.Tcfcp2l1.M01028_NRSF_Q4	Nanog.Tcfcp2l1.M01034_EBOX_Q6_01	Nanog.Tcfcp2l1.M01037_GLI_Q2	Nanog.Tcfcp2l1.M01066_BLIMP1_Q6	Nanog.Tcfcp2l1.M01111_RBPJK_Q4	Nanog.Tcfcp2l1.M01112_RBPJK_01	Nanog.Tcfcp2l1.M01117_OTX_Q1	Nanog.Tcfcp2l1.M01122_ZNF219_01	Nanog.Tcfcp2l1.M01123_NANOG_01	Nanog.Tcfcp2l1.M01124_OCT4_02	Nanog.Tcfcp2l1.M01125_OCT4_01	Nanog.Tcfcp2l1.M01142_LRH1_Q5	Nanog.Tcfcp2l1.M01146_DMRT1_01	Nanog.Tcfcp2l1.N00001_Sox2	Nanog.Tcfcp2l1.N00002_Nanog	Nanog.Tcfcp2l1.N00003_Otx2	Nanog.Tcfcp2l1.N00004_Rbpj	Nanog.Tcfcp2l1.N00006_Nr5a2	Nanog.Tcfcp2l1.N00007_SoxOctComp	Nanog.Tcfcp2l1.N00009_Klf4	Nanog.Tcfcp2l1.N00010_Tcfcp2l1	Nanog.Tcfcp2l1.N00012_Dax1	Nanog.Tcfcp2l1.N00014_Rex1	Nanog.Tcfcp2l1.M00008_SP1_01	Nanog.Tcfcp2l1.M00055_NMYC_01	Nanog.Tcfcp2l1.M00059_YY1_01	Nanog.Tcfcp2l1.M00069_YY1_02	Nanog.Tcfcp2l1.M00196_SP1_Q6	Nanog.Tcfcp2l1.M00466_HIF1_Q5	Nanog.Tcfcp2l1.M00480_LUN1_01	Nanog.Tcfcp2l1.M00514_ATF4_Q2	Nanog.Tcfcp2l1.M00647_LXR_Q3	Nanog.Tcfcp2l1.M00691_ATF1_Q6	Nanog.Tcfcp2l1.M00707_TFIIA_Q6	Nanog.Tcfcp2l1.M00733_SMAD4_Q6	Nanog.Tcfcp2l1.M00776_SREBP_Q3	Nanog.Tcfcp2l1.M00793_YY1_Q6	Nanog.Tcfcp2l1.M00797_HIF1_Q3	Nanog.Tcfcp2l1.M00931_SP1_Q6_01	Nanog.Tcfcp2l1.M00976_AHRHIF_Q6	Nanog.Tcfcp2l1.M01035_YY1_Q6_02	Nanog.Tcfcp2l1.M01168_SREBP_Q6	Nanog.Tcfcp2l1.M01177_SREBP2_Q6	Nanog.Tcfcp2l1.N00005_Sall4	Nanog.Tcfcp2l1.N00017_hB_Sall4	Esrrb.Nanog.M00006_MEF2_01	Esrrb.Nanog.M00011_EVI1_06	Esrrb.Nanog.M00026_RSRFC4_01	Esrrb.Nanog.M00041_CREBP1CJUN_01	Esrrb.Nanog.M00052_NFKAPPAB65_01	Esrrb.Nanog.M00054_NFKAPPAB_01	Esrrb.Nanog.M00063_IRF2_01	Esrrb.Nanog.M00078_EVI1_01	Esrrb.Nanog.M00079_EVI1_02	Esrrb.Nanog.M00080_EVI1_03	Esrrb.Nanog.M00081_EVI1_04	Esrrb.Nanog.M00082_EVI1_05	Esrrb.Nanog.M00118_MYCMAX_01	Esrrb.Nanog.M00123_MYCMAX_02	Esrrb.Nanog.M00134_HNF4_01	Esrrb.Nanog.M00152_SRF_01	Esrrb.Nanog.M00155_ARP1_01	Esrrb.Nanog.M00158_COUP_01	Esrrb.Nanog.M00172_AP1FJ_Q2	Esrrb.Nanog.M00186_SRF_Q6	Esrrb.Nanog.M00215_SRF_C	Esrrb.Nanog.M00222_HAND1E47_01	Esrrb.Nanog.M00225_STAT3_01	Esrrb.Nanog.M00231_MEF2_02	Esrrb.Nanog.M00232_MEF2_03	Esrrb.Nanog.M00233_MEF2_04	Esrrb.Nanog.M00243_EGR1_01	Esrrb.Nanog.M00251_XBP1_01	Esrrb.Nanog.M00257_RREB1_01	Esrrb.Nanog.M00292_FREAC4_01	Esrrb.Nanog.M00302_NFAT_Q6	Esrrb.Nanog.M00322_MYCMAX_B	Esrrb.Nanog.M00396_EN1_01	Esrrb.Nanog.M00403_AMEF2_Q6	Esrrb.Nanog.M00405_MMEF2_Q6	Esrrb.Nanog.M00406_HMEF2_Q6	Esrrb.Nanog.M00407_RSRFC4_Q2	Esrrb.Nanog.M00412_AREB6_01	Esrrb.Nanog.M00413_AREB6_02	Esrrb.Nanog.M00414_AREB6_03	Esrrb.Nanog.M00415_AREB6_04	Esrrb.Nanog.M00419_MEIS1_01	Esrrb.Nanog.M00420_MEIS1AHOXA9_01	Esrrb.Nanog.M00421_MEIS1BHOXA9_02	Esrrb.Nanog.M00422_FOXJ2_01	Esrrb.Nanog.M00423_FOXJ2_02	Esrrb.Nanog.M00446_SPZ1_01	Esrrb.Nanog.M00448_ZIC1_01	Esrrb.Nanog.M00462_GATA6_01	Esrrb.Nanog.M00482_PITX2_Q2	Esrrb.Nanog.M00483_ATF6_01	Esrrb.Nanog.M00490_BACH2_01	Esrrb.Nanog.M00497_STAT3_02	Esrrb.Nanog.M00512_PPARG_01	Esrrb.Nanog.M00513_ATF3_Q6	Esrrb.Nanog.M00515_PPARG_02	Esrrb.Nanog.M00517_AP1_01	Esrrb.Nanog.M00528_PPARG_03	Esrrb.Nanog.M00531_NERF_Q2	Esrrb.Nanog.M00615_MYCMAX_03	Esrrb.Nanog.M00616_AFP1_Q6	Esrrb.Nanog.M00632_GATA4_Q3	Esrrb.Nanog.M00638_HNF4ALPHA_Q6	Esrrb.Nanog.M00671_TCF4_Q5	Esrrb.Nanog.M00724_HNF3ALPHA_Q6	Esrrb.Nanog.M00746_ELF1_Q6	Esrrb.Nanog.M00762_DR1_Q3	Esrrb.Nanog.M00763_PPAR_DR1_Q2	Esrrb.Nanog.M00764_HNF4_DR1_Q3	Esrrb.Nanog.M00765_COUP_DR1_Q6	Esrrb.Nanog.M00771_ETS_Q4	Esrrb.Nanog.M00774_NFKB_Q6_01	Esrrb.Nanog.M00789_GATA_Q6	Esrrb.Nanog.M00790_HNF1_Q6	Esrrb.Nanog.M00791_HNF3_Q6	Esrrb.Nanog.M00792_SMAD_Q6	Esrrb.Nanog.M00799_MYC_Q2	Esrrb.Nanog.M00801_CREB_Q3	Esrrb.Nanog.M00807_EGR_Q6	Esrrb.Nanog.M00810_SRF_Q4	Esrrb.Nanog.M00922_SRF_Q5_01	Esrrb.Nanog.M00924_AP1_Q2_01	Esrrb.Nanog.M00925_AP1_Q6_01	Esrrb.Nanog.M00926_AP1_Q4_01	Esrrb.Nanog.M00935_NFAT_Q4_01	Esrrb.Nanog.M00941_MEF2_Q6_01	Esrrb.Nanog.M00967_HNF4_Q6	Esrrb.Nanog.M00974_SMAD_Q6_01	Esrrb.Nanog.M00982_KROX_Q6	Esrrb.Nanog.M00983_MAF_Q6_01	Esrrb.Nanog.M01007_SRF_Q5_02	Esrrb.Nanog.M01011_HNF1_Q6_01	Esrrb.Nanog.M01012_HNF3_Q6_01	Esrrb.Nanog.M01016_SOX17_01	Esrrb.Nanog.M01031_HNF4_Q6_01	Esrrb.Nanog.M01032_HNF4_Q6_02	Esrrb.Nanog.M01033_HNF4_Q6_03	Esrrb.Nanog.M01036_COUPTF_Q6	Esrrb.Nanog.M01075_PLZF_02	Esrrb.Nanog.M01145_CMYC_01	Esrrb.Nanog.M01150_DMRT5_01	Esrrb.Nanog.M01154_CMYC_02	Esrrb.Nanog.M01160_KID3_01	Esrrb.Nanog.M00004_CMYB_01	Esrrb.Nanog.M00005_AP4_01	Esrrb.Nanog.M00034_P53_01	Esrrb.Nanog.M00062_IRF1_01	Esrrb.Nanog.M00130_FOXD3_01	Esrrb.Nanog.M00175_AP4_Q5	Esrrb.Nanog.M00176_AP4_Q6	Esrrb.Nanog.M00183_MYB_Q6	Esrrb.Nanog.M00185_NFY_Q6	Esrrb.Nanog.M00189_AP2_Q6	Esrrb.Nanog.M00209_NFY_C	Esrrb.Nanog.M00223_STAT_01	Esrrb.Nanog.M00256_NRSF_01	Esrrb.Nanog.M00272_P53_02	Esrrb.Nanog.M00325_NRSE_B	Esrrb.Nanog.M00341_GABP_B	Esrrb.Nanog.M00418_TGIF_01	Esrrb.Nanog.M00450_ZIC3_01	Esrrb.Nanog.M00470_AP2GAMMA_01	Esrrb.Nanog.M00478_CDC5_01	Esrrb.Nanog.M00494_STAT6_01	Esrrb.Nanog.M00498_STAT4_01	Esrrb.Nanog.M00500_STAT6_02	Esrrb.Nanog.M00511_ERR1_Q2	Esrrb.Nanog.M00650_MTF1_Q4	Esrrb.Nanog.M00652_NRF1_Q6	Esrrb.Nanog.M00655_PEA3_Q6	Esrrb.Nanog.M00747_IRF1_Q6	Esrrb.Nanog.M00750_HMGIY_Q6	Esrrb.Nanog.M00761_P53_DECAMER_Q2	Esrrb.Nanog.M00772_IRF_Q6	Esrrb.Nanog.M00773_MYB_Q3	Esrrb.Nanog.M00775_NFY_Q6_01	Esrrb.Nanog.M00777_STAT_Q6	Esrrb.Nanog.M00795_OCT_Q6	Esrrb.Nanog.M00800_AP2_Q3	Esrrb.Nanog.M00805_LEF1_Q2	Esrrb.Nanog.M00809_FOX_Q2	Esrrb.Nanog.M00913_MYB_Q5_01	Esrrb.Nanog.M00915_AP2_Q6_01	Esrrb.Nanog.M00927_AP4_Q6_01	Esrrb.Nanog.M00932_SP1_Q4_01	Esrrb.Nanog.M00933_SP1_Q2_01	Esrrb.Nanog.M00963_T3R_Q6	Esrrb.Nanog.M00965_DR4_Q2	Esrrb.Nanog.M00971_ETS_Q6	Esrrb.Nanog.M00972_IRF_Q6_01	Esrrb.Nanog.M00978_LEF1TCF1_Q4	Esrrb.Nanog.M00981_CREBATF_Q6	Esrrb.Nanog.M00987_FOXP1_01	Esrrb.Nanog.M00999_AIRE_01	Esrrb.Nanog.M01000_AIRE_02	Esrrb.Nanog.M01010_HMGIY_Q3	Esrrb.Nanog.M01014_SOX_Q6	Esrrb.Nanog.M01028_NRSF_Q4	Esrrb.Nanog.M01034_EBOX_Q6_01	Esrrb.Nanog.M01037_GLI_Q2	Esrrb.Nanog.M01066_BLIMP1_Q6	Esrrb.Nanog.M01111_RBPJK_Q4	Esrrb.Nanog.M01112_RBPJK_01	Esrrb.Nanog.M01117_OTX_Q1	Esrrb.Nanog.M01122_ZNF219_01	Esrrb.Nanog.M01123_NANOG_01	Esrrb.Nanog.M01124_OCT4_02	Esrrb.Nanog.M01125_OCT4_01	Esrrb.Nanog.M01142_LRH1_Q5	Esrrb.Nanog.M01146_DMRT1_01	Esrrb.Nanog.N00001_Sox2	Esrrb.Nanog.N00002_Nanog	Esrrb.Nanog.N00003_Otx2	Esrrb.Nanog.N00004_Rbpj	Esrrb.Nanog.N00006_Nr5a2	Esrrb.Nanog.N00007_SoxOctComp	Esrrb.Nanog.N00009_Klf4	Esrrb.Nanog.N00010_Tcfcp2l1	Esrrb.Nanog.N00012_Dax1	Esrrb.Nanog.N00014_Rex1	Esrrb.Nanog.M00008_SP1_01	Esrrb.Nanog.M00055_NMYC_01	Esrrb.Nanog.M00059_YY1_01	Esrrb.Nanog.M00069_YY1_02	Esrrb.Nanog.M00196_SP1_Q6	Esrrb.Nanog.M00466_HIF1_Q5	Esrrb.Nanog.M00480_LUN1_01	Esrrb.Nanog.M00514_ATF4_Q2	Esrrb.Nanog.M00647_LXR_Q3	Esrrb.Nanog.M00691_ATF1_Q6	Esrrb.Nanog.M00707_TFIIA_Q6	Esrrb.Nanog.M00733_SMAD4_Q6	Esrrb.Nanog.M00776_SREBP_Q3	Esrrb.Nanog.M00793_YY1_Q6	Esrrb.Nanog.M00797_HIF1_Q3	Esrrb.Nanog.M00931_SP1_Q6_01	Esrrb.Nanog.M00976_AHRHIF_Q6	Esrrb.Nanog.M01035_YY1_Q6_02	Esrrb.Nanog.M01168_SREBP_Q6	Esrrb.Nanog.M01177_SREBP2_Q6	Esrrb.Nanog.N00005_Sall4	Esrrb.Nanog.N00017_hB_Sall4	Smad1.STAT3.M00006_MEF2_01	Smad1.STAT3.M00011_EVI1_06	Smad1.STAT3.M00026_RSRFC4_01	Smad1.STAT3.M00041_CREBP1CJUN_01	Smad1.STAT3.M00052_NFKAPPAB65_01	Smad1.STAT3.M00054_NFKAPPAB_01	Smad1.STAT3.M00063_IRF2_01	Smad1.STAT3.M00078_EVI1_01	Smad1.STAT3.M00079_EVI1_02	Smad1.STAT3.M00080_EVI1_03	Smad1.STAT3.M00081_EVI1_04	Smad1.STAT3.M00082_EVI1_05	Smad1.STAT3.M00118_MYCMAX_01	Smad1.STAT3.M00123_MYCMAX_02	Smad1.STAT3.M00134_HNF4_01	Smad1.STAT3.M00152_SRF_01	Smad1.STAT3.M00155_ARP1_01	Smad1.STAT3.M00158_COUP_01	Smad1.STAT3.M00172_AP1FJ_Q2	Smad1.STAT3.M00186_SRF_Q6	Smad1.STAT3.M00215_SRF_C	Smad1.STAT3.M00222_HAND1E47_01	Smad1.STAT3.M00225_STAT3_01	Smad1.STAT3.M00231_MEF2_02	Smad1.STAT3.M00232_MEF2_03	Smad1.STAT3.M00233_MEF2_04	Smad1.STAT3.M00243_EGR1_01	Smad1.STAT3.M00251_XBP1_01	Smad1.STAT3.M00257_RREB1_01	Smad1.STAT3.M00292_FREAC4_01	Smad1.STAT3.M00302_NFAT_Q6	Smad1.STAT3.M00322_MYCMAX_B	Smad1.STAT3.M00396_EN1_01	Smad1.STAT3.M00403_AMEF2_Q6	Smad1.STAT3.M00405_MMEF2_Q6	Smad1.STAT3.M00406_HMEF2_Q6	Smad1.STAT3.M00407_RSRFC4_Q2	Smad1.STAT3.M00412_AREB6_01	Smad1.STAT3.M00413_AREB6_02	Smad1.STAT3.M00414_AREB6_03	Smad1.STAT3.M00415_AREB6_04	Smad1.STAT3.M00419_MEIS1_01	Smad1.STAT3.M00420_MEIS1AHOXA9_01	Smad1.STAT3.M00421_MEIS1BHOXA9_02	Smad1.STAT3.M00422_FOXJ2_01	Smad1.STAT3.M00423_FOXJ2_02	Smad1.STAT3.M00446_SPZ1_01	Smad1.STAT3.M00448_ZIC1_01	Smad1.STAT3.M00462_GATA6_01	Smad1.STAT3.M00482_PITX2_Q2	Smad1.STAT3.M00483_ATF6_01	Smad1.STAT3.M00490_BACH2_01	Smad1.STAT3.M00497_STAT3_02	Smad1.STAT3.M00512_PPARG_01	Smad1.STAT3.M00513_ATF3_Q6	Smad1.STAT3.M00515_PPARG_02	Smad1.STAT3.M00517_AP1_01	Smad1.STAT3.M00528_PPARG_03	Smad1.STAT3.M00531_NERF_Q2	Smad1.STAT3.M00615_MYCMAX_03	Smad1.STAT3.M00616_AFP1_Q6	Smad1.STAT3.M00632_GATA4_Q3	Smad1.STAT3.M00638_HNF4ALPHA_Q6	Smad1.STAT3.M00671_TCF4_Q5	Smad1.STAT3.M00724_HNF3ALPHA_Q6	Smad1.STAT3.M00746_ELF1_Q6	Smad1.STAT3.M00762_DR1_Q3	Smad1.STAT3.M00763_PPAR_DR1_Q2	Smad1.STAT3.M00764_HNF4_DR1_Q3	Smad1.STAT3.M00765_COUP_DR1_Q6	Smad1.STAT3.M00771_ETS_Q4	Smad1.STAT3.M00774_NFKB_Q6_01	Smad1.STAT3.M00789_GATA_Q6	Smad1.STAT3.M00790_HNF1_Q6	Smad1.STAT3.M00791_HNF3_Q6	Smad1.STAT3.M00792_SMAD_Q6	Smad1.STAT3.M00799_MYC_Q2	Smad1.STAT3.M00801_CREB_Q3	Smad1.STAT3.M00807_EGR_Q6	Smad1.STAT3.M00810_SRF_Q4	Smad1.STAT3.M00922_SRF_Q5_01	Smad1.STAT3.M00924_AP1_Q2_01	Smad1.STAT3.M00925_AP1_Q6_01	Smad1.STAT3.M00926_AP1_Q4_01	Smad1.STAT3.M00935_NFAT_Q4_01	Smad1.STAT3.M00941_MEF2_Q6_01	Smad1.STAT3.M00967_HNF4_Q6	Smad1.STAT3.M00974_SMAD_Q6_01	Smad1.STAT3.M00982_KROX_Q6	Smad1.STAT3.M00983_MAF_Q6_01	Smad1.STAT3.M01007_SRF_Q5_02	Smad1.STAT3.M01011_HNF1_Q6_01	Smad1.STAT3.M01012_HNF3_Q6_01	Smad1.STAT3.M01016_SOX17_01	Smad1.STAT3.M01031_HNF4_Q6_01	Smad1.STAT3.M01032_HNF4_Q6_02	Smad1.STAT3.M01033_HNF4_Q6_03	Smad1.STAT3.M01036_COUPTF_Q6	Smad1.STAT3.M01075_PLZF_02	Smad1.STAT3.M01145_CMYC_01	Smad1.STAT3.M01150_DMRT5_01	Smad1.STAT3.M01154_CMYC_02	Smad1.STAT3.M01160_KID3_01	Smad1.STAT3.M00004_CMYB_01	Smad1.STAT3.M00005_AP4_01	Smad1.STAT3.M00034_P53_01	Smad1.STAT3.M00062_IRF1_01	Smad1.STAT3.M00130_FOXD3_01	Smad1.STAT3.M00175_AP4_Q5	Smad1.STAT3.M00176_AP4_Q6	Smad1.STAT3.M00183_MYB_Q6	Smad1.STAT3.M00185_NFY_Q6	Smad1.STAT3.M00189_AP2_Q6	Smad1.STAT3.M00209_NFY_C	Smad1.STAT3.M00223_STAT_01	Smad1.STAT3.M00256_NRSF_01	Smad1.STAT3.M00272_P53_02	Smad1.STAT3.M00325_NRSE_B	Smad1.STAT3.M00341_GABP_B	Smad1.STAT3.M00418_TGIF_01	Smad1.STAT3.M00450_ZIC3_01	Smad1.STAT3.M00470_AP2GAMMA_01	Smad1.STAT3.M00478_CDC5_01	Smad1.STAT3.M00494_STAT6_01	Smad1.STAT3.M00498_STAT4_01	Smad1.STAT3.M00500_STAT6_02	Smad1.STAT3.M00511_ERR1_Q2	Smad1.STAT3.M00650_MTF1_Q4	Smad1.STAT3.M00652_NRF1_Q6	Smad1.STAT3.M00655_PEA3_Q6	Smad1.STAT3.M00747_IRF1_Q6	Smad1.STAT3.M00750_HMGIY_Q6	Smad1.STAT3.M00761_P53_DECAMER_Q2	Smad1.STAT3.M00772_IRF_Q6	Smad1.STAT3.M00773_MYB_Q3	Smad1.STAT3.M00775_NFY_Q6_01	Smad1.STAT3.M00777_STAT_Q6	Smad1.STAT3.M00795_OCT_Q6	Smad1.STAT3.M00800_AP2_Q3	Smad1.STAT3.M00805_LEF1_Q2	Smad1.STAT3.M00809_FOX_Q2	Smad1.STAT3.M00913_MYB_Q5_01	Smad1.STAT3.M00915_AP2_Q6_01	Smad1.STAT3.M00927_AP4_Q6_01	Smad1.STAT3.M00932_SP1_Q4_01	Smad1.STAT3.M00933_SP1_Q2_01	Smad1.STAT3.M00963_T3R_Q6	Smad1.STAT3.M00965_DR4_Q2	Smad1.STAT3.M00971_ETS_Q6	Smad1.STAT3.M00972_IRF_Q6_01	Smad1.STAT3.M00978_LEF1TCF1_Q4	Smad1.STAT3.M00981_CREBATF_Q6	Smad1.STAT3.M00987_FOXP1_01	Smad1.STAT3.M00999_AIRE_01	Smad1.STAT3.M01000_AIRE_02	Smad1.STAT3.M01010_HMGIY_Q3	Smad1.STAT3.M01014_SOX_Q6	Smad1.STAT3.M01028_NRSF_Q4	Smad1.STAT3.M01034_EBOX_Q6_01	Smad1.STAT3.M01037_GLI_Q2	Smad1.STAT3.M01066_BLIMP1_Q6	Smad1.STAT3.M01111_RBPJK_Q4	Smad1.STAT3.M01112_RBPJK_01	Smad1.STAT3.M01117_OTX_Q1	Smad1.STAT3.M01122_ZNF219_01	Smad1.STAT3.M01123_NANOG_01	Smad1.STAT3.M01124_OCT4_02	Smad1.STAT3.M01125_OCT4_01	Smad1.STAT3.M01142_LRH1_Q5	Smad1.STAT3.M01146_DMRT1_01	Smad1.STAT3.N00001_Sox2	Smad1.STAT3.N00002_Nanog	Smad1.STAT3.N00003_Otx2	Smad1.STAT3.N00004_Rbpj	Smad1.STAT3.N00006_Nr5a2	Smad1.STAT3.N00007_SoxOctComp	Smad1.STAT3.N00009_Klf4	Smad1.STAT3.N00010_Tcfcp2l1	Smad1.STAT3.N00012_Dax1	Smad1.STAT3.N00014_Rex1	Smad1.STAT3.M00008_SP1_01	Smad1.STAT3.M00055_NMYC_01	Smad1.STAT3.M00059_YY1_01	Smad1.STAT3.M00069_YY1_02	Smad1.STAT3.M00196_SP1_Q6	Smad1.STAT3.M00466_HIF1_Q5	Smad1.STAT3.M00480_LUN1_01	Smad1.STAT3.M00514_ATF4_Q2	Smad1.STAT3.M00647_LXR_Q3	Smad1.STAT3.M00691_ATF1_Q6	Smad1.STAT3.M00707_TFIIA_Q6	Smad1.STAT3.M00733_SMAD4_Q6	Smad1.STAT3.M00776_SREBP_Q3	Smad1.STAT3.M00793_YY1_Q6	Smad1.STAT3.M00797_HIF1_Q3	Smad1.STAT3.M00931_SP1_Q6_01	Smad1.STAT3.M00976_AHRHIF_Q6	Smad1.STAT3.M01035_YY1_Q6_02	Smad1.STAT3.M01168_SREBP_Q6	Smad1.STAT3.M01177_SREBP2_Q6	Smad1.STAT3.N00005_Sall4	Smad1.STAT3.N00017_hB_Sall4	Smad1.Tcfcp2l1.M00006_MEF2_01	Smad1.Tcfcp2l1.M00011_EVI1_06	Smad1.Tcfcp2l1.M00026_RSRFC4_01	Smad1.Tcfcp2l1.M00041_CREBP1CJUN_01	Smad1.Tcfcp2l1.M00052_NFKAPPAB65_01	Smad1.Tcfcp2l1.M00054_NFKAPPAB_01	Smad1.Tcfcp2l1.M00063_IRF2_01	Smad1.Tcfcp2l1.M00078_EVI1_01	Smad1.Tcfcp2l1.M00079_EVI1_02	Smad1.Tcfcp2l1.M00080_EVI1_03	Smad1.Tcfcp2l1.M00081_EVI1_04	Smad1.Tcfcp2l1.M00082_EVI1_05	Smad1.Tcfcp2l1.M00118_MYCMAX_01	Smad1.Tcfcp2l1.M00123_MYCMAX_02	Smad1.Tcfcp2l1.M00134_HNF4_01	Smad1.Tcfcp2l1.M00152_SRF_01	Smad1.Tcfcp2l1.M00155_ARP1_01	Smad1.Tcfcp2l1.M00158_COUP_01	Smad1.Tcfcp2l1.M00172_AP1FJ_Q2	Smad1.Tcfcp2l1.M00186_SRF_Q6	Smad1.Tcfcp2l1.M00215_SRF_C	Smad1.Tcfcp2l1.M00222_HAND1E47_01	Smad1.Tcfcp2l1.M00225_STAT3_01	Smad1.Tcfcp2l1.M00231_MEF2_02	Smad1.Tcfcp2l1.M00232_MEF2_03	Smad1.Tcfcp2l1.M00233_MEF2_04	Smad1.Tcfcp2l1.M00243_EGR1_01	Smad1.Tcfcp2l1.M00251_XBP1_01	Smad1.Tcfcp2l1.M00257_RREB1_01	Smad1.Tcfcp2l1.M00292_FREAC4_01	Smad1.Tcfcp2l1.M00302_NFAT_Q6	Smad1.Tcfcp2l1.M00322_MYCMAX_B	Smad1.Tcfcp2l1.M00396_EN1_01	Smad1.Tcfcp2l1.M00403_AMEF2_Q6	Smad1.Tcfcp2l1.M00405_MMEF2_Q6	Smad1.Tcfcp2l1.M00406_HMEF2_Q6	Smad1.Tcfcp2l1.M00407_RSRFC4_Q2	Smad1.Tcfcp2l1.M00412_AREB6_01	Smad1.Tcfcp2l1.M00413_AREB6_02	Smad1.Tcfcp2l1.M00414_AREB6_03	Smad1.Tcfcp2l1.M00415_AREB6_04	Smad1.Tcfcp2l1.M00419_MEIS1_01	Smad1.Tcfcp2l1.M00420_MEIS1AHOXA9_01	Smad1.Tcfcp2l1.M00421_MEIS1BHOXA9_02	Smad1.Tcfcp2l1.M00422_FOXJ2_01	Smad1.Tcfcp2l1.M00423_FOXJ2_02	Smad1.Tcfcp2l1.M00446_SPZ1_01	Smad1.Tcfcp2l1.M00448_ZIC1_01	Smad1.Tcfcp2l1.M00462_GATA6_01	Smad1.Tcfcp2l1.M00482_PITX2_Q2	Smad1.Tcfcp2l1.M00483_ATF6_01	Smad1.Tcfcp2l1.M00490_BACH2_01	Smad1.Tcfcp2l1.M00497_STAT3_02	Smad1.Tcfcp2l1.M00512_PPARG_01	Smad1.Tcfcp2l1.M00513_ATF3_Q6	Smad1.Tcfcp2l1.M00515_PPARG_02	Smad1.Tcfcp2l1.M00517_AP1_01	Smad1.Tcfcp2l1.M00528_PPARG_03	Smad1.Tcfcp2l1.M00531_NERF_Q2	Smad1.Tcfcp2l1.M00615_MYCMAX_03	Smad1.Tcfcp2l1.M00616_AFP1_Q6	Smad1.Tcfcp2l1.M00632_GATA4_Q3	Smad1.Tcfcp2l1.M00638_HNF4ALPHA_Q6	Smad1.Tcfcp2l1.M00671_TCF4_Q5	Smad1.Tcfcp2l1.M00724_HNF3ALPHA_Q6	Smad1.Tcfcp2l1.M00746_ELF1_Q6	Smad1.Tcfcp2l1.M00762_DR1_Q3	Smad1.Tcfcp2l1.M00763_PPAR_DR1_Q2	Smad1.Tcfcp2l1.M00764_HNF4_DR1_Q3	Smad1.Tcfcp2l1.M00765_COUP_DR1_Q6	Smad1.Tcfcp2l1.M00771_ETS_Q4	Smad1.Tcfcp2l1.M00774_NFKB_Q6_01	Smad1.Tcfcp2l1.M00789_GATA_Q6	Smad1.Tcfcp2l1.M00790_HNF1_Q6	Smad1.Tcfcp2l1.M00791_HNF3_Q6	Smad1.Tcfcp2l1.M00792_SMAD_Q6	Smad1.Tcfcp2l1.M00799_MYC_Q2	Smad1.Tcfcp2l1.M00801_CREB_Q3	Smad1.Tcfcp2l1.M00807_EGR_Q6	Smad1.Tcfcp2l1.M00810_SRF_Q4	Smad1.Tcfcp2l1.M00922_SRF_Q5_01	Smad1.Tcfcp2l1.M00924_AP1_Q2_01	Smad1.Tcfcp2l1.M00925_AP1_Q6_01	Smad1.Tcfcp2l1.M00926_AP1_Q4_01	Smad1.Tcfcp2l1.M00935_NFAT_Q4_01	Smad1.Tcfcp2l1.M00941_MEF2_Q6_01	Smad1.Tcfcp2l1.M00967_HNF4_Q6	Smad1.Tcfcp2l1.M00974_SMAD_Q6_01	Smad1.Tcfcp2l1.M00982_KROX_Q6	Smad1.Tcfcp2l1.M00983_MAF_Q6_01	Smad1.Tcfcp2l1.M01007_SRF_Q5_02	Smad1.Tcfcp2l1.M01011_HNF1_Q6_01	Smad1.Tcfcp2l1.M01012_HNF3_Q6_01	Smad1.Tcfcp2l1.M01016_SOX17_01	Smad1.Tcfcp2l1.M01031_HNF4_Q6_01	Smad1.Tcfcp2l1.M01032_HNF4_Q6_02	Smad1.Tcfcp2l1.M01033_HNF4_Q6_03	Smad1.Tcfcp2l1.M01036_COUPTF_Q6	Smad1.Tcfcp2l1.M01075_PLZF_02	Smad1.Tcfcp2l1.M01145_CMYC_01	Smad1.Tcfcp2l1.M01150_DMRT5_01	Smad1.Tcfcp2l1.M01154_CMYC_02	Smad1.Tcfcp2l1.M01160_KID3_01	Smad1.Tcfcp2l1.M00004_CMYB_01	Smad1.Tcfcp2l1.M00005_AP4_01	Smad1.Tcfcp2l1.M00034_P53_01	Smad1.Tcfcp2l1.M00062_IRF1_01	Smad1.Tcfcp2l1.M00130_FOXD3_01	Smad1.Tcfcp2l1.M00175_AP4_Q5	Smad1.Tcfcp2l1.M00176_AP4_Q6	Smad1.Tcfcp2l1.M00183_MYB_Q6	Smad1.Tcfcp2l1.M00185_NFY_Q6	Smad1.Tcfcp2l1.M00189_AP2_Q6	Smad1.Tcfcp2l1.M00209_NFY_C	Smad1.Tcfcp2l1.M00223_STAT_01	Smad1.Tcfcp2l1.M00256_NRSF_01	Smad1.Tcfcp2l1.M00272_P53_02	Smad1.Tcfcp2l1.M00325_NRSE_B	Smad1.Tcfcp2l1.M00341_GABP_B	Smad1.Tcfcp2l1.M00418_TGIF_01	Smad1.Tcfcp2l1.M00450_ZIC3_01	Smad1.Tcfcp2l1.M00470_AP2GAMMA_01	Smad1.Tcfcp2l1.M00478_CDC5_01	Smad1.Tcfcp2l1.M00494_STAT6_01	Smad1.Tcfcp2l1.M00498_STAT4_01	Smad1.Tcfcp2l1.M00500_STAT6_02	Smad1.Tcfcp2l1.M00511_ERR1_Q2	Smad1.Tcfcp2l1.M00650_MTF1_Q4	Smad1.Tcfcp2l1.M00652_NRF1_Q6	Smad1.Tcfcp2l1.M00655_PEA3_Q6	Smad1.Tcfcp2l1.M00747_IRF1_Q6	Smad1.Tcfcp2l1.M00750_HMGIY_Q6	Smad1.Tcfcp2l1.M00761_P53_DECAMER_Q2	Smad1.Tcfcp2l1.M00772_IRF_Q6	Smad1.Tcfcp2l1.M00773_MYB_Q3	Smad1.Tcfcp2l1.M00775_NFY_Q6_01	Smad1.Tcfcp2l1.M00777_STAT_Q6	Smad1.Tcfcp2l1.M00795_OCT_Q6	Smad1.Tcfcp2l1.M00800_AP2_Q3	Smad1.Tcfcp2l1.M00805_LEF1_Q2	Smad1.Tcfcp2l1.M00809_FOX_Q2	Smad1.Tcfcp2l1.M00913_MYB_Q5_01	Smad1.Tcfcp2l1.M00915_AP2_Q6_01	Smad1.Tcfcp2l1.M00927_AP4_Q6_01	Smad1.Tcfcp2l1.M00932_SP1_Q4_01	Smad1.Tcfcp2l1.M00933_SP1_Q2_01	Smad1.Tcfcp2l1.M00963_T3R_Q6	Smad1.Tcfcp2l1.M00965_DR4_Q2	Smad1.Tcfcp2l1.M00971_ETS_Q6	Smad1.Tcfcp2l1.M00972_IRF_Q6_01	Smad1.Tcfcp2l1.M00978_LEF1TCF1_Q4	Smad1.Tcfcp2l1.M00981_CREBATF_Q6	Smad1.Tcfcp2l1.M00987_FOXP1_01	Smad1.Tcfcp2l1.M00999_AIRE_01	Smad1.Tcfcp2l1.M01000_AIRE_02	Smad1.Tcfcp2l1.M01010_HMGIY_Q3	Smad1.Tcfcp2l1.M01014_SOX_Q6	Smad1.Tcfcp2l1.M01028_NRSF_Q4	Smad1.Tcfcp2l1.M01034_EBOX_Q6_01	Smad1.Tcfcp2l1.M01037_GLI_Q2	Smad1.Tcfcp2l1.M01066_BLIMP1_Q6	Smad1.Tcfcp2l1.M01111_RBPJK_Q4	Smad1.Tcfcp2l1.M01112_RBPJK_01	Smad1.Tcfcp2l1.M01117_OTX_Q1	Smad1.Tcfcp2l1.M01122_ZNF219_01	Smad1.Tcfcp2l1.M01123_NANOG_01	Smad1.Tcfcp2l1.M01124_OCT4_02	Smad1.Tcfcp2l1.M01125_OCT4_01	Smad1.Tcfcp2l1.M01142_LRH1_Q5	Smad1.Tcfcp2l1.M01146_DMRT1_01	Smad1.Tcfcp2l1.N00001_Sox2	Smad1.Tcfcp2l1.N00002_Nanog	Smad1.Tcfcp2l1.N00003_Otx2	Smad1.Tcfcp2l1.N00004_Rbpj	Smad1.Tcfcp2l1.N00006_Nr5a2	Smad1.Tcfcp2l1.N00007_SoxOctComp	Smad1.Tcfcp2l1.N00009_Klf4	Smad1.Tcfcp2l1.N00010_Tcfcp2l1	Smad1.Tcfcp2l1.N00012_Dax1	Smad1.Tcfcp2l1.N00014_Rex1	Smad1.Tcfcp2l1.M00008_SP1_01	Smad1.Tcfcp2l1.M00055_NMYC_01	Smad1.Tcfcp2l1.M00059_YY1_01	Smad1.Tcfcp2l1.M00069_YY1_02	Smad1.Tcfcp2l1.M00196_SP1_Q6	Smad1.Tcfcp2l1.M00466_HIF1_Q5	Smad1.Tcfcp2l1.M00480_LUN1_01	Smad1.Tcfcp2l1.M00514_ATF4_Q2	Smad1.Tcfcp2l1.M00647_LXR_Q3	Smad1.Tcfcp2l1.M00691_ATF1_Q6	Smad1.Tcfcp2l1.M00707_TFIIA_Q6	Smad1.Tcfcp2l1.M00733_SMAD4_Q6	Smad1.Tcfcp2l1.M00776_SREBP_Q3	Smad1.Tcfcp2l1.M00793_YY1_Q6	Smad1.Tcfcp2l1.M00797_HIF1_Q3	Smad1.Tcfcp2l1.M00931_SP1_Q6_01	Smad1.Tcfcp2l1.M00976_AHRHIF_Q6	Smad1.Tcfcp2l1.M01035_YY1_Q6_02	Smad1.Tcfcp2l1.M01168_SREBP_Q6	Smad1.Tcfcp2l1.M01177_SREBP2_Q6	Smad1.Tcfcp2l1.N00005_Sall4	Smad1.Tcfcp2l1.N00017_hB_Sall4	Esrrb.Smad1.M00006_MEF2_01	Esrrb.Smad1.M00011_EVI1_06	Esrrb.Smad1.M00026_RSRFC4_01	Esrrb.Smad1.M00041_CREBP1CJUN_01	Esrrb.Smad1.M00052_NFKAPPAB65_01	Esrrb.Smad1.M00054_NFKAPPAB_01	Esrrb.Smad1.M00063_IRF2_01	Esrrb.Smad1.M00078_EVI1_01	Esrrb.Smad1.M00079_EVI1_02	Esrrb.Smad1.M00080_EVI1_03	Esrrb.Smad1.M00081_EVI1_04	Esrrb.Smad1.M00082_EVI1_05	Esrrb.Smad1.M00118_MYCMAX_01	Esrrb.Smad1.M00123_MYCMAX_02	Esrrb.Smad1.M00134_HNF4_01	Esrrb.Smad1.M00152_SRF_01	Esrrb.Smad1.M00155_ARP1_01	Esrrb.Smad1.M00158_COUP_01	Esrrb.Smad1.M00172_AP1FJ_Q2	Esrrb.Smad1.M00186_SRF_Q6	Esrrb.Smad1.M00215_SRF_C	Esrrb.Smad1.M00222_HAND1E47_01	Esrrb.Smad1.M00225_STAT3_01	Esrrb.Smad1.M00231_MEF2_02	Esrrb.Smad1.M00232_MEF2_03	Esrrb.Smad1.M00233_MEF2_04	Esrrb.Smad1.M00243_EGR1_01	Esrrb.Smad1.M00251_XBP1_01	Esrrb.Smad1.M00257_RREB1_01	Esrrb.Smad1.M00292_FREAC4_01	Esrrb.Smad1.M00302_NFAT_Q6	Esrrb.Smad1.M00322_MYCMAX_B	Esrrb.Smad1.M00396_EN1_01	Esrrb.Smad1.M00403_AMEF2_Q6	Esrrb.Smad1.M00405_MMEF2_Q6	Esrrb.Smad1.M00406_HMEF2_Q6	Esrrb.Smad1.M00407_RSRFC4_Q2	Esrrb.Smad1.M00412_AREB6_01	Esrrb.Smad1.M00413_AREB6_02	Esrrb.Smad1.M00414_AREB6_03	Esrrb.Smad1.M00415_AREB6_04	Esrrb.Smad1.M00419_MEIS1_01	Esrrb.Smad1.M00420_MEIS1AHOXA9_01	Esrrb.Smad1.M00421_MEIS1BHOXA9_02	Esrrb.Smad1.M00422_FOXJ2_01	Esrrb.Smad1.M00423_FOXJ2_02	Esrrb.Smad1.M00446_SPZ1_01	Esrrb.Smad1.M00448_ZIC1_01	Esrrb.Smad1.M00462_GATA6_01	Esrrb.Smad1.M00482_PITX2_Q2	Esrrb.Smad1.M00483_ATF6_01	Esrrb.Smad1.M00490_BACH2_01	Esrrb.Smad1.M00497_STAT3_02	Esrrb.Smad1.M00512_PPARG_01	Esrrb.Smad1.M00513_ATF3_Q6	Esrrb.Smad1.M00515_PPARG_02	Esrrb.Smad1.M00517_AP1_01	Esrrb.Smad1.M00528_PPARG_03	Esrrb.Smad1.M00531_NERF_Q2	Esrrb.Smad1.M00615_MYCMAX_03	Esrrb.Smad1.M00616_AFP1_Q6	Esrrb.Smad1.M00632_GATA4_Q3	Esrrb.Smad1.M00638_HNF4ALPHA_Q6	Esrrb.Smad1.M00671_TCF4_Q5	Esrrb.Smad1.M00724_HNF3ALPHA_Q6	Esrrb.Smad1.M00746_ELF1_Q6	Esrrb.Smad1.M00762_DR1_Q3	Esrrb.Smad1.M00763_PPAR_DR1_Q2	Esrrb.Smad1.M00764_HNF4_DR1_Q3	Esrrb.Smad1.M00765_COUP_DR1_Q6	Esrrb.Smad1.M00771_ETS_Q4	Esrrb.Smad1.M00774_NFKB_Q6_01	Esrrb.Smad1.M00789_GATA_Q6	Esrrb.Smad1.M00790_HNF1_Q6	Esrrb.Smad1.M00791_HNF3_Q6	Esrrb.Smad1.M00792_SMAD_Q6	Esrrb.Smad1.M00799_MYC_Q2	Esrrb.Smad1.M00801_CREB_Q3	Esrrb.Smad1.M00807_EGR_Q6	Esrrb.Smad1.M00810_SRF_Q4	Esrrb.Smad1.M00922_SRF_Q5_01	Esrrb.Smad1.M00924_AP1_Q2_01	Esrrb.Smad1.M00925_AP1_Q6_01	Esrrb.Smad1.M00926_AP1_Q4_01	Esrrb.Smad1.M00935_NFAT_Q4_01	Esrrb.Smad1.M00941_MEF2_Q6_01	Esrrb.Smad1.M00967_HNF4_Q6	Esrrb.Smad1.M00974_SMAD_Q6_01	Esrrb.Smad1.M00982_KROX_Q6	Esrrb.Smad1.M00983_MAF_Q6_01	Esrrb.Smad1.M01007_SRF_Q5_02	Esrrb.Smad1.M01011_HNF1_Q6_01	Esrrb.Smad1.M01012_HNF3_Q6_01	Esrrb.Smad1.M01016_SOX17_01	Esrrb.Smad1.M01031_HNF4_Q6_01	Esrrb.Smad1.M01032_HNF4_Q6_02	Esrrb.Smad1.M01033_HNF4_Q6_03	Esrrb.Smad1.M01036_COUPTF_Q6	Esrrb.Smad1.M01075_PLZF_02	Esrrb.Smad1.M01145_CMYC_01	Esrrb.Smad1.M01150_DMRT5_01	Esrrb.Smad1.M01154_CMYC_02	Esrrb.Smad1.M01160_KID3_01	Esrrb.Smad1.M00004_CMYB_01	Esrrb.Smad1.M00005_AP4_01	Esrrb.Smad1.M00034_P53_01	Esrrb.Smad1.M00062_IRF1_01	Esrrb.Smad1.M00130_FOXD3_01	Esrrb.Smad1.M00175_AP4_Q5	Esrrb.Smad1.M00176_AP4_Q6	Esrrb.Smad1.M00183_MYB_Q6	Esrrb.Smad1.M00185_NFY_Q6	Esrrb.Smad1.M00189_AP2_Q6	Esrrb.Smad1.M00209_NFY_C	Esrrb.Smad1.M00223_STAT_01	Esrrb.Smad1.M00256_NRSF_01	Esrrb.Smad1.M00272_P53_02	Esrrb.Smad1.M00325_NRSE_B	Esrrb.Smad1.M00341_GABP_B	Esrrb.Smad1.M00418_TGIF_01	Esrrb.Smad1.M00450_ZIC3_01	Esrrb.Smad1.M00470_AP2GAMMA_01	Esrrb.Smad1.M00478_CDC5_01	Esrrb.Smad1.M00494_STAT6_01	Esrrb.Smad1.M00498_STAT4_01	Esrrb.Smad1.M00500_STAT6_02	Esrrb.Smad1.M00511_ERR1_Q2	Esrrb.Smad1.M00650_MTF1_Q4	Esrrb.Smad1.M00652_NRF1_Q6	Esrrb.Smad1.M00655_PEA3_Q6	Esrrb.Smad1.M00747_IRF1_Q6	Esrrb.Smad1.M00750_HMGIY_Q6	Esrrb.Smad1.M00761_P53_DECAMER_Q2	Esrrb.Smad1.M00772_IRF_Q6	Esrrb.Smad1.M00773_MYB_Q3	Esrrb.Smad1.M00775_NFY_Q6_01	Esrrb.Smad1.M00777_STAT_Q6	Esrrb.Smad1.M00795_OCT_Q6	Esrrb.Smad1.M00800_AP2_Q3	Esrrb.Smad1.M00805_LEF1_Q2	Esrrb.Smad1.M00809_FOX_Q2	Esrrb.Smad1.M00913_MYB_Q5_01	Esrrb.Smad1.M00915_AP2_Q6_01	Esrrb.Smad1.M00927_AP4_Q6_01	Esrrb.Smad1.M00932_SP1_Q4_01	Esrrb.Smad1.M00933_SP1_Q2_01	Esrrb.Smad1.M00963_T3R_Q6	Esrrb.Smad1.M00965_DR4_Q2	Esrrb.Smad1.M00971_ETS_Q6	Esrrb.Smad1.M00972_IRF_Q6_01	Esrrb.Smad1.M00978_LEF1TCF1_Q4	Esrrb.Smad1.M00981_CREBATF_Q6	Esrrb.Smad1.M00987_FOXP1_01	Esrrb.Smad1.M00999_AIRE_01	Esrrb.Smad1.M01000_AIRE_02	Esrrb.Smad1.M01010_HMGIY_Q3	Esrrb.Smad1.M01014_SOX_Q6	Esrrb.Smad1.M01028_NRSF_Q4	Esrrb.Smad1.M01034_EBOX_Q6_01	Esrrb.Smad1.M01037_GLI_Q2	Esrrb.Smad1.M01066_BLIMP1_Q6	Esrrb.Smad1.M01111_RBPJK_Q4	Esrrb.Smad1.M01112_RBPJK_01	Esrrb.Smad1.M01117_OTX_Q1	Esrrb.Smad1.M01122_ZNF219_01	Esrrb.Smad1.M01123_NANOG_01	Esrrb.Smad1.M01124_OCT4_02	Esrrb.Smad1.M01125_OCT4_01	Esrrb.Smad1.M01142_LRH1_Q5	Esrrb.Smad1.M01146_DMRT1_01	Esrrb.Smad1.N00001_Sox2	Esrrb.Smad1.N00002_Nanog	Esrrb.Smad1.N00003_Otx2	Esrrb.Smad1.N00004_Rbpj	Esrrb.Smad1.N00006_Nr5a2	Esrrb.Smad1.N00007_SoxOctComp	Esrrb.Smad1.N00009_Klf4	Esrrb.Smad1.N00010_Tcfcp2l1	Esrrb.Smad1.N00012_Dax1	Esrrb.Smad1.N00014_Rex1	Esrrb.Smad1.M00008_SP1_01	Esrrb.Smad1.M00055_NMYC_01	Esrrb.Smad1.M00059_YY1_01	Esrrb.Smad1.M00069_YY1_02	Esrrb.Smad1.M00196_SP1_Q6	Esrrb.Smad1.M00466_HIF1_Q5	Esrrb.Smad1.M00480_LUN1_01	Esrrb.Smad1.M00514_ATF4_Q2	Esrrb.Smad1.M00647_LXR_Q3	Esrrb.Smad1.M00691_ATF1_Q6	Esrrb.Smad1.M00707_TFIIA_Q6	Esrrb.Smad1.M00733_SMAD4_Q6	Esrrb.Smad1.M00776_SREBP_Q3	Esrrb.Smad1.M00793_YY1_Q6	Esrrb.Smad1.M00797_HIF1_Q3	Esrrb.Smad1.M00931_SP1_Q6_01	Esrrb.Smad1.M00976_AHRHIF_Q6	Esrrb.Smad1.M01035_YY1_Q6_02	Esrrb.Smad1.M01168_SREBP_Q6	Esrrb.Smad1.M01177_SREBP2_Q6	Esrrb.Smad1.N00005_Sall4	Esrrb.Smad1.N00017_hB_Sall4	STAT3.Tcfcp2l1.M00006_MEF2_01	STAT3.Tcfcp2l1.M00011_EVI1_06	STAT3.Tcfcp2l1.M00026_RSRFC4_01	STAT3.Tcfcp2l1.M00041_CREBP1CJUN_01	STAT3.Tcfcp2l1.M00052_NFKAPPAB65_01	STAT3.Tcfcp2l1.M00054_NFKAPPAB_01	STAT3.Tcfcp2l1.M00063_IRF2_01	STAT3.Tcfcp2l1.M00078_EVI1_01	STAT3.Tcfcp2l1.M00079_EVI1_02	STAT3.Tcfcp2l1.M00080_EVI1_03	STAT3.Tcfcp2l1.M00081_EVI1_04	STAT3.Tcfcp2l1.M00082_EVI1_05	STAT3.Tcfcp2l1.M00118_MYCMAX_01	STAT3.Tcfcp2l1.M00123_MYCMAX_02	STAT3.Tcfcp2l1.M00134_HNF4_01	STAT3.Tcfcp2l1.M00152_SRF_01	STAT3.Tcfcp2l1.M00155_ARP1_01	STAT3.Tcfcp2l1.M00158_COUP_01	STAT3.Tcfcp2l1.M00172_AP1FJ_Q2	STAT3.Tcfcp2l1.M00186_SRF_Q6	STAT3.Tcfcp2l1.M00215_SRF_C	STAT3.Tcfcp2l1.M00222_HAND1E47_01	STAT3.Tcfcp2l1.M00225_STAT3_01	STAT3.Tcfcp2l1.M00231_MEF2_02	STAT3.Tcfcp2l1.M00232_MEF2_03	STAT3.Tcfcp2l1.M00233_MEF2_04	STAT3.Tcfcp2l1.M00243_EGR1_01	STAT3.Tcfcp2l1.M00251_XBP1_01	STAT3.Tcfcp2l1.M00257_RREB1_01	STAT3.Tcfcp2l1.M00292_FREAC4_01	STAT3.Tcfcp2l1.M00302_NFAT_Q6	STAT3.Tcfcp2l1.M00322_MYCMAX_B	STAT3.Tcfcp2l1.M00396_EN1_01	STAT3.Tcfcp2l1.M00403_AMEF2_Q6	STAT3.Tcfcp2l1.M00405_MMEF2_Q6	STAT3.Tcfcp2l1.M00406_HMEF2_Q6	STAT3.Tcfcp2l1.M00407_RSRFC4_Q2	STAT3.Tcfcp2l1.M00412_AREB6_01	STAT3.Tcfcp2l1.M00413_AREB6_02	STAT3.Tcfcp2l1.M00414_AREB6_03	STAT3.Tcfcp2l1.M00415_AREB6_04	STAT3.Tcfcp2l1.M00419_MEIS1_01	STAT3.Tcfcp2l1.M00420_MEIS1AHOXA9_01	STAT3.Tcfcp2l1.M00421_MEIS1BHOXA9_02	STAT3.Tcfcp2l1.M00422_FOXJ2_01	STAT3.Tcfcp2l1.M00423_FOXJ2_02	STAT3.Tcfcp2l1.M00446_SPZ1_01	STAT3.Tcfcp2l1.M00448_ZIC1_01	STAT3.Tcfcp2l1.M00462_GATA6_01	STAT3.Tcfcp2l1.M00482_PITX2_Q2	STAT3.Tcfcp2l1.M00483_ATF6_01	STAT3.Tcfcp2l1.M00490_BACH2_01	STAT3.Tcfcp2l1.M00497_STAT3_02	STAT3.Tcfcp2l1.M00512_PPARG_01	STAT3.Tcfcp2l1.M00513_ATF3_Q6	STAT3.Tcfcp2l1.M00515_PPARG_02	STAT3.Tcfcp2l1.M00517_AP1_01	STAT3.Tcfcp2l1.M00528_PPARG_03	STAT3.Tcfcp2l1.M00531_NERF_Q2	STAT3.Tcfcp2l1.M00615_MYCMAX_03	STAT3.Tcfcp2l1.M00616_AFP1_Q6	STAT3.Tcfcp2l1.M00632_GATA4_Q3	STAT3.Tcfcp2l1.M00638_HNF4ALPHA_Q6	STAT3.Tcfcp2l1.M00671_TCF4_Q5	STAT3.Tcfcp2l1.M00724_HNF3ALPHA_Q6	STAT3.Tcfcp2l1.M00746_ELF1_Q6	STAT3.Tcfcp2l1.M00762_DR1_Q3	STAT3.Tcfcp2l1.M00763_PPAR_DR1_Q2	STAT3.Tcfcp2l1.M00764_HNF4_DR1_Q3	STAT3.Tcfcp2l1.M00765_COUP_DR1_Q6	STAT3.Tcfcp2l1.M00771_ETS_Q4	STAT3.Tcfcp2l1.M00774_NFKB_Q6_01	STAT3.Tcfcp2l1.M00789_GATA_Q6	STAT3.Tcfcp2l1.M00790_HNF1_Q6	STAT3.Tcfcp2l1.M00791_HNF3_Q6	STAT3.Tcfcp2l1.M00792_SMAD_Q6	STAT3.Tcfcp2l1.M00799_MYC_Q2	STAT3.Tcfcp2l1.M00801_CREB_Q3	STAT3.Tcfcp2l1.M00807_EGR_Q6	STAT3.Tcfcp2l1.M00810_SRF_Q4	STAT3.Tcfcp2l1.M00922_SRF_Q5_01	STAT3.Tcfcp2l1.M00924_AP1_Q2_01	STAT3.Tcfcp2l1.M00925_AP1_Q6_01	STAT3.Tcfcp2l1.M00926_AP1_Q4_01	STAT3.Tcfcp2l1.M00935_NFAT_Q4_01	STAT3.Tcfcp2l1.M00941_MEF2_Q6_01	STAT3.Tcfcp2l1.M00967_HNF4_Q6	STAT3.Tcfcp2l1.M00974_SMAD_Q6_01	STAT3.Tcfcp2l1.M00982_KROX_Q6	STAT3.Tcfcp2l1.M00983_MAF_Q6_01	STAT3.Tcfcp2l1.M01007_SRF_Q5_02	STAT3.Tcfcp2l1.M01011_HNF1_Q6_01	STAT3.Tcfcp2l1.M01012_HNF3_Q6_01	STAT3.Tcfcp2l1.M01016_SOX17_01	STAT3.Tcfcp2l1.M01031_HNF4_Q6_01	STAT3.Tcfcp2l1.M01032_HNF4_Q6_02	STAT3.Tcfcp2l1.M01033_HNF4_Q6_03	STAT3.Tcfcp2l1.M01036_COUPTF_Q6	STAT3.Tcfcp2l1.M01075_PLZF_02	STAT3.Tcfcp2l1.M01145_CMYC_01	STAT3.Tcfcp2l1.M01150_DMRT5_01	STAT3.Tcfcp2l1.M01154_CMYC_02	STAT3.Tcfcp2l1.M01160_KID3_01	STAT3.Tcfcp2l1.M00004_CMYB_01	STAT3.Tcfcp2l1.M00005_AP4_01	STAT3.Tcfcp2l1.M00034_P53_01	STAT3.Tcfcp2l1.M00062_IRF1_01	STAT3.Tcfcp2l1.M00130_FOXD3_01	STAT3.Tcfcp2l1.M00175_AP4_Q5	STAT3.Tcfcp2l1.M00176_AP4_Q6	STAT3.Tcfcp2l1.M00183_MYB_Q6	STAT3.Tcfcp2l1.M00185_NFY_Q6	STAT3.Tcfcp2l1.M00189_AP2_Q6	STAT3.Tcfcp2l1.M00209_NFY_C	STAT3.Tcfcp2l1.M00223_STAT_01	STAT3.Tcfcp2l1.M00256_NRSF_01	STAT3.Tcfcp2l1.M00272_P53_02	STAT3.Tcfcp2l1.M00325_NRSE_B	STAT3.Tcfcp2l1.M00341_GABP_B	STAT3.Tcfcp2l1.M00418_TGIF_01	STAT3.Tcfcp2l1.M00450_ZIC3_01	STAT3.Tcfcp2l1.M00470_AP2GAMMA_01	STAT3.Tcfcp2l1.M00478_CDC5_01	STAT3.Tcfcp2l1.M00494_STAT6_01	STAT3.Tcfcp2l1.M00498_STAT4_01	STAT3.Tcfcp2l1.M00500_STAT6_02	STAT3.Tcfcp2l1.M00511_ERR1_Q2	STAT3.Tcfcp2l1.M00650_MTF1_Q4	STAT3.Tcfcp2l1.M00652_NRF1_Q6	STAT3.Tcfcp2l1.M00655_PEA3_Q6	STAT3.Tcfcp2l1.M00747_IRF1_Q6	STAT3.Tcfcp2l1.M00750_HMGIY_Q6	STAT3.Tcfcp2l1.M00761_P53_DECAMER_Q2	STAT3.Tcfcp2l1.M00772_IRF_Q6	STAT3.Tcfcp2l1.M00773_MYB_Q3	STAT3.Tcfcp2l1.M00775_NFY_Q6_01	STAT3.Tcfcp2l1.M00777_STAT_Q6	STAT3.Tcfcp2l1.M00795_OCT_Q6	STAT3.Tcfcp2l1.M00800_AP2_Q3	STAT3.Tcfcp2l1.M00805_LEF1_Q2	STAT3.Tcfcp2l1.M00809_FOX_Q2	STAT3.Tcfcp2l1.M00913_MYB_Q5_01	STAT3.Tcfcp2l1.M00915_AP2_Q6_01	STAT3.Tcfcp2l1.M00927_AP4_Q6_01	STAT3.Tcfcp2l1.M00932_SP1_Q4_01	STAT3.Tcfcp2l1.M00933_SP1_Q2_01	STAT3.Tcfcp2l1.M00963_T3R_Q6	STAT3.Tcfcp2l1.M00965_DR4_Q2	STAT3.Tcfcp2l1.M00971_ETS_Q6	STAT3.Tcfcp2l1.M00972_IRF_Q6_01	STAT3.Tcfcp2l1.M00978_LEF1TCF1_Q4	STAT3.Tcfcp2l1.M00981_CREBATF_Q6	STAT3.Tcfcp2l1.M00987_FOXP1_01	STAT3.Tcfcp2l1.M00999_AIRE_01	STAT3.Tcfcp2l1.M01000_AIRE_02	STAT3.Tcfcp2l1.M01010_HMGIY_Q3	STAT3.Tcfcp2l1.M01014_SOX_Q6	STAT3.Tcfcp2l1.M01028_NRSF_Q4	STAT3.Tcfcp2l1.M01034_EBOX_Q6_01	STAT3.Tcfcp2l1.M01037_GLI_Q2	STAT3.Tcfcp2l1.M01066_BLIMP1_Q6	STAT3.Tcfcp2l1.M01111_RBPJK_Q4	STAT3.Tcfcp2l1.M01112_RBPJK_01	STAT3.Tcfcp2l1.M01117_OTX_Q1	STAT3.Tcfcp2l1.M01122_ZNF219_01	STAT3.Tcfcp2l1.M01123_NANOG_01	STAT3.Tcfcp2l1.M01124_OCT4_02	STAT3.Tcfcp2l1.M01125_OCT4_01	STAT3.Tcfcp2l1.M01142_LRH1_Q5	STAT3.Tcfcp2l1.M01146_DMRT1_01	STAT3.Tcfcp2l1.N00001_Sox2	STAT3.Tcfcp2l1.N00002_Nanog	STAT3.Tcfcp2l1.N00003_Otx2	STAT3.Tcfcp2l1.N00004_Rbpj	STAT3.Tcfcp2l1.N00006_Nr5a2	STAT3.Tcfcp2l1.N00007_SoxOctComp	STAT3.Tcfcp2l1.N00009_Klf4	STAT3.Tcfcp2l1.N00010_Tcfcp2l1	STAT3.Tcfcp2l1.N00012_Dax1	STAT3.Tcfcp2l1.N00014_Rex1	STAT3.Tcfcp2l1.M00008_SP1_01	STAT3.Tcfcp2l1.M00055_NMYC_01	STAT3.Tcfcp2l1.M00059_YY1_01	STAT3.Tcfcp2l1.M00069_YY1_02	STAT3.Tcfcp2l1.M00196_SP1_Q6	STAT3.Tcfcp2l1.M00466_HIF1_Q5	STAT3.Tcfcp2l1.M00480_LUN1_01	STAT3.Tcfcp2l1.M00514_ATF4_Q2	STAT3.Tcfcp2l1.M00647_LXR_Q3	STAT3.Tcfcp2l1.M00691_ATF1_Q6	STAT3.Tcfcp2l1.M00707_TFIIA_Q6	STAT3.Tcfcp2l1.M00733_SMAD4_Q6	STAT3.Tcfcp2l1.M00776_SREBP_Q3	STAT3.Tcfcp2l1.M00793_YY1_Q6	STAT3.Tcfcp2l1.M00797_HIF1_Q3	STAT3.Tcfcp2l1.M00931_SP1_Q6_01	STAT3.Tcfcp2l1.M00976_AHRHIF_Q6	STAT3.Tcfcp2l1.M01035_YY1_Q6_02	STAT3.Tcfcp2l1.M01168_SREBP_Q6	STAT3.Tcfcp2l1.M01177_SREBP2_Q6	STAT3.Tcfcp2l1.N00005_Sall4	STAT3.Tcfcp2l1.N00017_hB_Sall4	Esrrb.STAT3.M00006_MEF2_01	Esrrb.STAT3.M00011_EVI1_06	Esrrb.STAT3.M00026_RSRFC4_01	Esrrb.STAT3.M00041_CREBP1CJUN_01	Esrrb.STAT3.M00052_NFKAPPAB65_01	Esrrb.STAT3.M00054_NFKAPPAB_01	Esrrb.STAT3.M00063_IRF2_01	Esrrb.STAT3.M00078_EVI1_01	Esrrb.STAT3.M00079_EVI1_02	Esrrb.STAT3.M00080_EVI1_03	Esrrb.STAT3.M00081_EVI1_04	Esrrb.STAT3.M00082_EVI1_05	Esrrb.STAT3.M00118_MYCMAX_01	Esrrb.STAT3.M00123_MYCMAX_02	Esrrb.STAT3.M00134_HNF4_01	Esrrb.STAT3.M00152_SRF_01	Esrrb.STAT3.M00155_ARP1_01	Esrrb.STAT3.M00158_COUP_01	Esrrb.STAT3.M00172_AP1FJ_Q2	Esrrb.STAT3.M00186_SRF_Q6	Esrrb.STAT3.M00215_SRF_C	Esrrb.STAT3.M00222_HAND1E47_01	Esrrb.STAT3.M00225_STAT3_01	Esrrb.STAT3.M00231_MEF2_02	Esrrb.STAT3.M00232_MEF2_03	Esrrb.STAT3.M00233_MEF2_04	Esrrb.STAT3.M00243_EGR1_01	Esrrb.STAT3.M00251_XBP1_01	Esrrb.STAT3.M00257_RREB1_01	Esrrb.STAT3.M00292_FREAC4_01	Esrrb.STAT3.M00302_NFAT_Q6	Esrrb.STAT3.M00322_MYCMAX_B	Esrrb.STAT3.M00396_EN1_01	Esrrb.STAT3.M00403_AMEF2_Q6	Esrrb.STAT3.M00405_MMEF2_Q6	Esrrb.STAT3.M00406_HMEF2_Q6	Esrrb.STAT3.M00407_RSRFC4_Q2	Esrrb.STAT3.M00412_AREB6_01	Esrrb.STAT3.M00413_AREB6_02	Esrrb.STAT3.M00414_AREB6_03	Esrrb.STAT3.M00415_AREB6_04	Esrrb.STAT3.M00419_MEIS1_01	Esrrb.STAT3.M00420_MEIS1AHOXA9_01	Esrrb.STAT3.M00421_MEIS1BHOXA9_02	Esrrb.STAT3.M00422_FOXJ2_01	Esrrb.STAT3.M00423_FOXJ2_02	Esrrb.STAT3.M00446_SPZ1_01	Esrrb.STAT3.M00448_ZIC1_01	Esrrb.STAT3.M00462_GATA6_01	Esrrb.STAT3.M00482_PITX2_Q2	Esrrb.STAT3.M00483_ATF6_01	Esrrb.STAT3.M00490_BACH2_01	Esrrb.STAT3.M00497_STAT3_02	Esrrb.STAT3.M00512_PPARG_01	Esrrb.STAT3.M00513_ATF3_Q6	Esrrb.STAT3.M00515_PPARG_02	Esrrb.STAT3.M00517_AP1_01	Esrrb.STAT3.M00528_PPARG_03	Esrrb.STAT3.M00531_NERF_Q2	Esrrb.STAT3.M00615_MYCMAX_03	Esrrb.STAT3.M00616_AFP1_Q6	Esrrb.STAT3.M00632_GATA4_Q3	Esrrb.STAT3.M00638_HNF4ALPHA_Q6	Esrrb.STAT3.M00671_TCF4_Q5	Esrrb.STAT3.M00724_HNF3ALPHA_Q6	Esrrb.STAT3.M00746_ELF1_Q6	Esrrb.STAT3.M00762_DR1_Q3	Esrrb.STAT3.M00763_PPAR_DR1_Q2	Esrrb.STAT3.M00764_HNF4_DR1_Q3	Esrrb.STAT3.M00765_COUP_DR1_Q6	Esrrb.STAT3.M00771_ETS_Q4	Esrrb.STAT3.M00774_NFKB_Q6_01	Esrrb.STAT3.M00789_GATA_Q6	Esrrb.STAT3.M00790_HNF1_Q6	Esrrb.STAT3.M00791_HNF3_Q6	Esrrb.STAT3.M00792_SMAD_Q6	Esrrb.STAT3.M00799_MYC_Q2	Esrrb.STAT3.M00801_CREB_Q3	Esrrb.STAT3.M00807_EGR_Q6	Esrrb.STAT3.M00810_SRF_Q4	Esrrb.STAT3.M00922_SRF_Q5_01	Esrrb.STAT3.M00924_AP1_Q2_01	Esrrb.STAT3.M00925_AP1_Q6_01	Esrrb.STAT3.M00926_AP1_Q4_01	Esrrb.STAT3.M00935_NFAT_Q4_01	Esrrb.STAT3.M00941_MEF2_Q6_01	Esrrb.STAT3.M00967_HNF4_Q6	Esrrb.STAT3.M00974_SMAD_Q6_01	Esrrb.STAT3.M00982_KROX_Q6	Esrrb.STAT3.M00983_MAF_Q6_01	Esrrb.STAT3.M01007_SRF_Q5_02	Esrrb.STAT3.M01011_HNF1_Q6_01	Esrrb.STAT3.M01012_HNF3_Q6_01	Esrrb.STAT3.M01016_SOX17_01	Esrrb.STAT3.M01031_HNF4_Q6_01	Esrrb.STAT3.M01032_HNF4_Q6_02	Esrrb.STAT3.M01033_HNF4_Q6_03	Esrrb.STAT3.M01036_COUPTF_Q6	Esrrb.STAT3.M01075_PLZF_02	Esrrb.STAT3.M01145_CMYC_01	Esrrb.STAT3.M01150_DMRT5_01	Esrrb.STAT3.M01154_CMYC_02	Esrrb.STAT3.M01160_KID3_01	Esrrb.STAT3.M00004_CMYB_01	Esrrb.STAT3.M00005_AP4_01	Esrrb.STAT3.M00034_P53_01	Esrrb.STAT3.M00062_IRF1_01	Esrrb.STAT3.M00130_FOXD3_01	Esrrb.STAT3.M00175_AP4_Q5	Esrrb.STAT3.M00176_AP4_Q6	Esrrb.STAT3.M00183_MYB_Q6	Esrrb.STAT3.M00185_NFY_Q6	Esrrb.STAT3.M00189_AP2_Q6	Esrrb.STAT3.M00209_NFY_C	Esrrb.STAT3.M00223_STAT_01	Esrrb.STAT3.M00256_NRSF_01	Esrrb.STAT3.M00272_P53_02	Esrrb.STAT3.M00325_NRSE_B	Esrrb.STAT3.M00341_GABP_B	Esrrb.STAT3.M00418_TGIF_01	Esrrb.STAT3.M00450_ZIC3_01	Esrrb.STAT3.M00470_AP2GAMMA_01	Esrrb.STAT3.M00478_CDC5_01	Esrrb.STAT3.M00494_STAT6_01	Esrrb.STAT3.M00498_STAT4_01	Esrrb.STAT3.M00500_STAT6_02	Esrrb.STAT3.M00511_ERR1_Q2	Esrrb.STAT3.M00650_MTF1_Q4	Esrrb.STAT3.M00652_NRF1_Q6	Esrrb.STAT3.M00655_PEA3_Q6	Esrrb.STAT3.M00747_IRF1_Q6	Esrrb.STAT3.M00750_HMGIY_Q6	Esrrb.STAT3.M00761_P53_DECAMER_Q2	Esrrb.STAT3.M00772_IRF_Q6	Esrrb.STAT3.M00773_MYB_Q3	Esrrb.STAT3.M00775_NFY_Q6_01	Esrrb.STAT3.M00777_STAT_Q6	Esrrb.STAT3.M00795_OCT_Q6	Esrrb.STAT3.M00800_AP2_Q3	Esrrb.STAT3.M00805_LEF1_Q2	Esrrb.STAT3.M00809_FOX_Q2	Esrrb.STAT3.M00913_MYB_Q5_01	Esrrb.STAT3.M00915_AP2_Q6_01	Esrrb.STAT3.M00927_AP4_Q6_01	Esrrb.STAT3.M00932_SP1_Q4_01	Esrrb.STAT3.M00933_SP1_Q2_01	Esrrb.STAT3.M00963_T3R_Q6	Esrrb.STAT3.M00965_DR4_Q2	Esrrb.STAT3.M00971_ETS_Q6	Esrrb.STAT3.M00972_IRF_Q6_01	Esrrb.STAT3.M00978_LEF1TCF1_Q4	Esrrb.STAT3.M00981_CREBATF_Q6	Esrrb.STAT3.M00987_FOXP1_01	Esrrb.STAT3.M00999_AIRE_01	Esrrb.STAT3.M01000_AIRE_02	Esrrb.STAT3.M01010_HMGIY_Q3	Esrrb.STAT3.M01014_SOX_Q6	Esrrb.STAT3.M01028_NRSF_Q4	Esrrb.STAT3.M01034_EBOX_Q6_01	Esrrb.STAT3.M01037_GLI_Q2	Esrrb.STAT3.M01066_BLIMP1_Q6	Esrrb.STAT3.M01111_RBPJK_Q4	Esrrb.STAT3.M01112_RBPJK_01	Esrrb.STAT3.M01117_OTX_Q1	Esrrb.STAT3.M01122_ZNF219_01	Esrrb.STAT3.M01123_NANOG_01	Esrrb.STAT3.M01124_OCT4_02	Esrrb.STAT3.M01125_OCT4_01	Esrrb.STAT3.M01142_LRH1_Q5	Esrrb.STAT3.M01146_DMRT1_01	Esrrb.STAT3.N00001_Sox2	Esrrb.STAT3.N00002_Nanog	Esrrb.STAT3.N00003_Otx2	Esrrb.STAT3.N00004_Rbpj	Esrrb.STAT3.N00006_Nr5a2	Esrrb.STAT3.N00007_SoxOctComp	Esrrb.STAT3.N00009_Klf4	Esrrb.STAT3.N00010_Tcfcp2l1	Esrrb.STAT3.N00012_Dax1	Esrrb.STAT3.N00014_Rex1	Esrrb.STAT3.M00008_SP1_01	Esrrb.STAT3.M00055_NMYC_01	Esrrb.STAT3.M00059_YY1_01	Esrrb.STAT3.M00069_YY1_02	Esrrb.STAT3.M00196_SP1_Q6	Esrrb.STAT3.M00466_HIF1_Q5	Esrrb.STAT3.M00480_LUN1_01	Esrrb.STAT3.M00514_ATF4_Q2	Esrrb.STAT3.M00647_LXR_Q3	Esrrb.STAT3.M00691_ATF1_Q6	Esrrb.STAT3.M00707_TFIIA_Q6	Esrrb.STAT3.M00733_SMAD4_Q6	Esrrb.STAT3.M00776_SREBP_Q3	Esrrb.STAT3.M00793_YY1_Q6	Esrrb.STAT3.M00797_HIF1_Q3	Esrrb.STAT3.M00931_SP1_Q6_01	Esrrb.STAT3.M00976_AHRHIF_Q6	Esrrb.STAT3.M01035_YY1_Q6_02	Esrrb.STAT3.M01168_SREBP_Q6	Esrrb.STAT3.M01177_SREBP2_Q6	Esrrb.STAT3.N00005_Sall4	Esrrb.STAT3.N00017_hB_Sall4	Esrrb.Tcfcp2l1.M00006_MEF2_01	Esrrb.Tcfcp2l1.M00011_EVI1_06	Esrrb.Tcfcp2l1.M00026_RSRFC4_01	Esrrb.Tcfcp2l1.M00041_CREBP1CJUN_01	Esrrb.Tcfcp2l1.M00052_NFKAPPAB65_01	Esrrb.Tcfcp2l1.M00054_NFKAPPAB_01	Esrrb.Tcfcp2l1.M00063_IRF2_01	Esrrb.Tcfcp2l1.M00078_EVI1_01	Esrrb.Tcfcp2l1.M00079_EVI1_02	Esrrb.Tcfcp2l1.M00080_EVI1_03	Esrrb.Tcfcp2l1.M00081_EVI1_04	Esrrb.Tcfcp2l1.M00082_EVI1_05	Esrrb.Tcfcp2l1.M00118_MYCMAX_01	Esrrb.Tcfcp2l1.M00123_MYCMAX_02	Esrrb.Tcfcp2l1.M00134_HNF4_01	Esrrb.Tcfcp2l1.M00152_SRF_01	Esrrb.Tcfcp2l1.M00155_ARP1_01	Esrrb.Tcfcp2l1.M00158_COUP_01	Esrrb.Tcfcp2l1.M00172_AP1FJ_Q2	Esrrb.Tcfcp2l1.M00186_SRF_Q6	Esrrb.Tcfcp2l1.M00215_SRF_C	Esrrb.Tcfcp2l1.M00222_HAND1E47_01	Esrrb.Tcfcp2l1.M00225_STAT3_01	Esrrb.Tcfcp2l1.M00231_MEF2_02	Esrrb.Tcfcp2l1.M00232_MEF2_03	Esrrb.Tcfcp2l1.M00233_MEF2_04	Esrrb.Tcfcp2l1.M00243_EGR1_01	Esrrb.Tcfcp2l1.M00251_XBP1_01	Esrrb.Tcfcp2l1.M00257_RREB1_01	Esrrb.Tcfcp2l1.M00292_FREAC4_01	Esrrb.Tcfcp2l1.M00302_NFAT_Q6	Esrrb.Tcfcp2l1.M00322_MYCMAX_B	Esrrb.Tcfcp2l1.M00396_EN1_01	Esrrb.Tcfcp2l1.M00403_AMEF2_Q6	Esrrb.Tcfcp2l1.M00405_MMEF2_Q6	Esrrb.Tcfcp2l1.M00406_HMEF2_Q6	Esrrb.Tcfcp2l1.M00407_RSRFC4_Q2	Esrrb.Tcfcp2l1.M00412_AREB6_01	Esrrb.Tcfcp2l1.M00413_AREB6_02	Esrrb.Tcfcp2l1.M00414_AREB6_03	Esrrb.Tcfcp2l1.M00415_AREB6_04	Esrrb.Tcfcp2l1.M00419_MEIS1_01	Esrrb.Tcfcp2l1.M00420_MEIS1AHOXA9_01	Esrrb.Tcfcp2l1.M00421_MEIS1BHOXA9_02	Esrrb.Tcfcp2l1.M00422_FOXJ2_01	Esrrb.Tcfcp2l1.M00423_FOXJ2_02	Esrrb.Tcfcp2l1.M00446_SPZ1_01	Esrrb.Tcfcp2l1.M00448_ZIC1_01	Esrrb.Tcfcp2l1.M00462_GATA6_01	Esrrb.Tcfcp2l1.M00482_PITX2_Q2	Esrrb.Tcfcp2l1.M00483_ATF6_01	Esrrb.Tcfcp2l1.M00490_BACH2_01	Esrrb.Tcfcp2l1.M00497_STAT3_02	Esrrb.Tcfcp2l1.M00512_PPARG_01	Esrrb.Tcfcp2l1.M00513_ATF3_Q6	Esrrb.Tcfcp2l1.M00515_PPARG_02	Esrrb.Tcfcp2l1.M00517_AP1_01	Esrrb.Tcfcp2l1.M00528_PPARG_03	Esrrb.Tcfcp2l1.M00531_NERF_Q2	Esrrb.Tcfcp2l1.M00615_MYCMAX_03	Esrrb.Tcfcp2l1.M00616_AFP1_Q6	Esrrb.Tcfcp2l1.M00632_GATA4_Q3	Esrrb.Tcfcp2l1.M00638_HNF4ALPHA_Q6	Esrrb.Tcfcp2l1.M00671_TCF4_Q5	Esrrb.Tcfcp2l1.M00724_HNF3ALPHA_Q6	Esrrb.Tcfcp2l1.M00746_ELF1_Q6	Esrrb.Tcfcp2l1.M00762_DR1_Q3	Esrrb.Tcfcp2l1.M00763_PPAR_DR1_Q2	Esrrb.Tcfcp2l1.M00764_HNF4_DR1_Q3	Esrrb.Tcfcp2l1.M00765_COUP_DR1_Q6	Esrrb.Tcfcp2l1.M00771_ETS_Q4	Esrrb.Tcfcp2l1.M00774_NFKB_Q6_01	Esrrb.Tcfcp2l1.M00789_GATA_Q6	Esrrb.Tcfcp2l1.M00790_HNF1_Q6	Esrrb.Tcfcp2l1.M00791_HNF3_Q6	Esrrb.Tcfcp2l1.M00792_SMAD_Q6	Esrrb.Tcfcp2l1.M00799_MYC_Q2	Esrrb.Tcfcp2l1.M00801_CREB_Q3	Esrrb.Tcfcp2l1.M00807_EGR_Q6	Esrrb.Tcfcp2l1.M00810_SRF_Q4	Esrrb.Tcfcp2l1.M00922_SRF_Q5_01	Esrrb.Tcfcp2l1.M00924_AP1_Q2_01	Esrrb.Tcfcp2l1.M00925_AP1_Q6_01	Esrrb.Tcfcp2l1.M00926_AP1_Q4_01	Esrrb.Tcfcp2l1.M00935_NFAT_Q4_01	Esrrb.Tcfcp2l1.M00941_MEF2_Q6_01	Esrrb.Tcfcp2l1.M00967_HNF4_Q6	Esrrb.Tcfcp2l1.M00974_SMAD_Q6_01	Esrrb.Tcfcp2l1.M00982_KROX_Q6	Esrrb.Tcfcp2l1.M00983_MAF_Q6_01	Esrrb.Tcfcp2l1.M01007_SRF_Q5_02	Esrrb.Tcfcp2l1.M01011_HNF1_Q6_01	Esrrb.Tcfcp2l1.M01012_HNF3_Q6_01	Esrrb.Tcfcp2l1.M01016_SOX17_01	Esrrb.Tcfcp2l1.M01031_HNF4_Q6_01	Esrrb.Tcfcp2l1.M01032_HNF4_Q6_02	Esrrb.Tcfcp2l1.M01033_HNF4_Q6_03	Esrrb.Tcfcp2l1.M01036_COUPTF_Q6	Esrrb.Tcfcp2l1.M01075_PLZF_02	Esrrb.Tcfcp2l1.M01145_CMYC_01	Esrrb.Tcfcp2l1.M01150_DMRT5_01	Esrrb.Tcfcp2l1.M01154_CMYC_02	Esrrb.Tcfcp2l1.M01160_KID3_01	Esrrb.Tcfcp2l1.M00004_CMYB_01	Esrrb.Tcfcp2l1.M00005_AP4_01	Esrrb.Tcfcp2l1.M00034_P53_01	Esrrb.Tcfcp2l1.M00062_IRF1_01	Esrrb.Tcfcp2l1.M00130_FOXD3_01	Esrrb.Tcfcp2l1.M00175_AP4_Q5	Esrrb.Tcfcp2l1.M00176_AP4_Q6	Esrrb.Tcfcp2l1.M00183_MYB_Q6	Esrrb.Tcfcp2l1.M00185_NFY_Q6	Esrrb.Tcfcp2l1.M00189_AP2_Q6	Esrrb.Tcfcp2l1.M00209_NFY_C	Esrrb.Tcfcp2l1.M00223_STAT_01	Esrrb.Tcfcp2l1.M00256_NRSF_01	Esrrb.Tcfcp2l1.M00272_P53_02	Esrrb.Tcfcp2l1.M00325_NRSE_B	Esrrb.Tcfcp2l1.M00341_GABP_B	Esrrb.Tcfcp2l1.M00418_TGIF_01	Esrrb.Tcfcp2l1.M00450_ZIC3_01	Esrrb.Tcfcp2l1.M00470_AP2GAMMA_01	Esrrb.Tcfcp2l1.M00478_CDC5_01	Esrrb.Tcfcp2l1.M00494_STAT6_01	Esrrb.Tcfcp2l1.M00498_STAT4_01	Esrrb.Tcfcp2l1.M00500_STAT6_02	Esrrb.Tcfcp2l1.M00511_ERR1_Q2	Esrrb.Tcfcp2l1.M00650_MTF1_Q4	Esrrb.Tcfcp2l1.M00652_NRF1_Q6	Esrrb.Tcfcp2l1.M00655_PEA3_Q6	Esrrb.Tcfcp2l1.M00747_IRF1_Q6	Esrrb.Tcfcp2l1.M00750_HMGIY_Q6	Esrrb.Tcfcp2l1.M00761_P53_DECAMER_Q2	Esrrb.Tcfcp2l1.M00772_IRF_Q6	Esrrb.Tcfcp2l1.M00773_MYB_Q3	Esrrb.Tcfcp2l1.M00775_NFY_Q6_01	Esrrb.Tcfcp2l1.M00777_STAT_Q6	Esrrb.Tcfcp2l1.M00795_OCT_Q6	Esrrb.Tcfcp2l1.M00800_AP2_Q3	Esrrb.Tcfcp2l1.M00805_LEF1_Q2	Esrrb.Tcfcp2l1.M00809_FOX_Q2	Esrrb.Tcfcp2l1.M00913_MYB_Q5_01	Esrrb.Tcfcp2l1.M00915_AP2_Q6_01	Esrrb.Tcfcp2l1.M00927_AP4_Q6_01	Esrrb.Tcfcp2l1.M00932_SP1_Q4_01	Esrrb.Tcfcp2l1.M00933_SP1_Q2_01	Esrrb.Tcfcp2l1.M00963_T3R_Q6	Esrrb.Tcfcp2l1.M00965_DR4_Q2	Esrrb.Tcfcp2l1.M00971_ETS_Q6	Esrrb.Tcfcp2l1.M00972_IRF_Q6_01	Esrrb.Tcfcp2l1.M00978_LEF1TCF1_Q4	Esrrb.Tcfcp2l1.M00981_CREBATF_Q6	Esrrb.Tcfcp2l1.M00987_FOXP1_01	Esrrb.Tcfcp2l1.M00999_AIRE_01	Esrrb.Tcfcp2l1.M01000_AIRE_02	Esrrb.Tcfcp2l1.M01010_HMGIY_Q3	Esrrb.Tcfcp2l1.M01014_SOX_Q6	Esrrb.Tcfcp2l1.M01028_NRSF_Q4	Esrrb.Tcfcp2l1.M01034_EBOX_Q6_01	Esrrb.Tcfcp2l1.M01037_GLI_Q2	Esrrb.Tcfcp2l1.M01066_BLIMP1_Q6	Esrrb.Tcfcp2l1.M01111_RBPJK_Q4	Esrrb.Tcfcp2l1.M01112_RBPJK_01	Esrrb.Tcfcp2l1.M01117_OTX_Q1	Esrrb.Tcfcp2l1.M01122_ZNF219_01	Esrrb.Tcfcp2l1.M01123_NANOG_01	Esrrb.Tcfcp2l1.M01124_OCT4_02	Esrrb.Tcfcp2l1.M01125_OCT4_01	Esrrb.Tcfcp2l1.M01142_LRH1_Q5	Esrrb.Tcfcp2l1.M01146_DMRT1_01	Esrrb.Tcfcp2l1.N00001_Sox2	Esrrb.Tcfcp2l1.N00002_Nanog	Esrrb.Tcfcp2l1.N00003_Otx2	Esrrb.Tcfcp2l1.N00004_Rbpj	Esrrb.Tcfcp2l1.N00006_Nr5a2	Esrrb.Tcfcp2l1.N00007_SoxOctComp	Esrrb.Tcfcp2l1.N00009_Klf4	Esrrb.Tcfcp2l1.N00010_Tcfcp2l1	Esrrb.Tcfcp2l1.N00012_Dax1	Esrrb.Tcfcp2l1.N00014_Rex1	Esrrb.Tcfcp2l1.M00008_SP1_01	Esrrb.Tcfcp2l1.M00055_NMYC_01	Esrrb.Tcfcp2l1.M00059_YY1_01	Esrrb.Tcfcp2l1.M00069_YY1_02	Esrrb.Tcfcp2l1.M00196_SP1_Q6	Esrrb.Tcfcp2l1.M00466_HIF1_Q5	Esrrb.Tcfcp2l1.M00480_LUN1_01	Esrrb.Tcfcp2l1.M00514_ATF4_Q2	Esrrb.Tcfcp2l1.M00647_LXR_Q3	Esrrb.Tcfcp2l1.M00691_ATF1_Q6	Esrrb.Tcfcp2l1.M00707_TFIIA_Q6	Esrrb.Tcfcp2l1.M00733_SMAD4_Q6	Esrrb.Tcfcp2l1.M00776_SREBP_Q3	Esrrb.Tcfcp2l1.M00793_YY1_Q6	Esrrb.Tcfcp2l1.M00797_HIF1_Q3	Esrrb.Tcfcp2l1.M00931_SP1_Q6_01	Esrrb.Tcfcp2l1.M00976_AHRHIF_Q6	Esrrb.Tcfcp2l1.M01035_YY1_Q6_02	Esrrb.Tcfcp2l1.M01168_SREBP_Q6	Esrrb.Tcfcp2l1.M01177_SREBP2_Q6	Esrrb.Tcfcp2l1.N00005_Sall4	Esrrb.Tcfcp2l1.N00017_hB_Sall4
11438	0	-34.6663584579165	-26.955769313078	-32.447104726741	-56.8644470147166	-62.4492394753838	2.71059738166435	2.43924245335894	-99.70826	-32.5721999874781	-102.633431335526	-15.7247362002231	-21.95461	7.40224	-50.1543999999923	-48.7652352245062	-33.2568720445843	-48.65815	-18.9928999999978	-51.1601929454069	7.84433718055995	7.41888000000028	-14.8530546192556	-121.58347	-25.8007757459948	-18.9700489491396	-21.9206347186554	-20.0615016183374	-17.0809923097785	-21.84562	-26.0344841983274	-104.612031692796	-105.917174701279	-68.48198	-23.7014623045002	NA	-22.03944	1.89227000000014	-28.35121	7.50746000000049	-21.2682201793833	-83.1907	-80.9119	-96.057738963497	-103.030675573391	-26.93187	-26.4981999999876	7.96928	-20.5269923854525	-54.9475	-44.3424976652896	-22.3092202908278	-63.14074	-177.4826	NA	-27.82756	6.49351000000324	-26.4803840224921	-21.1236977549378	NA	-22.16513	-32.6555435976914	-11.2538619104671	12.6305022796397	-27.9296029793837	-18.8951602761038	-21.5496997131105	NA	-64.02292	-20.4660212832787	-21.4153399999999	-26.7917999999166	-57.2311899999998	-19.6765999999962	-19.5210068321334	-19.1905796702641	7.51651000000087	9.02058000000079	-21.2529199999994	-21.18215	7.58833000000228	-19.0018170872291	-52.1007	7.55789816055962	10.0759240304679	-20.0336970227542	-87.9950199623279	-20.5146722145987	-21.1069347277979	-21.7665864291305	-20.7587189753642	-21.306662112555	-21.1047741507952	NA	-27.58661	-21.25549	-25.35811	-163.66512	-24.1495	-50.1173015775309	-19.24632	-20.0985741268803	-19.6095764264173	5.92468000000064	-53.0096222144402	-27.3948799983531	-59.1498999999998	11.2009431401564	-51.2245643448694	2.93836	-63.84322	-13.2072420627514	-26.7062432031725	-48.264852473516	NA	-51.7117686684715	NA	-28.7688399998302	-22.9801196249405	-21.87823	-27.0041023820346	3.82531000000002	-54.6069589330596	-48.7978699281533	-63.3264292479508	-62.271515495743	-19.085873006115	-15.6591	-22.2010060642761	NA	-56.63871	-20.8227570571824	-27.8759067197503	-22.95438	-20.2337065819347	-19.6224695890599	-17.2826559811734	8.12448	7.8905400000003	7.60689000000033	-58.57062	-44.6266733640101	-46.9044842310485	8.10888	-46.5944001360397	-20.1302903789646	-21.0046805795268	-21.599914227509	-87.58502	-32.8023988778838	-21.2324	-154.13824	-46.0975787933723	-50.77061	-47.47352	-18.6051324206933	6.91855000000021	-45.5080699572065	-26.3479699958762	-17.5007227418447	-38.9775	-46.5368824700068	-64.98124	-20.2110970001496	-22.6689771038507	0.266021000026604	-88.32998	7.01534	-67.5428135886374	-26.2777999999636	-24.6096999999948	7.41505000000124	-17.0110682352224	7.1535300000007	8.3130344074558	10.5309	-25.3749	-50.85159	-26.2730936652661	-17.8255999999997	-26.966453031526	-29.5594636098006	-20.4316720790299	9.9742	-45.9524549499148	7.22772000000183	-20.0201665051045	-18.5817	-50.2521273767728	9.4624	-19.9111543354134	-48.1935	-21.0862399999777	6.57644000000068	-43.294744360707	7.75822000000577	-20.51414	-18.9576574026384	-27.727786578427	-17.4862984398425	9.7028636473752	-27.1189099999231	8.35498000000053	-46.1912639856883	-19.7516630738391	-28.1157699999965	-28.2787499998947	-21.788831542639	3.93883000000453	-48.9683	NA	-30.5149584583202	NA	-28.0822584583202	-55.9140523982899	-53.77284239829	-73.440984907006	NA	-31.1999084582994	NA	NA	-53.1807084583202	NA	NA	-22.7559584583202	NA	-55.9530984583202	-25.7671484581775	-26.2024584583193	NA	-40.2518047272016	-151.312351393868	-69.17536239829	NA	NA	-64.6151323982899	-25.6565784583202	NA	NA	-25.5937184583202	-26.2951684583202	-24.6976117916535	-53.3068002729996	NA	NA	NA	NA	NA	-53.8816890649566	-61.004644907006	-61.902664907006	-51.07815239829	-55.2431359496192	-25.6629584583202	-60.880354907006	NA	NA	-25.7130184583202	NA	-26.3610117916528	NA	NA	-153.124654727202	-40.3476583702488	-19.2144584583202	-36.2775184583201	-26.5601151247399	NA	-52.8096147272016	NA	-61.689334907006	-26.1969384583202	-51.8805706640183	-48.2798447272016	-53.38164239829	-47.7182297272016	-60.546014907006	-61.538544907006	NA	-155.162654727202	-46.9356247272016	-61.889904907006	NA	-26.3182384583097	-50.0319584583202	-27.6597284583202	NA	-26.6656367916535	NA	-49.3131704607298	-48.9695713938683	-26.5390284583195	-26.9729984580605	-27.1497484583124	-26.5262984583191	NA	NA	NA	NA	NA	NA	-50.3374784583202	-48.8730584583202	-26.8726034583202	-151.478704727202	NA	NA	-51.6561784583202	-55.2944523982899	-31.5251384583202	-48.7945873886305	-31.2077484583202	-61.518934907006	NA	-30.2639284583202	NA	NA	-49.6432205046909	NA	-26.6285984583202	-54.9975623982899	NA	-26.1151151249868	-53.4965584583202	-52.4652078508506	NA	-61.813024907006	NA	NA	NA	-26.4979484583202	NA	-52.7600623982899	-27.7285684583202	NA	NA	-48.5970896288959	-53.19925239829	-28.8757384583202	-53.31038239829	-61.473734907006	-61.984644907006	-54.77347239829	-47.7478147272016	NA	NA	-47.9085413363369	-26.5699384579194	-60.393704907006	NA	NA	NA	NA	-151.771444727202	NA	NA	NA	-149.431104727202	NA	-60.175764907006	NA	-26.2211284583202	NA	-52.0933999450152	-61.10609239829	NA	-62.831914907006	-60.35404239829	NA	NA	-65.923659907006	-47.8687331627747	-58.5291149070059	NA	-22.6688584583202	-47.4843927554693	-24.5964584575494	-21.6951584582914	-23.3143584583202	-48.4256947272016	-26.2725384583202	-152.732084727202	-26.3529084583136	-35.2800084583202	-25.9467584583085	-21.441158458312	-150.849674727202	-152.218104727202	-51.7521523982899	-152.252304727202	-48.4461747272016	-25.7295784583202	NA	-152.981574727202	NA	NA	-48.1380584583202	NA	-155.909534727202	-151.274544727202	NA	NA	-61.381994907006	-25.0130684583174	-152.453264727202	NA	-26.3935884580177	-26.0097284583168	-26.1663084583202	-26.7849884583202	-52.6134450662305	NA	NA	-30.2264047272016	NA	-27.7937047272016	-19.1910597988978	-54.1902027955149	NA	-158.33148845832	-30.9113547271914	NA	-16.2050497988977	-48.1740462979326	NA	-18.7239297988978	-12.1034182499621	NA	-23.1192397988978	-16.2213543760621	-19.1905665579935	NA	-40.0811506425385	-19.0814697988978	-27.0886031322311	-160.919114907006	NA	-65.0324927955149	-22.9870878539129	NA	-19.2691897988978	-25.3051647272016	-26.0066147272016	-18.8473338231598	-52.6772852393422	NA	NA	NA	NA	-163.011984907006	-48.5783335008409	-47.5922542289432	-18.1118397988978	-51.4955127955149	-54.5483912777602	-25.3744047272016	NA	NA	NA	-25.4244647272016	-18.9459297988978	-26.0624913935615	-161.702674907006	NA	NA	-29.9508090578821	-18.9259047271934	-35.9889647272016	-26.2615947269843	-17.9535164655645	-22.8497797988977	NA	NA	-25.9083847269548	-18.7451897988977	-47.1560285766636	-53.7990027955149	-47.5487756425385	-18.0162664655644	-17.7652331322311	-18.220598132231	-17.7633164655645	-46.7649706425385	-18.4187997988978	-19.2278964655645	-26.0296847266582	-49.3370112777602	-27.3711747268333	NA	-26.3671163938683	-146.13050845832	-20.4256397988975	-19.9093897988975	-19.6379454657237	-18.8851430269526	-19.2655803548129	-26.2377447272011	NA	-147.259108411648	-163.178424907006	-163.293674907006	-161.361934907006	NA	-47.14733626356	-48.1781112777602	-26.5740830599432	-17.9689731322311	-20.5230397988978	-50.6593475622766	-50.9612312777602	-55.7118127955149	-31.2365847272016	-48.6261696263074	-30.9191947272016	NA	-140.76325845832	-29.9753747272016	NA	NA	-48.9483112777602	NA	-26.3400447268963	-55.4149227955148	NA	-25.8165947272016	-24.820859798893	-52.8819677955149	-64.3189275622766	-145.251571791654	-59.4135175622766	-16.4736497988978	NA	-26.2093947272016	NA	-53.1774227955148	-27.4400147272016	NA	-20.1909297988978	-48.4278651546521	-53.6166127955149	-18.190438960923	-53.7277427955148	-162.727454907006	NA	-55.1908327955149	-47.5771606425385	-48.9865475622766	-133.530097726446	-47.6891235263181	-26.2813847268476	-19.4892697988978	-18.9151897988977	-141.89675845516	NA	NA	NA	-48.1593475622766	-47.7267875622766	NA	-16.4607497988978	-146.01145845832	-131.822367726446	-48.4776908956099	-25.9325747272016	NA	-51.8686428703562	-61.5234527955149	NA	-48.7933175622766	-26.3364667988977	NA	-163.899904907006	NA	-47.6980806425385	-47.5355975622766	NA	-15.2419554216951	-18.4642897988975	-24.3079047265178	-21.4066047271761	-23.0258047272016	-48.2550406425385	-25.9839847267142	-49.1593942289432	-26.064354726994	-34.9914547272016	-25.6582047271841	-21.1526047271945	-47.4678875622766	-18.4707014655645	-17.3283897988978	-15.8550497988978	-47.4245142074316	-25.431058060535	-19.3154197988978	-45.1754775622766	-18.4001897988977	-19.8225197988978	-47.8495047272016	-144.94123844829	-55.9061025622766	-163.848911573673	-164.118174907006	-19.8787497988976	-47.9851375622766	-24.7245147270593	-144.11185845832	-45.6332775622766	-26.1050347269328	-25.7211747271966	-25.8777547270013	-26.4964347272016	-21.1863697988956	-45.9244775622766	NA	NA	-101.317126003718	NA	-55.7546668147675	-53.6134568147675	-161.685044175132	-157.039634170014	-55.6386168147675	NA	-104.826272670385	-51.3928489890921	-27.093388060535	NA	-147.262024175132	NA	-54.1652389890921	-23.5779747270326	-53.8356284814342	-20.6549047272016	-14.7932047271087	-150.493370841798	-36.1540847272016	-104.054916003718	-105.669441003718	-64.4557468147675	NA	NA	NA	-30.3667247272015	-150.881394175132	NA	-51.597818797945	NA	NA	-110.494252670385	-101.286292670385	-24.5123747272016	-24.1454047272015	NA	-144.758684170014	-50.9187668147675	-53.4554789890921	NA	NA	NA	NA	NA	NA	-24.5263147272015	-29.9652347272016	NA	-106.818262670385	-54.2335818088936	NA	-35.0157947272016	-46.3227398088936	-24.5361747272016	-50.4504198088936	NA	NA	NA	-50.5049952217859	-24.4187047267426	-53.2222568147675	-45.3602014755603	NA	-24.8325047272016	-106.231102670385	-28.1871747272016	-44.5764298088936	NA	NA	-49.8171589890921	-48.2440989890921	NA	-23.6218363938683	NA	-144.838654170014	-22.9066947271657	-20.5635047271968	-54.4525368147675	-46.6888111895412	-51.077342667959	-53.9418568147675	NA	-25.1676147272016	NA	-23.0087147272016	NA	-21.7993047272016	-48.5496189890921	-47.0851989890921	NA	-150.661724175132	NA	NA	-24.9987847271858	-55.1350668147675	-24.434993060535	-46.4398702975605	-29.6433247272016	NA	-139.471404170014	-150.898894175132	NA	NA	-47.8553989890921	NA	-150.600564175132	-54.8381768147675	NA	NA	-51.7086989890921	-52.3072618147675	NA	-143.96105083668	NA	-22.5396347272016	NA	NA	NA	-52.6006768147675	-106.410712670385	-25.4620747272016	NA	-24.3294547268968	-27.7007947271917	NA	-53.1509968147675	-150.634984175132	-25.0448047272016	-54.6140868147675	-45.3886198088936	NA	NA	-45.5814094772153	-45.8608773007066	NA	NA	-140.604904170014	NA	NA	-150.954464175132	NA	NA	NA	-148.614124175132	-144.719604170014	NA	-23.9540747272016	NA	NA	-50.9003129589756	-60.9467068147675	-24.1798247272016	-24.1599847272016	-60.1946568147675	NA	NA	-149.178044175132	-23.9261047267785	-22.1814047272016	-24.3710447272016	NA	-45.1274238456922	-43.2243825287362	-23.898234724465	NA	-46.0664998088936	-24.0085347272016	-151.915104175132	-24.8076647272	-29.412012060535	-49.3326389890921	-24.4076047255677	-150.032694175132	-151.401124175132	-23.0106347272012	-151.435324175132	-46.0869798088936	NA	-24.8327847272016	-152.164594175132	NA	-25.4458747272016	-176.731024175132	-143.649384170014	-155.092554175132	-150.457564175132	-25.4317947272016	NA	-104.464892670385	-49.8228889890921	-142.819855882002	NA	-45.9532898088936	-50.6369289890921	NA	NA	-50.8348613295312	NA	NA	NA	NA	NA	-57.0618497988978	-54.9206397988978	NA	NA	-56.9457997988978	NA	NA	-52.769843350212	NA	NA	NA	NA	-55.542233350212	-49.0417405307719	-55.1401781322311	NA	-40.8557405307719	NA	-70.3231597988978	NA	NA	-65.7629297988978	NA	NA	NA	-61.2805297988978	NA	NA	-52.973365433467	NA	NA	NA	NA	NA	-55.0275864655645	NA	NA	-52.2259497988978	-54.832473350212	NA	NA	NA	NA	NA	NA	-55.5313497988978	NA	NA	NA	-57.196712530772	NA	NA	-49.2858705307719	NA	-53.4135505307719	NA	NA	NA	-51.873022528242	-48.8837805307719	-54.5294397988978	-48.3228988641053	NA	NA	NA	NA	-47.539560530772	NA	NA	-51.194153350212	-49.621093350212	NA	NA	NA	NA	-49.9180094092272	-49.5742405307719	-55.7597197988978	-49.6501274410483	-52.4519098789773	-55.2490397988978	NA	NA	NA	NA	NA	NA	-49.926613350212	-48.462193350212	NA	NA	NA	NA	-51.245313350212	-56.4422497988978	NA	-49.4006332555961	NA	NA	NA	NA	NA	NA	-49.232393350212	NA	NA	-56.1453597988978	NA	NA	-53.085693350212	-53.6097047988978	NA	NA	NA	NA	NA	NA	NA	-53.9078597988978	NA	NA	NA	-49.2023749678983	-54.3470497988978	NA	-54.4581797988978	NA	NA	-55.9212697988978	-48.3517505307719	NA	NA	-48.3924605999875	-48.8173494200488	NA	NA	NA	NA	NA	NA	NA	NA	NA	NA	NA	NA	NA	NA	NA	-52.2654952240001	-62.2538897988978	NA	NA	-61.5018397988978	NA	NA	NA	-48.4726705307719	NA	NA	NA	-48.079383124481	-46.1857044431114	-46.5739497613872	NA	-49.0296305307719	NA	NA	-53.2524297988978	NA	-50.709633350212	-47.5870469819645	NA	NA	-52.8999497988978	NA	-49.0501105307719	NA	NA	NA	NA	NA	NA	NA	NA	NA	NA	NA	NA	-51.199883350212	NA	NA	-48.9164205307719	-52.013923350212	NA	NA	-52.2116912033636	NA	NA	NA	NA	NA	-56.2322394753838	-54.0910294753838	-162.717095422664	NA	-56.1161894753838	NA	NA	NA	NA	NA	-148.294075422664	NA	-157.836030422664	NA	-54.3143344753838	NA	NA	-151.52022208933	-69.4935494753838	NA	NA	-64.9333194753838	NA	NA	NA	-60.4509194753838	-151.913445422664	NA	-55.9855794753838	NA	NA	NA	NA	NA	-54.2017428087172	NA	NA	-51.3963394753838	NA	NA	NA	NA	NA	NA	NA	-54.7017394753838	NA	NA	-153.339725422664	-159.923381422664	NA	NA	NA	NA	-154.653865422664	NA	NA	NA	-53.0654294753838	NA	-53.6998294753838	NA	NA	NA	NA	-155.377725422664	-151.009425422664	NA	NA	NA	NA	NA	NA	NA	NA	-55.7727394753838	NA	-54.9301094753838	-54.9215394753838	-54.9478894753838	-54.4194294753838	NA	NA	NA	NA	NA	NA	NA	NA	NA	-151.693775422664	NA	NA	NA	-55.6126394753838	NA	-54.4061694753838	-156.898055422664	NA	NA	-151.930945422664	NA	NA	NA	NA	-151.632615422664	-55.3157494753838	NA	NA	NA	-52.7868744753838	NA	NA	NA	NA	NA	NA	NA	-53.0782494753838	NA	NA	NA	-54.6632594753838	-53.5174394753838	NA	-53.6285694753838	-151.667035422664	-152.59522208933	-55.0916594753838	NA	NA	NA	NA	-52.7954528087172	NA	NA	NA	NA	NA	-151.986515422664	NA	NA	NA	-149.646175422664	NA	NA	NA	NA	NA	-52.9941694753838	-61.4242794753838	NA	NA	-60.6722294753838	NA	NA	-150.210095422664	NA	NA	NA	NA	NA	-51.4602394753838	-51.0709561420505	NA	NA	NA	-152.947155422664	-52.4228194753838	NA	NA	-50.7231061420505	-151.064745422664	-152.433175422664	-52.0703394753838	-152.467375422664	NA	NA	NA	-153.196645422664	NA	NA	-177.763075422664	NA	-156.124605422664	-151.489615422664	NA	NA	NA	NA	-152.668335422664	NA	-151.558020422664	NA	NA	NA	-57.3981794753838	NA	-96.8738712777602	-47.3377824385335	-99.7126214246173	-14.5045232158573	-16.4863750007277	10.7955373816622	-46.7386924385313	-50.5070887718668	-43.2901315823856	-45.2362424385335	-13.5003650007274	-46.0882355454864	10.5218540483288	10.7742773816645	-9.39876500072762	-119.395345422664	-20.414554354236	-13.5167650007277	-16.4870850007277	-17.543903350212	-17.5557149070059	-16.3767850007277	-24.381318334061	-102.450411424617	-104.064936424617	-66.0780847272016	-20.3060229821519	NA	-16.5645050007277	5.33696738166216	-106.372590422664	10.862857381664	-19.4631943198038	-80.3564112777602	-78.0777112777602	-93.2233501210495	-99.681788091284	NA	-46.4874335726813	11.3246773816622	-15.3906565076345	-52.5411047272016	-40.8405889234074	-19.7011106425385	-60.9958154226638	-174.272424175132	NA	-85.0313112777602	9.83170738166731	-43.6989236703708	-19.2984282512673	NA	-19.601923350212	-27.2419589007382	-9.51542668354532	9.5210847149955	-43.3775224385335	-15.2449309490837	-19.9273237025854	NA	-61.8047954226638	-17.8893133502113	-16.0405050007276	-45.5489664434973	-54.8445947272013	-17.08915064253	-15.3076809666705	-15.0317859489714	10.9666073816653	12.4706773816633	-18.6650706425385	-15.7141150007277	10.9264273816642	-16.5288933502117	-48.1876743672757	10.2297473816622	12.7526357149955	-17.4221706425385	-85.238031153741	-17.1677206873192	-17.1325621176847	-16.8842323890358	-16.1578021812026	-16.5587983340598	-18.657233350212	NA	NA	-18.682083350212	-101.056500148101	NA	NA	-45.1050226893267	-16.7736133502119	-17.5562484844368	-15.2371916049647	9.3152773816638	-48.564273110164	-44.0875117270224	-56.7574047272014	10.5826640483288	-55.5509347272016	6.29375738166216	-61.6343954226638	-10.6348214167728	-24.1147406425385	-46.6599100168787	NA	-47.7989690197347	NA	-46.1557964434973	-20.3680008726511	-19.314323350212	-134.739718060535	7.18580738166234	-53.9214027578295	-46.5175845397332	-61.9251187559971	-57.275429542584	-13.7653434723283	-13.1239506425385	-19.6527006425385	NA	-54.2230147272016	-19.7818072677168	-30.380804907006	-17.4862450007277	-17.7064682015836	-17.1582423681673	-15.4831850007277	11.5308773816622	11.2619373816623	10.9822873816623	-56.2364247272016	-41.2151924385335	-43.3777458530397	11.4694773816622	-43.1960358981741	-17.584783350212	-16.6661695461085	-16.2105037889723	-84.7491312777602	-30.4580137405083	-18.795293350212	-151.876954907006	-42.5976651442164	-45.6327464434973	-43.9914124385335	-13.7108346108868	10.3652473816622	-42.0923624260501	-42.2053334315001	-15.2310911556832	-36.3668506425385	-43.0790060838448	-62.5690447272016	-17.6566378502955	-20.2174233502088	3.62131838167552	-85.5347912777602	10.3659373816622	-66.0357537559971	-61.3521854226638	-45.4415545984763	10.8582473816626	-12.4508394616156	10.551627381666	10.9746607149955	13.9067973816622	NA	NA	-45.3302697143198	-15.3032933502112	-46.2805518536063	-37.263138907006	-17.9033933502	13.3500973816622	-42.4200239507952	10.6284173816657	-14.6237050007277	-13.1503650007277	-45.8873164434973	12.8177973816622	-16.486910884229	-43.0814364434973	-15.695505000726	9.93173738166413	-40.7893566699678	11.0911173816634	-17.9923906425385	-16.432478557988	-27.6672648602562	-16.1081520150862	12.0611623816623	-45.3216082054626	11.7102773816624	-42.412228435678	-18.0530500168787	-50.5805043672757	-46.1146664434973	-19.264643350212	7.36452738166953	-43.8304364434973	-97.184353350212	-48.2314406425385	NA	-14.0862539682632	-19.446503350212	10.5047824533583	-47.6323506425385	-51.4196969758718	-44.1964191669223	-46.1299006425385	-16.4604933502097	-48.3227982421038	10.2246324533583	10.4835224533585	-12.3588933502112	-118.532647562277	-23.3746633645245	-16.4759032678005	-19.447213350212	-17.1458116805628	-14.5285626213483	-19.336913350212	-27.3331026054971	-160.097705784071	NA	-65.2585834619785	-22.18993336753	NA	-19.524633350212	5.04621245335832	-105.51502589561	10.5721024533584	-19.071828744438	-80.666893350212	-78.388193350212	-93.533832350212	NA	-24.3285206425385	-23.9615506425207	11.0339224533583	-17.9631056463472	-51.7216034619785	-41.7342506425385	-19.262027726446	NA	-174.321246169652	NA	-85.341793350212	9.54095245335944	-24.3424606410677	-18.9214436369357	NA	-19.2404582421038	-30.0874461266561	-9.1392949087705	9.22386312002498	-44.2711806425385	-18.1906770700169	-20.9932574990202	NA	NA	-17.5278482421038	-19.0006333502118	-24.2348506424789	-54.0250934619784	-16.6500677264438	-18.2555386182037	-17.4472866583721	10.6758524533585	12.1799224533584	-18.225987726446	-18.674243350212	10.63567245336	-16.1674282421038	-85.297818350212	9.93252578669165	12.455414120025	-16.983087726446	-85.5485133107529	-17.6084018325957	-18.8013342133362	-18.9598912212617	-18.6514868121186	-19.5107600168688	-18.2957682421038	NA	-24.9837606425385	-18.3206182421038	-22.8248606425385	-160.540525784071	-21.6154506425385	-47.3686682421038	-16.4121482421038	-17.1947816537772	-17.6618003366038	9.02452245335843	-50.8008982421038	-24.8149306407987	-55.9379034619784	10.2854424533583	-54.7314334619785	6.00300245335832	NA	-10.2694375788771	-23.675657726446	-46.2837782421038	NA	-151.190866169652	NA	-48.3850882421038	-19.9289147103242	-18.9528582421038	NA	6.89505245335833	-53.0779384619785	-46.0464812123338	-103.320613350212	-59.3907159276557	-16.6286870058561	-12.684867726446	-19.213617726446	NA	-53.4035134619785	-19.3939401126506	-25.2685274471678	-20.446373350212	-17.3438680175437	-16.7956241011484	-18.4351466835453	11.2401224533583	10.9711824533585	10.6915324533586	-55.4169234619785	-42.1088506425385	-44.2935777190778	11.1787224533583	-44.0938206425385	-17.2233182421038	-18.2227173728552	-19.1705958898297	-85.059613350212	-29.9869109853816	-18.4338282421038	-150.35807751023	-43.5145793585225	-47.8620382421038	-44.8850706425385	-15.8468632781661	10.0744924533585	-42.9860206425385	-23.7702206385512	-14.8115252984575	-35.927767726446	-43.972933368407	-61.7495434619785	-17.2555214882531	-19.8398470136425	3.33056345338127	-85.845273350212	10.0751824533583	-148.58165751023	-23.7422506425385	-21.9975506425314	10.5674924533593	-14.2382956898928	10.2608724533588	10.677439120025	13.6160424533583	NA	-165.092105784071	-23.8246806424898	-14.9418282421036	-24.6238106424956	-29.2332363386201	-17.5419282421004	13.0593424533583	-43.3528676121878	10.3376624533587	-17.5785626065901	-16.110493350212	-48.1166082421038	12.5270424533583	-17.9730962360351	-45.3107282421038	-18.6556333501989	9.6409824533588	-40.4260313488471	10.8003624533608	-17.553307726446	-16.0702733560441	-25.1146977674228	-16.1357307555465	11.7639407866919	-47.5627082421038	11.4195224533588	-43.5787348178873	-17.6769182421038	-85.253893350212	-48.3439582421038	-18.9031782421038	7.07377245336145	-46.0597282421038	NA	-30.3830649260942	NA	-27.9321315927609	-56.101699263569	-53.9601225969024	NA	NA	-31.0680482594124	NA	NA	-52.8420015347069	NA	NA	-22.6106315927609	NA	-55.6049248680402	-25.6341215926266	-26.054698259427	NA	-40.1689110182034	NA	-69.3866425969024	NA	NA	-64.8184459302357	-25.5055182594276	NA	NA	-25.4473582594276	-26.1636749260942	-24.5431349260942	-53.0145991298431	NA	NA	NA	NA	NA	-54.0850025969024	NA	NA	-51.2806325969024	-54.8997315347069	-25.5129315927609	NA	NA	NA	-25.5620249260942	NA	-26.2233515927604	NA	NA	NA	-40.2023315110423	-19.0643315927609	-36.1392915927609	-26.4171215925242	NA	-52.7245210182034	NA	NA	-26.0519449260942	-51.7344044344369	-48.2003843515367	-53.5907225969024	-47.6369526848701	NA	NA	NA	NA	-46.8505310182034	NA	NA	-26.1783115927481	-49.6877515347069	-27.5114349260942	NA	-26.5113765927609	NA	-49.2308276190159	-48.87897768487	-26.3880349260938	-26.8479049258411	-27.0246549260852	-26.3948382594268	NA	NA	NA	NA	NA	NA	-49.9913382013735	-48.5288848680402	-26.7122765927609	NA	NA	NA	-51.3115382013735	-55.5015659302357	-31.3693782594276	-48.7005166443145	-31.0519882594276	NA	NA	-30.1407682594276	NA	NA	-49.2991182013735	NA	-26.4690382594276	-55.1873759302357	NA	-25.9593715927609	-53.1468848680402	-52.6813142635691	NA	NA	NA	NA	NA	-26.3469549260942	NA	-52.9594425969024	-27.5815749260942	NA	NA	-48.5136737741012	-53.3887325969024	-28.7295615927609	-53.5365625969024	NA	NA	-55.0000192635691	-47.6626210182034	NA	NA	-47.7898114016279	-26.4306115923864	NA	NA	NA	NA	NA	NA	NA	NA	NA	NA	NA	NA	NA	-26.0733682594276	NA	-52.0149327821158	-61.3066392635691	NA	NA	-60.5767559302357	NA	NA	NA	-47.7666410182034	NA	NA	-22.5177649260942	-47.3970650989435	-24.4570315920312	-21.5556982594004	-23.1813649260942	-48.3304343515367	-26.1233449260942	NA	-26.212848259423	-35.1341815927609	-25.8233649260797	-21.3016982594199	NA	NA	-51.9612659302357	NA	-48.35114768487	-25.5743015927609	NA	NA	NA	NA	-48.0006982594276	NA	NA	NA	NA	NA	NA	-24.8649749260908	NA	NA	-26.2433282591404	-25.8615682594235	-26.0160149260942	-26.6347282594276	-52.2761399583073	NA	NA	NA	NA	NA	-55.8127596065287	-53.6711829398621	-162.0816677845	NA	-55.6890429398621	NA	NA	-52.2964953903728	NA	NA	-147.672481117833	NA	-55.0594187237061	-47.2708572680476	-53.9180046065287	NA	-39.0746572680476	-150.900311117833	-69.0977029398621	NA	NA	-64.5295062731954	NA	NA	NA	-60.0509396065287	-151.279484451167	NA	-52.4819078568317	NA	NA	NA	NA	NA	-53.7966296065287	NA	NA	-50.9916929398621	-54.3542253903728	NA	NA	NA	NA	NA	NA	-54.3214929398621	NA	NA	-152.704831117833	-55.428062601381	NA	NA	-47.4870872680476	NA	-51.6302672680476	NA	NA	NA	-51.2575200046027	-47.106130601381	-53.3017829398621	-46.5426822680476	NA	NA	NA	-154.7354977845	-45.7562772680476	NA	NA	-50.7134053903728	-49.1422453903728	NA	NA	NA	NA	-48.1374787367268	-47.7847072680476	-54.5266296065287	-47.8523125238863	-51.9308076360912	-53.9972829398621	NA	NA	NA	NA	NA	NA	-49.4458320570395	-47.9833787237061	NA	-151.073914451167	NA	NA	-50.7660320570395	-55.2126262731954	NA	-47.60835224086	-156.279961117833	NA	NA	-151.3021177845	NA	NA	-48.7536120570395	NA	-151.003754451167	-54.8984362731954	NA	NA	-52.6013787237061	-52.3935079398621	NA	NA	NA	NA	NA	NA	NA	-52.6705029398621	NA	NA	NA	-47.4207616891019	-53.0997929398621	NA	-53.2476229398621	-151.060241117833	-151.959494451167	-54.7110796065287	-46.5683672680476	NA	NA	-46.7343438277392	-47.0476598208006	NA	NA	NA	NA	NA	-151.3739877845	NA	NA	NA	-149.040781117833	NA	NA	NA	NA	NA	-51.569477887011	-61.0176996065287	NA	NA	-60.2878162731954	NA	NA	-149.5748677845	-46.6723872680476	NA	NA	NA	-46.3055748505347	-44.4027942271042	-44.7922202978311	NA	-47.236180601381	NA	-152.3069277845	-52.0354396065287	NA	-50.2337520570395	-45.8171967466136	-150.454751117833	-151.818614451167	-51.6723262731954	-151.840981117833	-47.2568939347143	NA	NA	-152.555484451167	NA	NA	-177.1253477845	NA	-155.498111117833	-150.8669877845	NA	NA	NA	-50.7213687237061	-152.050274451167	NA	-47.119970601381	-51.5354753903728	NA	NA	-51.7321276690151	NA	NA	NA	NA	NA	-56.4676677652605	-54.3260910985939	NA	NA	-56.3439510985939	NA	NA	-52.9834425709328	NA	NA	NA	NA	-55.7463659042661	-48.7526392956534	-54.5715960985939	NA	-40.5564392956534	NA	-69.7526110985939	NA	NA	-65.1844144319272	NA	NA	NA	-60.7058477652605	NA	NA	-53.1674204063213	NA	NA	NA	NA	NA	-54.4502210985939	NA	NA	-51.6466010985939	-55.0411725709327	NA	NA	NA	NA	NA	NA	-54.9764010985939	NA	NA	NA	-56.9098446289868	NA	NA	-48.9688692956534	NA	-53.1120492956534	NA	NA	NA	-51.9365915000624	-48.5879126289868	-53.9566910985939	-48.0242476289868	NA	NA	NA	NA	-47.2380592956535	NA	NA	-51.4003525709327	-49.8291925709327	NA	NA	NA	NA	-49.618320255546	-49.2662726289868	-55.1815377652605	-49.3324574110146	-52.6153719047913	-54.6521910985939	NA	NA	NA	NA	NA	NA	-50.1327792375994	-48.6703259042661	NA	NA	NA	NA	-51.4529792375994	-55.8675344319272	NA	-49.087962677241	NA	NA	NA	NA	NA	NA	-49.4405592375994	NA	NA	-55.5533444319272	NA	NA	-53.2883259042661	-53.0457827652605	NA	NA	NA	NA	NA	NA	NA	-53.3254110985939	NA	NA	NA	-48.9011492180594	-53.7547010985939	NA	-53.9025310985939	NA	NA	-55.3659877652605	-48.0501492956535	NA	NA	-48.152516749374	-48.5233248823322	NA	NA	NA	NA	NA	NA	NA	NA	NA	NA	NA	NA	NA	NA	NA	-52.2456904588315	-61.6726077652605	NA	NA	-60.9427244319272	NA	NA	NA	-48.1541692956535	NA	NA	NA	-47.7827718446894	-45.8829113760028	-46.2703995128806	NA	-48.7179626289868	NA	NA	-52.6903477652605	NA	-50.9206992375994	-47.284623898372	NA	NA	-52.3272344319272	NA	-48.7386759623201	NA	NA	NA	NA	NA	NA	NA	NA	NA	NA	NA	NA	-51.4083159042661	NA	NA	-48.6017526289868	-52.2224225709327	NA	NA	-52.41890845138	NA	NA	NA	NA	NA	-56.0509792701702	-53.9094026035036	-162.599426741599	NA	-55.9272626035036	NA	NA	NA	NA	NA	-148.190240074933	NA	-157.720945074933	NA	-54.1567909368369	NA	NA	-151.415296741599	-69.3359226035035	NA	NA	-64.7677259368369	NA	NA	NA	-60.2891592701702	-151.797243408266	NA	-55.8415192701702	NA	NA	NA	NA	NA	-54.0354159368369	NA	NA	-51.2299126035035	NA	NA	NA	NA	NA	NA	NA	-54.5597126035035	NA	NA	-153.222590074933	-159.819546074933	NA	NA	NA	NA	-154.545263408266	NA	NA	NA	-52.9110359368369	NA	-53.5400026035036	NA	NA	NA	NA	-155.253256741599	-150.907156741599	NA	NA	NA	NA	NA	NA	NA	NA	-55.5959792701702	NA	-54.7648492701702	-54.7561792701702	-54.7825292701702	-54.2355026035036	NA	NA	NA	NA	NA	NA	NA	NA	NA	-151.591673408266	NA	NA	NA	-55.4508459368369	NA	-54.2294426035035	-156.797720074933	NA	NA	-151.819876741599	NA	NA	NA	NA	-151.521513408266	-55.1366559368369	NA	NA	NA	-52.6328609368369	NA	NA	NA	NA	NA	NA	NA	-52.9087226035036	NA	NA	NA	-54.4851659368369	-53.3380126035036	NA	-53.4858426035036	-151.578000074933	-152.475520074933	-54.9492992701702	NA	NA	NA	NA	-52.6340759368369	NA	NA	NA	NA	NA	-151.891746741599	NA	NA	NA	-149.558540074933	NA	NA	NA	NA	NA	-52.8242426035035	-61.2559192701702	NA	NA	-60.5260359368369	NA	NA	-150.092626741599	NA	NA	NA	NA	NA	-51.2898459368369	-50.9092459368369	NA	NA	NA	-152.824686741599	-52.2736592701702	NA	NA	-50.5613959368369	-150.972510074933	-152.336373408266	-51.9105459368369	-152.358740074933	NA	NA	NA	-153.073243408266	NA	NA	-177.643106741599	NA	-156.015870074933	-151.384746741599	NA	NA	NA	NA	-152.568033408266	NA	-151.456185074933	NA	NA	NA	-57.2466526035035	NA	NA	NA	NA	NA	-56.6260785627458	-54.4845018960791	-73.5015318315015	NA	-56.5023618960791	NA	NA	-52.2689830794646	NA	NA	-148.134759817104	NA	-55.0319064127979	NA	-54.7291735627458	NA	NA	-151.36093648377	-69.9110218960791	NA	NA	-65.3428252294125	NA	NA	NA	-60.8642585627458	-151.741763150437	-61.9413051648349	-52.4797902509192	NA	NA	NA	NA	NA	-54.6077985627458	-61.0679584981682	-61.9497118315015	-51.8050118960791	-54.32663652211	-63.9266951648349	-60.9538351648349	NA	NA	NA	NA	-55.1335634066458	NA	NA	-153.167109817104	-159.764065817104	NA	-66.7559551648349	NA	NA	-154.489783150437	NA	-61.7384151648349	NA	-51.3786217353937	NA	-54.1151018960791	NA	-60.5930618315015	-61.5855918315015	NA	-155.19777648377	-150.85167648377	-61.9603851648349	NA	-50.6858930794646	-49.1147330794646	NA	NA	NA	NA	-56.1710785627458	NA	-55.3399485627458	-55.3312785627458	-51.945857484723	-54.8106018960791	NA	NA	NA	NA	NA	NA	-49.4183197461313	-47.9558664127979	NA	-151.536193150437	NA	NA	-50.7385197461313	-56.0259452294125	NA	-54.8045418960791	-156.742239817104	-61.5711151648349	NA	-66.9759718315015	NA	NA	-48.7260856527572	NA	-151.466033150437	-55.7117552294124	NA	NA	-52.5738664127979	-53.2022918280982	NA	-61.8841551648349	NA	NA	NA	NA	NA	-53.4838218960791	NA	NA	NA	-55.0536837287182	-53.9131118960791	NA	-54.0609418960791	-61.5220151648349	-62.0583251648349	-55.5243985627458	NA	NA	NA	-49.6238397461313	-53.2064585627458	-60.4587184981682	NA	NA	NA	NA	-151.83626648377	NA	NA	NA	-149.503059817104	NA	-60.2363118315015	NA	NA	NA	-51.7717629516295	-61.8310185627458	NA	-62.8761618315015	-61.1011352294125	NA	NA	-65.9749401648349	-61.2940051648349	-58.5863618315015	NA	NA	-51.8547097461313	-51.8649452294124	-51.4812783868704	NA	NA	-61.8470151648349	-152.76920648377	-52.8487585627458	NA	-50.2062397461313	-51.1337050716777	-150.917029817104	-152.280893150437	-52.4856452294124	-152.303259817104	NA	NA	NA	-153.017763150437	NA	NA	-177.58762648377	NA	-155.960389817104	-151.32926648377	NA	NA	-61.4399084981682	-50.6938564127979	-152.512553150437	NA	-151.401404817104	-51.5079630794646	NA	NA	-51.707526110807	NA	NA	NA	NA	NA	-56.2231112634676	-54.0815345968009	-161.782041118716	NA	-56.0993945968009	NA	NA	NA	NA	NA	-147.372854452049	NA	-156.906726118716	NA	-54.3194229301342	NA	NA	-150.602977785382	-69.5080545968009	NA	NA	-64.9398579301342	NA	NA	NA	-60.4612912634676	-150.979857785382	NA	-56.0136512634676	NA	NA	NA	NA	NA	-54.1980479301342	NA	NA	-51.4020445968009	NA	NA	NA	NA	NA	NA	NA	-54.7318445968009	NA	NA	-152.405204452049	-159.002160452049	NA	NA	NA	NA	-153.727877785382	NA	NA	NA	-53.0831679301342	NA	-53.7121345968009	NA	NA	NA	NA	-154.435871118716	-150.089771118716	NA	NA	NA	NA	NA	NA	NA	NA	-55.7681112634676	NA	-54.9369812634676	-54.9283112634676	-54.9546612634676	-54.4076345968009	NA	NA	NA	NA	NA	NA	NA	NA	NA	-150.774287785382	NA	NA	NA	-55.6229779301342	NA	-54.4015745968009	-155.980334452049	NA	NA	-151.002491118716	NA	NA	NA	NA	-150.704127785382	-55.3087879301342	NA	NA	NA	-52.7859929301342	NA	NA	NA	NA	NA	NA	NA	-53.0808545968009	NA	NA	NA	-54.6572979301342	-53.5101445968009	NA	-53.6579745968009	-150.760614452049	-151.661301118716	-55.1214312634676	NA	NA	NA	NA	-52.7967079301342	NA	NA	NA	NA	NA	-151.074361118716	NA	NA	NA	-148.741154452049	NA	NA	NA	NA	NA	-52.9963745968009	-61.4280512634676	NA	NA	-60.6981679301342	NA	NA	-149.275241118716	NA	NA	NA	NA	NA	-51.4619779301342	-51.0718779301342	NA	NA	NA	-152.007301118716	-52.4457912634676	NA	NA	-50.7240279301342	-150.155124452049	-151.518987785382	-52.0826779301342	-151.541354452049	NA	NA	NA	-152.255857785382	NA	NA	-176.825721118716	NA	-155.198484452049	-150.567361118716	NA	NA	NA	NA	-151.750647785382	NA	-150.641966118716	NA	NA	NA	-57.4187845968009	NA	NA	NA	NA	NA	-56.0216398051412	-53.8800631384745	NA	-157.680227980834	-55.8979231384745	NA	NA	-51.9487218000928	NA	NA	NA	NA	-54.7116451334262	-47.184930225716	-54.1266848051412	NA	-38.988730225716	NA	-69.3065831384745	NA	NA	-64.7383864718079	NA	NA	NA	-60.2598198051412	NA	NA	-52.1531371175228	NA	NA	NA	NA	NA	-54.0053098051412	NA	-145.404911314167	-51.2005731384745	-54.0064518000928	NA	NA	NA	NA	NA	NA	-54.5303731384745	NA	NA	NA	-55.3421355590494	NA	NA	-47.4011602257161	NA	-51.544340225716	NA	NA	NA	-51.0191913493935	-47.0202035590494	-53.5106631384745	-46.4573552257161	NA	NA	NA	NA	-45.670350225716	NA	NA	-50.3656318000928	-48.7944718000928	NA	NA	NA	-145.4981146475	-48.0517385067385	-47.699380225716	-54.7355098051412	-47.76671080101	-51.6148141483706	-54.2061631384745	NA	-146.607981314167	NA	NA	NA	NA	-49.0980584667595	-47.6356051334262	NA	NA	NA	NA	-50.4182584667595	-55.4215064718079	NA	-47.5228568580742	NA	NA	-140.133831314167	NA	NA	NA	-48.4058384667595	NA	NA	-55.1073164718078	NA	NA	-52.2536051334262	-52.6019881384745	NA	-144.603411314167	NA	-141.6704646475	NA	NA	NA	-52.8793831384745	NA	NA	NA	-47.3351117100732	-53.3086731384745	NA	-53.4565031384745	NA	NA	-54.9199598051412	-46.482440225716	NA	NA	-46.6323542932796	-46.9629480056131	NA	NA	-141.250997980834	NA	NA	NA	NA	NA	NA	NA	-145.3691646475	NA	NA	NA	NA	-51.3897131005689	-61.2265798051412	NA	-146.2630446475	-60.4966964718079	NA	NA	NA	-46.5864602257161	NA	NA	NA	-46.2185154258993	-44.3171980216493	-44.707007929524	NA	-47.1502535590494	NA	NA	-52.2443198051412	NA	-49.8859784667595	-45.7346881791416	NA	NA	-51.8812064718079	NA	-47.1709668923827	NA	NA	NA	NA	-142.3435646475	NA	-144.2877446475	NA	NA	NA	NA	NA	-50.3735951334262	-143.4780646475	NA	-47.0340435590494	-51.1877018000928	NA	NA	-51.3865383473753	NA	NA	NA	NA	NA	-56.676547963873	-54.5349712972063	NA	NA	-56.5528312972063	NA	NA	-52.6356689806528	NA	NA	NA	NA	-55.3985923139861	-48.6667122533219	-54.7802762972063	NA	-40.4705122533219	NA	-69.9614912972063	NA	NA	-65.3932946305397	NA	NA	NA	-60.914727963873	NA	NA	-52.8392460531729	NA	NA	NA	NA	NA	-54.6589012972063	NA	NA	-51.8554812972063	-54.6933989806528	NA	NA	NA	NA	NA	NA	-55.1852812972063	NA	NA	NA	-56.8239175866552	NA	NA	-48.8829422533219	NA	-53.0261222533219	NA	NA	NA	-51.7010955900743	-48.5019855866552	-54.1655712972063	-47.9389205866552	NA	NA	NA	NA	-47.1521322533219	NA	NA	-51.0525789806528	-49.4814189806528	NA	NA	NA	NA	-49.5328199459543	-49.1809455866552	-55.390417963873	-49.2472730395918	-52.3003508407249	-54.8610712972063	NA	NA	NA	NA	NA	NA	-49.7850056473195	-48.3225523139861	NA	NA	NA	NA	-51.1052056473195	-56.0764146305397	NA	-49.0030206097436	NA	NA	NA	NA	NA	NA	-49.0927856473194	NA	NA	-55.7622246305397	NA	NA	-52.9405523139861	-53.254262963873	NA	NA	NA	NA	NA	NA	NA	-53.5342912972063	NA	NA	NA	-48.8158548167502	-53.9635812972063	NA	-54.1114112972063	NA	NA	-55.574867963873	-47.9642222533219	NA	NA	-48.0335018921001	-48.4401648857385	NA	NA	NA	NA	NA	NA	NA	NA	NA	NA	NA	NA	NA	NA	NA	-52.069865174712	-61.881487963873	NA	NA	-61.1516046305397	NA	NA	NA	-48.0682422533219	NA	NA	NA	-47.6943507909029	-45.7977395820024	-46.1861033460439	NA	-48.6320355866552	NA	NA	-52.899227963873	NA	-50.5729256473195	-47.2056681757916	NA	NA	-52.5361146305397	NA	-48.6527489199885	NA	NA	NA	NA	NA	NA	NA	NA	NA	NA	NA	NA	-51.0605423139861	NA	NA	-48.5158255866552	-51.8746489806528	NA	NA	-52.0733899492754	NA	NA	NA	NA	NA	-56.2598594687827	-54.118282802116	NA	NA	-56.136142802116	NA	NA	NA	NA	NA	NA	NA	NA	NA	-54.3654711354493	NA	NA	NA	-69.544802802116	NA	NA	-64.9766061354493	NA	NA	NA	-60.4980394687827	NA	NA	-56.0503994687827	NA	NA	NA	NA	NA	-54.2440961354493	NA	NA	-51.438792802116	NA	NA	NA	NA	NA	NA	NA	-54.768592802116	NA	NA	NA	NA	NA	NA	NA	NA	NA	NA	NA	NA	-53.1199161354493	NA	-53.748882802116	NA	NA	NA	NA	NA	NA	NA	NA	NA	NA	NA	NA	NA	NA	-55.8048594687827	NA	-54.9737294687827	-54.9650594687827	-54.9914094687827	-54.444382802116	NA	NA	NA	NA	NA	NA	NA	NA	NA	NA	NA	NA	NA	-55.6597261354493	NA	-54.438322802116	NA	NA	NA	NA	NA	NA	NA	NA	NA	-55.3455361354494	NA	NA	NA	-52.8413411354493	NA	NA	NA	NA	NA	NA	NA	-53.117602802116	NA	NA	NA	-54.6940461354493	-53.546892802116	NA	-53.694722802116	NA	NA	-55.1581794687827	NA	NA	NA	NA	-52.8427561354493	NA	NA	NA	NA	NA	NA	NA	NA	NA	NA	NA	NA	NA	NA	NA	-53.033122802116	-61.4647994687827	NA	NA	-60.7349161354493	NA	NA	NA	NA	NA	NA	NA	NA	-51.4987261354493	-51.1179261354494	NA	NA	NA	NA	-52.4825394687827	NA	NA	-50.7700761354494	NA	NA	-52.1194261354493	NA	NA	NA	NA	NA	NA	NA	NA	NA	NA	NA	NA	NA	NA	NA	NA	NA	NA	NA	NA	NA	-57.455532802116	NA	NA	NA	NA	NA	-17.8215173998128	-54.6933820946916	NA	NA	-56.7112420946916	NA	-14.8274073998127	-47.1507642668004	NA	-17.3523207331461	-10.7385407331461	NA	-21.7770307331461	-14.8565407331461	-17.8332273998128	NA	NA	-17.7117273998128	-25.7179273998128	NA	NA	-65.5517054280249	-21.7121673998128	NA	-17.8974140664794	-61.0731387613582	NA	-17.5042823998128	-52.1403798911608	NA	NA	NA	NA	NA	-47.5368573186002	-46.557167002887	-16.7747973998128	-52.0138920946916	-53.9789394891846	NA	NA	NA	NA	NA	-17.5990207331461	-46.9046173960139	NA	NA	NA	-28.5757407331459	-43.409507002887	NA	NA	-16.5823340664794	-21.5008040664794	NA	NA	-46.9830036695536	-17.406780733146	-46.5835703362203	-54.3239820946916	NA	-16.6451040664794	-16.3940707331461	-16.8502223998127	-16.3920073998128	NA	-17.0493240664794	-17.8708840664794	-46.3451139256524	-48.7669594891846	-48.0618136695536	NA	-132.974166226824	NA	-19.0564640664794	-18.5402140664794	-18.2660473998127	-17.5198773998128	-17.9004073998127	-55.0194820946916	NA	NA	NA	NA	NA	NA	-46.1496551588561	-47.6080928225179	-46.7763336695536	-16.5976473998128	-19.1518973998127	-49.612877002887	-50.3907461558513	-56.2348254280249	NA	-55.0134220946916	NA	NA	NA	NA	NA	NA	-48.3783261558513	NA	-47.2131336695536	-55.9206354280249	NA	-134.439466226824	-23.4431173998095	-53.4110070946916	-63.2640236695536	NA	-58.3586136695536	-15.1089407331461	NA	NA	NA	-53.6927020946916	NA	NA	-18.8214207331461	-55.2691454280249	-54.1219920946916	-16.8437273998127	-54.2698220946916	NA	NA	-55.7332787613582	NA	-47.9241103362203	-133.818149560157	-49.2760661558513	-53.4151387613582	-18.1238273998128	-17.5719140664794	NA	NA	NA	NA	-47.113077002887	-46.680517002887	NA	-15.0832407331461	NA	-132.102319560157	-47.417987002887	NA	NA	-51.5118296947287	-62.0398987613582	NA	-47.7607803362203	-24.974057733146	NA	NA	NA	NA	-46.485127002887	NA	-13.8920407331461	-17.1170140664794	-52.0738254280249	-51.6903087613582	NA	NA	-46.3792803362203	-48.095657002887	-47.3084498886665	NA	-49.8584661558513	-51.3424587613582	-46.421617002887	-17.1246923998128	-15.9812473998128	-14.4978073998127	-46.9351203362203	NA	-17.9440773998128	-44.137807002887	-17.056480733146	-18.4573773998128	NA	NA	-54.875632002887	NA	NA	-18.5388073998126	-46.9387336695536	-46.3708338947133	NA	-44.5870403362203	NA	-51.1601894891846	-47.162237002887	NA	-19.8458273998111	-44.878207002887	NA	NA	NA	-163.874110345538	-19.3056649078882	-54.2904147954134	NA	NA	-56.3082747954134	NA	-16.3115549078882	-48.2702562355235	NA	-18.8364682412216	-12.2226882412216	NA	-23.2611782412216	-16.3406882412216	-19.3173749078882	NA	NA	-19.1958749078882	-27.1979915745549	-160.500360345538	NA	-65.1487381287467	-23.1963149078882	NA	-19.3815615745549	-60.67017146208	-160.707827012205	-18.9843465745549	-56.22253146208	NA	NA	NA	NA	-162.585197012205	-48.6453744249702	-47.6718129021902	-18.2589449078882	-51.6109247954134	NA	NA	NA	NA	NA	NA	-19.0831682412216	-48.0148303952858	-161.308320345538	NA	NA	-30.0598882412213	-44.5204862355235	NA	NA	-18.0599482412216	-22.9849515745549	NA	NA	-48.0939829021902	-18.8909282412214	-47.6945495688569	-53.9210147954134	NA	-18.1227182412215	-17.8716849078882	-18.3302865745548	-17.8720715745549	NA	-18.5334715745549	-19.3484982412216	-47.4747095688569	NA	-49.1727929021902	NA	NA	NA	-20.5406115745549	-20.0243615745549	-19.7501949078882	-18.9999415745549	-19.3804715745549	-54.6165147954134	NA	-163.716870345538	-162.761137012205	-162.886687012205	-160.952947012205	NA	-47.3160262355235	NA	-47.8873129021902	-18.0777115745549	-20.6295115745549	-50.7275229021902	NA	-55.8318581287467	NA	-54.6104547954134	NA	NA	NA	NA	NA	NA	NA	NA	-48.3241129021902	-55.5176681287467	NA	NA	-24.927264907884	-52.9944731287467	-64.3750029021902	NA	-59.4695929021902	-16.5930882412216	NA	NA	NA	-53.2897347954133	NA	NA	-20.3055682412216	-54.8661781287467	-53.7190247954133	-18.3237915745549	-53.8668547954133	-162.298267012205	NA	-55.33031146208	NA	-49.0350895688569	NA	-162.419823678872	-53.0053881287467	-19.6079749078882	-19.0560615745548	-161.047680345538	NA	NA	NA	-48.2240562355235	-47.7914962355235	NA	-16.5673882412216	NA	NA	-48.5326329021902	-161.750097012205	NA	-53.2052547954133	-61.63693146208	NA	-48.8717595688569	-26.4582052412215	NA	-163.486450345538	NA	NA	-47.5961062355235	NA	-15.3761882412216	-18.6011615745549	-51.6708581287467	-51.2805581287467	NA	-165.494593678872	-47.4961262355235	-49.2103029021902	-48.4082014500716	NA	NA	-50.9327081287467	-47.5325962355235	-18.6047565745549	-17.4653949078882	-15.9819549078882	-48.0460995688569	NA	-19.4282249078882	-45.2487862355235	-18.5406282412214	-19.9415249078882	NA	-162.934580345538	-55.9866112355235	-163.444340345538	-163.690187012205	-20.0229549078881	-48.0497129021902	-47.5007662355235	NA	-45.6980195688569	NA	NA	-48.2732162355235	NA	-21.3299749078859	-45.9891862355235	NA	NA	NA	NA	-56.3876083068327	-54.246031640166	NA	NA	-56.263891640166	NA	NA	-52.0901628363187	NA	NA	NA	NA	-54.853086169652	-47.5724585031661	-54.4919033068327	NA	-39.3762585031661	NA	-69.672551640166	NA	NA	-65.1043549734993	NA	NA	NA	-60.6257883068327	NA	NA	-52.2997715446367	NA	NA	NA	NA	NA	-54.3705283068327	NA	NA	-51.566541640166	-54.1478928363187	NA	NA	NA	NA	NA	NA	-54.896341640166	NA	NA	NA	-55.7296638364995	NA	NA	-47.7886885031661	NA	-51.9318685031661	NA	NA	NA	-51.1923588161139	-47.4077318364995	-53.876631640166	-46.8446501698328	NA	NA	NA	NA	-46.0578785031661	NA	NA	-50.5070728363187	-48.9359128363187	NA	NA	NA	NA	-48.4392549086982	-48.0866751698328	-55.1014783068327	-48.1542183968576	-51.765012010603	-54.572131640166	NA	NA	NA	NA	NA	NA	-49.2394995029854	-47.777046169652	NA	NA	NA	NA	-50.5596995029854	-55.7874749734993	NA	-47.9103576921743	NA	NA	NA	NA	NA	NA	-48.5472795029854	NA	NA	-55.4732849734993	NA	NA	-52.395046169652	-52.966456640166	NA	NA	NA	NA	NA	NA	NA	-53.245351640166	NA	NA	NA	-47.7226223741174	-53.674641640166	NA	-53.822471640166	NA	NA	-55.2859283068327	-46.8699685031661	NA	NA	-47.000767921289	-47.3503962136416	NA	NA	NA	NA	NA	NA	NA	NA	NA	NA	NA	NA	NA	NA	NA	-51.5822244795933	-61.5925483068327	NA	NA	-60.8626649734993	NA	NA	NA	-46.9739885031661	NA	NA	NA	-46.6046739458018	-44.7047052666823	-45.094489129226	NA	-47.5377818364995	NA	NA	-52.6102883068327	NA	-50.0274195029854	-46.1217988110489	NA	NA	-52.2471749734993	NA	-47.5584951698328	NA	NA	NA	NA	NA	NA	NA	NA	NA	NA	NA	NA	-50.5150361696521	NA	NA	-47.4215718364995	-51.3291428363187	NA	NA	-51.5285699663237	NA	NA	NA	NA	NA	-55.9709198117424	-53.8293431450757	-162.191603132231	NA	-55.8472031450757	NA	NA	NA	NA	NA	-147.782416465564	NA	-157.312454798898	NA	-54.0770981450757	NA	NA	-151.006406465564	-69.2558631450757	NA	NA	-64.687666478409	NA	NA	NA	-60.2090998117423	-151.389419798898	NA	-55.7614598117423	NA	NA	NA	NA	NA	-53.9557231450757	NA	NA	-51.1498531450757	NA	NA	NA	NA	NA	NA	NA	-54.4796531450757	NA	NA	-152.814766465564	-159.411722465564	NA	NA	NA	NA	-154.137439798898	NA	NA	NA	-52.830976478409	NA	-53.4599431450757	NA	NA	NA	NA	-154.845433132231	-150.499333132231	NA	NA	NA	NA	NA	NA	NA	NA	-55.5159198117424	NA	-54.6847898117423	-54.6761198117424	-54.7024698117423	-54.1554431450757	NA	NA	NA	NA	NA	NA	NA	NA	NA	-151.183849798898	NA	NA	NA	-55.370786478409	NA	-54.1493831450757	-156.389896465564	NA	NA	-151.412053132231	NA	NA	NA	NA	-151.113689798898	-55.056596478409	NA	NA	NA	-52.5535348117423	NA	NA	NA	NA	NA	NA	NA	-52.8286631450757	NA	NA	NA	-54.405106478409	-53.2579531450757	NA	-53.4057831450757	-151.170176465564	-152.067029798898	-54.8692398117423	NA	NA	NA	NA	-52.5543831450757	NA	NA	NA	NA	NA	-151.483923132231	NA	NA	NA	-149.150716465564	NA	NA	NA	NA	NA	-52.7441831450757	-61.1758598117423	NA	NA	-60.445976478409	NA	NA	-149.684803132231	NA	NA	NA	NA	NA	-51.209786478409	-50.8295531450757	NA	NA	NA	-152.416863132231	-52.1935998117423	NA	NA	-50.4817031450757	-150.564686465564	-151.928549798898	-51.830486478409	-151.950916465564	NA	NA	NA	-152.665419798898	NA	NA	-177.235283132231	NA	-155.608046465564	-150.976923132231	NA	NA	NA	NA	-152.160209798898	NA	-151.047694798898	NA	NA	NA	-57.1665931450757	NA	NA	NA	-100.499373714168	NA	-56.5460191043179	-54.4044424376512	-162.136122874402	NA	-56.4223024376512	NA	-104.009953714168	-51.3757033448505	NA	NA	-147.726936207736	NA	-54.1386266781839	NA	-54.6494807709846	NA	NA	-150.952046207736	-69.8309624376513	-103.237163714168	-104.851688714168	-65.2627657709846	NA	NA	NA	-60.7841991043179	-151.333939541069	NA	-51.597428624016	NA	NA	-109.677700380834	-100.468523714168	NA	-54.5281057709846	NA	NA	-51.7249524376512	-53.4334333448506	NA	NA	NA	NA	NA	NA	-55.0547524376512	NA	NA	-106.027643714168	-159.356242207736	NA	NA	NA	NA	-154.081959541069	NA	NA	NA	-50.5553843587627	NA	-54.0350424376512	NA	NA	NA	-105.447383714168	-154.789952874402	-150.443852874402	NA	NA	-49.7926133448506	-48.2214533448506	NA	NA	NA	NA	-56.0910191043179	NA	-55.2598891043179	-55.2512191043179	-51.0711056081823	-54.7305424376512	NA	NA	NA	NA	NA	NA	-48.5250400115172	-47.0625866781839	NA	-151.128369541069	NA	NA	-49.8452400115172	-55.9458857709846	-107.445710380834	-54.7244824376512	-156.334416207736	NA	NA	-151.356572874402	NA	NA	-47.8328200115172	NA	-151.058209541069	-55.6316957709846	NA	NA	-51.6805866781839	-53.1232007709846	NA	NA	NA	NA	NA	NA	NA	-53.4037624376512	-105.593993714168	-105.362333714168	NA	-54.9802057709846	-53.8330524376512	NA	-53.9808824376512	-151.114696207736	-152.012249541069	-55.4443391043179	NA	NA	NA	-48.7305600115172	-53.1267657709846	NA	NA	NA	NA	NA	-151.428442874402	NA	NA	NA	-149.095236207736	NA	NA	NA	NA	NA	-50.9936721013496	-61.7509591043179	NA	NA	-61.0210757709846	NA	NA	-149.629322874402	NA	NA	-104.281747047501	NA	-50.9614300115172	-51.7848857709846	-51.4019357709846	NA	NA	NA	-152.361382874402	-52.7686991043179	NA	-49.3129600115172	-51.0540857709846	-150.509206207736	-151.873069541069	-52.4055857709846	-151.895436207736	NA	NA	NA	-152.609939541069	NA	NA	-177.179802874402	NA	-155.552566207736	-150.921442874402	NA	NA	-103.681373714168	-49.8005766781839	-152.104729541069	NA	-150.992914541069	-50.6146833448506	NA	NA	-50.8154778193336	NA	NA	NA	NA	NA	-56.1430518050397	-54.001475138373	-161.374217509347	NA	-56.019335138373	NA	NA	NA	-27.00392768487	NA	-146.965030842681	NA	-156.498235842681	-23.48384768487	-54.239730138373	-20.5760443515367	-14.7143110182034	-150.194087509347	-36.07185768487	NA	NA	-64.8597984717064	NA	NA	NA	-30.2644310182033	-150.572034176014	NA	-55.9335918050397	NA	NA	NA	NA	-24.41044768487	-24.0657110182033	NA	NA	-51.321985138373	NA	NA	NA	NA	NA	NA	NA	-24.43588768487	-29.88660768487	NA	-151.997380842681	-158.594336842681	NA	-34.9326010182034	NA	-24.45264768487	-153.320054176014	NA	NA	NA	-53.0031084717064	-24.3322443515367	-53.632075138373	NA	NA	-24.73837768487	NA	-28.1037143515367	-149.681947509347	NA	NA	NA	NA	NA	-23.53239268487	NA	NA	-22.8279343515367	-20.4847443515367	-54.8569218050397	-54.8482518050397	-54.8746018050397	-54.327575138373	NA	-25.0658543515367	NA	-22.9301543515367	NA	-21.72047768487	NA	NA	NA	-150.366464176014	NA	NA	-24.90465768487	-55.5429184717064	-24.34553268487	-54.321515138373	-29.5510643515367	NA	NA	-150.594667509347	NA	NA	NA	NA	-150.296304176014	-55.2287284717064	NA	NA	NA	-52.7066668050397	NA	NA	NA	-22.4507743515367	NA	NA	NA	-53.000795138373	NA	-25.35924768487	NA	-24.2352610182033	-27.6222343515305	NA	-53.577915138373	-150.352790842681	-24.9444443515367	-55.0413718050397	NA	NA	NA	NA	-52.717015138373	NA	NA	NA	NA	NA	-150.666537509347	NA	NA	NA	-148.333330842681	NA	NA	-23.8606810182034	NA	NA	-52.916315138373	-61.3479918050397	-24.0854310182034	-24.0773576848701	-60.6181084717064	NA	NA	-148.867417509347	-23.84677768487	-22.0765443515367	-24.2700843515367	NA	NA	-51.3819184717064	-23.8024076848685	NA	NA	-23.91510768487	-151.599477509347	-24.7053710182024	-29.32310168487	NA	-24.3117776848664	-149.747300842681	-151.111164176014	-22.9154410182031	-151.133530842681	NA	NA	-24.7375243515367	-151.848034176014	NA	-25.3630143515367	-176.417897509347	NA	-154.790660842681	-150.159537509347	-25.3351010182034	NA	NA	NA	-151.342824176014	NA	-150.233475842681	NA	NA	NA	-57.338725138373	NA	NA	NA	NA	NA	-56.6258279704742	-54.4842513038075	NA	NA	-56.5021113038075	NA	NA	NA	NA	NA	NA	NA	NA	NA	-54.7306896371408	NA	NA	NA	-69.9107713038075	NA	NA	-65.3425746371408	NA	NA	NA	-60.8640079704742	NA	NA	-56.4163679704742	NA	NA	NA	NA	NA	-54.6093146371408	NA	NA	-51.8047613038075	NA	NA	NA	NA	NA	NA	NA	-55.1345613038075	NA	NA	NA	NA	NA	NA	NA	NA	NA	NA	NA	NA	-53.4858846371408	NA	-54.1148513038075	NA	NA	NA	NA	NA	NA	NA	NA	NA	NA	NA	NA	NA	NA	-56.1708279704741	NA	-55.3396979704742	-55.3310279704742	-55.3573779704741	-54.8103513038075	NA	NA	NA	NA	NA	NA	NA	NA	NA	NA	NA	NA	NA	-56.0256946371408	NA	-54.8042913038075	NA	NA	NA	NA	NA	NA	NA	NA	NA	-55.7115046371408	NA	NA	NA	-53.2058096371408	NA	NA	NA	NA	NA	NA	NA	-53.4835713038075	NA	NA	NA	-55.0600146371408	-53.9128613038075	NA	-54.0606913038075	NA	NA	-55.5241479704741	NA	NA	NA	NA	-53.2079746371408	NA	NA	NA	NA	NA	NA	NA	NA	NA	NA	NA	NA	NA	NA	NA	-53.3990913038075	-61.8307679704741	NA	NA	-61.1008846371408	NA	NA	NA	NA	NA	NA	NA	NA	-51.8646946371408	-51.4831446371408	NA	NA	NA	NA	-52.8485079704742	NA	NA	-51.1352946371408	NA	NA	-52.4853946371408	NA	NA	NA	NA	NA	NA	NA	NA	NA	NA	NA	NA	NA	NA	NA	NA	NA	NA	NA	NA	NA	-57.8215013038075	NA	NA	NA	NA	NA	-57.2009272630497	-55.059350596383	NA	NA	-57.0772105963831	NA	NA	-52.0626505254105	NA	NA	NA	NA	-54.8255738587438	NA	-55.3030722630497	NA	NA	NA	-70.485870596383	NA	NA	-65.9176739297164	NA	NA	NA	-61.4391072630497	NA	NA	-52.2840910865494	NA	NA	NA	NA	NA	-55.1816972630497	NA	NA	-52.3798605963831	-54.1203805254105	NA	NA	NA	NA	NA	NA	-55.709660596383	NA	NA	NA	NA	NA	NA	NA	NA	NA	NA	NA	NA	-51.2404513260614	NA	-54.689950596383	NA	NA	NA	NA	NA	NA	NA	NA	-50.4795605254105	-48.9084005254105	NA	NA	NA	NA	-56.7459272630497	NA	-55.9147972630497	-55.9061272630497	-51.7575678288619	-55.385450596383	NA	NA	NA	NA	NA	NA	-49.2119871920772	-47.7495338587438	NA	NA	NA	NA	-50.5321871920772	-56.6007939297164	NA	-55.379390596383	NA	NA	NA	NA	NA	NA	-48.5197671920772	NA	NA	-56.2866039297164	NA	NA	-52.3675338587438	-53.775475596383	NA	NA	NA	NA	NA	NA	NA	-54.058670596383	NA	NA	NA	-55.6351139297164	-54.487960596383	NA	-54.635790596383	NA	NA	-56.0992472630497	NA	NA	NA	-49.4175071920772	-53.7803572630497	NA	NA	NA	NA	NA	NA	NA	NA	NA	NA	NA	NA	NA	NA	NA	-51.6788366455685	-62.4058672630497	NA	NA	-61.6759839297164	NA	NA	NA	NA	NA	NA	NA	-51.6483771920772	-52.4397939297164	-52.0555272630497	NA	NA	NA	NA	-53.4236072630497	NA	-49.9999071920772	-51.7076772630497	NA	NA	-53.0604939297164	NA	NA	NA	NA	NA	NA	NA	NA	NA	NA	NA	NA	NA	NA	-50.4875238587438	NA	NA	NA	-51.3016305254105	NA	NA	-51.5023930380899	NA	NA	NA	NA	NA	-56.7979599637715	-54.6563832971048	NA	NA	-56.6742432971048	NA	NA	NA	NA	NA	NA	NA	NA	NA	-54.8933216304382	NA	NA	NA	-70.0829032971048	NA	NA	-65.5147066304382	NA	NA	NA	-61.0361399637715	NA	NA	-56.5884999637715	NA	NA	NA	NA	NA	-54.7719466304382	NA	NA	-51.9768932971048	NA	NA	NA	NA	NA	NA	NA	-55.3066932971048	NA	NA	NA	NA	NA	NA	NA	NA	NA	NA	NA	NA	-53.6580166304382	NA	-54.2869832971048	NA	NA	NA	NA	NA	NA	NA	NA	NA	NA	NA	NA	NA	NA	-56.3429599637715	NA	-55.5118299637715	-55.5031599637715	-55.5295099637715	-54.9824832971048	NA	NA	NA	NA	NA	NA	NA	NA	NA	NA	NA	NA	NA	-56.1978266304382	NA	-54.9764232971048	NA	NA	NA	NA	NA	NA	NA	NA	NA	-55.8836366304382	NA	NA	NA	-53.3589416304382	NA	NA	NA	NA	NA	NA	NA	-53.6557032971048	NA	NA	NA	-55.2321466304382	-54.0849932971048	NA	-54.2328232971048	NA	NA	-55.6962799637715	NA	NA	NA	NA	-53.3706066304381	NA	NA	NA	NA	NA	NA	NA	NA	NA	NA	NA	NA	NA	NA	NA	-53.5712232971048	-62.0028999637715	NA	NA	-61.2730166304382	NA	NA	NA	NA	NA	NA	NA	NA	-52.0368266304381	-51.6457766304382	NA	NA	NA	NA	-53.0206399637715	NA	NA	-51.2979266304382	NA	NA	-52.6575266304382	NA	NA	NA	NA	NA	NA	NA	NA	NA	NA	NA	NA	NA	NA	NA	NA	NA	NA	NA	NA	NA	-57.9936332971048	NA	NA	NA	NA	NA	-56.7842387679594	-54.6426621012927	-162.653881831502	NA	-56.6605221012927	NA	NA	NA	NA	NA	-148.244695164835	NA	-157.773700164835	NA	-54.8882671012927	NA	NA	-151.467031831502	-70.0691821012927	NA	NA	-65.500985434626	NA	NA	NA	-61.0224187679594	-151.851698498168	NA	-56.5747787679594	NA	NA	NA	NA	NA	-54.7668921012927	NA	NA	-51.9631721012927	NA	NA	NA	NA	NA	NA	NA	-55.2929721012927	NA	NA	-153.277045164835	-159.874001164835	NA	NA	NA	NA	-154.599718498168	NA	NA	NA	-53.6442954346261	NA	-54.2732621012927	NA	NA	NA	NA	-155.307711831502	-150.961611831502	NA	NA	NA	NA	NA	NA	NA	NA	-56.3292387679594	NA	-55.4981087679594	-55.4894387679594	-55.5157887679594	-54.9687621012927	NA	NA	NA	NA	NA	NA	NA	NA	NA	-151.646128498168	NA	NA	NA	-56.1841054346261	NA	-54.9627021012927	-156.852175164835	NA	NA	-151.874331831502	NA	NA	NA	NA	-151.575968498168	-55.8699154346261	NA	NA	NA	-53.3625537679594	NA	NA	NA	NA	NA	NA	NA	-53.6419821012927	NA	NA	NA	-55.2184254346261	-54.0712721012927	NA	-54.2191021012927	-151.632455164835	-152.528275164835	-55.6825587679594	NA	NA	NA	NA	-53.3655521012927	NA	NA	NA	NA	NA	-151.946201831502	NA	NA	NA	-149.612995164835	NA	NA	NA	NA	NA	-53.5575021012927	-61.9891787679594	NA	NA	-61.2592954346261	NA	NA	-150.147081831502	NA	NA	NA	NA	NA	-52.0231054346261	-51.6407221012927	NA	NA	NA	-152.879141831502	-53.0069187679594	NA	NA	-51.2928721012927	-151.026965164835	-152.390828498168	-52.6438054346261	-152.413195164835	NA	NA	NA	-153.127698498168	NA	NA	-177.697561831502	NA	-156.070325164835	-151.439201831502	NA	NA	NA	NA	-152.622488498168	NA	-151.508940164835	NA	NA	NA	-57.9799121012927	NA	NA	NA	NA	NA	-56.3812714686812	-54.2396948020145	-161.891976466447	NA	-56.2575548020145	NA	NA	NA	NA	NA	-147.48278979978	NA	-157.014261466447	NA	-54.4785164686812	NA	NA	-150.709073133113	-69.6662148020145	NA	NA	-65.0980181353478	NA	NA	NA	-60.6194514686812	-151.089793133113	NA	-56.1718114686812	NA	NA	NA	NA	NA	-54.3571414686812	NA	NA	-51.5602048020145	NA	NA	NA	NA	NA	NA	NA	-54.8900048020145	NA	NA	-152.51513979978	-159.11209579978	NA	NA	NA	NA	-153.837813133113	NA	NA	NA	-53.2413281353478	NA	-53.8702948020145	NA	NA	NA	NA	-154.545806466447	-150.199706466447	NA	NA	NA	NA	NA	NA	NA	NA	-55.9262714686812	NA	-55.0951414686812	-55.0864714686812	-55.1128214686812	-54.5657948020145	NA	NA	NA	NA	NA	NA	NA	NA	NA	-150.884223133113	NA	NA	NA	-55.7811381353478	NA	-54.5597348020145	-156.09026979978	NA	NA	-151.112426466447	NA	NA	NA	NA	-150.814063133113	-55.4669481353478	NA	NA	NA	-52.9460198020145	NA	NA	NA	NA	NA	NA	NA	-53.2390148020145	NA	NA	NA	-54.8154581353478	-53.6683048020145	NA	-53.8161348020145	-150.87054979978	-151.768836466447	-55.2795914686812	NA	NA	NA	NA	-52.9558014686812	NA	NA	NA	NA	NA	-151.184296466447	NA	NA	NA	-148.85108979978	NA	NA	NA	NA	NA	-53.1545348020145	-61.5862114686812	NA	NA	-60.8563281353478	NA	NA	-149.385176466447	NA	NA	NA	NA	NA	-51.6201381353478	-51.2309714686812	NA	NA	NA	-152.117236466447	-52.6039514686812	NA	NA	-50.8831214686812	-150.26505979978	-151.628923133113	-52.2408381353478	-151.65128979978	NA	NA	NA	-152.365793133113	NA	NA	-176.935656466447	NA	-155.30841979978	-150.677296466447	NA	NA	NA	NA	-151.860583133113	NA	-150.749501466447	NA	NA	NA	-57.5769448020145	NA	-97.0123123139861	-47.8003948738693	NA	-14.2817405111711	-17.9546225088032	10.6507599175102	-47.2061382072027	-50.9792778738693	-43.7604594376368	-45.701621540536	-14.9605125088024	-47.2237523428006	10.3612099175102	10.6168665841775	-10.8716458421363	-118.964463159137	-21.9101322023964	-14.9896458421365	-17.9663325088032	-17.3415707961579	-17.3117464257164	-17.8448325088032	-25.8456491754699	NA	NA	-65.6731174279234	-21.5089109869937	NA	-18.0305191754699	5.20932325084357	-105.93119149247	10.7054465841774	-19.2609808329368	-80.4948856473194	-78.2162189806528	-93.3617913139861	NA	NA	-47.6013653452506	11.1672665841769	-16.8199354283615	-52.1353040945901	-41.2793048738693	-19.4643858511589	NA	-174.301068505725	NA	-85.2040189806528	9.6685632508454	-44.2206935401042	-19.1039031318011	NA	-19.4024241294912	-28.6864281867333	-9.32146079615792	9.36827391751024	-43.8399682072027	-16.7068219742508	-20.7834888578293	NA	NA	-17.6851807961577	-17.5398858421364	-46.6480456761339	-54.4453940945899	-16.8607258511546	-16.7695919808303	-16.3916666797977	10.8407632508444	12.3448332508439	-18.4365125178256	-17.1824291754699	10.7632499175117	-16.3594607961578	-85.1446773139861	10.0662699175102	12.5919749175102	-17.1856125178256	-85.402272245313	-17.5944124332266	-18.3363411590664	-18.1498341169485	-17.5397702045307	-18.0281291754664	-18.4961007961579	NA	NA	-18.4791841294913	-101.82408008249	NA	NA	-46.2695223428006	-16.6042807961579	-17.3636150400138	-16.6000373363008	9.16959991751068	-49.6805023428006	-44.5198948738693	-56.3562374279233	10.4220199175102	-55.1348340945901	6.1363465841769	NA	-10.4312154330862	-23.8837158511589	-46.4904107961579	NA	-150.97116667163	NA	-47.2776090094672	-20.1313414347434	-19.1145907961579	NA	7.03009658417695	-53.5156857612567	-46.2892829412445	-102.54710008249	-58.3389910395748	-15.2233591122755	-12.9129591844922	-19.4367758511589	NA	-53.8141140945901	-19.5816535140971	-30.1515364257164	-18.9545258421365	-17.518426706465	-16.991383850458	-16.9714491754699	11.3904665841769	11.1098599175104	10.8315432508438	-55.8546907612567	-41.6827048738693	-43.8307991022908	11.3137999175102	-43.6665748738693	-17.3911174628246	-17.7509251357431	-17.705012270902	-84.8870723139861	-30.2083458436621	-18.6378274628246	-151.128816208618	-43.0608327124159	-46.7449923428006	-44.4367248738693	-14.9972135146969	10.2382699175104	-42.5598082072027	-42.6720858899235	-15.0078025208232	-36.1306925178256	-43.5326375910469	-62.1613107612567	-17.4485061031876	-20.0479907961571	3.46387425086094	-85.6862989806528	10.2069265841769	-149.329696208618	-103.821859825804	-46.5496023428006	10.7301032508442	-13.6236100063746	10.4084499175113	10.8318999175102	13.7562199175102	NA	NA	-46.4487956761339	-15.1174274628242	-47.3731015415624	-37.0340704257164	-17.7153607961516	13.1995199175102	-42.8886749380755	10.4861065841779	-16.1143525088032	-14.6309125088032	-46.9995956761339	12.6603865841769	-17.5332374895742	-44.2022823428006	-17.1895858421317	9.77429325084431	-40.6082998478802	10.9262065841787	-17.7858658511589	-16.2454454567625	-27.4185964025464	-16.2385309554176	11.9139349175104	-46.4542623428006	11.5528332508439	-43.0312232962	-17.8645507961579	-85.117852313986	-47.2267123428006	-19.0778774628246	7.23054991751368	-44.9426823428006
11472	1	-70.1773754226638	-17.4914506425385	-15.7137945781457	NA	-30.0379497988978	-29.2256817791101	-42.7497487312901	NA	-43.49263	-61.5098741729682	NA	NA	-160.80156	NA	NA	NA	NA	-36.4682	NA	NA	NA	-7.4746	NA	-84.69012	-21.6984	-37.67904	NA	NA	NA	-15.1956308718667	-57.3749881227994	-57.2554	NA	NA	-13.04379	-10.80856	-10.63616	-24.78976	NA	-40.3100599982658	-54.504118557312	-23.08183	-46.3281029986032	-41.8493099974837	NA	-38.63243	-36.1881	NA	NA	-81.46718	-23.96384	-57.89151	NA	-6.8659	-39.4566899999933	-39.42001	NA	-68.26409	NA	-64.90785	-28.78029	NA	-83.4599155201236	-36.8450199999985	-160.700219999995	NA	NA	NA	-10.7047899999991	-23.49698	-24.32283	-11.2537499999946	-24.40504	-24.52241	-25.39576	-11.78891	-181.776535235877	-38.82072	-79.35794	-39.22015	-38.5068	-11.4015499999977	NA	NA	-62.7209042301363	NA	-12.85452	-13.20732	-63.04705	-38.4863199999963	-38.9181399999947	-160.57765	-54.6286	-39.55989	NA	NA	-37.9031099996685	-13.8847612738453	-37.3480599999945	-9.79469999999678	-12.1808599999917	-24.97843	-187.76453	-163.11209	-12.4592880450598	-8.99329999999996	NA	-57.2876914598816	NA	NA	-50.6795	NA	NA	NA	NA	-59.59283	-59.40896	-39.0098799973067	NA	NA	NA	-23.98746	NA	-25.34273	-55.73917	NA	-19.3529	-39.8651499999785	-79.01379	-12.3017899998995	-40.09519	-39.775379999994	-63.80631	-186.15838	-13.94055	NA	-37.4875799999958	NA	NA	-64.99707	NA	-12.94696	NA	NA	-61.8954	-160.652	-60.16402	-77.67886	-59.9013399927463	-12.19207	NA	NA	NA	NA	-39.2547799993482	NA	-58.06964	-23.56727	-64.79296	-27.15508	-64.55925	NA	-38.97775	-66.0621	-10.46523	NA	NA	NA	NA	-23.40053	-37.4775499996619	NA	-63.62262	-10.15534	-61.8315891339669	-8.2901	-84.02405	-64.09937	-37.6508	NA	-20.598501099159	-12.2344	-10.99537	NA	-58.28767	-36.9472599999933	NA	-160.61394	NA	-161.42138	-40.45487	NA	NA	-76.31701	-25.120204025181	NA	NA	-10.02416	-59.0268130173888	NA	-11.94486	NA	NA	-38.3675599999899	NA	NA	-186.30093	-11.87684	NA	NA	NA	NA	NA	NA	NA	NA	NA	NA	NA	NA	NA	NA	NA	NA	NA	NA	NA	NA	NA	NA	NA	NA	NA	NA	NA	NA	NA	NA	-67.0742254226638	NA	NA	NA	NA	NA	NA	NA	NA	NA	NA	NA	NA	NA	NA	NA	NA	NA	-62.9632054226638	NA	NA	-66.0411654226638	NA	-62.7585254226638	NA	NA	NA	-61.8599754226638	NA	NA	NA	NA	NA	NA	NA	NA	NA	NA	NA	NA	NA	NA	NA	NA	NA	NA	NA	NA	-61.2012587559971	NA	NA	NA	-60.8238254226638	-62.5823554226638	-62.6694154226638	NA	NA	NA	NA	NA	-61.2962154226638	NA	-61.0520054226638	NA	NA	NA	NA	NA	NA	NA	NA	-62.1763054226638	NA	NA	NA	NA	NA	NA	NA	NA	NA	NA	NA	NA	NA	-62.3369154226638	NA	-62.4388120893304	NA	NA	NA	-62.2038754226638	NA	NA	NA	-63.3930854226638	-61.6569854226638	NA	NA	NA	-61.5054654226638	NA	NA	-62.7600454226638	NA	NA	NA	NA	-59.7384754226638	NA	NA	NA	NA	NA	NA	NA	NA	NA	NA	NA	NA	-61.5260654226638	-62.5740354226638	NA	-62.3748254226638	NA	NA	-63.8353754226638	NA	NA	NA	NA	NA	NA	NA	NA	-61.4437954226638	-61.7512837559971	-61.0841154226638	NA	NA	-61.9269454226638	NA	NA	NA	NA	-59.8855754226638	NA	NA	-60.5270654226638	NA	NA	NA	NA	NA	NA	NA	-74.1676854226638	NA	NA	NA	NA	NA	NA	NA	NA	NA	-61.4626454226638	NA	NA	NA	-65.9097254226638	NA	NA	NA	NA	NA	NA	NA	NA	NA	NA	NA	NA	NA	NA	NA	-4.86965064253846	NA	NA	-179.378193350212	NA	NA	NA	NA	-13.4302473092051	NA	NA	NA	NA	-10.4696406425385	-8.22851064253846	-8.09691064253846	NA	NA	NA	NA	NA	NA	NA	NA	-183.711433350212	NA	NA	NA	-185.881473350212	NA	NA	NA	-4.31985064253847	-62.9602054226638	NA	NA	-66.0381654226638	NA	-62.7555254226638	-192.212835416879	NA	NA	-61.8569754226638	-184.182733350212	NA	NA	NA	-8.10844064253846	-181.439293350212	NA	-8.71470064253846	NA	-181.371805016879	-181.130710016879	-9.18396064253846	-183.036570016879	NA	NA	NA	NA	-8.86240064253846	NA	NA	-61.1992587559971	NA	-10.2620706425385	-10.6148706425385	-60.8208254226638	-62.5793554226638	-62.6664154226638	NA	NA	NA	NA	NA	-61.2932154226638	-11.2921306425385	-61.0490054226638	-7.25545064253846	-9.64131064253846	-180.717860016879	-185.287123350212	NA	-9.85434064253846	-6.43805064253847	NA	-62.1733054226638	NA	NA	NA	NA	NA	NA	NA	NA	NA	NA	NA	NA	NA	-62.3339154226638	NA	-62.4368120893304	NA	NA	-179.284193350212	-62.2008754226638	NA	-9.73454064253846	NA	-63.3900854226638	-61.6539854226638	-183.681173350212	-11.4136006425385	NA	-61.5024654226638	NA	NA	-62.7570454226638	NA	-10.3509106425385	NA	NA	-59.7354754226638	NA	NA	NA	NA	-9.61722064253846	NA	NA	NA	NA	NA	NA	NA	-61.5230654226638	-62.5710354226638	-24.6163306425385	-62.3718254226638	NA	NA	-63.8323754226638	-7.87618064253846	NA	NA	NA	NA	NA	NA	NA	-61.4407954226638	-7.59259064253846	-61.0821154226638	-5.68995064253846	NA	-61.9239454226638	NA	NA	-17.9918816425385	-9.67475064253846	-8.43252064253847	NA	-184.557763350212	-60.5240654226638	NA	NA	NA	NA	NA	NA	NA	-74.1646854226638	NA	NA	NA	-7.49831064253846	NA	NA	-9.40031064253846	NA	NA	-61.4596454226638	NA	NA	-183.843023350212	-9.29099064253846	NA	NA	-40.6213582421038	NA	NA	NA	NA	NA	NA	NA	NA	-33.6071282421038	NA	NA	NA	-3.09139457814632	NA	NA	-178.765857546642	-34.8104682421038	NA	NA	NA	-11.651791244813	NA	NA	NA	NA	-8.69138457814631	-6.45025457814631	-6.31865457814632	NA	NA	-37.4494882421038	NA	NA	-43.4899312421038	-38.9753382421038	NA	-35.7618582421038	-33.2988282421038	NA	NA	-185.269137546642	NA	NA	NA	-2.54159457814632	-36.5940182420921	-36.5459382421038	NA	-64.8386926183378	NA	-61.5560526183378	-191.602566279975	NA	NA	-33.9764482421012	-183.570397546642	NA	NA	NA	-6.33018457814612	-180.826957546642	NA	-6.93644457814504	NA	-180.761535879975	-180.520440879975	-7.40570457814632	-182.426300879975	-35.8850482421038	NA	-36.3490782421038	-35.6463282421038	-7.08414457814577	NA	NA	-59.9982859516712	NA	-8.48381457814632	-8.83661457814631	-59.6213526183379	-35.6177482420974	-36.0496682420947	NA	NA	-36.6728182421038	NA	NA	-35.0344382420907	-9.51387457814632	-34.4875882420942	-5.47719457814556	-7.86305457814442	-180.107590879975	-184.674787546642	NA	-8.07608457814632	-4.65979457814631	NA	-60.9738326183379	NA	NA	NA	NA	NA	NA	NA	NA	NA	-36.1170082421038	NA	NA	NA	-61.1344426183379	NA	-61.2358392850045	-52.8524982421038	NA	-178.671857546642	-37.002478242066	NA	-7.95628457812353	-37.2215182421038	-36.8935082420935	-60.4545126183378	-183.068837546642	-9.6353445781463	NA	-34.5517082420973	NA	NA	-61.5575726183378	NA	-8.57265457814632	NA	NA	-58.5360026183378	NA	NA	NA	NA	-7.83896457814632	NA	NA	NA	NA	-36.3808082421038	NA	NA	-60.3235926183378	-61.3715626183378	-22.8380745781463	-61.1723526183378	NA	-36.1170782421038	-62.6329026183379	-6.09792457814632	NA	NA	NA	NA	NA	-34.6118782421038	NA	-60.2413226183378	-5.81433457814632	-59.8811426183378	-3.91169457814631	NA	-60.7244726183378	-34.7849282421038	NA	-16.2136255781463	-7.89649457814632	-6.65426457814632	NA	-183.945427546642	-34.073688242093	NA	NA	NA	NA	-37.5920982421038	NA	NA	-72.9652126183378	-32.8100282421038	NA	NA	-5.72005457814632	NA	NA	-7.62205457814632	NA	NA	-35.4925882420863	NA	NA	-183.230687546642	-7.51273457814631	NA	NA	NA	NA	NA	NA	NA	NA	NA	NA	NA	NA	NA	NA	NA	NA	NA	NA	NA	NA	NA	NA	NA	NA	NA	NA	NA	NA	NA	NA	NA	NA	NA	NA	NA	NA	NA	NA	NA	NA	NA	NA	NA	NA	NA	NA	NA	NA	NA	NA	NA	NA	NA	NA	NA	NA	NA	NA	NA	NA	NA	NA	NA	NA	NA	NA	NA	NA	NA	NA	NA	NA	NA	NA	NA	NA	NA	NA	NA	NA	NA	NA	NA	NA	NA	NA	NA	NA	NA	NA	NA	NA	NA	NA	NA	NA	NA	NA	NA	NA	NA	NA	NA	NA	NA	NA	NA	NA	NA	NA	NA	NA	NA	NA	NA	NA	NA	NA	NA	NA	NA	NA	NA	NA	NA	NA	NA	NA	NA	NA	NA	NA	NA	NA	NA	NA	NA	NA	NA	NA	NA	NA	NA	NA	NA	NA	NA	NA	NA	NA	NA	NA	NA	NA	NA	NA	NA	NA	NA	NA	NA	NA	NA	NA	NA	NA	NA	NA	NA	NA	NA	NA	NA	NA	NA	NA	NA	NA	NA	NA	NA	NA	NA	NA	NA	NA	NA	NA	NA	NA	NA	NA	NA	NA	NA	NA	NA	NA	NA	NA	NA	NA	NA	NA	NA	NA	NA	NA	NA	NA	NA	NA	NA	NA	NA	NA	NA	-71.8525584583202	NA	-82.6569784583202	-18.9182497988978	NA	NA	NA	NA	-33.8332197988978	NA	NA	NA	NA	NA	NA	NA	-22.1083097988978	NA	NA	NA	-20.3033797988978	NA	NA	NA	NA	NA	NA	NA	-79.3634384583202	-21.2778897988978	NA	NA	NA	NA	NA	NA	NA	NA	NA	-26.0001397988978	NA	-83.7275867916535	NA	NA	NA	NA	NA	NA	-20.7169297988978	-21.6401797988978	NA	-21.7316897988978	-21.7422597988978	-22.6156097988978	NA	NA	NA	-77.2630984583202	NA	-72.1792584583202	NA	NA	NA	NA	NA	-76.3639384583202	NA	NA	NA	NA	NA	NA	-77.1442084583202	NA	NA	NA	-22.0877097988978	-71.5475584583202	NA	NA	-22.1983797988978	NA	NA	-22.8242897988978	NA	NA	-76.8688484583202	NA	NA	NA	NA	NA	NA	NA	NA	NA	-77.4698284583202	NA	NA	NA	-21.2977097988978	NA	-22.5664797988978	NA	NA	-16.5570497988978	NA	-76.9235484583202	NA	NA	NA	NA	NA	NA	NA	NA	NA	NA	NA	NA	NA	NA	NA	NA	NA	NA	-75.5658184583202	-77.2761051249868	NA	NA	NA	NA	NA	NA	NA	NA	-20.8847197988978	NA	NA	NA	NA	NA	NA	NA	NA	NA	NA	NA	-20.7277797988978	NA	NA	NA	NA	NA	NA	-81.9832084583202	NA	NA	NA	-28.3391897988978	NA	NA	NA	NA	NA	NA	NA	NA	NA	NA	NA	NA	NA	-22.4532797988978	NA	NA	NA	NA	NA	-75.0152384583202	NA	NA	NA	NA	NA	NA	NA	NA	NA	-40.9403806425385	-60.0190966835453	NA	NA	-157.691065784071	NA	NA	NA	NA	-33.9261506425385	NA	NA	NA	NA	NA	-162.900665784071	-18.0606820873558	-35.1294906425385	NA	NA	NA	-32.9605520873558	-55.5980216835453	-54.791193350212	NA	NA	NA	-55.9112200168787	-40.8400106425385	-21.2507420873558	NA	-37.7685106408262	-56.3403000168787	-19.4458120873558	-43.8089536412161	-39.2943606415538	NA	-36.0808806425385	-33.6178506425385	NA	NA	NA	-20.4203220873558	-55.373003350212	NA	NA	-36.9130406425385	-36.8649606425385	NA	NA	NA	NA	-25.1425720873558	NA	NA	-34.2954706425385	-157.560925784071	NA	NA	NA	-35.9114006425385	-19.8593620873558	-20.7826120873558	-34.640450641664	-20.8741220873558	-20.8846920873558	-21.7580420873558	NA	NA	-36.2040706425385	-157.706375784071	-36.6681006425385	-35.9653506425385	-35.6486406405491	NA	NA	NA	NA	NA	NA	NA	-35.9367706425385	-36.3686906425385	-157.445455784071	-52.164393350212	-36.9918406425385	NA	NA	-35.3534606422289	-21.2301420873558	-34.8066106425385	-33.7008506425385	-35.1731206422763	-21.3408120873558	NA	-159.975895784071	-21.9667220873558	-37.1792306425385	NA	-55.9680966835453	NA	NA	-48.177993350212	NA	NA	NA	NA	-57.092223350212	-56.908353350212	-36.4360306400336	NA	NA	NA	-20.4401420873558	NA	-21.7089120873558	-53.1715206425385	NA	-15.6994820873558	-37.3215006425385	NA	-32.7801506425385	-37.5405406425385	-37.2125306425385	NA	NA	NA	NA	-34.8707306425385	NA	NA	NA	NA	-56.593403350212	NA	NA	NA	-157.519005784071	-57.677313350212	NA	-57.399933350212	-157.529435784071	NA	NA	NA	NA	-36.699830641911	NA	-55.536433350212	-20.0271520873558	NA	-168.310925784071	NA	NA	-36.4361006425385	NA	NA	NA	NA	NA	NA	-19.8702120873558	-34.9309006422021	NA	NA	NA	NA	-53.0131600168787	NA	NA	-35.1039506425385	NA	-27.4816220873558	-56.895923350212	NA	NA	-55.803463350212	-34.3927106425385	NA	-157.452945784071	NA	-158.284885784071	-37.9111206425385	NA	NA	NA	-21.5957022894653	NA	NA	-57.569653350212	-57.2477466835453	NA	NA	NA	NA	-35.8116106425385	NA	NA	NA	NA	NA	NA	-39.4671787321655	-58.5985136612385	NA	NA	-157.458864170014	NA	NA	NA	NA	-32.4529487321655	NA	NA	NA	-70.5596041700135	NA	-81.3640241700135	NA	-33.6562887321655	NA	NA	NA	-170.565554170014	-54.1774386612385	-53.3738769945719	NA	NA	NA	-54.4906369945719	-39.3668087321655	NA	NA	-36.2953087305463	-54.9197169945719	-50.9471769945719	-42.3357517309149	-37.8211587312312	NA	-34.6076787321655	-32.1446487321655	NA	NA	-78.0704841700135	-79.3555541700135	-53.9556869945719	NA	NA	-35.4398387321654	-35.3917587321654	NA	NA	NA	NA	-69.1412869945718	NA	-82.437182503347	-32.8222687321655	-157.328724170014	NA	NA	NA	-34.4381987321655	NA	NA	-33.1672487313385	NA	-157.158904170014	NA	NA	NA	-34.7308687321654	-75.9701441700135	-35.1948987321654	-34.4921487321654	-34.1754387302842	NA	NA	NA	NA	-75.0709841700135	NA	NA	-34.4635687321655	-34.8954887321654	-157.213254170014	-50.7470769945719	-35.5186387321654	NA	NA	-33.8802587318727	NA	-33.3334087321655	-32.2276487321654	-33.6999187319175	NA	NA	-159.743694170014	NA	-35.7060287321654	NA	-54.5458803271693	NA	NA	-46.7606769945719	NA	NA	NA	NA	-55.6749069945719	-55.4910369945719	-34.9628287297967	NA	NA	NA	-75.0784925033469	NA	NA	-51.6983187321654	NA	-48.7326769945719	-35.8482987321654	-75.6305941700135	-31.3069487321655	-36.0673387321655	-35.7393287321654	NA	NA	NA	NA	-33.3975287321654	NA	NA	NA	NA	-55.1760869945719	NA	NA	NA	-157.286804170014	-56.2599969945718	-74.2728641700135	-55.9826169925153	-157.297234170014	NA	NA	NA	NA	-35.2266287315721	NA	-54.1191169945719	NA	NA	-168.078724170014	NA	NA	-34.9628987321654	NA	NA	NA	NA	NA	NA	NA	-33.4576987318474	NA	NA	NA	NA	-51.5925769945719	-80.6902541700135	NA	-33.6307487321654	NA	NA	-55.4737069945719	NA	NA	-54.3861469945719	-32.9195087321655	NA	-157.220744170014	NA	-158.052684170014	-36.4379187321654	NA	NA	NA	-31.6558487321654	NA	NA	-56.1523369945719	-55.8271636612385	NA	-73.7222841700135	NA	NA	-34.3384087321654	NA	NA	NA	NA	NA	NA	NA	NA	NA	NA	NA	NA	NA	NA	NA	NA	NA	NA	NA	NA	NA	NA	NA	NA	NA	NA	NA	NA	NA	NA	NA	NA	NA	NA	-67.0612920893304	NA	NA	NA	NA	NA	NA	NA	NA	NA	NA	NA	NA	NA	NA	NA	NA	NA	-62.9525054226638	NA	NA	-66.0305987559971	NA	-62.7724920893304	NA	NA	NA	-61.8492087559971	NA	NA	NA	NA	NA	NA	NA	NA	NA	NA	NA	NA	NA	NA	NA	NA	NA	NA	NA	NA	-61.1918754226638	NA	NA	NA	-60.8131587559971	-62.5731220893305	-62.6601820893304	NA	NA	NA	NA	NA	-61.2854820893305	NA	-61.0417720893304	NA	NA	NA	NA	NA	NA	NA	NA	-62.1680387559971	NA	NA	NA	NA	NA	NA	NA	NA	NA	NA	NA	NA	NA	-62.3467820893304	NA	-62.4240454226638	NA	NA	NA	-62.1931754226638	NA	NA	NA	-63.3839520893304	-61.6709520893304	NA	NA	NA	-61.5065654226638	NA	NA	-62.7447787559971	NA	NA	NA	NA	-59.7499087559971	NA	NA	NA	NA	NA	NA	NA	NA	NA	NA	NA	NA	-61.5323654226638	-62.5648020893304	NA	-62.3770920893304	NA	NA	-63.8235420893304	NA	NA	NA	NA	NA	NA	NA	NA	-61.4479287559971	-61.7451504226638	-61.0891654226638	NA	NA	-61.9332120893304	NA	NA	NA	NA	-59.8833754226638	NA	NA	-60.5384987559971	NA	NA	NA	NA	NA	NA	NA	-74.1816520893304	NA	NA	NA	NA	NA	NA	NA	NA	NA	-61.4503120893304	NA	NA	NA	-65.9046920893304	NA	NA	NA	NA	NA	NA	NA	NA	NA	NA	NA	NA	NA	NA	NA	NA	NA	NA	NA	NA	NA	NA	NA	NA	NA	NA	NA	NA	NA	NA	-66.4623056871675	NA	NA	NA	NA	NA	NA	NA	NA	NA	NA	NA	NA	NA	NA	NA	NA	NA	-62.3535190205008	NA	NA	-65.4316123538342	NA	-62.1735056871675	NA	NA	NA	-61.2502223538341	NA	NA	NA	NA	NA	NA	NA	NA	NA	NA	NA	NA	NA	NA	NA	NA	NA	NA	NA	NA	-60.5921390205008	NA	NA	NA	-60.2141723538341	-61.9741356871675	-62.0611956871675	NA	NA	NA	NA	NA	-60.6864956871675	NA	-60.4427856871675	NA	NA	NA	NA	NA	NA	NA	NA	-61.5690523538342	NA	NA	NA	NA	NA	NA	NA	NA	NA	NA	NA	NA	NA	-61.7477956871675	NA	-61.8243090205008	NA	NA	NA	-61.5941890205008	NA	NA	NA	-62.7849656871675	-61.0719656871675	NA	NA	NA	-60.9075790205008	NA	NA	-62.1457923538342	NA	NA	NA	NA	-59.1509223538342	NA	NA	NA	NA	NA	NA	NA	NA	NA	NA	NA	NA	-60.9333790205008	-61.9658156871675	NA	-61.7781056871675	NA	NA	-63.2245556871675	NA	NA	NA	NA	NA	NA	NA	NA	-60.8489423538342	-61.1454140205008	-60.4894290205008	NA	NA	-61.3342256871675	NA	NA	NA	NA	-59.2843890205008	NA	NA	-59.9395123538342	NA	NA	NA	NA	NA	NA	NA	-73.5826656871675	NA	NA	NA	NA	NA	NA	NA	NA	NA	-60.8513256871675	NA	NA	NA	-65.3057056871675	NA	NA	NA	NA	NA	NA	NA	NA	NA	NA	NA	NA	NA	NA	NA	NA	NA	NA	NA	NA	NA	NA	NA	NA	NA	NA	NA	NA	NA	NA	NA	NA	NA	NA	NA	NA	NA	NA	NA	NA	NA	NA	NA	NA	NA	NA	NA	NA	NA	NA	NA	NA	NA	NA	NA	NA	NA	NA	NA	NA	NA	NA	NA	NA	NA	NA	NA	NA	NA	NA	NA	NA	NA	NA	NA	NA	NA	NA	NA	NA	NA	NA	NA	NA	NA	NA	NA	NA	NA	NA	NA	NA	NA	NA	NA	NA	NA	NA	NA	NA	NA	NA	NA	NA	NA	NA	NA	NA	NA	NA	NA	NA	NA	NA	NA	NA	NA	NA	NA	NA	NA	NA	NA	NA	NA	NA	NA	NA	NA	NA	NA	NA	NA	NA	NA	NA	NA	NA	NA	NA	NA	NA	NA	NA	NA	NA	NA	NA	NA	NA	NA	NA	NA	NA	NA	NA	NA	NA	NA	NA	NA	NA	NA	NA	NA	NA	NA	NA	NA	NA	NA	NA	NA	NA	NA	NA	NA	NA	NA	NA	NA	NA	NA	NA	NA	NA	NA	NA	NA	NA	NA	NA	NA	NA	NA	NA	NA	NA	NA	NA	NA	NA	NA	NA	NA	NA	NA	NA	NA	NA	NA	NA	NA	NA	NA	NA	NA	NA	NA	NA	NA	NA	NA	NA	NA	NA	NA	NA	NA	NA	NA	NA	NA	NA	NA	NA	NA	NA	NA	NA	NA	NA	NA	NA	NA	NA	NA	NA	NA	NA	NA	NA	NA	NA	NA	NA	NA	NA	NA	NA	NA	NA	NA	NA	NA	NA	NA	NA	NA	NA	NA	NA	NA	NA	NA	NA	NA	NA	NA	NA	NA	NA	NA	NA	NA	NA	NA	NA	NA	NA	NA	NA	NA	NA	NA	NA	NA	NA	NA	NA	NA	NA	NA	NA	NA	NA	NA	NA	NA	NA	NA	NA	NA	NA	NA	NA	NA	NA	NA	NA	NA	NA	NA	NA	NA	NA	NA	NA	NA	NA	NA	NA	NA	NA	NA	NA	NA	NA	NA	NA	NA	NA	NA	NA	NA	NA	NA	NA	NA	NA	NA	NA	NA	NA	NA	NA	NA	NA	NA	NA	NA	NA	NA	NA	NA	NA	NA	NA	NA	NA	NA	NA	NA	NA	NA	NA	NA	NA	NA	NA	NA	NA	NA	NA	NA	NA	NA	NA	NA	NA	NA	NA	NA	NA	NA	NA	NA	NA	NA	NA	NA	NA	NA	NA	NA	NA	NA	NA	NA	NA	NA	NA	NA	NA	NA	NA	NA	NA	NA	NA	NA	NA	NA	NA	NA	NA	NA	NA	NA	NA	NA	NA	NA	NA	NA	NA	NA	NA	NA	NA	NA	NA	NA	NA	NA	NA	NA	NA	NA	NA	NA	NA	NA	NA	NA	NA	NA	NA	NA	NA	NA	NA	NA	NA	NA	NA	NA	NA	NA	NA	NA	NA	NA	NA	NA	NA	NA	NA	NA	NA	NA	NA	NA	NA	NA	NA	NA	NA	NA	NA	NA	NA	NA	NA	NA	NA	NA	NA	NA	NA	NA	NA	NA	NA	NA	NA	NA	NA	NA	NA	NA	NA	NA	NA	NA	NA	NA	NA	NA	NA	NA	NA	NA	NA	NA	NA	NA	NA	NA	NA	NA	NA	NA	NA	NA	NA	NA	NA	NA	NA	NA	NA	NA	NA	NA	NA	NA	NA	NA	NA	NA	NA	NA	NA	NA	NA	NA	NA	NA	NA	NA	NA	NA	NA	NA	NA	NA	NA	NA	NA	NA	NA	NA	NA	NA	NA	NA	NA	NA	NA	NA	NA	NA	NA	NA	NA	NA	NA	NA	NA	NA	NA	NA	NA	NA	NA	NA	NA	NA	NA	NA	NA	NA	NA	NA	NA	NA	NA	NA	NA	NA	NA	NA	NA	NA	NA	NA	NA	NA	NA	NA	NA	NA	NA	NA	NA	NA	NA	NA	NA	NA	NA	NA	NA	NA	NA	NA	NA	NA	NA	NA	NA	NA	NA	NA	NA	NA	NA	NA	NA	NA	NA	NA	NA	NA	NA	NA	NA	NA	NA	NA	NA	NA	NA	NA	NA	NA	NA	NA	NA	NA	NA	NA	NA	NA	NA	NA	NA	NA	NA	NA	NA	NA	NA	NA	NA	NA	NA	NA	NA	NA	NA	NA	NA	NA	NA	NA	NA	NA	NA	NA	NA	NA	NA	NA	NA	NA	NA	NA	NA	NA	NA	NA	NA	NA	NA	NA	NA	NA	NA	NA	NA	NA	NA	NA	NA	NA	NA	NA	NA	NA	NA	NA	NA	NA	NA	NA	NA	NA	NA	NA	NA	NA	NA	NA	NA	NA	NA	NA	NA	NA	NA	NA	NA	NA	NA	NA	NA	NA	NA	NA	NA	NA	NA	NA	NA	NA	NA	NA	NA	NA	NA	NA	NA	NA	NA	NA	NA	NA	NA	NA	NA	NA	NA	NA	NA	NA	NA	NA	NA	NA	NA	NA	NA	NA	NA	NA	NA	NA	NA	NA	NA	NA	NA	NA	NA	NA	NA	NA	NA	NA	NA	NA	NA	NA	NA	NA	NA	NA	NA	NA	NA	NA	-3.96728927700906	NA	NA	-179.073625448427	NA	NA	NA	NA	-12.5425526103424	NA	NA	NA	NA	-9.57754594367572	-7.33444927700906	-7.21644927700905	NA	NA	NA	NA	NA	NA	NA	NA	-183.414865448427	NA	NA	NA	-185.585172115094	NA	NA	NA	-3.43712261034239	-62.3515190205008	NA	NA	-65.4296123538342	NA	-62.1715056871675	-191.913350848427	NA	NA	-61.2482223538342	-183.87819878176	NA	NA	NA	-7.20894594367572	-181.13465878176	NA	-7.83430594367572	NA	-181.068120448427	-180.827025448427	-8.28159927700906	-182.732885448427	NA	NA	NA	NA	-7.98197261034239	NA	NA	-60.5906390205008	NA	-9.36387594367572	-9.71667594367572	-60.2121723538341	-61.9721356871675	-62.0591956871675	NA	NA	NA	NA	NA	-60.6844956871675	-10.3938692770091	-60.4407856871675	-6.37498927700906	-8.76074927700905	-180.414175448427	-184.982422115094	NA	-8.95197927700906	-5.55225594367572	NA	-61.5670523538341	NA	NA	NA	NA	NA	NA	NA	NA	NA	NA	NA	NA	NA	-61.7457956871675	NA	-61.8228090205008	NA	NA	-178.987492115094	-61.5921890205008	NA	-8.84474594367572	NA	-62.7829656871675	-61.0699656871675	-183.37653878176	-10.5372392770091	NA	-60.9055790205008	NA	NA	-62.1437923538342	NA	-9.45151594367572	NA	NA	-59.1489223538341	NA	NA	NA	NA	-8.72489261034239	NA	NA	NA	NA	NA	NA	NA	-60.9313790205008	-61.9638156871675	-23.7360359436757	-61.7761056871675	NA	NA	-63.2225556871675	-6.97911927700906	NA	NA	NA	NA	NA	NA	NA	-60.8469423538341	-6.70429594367572	-60.4879290205008	-4.78918927700906	NA	-61.3322256871675	NA	NA	-17.0889536103424	-8.78748927700905	-7.54419261034239	NA	-184.258762115094	-59.9375123538341	NA	NA	NA	NA	NA	NA	NA	-73.5806656871675	NA	NA	NA	-6.62231594367572	NA	NA	-8.51808261034239	NA	NA	-60.8493256871675	NA	NA	-183.544822115094	-8.39499594367572	NA	NA	NA	NA	NA	NA	NA	NA	NA	NA	NA	NA	NA	NA	NA	NA	NA	NA	NA	NA	NA	NA	NA	NA	NA	NA	NA	NA	NA	NA	NA	NA	NA	NA	NA	NA	NA	NA	NA	NA	NA	NA	NA	NA	NA	NA	NA	NA	NA	NA	NA	NA	NA	NA	NA	NA	NA	NA	NA	NA	NA	NA	NA	NA	NA	NA	NA	NA	NA	NA	NA	NA	NA	NA	NA	NA	NA	NA	NA	NA	NA	NA	NA	NA	NA	NA	NA	NA	NA	NA	NA	NA	NA	NA	NA	NA	NA	NA	NA	NA	NA	NA	NA	NA	NA	NA	NA	NA	NA	NA	NA	NA	NA	NA	NA	NA	NA	NA	NA	NA	NA	NA	NA	NA	NA	NA	NA	NA	NA	NA	NA	NA	NA	NA	NA	NA	NA	NA	NA	NA	NA	NA	NA	NA	NA	NA	NA	NA	NA	NA	NA	NA	NA	NA	NA	NA	NA	NA	NA	NA	NA	NA	NA	NA	NA	NA	NA	NA	NA	NA	NA	NA	NA	NA	NA	NA	NA	NA	NA	NA	NA	NA	NA	NA	NA	NA	NA	NA	NA	NA	NA	NA	NA	NA	NA	NA	NA	NA	NA	NA	NA	NA	NA	NA	NA	NA	NA	NA	NA	NA	NA	NA	NA	NA	NA	NA	NA	NA	NA	NA	NA	NA	NA	NA	NA	NA	NA	NA	NA	NA	NA	NA	NA	NA	NA	NA	NA	NA	NA	NA	NA	NA	NA	NA	NA	NA	NA	NA	NA	NA	NA	NA	NA	NA	NA	NA	NA	NA	NA	NA	NA	NA	NA	NA	NA	NA	NA	NA	NA	NA	NA	NA	NA	NA	NA	NA	NA	NA	NA	NA	NA	NA	NA	NA	NA	NA	NA	NA	NA	NA	NA	NA	NA	NA	NA	NA	NA	NA	NA	NA	NA	NA	NA	NA	NA	NA	NA	NA	NA	NA	NA	NA	NA	NA	NA	NA	NA	NA	NA	NA	NA	NA	NA	NA	NA	NA	NA	NA	NA	NA	NA	NA	NA	NA	NA	NA	NA	NA	NA	NA	NA	NA	NA	NA	NA	NA	NA	NA	NA	NA	NA	NA	NA	NA	NA	NA	NA	NA	NA	NA	NA	NA	NA	NA	NA	NA	NA	NA	NA	NA	NA	NA	NA	NA	NA	NA	NA	NA	NA	NA	NA	NA	NA	NA	NA	NA	NA	NA	NA	NA	NA	NA	NA	NA	NA	NA	NA	NA	NA	NA	NA	NA	NA	NA	NA	NA	NA	NA	NA	NA	NA	NA	NA	NA	NA	NA	NA	NA	NA	NA	NA	NA	NA	NA	NA	NA	NA	NA	NA	NA	NA	NA	NA	NA	NA	NA	NA	NA	NA	NA	NA	NA	NA	NA	NA	NA	NA	NA	NA	NA	NA	NA	NA	NA	NA	NA	NA	NA	NA	NA	NA	NA	NA	NA	NA	NA	NA	NA	NA	NA	NA	NA	NA	NA	NA	NA	NA	NA	NA	NA	NA	NA	NA	NA	NA	NA	NA	NA	NA	NA	NA	NA	NA	NA	NA	NA	NA	NA	NA	NA	NA	NA	NA	NA	NA	NA	NA	NA	NA	NA	NA	NA	NA	NA	NA	NA	NA	NA	NA	NA	NA	NA	NA	NA	NA	NA	NA	NA	NA	NA	NA	NA	NA	NA	NA	NA	NA	NA	NA	NA	NA	NA	NA	NA	NA	NA	NA	NA	NA	NA	NA	NA	NA	NA	NA	NA	NA	NA	NA	NA	NA	NA	NA	NA	NA	NA	NA	NA	NA	NA	NA	NA	NA	NA	NA	NA	NA	NA	NA	NA	NA	NA	NA	NA	NA	NA	NA	NA	NA	NA	NA	NA	NA	NA	NA	NA	NA	NA	NA	NA	NA	NA	NA	NA	NA	NA	NA	NA	NA	NA	NA	NA	NA	NA	NA	NA	NA	NA	NA	NA	NA	NA	NA	NA	NA	NA	NA	NA	NA	NA	NA	NA	NA	NA	NA	NA	NA	NA	NA	NA	NA	NA	NA	NA	NA	NA	NA	NA	NA	NA	NA	NA	NA	NA	NA	NA	NA	NA	NA	NA	NA	NA	NA	NA	NA	NA	NA	NA	NA	NA	NA	NA	NA	NA	NA	NA	NA	NA	NA	NA	NA	NA	NA	NA	NA	NA	NA	NA	NA	NA	NA	NA	NA	NA	NA	NA	NA	NA	NA	NA	NA	NA	NA	NA	NA	NA	NA	NA	NA	NA	NA	NA	NA	NA	NA	NA	NA	NA	NA	NA	NA	NA	NA	NA	NA	NA	NA	NA	NA	NA	NA	NA	NA	NA	NA	NA	NA	NA	NA	NA	NA	NA	NA	NA	NA	NA	NA	NA	NA	NA	NA	NA	NA	NA	NA	NA	NA	NA	NA	NA	NA	NA	NA	NA	NA	NA	NA	NA	NA	NA	NA	NA	NA	NA	NA	NA	NA	NA	NA	NA	NA	NA	NA	NA	NA	NA	NA	NA	NA	NA	NA	NA	NA	NA	NA	NA	NA	NA	NA	NA	NA	NA	NA	NA	NA	NA	NA	NA	NA	NA	NA	NA	NA	NA	NA	NA	NA	NA	NA	NA	NA	NA	NA	NA	NA	NA	NA	NA	NA	NA	NA	NA	NA	NA	NA	NA	NA	NA	NA	NA	NA	NA	NA	NA	NA	NA	NA	NA	NA	NA	NA	NA	NA	NA	NA	NA	NA	NA	NA	NA	NA	NA	NA	NA	NA	NA	NA	NA	NA	NA	NA	NA	NA	NA	NA	NA	NA	NA	NA	NA	NA	NA	NA	NA	NA	NA	NA	NA	NA	NA	NA	NA	NA	NA	NA	NA	NA	NA	NA	NA	NA	NA	NA	NA	NA	NA	NA	NA	NA	NA	NA	NA	NA	NA	NA	NA	NA	NA	NA	NA	NA	NA	NA	NA	NA	NA	NA	NA	NA	NA	NA	NA	NA	NA	NA	NA	NA	NA	NA	NA	NA	NA	NA	NA	NA	NA	NA	NA	NA	NA	NA	NA	NA	NA	NA	NA	NA	NA	NA	NA	NA	NA	NA	NA	NA	NA	NA	NA	NA	NA	NA	NA	NA	NA	NA	NA	NA	NA	NA	NA	NA	NA	NA	NA	NA	NA	NA	NA	NA	NA	NA	NA	NA	NA	NA	NA	NA	NA	NA	NA	NA	NA	NA	NA	NA	NA	NA	NA	NA	NA	NA	NA	NA	NA	NA	NA	NA	NA	NA	NA	NA	NA	NA	NA	NA	NA	NA	NA	NA	NA	NA	NA	NA	NA	NA	NA	NA	NA	NA	NA	NA	NA	NA	NA	NA	NA	NA	NA	NA	NA	NA	NA	NA	NA	NA	NA	NA	NA	NA	NA	NA	NA	NA	NA	NA	NA	NA	NA	NA	NA	NA	NA	NA	NA	NA	NA	NA	NA	NA	NA	NA	NA	NA	NA	NA	NA	NA	NA	NA	NA	NA	NA	NA	NA	NA	NA	NA	NA	NA	NA	NA	NA	NA	NA	NA	NA	NA	NA	NA	NA	NA	NA	NA	NA	NA	NA	NA	NA	NA	NA	NA	NA	NA	NA	NA	NA	NA	NA	NA	NA	NA	NA	NA	NA	NA	NA	NA	NA	NA	NA	NA	NA	NA	NA	NA	NA	NA	NA	NA	NA	NA	NA	NA	NA	NA	NA	NA	NA	NA	NA	NA	NA	NA	NA	NA	NA	NA	NA	NA	NA	NA	NA	NA	NA	NA	NA	NA	NA	NA	NA	NA	NA	NA	NA	NA	NA	NA	NA	NA	NA	NA	NA	NA	NA	NA	NA	NA	NA	NA	NA	NA	NA	NA	NA	NA	NA	NA	NA	NA	NA	NA	NA	NA	NA	-40.7861694423211	NA	NA	NA	NA	NA	NA	NA	NA	-33.7753394423211	NA	NA	NA	NA	NA	NA	NA	-34.9761794423212	NA	NA	NA	NA	NA	NA	NA	NA	NA	NA	-40.6849994423211	NA	NA	-37.6178661089878	NA	NA	-43.6657757756545	-39.1392494423212	NA	-35.9269027756545	-33.4576394423211	NA	NA	NA	NA	NA	NA	NA	-36.7616961089878	-36.7098161089878	NA	NA	NA	NA	NA	NA	NA	-34.1421594423212	NA	NA	NA	NA	-35.7573561089878	NA	NA	-34.4854727756545	NA	NA	NA	NA	NA	-36.0283927756545	NA	-36.5139561089878	-35.8147394423211	-35.4936294423212	NA	NA	NA	NA	NA	NA	NA	-35.7834594423212	-36.2154127756545	NA	NA	-36.8323627756545	NA	NA	-35.2001161089878	NA	-34.6559994423211	-33.5458394423212	-35.0306427756545	NA	NA	NA	NA	-37.0241861089878	NA	NA	NA	NA	NA	NA	NA	NA	NA	NA	NA	-36.2746194423211	NA	NA	NA	NA	NA	NA	-53.0121761089878	NA	NA	-37.1701561089878	NA	-32.6293394423211	-37.3855294423212	-37.0547861089878	NA	NA	NA	NA	-34.6949861089878	NA	NA	NA	NA	NA	NA	NA	NA	NA	NA	NA	NA	NA	NA	NA	NA	NA	-36.5447194423212	NA	NA	NA	NA	NA	NA	NA	-36.2854227756545	NA	NA	NA	NA	NA	NA	NA	-34.7785561089878	NA	NA	NA	NA	NA	NA	NA	-34.9515394423211	NA	NA	NA	NA	NA	NA	-34.2377327756545	NA	NA	NA	NA	-37.7597427756545	NA	NA	NA	-32.9757394423211	NA	NA	NA	NA	NA	NA	NA	NA	-35.6561661089878	NA	NA	NA	NA	NA	NA	-40.0503851538013	NA	NA	NA	NA	NA	NA	NA	NA	-33.0395551538013	NA	NA	NA	NA	NA	NA	NA	-34.2403951538013	NA	NA	NA	NA	NA	NA	NA	NA	NA	NA	-39.9492151538013	NA	NA	-36.882081820468	NA	NA	-42.9299914871346	-38.4034651538013	NA	-35.1911184871346	-32.7218551538013	NA	NA	NA	NA	NA	NA	NA	-36.025911820468	-35.974031820468	NA	NA	NA	NA	NA	NA	NA	-33.4063751538013	NA	NA	NA	NA	-35.021571820468	NA	NA	-33.7496884871346	NA	NA	NA	NA	NA	-35.2926084871346	NA	-35.778171820468	-35.0789551538013	-34.7578451538013	NA	NA	NA	NA	NA	NA	NA	-35.0476751538013	-35.4796284871346	NA	NA	-36.0965784871346	NA	NA	-34.464331820468	NA	-33.9202151538013	-32.8100551538013	-34.2948584871346	NA	NA	NA	NA	-36.288401820468	NA	NA	NA	NA	NA	NA	NA	NA	NA	NA	NA	-35.5388351538013	NA	NA	NA	NA	NA	NA	-52.276391820468	NA	NA	-36.434371820468	NA	-31.8935551538013	-36.6497451538013	-36.319001820468	NA	NA	NA	NA	-33.959201820468	NA	NA	NA	NA	NA	NA	NA	NA	NA	NA	NA	NA	NA	NA	NA	NA	NA	-35.8089351538013	NA	NA	NA	NA	NA	NA	NA	-35.5496384871346	NA	NA	NA	NA	NA	NA	NA	-34.042771820468	NA	NA	NA	NA	NA	NA	NA	-34.2157551538013	NA	NA	NA	NA	NA	NA	-33.5019484871346	NA	NA	NA	NA	-37.0239584871346	NA	NA	NA	-32.2399551538013	NA	NA	NA	NA	NA	NA	NA	NA	-34.920381820468	NA	NA	NA	NA	NA	NA	NA	NA	NA	NA	NA	NA	NA	NA	NA	NA	NA	NA	NA	NA	NA	NA	NA	NA	NA	NA	NA	NA	NA	NA	NA	NA	NA	NA	NA	NA	NA	NA	NA	NA	NA	NA	NA	NA	NA	NA	NA	NA	NA	NA	NA	NA	NA	NA	NA	NA	NA	NA	NA	NA	NA	NA	NA	NA	NA	NA	NA	NA	NA	NA	NA	NA	NA	NA	NA	NA	NA	NA	NA	NA	NA	NA	NA	NA	NA	NA	NA	NA	NA	NA	NA	NA	NA	NA	NA	NA	NA	NA	NA	NA	NA	NA	NA	NA	NA	NA	NA	NA	NA	NA	NA	NA	NA	NA	NA	NA	NA	NA	NA	NA	NA	NA	NA	NA	NA	NA	NA	NA	NA	NA	NA	NA	NA	NA	NA	NA	NA	NA	NA	NA	NA	NA	NA	NA	NA	NA	NA	NA	NA	NA	NA	NA	NA	NA	NA	NA	NA	NA	NA	NA	NA	NA	NA	NA	NA	NA	NA	NA	NA	NA	NA	NA	NA	NA	NA	NA	NA	NA	NA	NA	NA	NA	NA	NA	NA	NA	NA	NA	NA	NA	NA	NA	NA	NA	NA	NA	NA	NA	NA	NA	NA	NA	NA	NA	NA	NA	NA	NA	NA	NA	NA	NA	NA	NA	NA	NA	NA	NA	NA	NA	NA	NA	NA	NA	NA	NA	NA	NA	NA	NA	NA	NA	NA	NA	NA	NA	NA	NA	NA	NA	NA	NA	NA	NA	NA	NA	NA	NA	NA	NA	NA	NA	NA	NA	NA	NA	NA	NA	NA	NA	NA	NA	NA	NA	NA	NA	NA	NA	NA	NA	NA	NA	NA	NA	NA	NA	NA	NA	NA	NA	NA	NA	NA	NA	NA	NA	NA	NA	NA	NA	NA	NA	NA	NA	NA	NA	NA	NA	NA	NA	NA	NA	NA	NA	NA	NA	NA	NA	NA	NA	NA	NA	NA	NA	NA	NA	NA	NA	NA	NA	NA	NA	NA	NA	NA	NA	NA	NA	NA	NA	NA	NA	NA	NA	NA	NA	NA	NA	NA	NA	NA	NA	NA	NA	NA	NA	NA	NA	NA	NA	NA	NA	NA	NA	NA	NA	NA	NA	NA	NA	NA	NA	NA	NA	NA	NA	NA	NA	NA	NA	NA	NA	NA	NA	NA	NA	NA	NA	NA	NA	NA	NA	NA	NA	NA	NA	NA	NA	NA	NA	NA	NA	NA	NA	NA	NA	NA	NA	NA	NA	NA	NA	NA	NA	NA	NA	NA	NA	NA	NA	NA	NA	NA	NA	NA	NA	NA	NA	NA	NA	NA	NA	NA	NA	NA	NA	NA	NA	NA	NA	NA	NA	NA	NA	NA	NA	NA	NA	NA	NA	NA	NA	NA	NA	NA	NA	NA	NA	NA	NA	NA	NA	NA	NA	NA	NA	NA	NA	NA	NA	NA	NA	NA	NA	NA	NA	NA	NA	NA	NA	NA	NA	NA	NA	NA	NA	NA	NA	NA	NA	NA	NA	NA	NA	NA	NA	NA	NA	NA	NA	NA	NA	NA	NA	NA	NA	NA	NA	NA	NA	NA	NA	NA	NA	NA	NA	NA	NA	NA	NA	NA	NA	NA	NA	NA	NA	NA	NA	NA	NA	NA	NA	NA	NA	NA	NA	NA	NA	NA	NA	NA	NA	NA	NA	NA	NA	NA	NA	NA	NA	NA	NA	NA	NA	NA	NA	NA	NA	NA	NA	NA	NA	NA	NA	NA	NA	NA	NA	NA	NA	NA	NA	NA	NA	NA	NA	NA	NA	NA	NA	NA	NA	NA	NA	NA	NA	NA	NA	NA	NA	NA	NA	NA	NA	NA	NA	NA	NA	NA	NA	NA	NA	NA	NA	NA	NA	NA	NA	NA	NA	NA	NA	NA	NA	NA	NA	NA	NA	NA	NA	NA	NA	NA	NA	NA	NA	NA	NA	NA	NA	NA	NA	NA	NA	NA	NA	NA	NA	-18.4729826097934	NA	NA	NA	NA	-33.4105359431268	NA	NA	NA	NA	NA	NA	NA	-21.6959426097935	NA	NA	NA	-19.8586792764601	NA	NA	NA	NA	NA	NA	NA	NA	-20.8640226097935	NA	NA	NA	NA	NA	NA	NA	NA	NA	-25.5548726097934	NA	NA	NA	NA	NA	NA	NA	NA	-20.2716959431268	-21.2274126097935	NA	-21.3220226097935	-21.2969926097934	-22.1703426097935	NA	NA	NA	NA	NA	NA	NA	NA	NA	NA	NA	NA	NA	NA	NA	NA	NA	NA	NA	NA	NA	NA	-21.6749426097935	NA	NA	NA	-21.7531459431268	NA	NA	-22.3790226097934	NA	NA	NA	NA	NA	NA	NA	NA	NA	NA	NA	NA	NA	NA	NA	NA	-20.8825759431268	NA	-22.1225126097934	NA	NA	-16.1065492764601	NA	NA	NA	NA	NA	NA	NA	NA	NA	NA	NA	NA	NA	NA	NA	NA	NA	NA	NA	NA	NA	NA	NA	NA	NA	NA	NA	NA	NA	NA	-20.4719859431268	NA	NA	NA	NA	NA	NA	NA	NA	NA	NA	NA	-20.3183126097935	NA	NA	NA	NA	NA	NA	NA	NA	NA	NA	-27.9283226097935	NA	NA	NA	NA	NA	NA	NA	NA	NA	NA	NA	NA	NA	-22.0457459431268	NA	NA	NA	NA	NA	NA	NA	NA	NA	NA	NA	NA	NA	NA	NA	NA	NA	NA	NA	NA	NA	NA	NA	NA	NA	NA	NA	NA	-71.1994646475002	NA	-82.0250846475002	NA	NA	NA	NA	NA	NA	NA	NA	NA	NA	NA	NA	NA	NA	NA	NA	NA	NA	NA	NA	NA	NA	NA	NA	NA	-78.7080113141668	-79.9930813141668	NA	NA	NA	NA	NA	NA	NA	NA	NA	NA	NA	-83.0825596475002	NA	NA	NA	NA	NA	NA	NA	NA	NA	NA	NA	NA	NA	NA	NA	-76.6106379808335	NA	-71.5257313141668	NA	NA	NA	NA	NA	-75.7118113141668	NA	NA	NA	NA	NA	NA	-76.4876479808335	NA	NA	NA	NA	-70.8939979808335	NA	NA	NA	NA	NA	NA	NA	NA	-76.2067546475002	NA	NA	NA	NA	NA	NA	NA	NA	NA	-76.8164679808335	NA	NA	NA	-75.7287863141668	NA	NA	NA	NA	NA	NA	-76.2726213141668	NA	NA	NA	NA	NA	NA	NA	NA	NA	NA	NA	NA	NA	NA	NA	NA	NA	NA	-74.9072913141668	-76.6195113141668	NA	NA	NA	NA	NA	NA	NA	NA	NA	NA	NA	NA	NA	NA	NA	NA	NA	NA	NA	NA	NA	NA	NA	NA	NA	NA	NA	-81.3487479808335	NA	NA	NA	NA	NA	NA	NA	NA	NA	NA	NA	NA	NA	NA	NA	NA	NA	-75.4380279808335	NA	NA	NA	NA	NA	-74.3814113141669	NA	NA	NA	NA	NA	NA	NA	NA	NA	-40.208829687352	-59.3173051723919	NA	NA	-157.583231643709	NA	NA	NA	NA	-33.197999687352	NA	NA	NA	NA	NA	-162.787831643709	NA	-34.398839687352	NA	NA	NA	-170.689788310376	-54.8962301723919	-54.0910685057253	NA	NA	NA	-55.1947451723919	-40.107659687352	NA	NA	-37.0405263523172	-55.6384751723919	-51.6659351723919	-43.0884360193895	-38.561909686397	NA	-35.3495630206853	-32.880299687352	NA	NA	NA	NA	-54.6547785057253	NA	NA	-36.1843563540186	-36.1324763540186	NA	NA	NA	NA	-69.8475785057253	NA	NA	-33.564819687352	-157.443491643709	NA	NA	NA	-35.1800163540186	NA	NA	-33.908133019823	NA	-157.273604977042	NA	NA	NA	-35.4510530206853	-157.598608310376	-35.9366163540186	-35.237399687352	-34.9162896853905	NA	NA	NA	NA	NA	NA	NA	-35.206119687352	-35.6380730206853	-157.330388310375	-51.4642685057253	-36.2550230206853	NA	NA	-34.6227763537144	NA	-34.078659687352	-32.968499687352	-34.4533030204214	NA	NA	-159.859494977042	NA	-36.4468463540186	NA	-55.2431685057253	NA	NA	-47.4654351723919	NA	NA	NA	NA	-56.379965172392	-56.196095172392	-35.697279684912	NA	NA	NA	-156.013238310376	NA	NA	-52.4348363540186	NA	-49.4376351723919	-36.5928163540186	NA	-32.051999687352	-36.808189687352	-36.4774463540186	NA	NA	NA	NA	-34.1176463540186	NA	NA	NA	NA	-55.8808451723919	NA	NA	NA	-157.403671643709	-56.9696885057253	NA	-56.6874085057253	-157.414268310376	NA	NA	NA	NA	-35.9673796867337	NA	-54.8133085057253	NA	NA	-168.206291643709	NA	NA	-35.7080830206853	NA	NA	NA	NA	NA	NA	NA	-34.2012163536836	NA	NA	NA	NA	-52.3011351723919	NA	NA	-34.374199687352	NA	NA	-56.1832751723919	NA	NA	-55.0966718390586	-33.6603930206853	NA	-157.328278310376	NA	-158.168384977042	-37.1824030206853	NA	NA	NA	-32.398399687352	NA	NA	-56.8541951723919	-56.5435551723919	NA	NA	NA	NA	-35.0788263540186	NA	NA	NA	NA	NA
11486	1	-135.281614907006	-54.9305047272016	-89.5367497988978	-137.095293350212	-132.713967684866	-50.7720674742398	-50.5761329632663	-55.86321	-49.7993526204494	NA	-134.385230150006	NA	NA	-135.098121576548	-58.245242	-130.56435	-54.68639	-42.97	-132.65376	NA	NA	-129.940599999756	-62.0278999999996	-131.86066	-84.82684	-135.53773	-50.72493	-73.5378	-83.45058	-60.601986541165	-45.75657	-126.20269	-132.877502	-46.4244	-152.0085585312	-124.072033333086	-134.087675869648	-45.60443	-125.76075	-47.42559	-83.91812	-83.04905	-53.177089	-48.82073	-129.72037	NA	-130.41506	-45.18494	-131.3699	-44.1899	-45.194114080187	-127.70118	-127.657321353362	-80.7445	-129.843249590398	-125.99553	NA	-54.70713	-84.00938	NA	-168.80126	-45.9343	-133.446489725126	-127.321050509806	NA	-157.72802	NA	-135.7739	-45.72412	-44.5001205496425	-134.70964	-128.641189241622	-44.59418	NA	-156.48047	-84.73024	-171.37521	-127.965666995571	-44.40602	NA	-43.7307	-83.75769	-182.48313	NA	-125.744008174183	-49.59406	-46.8723	NA	-133.255113695207	-49.59521	-49.66657	-45.15676	-124.96175	-46.1298398267332	-128.15226	-81.472424694955	-84.84605	-83.461017617343	-44.86433	-125.828897642859	-48.5879638298127	-84.34838	NA	-130.781887333197	-84.2232	-45.07388	NA	NA	NA	-128.56492	-120.261082347066	-44.1555146864404	-157.305446794194	-131.317414011368	-124.809519564199	-49.34759	-84.10725	-125.905	-49.29828	-128.46374373274	-133.334333926368	-128.044968823941	-151.72944	-153.024394040097	-149.119809999373	-48.74143	-43.4801	NA	-125.057720641525	-133.04869	-134.126784245983	-50.07054	-135.95217	-49.16485	-47.6875640472941	NA	-181.18369	-182.05257	-45.1445430999004	-135.07537	-46.8442	-125.93374	-168.96154	-169.37941	-135.30825	-122.728425747379	-136.27312	-81.1445	-125.521969122809	-123.313908570622	-84.1847	-122.669462517122	-82.52314	-50.15876	-170.477818286703	-170.45196	-47.2476	-47.53821	-125.981501805332	-51.64848	-83.34111	-36.7132242993302	-134.93621	-127.143895521483	-53.7985148139443	NA	-132.72416	-53.6084	NA	-82.90429	-45.4752989881992	-41.4602	NA	-45.94177	-49.99228	-42.2505	-131.574	-48.92334	-50.06219	-126.257339999999	-89.58575	-44.7256394059841	-81.855	-44.72251	-129.147589999999	NA	-45.2892	-83.4992400831811	NA	-45.11793	-136.12166	-121.906389393561	-49.67762	-65.5161	-44.75573	NA	-130.935149999213	-44.8647845054172	-49.32794137163	NA	-135.44832	NA	-45.25803	-131.17239	-129.48887	-49.05611	-126.46339	-52.23649	-82.2201	NA	-129.801659907006	NA	NA	NA	NA	NA	NA	NA	NA	-125.844526573673	NA	NA	NA	NA	NA	NA	NA	NA	NA	NA	NA	NA	NA	NA	NA	NA	NA	-127.786494907006	NA	NA	NA	NA	NA	NA	NA	NA	NA	NA	NA	NA	NA	NA	NA	NA	NA	NA	NA	NA	NA	NA	NA	NA	NA	NA	NA	NA	NA	NA	NA	NA	NA	NA	NA	NA	NA	NA	NA	NA	NA	-127.178344907006	NA	NA	NA	NA	NA	NA	NA	NA	NA	NA	NA	NA	NA	NA	NA	NA	-125.902674907006	NA	NA	NA	NA	NA	NA	NA	NA	NA	NA	NA	NA	NA	NA	NA	NA	NA	-156.130548240339	NA	NA	NA	NA	NA	NA	NA	NA	NA	NA	NA	NA	-127.937124907006	-122.617514907006	NA	NA	NA	NA	NA	NA	NA	NA	NA	NA	NA	NA	NA	-127.034114907006	NA	NA	NA	NA	NA	NA	NA	NA	NA	NA	NA	NA	-127.947694907006	NA	NA	-126.525754907006	-126.652924907006	NA	NA	NA	-137.436824907006	NA	NA	-136.021954907006	NA	NA	NA	NA	NA	NA	NA	NA	-127.737184907006	NA	NA	NA	NA	NA	NA	NA	NA	NA	NA	NA	NA	-126.122094907006	-127.410854907006	NA	NA	NA	NA	NA	NA	NA	NA	NA	NA	NA	NA	NA	NA	NA	NA	NA	NA	NA	-130.014024907006	NA	NA	-51.0371347272016	NA	-132.319941020834	NA	NA	NA	NA	NA	NA	-125.438000163993	NA	NA	NA	-126.948461020834	-59.6773047272016	NA	-176.646061020834	-132.544191020834	-48.3428347272016	NA	NA	-58.8855047272016	NA	-180.089821020834	NA	NA	NA	-127.382129798898	-138.477741020834	-132.841831020834	NA	NA	-136.677721020834	NA	NA	-182.414231020834	NA	NA	NA	NA	NA	-41.7672047272016	-45.2325197272016	NA	-129.954461020834	-174.367261020834	NA	NA	NA	-52.3244347272016	NA	NA	NA	-43.5182047272016	NA	-132.064701020834	NA	NA	NA	NA	NA	-178.501584354167	-131.812901020834	-131.776821020834	-178.241901020834	NA	NA	NA	NA	-126.773979798898	-179.884801020834	NA	NA	NA	-179.516591020834	NA	-132.572851020834	-47.1765647272016	NA	NA	-133.337511020834	NA	NA	NA	NA	NA	-125.498309798898	NA	NA	NA	NA	-130.627961020834	-46.890783060535	-132.908791020834	NA	NA	-176.027061020834	-178.569071020834	NA	NA	NA	NA	NA	-133.859301020834	-155.725816465564	NA	NA	NA	NA	NA	NA	NA	NA	NA	-148.813501020834	NA	-146.203871020834	-127.532759798898	-122.213149798898	NA	NA	NA	NA	-47.6890447272016	-180.051691020834	-46.7510547272016	-48.6944347272016	NA	-178.273751020834	-179.083331020834	-46.9837747272016	NA	-126.629749798898	NA	NA	NA	-132.412811020834	NA	-133.376381020834	-131.192481020834	NA	-178.238431020834	-179.349431020834	NA	NA	-127.543329798898	-178.866571020834	NA	-126.121389798898	-126.248559798898	-132.558011020834	NA	NA	-57.1459647272016	-179.191521020834	NA	-135.617589798898	NA	NA	-136.597081020834	NA	NA	NA	NA	NA	-127.332819798898	-175.397261020834	-128.644761020834	-179.147631020834	NA	-47.6422947272016	NA	NA	NA	-132.440031020834	NA	NA	NA	-125.717729798898	-127.006489798898	NA	NA	NA	NA	NA	NA	-130.837881020834	NA	NA	-47.0988147272016	-179.935541020834	NA	-132.535681020834	NA	NA	NA	NA	-46.6733147272016	NA	-129.607862535289	NA	NA	-128.883369175132	NA	-131.434338603511	NA	NA	-138.912322618338	NA	NA	NA	-80.8257997988978	-129.295462618338	NA	NA	-126.062858603511	-89.6332581322311	NA	-82.1241897988978	-131.658588603511	-83.2166897988978	-70.8512497988978	-80.7776297988978	-94.087228132231	NA	-179.896465784071	NA	NA	NA	-126.867204175132	-131.165668778353	-131.956228603511	NA	-127.473348242104	-81.1835697988978	-80.3145997988978	NA	-182.220875784071	-126.351072618338	NA	-127.031162618338	-81.7931197988978	NA	NA	NA	NA	-129.068858603511	-78.0303497988978	-126.942288242104	NA	NA	-130.965148603511	-81.3160297988978	NA	NA	-124.892558603511	-141.983550642538	-128.300684372136	NA	NA	NA	NA	NA	-80.2534697988978	-130.927298603511	-125.717041286539	-178.048545784071	NA	NA	-82.0656897988978	NA	-125.002620516942	-179.691445784071	NA	NA	-81.0017397988978	-179.323235784071	NA	-131.687248603511	-81.7536097988978	-83.4562697988978	NA	-130.527321495694	NA	-131.188710642538	NA	NA	NA	-124.983384175132	-80.1641381322311	-82.1649997988978	-81.4620914655645	-127.391732618338	-123.843270864373	-179.261332450738	-81.6458297988978	NA	-130.336892618338	-81.5205497988978	-178.375715784071	NA	NA	NA	NA	NA	-128.352764525217	-155.212257508465	-129.235742618338	NA	-80.5013097988978	-81.4143997988978	NA	-128.587242618338	-126.220445195503	-131.842152618338	-127.492892618338	-147.927898603511	NA	-145.318268603511	-127.017834175132	-121.698224175132	NA	-122.878403746376	NA	-131.843520642538	NA	-179.858335784071	-126.411892545462	NA	NA	-178.080395784071	-178.889975784071	NA	NA	-126.114824175132	NA	NA	NA	-131.527208603511	-119.857624698762	-132.490778603511	-78.3884497988978	-131.583670642538	-121.10657207956	-81.4917497988978	-119.987828242104	-79.7926897988978	-127.028404175132	-178.673215784071	NA	-125.606464175132	-125.733634175132	-131.672408603511	NA	-80.6552597988978	-131.134844605495	-178.998165784071	-124.415488242104	-131.871833621519	NA	-129.282462618338	-135.711478603511	NA	-80.2284397988978	-127.115802618338	-74.4497997988978	NA	-82.1303897988978	-80.7388197988978	-78.3280497988978	-128.638828242104	NA	-179.232155784071	NA	-86.8995997988978	-127.541079089988	-79.1917497988978	-80.1221497988978	NA	NA	-125.202804175132	-81.4742664655645	NA	-126.722618242104	NA	-119.067428242104	NA	-104.380249798898	-125.809818870117	NA	-128.055278242104	NA	-128.652009285005	NA	-131.650078603511	NA	-80.7728197988978	-127.722392618338	-126.573398242104	NA	NA	-84.4892497988978	-79.4895497988978	NA	NA	NA	NA	NA	NA	-139.830413350212	NA	NA	NA	NA	-130.213553350212	NA	NA	NA	NA	NA	NA	NA	NA	NA	NA	NA	NA	NA	NA	NA	NA	NA	NA	NA	NA	NA	NA	NA	NA	NA	-127.269163350212	NA	-127.949253350212	NA	NA	NA	NA	NA	NA	NA	NA	NA	NA	NA	NA	NA	NA	NA	NA	NA	NA	NA	NA	NA	NA	NA	NA	NA	NA	NA	NA	-128.582123350212	NA	NA	NA	NA	NA	NA	NA	NA	NA	NA	NA	NA	NA	NA	NA	NA	NA	NA	NA	NA	NA	NA	-128.309823350212	NA	NA	NA	NA	-131.254983350212	-128.333703350212	NA	NA	NA	NA	NA	NA	NA	NA	-130.153833350212	NA	NA	NA	NA	-129.505333350212	-129.420853350212	-132.759643350212	-128.410983350212	NA	NA	NA	NA	NA	NA	-129.400153350212	NA	NA	NA	NA	NA	NA	NA	NA	NA	NA	NA	NA	NA	NA	NA	NA	-128.875853350212	NA	NA	NA	-128.090793350212	-128.928393350212	NA	-128.661383350212	NA	NA	NA	NA	NA	NA	NA	NA	NA	NA	NA	-135.984573350212	NA	-130.200553350212	NA	NA	NA	-128.033893350212	NA	NA	NA	NA	NA	NA	NA	NA	NA	NA	-128.576793350212	NA	NA	NA	NA	NA	NA	NA	NA	NA	NA	NA	-153.797093350212	-128.985133350212	NA	NA	NA	-129.569500016879	NA	NA	NA	NA	-128.640483350212	NA	NA	NA	-132.854343350212	-128.264033350212	NA	NA	NA	NA	NA	NA	-132.892563106111	NA	NA	NA	-124.401355422664	-129.519006169652	NA	NA	NA	NA	NA	NA	NA	NA	NA	-150.33912127776	-164.92456127776	NA	NA	NA	-127.687930422664	-150.743742944427	-148.05461127776	NA	NA	NA	NA	NA	NA	NA	NA	-126.574616169652	NA	-127.254706169652	NA	NA	NA	NA	NA	NA	NA	NA	NA	NA	-129.725915422664	-123.878205422664	NA	NA	-148.01981127776	NA	-125.146805422664	NA	-154.89483127776	NA	NA	NA	-151.34797127776	NA	-149.66486127776	NA	NA	NA	-127.887576169652	NA	NA	NA	NA	-124.798125422664	NA	NA	NA	NA	-123.704405422664	NA	NA	NA	-124.469625422664	-124.893325422661	NA	NA	NA	NA	NA	-123.655735422664	NA	-122.623657576079	NA	-150.99872127776	-151.45875127776	NA	-130.560436169652	-127.639156169652	-123.508675422664	NA	NA	NA	NA	-143.62641127776	-150.84570627776	NA	-129.459286169652	-123.475275422616	-150.90581127776	-150.61713127776	NA	-125.319810401413	-128.726306169652	-132.065562836319	-127.716436168941	NA	-150.957732944427	NA	NA	NA	NA	-128.705606169652	NA	NA	NA	NA	NA	NA	NA	NA	NA	NA	NA	-147.71631127776	NA	NA	NA	NA	-128.181306169652	NA	NA	NA	-127.396246169652	-128.233846169652	NA	-124.018343322436	NA	NA	NA	-150.04058127776	-124.217515422664	NA	NA	NA	NA	NA	NA	-135.290026169652	NA	-129.506006169652	-152.82845127776	NA	NA	-127.339346169652	NA	NA	NA	NA	NA	NA	-124.410545422659	NA	-124.069915422662	NA	-127.882246169652	NA	-122.422575422664	NA	NA	NA	-122.766935422664	NA	NA	NA	NA	NA	-153.102546166757	-124.312182578448	NA	-149.14758127776	-150.95537127776	-128.875419502985	NA	NA	NA	-124.002955422664	-127.945936169652	NA	NA	NA	-132.159796169652	-127.569486169652	-53.0575966559438	-46.9553566559438	NA	-130.821487117118	NA	NA	-131.548018744865	-54.2535903092649	-127.613617726446	-50.6944383092649	-40.0988866559438	-128.997480545886	NA	NA	-125.801662555892	NA	-128.808427726446	NA	-131.397392556094	-153.310706281419	NA	-167.158334798898	-139.559277546642	-42.9511566559438	-123.234757726446	-129.911469726446	-43.6259866559438	NA	-121.073569913585	-131.101648233983	-42.7716166559438	-122.757717726446	-44.5444766559438	-135.530922554455	NA	-50.3714756559438	-46.0151166559438	-126.053090545886	NA	-126.733180545886	-42.4073266559438	-128.474061020834	NA	-47.5183983092649	-124.577337546642	-124.490312658397	-122.035661020834	-126.875902478853	-122.927797726446	NA	-128.286868114549	-121.35340797632	NA	-164.852916281419	-117.103129894147	-130.403871726335	-123.800358391154	NA	NA	NA	-132.848261020834	-42.8561066559438	-42.3763166559438	-130.666102556094	-125.652138561229	-41.7615666559438	NA	-152.508726281419	-123.361018020952	-168.662459798898	-124.987729341484	-41.5731066559438	NA	-40.8576866559438	NA	NA	NA	-122.694291870879	-121.915054931154	-44.0668866559438	NA	-132.190712556094	-45.5782583092649	-45.6497183092648	-42.3238466559438	-121.995517726446	-43.249950934686	-125.102717546642	-166.227069798898	-122.279196804767	NA	-41.9934166559438	-123.782194312843	-167.639289798898	-131.761992556094	NA	-127.640198961371	-127.117630545886	-42.1975666559438	NA	NA	NA	-125.463777546642	-117.209977041624	-44.3134383226105	-155.334424213308	-127.97549685101	-122.06723953577	-45.3736383092648	-123.95944754664	-122.947767726446	-45.2710283092648	-126.132987233229	-131.547603879219	-124.849214405802	-147.666702556094	NA	-145.057072555901	-44.7019783092649	-39.4774483092649	NA	-122.816949258854	-130.131251020834	-132.428591020834	-132.767091020834	-132.983531020834	-120.590631993473	-44.7372302445476	NA	NA	NA	-42.3263266559438	-132.167831020834	-42.8615483092648	-122.976807726446	-166.227789798898	-166.670959798898	-131.266012556094	-119.759931249192	-132.229582556094	-125.149309314202	-122.565107726446	-121.045483038177	-121.852511863121	-119.788554690989	-119.900250165649	-46.1620083092648	-167.764179798898	-167.743509798898	-43.2647483092648	-43.5150583092649	-122.931640037422	-48.7739666559438	NA	-36.5729366559438	-131.967671020834	-124.111750389562	-50.709731540511	NA	-128.984480545886	-49.5905483092649	NA	-120.640537726446	-42.5459838226861	-38.6077866559438	NA	-43.0698566559438	-45.9756283092648	-39.4030866559438	-128.575161020834	-44.9000883092648	-168.263569798898	-122.724279475384	NA	-41.8642904008734	-125.73094019135	-41.9034966559438	-126.050047546639	NA	-42.4090866559438	-121.188748913266	NA	-42.3129166559438	-133.164221020834	-118.933921622321	-45.6777683092648	-62.7141866559438	-41.9607166559438	NA	-127.991611020834	-40.8988483092648	-46.1322999759315	NA	-131.388882556094	NA	-42.4677166559438	-127.424410545886	-126.509731020834	-120.807377726446	-123.413957726446	-48.2115383092648	-122.376455311156	-52.885677726446	-46.7182774717732	NA	-130.637493287628	NA	NA	-131.642851951004	-55.3756702421038	-127.588127562277	-51.8165182421038	-39.926967726446	-127.602263664768	NA	NA	-125.63979349527	-58.1217562814185	-128.782937562276	-81.7869175622766	-131.235523495403	-46.7872862814186	-70.5139775622766	-80.4403575622766	-57.3306896147519	-42.779237726446	-123.209267562277	-129.885979562277	-43.454067726446	-150.130334285005	-121.050787562273	-131.162422883948	-42.599697726446	-122.732227562277	-44.372557726446	-80.8462975622766	-79.9773275622766	-50.199556726446	-45.843197726446	-124.657873664768	NA	-125.337963664768	-42.235407726446	-128.239446169652	-40.2116562814186	-43.6707354523427	-123.908590366082	-123.826882009295	-77.6930775622766	-126.936235382311	-122.902307562277	NA	-50.7688862814186	-80.9787575622766	NA	-165.113380545886	-41.9626562814186	-130.378371110781	-123.884734937763	NA	-154.289022618338	NA	-132.613646169652	-42.684187726446	-42.2075310597793	-130.504233495403	-125.711685170247	-41.589647726446	NA	-152.769190545886	-81.7284175622766	-168.126134175132	-125.335228242101	-41.401187726446	NA	-40.685767726446	-80.6644675622766	NA	NA	-122.668746859175	-45.6210162814186	-43.894967726446	NA	-130.343610260555	-46.7003382421038	-46.7717982421038	-42.151927726446	-121.970027562277	-43.117939037901	NA	-79.8271325622766	-81.8277275622766	-81.12508589561	-41.821497726446	-123.840234587835	-45.3359679480852	-81.3085575622766	NA	-126.878881169068	-81.1832775622766	-42.025647726446	NA	NA	NA	-124.795030366082	-117.184442529623	-44.144652726446	NA	-126.964638877269	-122.09053178896	-46.4957182421038	-81.0771275622766	-122.922277562277	-46.3931082421038	-125.845984745744	-130.151220331434	-124.083094317335	-147.504833495403	-150.344324285005	-144.895203495276	-45.8240582421038	-40.5995282421038	NA	-122.860620501024	-129.896636169652	-131.228060239448	-46.1334962814186	-132.748916169652	-45.1955062814186	-44.666753650655	NA	NA	NA	-42.1172453087991	-131.933216169652	-43.9836282421038	-122.951317562277	-165.691464175132	-166.134634175132	-131.104143495403	-119.816962241315	-132.067713495403	-78.0511775622766	-122.539482222206	-121.094750590854	-81.1544775622766	-119.812514530662	-79.4554175622766	-47.2840882421038	-167.227854175132	-167.207184175132	-44.3868282421038	-44.6371382421038	-122.90611953016	-48.602047726446	-80.3179875622766	-36.4041510551287	-131.733056169652	-123.966443898563	-50.8373673948509	NA	-127.589263664768	-50.7126282421038	NA	-79.8911675622766	-42.5182603667408	-38.435867726446	NA	-42.897937726446	-47.0977082421038	-39.231167726446	-128.636428242104	-46.0221682421038	-46.0867462814186	-122.822052795514	-86.5623275622766	-41.7262756774878	-78.8544775622766	-41.731577726446	-125.381300366081	NA	-42.237167726446	-81.1372608956099	NA	-42.140997726446	-132.929606169652	-118.96738732136	-46.7998482421038	-62.542267726446	-41.788797726446	NA	-128.05287824084	-41.9918255522508	-47.2586799087705	NA	-131.227013495403	NA	-42.295797726446	-126.029193664768	-126.570998242104	-45.1177662814186	-123.388467562277	-49.3336182421038	-79.1522775622766	NA	-129.603727352952	NA	NA	NA	NA	NA	NA	NA	NA	-125.645027352952	NA	NA	NA	NA	NA	NA	NA	NA	NA	NA	NA	NA	NA	NA	NA	NA	NA	-127.602662352952	NA	NA	NA	NA	NA	NA	NA	NA	NA	NA	NA	NA	NA	NA	NA	NA	NA	NA	NA	NA	NA	NA	NA	NA	NA	NA	NA	NA	NA	NA	NA	NA	NA	NA	NA	NA	NA	NA	NA	NA	NA	-126.979745686285	NA	NA	NA	NA	NA	NA	NA	NA	NA	NA	NA	NA	NA	NA	NA	NA	-125.718342352952	NA	NA	NA	NA	NA	NA	NA	NA	NA	NA	NA	NA	NA	NA	NA	NA	NA	-155.941232352952	NA	NA	NA	NA	NA	NA	NA	NA	NA	NA	NA	NA	-127.744559019619	-122.433249019619	NA	NA	NA	NA	NA	NA	NA	NA	NA	NA	NA	NA	NA	-126.838449019619	NA	NA	NA	NA	NA	NA	NA	NA	NA	NA	NA	NA	-127.754095686285	NA	NA	-126.330155686285	-126.464825686285	NA	NA	NA	-137.237459019619	NA	NA	-135.824722352952	NA	NA	NA	NA	NA	NA	NA	NA	-127.549885686285	NA	NA	NA	NA	NA	NA	NA	NA	NA	NA	NA	NA	-125.924029019619	-127.213489019619	NA	NA	NA	NA	NA	NA	NA	NA	NA	NA	NA	NA	NA	NA	NA	NA	NA	NA	NA	-129.816625686285	NA	NA	-129.346264541069	NA	NA	NA	NA	NA	NA	NA	NA	-125.387564541069	NA	NA	NA	NA	NA	NA	NA	NA	NA	NA	NA	NA	NA	NA	NA	NA	NA	-127.344516207736	NA	NA	NA	NA	NA	NA	NA	NA	NA	NA	NA	NA	NA	NA	NA	NA	NA	NA	NA	NA	NA	NA	NA	NA	NA	NA	NA	NA	NA	NA	NA	NA	NA	NA	NA	NA	NA	NA	NA	NA	NA	-126.721599541069	NA	NA	NA	NA	NA	NA	NA	NA	NA	NA	NA	NA	NA	NA	NA	NA	-125.460196207736	NA	NA	NA	NA	NA	NA	NA	NA	NA	NA	NA	NA	NA	NA	NA	NA	NA	-155.683769541069	NA	NA	NA	NA	NA	NA	NA	NA	NA	NA	NA	NA	-127.486412874402	-122.175102874402	NA	NA	NA	NA	NA	NA	NA	NA	NA	NA	NA	NA	NA	-126.580302874402	NA	NA	NA	NA	NA	NA	NA	NA	NA	NA	NA	NA	-127.495949541069	NA	NA	-126.072009541069	-126.206679541069	NA	NA	NA	-136.979312874402	NA	NA	-135.566576207736	NA	NA	NA	NA	NA	NA	NA	NA	-127.291739541069	NA	NA	NA	NA	NA	NA	NA	NA	NA	NA	NA	NA	-125.665882874402	-126.955342874402	NA	NA	NA	NA	NA	NA	NA	NA	NA	NA	NA	NA	NA	NA	NA	NA	NA	NA	NA	-129.558479541069	NA	NA	NA	NA	NA	NA	NA	NA	NA	NA	NA	NA	NA	NA	NA	NA	NA	NA	NA	NA	NA	NA	NA	NA	NA	NA	NA	NA	NA	NA	NA	NA	NA	NA	NA	NA	NA	NA	NA	NA	NA	NA	NA	NA	NA	NA	NA	NA	NA	NA	NA	NA	NA	NA	NA	NA	NA	NA	NA	NA	NA	NA	NA	NA	NA	NA	NA	NA	NA	NA	NA	NA	NA	NA	NA	NA	NA	NA	NA	NA	NA	NA	NA	NA	NA	NA	NA	NA	NA	NA	NA	NA	NA	NA	NA	NA	NA	NA	NA	NA	NA	NA	NA	NA	NA	NA	NA	NA	NA	NA	NA	NA	NA	NA	NA	NA	NA	NA	NA	NA	NA	NA	NA	NA	NA	NA	NA	NA	NA	NA	NA	NA	NA	NA	NA	NA	NA	NA	NA	NA	NA	NA	NA	NA	NA	NA	NA	NA	NA	NA	NA	NA	NA	NA	NA	NA	NA	NA	NA	NA	NA	NA	NA	NA	NA	NA	NA	NA	NA	NA	NA	NA	NA	NA	NA	NA	NA	NA	NA	NA	NA	NA	NA	NA	NA	NA	NA	NA	NA	NA	NA	NA	NA	NA	NA	NA	NA	NA	NA	NA	NA	NA	NA	NA	NA	NA	NA	NA	NA	NA	NA	NA	NA	NA	NA	NA	NA	NA	NA	NA	NA	NA	NA	NA	NA	NA	NA	NA	NA	NA	NA	NA	NA	NA	NA	NA	NA	NA	NA	NA	NA	NA	NA	NA	NA	NA	NA	NA	NA	NA	NA	NA	NA	NA	NA	NA	NA	NA	NA	NA	NA	NA	NA	NA	NA	NA	NA	NA	NA	NA	NA	NA	NA	NA	NA	NA	NA	NA	NA	NA	NA	NA	NA	NA	NA	NA	NA	NA	NA	NA	NA	NA	NA	NA	NA	NA	NA	NA	NA	NA	NA	NA	NA	NA	NA	NA	NA	NA	NA	NA	NA	NA	NA	NA	NA	NA	NA	NA	NA	NA	NA	NA	NA	NA	NA	NA	NA	NA	NA	NA	NA	NA	NA	NA	NA	NA	NA	NA	NA	NA	NA	NA	NA	NA	NA	NA	NA	NA	NA	NA	NA	NA	NA	NA	NA	NA	NA	NA	NA	NA	NA	NA	NA	NA	NA	NA	NA	NA	NA	NA	NA	NA	NA	NA	NA	NA	NA	NA	NA	NA	NA	NA	NA	NA	NA	NA	NA	NA	NA	NA	NA	NA	NA	NA	NA	NA	NA	NA	NA	NA	NA	NA	NA	NA	NA	NA	-129.405931226824	NA	NA	NA	NA	NA	NA	NA	NA	-125.447231226824	NA	NA	NA	NA	NA	NA	NA	NA	NA	NA	NA	NA	NA	NA	NA	NA	NA	-127.402766226824	NA	NA	NA	NA	NA	NA	NA	NA	NA	NA	NA	NA	NA	NA	NA	NA	NA	NA	NA	NA	NA	NA	NA	NA	NA	NA	NA	NA	NA	NA	NA	NA	NA	NA	NA	NA	NA	NA	NA	NA	NA	-126.779849560157	NA	NA	NA	NA	NA	NA	NA	NA	NA	NA	NA	NA	NA	NA	NA	NA	-125.518446226824	NA	NA	NA	NA	NA	NA	NA	NA	NA	NA	NA	NA	NA	NA	NA	NA	NA	-155.743436226824	NA	NA	NA	NA	NA	NA	NA	NA	NA	NA	NA	NA	-127.54466289349	-122.23335289349	NA	NA	NA	NA	NA	NA	NA	NA	NA	NA	NA	NA	NA	-126.63855289349	NA	NA	NA	NA	NA	NA	NA	NA	NA	NA	NA	NA	-127.554199560157	NA	NA	-126.130259560157	-126.264929560157	NA	NA	NA	-137.037562893491	NA	NA	-135.624826226824	NA	NA	NA	NA	NA	NA	NA	NA	-127.349989560157	NA	NA	NA	NA	NA	NA	NA	NA	NA	NA	NA	NA	-125.72413289349	-127.01359289349	NA	NA	NA	NA	NA	NA	NA	NA	NA	NA	NA	NA	NA	NA	NA	NA	NA	NA	NA	-129.616729560157	NA	NA	NA	NA	NA	NA	NA	NA	NA	NA	NA	NA	NA	NA	NA	NA	NA	NA	NA	NA	NA	NA	NA	NA	NA	NA	NA	NA	NA	NA	NA	NA	NA	NA	NA	NA	NA	NA	NA	NA	NA	NA	NA	NA	NA	NA	NA	NA	NA	NA	NA	NA	NA	NA	NA	NA	NA	NA	NA	NA	NA	NA	NA	NA	NA	NA	NA	NA	NA	NA	NA	NA	NA	NA	NA	NA	NA	NA	NA	NA	NA	NA	NA	NA	NA	NA	NA	NA	NA	NA	NA	NA	NA	NA	NA	NA	NA	NA	NA	NA	NA	NA	NA	NA	NA	NA	NA	NA	NA	NA	NA	NA	NA	NA	NA	NA	NA	NA	NA	NA	NA	NA	NA	NA	NA	NA	NA	NA	NA	NA	NA	NA	NA	NA	NA	NA	NA	NA	NA	NA	NA	NA	NA	NA	NA	NA	NA	NA	NA	NA	NA	NA	NA	NA	NA	NA	NA	NA	NA	NA	NA	NA	NA	NA	NA	NA	NA	NA	NA	NA	NA	NA	NA	NA	NA	NA	NA	NA	NA	NA	NA	NA	NA	NA	NA	NA	NA	NA	NA	NA	NA	NA	NA	NA	NA	NA	NA	NA	NA	NA	NA	NA	NA	NA	-129.144081987015	NA	-131.898473145506	NA	NA	NA	NA	NA	NA	-125.183251773624	NA	NA	NA	-126.489526478839	-185.973968402452	NA	-176.542066735786	-132.084789812172	NA	NA	NA	NA	NA	-180.009060069119	NA	NA	NA	-127.142516987015	-138.050306478839	-132.385996478839	NA	NA	-136.251153145506	NA	NA	-182.333436735786	NA	NA	NA	NA	NA	NA	NA	NA	-129.526893145506	-174.285133402452	NA	NA	NA	-131.429283145506	NA	NA	NA	-125.356693145506	NA	-131.605299812172	NA	NA	NA	NA	NA	-178.406616735786	-131.385766478839	-131.349419812172	-178.143673402452	NA	NA	NA	NA	-126.519600320348	-179.799673402452	NA	NA	NA	-179.412163402452	NA	-132.151316478839	NA	NA	NA	-132.899176478839	NA	NA	NA	NA	NA	-125.258196987015	NA	NA	NA	NA	-130.200526478839	-179.364543402452	-132.449856478839	NA	NA	-175.923066735786	-178.471676735786	NA	NA	NA	NA	NA	-133.400099812172	-155.481586987015	NA	NA	NA	NA	NA	NA	NA	NA	NA	-148.379966478839	NA	-145.770336478839	-127.284413653681	-121.973103653681	NA	NA	NA	NA	NA	-179.966596735786	NA	NA	NA	-178.188190069119	-178.978003402452	NA	NA	-126.378303653681	NA	NA	NA	-131.986109812172	NA	-132.949246478839	-130.765013145506	NA	-178.156136735786	-179.245636735786	NA	NA	-127.293950320348	-178.762310069119	NA	-125.870010320348	-126.004680320348	-132.136509812172	NA	NA	-136.777313653681	-179.086126735786	NA	-135.364576987015	NA	NA	-136.168846478839	NA	NA	NA	NA	NA	-127.089740320348	-175.299700069119	-128.188793145506	-179.050370069119	NA	-179.319016735786	NA	NA	NA	-132.013463145506	NA	NA	NA	-125.463883653681	-126.753343653681	NA	NA	NA	NA	NA	NA	-130.378479812172	NA	NA	NA	-179.848546735786	NA	-132.103246478839	NA	NA	NA	NA	NA	NA	-129.35428055132	NA	NA	NA	NA	NA	NA	NA	NA	NA	NA	NA	NA	NA	NA	NA	NA	NA	NA	NA	NA	NA	NA	NA	NA	NA	NA	NA	NA	NA	NA	NA	NA	NA	NA	NA	NA	NA	NA	NA	NA	NA	NA	NA	NA	NA	NA	NA	NA	NA	NA	NA	NA	NA	NA	NA	NA	NA	NA	NA	NA	NA	NA	NA	NA	NA	NA	NA	NA	NA	NA	NA	NA	NA	NA	NA	NA	NA	NA	NA	NA	NA	NA	NA	NA	NA	NA	NA	NA	NA	NA	NA	NA	NA	NA	NA	NA	NA	NA	NA	NA	NA	NA	NA	NA	NA	NA	NA	NA	NA	NA	NA	NA	NA	NA	NA	NA	NA	NA	NA	NA	NA	NA	NA	NA	NA	NA	NA	NA	NA	NA	NA	NA	NA	NA	NA	NA	NA	NA	NA	NA	NA	NA	NA	NA	NA	NA	NA	NA	NA	NA	NA	NA	NA	NA	NA	NA	NA	NA	NA	NA	NA	NA	NA	NA	NA	NA	NA	NA	NA	NA	NA	NA	NA	NA	NA	NA	NA	NA	NA	NA	NA	NA	NA	NA	NA	NA	NA	NA	NA	NA	NA	NA	NA	NA	NA	NA	NA	NA	NA	NA	NA	NA	NA	NA	NA	NA	NA	NA	NA	NA	NA	NA	NA	NA	NA	NA	NA	NA	NA	NA	NA	NA	NA	NA	NA	NA	NA	NA	NA	NA	NA	NA	NA	NA	NA	NA	NA	NA	NA	NA	NA	NA	NA	NA	NA	NA	NA	NA	NA	NA	NA	NA	NA	NA	NA	NA	NA	NA	NA	NA	NA	NA	NA	NA	NA	NA	NA	NA	NA	NA	NA	NA	NA	NA	NA	NA	NA	NA	NA	NA	NA	NA	NA	NA	NA	NA	NA	NA	NA	NA	NA	NA	NA	NA	NA	NA	NA	NA	NA	NA	NA	NA	NA	NA	NA	NA	NA	NA	NA	NA	NA	NA	NA	NA	NA	NA	NA	NA	NA	NA	NA	NA	NA	NA	NA	NA	NA	NA	NA	NA	NA	NA	NA	NA	NA	NA	NA	NA	NA	NA	NA	NA	NA	NA	NA	NA	NA	NA	NA	NA	NA	NA	NA	NA	NA	NA	NA	NA	NA	NA	NA	NA	NA	NA	NA	NA	NA	NA	NA	NA	NA	NA	NA	NA	NA	NA	NA	NA	NA	NA	NA	NA	NA	NA	NA	NA	NA	NA	NA	NA	NA	NA	NA	NA	NA	NA	NA	NA	NA	NA	NA	NA	NA	NA	NA	NA	-129.20374867277	NA	-131.765825121797	NA	NA	NA	NA	NA	NA	-125.24246732614	NA	NA	NA	-126.356878455131	NA	NA	NA	-131.952141788464	NA	NA	NA	NA	NA	NA	NA	NA	NA	-127.200767006103	-137.917658455131	-132.253348455131	NA	NA	-136.118505121797	NA	NA	NA	NA	NA	NA	NA	NA	NA	NA	NA	-129.394245121797	NA	NA	NA	NA	-131.296635121797	NA	NA	NA	-125.224045121797	NA	-131.472651788464	NA	NA	NA	NA	NA	NA	-131.253118455131	-131.216771788464	NA	NA	NA	NA	NA	-126.577850339436	NA	NA	NA	NA	NA	NA	-132.018668455131	NA	NA	NA	-132.766528455131	NA	NA	NA	NA	NA	-125.316447006103	NA	NA	NA	NA	-130.067878455131	NA	-132.317208455131	NA	NA	NA	NA	NA	NA	NA	NA	NA	-133.267451788464	-155.54125367277	NA	NA	NA	NA	NA	NA	NA	NA	NA	-148.247318455131	NA	-145.637688455131	-127.34266367277	-122.03135367277	NA	NA	NA	NA	NA	NA	NA	NA	NA	NA	NA	NA	NA	-126.43655367277	NA	NA	NA	-131.853461788464	NA	-132.816598455131	-130.632365121797	NA	NA	NA	NA	NA	-127.352200339436	NA	NA	-125.928260339436	-126.062930339436	-132.003861788464	NA	NA	-136.83556367277	NA	NA	-135.422827006103	NA	NA	-136.036198455131	NA	NA	NA	NA	NA	-127.147990339436	NA	-128.056145121797	NA	NA	NA	NA	NA	NA	-131.880815121797	NA	NA	NA	-125.52213367277	-126.81159367277	NA	NA	NA	NA	NA	NA	-130.245831788464	NA	NA	NA	NA	NA	-131.970598455131	NA	NA	NA	NA	NA	NA	-129.412068495001	NA	NA	-50.2650605043101	NA	-131.684007258118	NA	NA	NA	NA	NA	NA	-131.121383924785	NA	NA	NA	-126.275060591451	-58.9149305043101	NA	NA	-131.870323924785	-47.5699605043101	NA	NA	-58.1014305043101	NA	NA	NA	NA	NA	NA	-137.835840591451	-132.171530591451	NA	NA	-136.036687258118	NA	NA	NA	NA	NA	NA	NA	NA	-40.9807971709768	-44.4458955043101	NA	-129.312427258118	NA	NA	NA	NA	-51.5513605043101	NA	NA	NA	-42.7339971709768	NA	-131.390833924785	NA	NA	NA	NA	NA	NA	-131.171300591451	-131.134953924785	NA	NA	NA	NA	NA	NA	NA	NA	NA	NA	NA	NA	-131.936850591451	-46.3918905043101	NA	NA	-132.684710591451	NA	NA	NA	NA	NA	NA	NA	NA	NA	NA	-129.986060591451	-46.1167755043101	-132.235390591451	NA	NA	NA	NA	NA	NA	NA	NA	NA	-133.185633924785	NA	NA	NA	NA	NA	NA	NA	NA	NA	NA	-148.165500591451	NA	-145.555870591451	NA	NA	NA	NA	NA	NA	-46.9163705043101	NA	-45.9676138376434	-47.9001605043101	NA	NA	NA	-46.2111005043101	NA	NA	NA	NA	NA	-131.771643924785	NA	-132.734780591451	-130.550547258118	NA	NA	NA	NA	NA	NA	NA	NA	NA	NA	-131.922043924785	NA	NA	-56.3838238376434	NA	NA	NA	NA	NA	-135.954380591451	NA	NA	NA	NA	NA	NA	NA	-127.974327258118	NA	NA	-46.8568205043101	NA	NA	NA	-131.798997258118	NA	NA	NA	NA	NA	NA	NA	NA	NA	NA	NA	-130.164013924785	NA	NA	-46.3284405043101	NA	NA	-131.888780591451	NA	NA	NA	NA	-45.9002071709768	NA	-135.260317258118	NA	NA	NA	NA	NA	NA	NA	-139.360601317608	NA	NA	NA	NA	-129.769107984275	NA	NA	NA	NA	NA	NA	NA	NA	NA	NA	NA	NA	NA	NA	NA	NA	NA	NA	NA	NA	NA	NA	NA	NA	NA	-126.821051317608	NA	-127.496274650942	NA	NA	NA	NA	NA	NA	NA	NA	NA	NA	NA	NA	NA	NA	NA	NA	NA	NA	NA	NA	NA	NA	NA	NA	NA	NA	NA	NA	-128.117077984275	NA	NA	NA	NA	NA	NA	NA	NA	NA	NA	NA	NA	NA	NA	NA	NA	NA	NA	NA	NA	NA	NA	-127.842411317608	NA	NA	NA	NA	-130.805604650942	-127.880957984275	NA	NA	NA	NA	NA	NA	NA	NA	-129.684221317608	NA	NA	NA	NA	-129.029954650942	-128.961441317608	-132.290697984275	-127.951871317608	NA	NA	NA	NA	NA	NA	-128.940741317608	NA	NA	NA	NA	NA	NA	NA	NA	NA	NA	NA	NA	NA	NA	NA	NA	-128.426241317608	NA	NA	NA	-127.641281317608	-128.475414650942	NA	-128.199937984275	NA	NA	NA	NA	NA	NA	NA	NA	NA	NA	NA	-135.535027984275	NA	-129.728307984275	NA	NA	NA	-127.586281317608	NA	NA	NA	NA	NA	NA	NA	NA	NA	NA	-128.112547984275	NA	NA	NA	NA	NA	NA	NA	NA	NA	NA	NA	-153.340414650942	-128.538687984275	NA	NA	NA	-129.108487984275	NA	NA	NA	NA	-128.165471317608	NA	NA	NA	-132.392831317608	-127.802554650942	NA	NA	NA	NA	NA	NA	-139.013094393995	NA	NA	NA	NA	-129.421601060662	NA	NA	NA	NA	NA	NA	NA	NA	NA	NA	NA	NA	NA	NA	NA	NA	NA	NA	NA	NA	NA	NA	NA	NA	NA	-126.473544393995	NA	-127.148767727328	NA	NA	NA	NA	NA	NA	NA	NA	NA	NA	NA	NA	NA	NA	NA	NA	NA	NA	NA	NA	NA	NA	NA	NA	NA	NA	NA	NA	-127.769571060662	NA	NA	NA	NA	NA	NA	NA	NA	NA	NA	NA	NA	NA	NA	NA	NA	NA	NA	NA	NA	NA	NA	-127.494904393995	NA	NA	NA	NA	-130.458097727328	-127.533451060662	NA	NA	NA	NA	NA	NA	NA	NA	-129.336714393995	NA	NA	NA	NA	-128.682447727328	-128.613934393995	-131.943424393995	-127.604364393995	NA	NA	NA	NA	NA	NA	-128.593234393995	NA	NA	NA	NA	NA	NA	NA	NA	NA	NA	NA	NA	NA	NA	NA	NA	-128.078734393995	NA	NA	NA	-127.293774393995	-128.127907727328	NA	-127.852431060662	NA	NA	NA	NA	NA	NA	NA	NA	NA	NA	NA	-135.187521060662	NA	-129.380801060662	NA	NA	NA	-127.238774393995	NA	NA	NA	NA	NA	NA	NA	NA	NA	NA	-127.765041060662	NA	NA	NA	NA	NA	NA	NA	NA	NA	NA	NA	-152.992907727328	-128.191181060662	NA	NA	NA	-128.761214393995	NA	NA	NA	NA	-127.817964393995	NA	NA	NA	-132.045324393995	-127.455047727328	NA	-128.946285860887	NA	-131.322790579803	NA	NA	-138.750548248779	NA	NA	NA	-124.984478977648	-129.159054915445	NA	NA	-125.913843913136	NA	NA	NA	-131.509107246469	NA	NA	NA	NA	NA	NA	NA	NA	NA	-126.942620860887	-131.121877822174	-131.810313913136	NA	-127.441781298135	-135.675470579803	NA	NA	NA	-126.210998248779	NA	-126.886221582112	NA	NA	NA	NA	NA	-128.951210579803	-122.061561298135	-126.904421298135	NA	NA	-130.853600579803	NA	NA	NA	-124.781010579803	NA	-131.029617246469	NA	NA	NA	NA	NA	NA	-130.810083913136	-125.67300703477	NA	NA	NA	-127.507024915445	NA	-124.997844230369	NA	NA	NA	NA	NA	NA	-131.575633913136	-122.964279631469	NA	NA	-132.323493913136	NA	NA	NA	NA	NA	-125.058300860887	NA	-125.809454631469	NA	-127.232358248779	-123.798446594518	NA	-131.874173913136	NA	-130.195551582112	-127.270904915445	NA	NA	NA	NA	NA	NA	-128.316907512484	-155.283790860887	-129.074168248779	NA	NA	NA	NA	-128.419901582112	-126.171879842041	-131.682661582112	-127.341818248779	-147.804283913136	NA	-145.194653913136	-127.084517527553	-121.773207527553	NA	-122.841853411854	NA	NA	NA	NA	-126.446131298135	NA	NA	NA	NA	NA	NA	-126.178407527553	NA	NA	NA	-131.410427246469	-119.81979123464	-132.373563913136	-125.170179220488	NA	-121.070214007876	-127.865361582112	-119.949994631469	-120.032172427028	-127.09405419422	NA	NA	-125.67011419422	-125.80478419422	-131.560827246469	NA	NA	-136.577417527553	NA	-124.366387964802	-131.843320902985	NA	-129.118254915445	-135.593163913136	NA	NA	-126.976228248779	NA	NA	-126.88984419422	NA	-127.613110579803	-128.590461298135	NA	NA	NA	NA	-127.502494915445	-131.437780579803	-123.489249631469	NA	NA	-125.263987527553	-123.627932189485	NA	-126.680751298135	NA	-119.029594631469	NA	-152.730361582112	-125.769588974689	NA	-128.025344631469	NA	-128.500451582112	NA	-131.527563913136	NA	-121.631861298135	-127.555418248779	-126.531597964802	NA	NA	-129.083742737598	-127.192501582112	NA	NA	NA	-131.240972716123	NA	NA	-138.053523141553	NA	NA	NA	-80.6425636805872	-128.462029808219	NA	NA	-125.832026049457	-89.4617386805872	NA	-81.9572203472539	-131.42728938279	-83.0550536805872	-70.6896470139205	-80.6205603472538	-93.9228086805872	NA	NA	NA	NA	NA	NA	-131.153501790087	-131.728496049457	NA	-127.473614908771	-81.0059670139205	-80.1370303472538	NA	NA	-125.513973141553	NA	-126.189196474886	-81.6079503472538	NA	NA	NA	NA	-128.869392716123	-77.8595470139205	-126.936254908771	NA	NA	-130.771782716123	-81.1521603472538	NA	NA	-124.699192716123	-141.898100220718	-128.206413170084	NA	NA	NA	NA	NA	-80.0992336805872	-130.728266049457	-125.704107635705	NA	NA	NA	-81.9114203472539	NA	-125.339794908771	NA	NA	NA	-80.8170036805872	NA	NA	-131.493816049457	-81.5774070139205	-83.2945336805872	NA	-130.422549924014	NA	-131.103226887385	NA	NA	NA	NA	-79.9883186805872	-82.0052303472538	-81.2905386805872	-126.535333141553	-123.828729320737	NA	-81.4788936805872	NA	-129.498526474886	-81.3535803472539	NA	NA	NA	NA	NA	NA	-128.344265239002	NA	-128.377143141553	NA	-80.3376070139205	-81.2506970139205	NA	-127.722876474886	-126.088256901265	-130.985053141553	-126.644793141553	-147.722466049457	NA	-145.112836049457	NA	NA	NA	-122.868073890145	NA	-131.760503554051	NA	NA	-126.391928819625	NA	NA	NA	NA	NA	NA	NA	NA	NA	NA	-131.32860938279	-119.851263756224	-132.291746049457	-78.2036803472538	-131.500586887385	-121.098093120741	-81.3280136805872	-119.981828242104	-79.6164536805872	NA	NA	NA	NA	NA	-131.47900938279	NA	-80.4938903472539	-131.056333554051	NA	-124.398221575437	-131.861036419329	NA	-128.421229808219	-135.511346049457	NA	-80.0704036805872	-126.279203141553	-74.2740136805872	NA	-81.9457870139205	-80.5849836805872	-78.1606803472538	-128.62229490877	NA	NA	NA	-86.7381303472538	-126.749325532783	-79.0379136805872	-79.9459136805872	NA	NA	NA	-81.2983136805872	NA	-126.712584908771	NA	-119.061428242104	NA	-104.205413680587	-125.682785322929	NA	-128.057178242104	NA	-127.802843141553	NA	-131.445746049457	NA	-80.5965503472538	-126.858393141553	-126.563431575437	NA	NA	-84.3203470139205	-79.3132803472539	NA	NA	NA	NA	NA	NA	-139.472439759932	NA	NA	NA	NA	-129.880946426599	NA	NA	NA	NA	NA	NA	NA	NA	NA	NA	NA	NA	NA	NA	NA	NA	NA	NA	NA	NA	NA	NA	NA	NA	NA	-126.932889759932	NA	-127.608113093265	NA	NA	NA	NA	NA	NA	NA	NA	NA	NA	NA	NA	NA	NA	NA	NA	NA	NA	NA	NA	NA	NA	NA	NA	NA	NA	NA	NA	-128.228916426599	NA	NA	NA	NA	NA	NA	NA	NA	NA	NA	NA	NA	NA	NA	NA	NA	NA	NA	NA	NA	NA	NA	-127.954249759932	NA	NA	NA	NA	-130.917443093265	-127.992796426599	NA	NA	NA	NA	NA	NA	NA	NA	-129.796059759932	NA	NA	NA	NA	-129.141793093265	-129.073279759932	-132.402469759932	-128.063709759932	NA	NA	NA	NA	NA	NA	-129.052579759932	NA	NA	NA	NA	NA	NA	NA	NA	NA	NA	NA	NA	NA	NA	NA	NA	-128.538079759932	NA	NA	NA	-127.753119759932	-128.587253093265	NA	-128.311776426599	NA	NA	NA	NA	NA	NA	NA	NA	NA	NA	NA	-135.646866426599	NA	-129.840146426599	NA	NA	NA	-127.698119759932	NA	NA	NA	NA	NA	NA	NA	NA	NA	NA	-128.224386426599	NA	NA	NA	NA	NA	NA	NA	NA	NA	NA	NA	-153.452253093265	-128.650526426599	NA	NA	NA	-129.220259759932	NA	NA	NA	NA	-128.277309759932	NA	NA	NA	-132.504669759932	-127.914393093265	NA	NA	NA	NA	NA	NA	-139.209893614716	NA	NA	NA	NA	-129.618400281382	NA	NA	NA	NA	NA	NA	NA	NA	NA	NA	NA	NA	NA	NA	NA	NA	NA	NA	NA	NA	NA	NA	NA	NA	NA	-126.670343614716	NA	-127.345566948049	NA	NA	NA	NA	NA	NA	NA	NA	NA	NA	NA	NA	NA	NA	NA	NA	NA	NA	NA	NA	NA	NA	NA	NA	NA	NA	NA	NA	-127.966370281382	NA	NA	NA	NA	NA	NA	NA	NA	NA	NA	NA	NA	NA	NA	NA	NA	NA	NA	NA	NA	NA	NA	-127.691703614716	NA	NA	NA	NA	-130.654896948049	-127.730250281382	NA	NA	NA	NA	NA	NA	NA	NA	-129.533513614716	NA	NA	NA	NA	-128.879246948049	-128.810733614716	-132.141706948049	-127.801163614716	NA	NA	NA	NA	NA	NA	-128.790033614716	NA	NA	NA	NA	NA	NA	NA	NA	NA	NA	NA	NA	NA	NA	NA	NA	-128.275533614716	NA	NA	NA	-127.490573614716	-128.324706948049	NA	-128.049230281382	NA	NA	NA	NA	NA	NA	NA	NA	NA	NA	NA	-135.384320281382	NA	-129.577600281382	NA	NA	NA	-127.435573614716	NA	NA	NA	NA	NA	NA	NA	NA	NA	NA	-127.961840281382	NA	NA	NA	NA	NA	NA	NA	NA	NA	NA	NA	-153.189706948049	-128.387980281382	NA	NA	NA	-128.959496948049	NA	NA	NA	NA	-128.014763614716	NA	NA	NA	-132.242123614716	-127.651846948049	NA	NA	NA	NA	NA	NA	-138.51286850749	NA	NA	NA	NA	-128.921375174156	NA	NA	NA	NA	NA	NA	NA	NA	NA	NA	NA	NA	NA	NA	NA	NA	NA	NA	NA	NA	NA	NA	NA	NA	NA	-125.97331850749	NA	-126.648541840823	NA	NA	NA	NA	NA	NA	NA	NA	NA	NA	NA	NA	NA	NA	NA	NA	NA	NA	NA	NA	NA	NA	NA	NA	NA	NA	NA	NA	-127.269345174156	NA	NA	NA	NA	NA	NA	NA	NA	NA	NA	NA	NA	NA	NA	NA	NA	NA	NA	NA	NA	NA	NA	-126.99467850749	NA	NA	NA	NA	-129.957871840823	-127.033225174156	NA	NA	NA	NA	NA	NA	NA	NA	-128.83648850749	NA	NA	NA	NA	-128.182221840823	-128.11370850749	-131.44409850749	-127.10413850749	NA	NA	NA	NA	NA	NA	-128.09300850749	NA	NA	NA	NA	NA	NA	NA	NA	NA	NA	NA	NA	NA	NA	NA	NA	-127.57850850749	NA	NA	NA	-126.79354850749	-127.627681840823	NA	-127.352205174156	NA	NA	NA	NA	NA	NA	NA	NA	NA	NA	NA	-134.687295174156	NA	-128.880575174156	NA	NA	NA	-126.73854850749	NA	NA	NA	NA	NA	NA	NA	NA	NA	NA	-127.264815174156	NA	NA	NA	NA	NA	NA	NA	NA	NA	NA	NA	-152.492681840823	-127.690955174156	NA	NA	NA	-128.26188850749	NA	NA	NA	NA	-127.31773850749	NA	NA	NA	-131.54509850749	-126.954821840823	NA	NA	NA	NA	NA	NA	-132.215275174261	NA	NA	NA	-123.742487449024	-129.270893357769	NA	NA	NA	NA	NA	NA	NA	NA	NA	NA	NA	NA	NA	NA	-127.023462449024	NA	NA	NA	NA	NA	NA	NA	NA	NA	NA	-126.322836691102	NA	-126.998060024436	NA	NA	NA	NA	NA	NA	NA	NA	NA	NA	-129.062180782357	-123.201437449024	NA	NA	NA	NA	-124.470037449024	NA	NA	NA	NA	NA	NA	NA	NA	NA	NA	NA	-127.618863357769	NA	NA	NA	NA	-124.136357449024	NA	NA	NA	NA	-123.040270782357	NA	NA	NA	-123.792857449024	-124.216590782357	NA	NA	NA	NA	NA	-122.97893411569	NA	-121.964056294894	NA	NA	NA	NA	-130.307390024436	-127.382743357769	-122.846807449024	NA	NA	NA	NA	NA	NA	NA	-129.186006691102	-122.816307449024	NA	NA	NA	-124.638269185796	-128.463226691102	-131.794433357769	-127.453656691102	NA	NA	NA	NA	NA	NA	-128.442526691102	NA	NA	NA	NA	NA	NA	NA	NA	NA	NA	NA	NA	NA	NA	NA	NA	-127.928026691102	NA	NA	NA	-127.143066691102	-127.977200024436	NA	-123.357086305355	NA	NA	NA	NA	-123.55671411569	NA	NA	NA	NA	NA	NA	-135.036813357769	NA	-129.230093357769	NA	NA	NA	-127.088066691102	NA	NA	NA	NA	NA	NA	-123.734577449024	NA	-123.39761411569	NA	-127.614333357769	NA	-121.754907449024	NA	NA	NA	-122.09923411569	NA	NA	NA	NA	NA	-152.842200024436	-123.641935926858	NA	NA	NA	-128.612223357769	NA	NA	NA	-123.335254115691	-127.667256691102	NA	NA	NA	-131.894616691102	-127.304340024436	NA	NA	NA	NA	NA	NA	-132.263622012842	NA	NA	NA	-123.791374109089	-128.573868250543	NA	NA	NA	NA	NA	NA	NA	NA	NA	-150.045983614716	-164.625390281382	NA	NA	NA	-127.072349109089	-150.448321948049	-147.757906948049	NA	NA	NA	NA	NA	NA	NA	NA	-125.625811583877	NA	-126.30103491721	NA	NA	NA	NA	NA	NA	NA	NA	NA	NA	-129.111967442423	-123.251224109089	NA	NA	-147.728173614716	NA	-124.519824109089	NA	-154.575526948049	NA	NA	NA	-151.035400281382	NA	-149.356823614716	NA	NA	NA	-126.921838250543	NA	NA	NA	NA	-124.186144109089	NA	NA	NA	NA	-123.090057442423	NA	NA	NA	-123.842644109089	-124.266377442421	NA	NA	NA	NA	NA	-123.028720775756	NA	-122.008740824935	NA	-150.681816948049	-151.146180281382	NA	-129.61036491721	-126.685718250543	-122.896594109089	NA	NA	NA	NA	-143.320173614716	-150.541801948049	NA	-128.488981583876	-122.865194109054	-150.594073614716	-150.305393614716	NA	-124.66568688145	-127.766201583877	-131.09682491721	-126.756631583508	NA	-150.644861948049	NA	NA	NA	NA	-127.745501583877	NA	NA	NA	NA	NA	NA	NA	NA	NA	NA	NA	-147.420973614716	NA	NA	NA	NA	-127.231001583877	NA	NA	NA	-126.446041583877	-127.28017491721	NA	-123.392568768657	NA	NA	NA	-149.745310281382	-123.606500775756	NA	NA	NA	NA	NA	NA	-134.339788250543	NA	-128.533068250543	-152.535013614716	NA	NA	-126.391041583877	NA	NA	NA	NA	NA	NA	-123.784364109086	NA	-123.447400775755	NA	-126.917308250543	NA	-121.804694109089	NA	NA	NA	-122.149020775756	NA	NA	NA	NA	NA	-152.145174915707	-123.678163916526	NA	-148.855910281382	-150.639166948049	-127.91461491721	NA	NA	NA	-123.385040775756	-126.970231583877	NA	NA	NA	-131.197591583876	-126.60731491721	-52.9792705245282	-46.8551638578616	NA	-130.741944137006	NA	NA	-131.588979753613	-54.8237136090177	-127.619755977695	-51.2644616090177	-39.9987271911949	-128.311322105327	NA	NA	-125.699378025588	NA	-128.780732644361	NA	-131.294641359082	-153.432888413652	NA	-166.896271987015	-139.207770623028	-42.8728971911949	-123.235162644361	-129.912507977695	-43.5500605245282	NA	-121.066549311028	-131.119864682732	-42.6842238578616	-122.746422644361	-44.4409838578616	-135.461004691056	NA	-50.2931495245282	-45.9367905245282	-125.36326543866	NA	-126.038488771994	-42.3383338578616	-128.372786928576	NA	-48.0847216090177	-124.236097289695	-124.140588817713	-122.059961298135	-126.899662526654	-122.894935977695	NA	-128.331588653236	-121.347541671584	NA	-164.983798413652	-117.076380603679	-130.379376644266	-123.843317763775	NA	NA	NA	-132.737053595243	-42.7569805245282	-42.2945071911949	-130.595618025749	-125.669962871392	-41.6742405245282	NA	-152.631808413652	-123.318530313871	-168.388480320348	-125.306361298132	-41.4856805245282	NA	-40.7568938578616	NA	NA	NA	-122.667444994015	-121.958480947421	-43.9886271911949	NA	-132.109028025749	-46.1399482756843	-46.2114416090177	-42.2364205245282	-121.996489311028	-43.1858056986043	NA	-165.949556987015	-122.322044982583	NA	-41.8933238578616	-123.796545898187	-167.390776987015	-131.659708025749	NA	-127.268154393513	-126.423172105327	-42.0956738578616	NA	NA	NA	-125.130103956362	-117.182632412979	-44.2335621911949	NA	-127.469950607265	-122.092841339109	-45.9496616090177	-123.630040623027	-122.951739311028	-45.829284942351	-126.030401216994	-130.836062105327	-124.458442673785	-147.589818025749	NA	-144.980188025593	-45.2561682756843	-40.043904942351	NA	-122.835165662801	-130.022776928576	-132.30305026191	-132.644883595243	-132.857990261909	-120.566449474743	-44.7809752809519	NA	NA	NA	-42.2388671911949	-132.062656928576	-43.4346716090177	-122.980879311028	-165.946810320348	-166.398413653681	-131.195961359082	-119.782606996003	-132.159098025749	-125.167012401117	-122.569145977695	-121.065588086541	-121.840611831993	-119.796746503994	-119.909896746176	-46.7304316090177	-167.489900320348	-167.470963653681	-43.837804942351	-44.0746816090177	-122.904770247763	-48.6726738578616	NA	-36.4738771911949	-131.842163595243	-124.034886354323	-50.8180528313598	NA	-128.270522105327	-50.1519382756843	NA	-120.647575977695	-42.56471422943	-38.5138605245282	NA	-42.9694305245282	-46.5374182756843	-39.3108271911949	-128.588861298135	-45.4596782756843	-167.983156987015	-122.771832802116	NA	-41.8004357919727	-125.404006545839	-41.8207038578616	-125.71757395636	NA	-42.3059271911949	-121.191789499256	NA	-42.2347905245282	-133.042413595243	-118.946820494555	-46.2451582756843	-62.6370938578616	-41.8859238578616	NA	-128.023744631469	-41.474204942351	-46.6968732756843	NA	-131.313098025749	NA	-42.3944905245282	-126.70768543866	-126.529997964802	-120.780649311028	-123.387195977695	-48.7705616090177	-122.057907238697
11504	0	-63.8093866559438	-64.0898506425385	-63.1560924385335	NA	NA	-191.053282087356	-189.689652230196	NA	NA	-184.9691	NA	NA	NA	-191.67262	NA	NA	-187.102551537189	-184.6933	-185.424846480548	NA	NA	-54.5042	NA	NA	-185.6701	-185.783611394415	NA	NA	NA	NA	-183.9882	-186.641958007936	-69.04653	-188.35343	NA	-184.968297931934	-64.19579	-186.14268	NA	NA	NA	-181.9106	NA	-61.81895	NA	NA	NA	NA	-182.101	NA	-188.57349	NA	-182.2384	-183.3012	-59.5302	-187.69905	-58.56521	-64.11647	NA	NA	-190.406022036625	NA	-68.58768	NA	-183.237040356338	-189.80835	NA	NA	-186.7628	NA	-186.90093	NA	-183.824734465236	-184.570663706568	-184.434677933726	-184.925542782751	-189.387941449618	-185.39796157909	NA	NA	NA	NA	NA	NA	NA	NA	-188.12698	NA	NA	-187.2096	-187.08065	-58.16429	-185.270450037475	-187.275875949925	-186.66796	-185.69482	-186.92769	-186.111600936791	-184.6999	NA	-186.41297	-59.0351	-187.754372730464	NA	NA	-57.6209377699128	NA	-185.34269	NA	NA	NA	NA	-217.043	-62.0412	NA	NA	NA	NA	NA	-186.99249	-193.48272	NA	NA	NA	NA	-186.12183	-181.7637	-58.58952	NA	NA	NA	NA	NA	-187.23831	NA	-188.17166279944	-186.27648	-186.73682	NA	NA	-185.6526	NA	NA	NA	NA	NA	-187.28956	NA	-59.65262	-187.14868	NA	NA	NA	-59.18823	-186.898659952451	-186.85503	-184.4984	-186.76056	NA	-65.19808	NA	NA	NA	-58.2231716536264	NA	NA	NA	-183.8337	NA	-57.70084	-185.440393664483	-180.41673200674	NA	-57.99177	-59.1079	-182.669671758738	-191.51288	-58.37707	NA	-58.10307	-193.59995	-186.27555	-58.14328	NA	NA	-186.0239	-185.04774	NA	NA	NA	-183.952499309965	NA	NA	NA	NA	-189.37331	NA	NA	-185.210587553917	-186.40131	-185.72245	NA	NA	NA	-185.928920126343	-186.68407	NA	NA	NA	NA	NA	-182.82455845832	NA	NA	NA	-189.50397845832	NA	NA	-189.03858845832	-182.55875845832	-184.44115845832	NA	NA	-51.6534866559438	NA	NA	-183.52055845832	-184.60918845832	NA	NA	NA	NA	-181.84375845832	-185.43550845832	-66.2365166559438	-186.26498845832	NA	-183.53790345832	-61.3868766559438	NA	NA	NA	NA	-179.79515845832	NA	-58.9570366559438	NA	NA	NA	NA	NA	NA	NA	NA	-180.08485845832	-181.22705845832	-56.6753866559438	-185.56070845832	-55.7307966559438	-61.2826566559438	NA	NA	-190.079901791653	NA	-65.7529666559438	NA	-182.89741845832	-187.72710845832	NA	NA	-184.61795845832	NA	-184.75138845832	NA	-183.68349845832	-183.79743845832	-183.031321791653	-183.517741791653	-188.257101791653	-184.45795845832	NA	NA	NA	NA	NA	NA	NA	NA	NA	NA	NA	NA	NA	-55.3347766559438	-184.07826345832	-185.847525124987	NA	-183.54387845832	NA	-184.28669845832	-182.56165845832	NA	-184.25922845832	-56.1842866559438	-186.363810124987	NA	NA	-56.3452883226104	NA	-183.18874845832	NA	NA	NA	NA	-214.92675845832	-59.2321866559438	NA	NA	NA	NA	NA	NA	-191.40647845832	NA	NA	NA	NA	-184.04698845832	NA	-55.7347066559438	NA	NA	NA	NA	NA	-185.11326845832	NA	-186.79536845832	-184.20153845832	-184.56817845832	NA	NA	-183.48375845832	NA	NA	NA	NA	NA	-185.14001845832	NA	-56.8446066559438	-185.02213845832	NA	NA	NA	-56.3355166559438	-185.55267845832	-184.78008845832	-182.32975845832	-184.70521845832	NA	-62.3888666559438	NA	NA	NA	-56.2788083226104	NA	NA	NA	-181.66505845832	NA	-54.8511266559438	-184.04797345832	-179.20390845832	NA	-55.1177566559438	-56.2337866559438	-181.319875124987	-189.35913845832	-55.5385566559438	NA	-55.2684566559438	-191.47250845832	-184.15040845832	-55.2691666559438	NA	NA	NA	NA	NA	NA	NA	-181.89795845832	NA	NA	NA	NA	-187.22356845832	NA	NA	-185.30110845832	-184.34526845832	-183.65210845832	NA	NA	NA	-184.23428845832	NA	NA	NA	NA	NA	NA	NA	NA	NA	NA	NA	NA	NA	NA	NA	NA	NA	NA	-51.9278506425385	NA	NA	NA	NA	NA	NA	NA	NA	NA	NA	-66.5108806425385	NA	NA	NA	-61.6612406425385	NA	NA	NA	NA	NA	NA	-59.2314006425385	NA	NA	NA	NA	NA	NA	NA	NA	NA	NA	-56.9497506425385	NA	-56.0051606425385	-61.5570206425385	NA	NA	NA	NA	-66.0273306425385	NA	NA	NA	NA	NA	NA	NA	NA	NA	NA	NA	NA	NA	NA	NA	NA	NA	NA	NA	NA	NA	NA	NA	NA	NA	NA	NA	NA	-55.6091406425385	NA	NA	NA	NA	NA	NA	NA	NA	NA	-56.4586506425385	NA	NA	NA	-56.6176189758718	NA	NA	NA	NA	NA	NA	NA	-59.5065506425385	NA	NA	NA	NA	NA	NA	NA	NA	NA	NA	NA	NA	NA	-56.0090706425385	NA	NA	NA	NA	NA	NA	NA	NA	NA	NA	NA	NA	NA	NA	NA	NA	NA	NA	NA	NA	-57.1189706425385	NA	NA	NA	NA	-56.6098806425385	NA	NA	NA	NA	NA	-62.6632306425385	NA	NA	NA	-56.5511389758718	NA	NA	NA	NA	NA	-55.1254906425385	NA	NA	NA	-55.3921206425385	-56.5081506425385	NA	NA	-55.8129206425385	NA	-55.5428206425385	NA	NA	-55.5435306425385	NA	NA	NA	NA	NA	NA	NA	NA	NA	NA	NA	NA	NA	NA	NA	NA	NA	NA	NA	NA	NA	NA	NA	NA	NA	NA	NA	NA	NA	NA	NA	NA	NA	NA	NA	NA	NA	NA	NA	NA	-50.9951924385335	NA	NA	NA	NA	NA	NA	NA	NA	NA	NA	-65.5782224385335	NA	NA	NA	-60.7285824385335	NA	NA	NA	NA	NA	NA	-58.2987424385335	NA	NA	NA	NA	NA	NA	NA	NA	NA	NA	-56.0170924385335	NA	-55.0725024385335	-60.6243624385335	NA	NA	NA	NA	-65.0946724385335	NA	NA	NA	NA	NA	NA	NA	NA	NA	NA	NA	NA	NA	NA	NA	NA	NA	NA	NA	NA	NA	NA	NA	NA	NA	NA	NA	NA	-54.6764824385335	NA	NA	NA	NA	NA	NA	NA	NA	NA	-55.5259924385335	NA	NA	NA	-55.6853274385335	NA	NA	NA	NA	NA	NA	NA	-58.5738924385335	NA	NA	NA	NA	NA	NA	NA	NA	NA	NA	NA	NA	NA	-55.0764124385335	NA	NA	NA	NA	NA	NA	NA	NA	NA	NA	NA	NA	NA	NA	NA	NA	NA	NA	NA	NA	-56.1863124385335	NA	NA	NA	NA	-55.6772224385335	NA	NA	NA	NA	NA	-61.7305724385335	NA	NA	NA	-55.6188474385335	NA	NA	NA	NA	NA	-54.1928324385335	NA	NA	NA	-54.4594624385335	-55.5754924385335	NA	NA	-54.8802624385335	NA	-54.6101624385335	NA	NA	-54.6108724385335	NA	NA	NA	NA	NA	NA	NA	NA	NA	NA	NA	NA	NA	NA	NA	NA	NA	NA	NA	NA	NA	NA	NA	NA	NA	NA	NA	NA	NA	NA	NA	NA	NA	NA	NA	NA	NA	NA	NA	NA	NA	NA	NA	NA	NA	NA	NA	NA	NA	NA	NA	NA	NA	NA	NA	NA	NA	NA	NA	NA	NA	NA	NA	NA	NA	NA	NA	NA	NA	NA	NA	NA	NA	NA	NA	NA	NA	NA	NA	NA	NA	NA	NA	NA	NA	NA	NA	NA	NA	NA	NA	NA	NA	NA	NA	NA	NA	NA	NA	NA	NA	NA	NA	NA	NA	NA	NA	NA	NA	NA	NA	NA	NA	NA	NA	NA	NA	NA	NA	NA	NA	NA	NA	NA	NA	NA	NA	NA	NA	NA	NA	NA	NA	NA	NA	NA	NA	NA	NA	NA	NA	NA	NA	NA	NA	NA	NA	NA	NA	NA	NA	NA	NA	NA	NA	NA	NA	NA	NA	NA	NA	NA	NA	NA	NA	NA	NA	NA	NA	NA	NA	NA	NA	NA	NA	NA	NA	NA	NA	NA	NA	NA	NA	NA	NA	NA	NA	NA	NA	NA	NA	NA	NA	NA	NA	NA	NA	NA	NA	NA	NA	NA	NA	NA	NA	NA	NA	NA	NA	NA	NA	NA	NA	NA	NA	NA	NA	NA	NA	NA	NA	NA	NA	NA	NA	NA	NA	NA	NA	NA	NA	NA	NA	NA	NA	NA	NA	NA	NA	NA	NA	NA	NA	NA	NA	NA	NA	NA	NA	NA	NA	NA	NA	NA	NA	NA	NA	NA	NA	NA	NA	NA	NA	NA	NA	NA	NA	NA	NA	NA	NA	NA	NA	NA	NA	NA	NA	NA	NA	NA	NA	NA	NA	NA	NA	NA	NA	NA	NA	NA	NA	NA	NA	NA	NA	NA	NA	NA	NA	NA	NA	NA	NA	NA	NA	NA	NA	NA	NA	NA	NA	NA	NA	NA	NA	NA	NA	NA	NA	NA	NA	NA	NA	NA	NA	NA	NA	NA	NA	NA	NA	NA	NA	NA	NA	NA	NA	NA	NA	NA	NA	NA	NA	NA	NA	NA	NA	NA	NA	NA	NA	NA	NA	NA	NA	NA	NA	NA	NA	NA	NA	NA	NA	NA	NA	NA	NA	NA	NA	NA	NA	NA	NA	NA	NA	NA	NA	NA	NA	NA	NA	NA	NA	NA	NA	NA	NA	NA	NA	NA	NA	NA	NA	NA	NA	NA	NA	NA	NA	NA	NA	NA	NA	NA	NA	NA	NA	NA	NA	NA	NA	NA	NA	NA	NA	NA	NA	NA	NA	NA	NA	NA	NA	NA	NA	NA	NA	NA	NA	NA	NA	NA	NA	NA	NA	NA	NA	NA	NA	NA	NA	NA	NA	NA	NA	NA	NA	NA	-182.747292087356	NA	NA	NA	NA	NA	NA	NA	NA	NA	NA	NA	-182.555862087356	NA	NA	NA	NA	NA	NA	NA	NA	NA	NA	-178.511882087356	NA	-184.924772087356	NA	NA	NA	NA	NA	NA	NA	NA	NA	NA	NA	NA	NA	NA	NA	NA	NA	NA	NA	NA	NA	-180.393882087356	NA	NA	NA	NA	NA	NA	NA	NA	NA	NA	NA	NA	NA	-184.483762087356	NA	NA	-183.641682087356	-183.512832087356	NA	NA	NA	-183.052742087356	NA	-183.359672087356	-183.845762087356	NA	NA	NA	NA	NA	NA	NA	NA	NA	NA	NA	NA	NA	NA	NA	NA	NA	NA	NA	NA	NA	-183.348672087356	NA	NA	NA	NA	NA	NA	-178.174482087356	NA	NA	NA	NA	NA	NA	NA	NA	NA	NA	NA	NA	NA	NA	NA	NA	NA	NA	NA	NA	NA	NA	NA	NA	NA	NA	NA	-183.850502087356	NA	NA	NA	NA	NA	NA	NA	NA	NA	NA	NA	NA	NA	NA	NA	NA	-179.517882087356	NA	-182.490512087356	-182.879462087356	NA	NA	NA	NA	NA	NA	NA	-183.205802087356	NA	NA	-182.437982087356	-181.388422087356	NA	NA	NA	-184.479172087356	NA	NA	NA	NA	NA	NA	NA	-181.666222087356	NA	NA	NA	NA	NA	-183.515682087356	-183.023952087356	NA	NA	NA	NA	NA	-180.186426065202	NA	NA	NA	-186.865846065202	NA	NA	-186.378156065202	-179.920626065202	-181.780726065202	NA	NA	-177.826826065202	NA	NA	-180.882426065202	-181.385500636279	NA	NA	NA	NA	-179.205626065202	-182.782509398536	NA	-183.626856065202	NA	-180.884904398536	NA	-182.00779691664	NA	NA	NA	-177.157026065202	NA	-181.765506065202	NA	NA	NA	NA	-177.96381691664	NA	-184.37670691664	NA	-177.446726065202	-178.588926065202	NA	-182.922576065202	NA	NA	NA	NA	-187.426902731869	NA	NA	NA	-180.244419398536	-185.088976065202	NA	NA	-181.979826065202	NA	-182.113256065202	NA	-179.582430070287	-181.137006065202	-180.378322731869	-180.864742731869	-185.604102731869	-181.797526065202	NA	NA	NA	NA	NA	NA	NA	NA	-183.93569691664	NA	NA	-183.09361691664	-182.96476691664	NA	-181.425264398536	-183.194526065202	-182.50467691664	-180.905746065202	-182.81160691664	-181.472751549117	-179.923526065202	NA	-181.621096065202	-181.412274398536	-183.710811065202	NA	NA	-184.517686065202	NA	-180.550616065202	NA	NA	NA	NA	-212.288626065202	-183.273566065202	NA	NA	NA	NA	NA	-182.80060691664	-188.768346065202	NA	NA	NA	NA	-181.408856065202	-177.62641691664	NA	NA	NA	NA	NA	NA	-182.475136065202	NA	-184.142369398536	-181.563406065202	-181.930046065202	NA	NA	-180.845626065202	NA	NA	NA	NA	NA	-182.501886065202	NA	NA	-182.384006065202	NA	NA	NA	-182.382872731869	-182.396653633226	-182.141956065202	-179.691626065202	-182.067086065202	NA	-194.857074398536	NA	NA	NA	NA	NA	NA	NA	-179.026926065202	NA	NA	-181.394974398536	-176.46563227668	NA	-179.475194220862	-182.33139691664	-178.666876065202	-186.721006065202	NA	NA	NA	-188.834376065202	-181.512276065202	-182.65773691664	NA	NA	-181.88991691664	-180.84035691664	NA	NA	NA	-179.250509328367	NA	NA	NA	NA	-184.585436065202	NA	NA	-180.924771414581	-181.707136065202	-181.013976065202	NA	NA	NA	-181.370028157077	-182.47588691664	NA	NA	NA	NA	NA	NA	NA	NA	NA	NA	NA	NA	NA	NA	NA	NA	NA	-51.7858519825745	NA	NA	NA	NA	NA	NA	NA	NA	NA	NA	-66.3824486492411	NA	NA	NA	-61.5331753159078	NA	NA	NA	NA	NA	NA	-59.0856686492411	NA	NA	NA	NA	NA	NA	NA	NA	NA	NA	-56.8063853159078	NA	-55.8685953159078	-61.4206553159078	NA	NA	NA	NA	-65.8906653159078	NA	NA	NA	NA	NA	NA	NA	NA	NA	NA	NA	NA	NA	NA	NA	NA	NA	NA	NA	NA	NA	NA	NA	NA	NA	NA	NA	NA	-55.4742086492411	NA	NA	NA	NA	NA	NA	NA	NA	NA	-56.3166186492411	NA	NA	NA	-56.4823036492411	NA	NA	NA	NA	NA	NA	NA	-59.3784519825745	NA	NA	NA	NA	NA	NA	NA	NA	NA	NA	NA	NA	NA	-55.8657053159078	NA	NA	NA	NA	NA	NA	NA	NA	NA	NA	NA	NA	NA	NA	NA	NA	NA	NA	NA	NA	-56.9912053159078	NA	NA	NA	NA	-56.4672153159078	NA	NA	NA	NA	NA	-62.5350653159078	NA	NA	NA	-56.4208736492411	NA	NA	NA	NA	NA	-54.9838253159078	NA	NA	NA	-55.2423553159078	-56.3583519825745	NA	NA	-55.6749886492411	NA	-55.4061886492411	NA	NA	-55.3937319825745	NA	NA	NA	NA	NA	NA	NA	NA	NA	NA	NA	NA	NA	NA	NA	NA	NA	NA	NA	NA	NA	NA	NA	NA	NA	NA	NA	NA	NA	NA	NA	NA	NA	NA	NA	NA	NA	NA	NA	NA	-51.3193395472387	NA	NA	NA	NA	NA	NA	NA	NA	NA	NA	-65.9159362139053	NA	NA	NA	-61.066662880572	NA	NA	NA	NA	NA	NA	-58.6191562139053	NA	NA	NA	NA	NA	NA	NA	NA	NA	NA	-56.339872880572	NA	-55.402082880572	-60.954142880572	NA	NA	NA	NA	-65.424152880572	NA	NA	NA	NA	NA	NA	NA	NA	NA	NA	NA	NA	NA	NA	NA	NA	NA	NA	NA	NA	NA	NA	NA	NA	NA	NA	NA	NA	-55.0076962139053	NA	NA	NA	NA	NA	NA	NA	NA	NA	-55.8501062139053	NA	NA	NA	-56.0159745472387	NA	NA	NA	NA	NA	NA	NA	-58.9119395472387	NA	NA	NA	NA	NA	NA	NA	NA	NA	NA	NA	NA	NA	-55.399192880572	NA	NA	NA	NA	NA	NA	NA	NA	NA	NA	NA	NA	NA	NA	NA	NA	NA	NA	NA	NA	-56.524692880572	NA	NA	NA	NA	-56.000702880572	NA	NA	NA	NA	NA	-62.068552880572	NA	NA	NA	-55.9545445472386	NA	NA	NA	NA	NA	-54.517312880572	NA	NA	NA	-54.775842880572	-55.8918395472386	NA	NA	-55.2084762139053	NA	-54.9396762139053	NA	NA	-54.9272195472386	NA	NA	NA	NA	NA	NA	NA	NA	NA	NA	NA	NA	NA	NA	NA	NA	NA	NA	NA	NA	NA	NA	NA	NA	NA	NA	NA	NA	NA	NA	NA	NA	NA	NA	NA	NA	NA	NA	NA	NA	NA	NA	NA	NA	NA	NA	NA	NA	NA	NA	NA	NA	NA	NA	NA	NA	NA	NA	NA	NA	NA	NA	NA	NA	NA	NA	NA	NA	NA	NA	NA	NA	NA	NA	NA	NA	NA	NA	NA	NA	NA	NA	NA	NA	NA	NA	NA	NA	NA	NA	NA	NA	NA	NA	NA	NA	NA	NA	NA	NA	NA	NA	NA	NA	NA	NA	NA	NA	NA	NA	NA	NA	NA	NA	NA	NA	NA	NA	NA	NA	NA	NA	NA	NA	NA	NA	NA	NA	NA	NA	NA	NA	NA	NA	NA	NA	NA	NA	NA	NA	NA	NA	NA	NA	NA	NA	NA	NA	NA	NA	NA	NA	NA	NA	NA	NA	NA	NA	NA	NA	NA	NA	NA	NA	NA	NA	NA	NA	NA	NA	NA	NA	NA	NA	NA	NA	NA	NA	NA	NA	NA	NA	NA	NA	NA	NA	NA	NA	NA	NA	NA	NA	NA	NA	NA	NA	NA	NA	NA	NA	NA	NA	NA	NA	NA	NA	NA	NA	NA	NA	NA	NA	NA	NA	NA	NA	NA	NA	NA	NA	NA	NA	NA	NA	NA	NA	NA	NA	NA	NA	NA	NA	NA	NA	NA	NA	NA	NA	NA	NA	NA	NA	NA	NA	NA	NA	NA	NA	NA	NA	NA	NA	NA	NA	NA	NA	NA	NA	NA	NA	NA	NA	NA	NA	NA	NA	NA	NA	NA	NA	NA	NA	NA	NA	NA	NA	NA	NA	NA	NA	NA	NA	NA	NA	NA	NA	NA	NA	NA	NA	NA	NA	NA	NA	NA	NA	NA	NA	NA	NA	NA	NA	NA	NA	NA	NA	NA	NA	NA	NA	NA	NA	NA	NA	NA	NA	NA	NA	NA	NA	NA	NA	NA	NA	NA	NA	NA	NA	NA	NA	NA	NA	NA	NA	NA	NA	NA	NA	NA	NA	NA	NA	NA	NA	NA	NA	NA	NA	NA	NA	NA	NA	NA	NA	NA	NA	NA	NA	NA	NA	NA	NA	NA	NA	NA	NA	NA	NA	NA	NA	NA	NA	NA	NA	NA	NA	NA	NA	NA	NA	NA	NA	NA	NA	NA	NA	NA	NA	NA	NA	NA	NA	NA	NA	NA	NA	NA	NA	NA	NA	NA	NA	NA	NA	NA	NA	NA	NA	NA	NA	NA	NA	NA	NA	NA	NA	NA	NA	NA	NA	NA	NA	NA	NA	NA	NA	NA	NA	NA	NA	NA	NA	NA	NA	NA	NA	NA	NA	NA	NA	NA	NA	NA	NA	NA	NA	NA	NA	NA	NA	NA	NA	NA	NA	NA	NA	NA	NA	NA	NA	NA	NA	NA	NA	NA	NA	NA	NA	NA	NA	NA	NA	NA	NA	NA	NA	NA	NA	NA	NA	NA	NA	NA	NA	NA	NA	NA	NA	NA	NA	NA	NA	NA	NA	NA	NA	NA	NA	NA	NA	NA	NA	NA	NA	NA	NA	NA	NA	NA	NA	NA	NA	NA	NA	NA	NA	NA	NA	NA	NA	NA	NA	NA	NA	NA	NA	NA	NA	NA	NA	NA	NA	NA	NA	NA	NA	NA	NA	NA	NA	NA	NA	NA	NA	NA	NA	NA	NA	NA	NA	NA	NA	NA	NA	NA	NA	NA	NA	NA	NA	NA	NA	NA	NA	NA	NA	NA	NA	NA	NA	NA	NA	NA	NA	NA	NA	NA	NA	NA	NA	NA	NA	NA	NA	NA	NA	NA	NA	NA	NA	NA	NA	NA	NA	NA	NA	NA	NA	NA	NA	NA	NA	NA	NA	NA	NA	NA	NA	NA	NA	NA	NA	NA	NA	NA	NA	NA	NA	NA	NA	NA	NA	NA	NA	NA	NA	NA	NA	NA	NA	NA	NA	NA	NA	-181.491225595095	NA	NA	NA	-188.162612261761	NA	NA	-187.694822261761	-181.228758928428	-183.097392261761	NA	NA	-179.145025595095	NA	NA	-182.185558928428	-183.303922261761	NA	NA	NA	NA	-180.510458928428	-184.095792261761	NA	-184.950355595095	NA	-182.194937261761	NA	NA	NA	NA	NA	-178.471525595095	NA	-183.070272261761	NA	NA	NA	NA	NA	NA	NA	NA	-178.748525595095	-179.917192261761	NA	-184.229442261761	NA	NA	NA	NA	-188.751502261761	NA	NA	NA	-181.576952261761	-186.414875595095	NA	NA	-183.284525595095	NA	-183.416388928428	NA	-182.373298928428	-182.461302261761	-181.702922261761	-182.182842261761	-186.928702261761	-183.126872261761	NA	NA	NA	NA	NA	NA	NA	NA	NA	NA	NA	NA	NA	NA	-182.733747261761	-184.507142261761	NA	-182.208412261761	NA	-182.962998928428	-181.230425595095	NA	-182.922828928428	-182.730407261761	-185.040027261761	NA	NA	-185.825985595095	NA	-181.852282261761	NA	NA	NA	NA	-213.602858928428	-184.608932261761	NA	NA	NA	NA	NA	NA	-190.095912261761	NA	NA	NA	NA	-182.736888928428	NA	NA	NA	NA	NA	NA	NA	-183.786435595095	NA	-185.481302261761	-182.891405595095	-183.226812261761	NA	NA	-182.142325595095	NA	NA	NA	NA	NA	-183.805018928428	NA	NA	-183.694805595095	NA	NA	NA	-183.704522261761	-184.217612261761	-183.469955595095	-180.988392261761	-183.401618928428	NA	-196.199957261761	NA	NA	NA	NA	NA	NA	NA	-180.323692261761	NA	NA	-182.704407261761	-177.877842261761	NA	-180.870858928428	NA	-179.990542261761	-188.022738928428	NA	NA	NA	-190.144875595095	-182.823542261761	NA	NA	NA	NA	NA	NA	NA	NA	-180.589392261761	NA	NA	NA	NA	-185.888502261761	NA	NA	-183.972742261761	-183.041435595095	-182.343508928428	NA	NA	NA	-182.925622261761	NA	NA	NA	NA	NA	NA	NA	NA	NA	NA	NA	NA	NA	NA	NA	NA	NA	NA	-51.4575382072027	NA	NA	NA	NA	NA	NA	NA	NA	NA	NA	-66.0541348738693	NA	NA	NA	-61.204861540536	NA	NA	NA	NA	NA	NA	-58.7573548738693	NA	NA	NA	NA	NA	NA	NA	NA	NA	NA	-56.478071540536	NA	-55.540281540536	-61.092341540536	NA	NA	NA	NA	-65.562351540536	NA	NA	NA	NA	NA	NA	NA	NA	NA	NA	NA	NA	NA	NA	NA	NA	NA	NA	NA	NA	NA	NA	NA	NA	NA	NA	NA	NA	-55.1458948738693	NA	NA	NA	NA	NA	NA	NA	NA	NA	-55.9883048738693	NA	NA	NA	-56.153156540536	NA	NA	NA	NA	NA	NA	NA	-59.0501382072027	NA	NA	NA	NA	NA	NA	NA	NA	NA	NA	NA	NA	NA	-55.537391540536	NA	NA	NA	NA	NA	NA	NA	NA	NA	NA	NA	NA	NA	NA	NA	NA	NA	NA	NA	NA	-56.662891540536	NA	NA	NA	NA	-56.138901540536	NA	NA	NA	NA	NA	-62.206751540536	NA	NA	NA	-56.091726540536	NA	NA	NA	NA	NA	-54.655511540536	NA	NA	NA	-54.914041540536	-56.0300382072027	NA	NA	-55.3466748738693	NA	-55.0778748738693	NA	NA	-55.0654182072027	NA	NA	NA	NA	NA	NA	NA	NA	NA	NA	NA	NA	NA	NA	NA	NA	NA	NA	NA	NA	NA	NA	NA	NA	NA	NA	NA	NA	NA	NA	NA	NA	NA	NA	NA	NA	NA	NA	NA	NA	NA	NA	NA	NA	NA	NA	NA	NA	NA	NA	NA	NA	NA	NA	NA	NA	NA	NA	NA	NA	NA	NA	NA	NA	NA	NA	NA	NA	NA	NA	NA	NA	NA	NA	NA	NA	NA	NA	NA	NA	NA	NA	NA	NA	NA	NA	NA	NA	NA	NA	NA	NA	NA	NA	NA	NA	NA	NA	NA	NA	NA	NA	NA	NA	NA	NA	NA	NA	NA	NA	NA	NA	NA	NA	NA	NA	NA	NA	NA	NA	NA	NA	NA	NA	NA	NA	NA	NA	NA	NA	NA	NA	NA	NA	NA	NA	NA	NA	NA	NA	NA	NA	NA	NA	NA	NA	NA	NA	NA	NA	NA	NA	NA	NA	NA	NA	NA	NA	NA	NA	NA	NA	NA	NA	NA	NA	NA	NA	NA	NA	NA	NA	NA	NA	NA	NA	NA	NA	NA	NA	NA	NA	NA	NA	NA	NA	NA	NA	NA	NA	NA	NA	NA	NA	NA	NA	NA	NA	NA	NA	NA	NA	NA	NA	NA	NA	NA	NA	NA	NA	NA	NA	NA	NA	NA	NA	NA	NA	NA	NA	NA	NA	NA	NA	NA	NA	NA	NA	NA	NA	NA	NA	NA	NA	NA	NA	NA	NA	NA	NA	NA	NA	NA	NA	NA	NA	NA	NA	NA	NA	NA	NA	NA	NA	NA	NA	NA	NA	NA	NA	NA	NA	NA	NA	NA	NA	NA	NA	NA	NA	NA	NA	NA	NA	NA	NA	NA	NA	NA	NA	NA	NA	NA	NA	NA	NA	NA	NA	NA	NA	NA	NA	NA	NA	NA	NA	NA	NA	NA	NA	NA	NA	NA	NA	NA	NA	NA	NA	NA	NA	NA	NA	NA	NA	NA	NA	NA	NA	NA	NA	NA	NA	NA	NA	NA	NA	NA	NA	NA	NA	NA	NA	NA	NA	NA	NA	NA	NA	NA	NA	NA	NA	NA	NA	NA	NA	NA	NA	NA	NA	NA	NA	NA	NA	NA	NA	NA	NA	NA	NA	NA	NA	NA	NA	NA	NA	NA	NA	NA	NA	NA	NA	NA	NA	NA	NA	NA	NA	NA	NA	NA	NA	NA	NA	NA	NA	NA	NA	NA	NA	NA	NA	NA	NA	NA	NA	NA	NA	NA	NA	NA	NA	NA	NA	NA	NA	NA	NA	NA	NA	NA	NA	NA	NA	NA	NA	NA	NA	NA	NA	NA	NA	NA	NA	NA	NA	NA	NA	NA	NA	NA	NA	NA	NA	NA	NA	NA	NA	NA	NA	NA	NA	NA	NA	NA	NA	NA	NA	NA	NA	NA	NA	NA	NA	NA	NA	NA	NA	NA	NA	NA	NA	NA	NA	NA	NA	NA	NA	NA	NA	NA	NA	NA	NA	NA	NA	NA	NA	NA	NA	NA	NA	NA	NA	NA	NA	NA	NA	NA	NA	NA	NA	NA	NA	NA	NA	NA	NA	NA	NA	NA	NA	NA	NA	NA	NA	NA	NA	NA	NA	NA	NA	NA	NA	NA	NA	NA	NA	NA	NA	NA	NA	NA	NA	NA	NA	NA	NA	NA	NA	NA	NA	NA	NA	NA	NA	NA	NA	NA	NA	NA	NA	NA	NA	NA	NA	NA	NA	NA	NA	NA	NA	NA	NA	NA	NA	NA	NA	NA	NA	NA	NA	NA	NA	NA	NA	NA	NA	NA	NA	NA	NA	NA	NA	NA	NA	NA	NA	NA	NA	NA	NA	NA	NA	NA	NA	NA	NA	NA	NA	NA	NA	NA	NA	NA	NA	NA	NA	NA	NA	NA	NA	NA	NA	NA	NA	NA	NA	NA	NA	NA	NA	NA	NA	NA	NA	NA	NA	NA	NA	NA	NA	NA	NA	NA	NA	NA	NA	NA	NA	NA	NA	NA	NA	NA	NA	NA	NA	NA	NA	NA	NA	NA	NA	NA	NA	NA	NA	NA	NA	NA	NA	NA	NA	NA	NA	NA	NA	NA	NA	NA	NA	NA	NA	NA	NA	NA	NA	NA	NA	NA	NA	NA	NA	NA	NA	NA	NA	NA	NA	NA	NA	NA	NA	NA	NA	NA	NA	NA	NA	NA	NA	NA	NA	NA	NA	NA	NA	NA	NA	NA	NA	NA	NA	NA	NA	NA	NA	NA	NA	NA	NA	NA	NA	NA	NA	NA	NA	NA	NA	NA	NA	NA	NA	NA	NA	NA	NA	NA	NA	NA	NA	NA	NA	NA	NA	NA	NA	NA	NA	NA	NA	NA	NA	NA	NA	NA	NA	NA	NA	NA	NA	NA	NA	NA	NA	NA	NA	NA	NA	NA	NA	NA	NA	NA	NA	NA	NA	NA	NA	NA	NA	NA	NA	NA	NA	NA	NA	NA	NA	NA	NA	NA	NA	NA	NA	NA	NA	NA	NA	NA	NA	NA	NA	NA	NA	NA	NA	NA	NA	NA	NA	NA	NA	NA	NA	NA	NA	NA	NA	NA	NA	NA	NA	NA	NA	NA	NA	NA	NA	NA	NA	NA	NA	NA	NA	NA	NA	NA	NA	NA	NA	NA	NA	NA	NA	NA	NA	NA	NA	NA	NA	NA	NA	NA	NA	NA	NA	NA	NA	NA	NA	NA	NA	NA	NA	NA	NA	NA	NA	NA	NA	NA	NA	NA	NA	NA	NA	NA	NA	NA	NA	NA	NA	NA	NA	NA	NA	NA	NA	NA	NA	NA	NA	NA	NA	NA	NA	NA	NA	NA	NA	NA	NA	NA	NA	NA	NA	NA	NA	NA	NA	NA	NA	NA	NA	NA	NA	NA	NA	NA	NA	NA	NA	NA	NA	NA	NA	NA	NA	NA	NA	NA	NA	NA	NA	NA	NA	NA	NA	NA	NA	NA	NA	NA	NA	NA	NA	NA	NA	NA	NA	NA	NA	NA	NA	NA	NA	NA	NA	NA	NA	NA	NA	NA	NA	NA	NA	NA	NA	NA	NA	NA	NA	NA	NA	NA	NA	NA	NA	NA	NA	NA	NA	NA	NA	NA	NA	NA	NA	NA	NA	NA	NA	NA	NA	NA	NA	NA	NA	NA	NA	NA	NA	NA	NA	NA	NA	NA	NA	NA	NA	NA	NA	NA	NA	NA	NA	NA	NA	NA	NA	NA	NA	NA	NA	NA	NA	NA	NA	NA	NA	NA	NA	NA	NA	NA	NA	NA	NA	NA	NA	NA	NA	NA	NA	NA	NA	NA	NA	NA	NA	NA	NA	NA	NA	NA	NA	NA	NA	NA	NA	NA	NA	NA	NA	NA	NA	NA	NA	NA	NA	NA	NA	NA	NA	NA	NA	NA	NA	NA	NA	NA	NA	NA	NA	NA	NA	NA	NA	NA	NA	NA	NA	NA	NA	NA	NA	NA	NA	NA	NA	NA	NA	NA	NA	NA	NA	NA	NA	NA	NA	NA	NA	NA	NA	NA	NA	NA	NA	NA	NA	NA	NA	NA	NA	NA	NA	NA	NA	NA	NA	NA	NA	NA	NA	NA	NA	NA	NA	NA	NA	NA	NA	NA	NA	NA	NA	NA	NA	NA	NA	NA	NA	NA	NA	NA	NA	NA	NA	NA	NA	NA	NA	NA	NA	NA	NA	NA	NA	NA	NA	NA	NA	NA	NA	NA	NA	NA	NA	NA	NA	NA	NA	NA	NA	NA	NA	NA	NA	NA	NA	NA	NA	NA	NA	NA	NA	NA	NA	NA	NA	NA	NA	NA	NA	NA	NA	NA	NA	NA	NA	NA	NA	NA	NA	NA	NA	NA	NA	NA	NA	NA	NA	NA	NA	NA	NA	NA	NA	NA	NA	NA	NA	NA	NA	NA	NA	NA	NA	NA	NA	NA	NA	NA	NA	NA	NA	NA	NA	NA	NA	NA	NA	NA	NA	NA	NA	NA	NA	NA	NA	NA	NA	NA	NA	NA	NA	NA	NA	NA	NA	NA	NA	NA	NA	NA	NA	NA	NA	NA	NA	NA	NA	NA	NA	NA	NA	NA	NA	NA	NA	NA	NA	NA	NA	NA	NA	NA	NA	NA	NA	NA	NA	NA	NA	NA	NA	NA	NA	NA	NA	NA	NA	NA	NA	NA	NA	NA	NA	NA	NA	NA	NA	NA	NA	NA	NA	NA	NA	NA	NA	NA	NA	NA	NA	NA	NA	NA	NA	NA	NA	NA	NA	NA	NA	NA	NA	NA	NA	NA	NA	NA	NA	NA	NA	NA	NA	NA	NA	NA	NA	NA	NA	NA	NA	NA	NA	NA	NA	NA	NA	NA	NA	NA	NA	NA	NA	NA	NA	NA	NA	NA	NA	NA	NA	NA	NA	NA	NA	NA	NA	NA	NA	NA	NA	NA	NA	NA	NA	NA	NA	NA	NA	NA	NA	NA	NA	NA	NA	NA	NA	NA	NA	NA	NA	NA	NA	NA	NA	NA	NA	NA	NA	NA	NA	NA	NA	NA	NA	NA	NA	NA	NA	NA	NA	NA	NA	NA	NA	NA	NA	NA	NA	NA	NA	NA	NA	NA	NA	NA	NA	NA	NA	NA	NA	NA	NA	NA	NA	NA	NA	NA	NA	NA	NA	NA	NA	NA	NA	NA	NA	NA	NA	NA	NA	NA	NA	NA	NA	NA	NA	NA	NA	NA	NA	NA	NA	NA	NA	NA	NA	NA	NA	NA	NA	NA	NA	NA	NA	NA	NA	NA	NA	NA	NA	NA	NA	NA	NA	NA	NA	NA	NA	NA	NA	NA	NA	NA	NA	NA	NA	NA	NA	NA	NA	NA	NA	NA	NA	NA	NA	NA	NA	NA	NA	NA	NA	NA	NA	NA	NA	NA	NA	NA	NA	NA	NA	NA	NA	NA	NA	NA	NA	NA	NA	NA	NA	NA	NA	NA	NA	NA	NA	NA	NA	NA	NA	NA	NA	NA	NA	NA	NA	NA	NA	NA	NA	NA	NA	NA	NA	NA	NA	NA	NA	NA	NA	NA	NA	NA	NA	NA	NA	NA	NA	NA	NA	NA	NA	NA	NA	NA	NA	NA	NA	NA	NA	NA	NA	NA	NA	NA	NA	NA	NA	NA	NA	NA	NA	NA	NA	NA	NA	NA	NA	NA	NA	NA	NA	NA	NA	NA	NA	NA	NA	NA	NA	NA	NA	NA	NA	NA	NA	NA	NA	NA	NA	NA	NA	NA	NA	NA	NA	NA	NA	NA	NA	NA	NA	NA	NA	NA	NA	NA	NA	NA	NA	NA	NA	NA	NA	NA	NA	NA	NA	NA	NA	NA	NA	NA	NA	NA	NA	NA	NA	NA	NA	NA	NA	NA	NA	NA	NA	NA	NA	NA	NA	NA	NA	NA	NA	NA	NA	NA	NA	NA	NA	NA	NA	NA	NA	NA	NA	NA	NA	NA	NA	NA	NA	NA	NA	NA	NA	NA	NA	NA	NA	NA	NA	NA	NA	NA	NA	NA	NA	NA	NA	NA	NA	NA	NA	NA	NA	NA	NA	NA	NA	NA	NA	NA	NA	NA	NA	NA	NA	NA	NA	NA	NA	NA	NA	NA	NA	NA	NA	NA	NA	NA	NA	NA	NA	NA	NA	NA	NA	NA	NA	NA	NA	NA	NA	NA	NA	NA	NA	NA	NA	NA	NA	NA	NA	NA	NA	NA	NA	NA	NA	NA	NA	NA	NA	NA	NA	NA	NA	NA	NA	NA	NA	NA	NA	NA	NA	NA	NA	NA	NA	NA	NA	NA	NA	NA	NA	NA	NA	NA	NA	NA	NA	NA	NA	NA	NA	NA	NA	NA	NA	NA	NA	NA	NA	NA	NA	NA	NA	NA	NA	NA	NA	NA	NA	NA	NA	NA	NA	NA	NA	NA	NA	NA	NA	NA	NA	NA	NA	NA	NA	NA	NA	NA	NA	NA	NA	NA	NA	NA	NA	NA	NA	NA	NA	NA	NA	NA	NA	NA	NA	NA	NA	NA	NA	NA	NA	NA	NA	NA	NA	NA	NA	NA	NA	NA	NA	NA	NA	NA	NA	NA	NA	NA	NA	NA	NA	NA	NA	NA	NA	NA	NA	NA	NA	NA	NA	NA	NA	NA	NA	NA	NA	NA	NA	NA	NA	NA	NA	NA	NA	NA	NA	NA	NA	NA	NA	NA	NA	NA	NA	NA	NA	NA	NA	NA	NA	NA	NA	NA	NA	NA	NA	NA	NA	NA	NA	NA	NA	NA	NA	NA	NA	NA	NA	NA	NA	NA	NA	NA	NA	NA	NA	NA	NA	NA	NA	NA	NA	NA	NA	NA	NA	NA	NA	NA	NA	NA	NA	NA	NA	NA	NA	NA	NA	NA	NA	NA	NA	NA	NA	NA	NA	NA	NA	NA	NA	NA	NA	NA	NA	NA	NA	NA	NA	NA	NA	NA	NA	NA	NA	NA	NA	NA	NA	NA	NA	NA	NA	NA	NA	NA	NA	NA	NA	NA	NA	NA	NA	NA	NA	NA	NA	NA	NA	NA	NA	NA	NA	NA	NA	NA	NA	NA	NA	NA	NA	NA	NA	NA	NA	NA	NA	NA	NA	NA	NA	NA	NA	NA	NA	NA	NA	NA	NA	NA	NA	NA	NA	NA	NA	NA	NA	NA	NA	NA	NA	NA	NA	NA	NA	NA	NA	NA	NA	NA	NA	NA	NA	NA	NA	NA	NA	NA	NA	NA	NA	NA	NA	NA	NA	NA	NA	NA	NA	NA	NA	NA	NA	NA	NA	NA	NA	NA	NA	NA	NA	NA	NA	NA	NA	NA	NA	NA	NA	NA	NA	NA	NA	NA	NA	NA	NA	NA	NA	NA	NA	NA	NA	NA	NA	NA	NA	NA	NA	NA	NA	NA	NA	NA	NA	NA	NA	NA	NA	NA	NA	NA	NA	NA	NA	NA	NA	NA	NA	NA	NA	NA	NA	NA	NA	NA	NA	NA	NA	NA	NA	NA	NA	NA	NA	NA	NA	NA	NA	NA	NA	NA	NA	NA	NA	NA	NA	NA	NA	NA	NA	NA	NA	NA	NA	NA	NA	NA	NA	NA	NA	NA	NA	NA	NA	NA	NA	NA	NA	NA	NA	NA	NA	NA	NA	NA	NA	NA	NA	NA	NA	NA	NA	NA	NA	NA	NA	NA	NA	NA	NA	NA	NA	NA	NA	NA	NA	NA	NA	NA	NA	NA	NA	NA	NA	NA	NA	NA	NA	NA	NA	NA	NA	NA	NA	NA	NA	NA	NA	NA	NA	NA	NA	NA	NA	NA	NA	NA	NA	NA	NA	NA	NA	NA	NA	NA	NA	NA	NA	NA	NA	NA	NA	NA	NA	NA	NA	NA	NA	NA	NA	NA	NA	NA	NA	NA	NA	NA	NA	NA	NA	NA	NA	NA	NA	NA	NA	NA	NA	NA	NA	NA	NA	NA	NA	NA	NA	NA	NA	NA	NA	NA	NA	NA	NA	NA	NA	NA	NA	NA	NA	NA	NA	NA	NA	NA	NA	NA	NA	NA	NA	NA	NA	NA	NA	NA	NA	NA	NA	NA	NA	NA	NA	NA	NA	NA	NA	NA	NA	NA	NA	NA	NA	NA	NA	NA	NA	NA	NA	NA	NA	NA	NA	NA	NA	NA	NA	NA	NA	NA	NA	NA	NA	NA	NA	NA	NA	NA	NA	NA	NA	NA	NA	NA	NA	NA	NA	NA	NA	NA	NA	NA	NA	NA	NA	NA	NA	NA	NA	NA	NA	NA	NA	NA	NA	NA	NA	NA	NA	NA	NA	NA	NA	NA	NA	NA	NA	NA	NA	NA	NA	NA	NA	NA	NA	NA	NA	NA	NA	NA	NA	NA	NA	NA	NA	NA	NA	NA	NA	NA	NA	NA	NA	NA	NA	NA	NA	NA	NA	NA	NA	NA	NA	NA	NA	NA	NA	NA	NA	NA	NA	NA	NA	NA	NA	NA	NA	NA	NA	NA	NA	NA	NA	NA	NA	NA	NA	NA	NA	NA	NA	NA	NA	NA	NA	NA	NA	NA	NA	NA	NA	NA	NA	NA	NA	NA	NA	NA	NA	NA	NA	NA	NA	NA	NA	NA	NA	NA	NA	NA	NA	NA	NA	NA	NA	NA	NA	NA	NA	NA	NA	NA	NA	NA	NA	NA	NA	NA	NA	NA	NA	NA	NA	NA	NA	NA	NA	NA	NA	NA	NA	NA	NA	NA	NA	NA	NA	NA	NA	NA	NA	NA	NA	NA	NA	NA	NA	NA	NA	NA	NA	NA	NA	NA	NA	NA	NA	NA	NA	NA	NA	NA	NA	NA	NA	NA	NA	NA	NA	NA	NA	NA	NA	NA	NA	NA	NA	NA	NA	NA	NA	NA	NA	NA	NA	NA	NA	NA	NA	NA	NA	NA	NA	NA	NA	NA	NA	NA	NA	NA	NA	NA	NA	NA	NA	NA	NA	NA	NA	NA	NA	NA	NA	NA	NA	NA	NA	NA	NA	NA	NA	NA	NA	NA	NA	NA	NA	NA	NA	NA	NA	NA	NA	NA	NA	NA	NA	-182.487576168665	NA	NA	NA	NA	NA	NA	NA	NA	NA	NA	NA	-182.289846168665	NA	NA	NA	NA	NA	NA	NA	NA	NA	NA	-178.245099501998	NA	-184.638122835331	NA	NA	NA	NA	NA	NA	NA	NA	NA	NA	NA	NA	NA	NA	NA	NA	NA	NA	NA	NA	NA	-180.127799501998	NA	NA	NA	NA	NA	NA	NA	NA	NA	NA	NA	NA	NA	-184.198946168665	NA	NA	-183.381966168665	-183.253149501998	NA	NA	NA	-182.777259501998	NA	-183.099922835331	-183.561012835331	NA	NA	NA	NA	NA	NA	NA	NA	NA	NA	NA	NA	NA	NA	NA	NA	NA	NA	NA	NA	NA	-183.063656168665	NA	NA	NA	NA	NA	NA	-177.907666168665	NA	NA	NA	NA	NA	NA	NA	NA	NA	NA	NA	NA	NA	NA	NA	NA	NA	NA	NA	NA	NA	NA	NA	NA	NA	NA	NA	-183.566186168665	NA	NA	NA	NA	NA	NA	NA	NA	NA	NA	NA	NA	NA	NA	NA	NA	-179.232866168665	NA	-182.209796168665	-182.591712835331	NA	NA	NA	NA	NA	NA	NA	-182.918052835331	NA	NA	-182.172266168665	-181.098239501998	NA	NA	NA	-184.197022835331	NA	NA	NA	NA	NA	NA	NA	-181.376039501998	NA	NA	NA	NA	NA	-183.254032835331	-182.733502835331	NA	NA	NA
11512	0	-74.7254565071271	-74.2234881784646	-1.25514979888759	-75.1814898509447	-73.6552600510369	-34.6690141915104	-1.08102824209102	NA	-21.6778796796655	-45.9575323687992	-67.235868621625	-79.4675900746846	-113.23673655686	-43.20979	-78.74926	-71.7829789200548	-82.22452	-20.8717399999994	-21.63252	-32.06125281944	-18.9655924915718	-25.1369	NA	-71.8372283944817	-49.9021799959275	-69.2096099999609	-188.61027	-40.7282	-67.9285288192495	NA	-45.8162999979226	-47.490529970464	-77.9860358638405	-30.38031	-63.2741999999987	-65.8842693469638	-73.599079999997	-66.38733	-20.02982	-33.523	-17.157	-16.0445	-29.792716	-45.9881417755736	-70.0636278349803	-79.4240865379424	-29.8811	-69.27419	-139.410371223746	-116.73960047567	-52.58925	-18.4211	-64.1502747200082	-27.6446	NA	3.65213000000794	-69.00221	-72.2568528388203	-65.37969	-67.94324	-77.110943510105	-60.8337837232108	-121.650665409795	-66.3156	-33.56977	-121.04721	-31.2884828194401	-93.1932530709803	NA	-67.2961399999999	-179.262177819793	-66.38407	-20.8866199999994	-68.3422879523446	-68.6868375966117	-81.516102154733	-71.5429351240663	-67.8699399997523	NA	-21.76009	-66.6656860604218	-20.19214	-82.0259623107314	-30.3913295939155	-67.2410999999999	-66.8503399931064	-69.3774411567645	-32.78129	-91.2827733260239	-98.3024499999696	-122.341770548631	-66.2976695735651	-21.0153399999986	-31.61799	-67.7072479121819	-67.366891719324	-66.94219	-49.3293399946166	NA	-65.67013	-49.3328999964443	-32.44221	-83.079533955447	-95.57774	-69.0987627566998	NA	-36.53615	-67.5666279564873	-73.80002	-98.47153	-43.5404	-71.69809	-106.251063183531	-36.85296	-17.689	-31.87069	-67.94398	-48.69033	-67.0971874117191	-67.3761895983	-69.5640398130368	-67.7409852437558	-48.36228	-89.4697919932536	-42.46771	-19.8511999999998	-44.0715999972559	-68.16985	-143.40126	-20.8722799999989	-33.16101	-32.30024	NA	-48.7875299955371	-33.3289	-22.1818384610788	-65.3974954461279	-76.50418	-66.6126208731211	-91.23255	-66.9037019873397	-49.89376	-68.7741629956368	-31.4214299631824	5.36467	-68.7055613310752	-98.80843	NA	-49.68696	NA	-68.77205	-31.47574	-80.92006	-67.3393794782463	-31.83078	-144.70975	-31.25138	-68.41469	-65.07668539803	-64.80774	-93.948447917219	-53.9635999997663	-143.698629778822	-66.127	-74.9116592753596	-69.81257	-69.1938004511945	-69.8279440621706	-76.5815287909814	-64.839671754495	-49.4679399966971	-62.0614729126278	-66.0147689756225	-19.67597	-97.1367938403947	-62.0542527860132	-68.42832	-66.8966590790438	-67.677976440052	-67.80174	-86.86236	-66.0244403155164	-96.5991404581622	-30.72061	-49.8057099278914	-48.74631	-29.4046	-67.176368942032	-20.5875781353839	-31.7592	-67.9030319822797	-68.0464471304491	-18.8373797525215	-134.46211509242	-62.8041490492413	-124.009861986382	-69.44247	-22.2429299999961	-32.26153	-30.3817636058888	-76.8487562746489	-18.7839778101311	-48.78	-18.4706729515463	-66.8246081270943	-80.62017	-93.5263614894007	-76.58320507694	-48.04166	NA	-78.9015404226638	NA	-67.7577047272016	-77.2547054226638	NA	-82.4367534226638	-76.3847647272016	-71.395895718064	-80.0699954226638	-64.6640047272016	-67.1761947272016	NA	-65.3955847272016	NA	NA	-72.0191093192751	-66.8326047272016	-66.7614147272016	NA	NA	-65.5750742995912	NA	NA	NA	NA	-79.7944054226638	-60.9326047272016	-72.6099754226638	NA	NA	NA	-143.398474907006	-145.509484907006	-64.803873060535	-75.4504007272016	NA	NA	NA	NA	-66.9365947272016	NA	NA	NA	-141.190364907006	-62.3507047272016	-138.517214907006	NA	-142.570049907006	-66.5831147272016	-70.9798347272016	NA	NA	NA	NA	NA	NA	NA	NA	NA	NA	NA	NA	NA	NA	NA	NA	NA	NA	NA	NA	NA	-75.5409254226638	NA	-139.578714907006	NA	NA	NA	-66.4221147272016	-68.6373347272016	-73.7844554226638	NA	NA	-142.965664907006	NA	NA	-67.6356335847625	-65.3539547272016	-65.018577115964	NA	-73.6202054226638	NA	NA	-74.9926954226638	-66.9896147272016	NA	NA	-66.7101747272016	NA	NA	NA	-71.4621247272016	NA	-135.691914907006	-146.406614907006	NA	NA	NA	-66.2383147272016	-65.5445847272016	-142.819301573673	-74.0953054226638	NA	-75.6237554226638	-66.6766247272016	NA	NA	NA	-71.7114754226638	-61.4236047272016	NA	NA	-65.3637847272016	-143.642824907006	NA	NA	NA	-66.6251763938683	NA	-65.6278947272016	-74.2675554226638	NA	NA	-65.7806047272016	-141.538844907006	-74.1608754226638	-66.7884847272016	-66.3297947272016	-67.021398060535	NA	NA	-142.246033240339	NA	-66.3726547272016	NA	NA	NA	NA	-142.398264907006	-65.949843060535	NA	-65.8960347272016	NA	NA	-73.9804776685822	-141.342044907006	NA	-72.5169647272016	NA	-74.6291054226638	-69.1370347272016	-74.3544354226638	-71.5584754226638	-66.5770147272016	NA	-63.8979047272016	NA	NA	NA	NA	NA	NA	NA	NA	NA	NA	-73.1595887559971	NA	-140.684684907006	NA	NA	NA	-74.1720654226638	-65.4970547272016	-65.6977647272016	NA	-160.221504907006	NA	NA	-67.0401747272016	NA	NA	-139.474214907006	-74.6285454226638	NA	NA	NA	NA	-142.104854907006	-142.503424907006	-74.3703854226638	NA	NA	NA	-64.5481415736726	NA	NA	NA	NA	NA	-178.286734907006	NA	NA	NA	NA	NA	NA	NA	NA	NA	NA	NA	NA	NA	NA	-65.0656515736726	-65.5921715736726	-77.656504907006	NA	-178.074134907006	NA	-71.274794907006	NA	NA	NA	-67.014774907006	-64.856844907006	NA	-66.2691515736726	-67.7060447272016	NA	NA	NA	NA	NA	NA	-65.260394907006	-62.703214907006	NA	NA	NA	NA	-182.972634907006	NA	NA	-80.275744907006	NA	NA	-177.662084907006	NA	NA	NA	NA	NA	NA	-176.997144907006	NA	NA	NA	NA	NA	NA	NA	NA	NA	-66.616854907006	-65.859074907006	-178.590094907006	NA	NA	NA	NA	NA	NA	NA	NA	NA	-64.931334907006	-178.144104907006	NA	NA	NA	-67.524694907006	NA	NA	-66.432744907006	NA	NA	NA	NA	NA	NA	-65.564754907006	NA	NA	-170.185914907006	NA	NA	-67.128824907006	NA	NA	NA	NA	NA	-177.360774907006	-178.189074907006	NA	NA	NA	NA	NA	NA	NA	NA	NA	NA	NA	NA	-66.676544907006	NA	-182.514714907006	NA	-177.762754907006	NA	NA	NA	NA	NA	NA	-177.429358240339	NA	NA	NA	NA	NA	-177.897974907006	NA	NA	NA	NA	NA	-66.235404907006	-177.163754907006	NA	NA	NA	NA	NA	-63.819314907006	NA	-67.4518747272016	NA	-177.363474907006	NA	NA	NA	NA	NA	NA	NA	-63.048914907006	NA	-65.987024907006	NA	-65.452154907006	-182.177634907006	-176.983704907006	NA	NA	-66.070684907006	-175.942914907006	NA	NA	NA	NA	NA	NA	NA	NA	NA	NA	NA	NA	NA	NA	NA	NA	NA	NA	NA	NA	NA	NA	NA	NA	-19.1737306425385	-64.4569313938683	-64.9316001343891	NA	NA	-76.1279847272016	-75.2263119385106	-69.8196515498059	NA	-18.2577906425385	-19.0183706425385	NA	-17.3784223092051	-91.5119426703847	NA	-70.465682350505	-65.6741519385106	-65.6029619385104	NA	NA	-64.4168019385106	NA	-64.975808060535	-65.502328060535	-77.5693947272016	-70.8393747272016	-59.7741519385106	-63.4411047272016	-71.1876847271977	-63.9729347272016	-17.4836706425385	NA	-14.6442506425385	-13.5318506425385	-27.2798666425385	-66.1779413938683	-67.4659826703832	-95.1686926703847	NA	-65.7781419385106	NA	NA	NA	-15.9093506425385	-60.9765080689869	NA	NA	6.40768020110876	-65.4246619385106	-69.8213819385105	-62.9749947272016	-65.5150447272016	-74.7835807876757	-59.5476213938683	NA	-63.9109047272016	-66.0344147272016	NA	NA	-95.4796126703847	NA	-94.9736426703847	NA	NA	-18.2797706425385	-65.9790947272014	-66.3236447272011	NA	-69.1873347272016	-65.5040447272016	NA	-19.1968406425385	-64.289769296158	-17.6803906425385	NA	NA	-95.459346003718	-64.152000761326	-66.6507046775167	NA	-95.4294526703847	-95.6497926703847	NA	-64.6144113938683	-18.5024906425385	-66.4774519385106	-64.1955019385105	-63.8607019385106	-64.5375947272016	-65.9537350066577	NA	NA	-66.3456347272016	-65.8311619385104	NA	NA	-65.5517219385106	NA	NA	-65.1299585299603	-70.3036719385106	-95.8193726703848	NA	-69.2921947272016	NA	-67.0417147272016	-15.1773506425385	-65.0798619385106	-64.3861319385106	NA	-65.5399247272016	NA	NA	-64.899087548389	NA	NA	-79.5621747272016	-17.2446506425385	-60.2651519385106	NA	NA	-18.3625306425385	NA	NA	NA	-65.6068205344901	-65.4670569385106	-19.6358906425385	-62.832033300359	NA	-64.9199497272016	NA	-64.6226519385105	NA	-66.3934047272016	-65.6300319385106	8.11992020110221	-65.8632786051772	-96.1238726703847	NA	NA	NA	-65.2142019385106	NA	NA	-64.9205847272016	NA	NA	-64.5625643080236	-66.0133947272016	-64.7375819385102	NA	-94.4382926703847	-75.7820619385091	NA	-63.7322047272016	-71.3585119385106	-67.2118126703847	-66.8018847272016	-67.1222392642072	NA	-62.4270047272016	-65.4185619385106	-60.451388060535	-62.6468531685093	-17.1637206425385	-95.2717193370514	-62.9618047272016	-66.0285247272016	-65.8999147272016	NA	-65.3650447272016	NA	-64.0959300686649	-94.7303543370514	NA	-65.9835747272016	NA	NA	-64.7854747272016	-18.0412506425385	NA	-64.3386019385106	-64.5393119385106	-17.9226673092051	NA	-62.4189047272015	NA	-65.8817219385106	-19.7354806425385	NA	NA	NA	-17.5589939758718	NA	-16.9675706425385	-65.247188060535	NA	-95.4345126703847	NA	NA	NA	NA	NA	-68.2115898509447	NA	NA	NA	-76.8386498509447	-71.8510398509447	NA	-65.1178898509447	-67.6300798509447	NA	-65.8494698509447	NA	NA	-72.4740898509447	-67.2864898509447	-67.2152998509447	NA	NA	-66.0291398509447	NA	NA	NA	NA	NA	-61.3864898509447	NA	NA	NA	NA	NA	NA	-65.2571248509447	-75.9042858509447	NA	NA	NA	NA	-67.3904798509447	NA	NA	NA	NA	-62.8045898509447	NA	NA	NA	-67.0369998509447	-71.4337198509447	NA	NA	NA	NA	NA	NA	NA	NA	NA	NA	NA	NA	NA	NA	NA	NA	NA	NA	NA	NA	NA	NA	NA	NA	NA	NA	NA	-66.8759998509447	-69.0912198509447	NA	NA	NA	NA	NA	NA	-68.0897898509447	-65.8078398509447	-65.4730398509447	NA	NA	NA	NA	NA	-67.4434998509447	NA	NA	-67.1640598509447	NA	NA	NA	-71.9160098509447	NA	NA	NA	NA	NA	NA	-66.6921998509447	-65.9984698509447	NA	NA	NA	NA	-67.1305098509447	NA	NA	NA	NA	-61.8774898509447	NA	NA	-65.8176698509447	NA	NA	NA	NA	-67.078428184278	NA	-66.0817798509447	NA	NA	NA	-66.2335398509447	NA	NA	-67.2423698509447	-66.7836798509447	-67.4746498509447	NA	NA	NA	NA	-66.8265398509447	NA	NA	NA	NA	NA	-66.4030948509447	NA	-66.3499198509447	NA	NA	-77.3943998509447	NA	NA	-72.9708498509447	NA	NA	-69.5909198509447	NA	NA	-67.0308998509447	NA	-64.3517898509447	NA	NA	NA	NA	NA	NA	NA	NA	NA	NA	NA	NA	NA	NA	NA	NA	NA	-65.9509398509447	-66.1516498509447	NA	NA	NA	NA	-67.4940598509447	NA	NA	NA	NA	NA	NA	NA	NA	NA	NA	NA	NA	NA	NA	NA	-68.0623584583202	NA	NA	-76.212394907006	-76.6894184583202	-70.581334151239	NA	-64.9686584583202	-65.5274987847561	NA	-65.7002384583202	NA	NA	-71.2501369198284	-67.1372584583202	-67.0660684583202	NA	NA	-65.8799084583202	NA	NA	NA	NA	-70.923784907006	-61.2372584583202	NA	NA	NA	NA	NA	NA	-65.1131267916535	-75.7550544583202	NA	NA	NA	NA	-67.2412484583202	NA	NA	NA	NA	-62.6553584583202	NA	NA	NA	-66.8877684583202	-71.2844884583202	NA	NA	NA	NA	NA	NA	-66.118824907006	NA	NA	NA	NA	NA	NA	NA	NA	-66.063504907006	-66.408054907006	NA	-69.271744907006	-65.588454907006	NA	NA	NA	NA	NA	NA	NA	-66.7267684583202	-67.1308286572977	NA	NA	NA	NA	NA	NA	-67.9405584583202	-65.6586084583202	-65.3238084583202	NA	NA	NA	NA	NA	-67.2942684583202	NA	NA	-67.0148284583202	NA	NA	-66.439634907006	-71.7667784583202	NA	NA	NA	NA	NA	NA	-66.5429684583202	-65.8492384583202	NA	-65.624334907006	NA	NA	-65.499003031468	NA	NA	-79.646584907006	NA	-61.7282584583202	NA	NA	-65.6684384583202	NA	NA	NA	-66.160164907006	-66.9344301249868	NA	-65.9325484583202	NA	NA	NA	-66.0921584583202	NA	-66.477814907006	-67.0931384583202	-66.6344484583202	-67.3306517916535	NA	NA	NA	NA	-66.6773084583202	NA	NA	NA	NA	NA	-66.2590967916535	-66.097804907006	-66.2006884583202	NA	NA	-77.2451684583202	NA	NA	-72.8216184583202	NA	-66.886294907006	-69.4416884583202	NA	NA	-66.8816684583202	NA	-63.8767511442265	NA	NA	NA	-66.112934907006	NA	NA	NA	NA	-64.936834907006	NA	NA	NA	NA	NA	NA	NA	NA	-65.8017084583202	-66.0024184583202	NA	NA	-62.503314907006	NA	-67.3448284583202	NA	NA	NA	NA	NA	NA	NA	-65.3352315736726	NA	NA	NA	NA	NA	-31.4280941941592	-45.7197713840692	-65.5801857838777	-75.7884288333034	-111.459215316639	-38.0210041941592	NA	-69.1397345408614	-78.6037583538703	-46.2701997988978	-65.1604657837751	-27.5391475274926	-140.10734127776	-19.9057141941592	NA	-68.9440266686935	-47.2047297988978	-90.7385920676737	-185.649531020834	-38.0139497988978	-72.7291082705127	NA	-43.0703497954687	-44.7445797880928	-74.3594842424286	-25.2000241941592	-87.6831245999595	-71.1437383538704	-68.7730956446273	-110.485588005865	-94.9672048257336	-28.2931141941592	-64.5130756446276	-62.3551456446276	NA	-44.9771747919603	-78.7882305477127	-76.8256079164089	-24.6652141941592	-139.234267009182	-137.365344611094	-112.524930846493	-49.8714997988978	-61.691338809297	-60.2015155927685	-22.4151141941592	NA	-91.2301833482334	-110.794097161655	-69.5408857838163	-118.673637546642	NA	-76.846701683462	-104.89949996501	-118.913435162603	-120.159957546642	-28.3387841941592	-118.064977726446	-26.7663775274926	-89.4533715402262	NA	-64.1943457840708	-183.793251020834	-63.2217757840709	-46.2958597988978	-78.9299508307897	-79.066720506987	-79.0051010179089	-77.5753306425385	-86.2896079332957	NA	-64.7076802816032	-64.1151556446276	-62.1185668828284	-79.4499820564169	-25.8745358608259	-64.1039057840708	-110.641950200049	-186.415091020834	-27.6123041941592	-87.4868531280497	-95.9803649069788	-120.130552546533	-110.304783734874	-45.5886697502341	-26.3865041941592	-78.2112906077456	-71.0092383538704	-110.302437342436	-46.6151897887601	NA	-62.5076357840709	-46.6304497682446	-27.2109241941592	-80.4898853414339	-93.146833350212	-78.3754506425385	NA	-31.3069641941592	-63.0630556446276	-114.423791475205	-96.149944907006	-40.8324497988978	-117.951767726446	-104.453483975816	-31.6641741941592	-183.916481020834	-26.6960041941592	-138.75297127776	-45.9985797988978	-64.4878544485341	-64.2757955419442	-66.3778875300916	-78.8835683415172	-43.2213941941592	-86.4665729332957	-37.2460241941592	-46.5559497988463	-41.3543497988978	-65.0581557840708	-140.61927127776	-46.3796864001419	-27.9291241941592	-27.0683541941592	NA	-46.0902797849028	-28.1143141941592	-30.3374819296672	-78.2795305420672	-72.8013183538703	-110.19118244132	-87.5096779332957	-94.743334907006	-47.2023097988978	-72.6945878484472	-26.2689441910098	-138.421575422664	-96.241884907006	-96.454444907006	NA	-46.9954097988978	NA	NA	-26.2958541941592	-78.3349106425385	-79.2069006425385	-26.6015941941592	-142.508525422664	-26.0625941941592	NA	-61.9830057840708	-62.0608897988978	-91.467553003149	-51.3043497983149	-141.452304437526	-61.3176156446276	-86.5008006425385	-140.45699127776	-73.159405887159	NA	-72.883061640083	-70.0922383538704	-46.7736897988978	-86.7297266799494	-141.53990982968	-93.8638348246751	-95.6042582403393	-58.7691274084127	-123.204067546642	-63.0421389153167	-64.5635837064966	-62.9504556446276	-84.2716106425385	-63.895015783832	-95.0628932403393	-25.5406241941592	-47.0942596319985	-46.0003597988978	-24.1796141941592	-78.3502806425385	-26.0890441941592	-26.5292141941592	-76.3218357204352	-76.7219506425385	-26.3809541941592	-132.050391836746	-60.7009557840708	-121.020829715476	-108.109104727202	-45.7553997988978	-27.0934441941592	-25.9279025235013	-73.1598665627242	-25.8587375274926	-46.0731497988978	-26.3977941941592	-78.8991206425384	-78.0217206425385	-91.0686833690869	-72.9033917347859	-45.3348097988978	NA	-18.7828406406899	-45.5328499087705	-63.4343813936193	-87.04255267037	-110.929173441676	-40.1584675622766	-76.0706097988978	-69.3731166505923	NA	-17.866901020833	-18.6274810208336	-29.6784108956099	-16.9913326875002	-22.0431775622766	NA	-69.2836931648248	-47.0155082387155	-66.4472597988474	-185.0855340972	-37.8247282421038	-65.2610997988118	NA	-42.8811282421038	-44.5553582421038	-75.392279798685	-27.3374875622766	-60.6184497988972	-61.8335668147675	NA	-62.3653968147675	-17.0927810208336	-30.4305775622766	-14.2533610208336	-13.1409610208336	-26.8889770208336	-44.7902532421038	-78.3920410208336	-76.4294509028252	-26.8026775622766	-66.6224397988978	-137.370277944427	-113.378378917828	-49.6822782421038	-15.5184610208336	-62.0365493160244	-24.5525775622766	NA	6.58590175790427	-66.2689597988978	-69.567532243173	-61.3674568147675	-63.9075068147675	-73.1705652749001	-57.9394501481009	-118.705508174512	-62.3033668147675	-30.4762475622766	-117.466691061544	-28.9056408956099	-90.5705226702453	NA	-64.6266897988978	-175.690379949562	-63.6541197988978	-17.888881020833	-78.5340884288458	-78.6705310208335	-78.6090747831194	-77.1791410208336	-87.4050226703847	NA	-18.8059510208336	-62.7947968147675	-17.2895010208336	-79.0540485399633	-28.0137992289432	-64.5362497988978	-62.9020988408596	-68.3231797988978	-29.7497675622766	-88.6025226703847	-119.072896659714	-118.892461659714	-63.0062401481009	-18.1116010208322	-28.5239675622766	-65.0397969690925	-64.7049997988978	-62.9300568147675	-46.4259682293496	NA	-62.9399797988978	-46.4412282421038	-29.3483875622766	-80.0936945756005	-92.5552175622766	-66.3960104779467	NA	-33.4444275622766	NA	-71.1479697988978	-157.633497562277	-40.6432282421038	-67.6846568147675	-104.062861020771	-33.8016375622766	-14.7864610208336	-28.8334675622766	-65.2304297988978	-45.8093582421038	-64.9204897988978	-64.708139244438	-66.8106497988978	-66.3624643777438	-45.3588575622766	-87.5683543370514	-39.3834875622766	-16.8537610208334	-41.1651282399247	-65.4904997988978	-140.62667127776	-17.971641020833	-30.0665875622766	-29.2058175622766	NA	-45.9010582421038	-30.2517775622766	-19.2449992247899	-61.4201835880979	-176.456522087356	-63.3117784814342	-88.6250926703847	-65.4684497988978	-47.0130882421038	-88.3078726703847	-28.4064075300134	8.29814175789616	-66.7085764655644	-184.1930340972	NA	-46.8061882421038	NA	-66.0584997988978	-28.4333175622766	-77.9387210208336	-63.3130466287945	-28.7390575622766	NA	-28.2000575622766	-175.857522087356	-62.3740642923968	-61.8716682421038	-90.9134675622766	-51.1151282420955	-156.69828089561	-107.874077148587	-72.2028088815706	-140.46439127776	-78.4307210208336	-66.0059364735667	-77.7607810208335	-60.8194668147675	-46.5844682392608	-58.8432168147661	-63.5837497988978	-16.7728310208336	NA	-59.3865497988978	-121.966776659714	-64.5016697988978	-64.995925041339	NA	-83.8754210208336	-62.8599301051031	NA	-27.6780875622766	-46.9050381900606	-45.8111382421038	-26.3170775622766	-63.1779364321211	-17.6503355036712	-28.6666775622766	-65.1828781978499	-65.3835921026879	-17.5374606645547	-131.54349677243	-61.1316664655645	-120.422543055558	-66.7260197988978	-19.3445910208295	-29.2309075622766	-28.0671658547442	-78.7799210208336	-17.1737844425354	-45.8839282421038	-16.5804745924006	-78.5029310208335	-77.6255310208336	-90.4862375622766	-79.6942310208336	-45.1455882421038	NA	NA	NA	NA	NA	NA	NA	NA	NA	NA	NA	NA	NA	NA	NA	NA	NA	NA	NA	NA	NA	NA	NA	NA	NA	NA	NA	NA	NA	NA	NA	NA	NA	NA	NA	NA	NA	NA	NA	NA	NA	NA	NA	NA	NA	NA	NA	NA	NA	NA	NA	NA	NA	NA	NA	NA	NA	NA	NA	NA	NA	NA	NA	NA	NA	NA	NA	NA	NA	NA	NA	NA	NA	NA	NA	NA	NA	NA	NA	NA	NA	NA	NA	NA	NA	NA	NA	NA	NA	NA	NA	NA	NA	NA	NA	NA	NA	NA	NA	NA	NA	NA	NA	NA	NA	NA	NA	NA	NA	NA	NA	NA	NA	NA	NA	NA	NA	NA	NA	NA	NA	NA	NA	NA	NA	NA	NA	NA	NA	NA	NA	NA	NA	NA	NA	NA	NA	NA	NA	NA	NA	NA	NA	NA	NA	NA	NA	NA	NA	NA	NA	NA	NA	NA	NA	NA	NA	NA	NA	NA	NA	NA	NA	NA	NA	NA	NA	NA	NA	NA	NA	NA	NA	NA	NA	NA	NA	NA	NA	NA	NA	NA	NA	NA	NA	NA	NA	NA	NA	NA	NA	NA	NA	NA	NA	NA	NA	NA	NA	NA	NA	NA	NA	NA	NA	-67.1970783328561	NA	NA	NA	-75.8165049995228	-70.8289949995228	NA	-64.0957783328561	-66.6080349995228	NA	-64.8361916661894	NA	NA	-71.4326449995228	-66.2563116661894	-66.1652549995228	NA	NA	-65.0106616661894	NA	NA	NA	NA	NA	-60.3719783328561	NA	NA	NA	NA	NA	NA	-64.2368133328561	-74.8671076661894	NA	NA	NA	NA	-66.3773016661895	NA	NA	NA	NA	-61.7835449995228	NA	NA	NA	-65.9966549995228	-70.4192083328561	NA	NA	NA	NA	NA	NA	NA	NA	NA	NA	NA	NA	NA	NA	NA	NA	NA	NA	NA	NA	NA	NA	NA	NA	NA	NA	NA	-65.8307883328561	-68.0548749995228	NA	NA	NA	NA	NA	NA	-67.0595116661895	-64.7894283328561	-64.4562616661894	NA	NA	NA	NA	NA	-66.4132883328561	NA	NA	-66.1338816661895	NA	NA	NA	-70.9027316661895	NA	NA	NA	NA	NA	NA	-65.6584216661895	-64.9646916661895	NA	NA	NA	NA	-66.1125983328561	NA	NA	NA	NA	-60.8562449995228	NA	NA	-64.7798916661894	NA	NA	NA	NA	-66.0491833328561	NA	-65.0654349995228	NA	NA	NA	-65.2143483328561	NA	NA	-66.2243583328561	-65.7590349995228	-66.4434383328561	NA	NA	NA	NA	-65.7927616661894	NA	NA	NA	NA	NA	-65.3834833328561	NA	-65.3354416661894	NA	NA	-76.3752883328561	NA	NA	-71.9386383328561	NA	NA	-68.5711416661894	NA	NA	-65.9904549995228	NA	-63.3184449995228	NA	NA	NA	NA	NA	NA	NA	NA	NA	NA	NA	NA	NA	NA	NA	NA	NA	-64.9149616661894	-65.1347716661895	NA	NA	NA	NA	-66.4593149995228	NA	NA	NA	NA	NA	NA	NA	NA	NA	NA	NA	NA	NA	NA	NA	-68.0037306224065	NA	NA	NA	-76.6231572890731	-71.6356472890732	NA	-64.9024306224065	-67.4146872890732	NA	-65.6428439557398	NA	NA	-72.2392972890731	-67.0629639557398	-66.9719072890732	NA	NA	-65.8173139557398	NA	NA	NA	NA	NA	-61.1786306224065	NA	NA	NA	NA	NA	NA	-65.0429822890732	-75.6737599557398	NA	NA	NA	NA	-67.1839539557398	NA	NA	NA	NA	-62.5901972890732	NA	NA	NA	-66.8033072890732	-71.2258606224065	NA	NA	NA	NA	NA	NA	NA	NA	NA	NA	NA	NA	NA	NA	NA	NA	NA	NA	NA	NA	NA	NA	NA	NA	NA	NA	NA	-66.6374406224065	-68.8615272890732	NA	NA	NA	NA	NA	NA	-67.8661639557398	-65.5960806224065	-65.2629139557398	NA	NA	NA	NA	NA	-67.2199406224065	NA	NA	-66.9405339557398	NA	NA	NA	-71.7093839557398	NA	NA	NA	NA	NA	NA	-66.4650739557398	-65.7713439557398	NA	NA	NA	NA	-66.9192506224065	NA	NA	NA	NA	-61.6628972890732	NA	NA	-65.5865439557398	NA	NA	NA	NA	-66.8553522890732	NA	-65.8720872890731	NA	NA	NA	-66.0202272890732	NA	NA	-67.0310106224065	-66.5656872890732	-67.2496072890732	NA	NA	NA	NA	-66.5994139557398	NA	NA	NA	NA	NA	-66.1896522890732	NA	-66.1420939557398	NA	NA	-77.1819406224065	NA	NA	-72.7452906224065	NA	NA	-69.3777939557398	NA	NA	-66.7971072890732	NA	-64.1250972890732	NA	NA	NA	NA	NA	NA	NA	NA	NA	NA	NA	NA	NA	NA	NA	NA	NA	-65.7216139557398	-65.9414239557398	NA	NA	NA	NA	-67.2659672890731	NA	NA	NA	NA	NA	NA	NA	NA	NA	NA	NA	NA	NA	NA	NA	-67.9264982594276	NA	NA	NA	-76.5459249260942	-71.5584149260942	NA	-64.8251982594276	-67.3374549260942	NA	-65.5656115927609	NA	NA	-72.1620649260942	-66.9857315927609	-66.8946749260942	NA	NA	-65.7400815927609	NA	NA	NA	NA	NA	-61.1013982594276	NA	NA	NA	NA	NA	NA	-64.9683665927609	-75.5965275927609	NA	NA	NA	NA	-67.1067215927609	NA	NA	NA	NA	-62.5129649260942	NA	NA	NA	-66.7260749260942	-71.1486282594276	NA	NA	NA	NA	NA	NA	NA	NA	NA	NA	NA	NA	NA	NA	NA	NA	NA	NA	NA	NA	NA	NA	NA	NA	NA	NA	NA	-66.5602082594276	-68.7842949260942	NA	NA	NA	NA	NA	NA	-67.7889315927609	-65.5188482594276	-65.1856815927609	NA	NA	NA	NA	NA	-67.1427082594276	NA	NA	-66.8633015927609	NA	NA	NA	-71.6321515927609	NA	NA	NA	NA	NA	NA	-66.3878415927609	-65.6941115927609	NA	NA	NA	NA	-66.8420182594276	NA	NA	NA	NA	-61.5856649260942	NA	NA	-65.5093115927609	NA	NA	NA	NA	-66.7807365927609	NA	-65.7948549260942	NA	NA	NA	-65.9471815927609	NA	NA	-66.9537782594276	-66.4884549260942	-67.1749915927609	NA	NA	NA	NA	-66.5221815927609	NA	NA	NA	NA	NA	-66.1150365927609	NA	-66.0648615927609	NA	NA	-77.1047082594276	NA	NA	-72.6680582594276	NA	NA	-69.3005615927609	NA	NA	-66.7198749260942	NA	-64.0478649260942	NA	NA	NA	NA	NA	NA	NA	NA	NA	NA	NA	NA	NA	NA	NA	NA	NA	-65.6443815927609	-65.8641915927609	NA	NA	NA	NA	-67.1887349260942	NA	NA	NA	NA	NA	NA	NA	NA	NA	NA	NA	NA	NA	-78.183421888267	NA	NA	-76.5163702216004	NA	-81.6905182216004	NA	-77.3550868882671	-79.351126888267	NA	NA	NA	NA	NA	NA	-78.0885835549337	NA	NA	NA	NA	-73.4780435549337	NA	NA	NA	NA	-79.0545035549337	NA	-71.8701735549337	NA	NA	NA	-143.436421831502	-145.556331831502	NA	NA	NA	NA	NA	NA	-140.488918498168	NA	NA	NA	-141.243645164835	NA	-138.570228498168	NA	-142.614980164835	NA	NA	NA	NA	NA	NA	NA	NA	NA	NA	NA	NA	NA	NA	NA	NA	NA	NA	NA	NA	NA	NA	NA	-74.7919902216004	NA	-139.631995164835	NA	NA	NA	-141.533110164835	NA	-73.0410535549337	NA	NA	-143.023911831502	NA	NA	-75.1318002216004	NA	-71.7355735549337	NA	-72.876736888267	NA	NA	-74.2488602216004	-142.722588498168	NA	NA	NA	NA	NA	NA	NA	NA	-135.748628498168	-146.460161831502	NA	NA	NA	NA	NA	-142.871811831502	-73.362386888267	NA	-74.8915535549337	NA	NA	NA	NA	-70.9669735549337	NA	NA	NA	NA	-143.683075164835	NA	NA	NA	NA	NA	-140.096295164835	-73.5213202216004	NA	NA	NA	-141.595558498168	-73.4255768882671	NA	-138.358128498168	NA	NA	NA	-142.300230164835	NA	NA	NA	NA	NA	NA	-142.451245164835	NA	NA	NA	NA	NA	-73.3162168882671	-141.379991831502	NA	-148.527158498168	NA	-73.8891035549337	NA	-73.606166888267	-70.8101735549337	NA	NA	NA	NA	NA	NA	NA	NA	NA	NA	NA	NA	NA	-72.420636888267	NA	-140.731498498168	NA	NA	NA	-73.4286302216004	NA	NA	NA	-160.273518498168	NA	NA	NA	NA	NA	-139.520395164835	-73.8851102216004	NA	NA	NA	NA	-142.151001831502	-142.549571831502	-73.6313502216004	NA	NA	NA	NA	-67.6187272630497	NA	NA	NA	-76.2381539297164	-71.2506439297164	NA	-64.5174272630497	-67.0296839297164	NA	-65.257840596383	NA	NA	-71.8542939297164	-66.677960596383	-66.5869039297164	NA	NA	-65.432310596383	NA	NA	NA	NA	NA	-60.7936272630497	NA	NA	NA	NA	NA	NA	-64.6589622630497	-75.288756596383	NA	NA	NA	NA	-66.798950596383	NA	NA	NA	NA	-62.2051939297164	NA	NA	NA	-66.4183039297164	-70.8408572630497	NA	NA	NA	NA	NA	NA	NA	NA	NA	NA	NA	NA	NA	NA	NA	NA	NA	NA	NA	NA	NA	NA	NA	NA	NA	NA	NA	-66.2524372630497	-68.4765239297164	NA	NA	NA	NA	NA	NA	-67.481160596383	-65.2110772630497	-64.877910596383	NA	NA	NA	NA	NA	-66.8349372630497	NA	NA	-66.555530596383	NA	NA	NA	-71.324380596383	NA	NA	NA	NA	NA	NA	-66.080070596383	-65.386340596383	NA	NA	NA	NA	-66.5342472630497	NA	NA	NA	NA	-61.2778939297164	NA	NA	-65.201540596383	NA	NA	NA	NA	-66.4713322630497	NA	-65.4870839297164	NA	NA	NA	-65.6367972630497	NA	NA	-66.6460072630497	-66.1806839297164	-66.8655872630497	NA	NA	NA	NA	-66.214410596383	NA	NA	NA	NA	NA	-65.8056322630497	NA	-65.757090596383	NA	NA	-76.7969372630497	NA	NA	-72.3602872630497	NA	NA	-68.992790596383	NA	NA	-66.4121039297164	NA	-63.7400939297164	NA	NA	NA	NA	NA	NA	NA	NA	NA	NA	NA	NA	NA	NA	NA	NA	NA	-65.336610596383	-65.556420596383	NA	NA	NA	NA	-66.8809639297164	NA	NA	NA	NA	NA	NA	NA	NA	NA	NA	NA	NA	NA	NA	-64.5108264837705	NA	NA	NA	NA	NA	NA	NA	NA	NA	NA	NA	NA	NA	NA	NA	NA	NA	NA	NA	NA	-65.0373298171038	-65.5638498171038	-77.6295831504371	NA	NA	NA	-71.2253731504371	NA	NA	NA	-66.9715864837705	-64.8136898171038	NA	-66.2318564837705	-67.5996303654599	NA	NA	NA	NA	NA	NA	-65.2188064837705	-62.6646598171038	NA	NA	NA	NA	NA	NA	NA	-80.2284231504371	NA	NA	NA	NA	NA	NA	NA	NA	NA	NA	NA	NA	NA	NA	NA	NA	NA	NA	NA	-66.5674998171038	-65.8017198171038	NA	NA	NA	NA	NA	NA	NA	NA	NA	NA	-64.8919298171038	NA	NA	NA	NA	-67.4977398171038	NA	NA	-66.3730564837705	NA	NA	NA	NA	NA	NA	-65.5049664837705	NA	NA	NA	NA	NA	-67.1028364837705	NA	NA	NA	NA	NA	NA	NA	NA	NA	NA	NA	NA	NA	NA	NA	NA	NA	NA	NA	-66.6367231504371	NA	NA	NA	NA	NA	NA	NA	NA	NA	NA	NA	NA	NA	NA	NA	NA	NA	NA	NA	NA	NA	NA	-66.1755498171038	NA	NA	NA	NA	NA	NA	-63.7754264837704	NA	-67.3444270321265	NA	NA	NA	NA	NA	NA	NA	NA	NA	-63.0115598171038	NA	-65.9431031504371	NA	-65.3942998171038	NA	NA	NA	NA	-66.0258964837705	NA	NA	NA	NA	NA	NA	NA	NA	NA	NA	NA	NA	NA	NA	NA	NA	NA	NA	NA	NA	NA	NA	NA	NA	NA	NA	NA	NA	NA	NA	NA	NA	NA	NA	NA	NA	NA	NA	NA	NA	NA	NA	NA	NA	NA	NA	NA	NA	NA	NA	NA	NA	NA	NA	NA	NA	NA	NA	NA	NA	NA	NA	NA	NA	NA	NA	NA	NA	NA	NA	NA	NA	NA	NA	NA	NA	NA	NA	NA	NA	NA	NA	NA	NA	NA	NA	NA	NA	NA	NA	NA	NA	NA	NA	NA	NA	NA	NA	NA	NA	NA	NA	NA	NA	NA	NA	NA	NA	NA	NA	NA	NA	NA	NA	NA	NA	NA	NA	NA	NA	NA	NA	NA	NA	NA	NA	NA	NA	NA	NA	NA	NA	NA	NA	NA	NA	NA	NA	NA	NA	NA	NA	NA	NA	NA	NA	NA	NA	NA	NA	NA	NA	NA	NA	NA	NA	NA	NA	NA	NA	NA	NA	NA	NA	NA	NA	NA	NA	NA	NA	NA	NA	NA	NA	NA	NA	NA	NA	NA	NA	NA	NA	NA	NA	NA	NA	NA	NA	NA	NA	NA	NA	NA	NA	NA	NA	NA	NA	NA	NA	NA	NA	NA	NA	NA	NA	NA	NA	NA	NA	NA	NA	NA	NA	NA	NA	NA	NA	NA	NA	NA	NA	NA	NA	NA	NA	NA	NA	NA	NA	NA	NA	NA	NA	NA	NA	NA	NA	NA	NA	NA	NA	NA	NA	NA	NA	NA	NA	NA	NA	NA	NA	NA	NA	NA	NA	NA	NA	NA	NA	NA	NA	NA	NA	NA	NA	NA	NA	NA	NA	NA	NA	NA	NA	NA	NA	NA	NA	NA	NA	NA	NA	NA	NA	NA	NA	NA	NA	NA	NA	NA	NA	NA	NA	NA	NA	NA	NA	NA	NA	NA	NA	NA	NA	NA	NA	NA	NA	NA	NA	NA	NA	NA	NA	NA	NA	NA	NA	NA	NA	NA	NA	NA	NA	NA	NA	NA	NA	NA	NA	NA	NA	NA	NA	NA	NA	NA	NA	NA	NA	NA	NA	NA	NA	NA	NA	NA	NA	NA	NA	NA	NA	NA	NA	NA	NA	NA	NA	NA	NA	NA	NA	NA	NA	NA	NA	NA	NA	NA	NA	NA	NA	NA	NA	NA	NA	NA	NA	NA	NA	NA	NA	NA	NA	NA	NA	NA	NA	NA	NA	NA	NA	NA	NA	NA	NA	NA	NA	NA	NA	NA	NA	NA	NA	NA	NA	NA	NA	NA	NA	NA	NA	NA	NA	NA	NA	NA	NA	NA	NA	NA	NA	NA	NA	NA	NA	NA	NA	NA	NA	-63.3035619424834	NA	NA	NA	NA	NA	NA	NA	NA	NA	NA	NA	NA	NA	NA	NA	NA	NA	NA	NA	NA	-63.8300352758168	-64.3565552758168	-76.4222386091501	NA	NA	NA	-70.0180286091501	NA	NA	NA	-65.7642419424834	-63.6063452758168	NA	-65.0245919424834	NA	NA	NA	NA	NA	NA	NA	-64.0114619424834	-61.4573152758168	NA	NA	NA	NA	NA	NA	NA	-79.0210786091501	NA	NA	NA	NA	NA	NA	NA	NA	NA	NA	NA	NA	NA	NA	NA	NA	NA	NA	NA	-65.3601552758168	-64.5943752758168	NA	NA	NA	NA	NA	NA	NA	NA	NA	NA	-63.6846352758168	NA	NA	NA	NA	-66.2903952758168	NA	NA	-65.1657119424834	NA	NA	NA	NA	NA	NA	-64.2976219424834	NA	NA	NA	NA	NA	-65.8954919424834	NA	NA	NA	NA	NA	NA	NA	NA	NA	NA	NA	NA	NA	NA	NA	NA	NA	NA	NA	-65.4293786091501	NA	NA	NA	NA	NA	NA	NA	NA	NA	NA	NA	NA	NA	NA	NA	NA	NA	NA	NA	NA	NA	NA	-64.9682052758168	NA	NA	NA	NA	NA	NA	-62.5680819424834	NA	NA	NA	NA	NA	NA	NA	NA	NA	NA	NA	-61.8042152758168	NA	-64.7357586091501	NA	-64.1869552758168	NA	NA	NA	NA	-64.8185519424834	NA	NA	NA	NA	NA	NA	NA	NA	NA	NA	NA	NA	NA	NA	NA	NA	NA	NA	NA	NA	NA	NA	NA	NA	NA	NA	NA	NA	NA	NA	NA	NA	-177.643601830514	NA	NA	NA	NA	NA	NA	NA	NA	NA	NA	NA	NA	NA	NA	NA	NA	NA	NA	-177.426535163848	NA	NA	NA	NA	NA	NA	NA	NA	NA	NA	NA	NA	NA	NA	NA	NA	NA	NA	NA	NA	NA	NA	-182.333201830514	NA	NA	NA	NA	NA	-177.002451830514	NA	NA	NA	NA	NA	NA	-176.356711830514	NA	NA	NA	NA	NA	NA	NA	NA	NA	NA	NA	-177.950328497181	NA	NA	NA	NA	NA	NA	NA	NA	NA	NA	-177.495405163848	NA	NA	NA	NA	NA	NA	NA	NA	NA	NA	NA	NA	NA	NA	NA	NA	-169.531315163848	NA	NA	NA	NA	NA	NA	NA	NA	-176.710108497181	-177.533208497181	NA	NA	NA	NA	NA	NA	NA	NA	NA	NA	NA	NA	-175.975958497181	NA	-181.853915163848	NA	-177.105155163848	NA	NA	NA	NA	NA	NA	-176.775308497181	NA	NA	NA	NA	NA	-177.242408497181	NA	NA	NA	NA	NA	NA	-176.523255163848	NA	NA	NA	NA	NA	-176.885448497181	NA	NA	NA	-176.705875163848	NA	NA	NA	NA	NA	NA	NA	NA	NA	NA	NA	NA	-181.523368497181	-176.330538497181	NA	NA	NA	-175.280848497181	NA	NA	NA	NA	NA	NA	NA	NA	NA	NA	NA	NA	NA	NA	NA	NA	NA	NA	NA	NA	NA	NA	NA	NA	NA	NA	-67.4243375613943	NA	NA	NA	-76.043764228061	-71.056254228061	NA	-64.3230375613943	-66.835294228061	NA	-65.0634508947276	NA	NA	-71.659904228061	-66.4835708947276	-66.392514228061	NA	NA	-65.2379208947276	NA	NA	NA	NA	NA	-60.5992375613943	NA	NA	NA	NA	NA	NA	-64.4637558947276	-75.0943668947276	NA	NA	NA	NA	-66.6045608947276	NA	NA	NA	NA	-62.010804228061	NA	NA	NA	-66.223914228061	-70.6464675613943	NA	NA	NA	NA	NA	NA	NA	NA	NA	NA	NA	NA	NA	NA	NA	NA	NA	NA	NA	NA	NA	NA	NA	NA	NA	NA	NA	-66.0580475613943	-68.282134228061	NA	NA	NA	NA	NA	NA	-67.2867708947276	-65.0166875613943	-64.6835208947276	NA	NA	NA	NA	NA	-66.6405475613943	NA	NA	-66.3611408947276	NA	NA	NA	-71.1299908947276	NA	NA	NA	NA	NA	NA	-65.8856808947276	-65.1919508947276	NA	NA	NA	NA	-66.3398575613943	NA	NA	NA	NA	-61.083504228061	NA	NA	-65.0071508947276	NA	NA	NA	NA	-66.2761258947276	NA	-65.292694228061	NA	NA	NA	-65.4411008947276	NA	NA	-66.4516175613943	-65.986294228061	-66.6703808947276	NA	NA	NA	NA	-66.0200208947277	NA	NA	NA	NA	NA	-65.6104258947276	NA	-65.5627008947276	NA	NA	-76.6025475613943	NA	NA	-72.1658975613943	NA	NA	-68.7984008947276	NA	NA	-66.217714228061	NA	-63.545704228061	NA	NA	NA	NA	NA	NA	NA	NA	NA	NA	NA	NA	NA	NA	NA	NA	NA	-65.1422208947276	-65.3620308947276	NA	NA	NA	NA	-66.686574228061	NA	NA	NA	NA	NA	NA	NA	NA	NA	NA	NA	NA	NA	NA	NA	-67.3471051984154	NA	NA	-76.1803398171038	-75.966531865082	-70.2613825513259	NA	-64.2458051984154	-65.3533693399324	NA	-64.9862185317487	NA	NA	-70.9180903022692	-66.4063385317487	-66.315281865082	NA	NA	-65.1606885317487	NA	NA	NA	NA	-70.8812964837705	-60.5220051984154	NA	NA	NA	NA	NA	NA	-64.3891401984154	-75.0171345317487	NA	NA	NA	NA	-66.5273285317487	NA	NA	NA	NA	-61.933571865082	NA	NA	NA	-66.146681865082	-70.5692351984154	NA	NA	NA	NA	NA	NA	-66.0858031504371	NA	NA	NA	NA	NA	NA	NA	NA	-66.0310498171038	-66.3755998171038	NA	-69.2417564837705	-65.5550998171038	NA	NA	NA	NA	NA	NA	NA	-65.9808151984154	-66.9440654594658	NA	NA	NA	NA	NA	NA	-67.2095385317487	-64.9394551984154	-64.6062885317487	NA	NA	NA	NA	NA	-66.5633151984154	NA	NA	-66.2839085317487	NA	NA	-66.3873131504371	-71.0527585317487	NA	NA	NA	NA	NA	NA	-65.8084485317487	-65.1147185317487	NA	-65.5854464837705	NA	NA	-65.2584351339932	NA	NA	-79.6209631504371	NA	-61.006271865082	NA	NA	-64.9299185317487	NA	NA	NA	-66.1075098171038	-66.2015101984154	NA	-65.215461865082	NA	NA	NA	-65.3680551984154	NA	-66.4389931504371	-66.3743851984154	-65.909061865082	-66.5957651984154	NA	NA	NA	NA	-65.9427885317487	NA	NA	NA	NA	NA	-65.5358101984154	-66.0526498171038	-65.4854685317487	NA	NA	-76.5253151984154	NA	NA	-72.0886651984154	NA	-66.8441064837705	-68.7211685317487	NA	NA	-66.140481865082	NA	-63.294512183836	NA	NA	NA	-66.0682798171038	NA	NA	NA	NA	-64.9042131504371	NA	NA	NA	NA	NA	NA	NA	NA	-65.0649885317487	-65.2847985317487	NA	NA	-62.4760598171038	NA	-66.609341865082	NA	NA	NA	NA	NA	NA	NA	-65.2991598171038	NA	NA	NA	NA	NA	NA	-63.2591868525813	NA	NA	NA	NA	NA	NA	NA	NA	-95.5508421220287	NA	NA	-91.661045455362	NA	NA	NA	-95.0073521220287	NA	NA	NA	NA	-63.7864801859146	-64.3130001859146	-76.3800501859146	NA	NA	NA	-69.9758401859136	NA	-94.795635455362	NA	-65.722053519248	-63.5641568525813	NA	-64.9802168525813	-94.7787187886954	-95.3185621220287	NA	NA	NA	NA	NA	-63.969273519248	-61.4151268525813	NA	NA	NA	NA	-100.483715455362	NA	NA	-78.9788901859146	NA	NA	NA	NA	NA	NA	-95.6318821220287	NA	-95.153745455362	NA	NA	NA	-95.245995455362	-94.699165455362	NA	NA	NA	NA	NA	-65.3179668525813	-64.5521868525813	NA	NA	-95.6197021220287	NA	NA	NA	-95.5929887886954	-95.8095621220287	NA	NA	-63.6410801859146	NA	-95.2256421220287	NA	NA	-66.2482068525813	NA	NA	-65.123523519248	-95.1248537886953	NA	NA	NA	NA	NA	-64.255433519248	NA	-95.9793087886953	NA	NA	NA	-65.853303519248	NA	NA	NA	NA	NA	NA	NA	-94.3433087886954	NA	NA	NA	NA	NA	NA	NA	-93.6812321220287	NA	NA	NA	-65.3871901859146	NA	NA	-94.2381221220287	NA	NA	NA	-94.564165455362	NA	NA	NA	NA	-96.0731487886953	-96.2730087886953	NA	NA	NA	NA	NA	NA	NA	NA	NA	-64.9260168525812	NA	-93.363245455362	NA	-94.595895455362	-103.188879455362	NA	-62.525893519248	NA	NA	NA	NA	NA	NA	NA	NA	NA	-93.697265455362	-95.4377387886953	-61.7620268525813	NA	-64.6935701859146	NA	-64.1447668525813	NA	NA	-94.8963737886953	NA	-64.776363519248	NA	NA	NA	NA	NA	-96.3930487886954	NA	NA	NA	-92.231545455362	NA	NA	NA	NA	NA	NA	NA	NA	NA	NA	NA	-95.5843487886954	NA	NA	NA	-18.9966524983527	NA	-64.2588075451415	NA	NA	NA	-75.6587608687042	-70.6712508687042	NA	-18.0441124983527	-18.804625831686	NA	-17.189210831686	NA	NA	-71.2749008687042	-66.0985675353708	-66.0075108687042	NA	NA	-64.8529175353708	NA	NA	NA	NA	NA	-60.2142342020375	-62.6225191043179	NA	-63.1639824376512	-17.2925924983527	NA	-14.464305831686	-13.3519391650193	-27.0998884983527	NA	NA	NA	NA	-66.2195575353709	NA	NA	NA	-15.7297391650193	-61.6258008687042	NA	NA	6.51194097950637	-65.8389108687042	-70.2614642020375	-62.1692757709846	-64.7014924376512	-73.9966324376512	-58.7298857709846	NA	-63.1051857709846	NA	NA	NA	NA	NA	NA	NA	NA	-18.0684591650193	NA	NA	NA	NA	NA	NA	-19.0000624983527	-63.6075824376512	-17.5007791650193	NA	NA	NA	-63.5980506643822	-67.8971308687042	NA	NA	NA	NA	-63.8122757709846	-18.3225124983527	-66.9017675353709	-64.6316842020375	-64.2985175353708	-63.7319091043179	-65.3939857709846	NA	NA	NA	-66.2555442020375	NA	NA	-65.9761375353708	NA	NA	NA	-70.7449875353709	NA	NA	-68.4860757709846	NA	NA	-14.9977724983527	-65.5006775353708	-64.8069475353709	NA	NA	NA	NA	-65.9548542020375	NA	NA	NA	-17.0334391650193	-60.6985008687042	NA	NA	-18.183585831686	NA	NA	NA	NA	-65.8921058687042	-19.4448791650193	-62.1679829403343	NA	-64.1178307709846	NA	-65.0576708687042	NA	NA	-66.0666142020375	8.2240809794992	-66.2863608687042	NA	NA	NA	NA	-65.6350175353708	NA	NA	-64.1101657709846	NA	NA	-65.2264058687042	NA	-65.1776975353709	NA	NA	-76.2175442020375	NA	NA	-71.7808942020375	NA	NA	-66.6875341014815	NA	-61.6185857709846	-65.8327108687042	-59.6419857709846	-63.1607008687042	-16.9839424983527	NA	NA	NA	NA	NA	NA	NA	-63.9257857709846	NA	NA	NA	NA	NA	-63.9843557709846	-17.850105831686	NA	-64.7572175353708	-64.9770275353708	-17.7340324983527	NA	NA	NA	-66.3015708687042	-19.5573024983527	NA	NA	NA	-17.3703591650193	NA	-16.778375831686	NA	NA	NA	NA	NA	NA	NA	NA	-68.1537574879658	NA	NA	NA	-76.7731841546324	-71.7856741546324	NA	-65.0524574879658	-67.5647141546324	NA	-65.7928708212991	NA	NA	-72.3893241546324	-67.2129908212991	-67.1219341546324	NA	NA	-65.9673408212991	NA	NA	NA	NA	NA	-61.3286574879658	NA	NA	NA	NA	NA	NA	-65.1953091546324	-75.8237868212991	NA	NA	NA	NA	-67.3339808212991	NA	NA	NA	NA	-62.7402241546324	NA	NA	NA	-66.9533341546324	-71.3758874879658	NA	NA	NA	NA	NA	NA	NA	NA	NA	NA	NA	NA	NA	NA	NA	NA	NA	NA	NA	NA	NA	NA	NA	NA	NA	NA	NA	-66.7874674879658	-69.0115541546324	NA	NA	NA	NA	NA	NA	-68.0161908212991	-65.7461074879658	-65.4129408212991	NA	NA	NA	NA	NA	-67.3699674879658	NA	NA	-67.0905608212991	NA	NA	NA	-71.8594108212991	NA	NA	NA	NA	NA	NA	-66.615100821299	-65.9213708212991	NA	NA	NA	NA	-67.0692774879658	NA	NA	NA	NA	-61.8129241546324	NA	NA	-65.7365708212991	NA	NA	NA	NA	-67.0076791546324	NA	-66.0221141546324	NA	NA	NA	-66.1739341546324	NA	NA	-67.1810374879658	-66.7157141546324	-67.4019341546324	NA	NA	NA	NA	-66.7494408212991	NA	NA	NA	NA	NA	-66.3419791546324	NA	-66.2921208212991	NA	NA	-77.3319674879658	NA	NA	-72.8953174879658	NA	NA	-69.5278208212991	NA	NA	-66.9471341546324	NA	-64.2751241546324	NA	NA	NA	NA	NA	NA	NA	NA	NA	NA	NA	NA	NA	NA	NA	NA	NA	-65.871640821299	-66.0914508212991	NA	NA	NA	NA	-67.4159941546324	NA	NA	NA	NA	NA	NA	NA	NA	NA	NA	NA	NA	NA	NA	NA	NA	NA	NA	NA	NA	NA	NA	NA	NA	NA	NA	NA	NA	NA	NA	NA	NA	NA	NA	NA	NA	NA	NA	NA	NA	NA	NA	NA	NA	NA	NA	NA	NA	NA	NA	NA	NA	NA	NA	NA	NA	NA	NA	NA	NA	NA	NA	NA	NA	NA	NA	NA	NA	NA	NA	NA	NA	NA	NA	NA	NA	NA	NA	NA	NA	NA	NA	NA	NA	NA	NA	NA	NA	NA	NA	NA	NA	NA	NA	NA	NA	NA	NA	NA	NA	NA	NA	NA	NA	NA	NA	NA	NA	NA	NA	NA	NA	NA	NA	NA	NA	NA	NA	NA	NA	NA	NA	NA	NA	NA	NA	NA	NA	NA	NA	NA	NA	NA	NA	NA	NA	NA	NA	NA	NA	NA	NA	NA	NA	NA	NA	NA	NA	NA	NA	NA	NA	NA	NA	NA	NA	NA	NA	NA	NA	NA	NA	NA	NA	NA	NA	NA	NA	NA	NA	NA	NA	NA	NA	NA	NA	NA	NA	NA	NA	NA	NA	NA	NA	NA	NA	NA	NA	NA	NA	NA	NA	NA	NA	NA	NA	NA	NA	NA	NA	NA	NA	NA	NA	NA	NA	NA	NA	NA	NA	NA	NA	NA	NA	NA	NA	NA	-67.8459864915879	NA	NA	NA	-76.4654131582546	-71.4779031582546	NA	-64.7446864915879	-67.2569431582546	NA	-65.4850998249212	NA	NA	-72.0815531582546	-66.9052198249212	-66.8141631582546	NA	NA	-65.6595698249212	NA	NA	NA	NA	NA	-61.0208864915879	NA	NA	NA	NA	NA	NA	-64.8859048249212	-75.5160158249212	NA	NA	NA	NA	-67.0262098249212	NA	NA	NA	NA	-62.4324531582546	NA	NA	NA	-66.6455631582546	-71.0681164915879	NA	NA	NA	NA	NA	NA	NA	NA	NA	NA	NA	NA	NA	NA	NA	NA	NA	NA	NA	NA	NA	NA	NA	NA	NA	NA	NA	-66.4796964915879	-68.7037831582546	NA	NA	NA	NA	NA	NA	-67.7084198249213	-65.4383364915879	-65.1051698249212	NA	NA	NA	NA	NA	-67.0621964915879	NA	NA	-66.7827898249212	NA	NA	NA	-71.5516398249212	NA	NA	NA	NA	NA	NA	-66.3073298249212	-65.6135998249212	NA	NA	NA	NA	-66.7615064915879	NA	NA	NA	NA	-61.5051531582546	NA	NA	-65.4287998249212	NA	NA	NA	NA	-66.6982748249212	NA	-65.7143431582546	NA	NA	NA	-65.8635498249212	NA	NA	-66.8732664915879	-66.4079431582546	-67.0925298249212	NA	NA	NA	NA	-66.4416698249212	NA	NA	NA	NA	NA	-66.0325748249212	NA	-65.9843498249212	NA	NA	-77.0241964915879	NA	NA	-72.5875464915879	NA	NA	-69.2200498249212	NA	NA	-66.6393631582546	NA	-63.9673531582546	NA	NA	NA	NA	NA	NA	NA	NA	NA	NA	NA	NA	NA	NA	NA	NA	NA	-65.5638698249212	-65.7836798249212	NA	NA	NA	NA	-67.1082231582546	NA	NA	NA	NA	NA	NA	NA	NA	NA	NA	NA	NA	NA	NA	NA	NA	NA	NA	NA	NA	NA	NA	NA	NA	NA	NA	NA	NA	NA	NA	NA	NA	NA	NA	NA	NA	NA	NA	NA	NA	NA	NA	NA	NA	NA	NA	NA	NA	NA	NA	NA	NA	NA	NA	NA	NA	NA	NA	NA	NA	NA	NA	NA	NA	NA	NA	NA	NA	NA	NA	NA	NA	NA	NA	NA	NA	NA	NA	NA	NA	NA	NA	NA	NA	NA	NA	NA	NA	NA	NA	NA	NA	NA	NA	NA	NA	NA	NA	NA	NA	NA	NA	NA	NA	NA	NA	NA	NA	NA	NA	NA	NA	NA	NA	NA	NA	NA	NA	NA	NA	NA	NA	NA	NA	NA	NA	NA	NA	NA	NA	NA	NA	NA	NA	NA	NA	NA	NA	NA	NA	NA	NA	NA	NA	NA	NA	NA	NA	NA	NA	NA	NA	NA	NA	NA	NA	NA	NA	NA	NA	NA	NA	NA	NA	NA	NA	NA	NA	NA	NA	NA	NA	NA	NA	NA	NA	NA	NA	NA	NA	NA	NA	NA	NA	NA	NA	NA	NA	NA	NA	NA	NA	NA	NA	NA	NA	NA	NA	NA	NA	NA	NA	NA	NA	NA	NA	NA	NA	NA	NA	NA	NA	NA	NA	NA	NA	NA	-67.768754128609	NA	NA	NA	-76.3881807952756	-71.4006707952756	NA	-64.667454128609	-67.1797107952756	NA	-65.4078674619423	NA	NA	-72.0043207952756	-66.8279874619423	-66.7369307952756	NA	NA	-65.5823374619423	NA	NA	NA	NA	NA	-60.943654128609	NA	NA	NA	NA	NA	NA	-64.811289128609	-75.4387834619423	NA	NA	NA	NA	-66.9489774619423	NA	NA	NA	NA	-62.3552207952756	NA	NA	NA	-66.5683307952756	-70.990884128609	NA	NA	NA	NA	NA	NA	NA	NA	NA	NA	NA	NA	NA	NA	NA	NA	NA	NA	NA	NA	NA	NA	NA	NA	NA	NA	NA	-66.402464128609	-68.6265507952756	NA	NA	NA	NA	NA	NA	-67.6311874619423	-65.361104128609	-65.0279374619423	NA	NA	NA	NA	NA	-66.984964128609	NA	NA	-66.7055574619423	NA	NA	NA	-71.4744074619423	NA	NA	NA	NA	NA	NA	-66.2300974619423	-65.5363674619423	NA	NA	NA	NA	-66.684274128609	NA	NA	NA	NA	-61.4279207952756	NA	NA	-65.3515674619423	NA	NA	NA	NA	-66.623659128609	NA	-65.6371107952756	NA	NA	NA	-65.790504128609	NA	NA	-66.796034128609	-66.3307107952756	-67.017914128609	NA	NA	NA	NA	-66.3644374619423	NA	NA	NA	NA	NA	-65.957959128609	NA	-65.9071174619423	NA	NA	-76.946964128609	NA	NA	-72.510314128609	NA	NA	-69.1428174619423	NA	NA	-66.5621307952756	NA	-63.8901207952756	NA	NA	NA	NA	NA	NA	NA	NA	NA	NA	NA	NA	NA	NA	NA	NA	NA	-65.4866374619423	-65.7064474619423	NA	NA	NA	NA	-67.0309907952756	NA	NA	NA	NA	NA	NA	NA	NA	NA	NA	NA	NA	NA	-32.4904925448846	-45.6124940205008	-65.8083411246762	-86.506528635167	-111.204230701361	-39.0883692115512	NA	-69.3731944555135	NA	-46.1617723538342	-65.3933544579332	-28.5939458782179	-140.097774611094	-20.9589458782179	NA	-69.168834458151	-47.1125023538341	-90.465188789064	-185.354982559017	-37.9161223538342	-88.7514254562443	NA	-42.9619556871675	-44.6361856871675	-75.1609577911934	-26.2702225448846	-88.2262653018337	-119.932212103178	NA	-110.212770927487	-111.019559540684	-29.3467792115512	NA	-137.517677907602	NA	-44.8699140205008	-78.5782191650193	-76.6135851903549	-25.7235458782179	-139.56244127776	-137.37156127776	-113.03793915718	-49.7725056871675	-62.320794458151	-76.7717391650193	-23.4689125448846	NA	-90.9247087888452	-110.890286905173	-69.7567411246335	-118.056792103178	NA	-77.5662477912959	-104.837808559707	-118.867283943912	-119.543112103178	-29.3920825448846	-117.768584393995	-27.8211758782179	-90.009098635097	NA	-64.4225677914843	-183.49533589235	-63.4298311248177	-46.2177656871675	-78.7473213083344	-78.8679091650193	-78.8223636958806	-77.392485831686	-86.8589653018402	NA	-64.936054458151	NA	-62.6686977914843	-79.2456763224429	-26.9293508782179	-64.3203277914843	-111.331129402613	-186.120442559017	-28.6862692115512	-88.0233653018402	-119.685792103178	-119.505357103178	-110.032428546915	-45.4802090205008	-27.4396358782179	-78.006945831686	-140.28254127776	-110.407242560684	-46.5173956871675	NA	-62.715624458151	-46.5365556871675	-28.2641225448846	-80.2807734040175	-92.863692122911	-78.1766391650194	NA	-32.3608625448846	NA	-115.074424585107	-156.915151799678	-40.7367223538342	-117.661141060662	-104.257055831627	-32.7315392115512	-183.636899225684	-27.7680692115512	-138.749704611094	-45.9082523538342	-64.688334458151	-64.5044840824623	-66.5784611248177	-78.6735860397699	-44.3047258782179	-87.0211803018402	-38.3024225448846	-46.4720556871675	-41.2555223538342	-65.2830777914843	-140.62107127776	-46.2757589727872	-28.9821225448846	-28.1213525448846	NA	-45.9981190205008	-29.1730792115512	-31.3913088218964	-78.0754524983527	NA	-110.435604750587	-88.0711019685069	-138.273644611094	-47.1120823538341	-87.7597819685069	-27.348409201399	NA	-182.908399225684	-184.45911589235	NA	-46.9051490205008	NA	NA	-27.3661858782179	-78.1272991650193	-78.9948224983527	-27.6554925448846	NA	-27.1299592115512	NA	-62.199494458151	-61.9521956871675	-91.2031754562443	-51.2248556871675	-156.000635133012	-108.062870423944	-86.3054224983527	-140.447457944427	-78.6182991650194	NA	-77.9474591650194	-110.452941060662	-46.6825290205008	-86.4376854540894	-141.550377218791	-109.934949540684	NA	-59.1702611248177	-122.571988769844	-64.2944477914843	-64.7876046023978	NA	-84.0621324983527	-64.1111044579774	NA	-26.6109225448846	-46.9973656164242	-45.8919656871675	-25.2349125448846	-78.142635831686	-27.1429425448846	-27.5828458782179	-76.1408319357536	-76.5143391650194	-27.4348858782179	-131.801106539994	-60.9166277914843	-120.72216971923	-107.851266207351	-45.6451723538341	-28.1677092115512	-26.9930008655135	-78.9957991650193	-26.9135358782179	-45.9777890205008	-27.4516592115512	-78.718875831686	-77.809675831686	-90.7854454562443	-79.8742091650193	-45.2394490205008
11593	0	-110.244549798898	-109.948267726446	-13.0010775622766	NA	NA	-12.0961797018894	NA	NA	NA	-6.96584128877155	NA	NA	NA	NA	NA	NA	NA	NA	NA	NA	NA	-2.8681	NA	NA	NA	NA	NA	NA	NA	NA	-7.23002	-10.26492	-18.74631	NA	NA	-5.8103	NA	-105.02712	-7.67712	NA	NA	NA	NA	-6.88606595006206	NA	NA	NA	-104.463512019115	NA	-11.5995	NA	NA	NA	-4.209	-105.54671	NA	NA	NA	NA	-105.90377	NA	-101.5708	NA	NA	-106.54047	-10.26303	NA	NA	NA	NA	NA	-6.76076	NA	NA	-105.05589	NA	NA	NA	NA	NA	NA	NA	-105.35414	NA	NA	-6.1874	NA	NA	NA	NA	NA	-105.14364	NA	NA	NA	NA	NA	NA	NA	NA	-7.4539506756992	-105.11026	NA	NA	-6.61258	NA	NA	NA	NA	NA	-98.901	NA	-129.714275419656	NA	-7.30191	NA	-6.73477	NA	NA	NA	NA	NA	NA	NA	NA	NA	NA	-105.56012	NA	NA	-105.1973	-105.24782	-105.71255	NA	NA	NA	NA	NA	NA	-104.761131902423	-102.3746	-8.02837	NA	NA	NA	-8.62068	NA	NA	-7.38155214575949	NA	-8.15096	NA	-103.40638	NA	NA	NA	NA	NA	NA	-24.42359	NA	NA	NA	NA	-111.473899130412	NA	NA	-105.76668	NA	NA	NA	-98.2878	NA	-102.5704	-103.081985426879	NA	-108.68741	-7.61895	NA	-104.73872	NA	NA	-102.763745277189	-102.4136	NA	NA	NA	-7.48402224869562	NA	NA	-104.358016707537	NA	-104.95821	-28.5953	NA	NA	NA	NA	NA	NA	NA	NA	NA	-102.6677	-6.34117	NA	NA	NA	-104.01392	NA	NA	NA	NA	NA	NA	NA	NA	NA	NA	NA	NA	NA	NA	-96.6536497988978	NA	NA	NA	NA	NA	NA	NA	NA	NA	NA	NA	NA	NA	NA	NA	-102.346469798898	NA	NA	NA	NA	NA	NA	NA	NA	NA	-102.469929798898	NA	NA	NA	NA	NA	NA	-102.789659798898	NA	NA	NA	NA	-103.227819798898	NA	-98.8732497988978	NA	NA	-103.868919798898	NA	NA	NA	NA	NA	NA	NA	NA	NA	-102.384139798898	NA	NA	NA	NA	NA	NA	NA	-102.610989798898	NA	NA	NA	NA	NA	NA	NA	NA	-102.462089798898	NA	NA	NA	NA	NA	NA	NA	NA	-102.165509798898	-102.438409798898	NA	NA	NA	NA	NA	NA	NA	NA	-96.2184497988978	NA	-129.678299798898	NA	NA	NA	-101.966679798898	NA	NA	NA	NA	NA	NA	NA	NA	NA	NA	-102.803069798898	NA	NA	-102.521349798898	-102.571869798898	-103.031799798898	NA	NA	NA	NA	NA	NA	-102.759956465564	-99.6139497988978	NA	NA	NA	NA	NA	NA	NA	NA	NA	NA	NA	-100.650129798898	NA	NA	NA	NA	NA	NA	NA	NA	NA	NA	NA	-109.531761965564	NA	NA	-103.006129798898	NA	NA	NA	-95.5418497988978	NA	-99.8635497988978	-101.123193132231	NA	-105.955959798898	NA	NA	-102.063969798898	NA	NA	-101.381229798898	-99.6573497988978	NA	NA	NA	NA	NA	NA	-102.620891465564	NA	-102.215259798898	NA	NA	NA	NA	NA	NA	NA	NA	NA	NA	-99.9247497988978	NA	NA	NA	NA	-101.257769798898	NA	NA	NA	NA	NA	NA	NA	NA	NA	NA	NA	NA	NA	NA	-96.361667726446	NA	NA	NA	NA	NA	NA	NA	NA	NA	NA	NA	NA	NA	NA	NA	-102.054487726446	NA	NA	NA	NA	NA	NA	NA	NA	NA	-102.179381059779	NA	NA	NA	NA	NA	NA	-102.497677726446	NA	NA	NA	NA	-102.935837726446	NA	-98.581267726446	NA	NA	-103.576937726446	NA	NA	NA	NA	NA	NA	NA	NA	NA	-102.092157726446	NA	NA	NA	NA	NA	NA	NA	-102.319007726446	NA	NA	NA	NA	NA	NA	NA	NA	-102.170107726446	NA	NA	NA	NA	NA	NA	NA	NA	-101.873527726446	-102.146427726446	NA	NA	NA	NA	NA	NA	NA	NA	-95.926467726446	NA	-129.387751059779	NA	NA	NA	-101.674697726446	NA	NA	NA	NA	NA	NA	NA	NA	NA	NA	-102.511087726446	NA	NA	-102.229367726446	-102.279887726446	-102.739817726446	NA	NA	NA	NA	NA	NA	-102.469407726446	-99.321967726446	NA	NA	NA	NA	NA	NA	NA	NA	NA	NA	NA	-100.358147726446	NA	NA	NA	NA	NA	NA	NA	NA	NA	NA	NA	-109.241213226446	NA	NA	-102.714147726446	NA	NA	NA	-95.249867726446	NA	-99.571567726446	-100.832644393113	NA	-105.663977726446	NA	NA	-101.771987726446	NA	NA	-101.091397726446	-99.365367726446	NA	NA	NA	NA	NA	NA	-102.330342726446	NA	-101.923277726446	NA	NA	NA	NA	NA	NA	NA	NA	NA	NA	-99.632767726446	NA	NA	NA	NA	-100.965787726446	NA	NA	-5.40506089560991	NA	NA	NA	NA	NA	NA	NA	NA	NA	NA	NA	0.139722437723425	NA	NA	NA	NA	NA	NA	NA	NA	-4.19719756227658	-7.23209756227658	-15.7134875622766	NA	NA	-2.83737756227658	NA	-100.824313495403	-4.66339756227658	NA	NA	NA	NA	-5.89322922894324	NA	NA	NA	-100.946473495403	NA	-8.59037756227658	NA	NA	NA	-1.20157756227658	-101.267503495403	NA	NA	NA	NA	-101.705663495403	NA	-97.3510934954027	NA	NA	-102.346763495403	-7.28710756227658	NA	NA	NA	NA	NA	-3.72493756227658	NA	NA	-100.861983495403	NA	NA	NA	NA	NA	NA	NA	-101.088833495403	NA	NA	-3.14777756227658	NA	NA	NA	NA	NA	-100.939933495403	NA	NA	NA	NA	NA	NA	NA	NA	-5.15016922894324	-100.916253495403	NA	NA	-3.60475756227658	NA	NA	NA	NA	NA	-94.6962934954027	NA	-128.154843495403	NA	-4.29998756227658	NA	-3.72814756227658	NA	NA	NA	NA	NA	NA	NA	NA	NA	NA	-101.280913495403	NA	NA	-100.999193495403	-101.049713495403	-101.509643495403	NA	NA	NA	NA	NA	NA	-101.236500162069	-98.0917934954027	-5.05294756227658	NA	NA	NA	-5.59925756227658	NA	NA	-5.06545589560991	NA	-5.14443756227658	NA	-99.1279734954027	NA	NA	NA	NA	NA	NA	-21.4210675622766	NA	NA	NA	NA	-108.008305662069	NA	NA	-101.483973495403	NA	NA	NA	-94.0196934954027	NA	-98.3413934954027	-99.599736828736	NA	-104.433803495403	-4.62252756227658	NA	-100.541813495403	NA	NA	-99.8571234954027	-98.1351934954027	NA	NA	NA	-5.15867422894324	NA	NA	-101.097435162069	NA	-100.693103495403	-25.6168775622766	NA	NA	NA	NA	NA	NA	NA	NA	NA	-98.4025934954027	-3.36064756227658	NA	NA	NA	-99.7356134954027	NA	NA	NA	NA	NA	NA	NA	NA	NA	NA	NA	NA	NA	NA	NA	NA	NA	NA	NA	NA	NA	NA	NA	NA	NA	NA	NA	NA	NA	NA	NA	NA	NA	NA	NA	NA	NA	NA	NA	NA	NA	NA	NA	NA	NA	NA	NA	NA	NA	NA	NA	NA	NA	NA	NA	NA	NA	NA	NA	NA	NA	NA	NA	NA	NA	NA	NA	NA	NA	NA	NA	NA	NA	NA	NA	NA	NA	NA	NA	NA	NA	NA	NA	NA	NA	NA	NA	NA	NA	NA	NA	NA	NA	NA	NA	NA	NA	NA	NA	NA	NA	NA	NA	NA	NA	NA	NA	NA	NA	NA	NA	NA	NA	NA	NA	NA	NA	NA	NA	NA	NA	NA	NA	NA	NA	NA	NA	NA	NA	NA	NA	NA	NA	NA	NA	NA	NA	NA	NA	NA	NA	NA	NA	NA	NA	NA	NA	NA	NA	NA	NA	NA	NA	NA	NA	NA	NA	NA	NA	NA	NA	NA	NA	NA	NA	NA	NA	NA	NA	NA	NA	NA	NA	NA	NA	NA	NA	NA	NA	NA	NA	NA	NA	NA	NA	NA	NA	NA	NA	NA	NA	NA	NA	NA	NA	NA	NA	NA	NA	NA	NA	NA	NA	NA	NA	NA	NA	NA	NA	NA	NA	NA	NA	NA	NA	NA	NA	NA	NA	NA	NA	NA	NA	NA	NA	NA	NA	NA	NA	NA	NA	NA	NA	NA	NA	NA	NA	NA	NA	NA	NA	NA	NA	NA	NA	NA	NA	NA	NA	NA	NA	NA	NA	NA	NA	NA	NA	NA	NA	NA	NA	NA	NA	NA	NA	NA	NA	NA	NA	NA	NA	NA	NA	NA	NA	NA	NA	NA	NA	NA	NA	NA	NA	NA	NA	NA	NA	NA	NA	NA	NA	NA	NA	NA	NA	NA	NA	NA	NA	NA	NA	NA	NA	NA	NA	NA	NA	NA	NA	NA	NA	NA	NA	NA	NA	NA	NA	NA	NA	NA	NA	NA	NA	NA	NA	NA	NA	NA	NA	NA	NA	NA	NA	NA	NA	NA	NA	NA	NA	NA	NA	NA	NA	NA	NA	NA	NA	NA	NA	NA	NA	NA	NA	NA	NA	NA	NA	NA	NA	NA	NA	NA	NA	NA	NA	NA	NA	NA	NA	NA	NA	NA	NA	NA	NA	NA	NA	NA	NA	NA	NA	NA	NA	NA	NA	NA	NA	NA	NA	NA	NA	NA	NA	NA	NA	NA	NA	NA	NA	NA	NA	NA	NA	NA	NA	NA	-4.53856303522271	NA	NA	NA	NA	NA	NA	NA	NA	NA	NA	NA	1.01582029811063	NA	NA	NA	NA	NA	NA	NA	NA	-3.32109970188937	-6.35599970188937	-14.8373897018894	NA	NA	-1.96127970188937	NA	NA	-3.78729970188937	NA	NA	NA	NA	-5.02673136855604	NA	NA	NA	NA	NA	-7.71427970188937	NA	NA	NA	-0.325479701889373	NA	NA	NA	NA	NA	NA	NA	NA	NA	NA	NA	-6.41100970188937	NA	NA	NA	NA	NA	-2.84883970188937	NA	NA	NA	NA	NA	NA	NA	NA	NA	NA	NA	NA	NA	-2.27167970188937	NA	NA	NA	NA	NA	NA	NA	NA	NA	NA	NA	NA	NA	NA	-4.28367136855604	NA	NA	NA	-2.72865970188937	NA	NA	NA	NA	NA	NA	NA	NA	NA	-3.42388970188937	NA	-2.85204970188937	NA	NA	NA	NA	NA	NA	NA	NA	NA	NA	NA	NA	NA	NA	NA	NA	NA	NA	NA	NA	NA	NA	NA	NA	-4.17684970188937	NA	NA	NA	-4.72315970188937	NA	NA	-4.19895803522271	NA	-4.26833970188937	NA	NA	NA	NA	NA	NA	NA	NA	-20.5449697018894	NA	NA	NA	NA	NA	NA	NA	NA	NA	NA	NA	NA	NA	NA	NA	NA	NA	-3.74642970188937	NA	NA	NA	NA	NA	NA	NA	NA	NA	-4.29217636855604	NA	NA	NA	NA	NA	-24.7407797018894	NA	NA	NA	NA	NA	NA	NA	NA	NA	NA	-2.48454970188937	NA	NA	NA	NA	NA	NA	NA	NA	NA	NA	NA	NA	NA	NA	NA	NA	NA	NA	NA	NA	NA	NA	NA	NA	NA	NA	NA	NA	NA	NA	NA	NA	NA	NA	NA	NA	NA	NA	NA	NA	NA	NA	NA	NA	NA	NA	NA	NA	NA	NA	NA	NA	NA	NA	NA	NA	NA	NA	NA	NA	NA	NA	NA	NA	NA	NA	NA	NA	NA	NA	NA	NA	NA	NA	NA	NA	NA	NA	NA	NA	NA	NA	NA	NA	NA	NA	NA	NA	NA	NA	NA	NA	NA	NA	NA	NA	NA	NA	NA	NA	NA	NA	NA	NA	NA	NA	NA	NA	NA	NA	NA	NA	NA	NA	NA	NA	NA	NA	NA	NA	NA	NA	NA	NA	NA	NA	NA	NA	NA	NA	NA	NA	NA	NA	NA	NA	NA	NA	NA	NA	NA	NA	NA	NA	NA	NA	NA	NA	NA	NA	NA	NA	NA	NA	NA	NA	NA	NA	NA	NA	NA	NA	NA	NA	NA	NA	NA	NA	NA	NA	NA	NA	NA	NA	NA	NA	NA	NA	NA	NA	NA	NA	NA	NA	NA	NA	NA	NA	NA	NA	NA	NA	NA	NA	NA	NA	NA	NA	NA	NA	NA	NA	NA	NA	NA	NA	NA	NA	NA	NA	NA	NA	NA	NA	NA	NA	NA	NA	NA	NA	-96.4954754293386	NA	NA	NA	NA	NA	NA	NA	NA	NA	NA	NA	NA	NA	NA	NA	-102.208895429339	NA	NA	NA	NA	NA	NA	NA	NA	NA	-102.334288762672	NA	NA	NA	NA	NA	NA	-102.626618762672	NA	NA	NA	NA	-103.091812096005	NA	-98.7300420960052	NA	NA	-103.734378762672	NA	NA	NA	NA	NA	NA	NA	NA	NA	-102.249532096005	NA	NA	NA	NA	NA	NA	NA	-102.452582096005	NA	NA	NA	NA	NA	NA	NA	NA	-102.324215429339	NA	NA	NA	NA	NA	NA	NA	NA	-102.027235429339	-102.303768762672	NA	NA	NA	NA	NA	NA	NA	NA	-96.0802420960052	NA	-129.543108762672	NA	NA	NA	-101.806672096005	NA	NA	NA	NA	NA	NA	NA	NA	NA	NA	-102.640028762672	NA	NA	-102.385342096005	-102.435862096005	-102.894192096005	NA	NA	NA	NA	NA	NA	-102.611498762672	-99.449708762672	NA	NA	NA	NA	NA	NA	NA	NA	NA	NA	NA	-100.487355429339	NA	NA	NA	NA	NA	NA	NA	NA	NA	NA	NA	-109.384454262672	NA	NA	-102.841922096005	NA	NA	NA	-95.382508762672	NA	-99.7172420960052	-100.982118762672	NA	-105.801452096005	NA	NA	-101.928362096005	NA	NA	-101.239048762672	-99.4945754293386	NA	NA	NA	NA	NA	NA	-102.476333762672	NA	-102.056918762672	NA	NA	NA	NA	NA	NA	NA	NA	NA	NA	-99.766408762672	NA	NA	NA	NA	-101.095028762672	NA	NA	NA	NA	NA	NA	NA	NA	NA	NA	NA	NA	NA	NA	-95.8817549804836	NA	NA	NA	NA	NA	NA	NA	NA	NA	NA	NA	NA	NA	NA	NA	-101.595174980484	NA	NA	NA	NA	NA	NA	NA	NA	NA	-101.71920164715	NA	NA	NA	NA	NA	NA	-102.012898313817	NA	NA	NA	NA	-102.47809164715	NA	-98.1163216471503	NA	NA	-103.120658313817	NA	NA	NA	NA	NA	NA	NA	NA	NA	-101.63581164715	NA	NA	NA	NA	NA	NA	NA	-101.83886164715	NA	NA	NA	NA	NA	NA	NA	NA	-101.710494980484	NA	NA	NA	NA	NA	NA	NA	NA	-101.413514980484	-101.690048313817	NA	NA	NA	NA	NA	NA	NA	NA	-95.4665216471503	NA	-128.92802164715	NA	NA	NA	-101.19295164715	NA	NA	NA	NA	NA	NA	NA	NA	NA	NA	-102.026308313817	NA	NA	-101.77162164715	-101.82214164715	-102.28047164715	NA	NA	NA	NA	NA	NA	-101.99641164715	-98.835988313817	NA	NA	NA	NA	NA	NA	NA	NA	NA	NA	NA	-99.8736349804836	NA	NA	NA	NA	NA	NA	NA	NA	NA	NA	NA	-108.76936714715	NA	NA	-102.22820164715	NA	NA	NA	-94.768788313817	NA	-99.1035216471503	-100.36703164715	NA	-105.18773164715	NA	NA	-101.31464164715	NA	NA	-100.62314164715	-98.8808549804836	NA	NA	NA	NA	NA	NA	-101.86124664715	NA	-101.443198313817	NA	NA	NA	NA	NA	NA	NA	NA	NA	NA	-99.152688313817	NA	NA	NA	NA	-100.481308313817	NA	NA	NA	NA	NA	NA	NA	NA	NA	NA	NA	NA	NA	NA	NA	NA	NA	NA	NA	NA	NA	NA	NA	NA	NA	NA	NA	NA	NA	NA	NA	NA	NA	NA	NA	NA	NA	NA	NA	NA	NA	NA	NA	NA	NA	NA	NA	NA	NA	NA	NA	NA	NA	NA	NA	NA	NA	NA	NA	NA	NA	NA	NA	NA	NA	NA	NA	NA	NA	NA	NA	NA	NA	NA	NA	NA	NA	NA	NA	NA	NA	NA	NA	NA	NA	NA	NA	NA	NA	NA	NA	NA	NA	NA	NA	NA	NA	NA	NA	NA	NA	NA	NA	NA	NA	NA	NA	NA	NA	NA	NA	NA	NA	NA	NA	NA	NA	NA	NA	NA	NA	NA	NA	NA	NA	NA	NA	NA	NA	NA	NA	NA	NA	NA	NA	NA	NA	NA	NA	NA	NA	NA	NA	NA	NA	NA	NA	NA	NA	NA	NA	NA	NA	NA	NA	NA	NA	NA	NA	NA	NA	NA	NA	NA	NA	NA	NA	NA	NA	NA	NA	NA	NA	NA	NA	NA	NA	NA	NA	NA	NA	NA	NA	NA	NA	NA	NA	NA	NA	NA	NA	NA	NA	NA	NA	NA	NA	NA	NA	NA	NA	NA	NA	NA	NA	NA	NA	NA	NA	NA	NA	NA	NA	NA	NA	NA	NA	NA	NA	NA	NA	NA	NA	NA	NA	NA	NA	NA	NA	NA	NA	NA	NA	NA	NA	NA	NA	NA	NA	NA	NA	NA	NA	NA	NA	NA	NA	NA	NA	NA	NA	NA	NA	NA	NA	NA	NA	NA	NA	NA	NA	NA	NA	NA	NA	NA	NA	NA	NA	NA	NA	NA	NA	NA	NA	NA	NA	NA	NA	NA	NA	NA	NA	NA	NA	NA	NA	NA	NA	NA	NA	NA	NA	NA	NA	NA	NA	NA	NA	NA	NA	NA	NA	NA	NA	NA	NA	NA	NA	NA	NA	NA	NA	NA	NA	NA	NA	NA	NA	NA	NA	NA	NA	NA	NA	NA	NA	NA	NA	NA	NA	NA	NA	NA	NA	NA	NA	NA	NA	NA	NA	NA	NA	NA	NA	NA	NA	NA	NA	NA	NA	NA	NA	NA	NA	NA	NA	NA	NA	NA	NA	NA	NA	NA	NA	NA	NA	NA	NA	NA	NA	NA	NA	NA	NA	NA	NA	NA	NA	NA	NA	NA	NA	NA	NA	NA	NA	NA	NA	NA	NA	NA	NA	NA	NA	NA	NA	NA	NA	NA	NA	NA	NA	NA	NA	NA	NA	NA	NA	NA	NA	NA	NA	NA	NA	NA	NA	NA	NA	NA	NA	NA	NA	NA	NA	NA	NA	NA	NA	NA	NA	NA	NA	NA	NA	NA	NA	NA	NA	NA	NA	NA	NA	NA	NA	NA	NA	NA	NA	NA	NA	NA	NA	NA	NA	NA	NA	NA	NA	NA	NA	NA	NA	NA	NA	NA	NA	NA	NA	NA	NA	NA	NA	NA	NA	NA	NA	NA	NA	NA	NA	NA	NA	NA	NA	NA	NA	NA	NA	NA	NA	NA	NA	NA	NA	NA	NA	NA	NA	NA	NA	NA	NA	NA	NA	NA	NA	NA	NA	NA	NA	NA	NA	NA	NA	NA	NA	NA	NA	NA	NA	NA	NA	NA	NA	NA	NA	NA	NA	NA	NA	NA	NA	NA	NA	NA	NA	NA	NA	NA	NA	NA	NA	NA	NA	NA	NA	NA	NA	NA	NA	NA	NA	NA	NA	NA	NA	NA	NA	NA	NA	NA	NA	NA	NA	NA	NA	NA	NA	NA	NA	NA	NA	NA	NA	NA	NA	NA	NA	NA	NA	NA	NA	NA	NA	NA	NA	NA	NA	NA	NA	NA	NA	NA	NA	NA	NA	NA	NA	NA	NA	NA	NA	NA	NA	NA	NA	NA	NA	NA	NA	NA	NA	NA	NA	NA	NA	NA	NA	NA	NA	NA	NA	NA	NA	NA	NA	NA	NA	NA	NA	NA	NA	NA	NA	NA	NA	NA	NA	NA	NA	NA	NA	NA	NA	NA	NA	NA	NA	NA	NA	NA	NA	NA	NA	NA	NA	NA	NA	NA	NA	NA	NA	NA	NA	NA	NA	NA	NA	NA	NA	NA	NA	NA	NA	NA	NA	NA	NA	NA	NA	NA	NA	NA	NA	NA	NA	NA	NA	NA	NA	NA	NA	NA	NA	NA	NA	NA	NA	NA	NA	NA	NA	NA	NA	NA	NA	NA	NA	NA	NA	NA	NA	NA	NA	NA	NA	NA	NA	NA	NA	NA	NA	NA	NA	NA	NA	NA	NA	NA	NA	NA	NA	NA	NA	NA	NA	NA	NA	NA	NA	NA	NA	NA	NA	NA	NA	NA	NA	NA	NA	NA	NA	NA	NA	NA	NA	NA	NA	NA	NA	NA	NA	NA	NA	NA	NA	NA	NA	NA	NA	NA	NA	NA	NA	NA	NA	NA	NA	NA	NA	NA	NA	NA	NA	NA	NA	NA	NA	NA	NA	NA	NA	NA	NA	NA	NA	NA	NA	NA	NA	NA	NA	NA	NA	NA	NA	NA	NA	NA	NA	NA	NA	NA	NA	NA	NA	NA	NA	NA	NA	NA	-95.735047277591	NA	NA	NA	NA	NA	NA	NA	NA	NA	NA	NA	NA	NA	NA	NA	-101.448467277591	NA	NA	NA	NA	NA	NA	NA	NA	NA	-101.573210610924	NA	NA	NA	NA	NA	NA	-101.866190610924	NA	NA	NA	NA	-102.331383944258	NA	-97.9696139442577	NA	NA	-102.973950610924	NA	NA	NA	NA	NA	NA	NA	NA	NA	-101.489103944258	NA	NA	NA	NA	NA	NA	NA	-101.692153944258	NA	NA	NA	NA	NA	NA	NA	NA	-101.563787277591	NA	NA	NA	NA	NA	NA	NA	NA	-101.266807277591	-101.543340610924	NA	NA	NA	NA	NA	NA	NA	NA	-95.3198139442577	NA	-128.782030610924	NA	NA	NA	-101.046243944258	NA	NA	NA	NA	NA	NA	NA	NA	NA	NA	-101.879600610924	NA	NA	-101.624913944258	-101.675433944258	-102.133763944258	NA	NA	NA	NA	NA	NA	-101.850420610924	-98.6892806109244	NA	NA	NA	NA	NA	NA	NA	NA	NA	NA	NA	-99.726927277591	NA	NA	NA	NA	NA	NA	NA	NA	NA	NA	NA	-108.623376110924	NA	NA	-102.081493944258	NA	NA	NA	-94.6220806109244	NA	-98.9568139442577	-100.221040610924	NA	-105.041023944258	NA	NA	-101.167933944258	NA	NA	-100.477580610924	-98.734147277591	NA	NA	NA	NA	NA	NA	-101.715255610924	NA	-101.296490610924	NA	NA	NA	NA	NA	NA	NA	NA	NA	NA	-99.0059806109244	NA	NA	NA	NA	-100.334600610924	NA	NA	NA	NA	NA	NA	NA	NA	NA	NA	NA	NA	NA	NA	NA	NA	NA	NA	NA	NA	NA	NA	NA	NA	NA	NA	NA	NA	NA	NA	NA	NA	NA	NA	NA	NA	NA	NA	NA	NA	NA	NA	NA	NA	NA	NA	NA	NA	NA	NA	NA	NA	NA	NA	NA	NA	NA	NA	NA	NA	NA	NA	NA	NA	NA	NA	NA	NA	NA	NA	NA	NA	NA	NA	NA	NA	NA	NA	NA	NA	NA	NA	NA	NA	NA	NA	NA	NA	NA	NA	NA	NA	NA	NA	NA	NA	NA	NA	NA	NA	NA	NA	NA	NA	NA	NA	NA	NA	NA	NA	NA	NA	NA	NA	NA	NA	NA	NA	NA	NA	NA	NA	NA	NA	NA	NA	NA	NA	NA	NA	NA	NA	NA	NA	NA	NA	NA	NA	NA	NA	NA	NA	NA	NA	NA	NA	NA	NA	NA	NA	NA	NA	NA	NA	NA	NA	NA	NA	NA	NA	NA	NA	NA	NA	NA	NA	NA	NA	NA	NA	NA	NA	NA	NA	NA	NA	NA	NA	NA	NA	NA	NA	NA	NA	NA	NA	NA	NA	NA	NA	NA	NA	NA	NA	NA	NA	NA	NA	NA	NA	NA	NA	NA	NA	NA	NA	NA	NA	NA	NA	NA	NA	NA	NA	NA	NA	NA	NA	NA	NA	NA	NA	NA	NA	NA	NA	NA	NA	NA	NA	NA	NA	NA	NA	NA	NA	NA	NA	NA	NA	NA	NA	NA	NA	NA	NA	NA	NA	NA	NA	NA	NA	NA	NA	NA	NA	NA	NA	NA	NA	NA	NA	NA	NA	NA	NA	NA	NA	NA	NA	NA	NA	NA	NA	NA	NA	NA	NA	NA	NA	NA	NA	NA	NA	NA	NA	NA	NA	NA	NA	NA	NA	NA	NA	NA	NA	NA	NA	NA	NA	NA	NA	NA	NA	NA	NA	NA	NA	NA	NA	NA	NA	NA	NA	NA	NA	NA	NA	NA	NA	NA	NA	NA	NA	NA	NA	NA	NA	NA	NA	NA	NA	NA	NA	NA	NA	NA	NA	NA	NA	NA	NA	NA	NA	NA	NA	NA	NA	NA	NA	NA	NA	NA	NA	NA	NA	NA	NA	NA	NA	NA	NA	NA	NA	NA	NA	NA	NA	NA	NA	NA	NA	NA	NA	NA	NA	NA	NA	NA	NA	NA	NA	NA	NA	NA	NA	NA	NA	NA	NA	NA	NA	NA	NA	NA	NA	NA	NA	NA	NA	NA	NA	NA	NA	NA	NA	NA	NA	NA	NA	NA	NA	NA	NA	NA	NA	NA	NA	NA	NA	NA	NA	NA	NA	NA	NA	NA	NA	NA	NA	NA	NA	NA	NA	NA	NA	NA	NA	NA	NA	NA	NA	NA	NA	NA	NA	NA	NA	NA	NA	NA	NA	NA	NA	NA	NA	NA	NA	NA	NA	NA	NA	NA	NA	NA	NA	NA	NA	NA	NA	NA	NA	NA	NA	NA	NA	NA	NA	NA	NA	NA	NA	NA	NA	NA	NA	NA	NA	NA	NA	NA	NA	NA	NA	NA	NA	NA	NA	NA	NA	NA	NA	NA	NA	NA	NA	NA	NA	NA	NA	NA	NA	NA	NA	NA	NA	NA	NA	NA	NA	NA	NA	NA	NA	NA	NA	NA	NA	NA	NA	NA	NA	NA	NA	NA	NA	NA	NA	NA	NA	NA	NA	NA	NA	NA	NA	NA	NA	NA	NA	NA	NA	NA	NA	NA	NA	NA	NA	NA	NA	NA	NA	NA	NA	NA	NA	NA	NA	NA	NA	NA	NA	NA	NA	NA	NA	NA	NA	NA	NA	NA	NA	NA	NA	NA	NA	NA	NA	NA	NA	NA	NA	NA	NA	NA	NA	NA	NA	NA	NA	NA	NA	NA	NA	NA	NA	NA	NA	NA	NA	NA	NA	NA	NA	NA	NA	NA	NA	NA	NA	NA	NA	NA	NA	NA	NA	NA	NA	NA	NA	NA	NA	NA	NA	NA	NA	NA	NA	NA	NA	NA	NA	NA	NA	NA	NA	NA	NA	NA	NA	NA	NA	NA	NA	NA	NA	NA	NA	NA	NA	NA	NA	NA	NA	NA	NA	NA	NA	NA	NA	NA	NA	NA	NA	NA	NA	NA	NA	NA	NA	NA	NA	NA	NA	NA	NA	NA	NA	NA	NA	NA	NA	NA	NA	NA	NA	NA	NA	NA	NA	NA	NA	NA	NA	NA	NA	NA	NA	NA	NA	NA	NA	NA	NA	NA	NA	NA	NA	NA	NA	NA	NA	NA	NA	NA	NA	NA	NA	NA	NA	NA	NA	NA	NA	NA	NA	NA	NA	NA	NA	NA	NA	NA	NA	NA	NA	NA	NA	NA	NA	NA	NA	NA	NA	NA	NA	NA	NA	NA	NA	NA	NA	NA	NA	NA	NA	NA	NA	NA	NA	NA	NA	NA	NA	NA	NA	NA	NA	NA	NA	NA	NA	NA	NA	NA	NA	NA	NA	NA	NA	NA	NA	NA	NA	NA	NA	NA	NA	NA	NA	NA	NA	NA	NA	NA	NA	NA	NA	NA	NA	NA	NA	NA	NA	NA	NA	NA	NA	NA	NA	NA	NA	NA	NA	NA	NA	NA	NA	NA	NA	NA	NA	NA	NA	NA	NA	NA	NA	NA	NA	NA	NA	NA	NA	NA	NA	NA	NA	NA	NA	NA	NA	NA	NA	NA	NA	NA	NA	NA	NA	NA	NA	NA	NA	NA	NA	NA	NA	NA	NA	NA	NA	NA	NA	NA	NA	NA	NA	NA	NA	NA	NA	NA	NA	NA	NA	NA	NA	NA	NA	NA	NA	NA	NA	NA	NA	NA	NA	NA	NA	NA	NA	NA	NA	NA	NA	NA	NA	NA	NA	NA	NA	NA	NA	NA	NA	NA	NA	NA	NA	NA	NA	NA	NA	NA	NA	NA	NA	NA	NA	NA	NA	NA	NA	NA	NA	NA	NA	NA	NA	NA	NA	NA	NA	NA	NA	NA	NA	NA	NA	NA	NA	NA	NA	NA	NA	NA	NA	NA	NA	NA	NA	NA	NA	NA	NA	NA	NA	NA	NA	NA	NA	NA	NA	NA	NA	NA	NA	NA	NA	NA	NA	NA	NA	NA	NA	NA	NA	NA	NA	NA	NA	NA	NA	NA	NA	NA	NA	NA	NA	NA	NA	NA	NA	NA	NA	NA	NA	NA	NA	NA	NA	NA	NA	NA	NA	NA	NA	NA	NA	NA	NA	NA	NA	NA	NA	NA	NA	NA	NA	NA	NA	NA	NA	NA	NA	NA	NA	NA	NA	NA	NA	NA	NA	NA	NA	NA	NA	NA	NA	NA	NA	NA	NA	NA	NA	NA	NA	NA	NA	NA	NA	NA	NA	NA	NA	NA	NA	NA	NA	NA	NA	NA	NA	NA	NA	NA	NA	NA	NA	NA	NA	NA	NA	NA	NA	NA	NA	NA	NA	NA	NA	NA	NA	NA	NA	NA	NA	NA	NA	NA	NA	NA	NA	NA	NA	NA	NA	NA	NA	NA	NA	NA	NA	NA	NA	NA	NA	NA	NA	NA	NA	NA	NA	NA	NA	NA	NA	NA	NA	NA	NA	NA	NA	NA	NA	NA	NA	NA	NA	NA	NA	NA	NA	NA	NA	NA	NA	NA	NA	NA	NA	NA	NA	NA	NA	NA	NA	NA	NA	NA	NA	NA	NA	NA	NA	NA	NA	NA	NA	NA	NA	NA	NA	NA	NA	NA	NA	NA	NA	NA	NA	NA	NA	NA	NA	NA	NA	NA	NA	NA	NA	NA	NA	NA	NA	NA	NA	NA	NA	NA	NA	NA	NA	NA	NA	NA	NA	NA	NA	NA	NA	NA	NA	-4.97087863208298	NA	NA	NA	NA	NA	NA	NA	NA	NA	NA	NA	0.570338034583692	NA	NA	NA	NA	NA	NA	NA	NA	-3.75824863208297	-6.79314863208297	-15.274538632083	NA	NA	-2.41839529874964	NA	NA	-4.23081529874964	NA	NA	NA	NA	-5.45906363208297	NA	NA	NA	NA	NA	-8.15932863208297	NA	NA	NA	-0.771095298749641	NA	NA	NA	NA	NA	NA	NA	NA	NA	NA	NA	-6.86712529874964	NA	NA	NA	NA	NA	-3.28498863208298	NA	NA	NA	NA	NA	NA	NA	NA	NA	NA	NA	NA	NA	-2.70656196541631	NA	NA	NA	NA	NA	NA	NA	NA	NA	NA	NA	NA	NA	NA	-4.73150363208298	NA	NA	NA	-3.17414196541631	NA	NA	NA	NA	NA	NA	NA	NA	NA	-3.87133863208297	NA	-3.29793196541631	NA	NA	NA	NA	NA	NA	NA	NA	NA	NA	NA	NA	NA	NA	NA	NA	NA	NA	NA	NA	NA	NA	NA	NA	-4.63313196541631	NA	NA	NA	-5.16410863208297	NA	NA	-4.64487363208297	NA	-4.71425529874964	NA	NA	NA	NA	NA	NA	NA	NA	-20.992218632083	NA	NA	NA	NA	NA	NA	NA	NA	NA	NA	NA	NA	NA	NA	NA	NA	NA	-4.19571196541631	NA	NA	NA	NA	NA	NA	NA	NA	NA	-4.73070863208297	NA	NA	NA	NA	NA	-25.1960619654163	NA	NA	NA	NA	NA	NA	NA	NA	NA	NA	-2.93913196541631	NA	NA	NA	NA	NA	NA	NA	NA	NA	NA	NA	NA	NA	NA	NA	NA	NA	NA	NA	NA	NA	NA	NA	NA	NA	NA	NA	NA	NA	NA	NA	NA	NA	NA	NA	NA	NA	NA	NA	NA	NA	NA	NA	NA	NA	NA	NA	NA	NA	NA	NA	NA	NA	NA	NA	NA	NA	NA	NA	NA	NA	NA	NA	NA	NA	NA	NA	NA	NA	NA	NA	NA	NA	NA	NA	NA	NA	NA	NA	NA	NA	NA	NA	NA	NA	NA	NA	NA	NA	NA	NA	NA	NA	NA	NA	NA	NA	NA	NA	NA	NA	NA	NA	NA	NA	NA	NA	NA	NA	NA	NA	NA	NA	NA	NA	NA	NA	NA	NA	NA	NA	NA	NA	NA	NA	NA	NA	NA	NA	NA	NA	NA	NA	NA	NA	NA	NA	NA	NA	NA	NA	NA	NA	NA	NA	NA	NA	NA	NA	NA	NA	NA	NA	NA	NA	NA	NA	NA	NA	NA	NA	NA	NA	NA	NA	NA	NA	NA	NA	NA	NA	NA	NA	NA	NA	NA	NA	NA	NA	NA	NA	NA	NA	NA	NA	NA	NA	NA	NA	NA	NA	NA	NA	NA	NA	NA	NA	NA	NA	NA	NA	NA	NA	NA	NA	NA	NA	NA	NA	NA	NA	NA	NA	NA	NA	NA	NA	NA	NA	NA	NA	NA	NA	NA	NA	NA	NA	NA	NA	NA	NA	NA	NA	NA	NA	NA	NA	NA	NA	NA	NA	NA	NA	NA	NA	NA	NA	NA	NA	NA	NA	NA	NA	NA	NA	NA	NA	NA	NA	NA	NA	NA	NA	NA	NA	NA	NA	NA	NA	NA	NA	NA	NA	NA	NA	NA	NA	NA	NA	NA	NA	NA	NA	NA	NA	NA	NA	NA	NA	NA	NA	NA	NA	NA	NA	NA	NA	NA	NA	NA	NA	NA	NA	NA	NA	NA	NA	NA	NA	NA	NA	NA	NA	NA	NA	NA	NA	NA	NA	NA	NA	NA	NA	NA	NA	NA	NA	NA	NA	NA	NA	NA	NA	NA	NA	NA	NA	NA	NA	NA	NA	NA	NA	NA	NA	NA	NA	NA	NA	NA	NA	NA	NA	NA	NA	NA	NA	NA	NA	NA	NA	NA	NA	NA	NA	NA	NA	NA	NA	NA	NA	NA	NA	NA	NA	NA	NA	NA	NA	NA	NA	NA	NA	NA	NA	NA	NA	NA	NA	NA	NA	NA	NA	NA	NA	NA	NA	NA	NA	NA	NA	NA	NA	NA	NA	NA	NA	NA	NA	NA	NA	NA	NA	NA	NA	NA	NA	NA	NA	NA	NA	NA	NA	NA	NA	NA	NA	NA	NA	NA	NA	NA	NA	NA	NA	NA	NA	NA	NA	NA	NA	NA	NA	NA	NA	NA	NA	NA	NA	NA	NA	NA	NA	NA	NA	NA	NA	NA	NA	NA	NA	NA	NA	NA	NA	NA	NA	NA	NA	NA	NA	NA	NA	NA	NA	NA	NA	NA	NA	NA	NA	NA	NA	NA	NA	NA	NA	NA	NA	NA	NA	NA	NA	NA	NA	NA	NA	NA	NA	NA	NA	NA	NA	NA	NA	NA	NA	NA	NA	NA	NA	NA	NA	NA	NA	NA	NA	NA	NA	NA	NA	NA	NA	NA	NA	NA	NA	NA	NA	NA	NA	NA	NA	NA	NA	NA	NA	NA	NA	NA	NA	NA	NA	NA	NA	NA	NA	NA	NA	NA	NA	NA	NA	NA	NA	NA	NA	NA	NA	NA	NA	NA	NA	NA	NA	NA	NA	NA	NA	NA	NA	NA	NA	NA	NA	NA	NA	NA	NA	NA	NA	NA	NA	NA	NA	NA	NA	NA	NA	NA	NA	NA	NA	NA	NA	NA	NA	NA	NA	NA	NA	NA	NA	NA	NA	NA	NA	NA	NA	NA	NA	NA	NA	NA	NA	NA	NA	NA	NA	NA	NA	NA	NA	NA	NA	NA	NA	NA	NA	NA	NA	NA	NA	NA	NA	NA	NA	NA	NA	NA	NA	NA	NA	NA	NA	NA	NA	NA	NA	NA	NA	NA	NA	NA	NA	NA	NA	NA	NA	NA	NA	NA	NA	NA	NA	NA	NA	NA	NA	NA	NA	NA	NA	NA	NA	NA	NA	NA	NA	NA	NA	NA	NA	NA	NA	NA	NA	NA	NA	NA	NA	NA	NA	NA	NA	NA	NA	NA	NA	NA	NA	NA	NA	NA	NA	NA	NA	NA	NA	NA	NA	NA	NA	NA	NA	NA	NA	NA	NA	NA	NA	NA	NA	NA	NA	NA	NA	NA	NA	NA	NA	NA	NA	NA	NA	NA	NA	NA	NA	NA	NA	NA	NA	NA	NA	NA	NA	NA	NA	NA	NA	NA	NA	NA	NA	NA	NA	NA	NA	NA	NA	NA	NA	NA	NA	NA	NA	NA	NA	NA	NA	NA	NA	NA	NA	NA	NA	NA	NA	NA	NA	NA	NA	NA	NA	NA	NA	NA	NA	NA	NA	NA	NA	NA	NA	NA	NA	NA	NA	NA	NA	NA	NA	NA	NA	NA	NA	NA	NA	NA	NA	NA	NA	NA	NA	NA	NA	NA	NA	NA	NA	NA	NA	NA	NA	NA	NA	NA	NA	NA	NA	NA	NA	NA	NA	NA	NA	NA	NA	NA	NA	NA	NA	NA	NA	NA	NA	NA	NA	NA	NA	NA	NA	NA	NA	NA	NA	NA	NA	NA	NA	NA	NA	NA	NA	NA	NA	NA	NA	NA	NA	NA	NA	NA	NA	NA	NA	NA	NA	NA	NA	NA	NA	NA	NA	NA	NA	NA	NA	NA	NA	NA	NA	NA	NA	NA	NA	NA	NA	NA	NA	NA	NA	NA	NA	NA	NA	NA	NA	NA	NA	NA	NA	NA	NA	NA	NA	NA	NA	NA	NA	NA	NA	NA	NA	NA	NA	NA	NA	NA	NA	NA	NA	NA	NA	NA	NA	NA	NA	NA	NA	NA	NA	NA	NA	NA	NA	NA	NA	NA	NA	NA	NA	NA	NA	NA	NA	NA	NA	NA	NA	NA	NA	NA	NA	NA	NA	NA	NA	NA	NA	NA	NA	NA	NA	NA	NA	NA	NA	NA	NA	NA	NA	NA	NA	NA	NA	NA	NA	NA	NA	NA	NA	NA	NA	NA	NA	NA	NA	NA	NA	NA	NA	NA	NA	NA	NA	NA	NA	NA	NA	NA	NA	NA	NA	NA	NA	NA	NA	NA	NA	NA	NA	NA	NA	NA	NA	NA	NA	NA	NA	NA	NA	NA	NA	NA	NA	NA	NA	NA	NA	NA	NA	NA	NA	NA	NA	NA	NA	NA	NA	NA	NA	NA	NA	NA	NA	NA	NA	NA	NA	NA	NA	NA	NA	NA	NA	NA	NA	NA	NA	NA	NA	NA	NA	NA	NA	NA	NA	NA	NA	NA	NA	NA	NA	NA	NA	NA	NA	NA	NA	NA	NA	NA	NA	NA	NA	NA	NA	NA	NA	NA	NA	NA	NA	NA	NA	NA	NA	NA	NA	NA	NA	NA	NA	NA	NA	NA	NA	NA	NA	NA	NA	NA	NA	NA	NA	NA	NA	NA	NA	NA	NA	NA	NA	NA	NA	NA	NA	NA	NA	NA	NA	NA	NA	NA	NA	NA	NA	NA	NA	NA	NA	NA	NA	NA	NA	NA	NA	NA	NA	NA	NA	NA	NA	NA	NA	NA	NA	NA	NA	NA	NA	NA	NA	NA	NA	NA	NA	NA	NA	NA	NA	NA	NA	NA	NA	NA	NA	NA	NA	NA	NA	NA	NA	NA	NA	NA	NA	NA	NA	NA	NA	NA	NA	NA	NA	NA	NA	NA	NA	NA	NA	NA	NA	NA	NA	NA	NA	NA	NA	NA	NA	NA	NA	NA	NA	NA	NA	NA	NA	NA	NA	NA	NA	NA	NA	NA	NA	NA	NA	NA	NA	NA	NA	NA	NA	NA	NA	NA	NA	NA	NA	NA	NA	NA	NA	NA	NA	NA	NA	NA	NA	NA	NA	NA	NA	NA	NA	NA	NA	NA	NA	NA	NA	NA	NA	NA	NA	NA	NA	NA	NA	NA	NA	NA	NA	NA	NA	NA	NA	NA	NA	NA	NA	NA	NA	NA	NA	NA	NA	NA	NA	NA	NA	NA	NA	NA	NA	NA	NA	NA	NA	NA	NA	NA	NA	NA	NA	NA	NA	NA	NA	NA	NA	NA	NA	NA	NA	NA	NA	NA	NA	NA	NA	NA	NA	NA	NA	NA	NA	NA	NA	NA	NA	NA	NA	NA	NA	NA	NA	NA	NA	NA	NA	NA	NA	NA	NA	NA	NA	NA	NA	NA	NA	NA	NA	NA	NA	NA	NA	NA	NA	NA	NA	NA	NA	NA	NA	NA	NA	NA	NA	NA	NA	NA	NA	NA	NA	NA	NA	NA	NA	NA	NA	NA	NA	NA	NA	NA	NA	NA	NA	NA	NA	NA	NA	NA	NA	NA	NA	NA	NA	NA	NA	NA	NA	NA
11727	0	NA	-5.62834979889779	-5.28187744147127	-192.038889850945	-21.2075584579694	-19.9619885208897	-19.7590519385106	-12.3518658204037	NA	NA	-15.69328	NA	NA	NA	NA	NA	NA	NA	NA	NA	NA	NA	-25.3451417692316	NA	NA	NA	NA	NA	NA	-28.7666399991846	NA	NA	NA	-19.46884	NA	-13.550884333498	-13.1141999999996	NA	-15.1487	-15.12591	-4.04783	NA	-9.49112	NA	NA	NA	NA	-37.22137	NA	NA	-39.01017	NA	NA	NA	NA	NA	NA	-18.9154	NA	-16.77641	NA	NA	NA	NA	NA	-41.94623	NA	NA	NA	NA	-36.5808	NA	NA	NA	NA	NA	NA	NA	NA	NA	NA	NA	-16.44106	NA	-14.11811	NA	NA	NA	NA	NA	NA	NA	NA	NA	NA	-12.8689	NA	NA	NA	NA	NA	NA	-1.79239	NA	NA	NA	NA	NA	-20.24604	NA	NA	NA	NA	-39.1137	NA	-16.58663	-15.99772	NA	NA	NA	NA	-14.80064	NA	NA	NA	NA	NA	NA	-0.4369	NA	NA	-1.30552	-38.45524	NA	-38.7651135184869	NA	-14.7701199996507	-14.88582	NA	NA	-36.23179	NA	-15.86168	-14.676929999767	NA	NA	NA	NA	NA	NA	-37.01072	-15.70312	-13.9146	NA	NA	NA	-14.8948999995362	NA	-14.33373	NA	NA	NA	-16.53246	NA	NA	NA	NA	NA	NA	NA	NA	-7.74685238129809	NA	NA	-15.25971	-32.7694	-42.49498	NA	NA	NA	NA	NA	NA	-14.2441	NA	NA	NA	NA	-36.74004	-0.345829934214739	NA	-15.42073	NA	-35.1844	NA	-44.79237	-39.16207	NA	-13.3735893015976	-35.756188686093	NA	NA	-14.56749	NA	NA	NA	NA	NA	-13.644	NA	NA	NA	NA	NA	NA	NA	NA	NA	NA	NA	NA	NA	NA	NA	NA	NA	NA	NA	NA	NA	NA	NA	NA	NA	NA	NA	NA	NA	NA	NA	NA	NA	NA	NA	NA	NA	NA	NA	NA	NA	NA	NA	NA	NA	NA	NA	NA	NA	NA	NA	NA	NA	NA	NA	NA	NA	NA	NA	NA	NA	NA	NA	NA	NA	NA	NA	NA	NA	NA	NA	NA	NA	NA	NA	NA	NA	NA	NA	NA	NA	NA	NA	NA	NA	NA	NA	NA	NA	NA	NA	NA	NA	NA	NA	NA	NA	NA	NA	NA	NA	NA	NA	NA	NA	NA	NA	NA	NA	NA	NA	NA	NA	NA	NA	NA	NA	NA	NA	NA	NA	NA	NA	NA	NA	NA	NA	NA	NA	NA	NA	NA	NA	NA	NA	NA	NA	NA	NA	NA	NA	NA	NA	NA	NA	NA	NA	NA	NA	NA	NA	NA	NA	NA	NA	NA	NA	NA	NA	NA	NA	NA	NA	NA	NA	NA	NA	NA	NA	NA	NA	NA	NA	NA	NA	NA	NA	NA	NA	NA	NA	NA	NA	NA	NA	NA	NA	NA	NA	NA	NA	NA	NA	NA	NA	NA	NA	NA	NA	NA	NA	NA	-10.3671647988978	NA	NA	NA	NA	NA	NA	NA	NA	NA	NA	NA	NA	NA	NA	NA	NA	NA	NA	NA	NA	NA	NA	NA	NA	NA	NA	NA	NA	NA	NA	NA	NA	-1.37347979889779	NA	-6.81666979889779	NA	NA	NA	NA	NA	NA	NA	NA	NA	NA	NA	NA	NA	NA	NA	NA	NA	NA	NA	NA	NA	NA	NA	NA	NA	NA	NA	NA	NA	NA	NA	NA	NA	NA	NA	NA	NA	NA	NA	NA	NA	NA	NA	NA	NA	NA	NA	NA	NA	NA	NA	NA	NA	NA	NA	NA	NA	NA	NA	0.88566020110221	NA	NA	NA	NA	NA	NA	NA	NA	NA	NA	NA	NA	NA	NA	NA	NA	NA	NA	NA	NA	NA	NA	NA	NA	NA	2.22725020110221	NA	NA	1.36883020110221	NA	NA	NA	NA	NA	NA	NA	NA	NA	NA	NA	NA	NA	NA	NA	NA	NA	NA	NA	NA	NA	NA	NA	NA	NA	NA	NA	NA	NA	NA	NA	NA	NA	NA	NA	NA	NA	NA	NA	NA	NA	NA	NA	NA	NA	NA	NA	NA	NA	NA	NA	NA	NA	NA	NA	NA	NA	2.32872020110221	NA	NA	NA	NA	NA	NA	NA	NA	NA	NA	NA	NA	NA	NA	NA	NA	NA	NA	NA	-10.0273592289432	NA	NA	NA	NA	NA	NA	NA	NA	NA	NA	NA	NA	NA	NA	NA	NA	NA	NA	NA	NA	NA	-25.4686031339957	NA	NA	NA	NA	NA	-11.789496467329	NA	NA	NA	NA	-1.03200756227658	NA	-6.47519756227658	NA	NA	NA	NA	NA	NA	NA	NA	NA	NA	NA	NA	NA	NA	NA	NA	NA	NA	NA	NA	NA	NA	NA	NA	NA	NA	NA	NA	NA	NA	NA	NA	NA	NA	NA	NA	NA	NA	NA	NA	NA	NA	NA	NA	NA	NA	NA	NA	NA	NA	NA	NA	-9.54376313399567	NA	NA	NA	NA	NA	NA	1.22713243772342	NA	NA	NA	NA	NA	NA	NA	NA	NA	NA	NA	NA	-13.2723931339957	-12.6834831339957	NA	NA	NA	NA	NA	NA	NA	NA	NA	NA	NA	2.56872243772342	NA	NA	1.71030243772342	NA	NA	NA	NA	NA	NA	NA	NA	NA	NA	NA	NA	NA	NA	NA	NA	NA	NA	NA	-12.3775831339957	-10.5891631339957	NA	NA	NA	NA	NA	NA	NA	NA	NA	-13.2339231339957	NA	NA	NA	NA	NA	NA	NA	NA	-4.53456313399567	NA	NA	NA	NA	NA	NA	NA	NA	NA	NA	NA	-10.9186631339957	NA	NA	NA	NA	NA	2.67019252486292	NA	-12.0951931339957	NA	-31.8868631339957	NA	NA	NA	NA	NA	NA	NA	NA	-11.2419531339957	NA	NA	NA	NA	NA	-10.3184631339957	NA	NA	NA	NA	NA	NA	NA	NA	NA	NA	NA	NA	NA	NA	NA	NA	NA	NA	NA	NA	NA	NA	NA	NA	NA	NA	NA	NA	NA	NA	NA	NA	NA	NA	NA	NA	NA	NA	NA	NA	NA	NA	NA	NA	NA	NA	NA	NA	NA	NA	NA	NA	NA	NA	NA	NA	NA	NA	NA	NA	NA	NA	NA	NA	NA	NA	NA	NA	NA	NA	NA	NA	NA	NA	NA	NA	NA	NA	NA	NA	NA	NA	NA	NA	NA	NA	NA	NA	NA	NA	NA	NA	NA	NA	NA	-185.158389850945	NA	NA	NA	NA	NA	NA	NA	NA	NA	NA	NA	NA	NA	NA	NA	NA	NA	NA	NA	NA	NA	NA	NA	NA	NA	NA	NA	NA	NA	NA	NA	NA	NA	NA	NA	NA	NA	NA	NA	NA	NA	NA	NA	NA	NA	NA	NA	NA	NA	NA	NA	NA	NA	NA	NA	NA	NA	NA	NA	NA	NA	NA	NA	NA	NA	NA	NA	NA	NA	NA	NA	NA	NA	NA	NA	NA	NA	NA	NA	NA	NA	NA	NA	NA	NA	NA	NA	NA	NA	NA	NA	NA	NA	NA	NA	NA	NA	NA	NA	NA	NA	NA	NA	NA	NA	NA	NA	NA	NA	-13.6943384583202	NA	NA	NA	NA	NA	NA	NA	NA	NA	NA	NA	-24.4245251249868	NA	NA	NA	NA	NA	NA	-47.4807854226638	NA	NA	NA	-17.4639984583202	NA	NA	-11.0273584583197	NA	-13.0222584583202	-13.1251684583202	NA	NA	NA	NA	NA	NA	NA	-35.0186454226638	NA	NA	-36.7592454226638	NA	NA	NA	NA	NA	NA	-16.9164584583202	NA	-14.6297684583202	NA	NA	NA	NA	NA	-39.7326054226638	NA	NA	NA	NA	-34.4191754226638	NA	NA	NA	NA	NA	NA	NA	NA	NA	NA	NA	-14.2903184583202	NA	-12.1189684583202	NA	NA	NA	NA	NA	NA	NA	NA	NA	NA	NA	NA	NA	NA	NA	NA	NA	NA	NA	NA	NA	NA	NA	-18.1195984583202	NA	NA	NA	NA	-36.9163754226638	NA	NA	NA	NA	NA	NA	NA	-12.7764984583202	NA	NA	NA	NA	NA	NA	NA	NA	NA	NA	-36.2165154226638	NA	-37.3897804226638	NA	-12.6184784579391	-12.7473784583202	NA	NA	-34.0335654226638	NA	-13.7168384583202	-12.6524884580386	NA	NA	NA	NA	NA	NA	-34.8426954226638	NA	NA	NA	NA	NA	-12.7564584578277	NA	-12.3346884583202	NA	NA	NA	NA	NA	NA	NA	NA	NA	NA	NA	NA	-7.90185845832016	NA	NA	-13.1732684583202	-30.5263754226638	-40.3210554226638	NA	NA	NA	NA	NA	NA	NA	NA	NA	NA	NA	-34.5513154226638	NA	NA	NA	NA	NA	NA	-42.6299454226638	-36.9238454226638	NA	-12.5559951248667	-34.3149754226638	NA	NA	NA	NA	NA	NA	NA	NA	NA	NA	NA	NA	-12.7114458520412	NA	NA	NA	NA	NA	NA	NA	NA	NA	NA	NA	-23.4048658520412	NA	NA	NA	NA	NA	NA	-25.8142010136539	NA	NA	NA	-16.4791391853745	NA	-12.1379943541669	-10.0151658520384	NA	-11.9968658520412	-12.1416758520412	NA	NA	NA	NA	NA	NA	NA	-32.1040761875832	NA	NA	-33.8446761875832	NA	NA	NA	NA	NA	NA	-15.9335658520412	NA	-13.5976425187078	NA	NA	NA	NA	NA	-36.8180361875832	NA	NA	NA	NA	-31.5046061875832	NA	NA	NA	NA	NA	NA	NA	NA	NA	NA	NA	-13.2568258520412	NA	-11.1360091853745	NA	NA	NA	NA	NA	NA	NA	NA	NA	NA	-9.88936102083356	NA	NA	NA	NA	NA	NA	NA	NA	NA	NA	NA	NA	-17.0942058520412	NA	NA	NA	NA	-34.0018061875832	NA	-13.6179910208336	-13.0290810208336	NA	NA	NA	NA	-11.7852058520412	NA	NA	NA	NA	NA	NA	NA	NA	NA	NA	-33.3019461875832	NA	-34.4731445209166	NA	-11.5846858495418	-11.7179858520412	NA	NA	-31.1189961875832	NA	-12.6853125187078	-11.6610958501146	NA	NA	NA	NA	NA	NA	-31.9281261875832	-12.7231810208336	-10.9347610208336	NA	NA	NA	-11.7270658487969	NA	-11.3517625187078	NA	NA	NA	-13.5795210208336	NA	NA	NA	NA	NA	NA	NA	NA	-4.75449518502227	NA	NA	-12.1612091853745	-27.6118061875832	-37.4064861875832	NA	NA	NA	NA	NA	NA	-11.2642610208336	NA	NA	NA	NA	-31.6367461875832	-13.9311610208336	NA	-12.4407910208336	NA	-32.2324610208336	NA	-39.7153761875832	-34.0092761875832	NA	-11.5426425179036	-31.3983395209166	NA	NA	-11.5875510208336	NA	NA	NA	NA	NA	-10.6640610208336	NA	NA	NA	-12.2321319385106	NA	NA	NA	NA	NA	NA	NA	NA	NA	NA	NA	-22.9577519385106	NA	NA	NA	NA	NA	NA	NA	NA	NA	NA	-16.0017919385106	NA	NA	-9.5651519385106	NA	-11.5600519385106	-11.6629619385106	NA	NA	NA	NA	NA	NA	NA	NA	NA	NA	NA	NA	NA	NA	NA	NA	NA	-15.4542519385106	NA	-13.1675619385106	NA	NA	NA	NA	NA	NA	NA	NA	NA	NA	NA	NA	NA	NA	NA	NA	NA	NA	NA	NA	NA	NA	-12.8281119385106	NA	-10.6567619385106	NA	NA	NA	NA	NA	NA	NA	NA	NA	NA	NA	NA	NA	NA	NA	NA	NA	-183.703602618338	NA	NA	NA	NA	NA	-16.6573919385106	NA	NA	NA	NA	NA	NA	NA	NA	NA	NA	NA	NA	-11.3142919385106	NA	NA	NA	NA	NA	NA	NA	NA	NA	NA	NA	NA	NA	NA	-11.1562719385106	-11.2851719385106	NA	NA	NA	NA	-12.2546319385106	-11.1902819385106	NA	NA	NA	NA	NA	NA	NA	NA	NA	NA	NA	NA	-11.2942519385106	NA	-10.8724819385106	NA	NA	NA	NA	NA	NA	NA	NA	NA	NA	NA	NA	-6.43965193851059	NA	NA	-11.7110619385106	NA	NA	NA	NA	NA	NA	NA	NA	NA	NA	NA	NA	NA	NA	NA	NA	NA	NA	NA	NA	NA	NA	NA	-11.0869386051773	NA	NA	NA	NA	NA	NA	NA	NA	NA	NA	NA	NA	NA	NA	NA	NA	NA	NA	NA	NA	NA	NA	NA	NA	NA	NA	NA	NA	NA	NA	NA	NA	NA	NA	NA	NA	NA	NA	NA	NA	NA	NA	NA	NA	NA	NA	NA	NA	NA	NA	NA	NA	NA	NA	NA	NA	NA	NA	NA	NA	NA	NA	NA	NA	NA	NA	NA	NA	NA	NA	NA	NA	NA	NA	NA	NA	NA	NA	NA	NA	NA	NA	NA	NA	NA	NA	NA	NA	NA	NA	NA	NA	NA	NA	NA	NA	NA	NA	NA	NA	NA	NA	NA	NA	NA	NA	NA	NA	NA	NA	NA	NA	NA	NA	NA	NA	NA	NA	NA	NA	NA	NA	NA	NA	NA	NA	NA	NA	NA	NA	NA	NA	NA	NA	NA	NA	NA	NA	NA	NA	NA	NA	NA	NA	NA	NA	NA	NA	NA	NA	NA	NA	NA	NA	NA	NA	NA	NA	NA	NA	NA	NA	NA	NA	NA	NA	NA	NA	NA	NA	NA	NA	NA	NA	NA	NA	NA	NA	NA	NA	NA	NA	NA	NA	NA	NA	NA	NA	NA	NA	NA	NA	NA	NA	NA	NA	NA	NA	NA	NA	NA	NA	NA	NA	NA	NA	NA	NA	NA	NA	NA	NA	NA	NA	NA	NA	NA	NA	NA	NA	NA	NA	NA	NA	NA	NA	NA	NA	NA	NA	NA	NA	NA	NA	NA	NA	NA	NA	NA	NA	NA	NA	NA	NA	NA	NA	NA	NA	NA	NA	NA	NA	NA	NA	NA	NA	NA	NA	NA	NA	NA	NA	NA	NA	NA	NA	NA	NA	NA	NA	NA	NA	NA	NA	NA	NA	NA	NA	NA	NA	NA	NA	NA	NA	NA	NA	NA	NA	NA	NA	NA	NA	NA	NA	NA	NA	NA	NA	NA	NA	NA	NA	NA	NA	NA	NA	NA	NA	NA	NA	NA	NA	NA	NA	NA	NA	NA	NA	NA	NA	NA	NA	NA	NA	NA	NA	NA	NA	NA	NA	NA	NA	NA	NA	NA	NA	NA	NA	NA	NA	NA	NA	NA	NA	NA	NA	NA	NA	NA	NA	NA	NA	NA	NA	NA	NA	NA	NA	NA	NA	NA	NA	NA	NA	NA	NA	NA	NA	NA	NA	NA	NA	NA	NA	NA	NA	NA	NA	NA	NA	NA	NA	NA	NA	NA	NA	NA	NA	NA	NA	NA	NA	NA	NA	NA	NA	NA	NA	NA	NA	NA	NA	NA	NA	NA	NA	NA	NA	NA	NA	NA	NA	NA	NA	NA	NA	NA	NA	NA	NA	NA	NA	NA	NA	NA	NA	NA	NA	NA	NA	NA	NA	NA	NA	NA	NA	NA	NA	NA	NA	NA	NA	NA	NA	NA	NA	NA	NA	NA	NA	NA	NA	NA	NA	NA	NA	NA	NA	NA	NA	NA	NA	NA	NA	NA	NA	NA	NA	NA	NA	NA	NA	NA	NA	NA	NA	NA	NA	NA	NA	NA	NA	NA	NA	NA	NA	NA	NA	NA	NA	NA	NA	NA	NA	NA	NA	NA	NA	NA	NA	NA	NA	NA	NA	NA	NA	NA	NA	NA	NA	NA	NA	NA	NA	NA	NA	NA	NA	NA	NA	NA	NA	NA	NA	NA	NA	NA	NA	NA	NA	NA	NA	NA	NA	NA	NA	NA	NA	NA	NA	NA	NA	NA	NA	NA	NA	NA	NA	NA	NA	NA	NA	NA	NA	NA	NA	NA	NA	NA	NA	NA	NA	NA	NA	NA	NA	NA	NA	NA	NA	NA	NA	NA	NA	NA	NA	NA	NA	NA	NA	NA	NA	NA	NA	NA	NA	NA	NA	NA	NA	NA	NA	NA	NA	NA	NA	NA	NA	NA	NA	NA	NA	NA	NA	NA	NA	NA	NA	NA	NA	NA	NA	NA	NA	NA	NA	NA	NA	NA	NA	NA	NA	NA	NA	NA	NA	NA	NA	NA	NA	NA	NA	NA	NA	NA	NA	NA	NA	NA	NA	NA	NA	NA	NA	NA	NA	NA	NA	NA	NA	NA	NA	NA	NA	NA	NA	NA	NA	NA	NA	NA	NA	NA	NA	NA	NA	NA	NA	NA	NA	NA	NA	NA	NA	NA	NA	NA	NA	NA	NA	NA	NA	NA	NA	NA	NA	NA	NA	NA	NA	NA	NA	NA	NA	NA	NA	NA	NA	NA	NA	NA	NA	NA	NA	NA	NA	NA	NA	NA	NA	NA	NA	NA	NA	NA	NA	NA	NA	NA	NA	NA	NA	NA	NA	NA	NA	NA	NA	NA	NA	NA	NA	NA	NA	NA	NA	NA	NA	NA	NA	NA	NA	NA	NA	NA	NA	NA	NA	NA	NA	NA	NA	NA	NA	NA	NA	NA	NA	NA	NA	NA	NA	NA	NA	NA	NA	NA	NA	NA	NA	NA	NA	NA	NA	NA	NA	NA	NA	NA	NA	NA	NA	NA	NA	NA	NA	NA	NA	NA	NA	NA	NA	NA	NA	NA	NA	NA	NA	NA	NA	NA	NA	NA	NA	NA	NA	NA	NA	NA	NA	NA	NA	NA	NA	NA	NA	NA	NA	NA	NA	NA	NA	NA	NA	NA	NA	NA	NA	NA	NA	NA	NA	NA	NA	NA	NA	NA	NA	NA	NA	NA	NA	NA	NA	NA	NA	NA	NA	NA	NA	NA	NA	NA	NA	NA	NA	NA	NA	NA	NA	NA	NA	NA	NA	NA	NA	NA	NA	NA	NA	NA	NA	NA	NA	NA	NA	NA	NA	NA	NA	NA	NA	NA	NA	NA	NA	NA	NA	NA	NA	NA	NA	NA	NA	NA	NA	NA	NA	NA	NA	NA	NA	NA	NA	NA	NA	NA	NA	NA	NA	NA	NA	NA	NA	NA	NA	NA	NA	NA	NA	NA	NA	NA	NA	NA	NA	NA	NA	NA	NA	NA	NA	NA	NA	NA	NA	NA	NA	NA	NA	NA	NA	NA	NA	NA	NA	NA	NA	NA	NA	NA	NA	NA	NA	NA	NA	NA	NA	NA	NA	NA	NA	NA	NA	NA	NA	NA	NA	NA	NA	NA	NA	NA	NA	NA	NA	NA	NA	NA	NA	NA	NA	NA	NA	NA	NA	NA	NA	NA	NA	NA	NA	NA	NA	NA	NA	NA	NA	NA	NA	NA	NA	NA	NA	NA	NA	NA	NA	NA	NA	NA	NA	NA	NA	NA	NA	NA	NA	NA	NA	NA	NA	NA	NA	NA	NA	NA	NA	NA	NA	NA	NA	NA	NA	NA	NA	NA	NA	NA	NA	NA	NA	NA	NA	NA	NA	NA	NA	NA	NA	NA	NA	NA	NA	NA	NA	NA	NA	NA	NA	NA	NA	NA	NA	NA	NA	NA	NA	NA	NA	NA	NA	NA	NA	NA	NA	NA	NA	NA	NA	NA	NA	NA	NA	NA	NA	NA	NA	NA	NA	NA	NA	NA	NA	NA	NA	NA	NA	NA	NA	NA	NA	NA	NA	NA	NA	NA	NA	NA	NA	NA	NA	NA	NA	NA	NA	NA	NA	NA	NA	NA	NA	NA	NA	NA	NA	NA	NA	NA	NA	NA	NA	NA	NA	NA	NA	NA	NA	NA	NA	NA	NA	NA	NA	NA	NA	NA	NA	NA	NA	NA	NA	NA	NA	NA	NA	NA	NA	NA	NA	NA	NA	NA	NA	NA	NA	NA	NA	NA	NA	NA	NA	NA	NA	NA	NA	NA	NA	NA	NA	NA	NA	NA	NA	NA	NA	NA	NA	NA	NA	NA	NA	NA	NA	NA	NA	NA	NA	NA	NA	NA	NA	NA	NA	NA	NA	NA	NA	NA	NA	NA	NA	NA	NA	NA	NA	NA	NA	NA	NA	NA	NA	-10.2101786805872	NA	NA	NA	NA	NA	NA	NA	NA	NA	NA	NA	NA	NA	NA	NA	NA	NA	NA	NA	NA	NA	NA	NA	NA	NA	NA	NA	NA	NA	NA	NA	NA	-1.21314368058718	NA	-6.65630034725385	NA	NA	NA	NA	NA	NA	NA	NA	NA	NA	NA	NA	NA	NA	NA	NA	NA	NA	NA	NA	NA	NA	NA	NA	NA	NA	NA	NA	NA	NA	NA	NA	NA	NA	NA	NA	NA	NA	NA	NA	NA	NA	NA	NA	NA	NA	NA	NA	NA	NA	NA	NA	NA	NA	NA	NA	NA	NA	NA	1.04722965274615	NA	NA	NA	NA	NA	NA	NA	NA	NA	NA	NA	NA	NA	NA	NA	NA	NA	NA	NA	NA	NA	NA	NA	NA	NA	2.38418631941282	NA	NA	1.52916631941282	NA	NA	NA	NA	NA	NA	NA	NA	NA	NA	NA	NA	NA	NA	NA	NA	NA	NA	NA	NA	NA	NA	NA	NA	NA	NA	NA	NA	NA	NA	NA	NA	NA	NA	NA	NA	NA	NA	NA	NA	NA	NA	NA	NA	NA	NA	NA	NA	NA	NA	NA	NA	NA	NA	NA	NA	NA	2.48912298607948	NA	NA	NA	NA	NA	NA	NA	NA	NA	NA	NA	NA	NA	NA	NA	NA	NA	NA	NA	NA	NA	NA	NA	NA	NA	NA	NA	NA	NA	NA	NA	NA	NA	NA	NA	NA	NA	NA	NA	NA	NA	NA	NA	NA	NA	NA	NA	NA	NA	NA	NA	NA	NA	NA	NA	NA	NA	NA	NA	NA	NA	NA	NA	NA	NA	NA	NA	NA	NA	NA	NA	NA	NA	NA	NA	NA	NA	NA	NA	NA	NA	NA	NA	NA	NA	NA	NA	NA	NA	NA	NA	NA	NA	NA	NA	NA	NA	NA	NA	NA	NA	NA	NA	NA	NA	NA	NA	NA	NA	NA	NA	NA	NA	NA	-184.830182927331	NA	NA	NA	NA	NA	NA	NA	NA	NA	NA	NA	NA	NA	NA	NA	NA	NA	NA	NA	NA	NA	NA	NA	NA	NA	NA	NA	NA	NA	NA	NA	NA	NA	NA	NA	NA	NA	NA	NA	NA	NA	NA	NA	NA	NA	NA	NA	NA	NA	NA	NA	NA	NA	NA	NA	NA	NA	NA	NA	NA	NA	NA	NA	NA	NA	NA	NA	NA	NA	NA	NA	NA	NA	NA	NA	NA	NA	NA	NA	NA	NA	NA	NA	NA	NA	NA	NA	NA	NA	NA	NA	NA	NA	NA	NA	NA	NA	NA	NA	NA	NA	NA	NA	NA	NA	NA	NA	NA	NA	NA	NA	NA	NA	NA	NA	NA	NA	NA	NA	NA	NA	NA	NA	NA	NA	NA	NA	NA	NA	NA	NA	NA	NA	NA	NA	NA	NA	NA	NA	NA	NA	NA	NA	NA	NA	NA	NA	NA	NA	NA	NA	NA	NA	NA	NA	NA	NA	NA	NA	NA	NA	NA	NA	NA	NA	NA	NA	NA	NA	NA	NA	NA	NA	NA	NA	NA	NA	NA	NA	NA	NA	NA	NA	NA	NA	NA	NA	NA	NA	NA	NA	NA	NA	NA	NA	NA	NA	NA	NA	NA	NA	NA	NA	NA	NA	NA	NA	NA	NA	NA	NA	NA	NA	NA	NA	NA	NA	NA	NA	NA	NA	NA	NA	NA	NA	NA	NA	NA	NA	NA	NA	NA	NA	NA	NA	NA	NA	NA	NA	NA	NA	NA	NA	NA	NA	NA	NA	NA	NA	NA	NA	NA	NA	NA	NA	NA	NA	NA	NA	NA	NA	NA	NA	NA	NA	NA	NA	NA	NA	NA	NA	NA	NA	NA	NA	NA	NA	NA	NA	NA	NA	NA	NA	NA	NA	NA	NA	NA	NA	NA	NA	NA	NA	NA	NA	NA	NA	NA	NA	NA	NA	NA	NA	NA	NA	NA	NA	NA	NA	NA	NA	NA	NA	NA	NA	NA	NA	NA	NA	NA	NA	NA	NA	NA	NA	NA	NA	NA	NA	NA	NA	NA	NA	NA	NA	NA	NA	NA	NA	NA	NA	NA	NA	NA	NA	NA	NA	NA	NA	NA	NA	NA	NA	NA	NA	NA	NA	NA	NA	NA	NA	NA	NA	NA	NA	NA	NA	NA	NA	NA	NA	NA	NA	NA	NA	NA	NA	NA	NA	NA	NA	NA	NA	NA	NA	NA	NA	NA	NA	NA	NA	NA	NA	NA	NA	NA	NA	NA	NA	NA	NA	NA	NA	NA	NA	NA	NA	NA	NA	NA	NA	NA	NA	NA	NA	NA	NA	NA	NA	NA	NA	NA	NA	NA	NA	NA	NA	NA	NA	NA	NA	NA	NA	NA	NA	NA	NA	NA	NA	NA	NA	NA	NA	NA	NA	NA	NA	NA	NA	NA	NA	NA	NA	NA	NA	NA	NA	NA	NA	NA	NA	NA	NA	NA	NA	NA	NA	NA	NA	NA	NA	NA	NA	NA	NA	NA	NA	NA	NA	NA	NA	NA	NA	NA	NA	NA	NA	NA	NA	NA	NA	NA	NA	NA	NA	NA	NA	NA	NA	NA	NA	NA	NA	NA	NA	NA	NA	NA	NA	NA	NA	NA	NA	NA	NA	NA	NA	NA	NA	NA	NA	NA	NA	NA	NA	NA	NA	NA	NA	NA	NA	NA	NA	NA	NA	NA	NA	NA	NA	NA	NA	NA	NA	NA	NA	NA	NA	NA	NA	NA	NA	NA	NA	NA	NA	NA	NA	NA	NA	NA	NA	NA	NA	NA	NA	NA	NA	NA	NA	NA	NA	NA	NA	NA	NA	NA	NA	NA	NA	NA	NA	NA	NA	NA	NA	NA	NA	NA	NA	NA	NA	NA	NA	NA	NA	NA	NA	NA	NA	NA	NA	NA	NA	NA	NA	-184.102872644361	NA	NA	NA	NA	NA	NA	NA	NA	NA	NA	NA	NA	NA	NA	NA	NA	NA	NA	NA	NA	NA	NA	NA	NA	NA	NA	NA	NA	NA	NA	NA	NA	NA	NA	NA	NA	NA	NA	NA	NA	NA	NA	NA	NA	NA	NA	NA	NA	NA	NA	NA	NA	NA	NA	NA	NA	NA	NA	NA	NA	NA	NA	NA	NA	NA	NA	NA	NA	NA	NA	NA	NA	NA	NA	NA	NA	NA	NA	NA	NA	NA	NA	NA	NA	NA	NA	NA	NA	NA	NA	NA	NA	NA	NA	NA	NA	NA	NA	NA	NA	NA	NA	NA	NA	NA	NA	NA	NA	NA	NA	NA	NA	NA	NA	NA	NA	NA	NA	NA	NA	NA	NA	NA	NA	NA	NA	NA	NA	NA	NA	NA	NA	NA	NA	NA	NA	NA	NA	NA	NA	NA	NA	NA	NA	NA	NA	NA	NA	NA	NA	NA	NA	NA	NA	NA	NA	NA	NA	NA	NA	NA	NA	NA	NA	NA	NA	NA	NA	NA	NA	NA	NA	NA	NA	NA	NA	NA	NA	NA	NA	NA	NA	NA	NA	NA	NA	NA	NA	NA	NA	NA	NA	NA	NA	NA	NA	NA	NA	NA	NA	NA	-184.315930769074	NA	NA	NA	NA	NA	NA	NA	NA	NA	NA	NA	NA	NA	NA	NA	NA	NA	NA	NA	NA	NA	NA	NA	NA	NA	NA	NA	NA	NA	NA	NA	NA	NA	NA	NA	NA	NA	NA	NA	NA	NA	NA	NA	NA	NA	NA	NA	NA	NA	NA	NA	NA	NA	NA	NA	NA	NA	NA	NA	NA	NA	NA	NA	NA	NA	NA	NA	NA	NA	NA	NA	NA	NA	NA	NA	NA	NA	NA	NA	NA	NA	NA	NA	NA	NA	NA	NA	NA	NA	NA	NA	NA	NA	NA	NA	NA	NA	NA	NA	NA	NA	NA	NA	NA	NA	NA	NA	NA	NA	NA	NA	NA	NA	NA	NA	NA	NA	NA	NA	NA	NA	NA	NA	NA	NA	NA	NA	NA	NA	NA	NA	NA	NA	NA	NA	NA	NA	NA	NA	NA	NA	NA	NA	NA	NA	NA	NA	NA	NA	NA	NA	NA	NA	NA	NA	NA	NA	NA	NA	NA	NA	NA	NA	NA	NA	NA	NA	NA	NA	NA	NA	NA	NA	NA	NA	NA	NA	NA	NA	NA	NA	NA	NA	NA	NA	NA	NA	NA	NA	NA	NA	NA	NA	NA	NA	NA	NA	NA	NA	NA	NA	NA	NA	NA	NA	NA	NA	NA	NA	NA	NA	NA	NA	NA	NA	NA	NA	NA	NA	NA	NA	NA	NA	NA	NA	NA	NA	NA	NA	NA	NA	NA	NA	NA	NA	NA	NA	NA	NA	NA	NA	NA	NA	NA	NA	NA	NA	NA	NA	NA	NA	NA	NA	NA	NA	NA	NA	NA	NA	NA	NA	NA	NA	NA	NA	NA	NA	NA	NA	NA	NA	NA	NA	NA	NA	NA	NA	NA	NA	NA	NA	NA	NA	NA	NA	NA	NA	NA	NA	NA	NA	NA	NA	NA	NA	NA	NA	NA	NA	NA	NA	NA	NA	NA	NA	NA	NA	NA	NA	NA	NA	NA	NA	NA	NA	NA	NA	NA	NA	NA	NA	NA	NA	NA	NA	NA	NA	NA	NA	NA	-25.6397020774146	NA	NA	NA	NA	NA	-11.9545354107479	NA	NA	NA	NA	NA	NA	NA	NA	NA	NA	NA	NA	NA	NA	NA	NA	NA	NA	NA	NA	NA	NA	NA	NA	NA	NA	NA	NA	NA	NA	NA	NA	NA	NA	NA	NA	NA	NA	NA	NA	NA	NA	NA	NA	NA	NA	NA	NA	NA	NA	NA	NA	NA	NA	NA	NA	NA	NA	NA	-9.70582874408128	NA	NA	NA	NA	NA	NA	NA	NA	NA	NA	NA	NA	NA	NA	NA	NA	NA	NA	NA	-13.4380920774146	-12.8491820774146	NA	NA	NA	NA	NA	NA	NA	NA	NA	NA	NA	NA	NA	NA	NA	NA	NA	NA	NA	NA	NA	NA	NA	NA	NA	NA	NA	NA	NA	NA	NA	NA	NA	NA	-12.5395154107479	-10.7511287440813	NA	NA	NA	NA	NA	NA	NA	NA	NA	-13.4048554107479	NA	NA	NA	NA	NA	NA	NA	NA	-4.69666207741462	NA	NA	NA	NA	NA	NA	NA	NA	NA	NA	NA	-11.0806287440813	NA	NA	NA	NA	NA	-13.7569620774146	NA	-12.2571254107479	NA	-32.0581287440813	NA	NA	NA	NA	NA	NA	NA	NA	-11.403885410748	NA	NA	NA	NA	NA	-10.4803954107479	NA	NA	NA	NA	NA	NA	NA	NA	NA	NA	NA	NA	NA	NA	NA	NA	NA	NA	NA	NA	NA	NA	NA	NA	NA	NA	NA	NA	NA	NA	NA	NA	NA	NA	NA	NA	NA	NA	NA	NA	NA	NA	NA	NA	NA	NA	NA	NA	NA	NA	NA	NA	NA	NA	NA	NA	NA	NA	NA	NA	NA	NA	NA	NA	NA	NA	NA	NA	NA	NA	NA	NA	NA	NA	NA	NA	NA	NA	NA	NA	NA	NA	NA	NA	NA	NA	NA	NA	NA	NA	NA	NA	NA	NA	NA	-183.588620486104	NA	NA	NA	NA	NA	NA	NA	NA	NA	NA	NA	NA	NA	NA	NA	NA	NA	NA	NA	NA	NA	NA	NA	NA	NA	NA	NA	NA	NA	NA	NA	NA	NA	NA	NA	NA	NA	NA	NA	NA	NA	NA	NA	NA	NA	NA	NA	NA	NA	NA	NA	NA	NA	NA	NA	NA	NA	NA	NA	NA	NA	NA	NA	NA	NA	NA	NA	NA	NA	NA	NA	NA	NA	NA	NA	NA	NA	NA	NA	NA	NA	NA	NA	NA	NA	NA	NA	NA	NA	NA	NA	NA	NA	NA	NA	NA	NA	NA	NA	NA	NA	NA	NA	NA	NA	NA	NA	NA	NA	NA	NA	NA	NA	NA	NA	NA	NA	NA	NA	NA	NA	NA	NA	NA	NA	NA	NA	NA	NA	NA	NA	NA	NA	NA	NA	NA	NA	NA	NA	NA	NA	NA	NA	NA	NA	NA	NA	NA	NA	NA	NA	NA	NA	NA	NA	NA	NA	NA	NA	NA	NA	NA	NA	NA	NA	NA	NA	NA	NA	NA	NA	NA	NA	NA	NA	NA	NA	NA	NA	NA	NA	NA	NA	NA	NA	NA	NA	NA	NA	NA	NA	NA	NA	NA	NA	NA	NA	NA	NA	NA	NA	NA	NA	NA	NA	NA	NA	NA	NA	NA	NA	NA	NA	NA	NA	NA	NA	NA	NA	NA	NA	NA	NA	NA	NA	NA	NA	NA	NA	NA	NA	NA	NA	NA	NA	NA	NA	NA	NA	NA	NA	NA	NA	NA	NA	NA	NA	NA	NA	NA	NA	NA	NA	NA	NA	NA	NA	NA	NA	NA	NA	NA	NA	NA	NA	NA	NA	NA	NA	NA	NA	NA	NA	NA	NA	NA	NA	NA	NA	NA	NA	NA	NA	NA	NA	NA	NA	NA	NA	NA	NA	NA	NA	NA	NA	NA	NA	NA	NA	NA	NA	NA	NA	NA	NA	NA	NA	NA	NA	NA	NA	NA	NA	NA	NA	NA	NA	NA	NA	NA	NA	NA	NA	NA	NA	NA	NA	NA	NA	NA	NA	NA	NA	NA	NA	NA	NA	NA	NA	NA	NA	NA	NA	NA	NA	NA	NA	NA	NA	NA	NA	NA	NA	NA	NA	NA	NA	NA	NA	NA	NA	NA	NA	NA	NA	NA	NA	NA	NA	NA	NA	NA	NA	NA	NA	NA	NA	NA	NA	NA	NA	NA	NA	NA	NA	NA	NA	NA	NA	NA	NA	NA	NA	NA	NA	NA	NA	NA	NA	NA	NA	NA	NA	NA	NA	NA	NA	NA	NA	NA	NA	NA	NA	NA	NA	NA	NA	NA	NA	NA	NA	NA	NA	NA	NA	NA	NA	NA	NA	NA	NA	NA	NA	NA	NA	NA	NA	NA	NA	NA	NA	NA	NA	NA	NA	NA	NA	NA	NA	NA	NA	NA	NA	NA	NA	NA	NA	NA	NA	NA	NA	NA	NA	NA	NA	NA	NA	NA	NA	NA	NA	NA	NA	NA	NA	NA	NA	NA	NA	NA	NA	NA	NA	NA	NA	NA	NA	NA	NA	NA	NA	NA	NA	NA	NA	NA	NA	NA	NA	NA	NA	NA	NA	NA	NA	NA	NA	NA	NA	NA	NA	NA	NA	NA	NA	NA	NA	NA	NA	NA	NA	NA	NA	NA	NA	NA	NA	NA	NA	NA	NA	NA	NA	NA	NA	NA	NA	NA	NA	NA	NA	NA	NA	NA	NA	NA	NA	NA	NA	NA	NA	NA	NA	NA	NA	NA	NA	NA	NA	NA	NA	NA	NA	NA	NA	NA	NA	NA	NA	NA	NA	NA	NA	NA	NA	NA	NA	NA	NA	NA	NA	NA	NA	NA	NA	NA	NA	NA	NA	NA	NA	NA	NA	NA	NA	NA	NA	NA	NA	NA	NA	NA	NA	NA	NA	-184.441779567975	NA	NA	NA	NA	NA	NA	NA	NA	NA	NA	NA	NA	NA	NA	NA	NA	NA	NA	NA	NA	NA	NA	NA	NA	NA	NA	NA	NA	NA	NA	NA	NA	NA	NA	NA	NA	NA	NA	NA	NA	NA	NA	NA	NA	NA	NA	NA	NA	NA	NA	NA	NA	NA	NA	NA	NA	NA	NA	NA	NA	NA	NA	NA	NA	NA	NA	NA	NA	NA	NA	NA	NA	NA	NA	NA	NA	NA	NA	NA	NA	NA	NA	NA	NA	NA	NA	NA	NA	NA	NA	NA	NA	NA	NA	NA	NA	NA	NA	NA	NA	NA	NA	NA	NA	NA	NA	NA	NA	NA	-13.0601933874675	NA	NA	NA	NA	NA	NA	NA	NA	NA	NA	NA	-23.7305033874675	NA	NA	NA	NA	NA	NA	-46.0192008051235	NA	NA	NA	-16.8269033874675	NA	NA	-10.3492633874666	NA	-12.3243633874675	-12.4901233874675	NA	NA	NA	NA	NA	NA	NA	-33.5605608051235	NA	NA	-35.2850941384568	NA	NA	NA	NA	NA	NA	-16.2823133874675	NA	-13.9217733874675	NA	NA	NA	NA	NA	-38.2708874717902	NA	NA	NA	NA	-32.9747908051235	NA	NA	NA	NA	NA	NA	NA	NA	NA	NA	NA	-13.5802733874675	NA	-11.4847233874675	NA	NA	NA	NA	NA	NA	NA	NA	NA	NA	NA	NA	NA	NA	NA	NA	NA	NA	NA	NA	NA	NA	NA	-17.4217033874675	NA	NA	NA	NA	-35.4600908051235	NA	NA	NA	NA	NA	NA	NA	-12.1297533874675	NA	NA	NA	NA	NA	NA	NA	NA	NA	NA	-34.7464308051235	NA	-35.9289458051235	NA	-11.907983386653	-12.0434833874675	NA	NA	-32.5769808051235	NA	-13.0097433874675	-12.0055933868316	NA	NA	NA	NA	NA	NA	-33.3961774717902	NA	NA	NA	NA	NA	-12.052563386422	NA	-11.7004933874675	NA	NA	NA	NA	NA	NA	NA	NA	NA	NA	NA	NA	-7.2254633874675	NA	NA	-12.4953733874675	-29.0548574717902	-38.8725708051235	NA	NA	NA	NA	NA	NA	NA	NA	NA	NA	NA	-33.0978974717902	NA	NA	NA	NA	NA	NA	-41.1852941384568	-35.4539274717902	NA	-11.8693333872118	-32.8610408051235	NA	NA	NA	NA	NA	NA	NA	NA	NA	NA	NA	NA	-12.992351865082	NA	NA	NA	NA	NA	NA	NA	NA	NA	NA	NA	-23.6797551984154	NA	NA	NA	NA	NA	NA	NA	NA	NA	NA	-16.7600451984154	NA	NA	-10.296071865082	NA	-12.277771865082	-12.422581865082	NA	NA	NA	NA	NA	NA	NA	NA	NA	NA	NA	NA	NA	NA	NA	NA	NA	-16.214471865082	NA	-13.8785485317487	NA	NA	NA	NA	NA	NA	NA	NA	NA	NA	NA	NA	NA	NA	NA	NA	NA	NA	NA	NA	NA	NA	-13.537731865082	NA	-11.4169151984154	NA	NA	NA	NA	NA	NA	NA	NA	NA	NA	NA	NA	NA	NA	NA	NA	NA	NA	NA	NA	NA	NA	NA	-17.375111865082	NA	NA	NA	NA	NA	NA	NA	NA	NA	NA	NA	NA	-12.066111865082	NA	NA	NA	NA	NA	NA	NA	NA	NA	NA	NA	NA	NA	NA	-11.865591865082	-11.998891865082	NA	NA	NA	NA	-12.9662185317487	-11.942001865082	NA	NA	NA	NA	NA	NA	NA	NA	NA	NA	NA	NA	-12.007971865082	NA	-11.6326685317487	NA	NA	NA	NA	NA	NA	NA	NA	NA	NA	NA	NA	-7.17170519841537	NA	NA	-12.4421151984154	NA	NA	NA	NA	NA	NA	NA	NA	NA	NA	NA	NA	NA	NA	NA	NA	NA	NA	NA	NA	NA	NA	NA	-11.813921865082	NA	NA	NA	NA	NA	NA	NA	NA	NA	NA	NA	NA	NA	-12.575074547531	NA	NA	NA	NA	NA	NA	NA	NA	NA	NA	NA	-23.244014547531	NA	NA	NA	NA	NA	NA	NA	NA	NA	NA	-16.341784547531	NA	NA	-9.86414454753098	NA	-11.839244547531	-12.005004547531	NA	NA	NA	NA	NA	NA	NA	NA	NA	NA	NA	NA	NA	NA	NA	NA	NA	-15.797194547531	NA	-13.436654547531	NA	NA	NA	NA	NA	NA	NA	NA	NA	NA	NA	NA	NA	NA	NA	NA	NA	NA	NA	NA	NA	NA	-13.095154547531	NA	-10.999604547531	NA	NA	NA	NA	NA	NA	NA	NA	NA	NA	NA	NA	NA	NA	NA	NA	NA	NA	NA	NA	NA	NA	NA	-16.936584547531	NA	NA	NA	NA	NA	NA	NA	NA	NA	NA	NA	NA	-11.644634547531	NA	NA	NA	NA	NA	NA	NA	NA	NA	NA	NA	NA	NA	NA	-11.422864547531	-11.558364547531	NA	NA	NA	NA	-12.524624547531	-11.520474547531	NA	NA	NA	NA	NA	NA	NA	NA	NA	NA	NA	NA	-11.567444547531	NA	-11.215374547531	NA	NA	NA	NA	NA	NA	NA	NA	NA	NA	NA	NA	-6.74034454753098	NA	NA	-12.010254547531	NA	NA	NA	NA	NA	NA	NA	NA	NA	NA	NA	NA	NA	NA	NA	NA	NA	NA	NA	NA	NA	NA	NA	-11.3819312141976	NA	NA	NA	NA	NA	NA	NA	NA	NA	NA
[truncated: 16,529,608 more chars]
