# Supplementary material for: Searching ChIP-seq genomic islands for combinatorial regulatory codes in mouse embryonic stem cells
Source: BMC Genomics. 2011 Oct 20;12:515. doi: 10.1186/1471-2164-12-515 (PMC3265564; doi:10.1186/1471-2164-12-515)
Supplement: Additional file 13 — Significant features. This table lists significant features. [file 1471-2164-12-515-S13.XLS]

## Sheet: UH_cluster_Binary_ES_up
w = 2	P-value
Nanog.Smad1.M00978_LEF1TCF1_Q4	8.42511e-06
Esrrb.Smad1.M00978_LEF1TCF1_Q4	1.38132e-05

## Sheet: UH_cluster_Binary_ES_down
w = 1	P-value	w = 0	P-value
Klf4.M00983_MAF_Q6_01	3.07529e-05	M00054_NFKAPPAB_01	0.000207211
Esrrb.M00005_AP4_01	3.55093e-05	M00419_MEIS1_01	0.000657431
Esrrb.M00799_MYC_Q2	8.26986e-05	M00059_YY1_01	0.000657431
		M00251_XBP1_01	0.00117131
		M00513_ATF3_Q6	0.00117131
		M00764_HNF4_DR1_Q3	0.00117131
		M00175_AP4_Q5	0.00117131
		M00913_MYB_Q5_01	0.00117131
		M00034_P53_01	0.00278861
		M00511_ERR1_Q2	0.00373558
		M00981_CREBATF_Q6	0.00373558
		M00480_LUN1_01	0.00373558
		M00801_CREB_Q3	0.00446742
		M00795_OCT_Q6	0.00670468

## Sheet: UH_cluster_Continuous_ES_up
w = 1	P-value	w = 0	P-value
E2f1.M00233_MEF2_04	8.66475e-07	M00233_MEF2_04	4.10882e-05
Sox2.M00974_SMAD_Q6_01	0.000102953
Esrrb.M00971_ETS_Q6	0.000124826
Esrrb.M00423_FOXJ2_02	0.000146251

## Sheet: Oct4_cluster_Binary_ES_down
w = 2	P-value	w = 1	P-value	w = 0	P-value
Smad1.STAT3.M00052_NFKAPPAB65_01	2.65988e-07	STAT3.M01007_SRF_Q5_02	2.94558e-05	M00062_IRF1_01	0.000937739
Smad1.STAT3.M00415_AREB6_04	1.50938e-06	STAT3.M00158_COUP_01	8.28469e-05	M00922_SRF_Q5_01	0.000964037
Oct4.Smad1.M00418_TGIF_01	2.78937e-06	Oct4.M01028_NRSF_Q4	0.00022452
STAT3.Tcfcp2l1.M00707_TFIIA_Q6	6.20393e-06	STAT3.M00176_AP4_Q6	0.000267684
Oct4.Smad1.M00791_HNF3_Q6	9.10045e-06	Smad1.M00483_ATF6_01	0.000291533
STAT3.Tcfcp2l1.M01007_SRF_Q5_02	9.54318e-06	Smad1.M00791_HNF3_Q6	0.000352057
Smad1.STAT3.M00983_MAF_Q6_01	1.267e-05	Tcfcp2l1.M00011_EVI1_06	0.000449905
Esrrb.Nanog.M00913_MYB_Q5_01	1.53173e-05	Oct4.M00978_LEF1TCF1_Q4	0.000583045
Oct4.Smad1.M00325_NRSE_B	2.06565e-05	Oct4.M00396_EN1_01	0.000631766
Esrrb.Oct4.M00791_HNF3_Q6	3.36837e-05	STAT3.M00707_TFIIA_Q6	0.00067008
Sox2.STAT3.M00052_NFKAPPAB65_01	3.88451e-05
Smad1.STAT3.M00396_EN1_01	4.02015e-05
Oct4.Tcfcp2l1.M00773_MYB_Q3	7.69981e-05
Smad1.STAT3.M00747_IRF1_Q6	7.91171e-05
Nanog.STAT3.M00052_NFKAPPAB65_01	8.68059e-05
Nanog.Sox2.M00800_AP2_Q3	9.88117e-05
Smad1.STAT3.M01028_NRSF_Q4	0.000101058
Smad1.STAT3.N00004_Rbpj	0.000113227
Nanog.Smad1.M00251_XBP1_01	0.000126149
Smad1.STAT3.M00724_HNF3ALPHA_Q6	0.000140497
Smad1.STAT3.M00972_IRF_Q6_01	0.000144124
STAT3.Tcfcp2l1.M00176_AP4_Q6	0.000149149
Esrrb.Oct4.M01125_OCT4_01	0.000162569
Esrrb.Oct4.M00790_HNF1_Q6	0.000168553
Smad1.Sox2.M00325_NRSE_B	0.000187836
Oct4.Tcfcp2l1.M01028_NRSF_Q4	0.00018818
Smad1.STAT3.M01016_SOX17_01	0.000199476
Oct4.STAT3.M01028_NRSF_Q4	0.000217993
Smad1.STAT3.M01122_ZNF219_01	0.000221298
Smad1.STAT3.M00059_YY1_01	0.000228201
Oct4.Tcfcp2l1.M01111_RBPJK_Q4	0.000239935
Nanog.STAT3.M00671_TCF4_Q5	0.000258597
Nanog.STAT3.M00189_AP2_Q6	0.00026574
Nanog.STAT3.M00800_AP2_Q3	0.000274609
Nanog.Smad1.M00791_HNF3_Q6	0.000275521
Smad1.STAT3.M00797_HIF1_Q3	0.000293421
STAT3.Tcfcp2l1.M00233_MEF2_04	0.00029977
Esrrb.STAT3.M00176_AP4_Q6	0.000300284
Esrrb.Smad1.M00791_HNF3_Q6	0.000335342
STAT3.Tcfcp2l1.M00810_SRF_Q4	0.000339263
Esrrb.Sox2.M00913_MYB_Q5_01	0.000360087
Smad1.STAT3.M00062_IRF1_01	0.000369128
Smad1.STAT3.M01014_SOX_Q6	0.000369128
Esrrb.Tcfcp2l1.M00004_CMYB_01	0.000389261
Smad1.Sox2.M00797_HIF1_Q3	0.000419226
Smad1.STAT3.M00482_PITX2_Q2	0.000419226
Esrrb.Oct4.N00003_Otx2	0.000428317
Sox2.Tcfcp2l1.M00517_AP1_01	0.000428317
Esrrb.Sox2.M00052_NFKAPPAB65_01	0.000452123
STAT3.Tcfcp2l1.M00175_AP4_Q5	0.000479222
Nanog.Sox2.M01014_SOX_Q6	0.000483024
Oct4.Tcfcp2l1.M01122_ZNF219_01	0.000495421
Smad1.STAT3.M00800_AP2_Q3	0.000503658
Smad1.STAT3.M00176_AP4_Q6	0.000511362
Sox2.STAT3.M00965_DR4_Q2	0.00051163
Smad1.STAT3.M00054_NFKAPPAB_01	0.00051163
STAT3.Tcfcp2l1.M00922_SRF_Q5_01	0.00053515
Esrrb.Tcfcp2l1.M00209_NFY_C	0.000566981
STAT3.Tcfcp2l1.M00800_AP2_Q3	0.000573564
Nanog.Oct4.N00009_Klf4	0.000580634
Nanog.Tcfcp2l1.M00922_SRF_Q5_01	0.000580634
Nanog.Oct4.M00978_LEF1TCF1_Q4	0.000644698
Oct4.STAT3.M00405_MMEF2_Q6	0.000662202
Nanog.Oct4.M00791_HNF3_Q6	0.000675661
Oct4.Tcfcp2l1.M00123_MYCMAX_02	0.000718474
Smad1.STAT3.N00001_Sox2	0.000751461
Esrrb.Tcfcp2l1.M00807_EGR_Q6	0.000756842
Nanog.STAT3.M00405_MMEF2_Q6	0.000767385
Esrrb.Smad1.M00325_NRSE_B	0.000767385
Smad1.Sox2.M00747_IRF1_Q6	0.000773714
Oct4.Tcfcp2l1.M01154_CMYC_02	0.000811859
Smad1.STAT3.M00222_HAND1E47_01	0.000816803
Smad1.STAT3.M00225_STAT3_01	0.000816803
Smad1.STAT3.M00807_EGR_Q6	0.000816803
Nanog.STAT3.M00209_NFY_C	0.000851053
Esrrb.STAT3.M00925_AP1_Q6_01	0.000876664
Nanog.Tcfcp2l1.M00810_SRF_Q4	0.000912428
STAT3.Tcfcp2l1.M00987_FOXP1_01	0.000934889
Smad1.STAT3.N00006_Nr5a2	0.000941277
Oct4.Tcfcp2l1.M00055_NMYC_01	0.00104312
Nanog.Smad1.M00483_ATF6_01	0.00106937
Esrrb.STAT3.N00004_Rbpj	0.00111471
Oct4.STAT3.M00257_RREB1_01	0.00113077
Smad1.Sox2.M00750_HMGIY_Q6	0.00114427
Esrrb.STAT3.M00941_MEF2_Q6_01	0.00115414
Smad1.STAT3.M00971_ETS_Q6	0.00116181
Esrrb.Sox2.M00774_NFKB_Q6_01	0.00119068
Esrrb.Oct4.M00418_TGIF_01	0.00125573
STAT3.Tcfcp2l1.M00494_STAT6_01	0.00125573
Nanog.Oct4.M00405_MMEF2_Q6	0.00125621
Esrrb.STAT3.M00158_COUP_01	0.00128779
Oct4.STAT3.M01012_HNF3_Q6_01	0.00130808
Esrrb.Smad1.M00052_NFKAPPAB65_01	0.00130808
Smad1.STAT3.M01112_RBPJK_01	0.00131062
Smad1.STAT3.M01066_BLIMP1_Q6	0.00139179
Nanog.Smad1.M00746_ELF1_Q6	0.00139547
STAT3.Tcfcp2l1.M00941_MEF2_Q6_01	0.00144074
Nanog.STAT3.M00011_EVI1_06	0.00147549
Sox2.STAT3.N00004_Rbpj	0.00147944
Esrrb.Sox2.N00004_Rbpj	0.00151923
Oct4.Tcfcp2l1.M00446_SPZ1_01	0.00154603
Sox2.STAT3.M00415_AREB6_04	0.00155749
Esrrb.Tcfcp2l1.M00011_EVI1_06	0.00157706
Esrrb.Sox2.M00932_SP1_Q4_01	0.00158732
Esrrb.Oct4.M01016_SOX17_01	0.00159121
Nanog.STAT3.M00983_MAF_Q6_01	0.00160351
Oct4.Tcfcp2l1.M00987_FOXP1_01	0.00161394
Nanog.Tcfcp2l1.M00225_STAT3_01	0.00163289
Esrrb.Tcfcp2l1.M00302_NFAT_Q6	0.00168343
Nanog.Tcfcp2l1.M00069_YY1_02	0.00169215
Oct4.Tcfcp2l1.M00423_FOXJ2_02	0.00171026
Oct4.Smad1.M00483_ATF6_01	0.00172281
Sox2.STAT3.M00810_SRF_Q4	0.00172281
Sox2.STAT3.M00189_AP2_Q6	0.00173244
Esrrb.Oct4.M00055_NMYC_01	0.00176978
Nanog.STAT3.M00807_EGR_Q6	0.00178001
STAT3.Tcfcp2l1.M00650_MTF1_Q4	0.00182333
Sox2.Tcfcp2l1.M00965_DR4_Q2	0.00185029
Esrrb.Tcfcp2l1.M00176_AP4_Q6	0.00185055
Nanog.Sox2.M00415_AREB6_04	0.00186819
Oct4.Tcfcp2l1.M00480_LUN1_01	0.00187398
Esrrb.Tcfcp2l1.M00981_CREBATF_Q6	0.00196451
Sox2.STAT3.M01122_ZNF219_01	0.00197065
Esrrb.Tcfcp2l1.M00412_AREB6_01	0.00200248
Smad1.Sox2.M00983_MAF_Q6_01	0.00206884
STAT3.Tcfcp2l1.M01160_KID3_01	0.00206884
Smad1.STAT3.M00941_MEF2_Q6_01	0.002084
Sox2.STAT3.M01028_NRSF_Q4	0.00212552
Sox2.STAT3.M00983_MAF_Q6_01	0.00225161
Esrrb.Tcfcp2l1.M01000_AIRE_02	0.00228133
Smad1.STAT3.M00256_NRSF_01	0.00231511
Esrrb.Smad1.M00483_ATF6_01	0.00236145
Sox2.STAT3.M00511_ERR1_Q2	0.00244135
Oct4.Tcfcp2l1.M00913_MYB_Q5_01	0.00245161
Oct4.Smad1.M00797_HIF1_Q3	0.00247154
Nanog.Smad1.M00615_MYCMAX_03	0.00247154
STAT3.Tcfcp2l1.M01122_ZNF219_01	0.0024769
Esrrb.STAT3.M00052_NFKAPPAB65_01	0.00256897
Smad1.STAT3.M01000_AIRE_02	0.00258419
Smad1.Tcfcp2l1.M00791_HNF3_Q6	0.00258419
Oct4.Sox2.M00325_NRSE_B	0.0025956
Sox2.STAT3.M00176_AP4_Q6	0.00262923
Smad1.STAT3.M00511_ERR1_Q2	0.00263513
Oct4.Tcfcp2l1.M00407_RSRFC4_Q2	0.00266542
Esrrb.Oct4.M00615_MYCMAX_03	0.00268642
Oct4.Tcfcp2l1.M00810_SRF_Q4	0.00276066
Nanog.Tcfcp2l1.M00913_MYB_Q5_01	0.00278728
Oct4.Tcfcp2l1.M00925_AP1_Q6_01	0.00282239
Esrrb.Nanog.M00418_TGIF_01	0.00282239
Oct4.Tcfcp2l1.M01010_HMGIY_Q3	0.00282943
Oct4.Tcfcp2l1.M00514_ATF4_Q2	0.00284196
Nanog.STAT3.M00225_STAT3_01	0.00298841
Sox2.STAT3.M00972_IRF_Q6_01	0.00302704
Sox2.STAT3.M00054_NFKAPPAB_01	0.00313789
Esrrb.Oct4.M00724_HNF3ALPHA_Q6	0.00322598
Esrrb.Tcfcp2l1.M00446_SPZ1_01	0.00325133
Oct4.Tcfcp2l1.N00003_Otx2	0.00327126
Smad1.STAT3.M00494_STAT6_01	0.00328259
Esrrb.Oct4.M00497_STAT3_02	0.00329359
Sox2.STAT3.M00747_IRF1_Q6	0.00329359
Nanog.Smad1.M00983_MAF_Q6_01	0.00332242
Nanog.Oct4.M00615_MYCMAX_03	0.00341033
Oct4.Tcfcp2l1.M00026_RSRFC4_01	0.00341183
Esrrb.Nanog.M00026_RSRFC4_01	0.00352482
Oct4.Smad1.M00615_MYCMAX_03	0.00357903
Oct4.STAT3.M00026_RSRFC4_01	0.00357903
Smad1.STAT3.M00810_SRF_Q4	0.00357903
Nanog.STAT3.M00176_AP4_Q6	0.00362653
Esrrb.STAT3.M01012_HNF3_Q6_01	0.00367057
Smad1.STAT3.M00063_IRF2_01	0.0036977
Esrrb.Tcfcp2l1.M00793_YY1_Q6	0.0037193
Smad1.Sox2.N00004_Rbpj	0.00379983
Smad1.STAT3.M00420_MEIS1AHOXA9_01	0.0038544
Nanog.Tcfcp2l1.M00011_EVI1_06	0.00389202
Nanog.Smad1.M00971_ETS_Q6	0.00396801
Esrrb.Smad1.M00724_HNF3ALPHA_Q6	0.00396801
Smad1.Sox2.M00063_IRF2_01	0.00398108
Nanog.STAT3.M00810_SRF_Q4	0.00398108
STAT3.Tcfcp2l1.M00158_COUP_01	0.00403766
STAT3.Tcfcp2l1.M01150_DMRT5_01	0.00403766
Esrrb.STAT3.M00707_TFIIA_Q6	0.00409191
Esrrb.Nanog.M00176_AP4_Q6	0.00411006
Esrrb.Oct4.M00405_MMEF2_Q6	0.00413371
Nanog.Smad1.M00256_NRSF_01	0.00427271
Esrrb.Smad1.M01037_GLI_Q2	0.00433637
Esrrb.Nanog.M00490_BACH2_01	0.0043494

## Sheet: Oct4_cluster_Continuous_ES_up
w = 2	P-value	w = 1	P-value	w = 0	P-value
Esrrb.Tcfcp2l1.M00771_ETS_Q4	2.44254e-06	Tcfcp2l1.M00771_ETS_Q4	1.81595e-06	M01142_LRH1_Q5	0.000807438
STAT3.Tcfcp2l1.M00251_XBP1_01	4.15589e-05	STAT3.M00251_XBP1_01	1.36845e-05	M00809_FOX_Q2	0.000809589
Oct4.Tcfcp2l1.M01124_OCT4_02	6.69401e-05	Nanog.M00462_GATA6_01	2.68525e-05	N00007_SoxOctComp	0.000999343
Nanog.Tcfcp2l1.M00134_HNF4_01	7.34577e-05	Nanog.M00134_HNF4_01	0.000105071	M00231_MEF2_02	0.00154217
Nanog.Smad1.M01034_EBOX_Q6_01	0.000109536	Esrrb.N00007_SoxOctComp	0.000131625	M01075_PLZF_02	0.0018731
Oct4.Smad1.M00650_MTF1_Q4	0.00014549	Oct4.M00801_CREB_Q3	0.000166399	M00771_ETS_Q4	0.00195907
Esrrb.Nanog.M00006_MEF2_01	0.000150568	Esrrb.M00809_FOX_Q2	0.000208268	M00223_STAT_01	0.00264549
		Esrrb.M00771_ETS_Q4	0.000561117	M00971_ETS_Q6	0.00313226
		Nanog.M00189_AP2_Q6	0.000585381
		STAT3.M00078_EVI1_01	0.000665089
		Nanog.N00007_SoxOctComp	0.000676315
		STAT3.M00982_KROX_Q6	0.000787259
		Smad1.M01034_EBOX_Q6_01	0.000819315
		Sox2.M01124_OCT4_02	0.000870159
		STAT3.M00616_AFP1_Q6	0.000945356
		Nanog.M00801_CREB_Q3	0.00102343
		STAT3.M00777_STAT_Q6	0.00104442
		Esrrb.M00006_MEF2_01	0.00113412
		STAT3.M00931_SP1_Q6_01	0.00119423
		Nanog.M01142_LRH1_Q5	0.00120658
		STAT3.M00913_MYB_Q5_01	0.00134284
		Oct4.N00001_Sox2	0.00140905

## Sheet: Myc_cluster_Binary_ES_down
w = 2	P-value	w = 1	P-value	w = 0	P-value
E2f1.Zfx.M00251_XBP1_01	7.74332e-06	Zfx.M00251_XBP1_01	5.5778e-06	M00233_MEF2_04	3.82851e-05
E2f1.Zfx.M00971_ETS_Q6	1.89353e-05	Zfx.M00971_ETS_Q6	7.28852e-06	M00971_ETS_Q6	4.91662e-05
Mycn.Zfx.M00971_ETS_Q6	2.43071e-05	Mycn.M00776_SREBP_Q3	1.48285e-05	N00003_Otx2	0.000105041
E2f1.Mycn.M00776_SREBP_Q3	3.10463e-05	Zfx.M00233_MEF2_04	4.31328e-05	M00034_P53_01	0.000160586
E2f1.Zfx.M00176_AP4_Q6	5.62305e-05	E2f1.M00971_ETS_Q6	5.16697e-05	M00421_MEIS1BHOXA9_02	0.000194541
E2f1.Zfx.M00965_DR4_Q2	7.98753e-05	Zfx.M00965_DR4_Q2	5.64741e-05	M00512_PPARG_01	0.000364222
E2f1.Mycn.M00512_PPARG_01	8.42885e-05	E2f1.N00003_Otx2	9.80106e-05	N00009_Klf4	0.000397268
E2f1.Zfx.M00807_EGR_Q6	0.000133464	Mycn.M00512_PPARG_01	0.000103008	M00764_HNF4_DR1_Q3	0.000846217
E2f1.Zfx.M00791_HNF3_Q6	0.000149246	Zfx.M00807_EGR_Q6	0.000118731	M00422_FOXJ2_01	0.000943437
Myc.Zfx.M00176_AP4_Q6	0.000155247	Mycn.M00233_MEF2_04	0.000153553	M00724_HNF3ALPHA_Q6	0.000980651
E2f1.Zfx.M00915_AP2_Q6_01	0.000159667	Mycn.M00971_ETS_Q6	0.000181138	M01011_HNF1_Q6_01	0.00115897
Mycn.Zfx.M00251_XBP1_01	0.000172328	Zfx.M00176_AP4_Q6	0.000194595	M00186_SRF_Q6	0.00138658
E2f1.Zfx.M00498_STAT4_01	0.000312308	Zfx.M01075_PLZF_02	0.000236132	M00790_HNF1_Q6	0.0014658
E2f1.Zfx.M00233_MEF2_04	0.000330979	E2f1.M00034_P53_01	0.000370558	M00791_HNF3_Q6	0.00148442
Mycn.Zfx.M00512_PPARG_01	0.000521113	E2f1.N00009_Klf4	0.000396695	M01010_HMGIY_Q3	0.00175712
Myc.Mycn.M00965_DR4_Q2	0.000521512	E2f1.M00512_PPARG_01	0.000405775	M00005_AP4_01	0.00191963
E2f1.Mycn.M00971_ETS_Q6	0.000524919	Zfx.M00915_AP2_Q6_01	0.00041593	M01075_PLZF_02	0.00214548
E2f1.Zfx.M01066_BLIMP1_Q6	0.000530927	E2f1.M00233_MEF2_04	0.000449838	M00965_DR4_Q2	0.00243632
Mycn.Zfx.M00965_DR4_Q2	0.000588979	Zfx.M00498_STAT4_01	0.000706216	M00081_EVI1_04	0.00271702
Mycn.Zfx.M00776_SREBP_Q3	0.000602963	E2f1.M00724_HNF3ALPHA_Q6	0.000757866	M01000_AIRE_02	0.00301825
Mycn.Zfx.M01123_NANOG_01	0.00066532	Zfx.M01000_AIRE_02	0.000843851	M01066_BLIMP1_Q6	0.00362355
Myc.Zfx.M01146_DMRT1_01	0.000681833	E2f1.M01011_HNF1_Q6_01	0.000908619	M00773_MYB_Q3	0.00364145
Mycn.Zfx.M00233_MEF2_04	0.000749457	Zfx.M00791_HNF3_Q6	0.000962234	M00396_EN1_01	0.00390919
E2f1.Zfx.M01075_PLZF_02	0.000886241	E2f1.M00791_HNF3_Q6	0.00114309	M00807_EGR_Q6	0.00390919
E2f1.Zfx.M00652_NRF1_Q6	0.000940209	Zfx.M00652_NRF1_Q6	0.00114669	M00175_AP4_Q5	0.00391008
E2f1.Zfx.M00724_HNF3ALPHA_Q6	0.000962234	Zfx.M01066_BLIMP1_Q6	0.00115231	M00517_AP1_01	0.00427662
E2f1.Mycn.N00003_Otx2	0.000971033	E2f1.M00965_DR4_Q2	0.00144857	M00915_AP2_Q6_01	0.00427662
E2f1.Zfx.M01000_AIRE_02	0.000972053	E2f1.M00421_MEIS1BHOXA9_02	0.00151014	M00130_FOXD3_01	0.00516944
Mycn.Zfx.M01146_DMRT1_01	0.00106372	E2f1.M00130_FOXD3_01	0.00162077	M00776_SREBP_Q3	0.00575217
E2f1.Zfx.M00650_MTF1_Q4	0.00114669	Zfx.M00422_FOXJ2_01	0.00162338	M00793_YY1_Q6	0.00585674
Mycn.Zfx.M00396_EN1_01	0.00136512	E2f1.M00422_FOXJ2_01	0.00166237	M00222_HAND1E47_01	0.00701192
E2f1.Zfx.M00422_FOXJ2_01	0.00136703	E2f1.M00773_MYB_Q3	0.00166237	M00176_AP4_Q6	0.00701192
Mycn.Zfx.M00652_NRF1_Q6	0.00140086	Mycn.M00251_XBP1_01	0.00177124	M00041_CREBP1CJUN_01	0.00733334
E2f1.Myc.M00965_DR4_Q2	0.00149602	E2f1.M00498_STAT4_01	0.00179124	M00650_MTF1_Q4	0.00744377
Myc.Mycn.M00512_PPARG_01	0.00149695	Zfx.M01146_DMRT1_01	0.00197635	M00528_PPARG_03	0.00767889
E2f1.Zfx.M00764_HNF4_DR1_Q3	0.00151563	Myc.M00965_DR4_Q2	0.00201866	M00462_GATA6_01	0.00836246
E2f1.Zfx.M01146_DMRT1_01	0.00159834	Zfx.M00647_LXR_Q3	0.00209946	M00733_SMAD4_Q6	0.00976564
Mycn.Zfx.M01016_SOX17_01	0.0016674	Mycn.M00790_HNF1_Q6	0.00219449	M00251_XBP1_01	0.01031
E2f1.Mycn.M00233_MEF2_04	0.00182819	Zfx.M00764_HNF4_DR1_Q3	0.00226516	M00292_FREAC4_01	0.0112573
E2f1.Zfx.M00462_GATA6_01	0.00197586	Zfx.M01123_NANOG_01	0.00226516	M00800_AP2_Q3	0.011332
E2f1.Mycn.M00251_XBP1_01	0.00202014	Mycn.M00034_P53_01	0.00231038	M00420_MEIS1AHOXA9_01	0.0124009
E2f1.Mycn.M00790_HNF1_Q6	0.00202014	Zfx.M00512_PPARG_01	0.00231038	M00498_STAT4_01	0.0124009
E2f1.Zfx.M00647_LXR_Q3	0.00209946	E2f1.M00764_HNF4_DR1_Q3	0.00231818	M00063_IRF2_01	0.0156461
E2f1.Zfx.M00773_MYB_Q3	0.00214161	E2f1.M01075_PLZF_02	0.00231818	M01036_COUPTF_Q6	0.0156461
E2f1.Mycn.M00005_AP4_01	0.00234305	Zfx.M00462_GATA6_01	0.00232773	M00478_CDC5_01	0.0156461
E2f1.Zfx.M00512_PPARG_01	0.00241192	E2f1.M00807_EGR_Q6	0.0024118	M01122_ZNF219_01	0.0156661
Mycn.Zfx.M00774_NFKB_Q6_01	0.00281327	Mycn.N00003_Otx2	0.00243781	M01016_SOX17_01	0.0164811
E2f1.Mycn.M00034_P53_01	0.00282011	Zfx.M00773_MYB_Q3	0.00249494	M00810_SRF_Q4	0.0170865
Myc.Mycn.M00971_ETS_Q6	0.00288426	Mycn.M00005_AP4_01	0.00249621	M00423_FOXJ2_02	0.0180509
E2f1.Zfx.M00004_CMYB_01	0.0030592	Zfx.M00724_HNF3ALPHA_Q6	0.00257891	M00983_MAF_Q6_01	0.0183408
Myc.Zfx.M00707_TFIIA_Q6	0.00320809	Zfx.M00776_SREBP_Q3	0.00257891	M01142_LRH1_Q5	0.0190963
E2f1.Zfx.M01011_HNF1_Q6_01	0.00324793	Zfx.M00926_AP1_Q4_01	0.00279511	M00805_LEF1_Q2	0.0197095
E2f1.Zfx.M00490_BACH2_01	0.00345536	E2f1.M00915_AP2_Q6_01	0.00281662	M00976_AHRHIF_Q6	0.0202608
Myc.Zfx.M00971_ETS_Q6	0.00350297	Zfx.M00421_MEIS1BHOXA9_02	0.002968	M00531_NERF_Q2	0.0214322
Mycn.Zfx.M00222_HAND1E47_01	0.00361375	E2f1.M00790_HNF1_Q6	0.00314034	M01035_YY1_Q6_02	0.0236409
E2f1.Zfx.M00810_SRF_Q4	0.0036587	E2f1.M01066_BLIMP1_Q6	0.00324793	M01031_HNF4_Q6_01	0.0239239
E2f1.Zfx.M01123_NANOG_01	0.00379885	Zfx.M00004_CMYB_01	0.00348373	N00001_Sox2	0.0253426
Mycn.Zfx.M01037_GLI_Q2	0.00380055	E2f1.M00005_AP4_01	0.00388106	M00765_COUP_DR1_Q6	0.0267652
Myc.Zfx.M00655_PEA3_Q6	0.00382197	E2f1.M00396_EN1_01	0.00405672	M01012_HNF3_Q6_01	0.0267915
E2f1.Zfx.M00196_SP1_Q6	0.00397202	Zfx.M00175_AP4_Q5	0.00422958	M00691_ATF1_Q6	0.0281378
Mycn.Zfx.M00647_LXR_Q3	0.00422958	Zfx.M00650_MTF1_Q4	0.0045062	M00763_PPAR_DR1_Q2	0.0296141
Mycn.Zfx.M00005_AP4_01	0.00431601	Zfx.M00800_AP2_Q3	0.0045062	M00647_LXR_Q3	0.0296699
E2f1.Zfx.M00531_NERF_Q2	0.00449945	Zfx.M00186_SRF_Q6	0.00465501	M00209_NFY_C	0.030904
Myc.Zfx.M00175_AP4_Q5	0.00451288	Zfx.M00777_STAT_Q6	0.00468773
E2f1.Zfx.M00175_AP4_Q5	0.00461392	E2f1.M00186_SRF_Q6	0.00473981
E2f1.Zfx.M00403_AMEF2_Q6	0.00465501	Zfx.M00733_SMAD4_Q6	0.0048147
Mycn.Zfx.M00790_HNF1_Q6	0.00498398	Zfx.M00967_HNF4_Q6	0.00504098
E2f1.Zfx.M00514_ATF4_Q2	0.00500348	E2f1.M00517_AP1_01	0.00511346
Mycn.Zfx.M00423_FOXJ2_02	0.0052908	Zfx.M00005_AP4_01	0.00512943
E2f1.Zfx.M00777_STAT_Q6	0.00541595	Zfx.M00931_SP1_Q6_01	0.00514971
E2f1.Zfx.M00932_SP1_Q4_01	0.00553996	Zfx.M00232_MEF2_03	0.00536854
E2f1.Zfx.M00978_LEF1TCF1_Q4	0.00553996	E2f1.M00750_HMGIY_Q6	0.0054865
E2f1.Zfx.M00186_SRF_Q6	0.00583876	Zfx.M00396_EN1_01	0.00555285
E2f1.Zfx.M00792_SMAD_Q6	0.00608593	Zfx.M00810_SRF_Q4	0.00610557
E2f1.Zfx.M00776_SREBP_Q3	0.00619095	E2f1.M00292_FREAC4_01	0.00646874
E2f1.Zfx.M00707_TFIIA_Q6	0.00624623	Zfx.M00790_HNF1_Q6	0.00658957
		Zfx.M01037_GLI_Q2	0.00658957
		Mycn.M00222_HAND1E47_01	0.00677766
		Zfx.M00006_MEF2_01	0.00691587
		E2f1.M00528_PPARG_03	0.00694334
		Zfx.M01012_HNF3_Q6_01	0.00694334
		E2f1.M00175_AP4_Q5	0.00740558
		E2f1.M01000_AIRE_02	0.00740558
		Zfx.M00792_SMAD_Q6	0.00746204
		E2f1.M01036_COUPTF_Q6	0.00767528
		E2f1.M00176_AP4_Q6	0.00767528
		E2f1.M00800_AP2_Q3	0.00767528
		Zfx.M01035_YY1_Q6_02	0.00767528
		Zfx.M00490_BACH2_01	0.00782161
		Zfx.N00009_Klf4	0.00782161
		Zfx.M01011_HNF1_Q6_01	0.00792117
		Zfx.M00978_LEF1TCF1_Q4	0.00824214
		E2f1.M00081_EVI1_04	0.00826368
		Zfx.M00762_DR1_Q3	0.00850317
		Zfx.M01150_DMRT5_01	0.00885225
		Myc.M00512_PPARG_01	0.00903417
		Zfx.M00632_GATA4_Q3	0.00909411
		E2f1.M01010_HMGIY_Q3	0.00931905
		Mycn.M00423_FOXJ2_02	0.0096624
		E2f1.M00776_SREBP_Q3	0.00976564
		Zfx.M00081_EVI1_04	0.00995665
		Zfx.M00420_MEIS1AHOXA9_01	0.00995665
		Zfx.M00531_NERF_Q2	0.00995665
		Zfx.M00932_SP1_Q4_01	0.00995665
		E2f1.M00531_NERF_Q2	0.0100863
		Zfx.M00403_AMEF2_Q6	0.0102474
		E2f1.M00462_GATA6_01	0.01031
		Zfx.M00763_PPAR_DR1_Q2	0.0103904
		E2f1.M00251_XBP1_01	0.0106246
		E2f1.M00494_STAT6_01	0.0106246
		Mycn.M00500_STAT6_02	0.0107028
		Mycn.N00002_Nanog	0.0110204
		Zfx.M00514_ATF4_Q2	0.0110204
		E2f1.M00793_YY1_Q6	0.011332
		Zfx.M00172_AP1FJ_Q2	0.0126235
		Mycn.M00774_NFKB_Q6_01	0.0129953
		Zfx.M00292_FREAC4_01	0.0129953
		E2f1.M01016_SOX17_01	0.0130541
		Zfx.M00134_HNF4_01	0.0131609
		E2f1.M01122_ZNF219_01	0.013314
		E2f1.M00041_CREBP1CJUN_01	0.0134558
		Mycn.M00791_HNF3_Q6	0.0136988
		Mycn.M00478_CDC5_01	0.0139381
		E2f1.M00222_HAND1E47_01	0.0142409
		Mycn.M00225_STAT3_01	0.0142778
		E2f1.M00650_MTF1_Q4	0.0143353
		E2f1.M00976_AHRHIF_Q6	0.0143455
		Zfx.M00123_MYCMAX_02	0.0143455
		E2f1.M00490_BACH2_01	0.0145516
		Zfx.M00405_MMEF2_Q6	0.0147736
		E2f1.N00001_Sox2	0.0151799
		Mycn.M00926_AP1_Q4_01	0.015254
		Mycn.M01031_HNF4_Q6_01	0.0153093
		Zfx.M00130_FOXD3_01	0.0159326
		Zfx.M00655_PEA3_Q6	0.0159326
		Mycn.M00292_FREAC4_01	0.0163747
		Zfx.M00196_SP1_Q6	0.0167326
		Myc.M00655_PEA3_Q6	0.0167581
		Mycn.M00517_AP1_01	0.0169034
		Zfx.M00406_HMEF2_Q6	0.0169034
		Zfx.M01124_OCT4_02	0.0170865

## Sheet: Myc_cluster_Continuous_ES_up
w = 2	P-value	w = 1	P-value
E2f1.Mycn.M00931_SP1_Q6_01	2.80697e-05	Myc.M00480_LUN1_01	0.00014275
E2f1.Mycn.N00017_hB_Sall4	6.0301e-05	Mycn.M00931_SP1_Q6_01	0.00016882
E2f1.Myc.M00931_SP1_Q6_01	0.000235786	Mycn.N00017_hB_Sall4	0.00018097
		Mycn.N00009_Klf4	0.000458442
		Myc.M00420_MEIS1AHOXA9_01	0.000520614
		E2f1.M00931_SP1_Q6_01	0.00054823
		E2f1.N00009_Klf4	0.000792497

## Sheet: Oct4_M_cluster_Continuous_ES_up
w = 2	P-value	w = 1	P-value	w = 0	P-value
Esrrb.Smad1.M01034_EBOX_Q6_01	1.91006e-05	Smad1.M01034_EBOX_Q6_01	7.13532e-06	M01111_RBPJK_Q4	6.51031e-06
Nanog.Smad1.M01034_EBOX_Q6_01	1.94285e-05	Oct4.M00800_AP2_Q3	2.1383e-05	M00450_ZIC3_01	1.741e-05
Nanog.Oct4.M00978_LEF1TCF1_Q4	2.52012e-05	Oct4.M00978_LEF1TCF1_Q4	5.72474e-05	N00001_Sox2	0.000244519
Nanog.STAT3.N00007_SoxOctComp	3.71038e-05	Nanog.M00155_ARP1_01	5.78418e-05	M00225_STAT3_01	0.000250197
Esrrb.Oct4.M00176_AP4_Q6	4.97948e-05	Smad1.M00615_MYCMAX_03	5.94047e-05	M00396_EN1_01	0.000323818
Esrrb.Nanog.M00795_OCT_Q6	5.52149e-05	Nanog.M00189_AP2_Q6	7.72163e-05	N00007_SoxOctComp	0.000704121
Nanog.Smad1.M00615_MYCMAX_03	5.73206e-05	STAT3.N00007_SoxOctComp	9.02721e-05	M01123_NANOG_01	0.000930914
Esrrb.Oct4.M00795_OCT_Q6	6.72403e-05	Sox2.M00155_ARP1_01	9.697e-05	M01066_BLIMP1_Q6	0.000969438
Sox2.STAT3.M00795_OCT_Q6	7.40574e-05	Nanog.M00615_MYCMAX_03	0.000114308	M00935_NFAT_Q4_01	0.00111564
Nanog.Tcfcp2l1.M01066_BLIMP1_Q6	8.72136e-05	Oct4.M00059_YY1_01	0.000146424	M00691_ATF1_Q6	0.00114585
Sox2.STAT3.N00001_Sox2	9.54567e-05	Nanog.M00795_OCT_Q6	0.000226178	M00762_DR1_Q3	0.00117986
Esrrb.Tcfcp2l1.M00130_FOXD3_01	0.000103731	Nanog.N00003_Otx2	0.000234464	M01125_OCT4_01	0.00135186
Oct4.Smad1.M01034_EBOX_Q6_01	0.000123005	Oct4.N00001_Sox2	0.000239642	M00978_LEF1TCF1_Q4	0.00147889
Nanog.Sox2.M00155_ARP1_01	0.000156013	Sox2.N00001_Sox2	0.000248694	M00772_IRF_Q6	0.00157872
Esrrb.Nanog.M00790_HNF1_Q6	0.000160716	Nanog.M00462_GATA6_01	0.000265009	M00764_HNF4_DR1_Q3	0.00176788
Smad1.STAT3.M01123_NANOG_01	0.000193633	Sox2.M00795_OCT_Q6	0.000274008	N00003_Otx2	0.00190904
Sox2.STAT3.M00004_CMYB_01	0.000200348	Oct4.N00007_SoxOctComp	0.000303175	M01035_YY1_Q6_02	0.00192425
Nanog.STAT3.M00513_ATF3_Q6	0.000232881	Smad1.M01031_HNF4_Q6_01	0.000304632	M00418_TGIF_01	0.00212074
Smad1.Sox2.M01034_EBOX_Q6_01	0.000238292	Smad1.M00172_AP1FJ_Q2	0.000369707	M00615_MYCMAX_03	0.00231599
Nanog.STAT3.M00233_MEF2_04	0.000244377	Tcfcp2l1.M01066_BLIMP1_Q6	0.000370665	M00795_OCT_Q6	0.00265249
STAT3.Tcfcp2l1.M01034_EBOX_Q6_01	0.000246609	Nanog.N00007_SoxOctComp	0.000485242	M00733_SMAD4_Q6	0.00271758
Esrrb.Nanog.M00807_EGR_Q6	0.000256794	Smad1.N00002_Nanog	0.000490786	M00987_FOXP1_01	0.00273804
Esrrb.Smad1.M00772_IRF_Q6	0.000297249	Smad1.M00055_NMYC_01	0.000497478	M00931_SP1_Q6_01	0.0027568
Oct4.Sox2.M00490_BACH2_01	0.000323216	Oct4.M00671_TCF4_Q5	0.000516845	M00763_PPAR_DR1_Q2	0.00276235
Esrrb.Nanog.M00615_MYCMAX_03	0.000325433	Sox2.N00007_SoxOctComp	0.000517924	M00415_AREB6_04	0.00276343
Nanog.STAT3.M00795_OCT_Q6	0.000334424	Oct4.M00971_ETS_Q6	0.000578412	M01031_HNF4_Q6_01	0.00285345
Nanog.STAT3.M00931_SP1_Q6_01	0.000334617	Esrrb.M00130_FOXD3_01	0.000623031	M00932_SP1_Q4_01	0.00320266
Esrrb.Smad1.N00002_Nanog	0.000336337	Sox2.M00971_ETS_Q6	0.000662284	M00972_IRF_Q6_01	0.00329635
Nanog.Oct4.M00795_OCT_Q6	0.000363931	Sox2.M00026_RSRFC4_01	0.000666507	M00448_ZIC1_01	0.00346591
Smad1.Sox2.M01123_NANOG_01	0.000366844	Esrrb.M01035_YY1_Q6_02	0.000667115	M00976_AHRHIF_Q6	0.00351816
STAT3.Tcfcp2l1.M00415_AREB6_04	0.0003692	Sox2.M00775_NFY_Q6_01	0.000732124	M01124_OCT4_02	0.00388306
Sox2.STAT3.M01123_NANOG_01	0.000377064	Nanog.M01066_BLIMP1_Q6	0.000785784	M00322_MYCMAX_B	0.00409212
Nanog.Sox2.M01035_YY1_Q6_02	0.000401501	Sox2.M00652_NRF1_Q6	0.000839513	M00982_KROX_Q6	0.00414735
Oct4.Smad1.M00615_MYCMAX_03	0.000450233	STAT3.M00795_OCT_Q6	0.000840474	M00792_SMAD_Q6	0.00452955
Esrrb.Nanog.M00772_IRF_Q6	0.00045254	Oct4.M01036_COUPTF_Q6	0.00087737	M00807_EGR_Q6	0.00508763
Nanog.Oct4.M00059_YY1_01	0.000488629	STAT3.M01123_NANOG_01	0.00096457	N00010_Tcfcp2l1	0.00542927
Oct4.Smad1.M01016_SOX17_01	0.000500106	Oct4.N00002_Nanog	0.001015	M00800_AP2_Q3	0.00556676
Sox2.STAT3.M00513_ATF3_Q6	0.000501727	Esrrb.M00415_AREB6_04	0.00102318	M01112_RBPJK_01	0.00573046
STAT3.Tcfcp2l1.M00763_PPAR_DR1_Q2	0.000512654	Nanog.M00790_HNF1_Q6	0.00118707	N00006_Nr5a2	0.00685471
STAT3.Tcfcp2l1.M00004_CMYB_01	0.000553446	Esrrb.M01111_RBPJK_Q4	0.00125852	N00004_Rbpj	0.00687554
Esrrb.Smad1.M00655_PEA3_Q6	0.000559579	Sox2.M00222_HAND1E47_01	0.00127449	M00632_GATA4_Q3	0.00701504
Oct4.STAT3.M00978_LEF1TCF1_Q4	0.0005628	Oct4.M00423_FOXJ2_02	0.00129302	M01037_GLI_Q2	0.00754944
Oct4.Sox2.M00251_XBP1_01	0.000564746	Tcfcp2l1.M00450_ZIC3_01	0.00131251	M00185_NFY_Q6	0.00784162
Esrrb.Nanog.M00724_HNF3ALPHA_Q6	0.000568416	Oct4.M00470_AP2GAMMA_01	0.00132976	M00172_AP1FJ_Q2	0.00825297
Nanog.Sox2.M00615_MYCMAX_03	0.000569243	Sox2.M01123_NANOG_01	0.00142882	M00422_FOXJ2_01	0.00854696
Sox2.STAT3.M00809_FOX_Q2	0.000576552	Nanog.M00987_FOXP1_01	0.00145828	M00971_ETS_Q6	0.00896993
Esrrb.Oct4.M01031_HNF4_Q6_01	0.000592458	Esrrb.M00772_IRF_Q6	0.00151271	M01012_HNF3_Q6_01	0.00908575
Oct4.Smad1.N00002_Nanog	0.000602169	Esrrb.M00795_OCT_Q6	0.00152978	M00616_AFP1_Q6	0.00913828
Oct4.Sox2.M00941_MEF2_Q6_01	0.000611136	Nanog.M00971_ETS_Q6	0.00154426	M00155_ARP1_01	0.00923674
Oct4.Smad1.M00935_NFAT_Q4_01	0.000658666	Nanog.M00231_MEF2_02	0.00155462	M00130_FOXD3_01	0.0104852
Esrrb.Smad1.M00005_AP4_01	0.00066699	Oct4.M00809_FOX_Q2	0.00157578	N00002_Nanog	0.0104991
Esrrb.Tcfcp2l1.M00172_AP1FJ_Q2	0.000738414	Oct4.M01035_YY1_Q6_02	0.00159373	M00196_SP1_Q6	0.0105706
Nanog.Smad1.M00059_YY1_01	0.000744928	Esrrb.N00010_Tcfcp2l1	0.00159479	N00005_Sall4	0.0113863
Esrrb.Oct4.M01124_OCT4_02	0.000755642	Nanog.M00981_CREBATF_Q6	0.00162301	M00965_DR4_Q2	0.0118292
Nanog.Sox2.M00652_NRF1_Q6	0.000812794	Esrrb.M01123_NANOG_01	0.00163566	M00913_MYB_Q5_01	0.0118432
Oct4.Tcfcp2l1.M00671_TCF4_Q5	0.000835988	Oct4.M00415_AREB6_04	0.00163661	M00222_HAND1E47_01	0.0135279
Oct4.STAT3.M00062_IRF1_01	0.000839428	Tcfcp2l1.M00130_FOXD3_01	0.0016883	M00123_MYCMAX_02	0.0138526
Nanog.STAT3.M00777_STAT_Q6	0.000849567	Smad1.M00118_MYCMAX_01	0.0017074	M00069_YY1_02	0.0142717
Smad1.Sox2.N00006_Nr5a2	0.000853269	STAT3.M00777_STAT_Q6	0.00174686	M00652_NRF1_Q6	0.0151463
Nanog.Smad1.M00055_NMYC_01	0.000863079	Oct4.M00913_MYB_Q5_01	0.00176216	M00974_SMAD_Q6_01	0.0152209
Esrrb.Smad1.M00615_MYCMAX_03	0.00086473	Nanog.M00935_NFAT_Q4_01	0.00184538	M00926_AP1_Q4_01	0.015301
Nanog.Oct4.N00006_Nr5a2	0.000912681	STAT3.M00415_AREB6_04	0.00186475	M01160_KID3_01	0.0159431
Sox2.STAT3.M01142_LRH1_Q5	0.000918488	Sox2.M00935_NFAT_Q4_01	0.00190728	M01033_HNF4_Q6_03	0.0165528
Esrrb.Smad1.M01031_HNF4_Q6_01	0.000923593	STAT3.M00004_CMYB_01	0.00192738	M00466_HIF1_Q5	0.0168263
Sox2.STAT3.M00233_MEF2_04	0.000937173	Sox2.M00256_NRSF_01	0.00193972	M00799_MYC_Q2	0.0169989
Esrrb.Smad1.M00172_AP1FJ_Q2	0.000937173	Oct4.M00792_SMAD_Q6	0.00199193	M00671_TCF4_Q5	0.0171797
Esrrb.Smad1.M00413_AREB6_02	0.000962278	Oct4.M00185_NFY_Q6	0.00201619	M00480_LUN1_01	0.017654
Oct4.Sox2.M00800_AP2_Q3	0.000967813	Esrrb.M00225_STAT3_01	0.00202691	M00482_PITX2_Q2	0.0177571
Nanog.STAT3.M00155_ARP1_01	0.000997028	Oct4.M01124_OCT4_02	0.00204155	M00793_YY1_Q6	0.0181095
Oct4.STAT3.N00001_Sox2	0.0010143	Sox2.M00789_GATA_Q6	0.00209219	M00423_FOXJ2_02	0.0187258
Nanog.Tcfcp2l1.N00001_Sox2	0.00103043	Smad1.M00059_YY1_01	0.00210478	M00773_MYB_Q3	0.018782
Sox2.STAT3.M00978_LEF1TCF1_Q4	0.00103555	STAT3.M00632_GATA4_Q3	0.00211028	M00933_SP1_Q2_01	0.0189459
Nanog.Sox2.M00026_RSRFC4_01	0.00108676	Oct4.M01125_OCT4_01	0.00224351	M00724_HNF3ALPHA_Q6	0.019454
Nanog.Sox2.M00913_MYB_Q5_01	0.00110356	Oct4.M00932_SP1_Q4_01	0.00228509	M01117_OTX_Q1	0.0195288
STAT3.Tcfcp2l1.N00002_Nanog	0.0011082	STAT3.M00494_STAT6_01	0.00228776	M01036_COUPTF_Q6	0.0198969
Esrrb.STAT3.M00795_OCT_Q6	0.00112424	Nanog.N00012_Dax1	0.00229451	M00186_SRF_Q6	0.0210876
Esrrb.Smad1.M00059_YY1_01	0.00114673	Sox2.M00615_MYCMAX_03	0.00235371	M00790_HNF1_Q6	0.0215417
Sox2.STAT3.M01125_OCT4_01	0.00115378	Oct4.M00341_GABP_B	0.00238155	M00231_MEF2_02	0.0220611
Esrrb.Smad1.N00003_Otx2	0.00116002	Nanog.M01125_OCT4_01	0.00238495	M00256_NRSF_01	0.0222324
Oct4.STAT3.M00490_BACH2_01	0.00122279	Sox2.M01112_RBPJK_01	0.00239973	M00078_EVI1_01	0.022881
STAT3.Tcfcp2l1.M00615_MYCMAX_03	0.0012297	STAT3.M01154_CMYC_02	0.00244452	M00707_TFIIA_Q6	0.0230816
Nanog.Tcfcp2l1.M00971_ETS_Q6	0.00123922	Oct4.M00931_SP1_Q6_01	0.00255277	M00004_CMYB_01	0.0242005
Nanog.Smad1.M00935_NFAT_Q4_01	0.00124061	Oct4.M00795_OCT_Q6	0.00255955	M00008_SP1_01	0.0248386
Esrrb.STAT3.M01150_DMRT5_01	0.00126366	Tcfcp2l1.M01111_RBPJK_Q4	0.00257151	M00514_ATF4_Q2	0.0254202
Esrrb.Smad1.M00406_HMEF2_Q6	0.00127848	Nanog.M00494_STAT6_01	0.00259554	M00059_YY1_01	0.0263115
Esrrb.STAT3.M00231_MEF2_02	0.00128535	Smad1.M01125_OCT4_01	0.00261895	N00012_Dax1	0.027095
Esrrb.Oct4.M00809_FOX_Q2	0.00131822	Smad1.M00655_PEA3_Q6	0.00268377	M00750_HMGIY_Q6	0.0297921
Sox2.STAT3.M00807_EGR_Q6	0.00131827	Smad1.M00799_MYC_Q2	0.00275717	M01028_NRSF_Q4	0.0305181
Oct4.Smad1.M00055_NMYC_01	0.00134927	Sox2.M00415_AREB6_04	0.00277993	M00999_AIRE_01	0.0311167
Esrrb.Tcfcp2l1.M00733_SMAD4_Q6	0.00136177	Sox2.M01125_OCT4_01	0.00287402	M00414_AREB6_03	0.0338521
Nanog.STAT3.M01142_LRH1_Q5	0.00138733	Sox2.M00941_MEF2_Q6_01	0.00292998	M00791_HNF3_Q6	0.0360286
Esrrb.Oct4.M00511_ERR1_Q2	0.00138974	Nanog.M00691_ATF1_Q6	0.0029923	M00638_HNF4ALPHA_Q6	0.0362729
Esrrb.Sox2.N00001_Sox2	0.00142989	Tcfcp2l1.N00002_Nanog	0.00305373	M00419_MEIS1_01	0.0366559
Nanog.Tcfcp2l1.M00341_GABP_B	0.00146114	STAT3.M00671_TCF4_Q5	0.00309068	M00292_FREAC4_01	0.0377961
Esrrb.Smad1.N00006_Nr5a2	0.00148128	Smad1.M00413_AREB6_02	0.00311927	M01177_SREBP2_Q6	0.0388513
Nanog.Sox2.M00971_ETS_Q6	0.00151045	Sox2.M00251_XBP1_01	0.00320977	M00052_NFKAPPAB65_01	0.0437936
Smad1.STAT3.M01125_OCT4_01	0.00151606	Esrrb.M00762_DR1_Q3	0.00321962	M00647_LXR_Q3	0.0453858
STAT3.Tcfcp2l1.M00795_OCT_Q6	0.0015894	Smad1.M00795_OCT_Q6	0.00324261	M00797_HIF1_Q3	0.0464206
Esrrb.Tcfcp2l1.M00982_KROX_Q6	0.00159181	Smad1.M00707_TFIIA_Q6	0.00324643	M00801_CREB_Q3	0.0467905
Esrrb.Smad1.M00691_ATF1_Q6	0.00167214	Tcfcp2l1.M00791_HNF3_Q6	0.00326581	M01142_LRH1_Q5	0.0470605
Smad1.STAT3.M00795_OCT_Q6	0.00167362	STAT3.M01034_EBOX_Q6_01	0.00340009	M00775_NFY_Q6_01	0.0472782
Esrrb.Nanog.M01034_EBOX_Q6_01	0.00169189	Smad1.N00007_SoxOctComp	0.00342419	M00983_MAF_Q6_01	0.0488261
Esrrb.Smad1.M00616_AFP1_Q6	0.00169815	Sox2.N00003_Otx2	0.00347699
Oct4.STAT3.M00616_AFP1_Q6	0.00170611	Esrrb.M00724_HNF3ALPHA_Q6	0.00347981
STAT3.Tcfcp2l1.M00797_HIF1_Q3	0.00172077	Smad1.N00006_Nr5a2	0.00349191
Esrrb.Tcfcp2l1.M00926_AP1_Q4_01	0.00173581	Oct4.M00420_MEIS1AHOXA9_01	0.00349946
Nanog.Oct4.M00470_AP2GAMMA_01	0.00176518	STAT3.M00762_DR1_Q3	0.00351614
Esrrb.Tcfcp2l1.M00807_EGR_Q6	0.00179352	Smad1.M00724_HNF3ALPHA_Q6	0.00374033
STAT3.Tcfcp2l1.M00932_SP1_Q4_01	0.00179355	STAT3.M00733_SMAD4_Q6	0.00375985
Esrrb.Oct4.N00002_Nanog	0.00180377	Sox2.M00450_ZIC3_01	0.00377701
Nanog.Sox2.M00773_MYB_Q3	0.00183115	Smad1.M00791_HNF3_Q6	0.00380982
Nanog.STAT3.M01123_NANOG_01	0.00183748	Oct4.M00008_SP1_01	0.00382315
Esrrb.Oct4.M00793_YY1_Q6	0.00184554	Sox2.M01011_HNF1_Q6_01	0.00383548
STAT3.Tcfcp2l1.M00983_MAF_Q6_01	0.00186356	STAT3.M00763_PPAR_DR1_Q2	0.00389083
Smad1.Sox2.M00172_AP1FJ_Q2	0.00187588	Tcfcp2l1.N00001_Sox2	0.00395869
Oct4.Sox2.M00935_NFAT_Q4_01	0.00188479	Oct4.M00511_ERR1_Q2	0.00412993
Smad1.Sox2.N00007_SoxOctComp	0.00188732	STAT3.M00974_SMAD_Q6_01	0.00424388
Nanog.Smad1.N00002_Nanog	0.00191196	Esrrb.M00185_NFY_Q6	0.00425264
Esrrb.Nanog.M00935_NFAT_Q4_01	0.00195088	Nanog.M00773_MYB_Q3	0.00439044
Esrrb.Nanog.M00494_STAT6_01	0.00196328	Esrrb.M00172_AP1FJ_Q2	0.00439464
Esrrb.Oct4.M00632_GATA4_Q3	0.00196434	Nanog.M01036_COUPTF_Q6	0.00440604
Esrrb.Nanog.M00155_ARP1_01	0.00196483	Nanog.M00513_ATF3_Q6	0.00445117
Oct4.Smad1.M00059_YY1_01	0.00196675	Oct4.M00935_NFAT_Q4_01	0.00447235
Nanog.Tcfcp2l1.M00513_ATF3_Q6	0.00201559	Sox2.M00691_ATF1_Q6	0.00447504
Nanog.Smad1.M00172_AP1FJ_Q2	0.00203968	Nanog.M01028_NRSF_Q4	0.00447775
Esrrb.Tcfcp2l1.M00978_LEF1TCF1_Q4	0.00205896	Esrrb.N00001_Sox2	0.00450138
Esrrb.STAT3.M00233_MEF2_04	0.00207198	Smad1.M00935_NFAT_Q4_01	0.00451545
Oct4.Sox2.M00026_RSRFC4_01	0.00210074	Esrrb.M00448_ZIC1_01	0.0045277
Nanog.Sox2.M01123_NANOG_01	0.00210121	Nanog.M00976_AHRHIF_Q6	0.00461327
Esrrb.Oct4.M01142_LRH1_Q5	0.00212194	Tcfcp2l1.M01035_YY1_Q6_02	0.00470663
Esrrb.Smad1.M00422_FOXJ2_01	0.00216476	Oct4.M00799_MYC_Q2	0.00479112
Oct4.STAT3.M00963_T3R_Q6	0.00217424	Smad1.M01123_NANOG_01	0.00483601
Nanog.Smad1.M00118_MYCMAX_01	0.0021781	Esrrb.M00616_AFP1_Q6	0.00484832
Sox2.STAT3.M00750_HMGIY_Q6	0.00218341	Esrrb.M01124_OCT4_02	0.00485798
Smad1.STAT3.M00650_MTF1_Q4	0.00218738	Oct4.M00655_PEA3_Q6	0.00494045
STAT3.Tcfcp2l1.M00762_DR1_Q3	0.00220825	Sox2.M00232_MEF2_03	0.00498543
Oct4.Sox2.M00231_MEF2_02	0.00220974	Esrrb.M01037_GLI_Q2	0.00511598
Nanog.Oct4.M00671_TCF4_Q5	0.00222557	Sox2.M00528_PPARG_03	0.00513406
Smad1.Tcfcp2l1.M00616_AFP1_Q6	0.00223263	Oct4.M00615_MYCMAX_03	0.00515814
Esrrb.Tcfcp2l1.M00415_AREB6_04	0.00224177	Tcfcp2l1.N00004_Rbpj	0.00523675
Esrrb.Oct4.M01036_COUPTF_Q6	0.00226884	Smad1.N00003_Otx2	0.00528201
Nanog.Sox2.N00007_SoxOctComp	0.00229855	Nanog.N00002_Nanog	0.00532459
Nanog.Tcfcp2l1.M00790_HNF1_Q6	0.00230412	Smad1.M00251_XBP1_01	0.00538022
Esrrb.Smad1.M00055_NMYC_01	0.00230885	Smad1.M00772_IRF_Q6	0.00541891
Oct4.Tcfcp2l1.M00059_YY1_01	0.00235053	Oct4.M00118_MYCMAX_01	0.00544784
Oct4.Smad1.M00490_BACH2_01	0.00235978	Sox2.M00470_AP2GAMMA_01	0.00547185
Esrrb.Nanog.M00691_ATF1_Q6	0.00239509	Tcfcp2l1.M00225_STAT3_01	0.00550032
Oct4.Smad1.M00941_MEF2_Q6_01	0.00241205	STAT3.N00005_Sall4	0.00563217
Nanog.Tcfcp2l1.M01016_SOX17_01	0.00241454	Tcfcp2l1.M00762_DR1_Q3	0.00569532
Oct4.Sox2.M00978_LEF1TCF1_Q4	0.00244047	Sox2.M00773_MYB_Q3	0.00571287
Sox2.STAT3.M00257_RREB1_01	0.00244551	Sox2.M00976_AHRHIF_Q6	0.00576287
Nanog.Smad1.N00006_Nr5a2	0.00245097	Sox2.M00913_MYB_Q5_01	0.00580532
Oct4.Smad1.M00231_MEF2_02	0.00245371	Nanog.M00470_AP2GAMMA_01	0.00581231
Smad1.Sox2.M00059_YY1_01	0.00245854	Smad1.M01035_YY1_Q6_02	0.00582997
Esrrb.STAT3.N00007_SoxOctComp	0.00246858	Smad1.M00123_MYCMAX_02	0.00597802
STAT3.Tcfcp2l1.M00931_SP1_Q6_01	0.00250174	STAT3.M00978_LEF1TCF1_Q4	0.00603302
Nanog.Tcfcp2l1.M00632_GATA4_Q3	0.00250788	Smad1.M00005_AP4_01	0.00604733
Nanog.STAT3.M00932_SP1_Q4_01	0.00251333	Oct4.M00176_AP4_Q6	0.00613886
Esrrb.Tcfcp2l1.N00010_Tcfcp2l1	0.00253984	Esrrb.M01066_BLIMP1_Q6	0.00616572
Nanog.STAT3.M00415_AREB6_04	0.00258163	Smad1.M00790_HNF1_Q6	0.0061689
Esrrb.Tcfcp2l1.M00158_COUP_01	0.0025917	Nanog.M01111_RBPJK_Q4	0.00635216
Sox2.STAT3.M00792_SMAD_Q6	0.00260658	Oct4.N00006_Nr5a2	0.00648112
Esrrb.Oct4.M00422_FOXJ2_01	0.00265111	Sox2.M00189_AP2_Q6	0.00659908
Oct4.Smad1.M00616_AFP1_Q6	0.00265402	Esrrb.M00933_SP1_Q2_01	0.00662384
Esrrb.STAT3.M00978_LEF1TCF1_Q4	0.00266053	Oct4.M00790_HNF1_Q6	0.00671715
Oct4.Tcfcp2l1.M00800_AP2_Q3	0.00269784	Oct4.M00251_XBP1_01	0.00672957
Nanog.Oct4.M00420_MEIS1AHOXA9_01	0.0027052	Esrrb.M00450_ZIC3_01	0.00678463
Oct4.Sox2.M00407_RSRFC4_Q2	0.00277283	Sox2.M00800_AP2_Q3	0.00682288
Nanog.Sox2.M00059_YY1_01	0.00280353	Tcfcp2l1.M00733_SMAD4_Q6	0.00688448
Oct4.STAT3.M00004_CMYB_01	0.00280711	STAT3.M00972_IRF_Q6_01	0.00696566
Nanog.Oct4.N00002_Nanog	0.00282892	Nanog.M00158_COUP_01	0.00698642
Nanog.Smad1.M01142_LRH1_Q5	0.00283211	Sox2.M00196_SP1_Q6	0.00706639
Oct4.Smad1.M01125_OCT4_01	0.00285878	Smad1.M00450_ZIC3_01	0.00709592
STAT3.Tcfcp2l1.M01122_ZNF219_01	0.00291824	STAT3.N00001_Sox2	0.00713103
Nanog.Sox2.M01125_OCT4_01	0.00293068	Oct4.M00733_SMAD4_Q6	0.00715479
Oct4.Sox2.M00724_HNF3ALPHA_Q6	0.00293373	Esrrb.M00978_LEF1TCF1_Q4	0.00727606
Nanog.Sox2.M00795_OCT_Q6	0.00293915	Oct4.M00231_MEF2_02	0.00731963
Nanog.Oct4.M00483_ATF6_01	0.00295409	Sox2.M00926_AP1_Q4_01	0.00741308
Nanog.Tcfcp2l1.M00189_AP2_Q6	0.00296865	Esrrb.M00691_ATF1_Q6	0.00749804
Nanog.Oct4.M00932_SP1_Q4_01	0.00298942	Sox2.M00405_MMEF2_Q6	0.00762558
STAT3.Tcfcp2l1.M00134_HNF4_01	0.00299181	Nanog.M00055_NMYC_01	0.0077212
Nanog.Smad1.M01031_HNF4_Q6_01	0.00302555	Tcfcp2l1.M00448_ZIC1_01	0.00790763
Oct4.Smad1.N00007_SoxOctComp	0.00305535	Sox2.M00981_CREBATF_Q6	0.00793513
Oct4.Sox2.M00795_OCT_Q6	0.0030685	Smad1.M01142_LRH1_Q5	0.00796516
Nanog.Oct4.M01035_YY1_Q6_02	0.00308577	Sox2.M00915_AP2_Q6_01	0.00798993
Esrrb.Tcfcp2l1.M00987_FOXP1_01	0.00308776	Tcfcp2l1.N00003_Otx2	0.00805381
Nanog.Tcfcp2l1.M00231_MEF2_02	0.00308921	Tcfcp2l1.M01112_RBPJK_01	0.00806411
Esrrb.Tcfcp2l1.M00069_YY1_02	0.00314305	Oct4.M00222_HAND1E47_01	0.00809757
Oct4.Smad1.M00341_GABP_B	0.00315093	STAT3.M00134_HNF4_01	0.00811446
Esrrb.Oct4.M00059_YY1_01	0.00316017	Esrrb.M00421_MEIS1BHOXA9_02	0.00825967
Smad1.Sox2.M00790_HNF1_Q6	0.00316622	Nanog.M00913_MYB_Q5_01	0.00828451
Esrrb.Oct4.N00001_Sox2	0.00326401	Oct4.M00422_FOXJ2_01	0.00837544
Esrrb.Oct4.N00003_Otx2	0.00328445	Esrrb.N00007_SoxOctComp	0.00840446
Oct4.Smad1.M00981_CREBATF_Q6	0.00329383	Tcfcp2l1.M00763_PPAR_DR1_Q2	0.00856369
Smad1.STAT3.M00793_YY1_Q6	0.00329383	Oct4.M00175_AP4_Q5	0.00857306
Oct4.Tcfcp2l1.M00791_HNF3_Q6	0.00338085	Tcfcp2l1.M00926_AP1_Q4_01	0.00865595
Sox2.STAT3.M01034_EBOX_Q6_01	0.00340865	Oct4.M00243_EGR1_01	0.0087607
Esrrb.Oct4.M00134_HNF4_01	0.00341642	STAT3.M01150_DMRT5_01	0.00889833
Oct4.Tcfcp2l1.M00531_NERF_Q2	0.00342457	Smad1.M00490_BACH2_01	0.0090164
STAT3.Tcfcp2l1.M00118_MYCMAX_01	0.00343869	Sox2.M01036_COUPTF_Q6	0.00914748
Esrrb.Nanog.M00498_STAT4_01	0.00345618	Sox2.M00924_AP1_Q2_01	0.009249
Smad1.Tcfcp2l1.M00172_AP1FJ_Q2	0.00348166	Sox2.M01160_KID3_01	0.00928743
Oct4.Sox2.M00750_HMGIY_Q6	0.00348758	Oct4.M01033_HNF4_Q6_03	0.00930901
Nanog.Sox2.M00926_AP1_Q4_01	0.00350299	STAT3.N00002_Nanog	0.00931898
Esrrb.Smad1.M01123_NANOG_01	0.0035313	Nanog.M00059_YY1_01	0.00938025
Esrrb.STAT3.M00513_ATF3_Q6	0.00354	Oct4.M00724_HNF3ALPHA_Q6	0.00950502
Nanog.Sox2.M00462_GATA6_01	0.00355999	Nanog.M00450_ZIC3_01	0.00952849
Nanog.Oct4.N00007_SoxOctComp	0.00356599	Oct4.M00807_EGR_Q6	0.00956284
Nanog.Smad1.M00724_HNF3ALPHA_Q6	0.00362501	Oct4.M00776_SREBP_Q3	0.00961178
Esrrb.Nanog.M00189_AP2_Q6	0.00367688	Nanog.M01123_NANOG_01	0.00966896
Oct4.Smad1.M00671_TCF4_Q5	0.00368589	Esrrb.M00987_FOXP1_01	0.00970081
Nanog.Sox2.M00981_CREBATF_Q6	0.00377647	Sox2.M00647_LXR_Q3	0.00970213
Oct4.Sox2.M00932_SP1_Q4_01	0.00378618	Nanog.M00251_XBP1_01	0.00972216
Nanog.Smad1.M01125_OCT4_01	0.00381173	Esrrb.M01031_HNF4_Q6_01	0.00972742
Nanog.Oct4.M00935_NFAT_Q4_01	0.00384615	Esrrb.M00807_EGR_Q6	0.00975133
Nanog.Sox2.M00775_NFY_Q6_01	0.00387363	Tcfcp2l1.M00807_EGR_Q6	0.00981916
Nanog.Sox2.M00470_AP2GAMMA_01	0.00387435	STAT3.N00004_Rbpj	0.00984163
Esrrb.Oct4.M00034_P53_01	0.00394673	Nanog.M00801_CREB_Q3	0.00991873
Esrrb.Smad1.M00795_OCT_Q6	0.0040134	STAT3.M00931_SP1_Q6_01	0.0100149
Nanog.Smad1.N00007_SoxOctComp	0.00404134	Smad1.M00793_YY1_Q6	0.0100499
Oct4.Sox2.M01035_YY1_Q6_02	0.00406511	Tcfcp2l1.M00512_PPARG_01	0.0100639
Esrrb.Tcfcp2l1.M01111_RBPJK_Q4	0.00407263	Smad1.M01032_HNF4_Q6_02	0.0104163
Esrrb.Nanog.M01142_LRH1_Q5	0.00407649	Tcfcp2l1.N00010_Tcfcp2l1	0.0105139
Nanog.Oct4.M00196_SP1_Q6	0.00407802	Esrrb.M01032_HNF4_Q6_02	0.0106963
Smad1.STAT3.N00007_SoxOctComp	0.00414578	Tcfcp2l1.M01177_SREBP2_Q6	0.0107217
Nanog.Tcfcp2l1.M00795_OCT_Q6	0.00419708	Sox2.M00790_HNF1_Q6	0.01077
Oct4.Smad1.M00422_FOXJ2_01	0.0042592	STAT3.M00412_AREB6_01	0.0108056
Esrrb.Oct4.M00707_TFIIA_Q6	0.00429356	Nanog.M00807_EGR_Q6	0.0109336
Esrrb.Tcfcp2l1.N00005_Sall4	0.00430319	STAT3.M01124_OCT4_02	0.0110136
STAT3.Tcfcp2l1.M00913_MYB_Q5_01	0.00446939	Oct4.M00747_IRF1_Q6	0.0112231
Esrrb.Nanog.M00185_NFY_Q6	0.00447113	Tcfcp2l1.M00172_AP1FJ_Q2	0.0112272
Esrrb.Sox2.M00691_ATF1_Q6	0.00447215	Sox2.M00341_GABP_B	0.011236
Nanog.STAT3.M00004_CMYB_01	0.00447215	STAT3.M01016_SOX17_01	0.0112385
Esrrb.Oct4.M00763_PPAR_DR1_Q2	0.0044735	STAT3.M00233_MEF2_04	0.0112668
Smad1.Tcfcp2l1.M00490_BACH2_01	0.00447846	Tcfcp2l1.M00764_HNF4_DR1_Q3	0.0114007
Esrrb.Nanog.M00809_FOX_Q2	0.00451411	Sox2.M00531_NERF_Q2	0.0114261
Smad1.Tcfcp2l1.M01031_HNF4_Q6_01	0.00456469	Esrrb.M00982_KROX_Q6	0.0115422
Esrrb.STAT3.M00078_EVI1_01	0.00457097	Sox2.M00231_MEF2_02	0.0118609
Sox2.STAT3.M00482_PITX2_Q2	0.00458054	Nanog.M01124_OCT4_02	0.0119288
Oct4.Smad1.M00005_AP4_01	0.00459191	STAT3.M00932_SP1_Q4_01	0.0120129
Nanog.Sox2.M00256_NRSF_01	0.00460076	Esrrb.N00005_Sall4	0.0121438
Esrrb.Tcfcp2l1.M01066_BLIMP1_Q6	0.004653	Sox2.M00931_SP1_Q6_01	0.0122393
Esrrb.Smad1.M00483_ATF6_01	0.00465533	Tcfcp2l1.M00772_IRF_Q6	0.0123033
Esrrb.Nanog.M00777_STAT_Q6	0.00467706	STAT3.M00805_LEF1_Q2	0.0123559
Sox2.STAT3.M00927_AP4_Q6_01	0.00468709	Sox2.M00632_GATA4_Q3	0.0123741
Esrrb.Smad1.M00490_BACH2_01	0.00468738	Sox2.M00302_NFAT_Q6	0.0124376
Oct4.Smad1.M00655_PEA3_Q6	0.00469409	Sox2.M01034_EBOX_Q6_01	0.0124667
Oct4.Sox2.M00059_YY1_01	0.00472696	STAT3.M00982_KROX_Q6	0.0125542
Nanog.Sox2.M00924_AP1_Q2_01	0.00473018	Esrrb.M00791_HNF3_Q6	0.0127214
Esrrb.Smad1.M00231_MEF2_02	0.00478291	Nanog.M00809_FOX_Q2	0.0127666
Oct4.Sox2.M00470_AP2GAMMA_01	0.00478343	Esrrb.M00763_PPAR_DR1_Q2	0.0128411
Oct4.Sox2.M00185_NFY_Q6	0.00482219	STAT3.M00222_HAND1E47_01	0.0129748
Esrrb.Tcfcp2l1.M00512_PPARG_01	0.0048708	Oct4.M00933_SP1_Q2_01	0.0129752
Nanog.Smad1.M00799_MYC_Q2	0.00490464	STAT3.M00809_FOX_Q2	0.0130054
Esrrb.Oct4.M00251_XBP1_01	0.00491146	Smad1.M00422_FOXJ2_01	0.0131548
Esrrb.STAT3.M00155_ARP1_01	0.0049395	Esrrb.M00498_STAT4_01	0.0131809
Esrrb.Oct4.M00421_MEIS1BHOXA9_02	0.00496821	Smad1.M00341_GABP_B	0.0133423
Esrrb.Smad1.M01035_YY1_Q6_02	0.00501011	Tcfcp2l1.M00790_HNF1_Q6	0.0135751
Oct4.Smad1.N00006_Nr5a2	0.00501279	Smad1.M00418_TGIF_01	0.0137036
Sox2.Tcfcp2l1.M00971_ETS_Q6	0.00501587	Smad1.M00746_ELF1_Q6	0.0137276
Smad1.STAT3.M00233_MEF2_04	0.00504445	Sox2.M00185_NFY_Q6	0.0137788
Nanog.Smad1.N00003_Otx2	0.00507842	STAT3.M01122_ZNF219_01	0.013823
Esrrb.Oct4.M00483_ATF6_01	0.00521699	Esrrb.M00422_FOXJ2_01	0.0138412
Sox2.STAT3.N00007_SoxOctComp	0.00527713	Sox2.N00012_Dax1	0.0138833
Oct4.Sox2.M00801_CREB_Q3	0.0053154	Smad1.M00272_P53_02	0.0140217
Smad1.Sox2.M01125_OCT4_01	0.00533019	Oct4.M00972_IRF_Q6_01	0.0140962
Nanog.STAT3.M00225_STAT3_01	0.00534028	Nanog.M00302_NFAT_Q6	0.014148
Oct4.Smad1.M00724_HNF3ALPHA_Q6	0.00534563	Esrrb.M00231_MEF2_02	0.0143756
Oct4.Sox2.M01125_OCT4_01	0.00536381	Sox2.M00123_MYCMAX_02	0.0146171
Nanog.Sox2.M01142_LRH1_Q5	0.00541911	Nanog.M00724_HNF3ALPHA_Q6	0.0146543
STAT3.Tcfcp2l1.M01154_CMYC_02	0.00544965	Nanog.M01031_HNF4_Q6_01	0.0146783
Nanog.STAT3.M00059_YY1_01	0.00547648	STAT3.M00797_HIF1_Q3	0.0147105
Esrrb.Smad1.M00791_HNF3_Q6	0.00550216	Oct4.M00292_FREAC4_01	0.0147822
Oct4.STAT3.M00772_IRF_Q6	0.00552213	Sox2.M00972_IRF_Q6_01	0.0149061
Oct4.Sox2.M00222_HAND1E47_01	0.00556026	Smad1.M01016_SOX17_01	0.0149394
Esrrb.Tcfcp2l1.M01123_NANOG_01	0.00557398	Sox2.M00750_HMGIY_Q6	0.015049
STAT3.Tcfcp2l1.M01011_HNF1_Q6_01	0.00557659	Sox2.M00797_HIF1_Q3	0.0151433
Smad1.Sox2.M00422_FOXJ2_01	0.00558492	Smad1.M00480_LUN1_01	0.015178
Nanog.Smad1.M00251_XBP1_01	0.00563044	Smad1.M00632_GATA4_Q3	0.0154066
Oct4.Smad1.M01012_HNF3_Q6_01	0.00565271	Esrrb.M00632_GATA4_Q3	0.0154105
Oct4.Smad1.M00118_MYCMAX_01	0.00568158	Smad1.M01066_BLIMP1_Q6	0.0154395
Sox2.STAT3.M00450_ZIC3_01	0.00577489	STAT3.M01142_LRH1_Q5	0.0156842
Nanog.Oct4.M01033_HNF4_Q6_03	0.00581543	STAT3.M00615_MYCMAX_03	0.0158454
Oct4.Sox2.M00981_CREBATF_Q6	0.00585557	Tcfcp2l1.M00514_ATF4_Q2	0.0158507
Nanog.STAT3.M01066_BLIMP1_Q6	0.00588314	Nanog.M01142_LRH1_Q5	0.0158988
Oct4.Sox2.N00007_SoxOctComp	0.00590296	Nanog.M00632_GATA4_Q3	0.0159043
STAT3.Tcfcp2l1.M00773_MYB_Q3	0.00590893	Nanog.M00414_AREB6_03	0.0161362
Smad1.STAT3.M00172_AP1FJ_Q2	0.00595536	Esrrb.M00158_COUP_01	0.0161413
STAT3.Tcfcp2l1.N00005_Sall4	0.00600083	Sox2.M00933_SP1_Q2_01	0.0162893
STAT3.Tcfcp2l1.M00511_ERR1_Q2	0.00606204	Sox2.M00983_MAF_Q6_01	0.01638
Oct4.Tcfcp2l1.M00790_HNF1_Q6	0.0061416	Smad1.N00012_Dax1	0.0165151
Esrrb.Oct4.N00006_Nr5a2	0.00615772	Tcfcp2l1.M01124_OCT4_02	0.0165441
Esrrb.Oct4.N00007_SoxOctComp	0.00617638	Oct4.M00081_EVI1_04	0.0165649
Esrrb.STAT3.N00002_Nanog	0.00617708	Oct4.M00775_NFY_Q6_01	0.0166099
Oct4.STAT3.M00932_SP1_Q4_01	0.00621691	Tcfcp2l1.M00322_MYCMAX_B	0.0166845
Nanog.Sox2.M00172_AP1FJ_Q2	0.00628564	Tcfcp2l1.M00982_KROX_Q6	0.016786
Esrrb.Smad1.M00707_TFIIA_Q6	0.00629097	Nanog.M00792_SMAD_Q6	0.0168757
Oct4.Sox2.M00691_ATF1_Q6	0.00635707	STAT3.M00078_EVI1_01	0.0169303
Oct4.STAT3.M01122_ZNF219_01	0.00635989	Smad1.M00494_STAT6_01	0.0169612
STAT3.Tcfcp2l1.M00809_FOX_Q2	0.00636434	Sox2.M00059_YY1_01	0.0169896
Esrrb.Oct4.M00764_HNF4_DR1_Q3	0.00638904	Esrrb.M00647_LXR_Q3	0.0170203
Nanog.Smad1.M00772_IRF_Q6	0.00641959	Tcfcp2l1.M01031_HNF4_Q6_01	0.0170482
Oct4.Tcfcp2l1.M01035_YY1_Q6_02	0.00643328	Esrrb.M00155_ARP1_01	0.0171834
Smad1.Sox2.M01142_LRH1_Q5	0.00645269	Smad1.M00809_FOX_Q2	0.01729
Oct4.Smad1.M00791_HNF3_Q6	0.00645893	Oct4.M01031_HNF4_Q6_01	0.0175376
Smad1.Sox2.M00724_HNF3ALPHA_Q6	0.00649008	Oct4.M00965_DR4_Q2	0.0177588
Oct4.Sox2.M00082_EVI1_05	0.00651546	Smad1.M01028_NRSF_Q4	0.0177963
STAT3.Tcfcp2l1.M00494_STAT6_01	0.00654313	Sox2.M00483_ATF6_01	0.0178903
Oct4.Tcfcp2l1.M00272_P53_02	0.00658294	Tcfcp2l1.M00983_MAF_Q6_01	0.0180611
STAT3.Tcfcp2l1.M00478_CDC5_01	0.006594	Esrrb.M01125_OCT4_01	0.0181137
Esrrb.Nanog.M00231_MEF2_02	0.0067266	Oct4.M00494_STAT6_01	0.0182589
Esrrb.STAT3.M01123_NANOG_01	0.00679898	Smad1.M00396_EN1_01	0.0182637
Nanog.STAT3.M01035_YY1_Q6_02	0.00682297	Esrrb.M00078_EVI1_01	0.0183622
Esrrb.Oct4.M00175_AP4_Q5	0.00683332	Sox2.M00764_HNF4_DR1_Q3	0.0187217
Sox2.STAT3.M00793_YY1_Q6	0.00684031	Sox2.M01035_YY1_Q6_02	0.0189284
Oct4.Sox2.N00017_hB_Sall4	0.00684965	Sox2.M00407_RSRFC4_Q2	0.0190072
Nanog.Tcfcp2l1.N00003_Otx2	0.00685452	Smad1.M01036_COUPTF_Q6	0.0190291
Oct4.Sox2.M00497_STAT3_02	0.00687985	Tcfcp2l1.M00231_MEF2_02	0.0191361
Nanog.STAT3.M01016_SOX17_01	0.00693572	Esrrb.M00396_EN1_01	0.0191805
Oct4.Smad1.M00772_IRF_Q6	0.00693721	STAT3.M00419_MEIS1_01	0.0192325
Oct4.Sox2.M00671_TCF4_Q5	0.00693749	Oct4.M00764_HNF4_DR1_Q3	0.0192664
Nanog.Oct4.M00724_HNF3ALPHA_Q6	0.00695	Oct4.M00196_SP1_Q6	0.0193606
Smad1.Sox2.M00795_OCT_Q6	0.00697967	Nanog.M00054_NFKAPPAB_01	0.0194197
Esrrb.Oct4.M00512_PPARG_01	0.0070143	Smad1.M00999_AIRE_01	0.0195398
Nanog.Sox2.N00006_Nr5a2	0.00705825	Nanog.M00772_IRF_Q6	0.0196233
Oct4.Sox2.M00652_NRF1_Q6	0.00708328	Esrrb.M00792_SMAD_Q6	0.0200141
Esrrb.Oct4.M01035_YY1_Q6_02	0.00711584	Tcfcp2l1.M00691_ATF1_Q6	0.0200496
Smad1.Tcfcp2l1.M00795_OCT_Q6	0.00713518	Smad1.M00650_MTF1_Q4	0.020065
Oct4.Smad1.M00632_GATA4_Q3	0.00714281	Oct4.M00515_PPARG_02	0.0203049
Nanog.STAT3.M00793_YY1_Q6	0.007152	Tcfcp2l1.M00976_AHRHIF_Q6	0.0203881
Oct4.STAT3.M00233_MEF2_04	0.0071592	Esrrb.M00494_STAT6_01	0.0205996
Nanog.Sox2.M00196_SP1_Q6	0.00717206	Sox2.M00987_FOXP1_01	0.0208239
Nanog.Smad1.M00793_YY1_Q6	0.00717631	Sox2.M00069_YY1_02	0.0208597
Nanog.Oct4.M01036_COUPTF_Q6	0.00720878	STAT3.N00006_Nr5a2	0.0212618
Esrrb.Oct4.M00971_ETS_Q6	0.00721006	Nanog.M01035_YY1_Q6_02	0.0214085
Esrrb.Tcfcp2l1.M00776_SREBP_Q3	0.00724378	Nanog.M00707_TFIIA_Q6	0.021681
Esrrb.Tcfcp2l1.M00974_SMAD_Q6_01	0.00727375	Tcfcp2l1.M01123_NANOG_01	0.0216981
Nanog.Sox2.M00189_AP2_Q6	0.00729502	Oct4.M00069_YY1_02	0.0217565
Nanog.STAT3.M00325_NRSE_B	0.00735555	Esrrb.M00512_PPARG_01	0.0218564
Esrrb.Smad1.M00793_YY1_Q6	0.0073689	Tcfcp2l1.M00531_NERF_Q2	0.0219819
Nanog.Smad1.M00791_HNF3_Q6	0.00737589	Sox2.M00932_SP1_Q4_01	0.0222206
Smad1.Tcfcp2l1.M01034_EBOX_Q6_01	0.00739969	Esrrb.M00733_SMAD4_Q6	0.0222698
Esrrb.Tcfcp2l1.M01035_YY1_Q6_02	0.00743354	Esrrb.M00974_SMAD_Q6_01	0.0225617
Smad1.STAT3.M00059_YY1_01	0.00745458	Oct4.M00490_BACH2_01	0.0225931
Nanog.Sox2.N00003_Otx2	0.00751413	Nanog.M00965_DR4_Q2	0.0226453
Oct4.Tcfcp2l1.N00002_Nanog	0.00751652	Nanog.M00415_AREB6_04	0.0226457
Sox2.STAT3.M00982_KROX_Q6	0.00754363	Sox2.M00413_AREB6_02	0.022928
Oct4.Smad1.M00232_MEF2_03	0.00758416	STAT3.M00650_MTF1_Q4	0.0230141
Oct4.Smad1.M01031_HNF4_Q6_01	0.00760121	STAT3.M00490_BACH2_01	0.0231062
Nanog.Oct4.M01122_ZNF219_01	0.00762517	Tcfcp2l1.M00616_AFP1_Q6	0.0231139
Esrrb.Tcfcp2l1.N00001_Sox2	0.00767747	Oct4.M00418_TGIF_01	0.0232373
Esrrb.Smad1.M00158_COUP_01	0.00768063	Esrrb.M00790_HNF1_Q6	0.0233062
Sox2.STAT3.M00011_EVI1_06	0.00774268	Nanog.M00652_NRF1_Q6	0.0234947
Nanog.Oct4.M00807_EGR_Q6	0.00777921	Nanog.M00175_AP4_Q5	0.0235118
Esrrb.Oct4.M00292_FREAC4_01	0.00778048	Nanog.M00466_HIF1_Q5	0.0237905
Esrrb.Oct4.M01016_SOX17_01	0.00783259	Tcfcp2l1.M00978_LEF1TCF1_Q4	0.0239206
Smad1.Sox2.M00494_STAT6_01	0.00783415	Nanog.M00006_MEF2_01	0.0241883
Nanog.Sox2.M00789_GATA_Q6	0.00783856	Esrrb.M00776_SREBP_Q3	0.0242323
Nanog.Tcfcp2l1.M00462_GATA6_01	0.00784652	Nanog.M00222_HAND1E47_01	0.0242563
Oct4.Smad1.M00799_MYC_Q2	0.00785999	Sox2.M00799_MYC_Q2	0.0243266
Nanog.Sox2.M00528_PPARG_03	0.00787016	STAT3.M00231_MEF2_02	0.0249605
Smad1.Sox2.M00615_MYCMAX_03	0.0080055	STAT3.M00448_ZIC1_01	0.025211
Nanog.Smad1.M00795_OCT_Q6	0.00800689	Sox2.M00243_EGR1_01	0.0254653
Oct4.Smad1.M01142_LRH1_Q5	0.00803724	Sox2.M00792_SMAD_Q6	0.0256588
Nanog.STAT3.N00006_Nr5a2	0.0080445	Tcfcp2l1.M01117_OTX_Q1	0.0257249
Oct4.Sox2.M01036_COUPTF_Q6	0.00812391	Nanog.N00006_Nr5a2	0.0258131
Esrrb.Oct4.M00978_LEF1TCF1_Q4	0.00814952
Oct4.Sox2.M01034_EBOX_Q6_01	0.0082068
STAT3.Tcfcp2l1.N00007_SoxOctComp	0.00821873
Esrrb.Oct4.M01122_ZNF219_01	0.00826875
Smad1.Sox2.M01066_BLIMP1_Q6	0.00827279
Oct4.STAT3.M01036_COUPTF_Q6	0.00828746
Smad1.STAT3.M00004_CMYB_01	0.00828909
Esrrb.Tcfcp2l1.M01122_ZNF219_01	0.00834503
Sox2.STAT3.M00987_FOXP1_01	0.00842342
Smad1.STAT3.M01016_SOX17_01	0.00842688
STAT3.Tcfcp2l1.M00941_MEF2_Q6_01	0.00843201
Sox2.Tcfcp2l1.M00915_AP2_Q6_01	0.00847754
Nanog.Oct4.M00982_KROX_Q6	0.00847797
Esrrb.Oct4.M00792_SMAD_Q6	0.00848226
Oct4.STAT3.M01034_EBOX_Q6_01	0.00854053
Esrrb.Smad1.M00809_FOX_Q2	0.00854222
Esrrb.Tcfcp2l1.M00795_OCT_Q6	0.00867806
STAT3.Tcfcp2l1.M00972_IRF_Q6_01	0.00869786
Nanog.Sox2.M00933_SP1_Q2_01	0.00873673
Sox2.Tcfcp2l1.M00470_AP2GAMMA_01	0.00874013
Oct4.Smad1.M01028_NRSF_Q4	0.0088474
STAT3.Tcfcp2l1.M00974_SMAD_Q6_01	0.00886861
Esrrb.Oct4.M00470_AP2GAMMA_01	0.00894732
Oct4.Smad1.M00418_TGIF_01	0.0090218
Smad1.Tcfcp2l1.M00413_AREB6_02	0.0090218
Sox2.Tcfcp2l1.M00976_AHRHIF_Q6	0.00903975
Nanog.Oct4.M00490_BACH2_01	0.00905544
Oct4.Sox2.M00243_EGR1_01	0.00905999
Nanog.STAT3.M00935_NFAT_Q4_01	0.00907169
Esrrb.STAT3.M00482_PITX2_Q2	0.00908151
Esrrb.Tcfcp2l1.M00423_FOXJ2_02	0.00910456
Esrrb.Sox2.M00189_AP2_Q6	0.00913224
Esrrb.Nanog.M00055_NMYC_01	0.00917527
Nanog.Tcfcp2l1.N00002_Nanog	0.00921927
Nanog.Tcfcp2l1.M01142_LRH1_Q5	0.00922616
STAT3.Tcfcp2l1.M00233_MEF2_04	0.00924291
Nanog.Sox2.M00724_HNF3ALPHA_Q6	0.00925534
Oct4.Sox2.M00420_MEIS1AHOXA9_01	0.00925652
Oct4.Smad1.M01011_HNF1_Q6_01	0.00930356
Esrrb.STAT3.M00632_GATA4_Q3	0.00936062
Oct4.Sox2.M00926_AP1_Q4_01	0.00936096
Oct4.STAT3.M00807_EGR_Q6	0.00938671
Smad1.Sox2.M01031_HNF4_Q6_01	0.00941992
Sox2.STAT3.N00006_Nr5a2	0.00944815
Smad1.STAT3.N00006_Nr5a2	0.00950581
Oct4.Sox2.M00302_NFAT_Q6	0.00952154
Esrrb.STAT3.M00775_NFY_Q6_01	0.00953048
Esrrb.Smad1.M00176_AP4_Q6	0.00953654
Esrrb.STAT3.M00494_STAT6_01	0.00957182
Nanog.Sox2.M00800_AP2_Q3	0.00959932
Esrrb.Tcfcp2l1.M01032_HNF4_Q6_02	0.00961839
Nanog.Sox2.M00976_AHRHIF_Q6	0.00964765
Nanog.Sox2.M00341_GABP_B	0.00965363
Sox2.STAT3.M00155_ARP1_01	0.00966132
Oct4.STAT3.N00006_Nr5a2	0.00969289
Oct4.Tcfcp2l1.N00001_Sox2	0.00972888
STAT3.Tcfcp2l1.M00231_MEF2_02	0.00974351
Oct4.Smad1.M00480_LUN1_01	0.00977732
Esrrb.Smad1.M00799_MYC_Q2	0.00978594
Esrrb.STAT3.M00498_STAT4_01	0.00978611
Nanog.Tcfcp2l1.M00807_EGR_Q6	0.00979821
Nanog.Smad1.M01123_NANOG_01	0.00982911
Esrrb.Nanog.M00422_FOXJ2_01	0.00985528
Esrrb.Tcfcp2l1.M00762_DR1_Q3	0.00987756
Esrrb.Oct4.M00418_TGIF_01	0.00993806
Oct4.Sox2.M00790_HNF1_Q6	0.0099452
Esrrb.Sox2.M00772_IRF_Q6	0.0099637
STAT3.Tcfcp2l1.M00412_AREB6_01	0.00997637
Esrrb.Nanog.M00616_AFP1_Q6	0.00997829
STAT3.Tcfcp2l1.M00480_LUN1_01	0.00998127
Oct4.STAT3.M00762_DR1_Q3	0.0100041
Esrrb.Nanog.M00981_CREBATF_Q6	0.0100061
Nanog.Tcfcp2l1.M01028_NRSF_Q4	0.0100218
Nanog.Oct4.M00251_XBP1_01	0.0100449
Smad1.Tcfcp2l1.M00272_P53_02	0.0100573
Smad1.Sox2.N00003_Otx2	0.0101043
Oct4.Sox2.M00232_MEF2_03	0.0101144
Oct4.Sox2.M00615_MYCMAX_03	0.0101372
Esrrb.Smad1.M01028_NRSF_Q4	0.0101389
Nanog.Sox2.M00925_AP1_Q6_01	0.0101425
Nanog.Sox2.N00009_Klf4	0.0102442
Smad1.Sox2.M00341_GABP_B	0.0103422
STAT3.Tcfcp2l1.M00616_AFP1_Q6	0.0103604
Esrrb.Nanog.M00513_ATF3_Q6	0.0103939
Oct4.Smad1.M00251_XBP1_01	0.0104313
Esrrb.Tcfcp2l1.M00616_AFP1_Q6	0.0104384
Nanog.Smad1.M00341_GABP_B	0.0104505
Esrrb.Smad1.M00805_LEF1_Q2	0.0104587
Smad1.Sox2.M00396_EN1_01	0.010487
STAT3.Tcfcp2l1.M00632_GATA4_Q3	0.0105236
STAT3.Tcfcp2l1.M01142_LRH1_Q5	0.0105439
Nanog.STAT3.M01125_OCT4_01	0.0105675
Nanog.Smad1.M00413_AREB6_02	0.0105839
Esrrb.Oct4.M01000_AIRE_02	0.0106971
Nanog.Tcfcp2l1.M00789_GATA_Q6	0.0107333
Esrrb.Sox2.M00482_PITX2_Q2	0.0108825
Oct4.Sox2.M00483_ATF6_01	0.0108848
Oct4.Smad1.M00978_LEF1TCF1_Q4	0.0109027
