# Supplementary material for: Searching ChIP-seq genomic islands for combinatorial regulatory codes in mouse embryonic stem cells
Source: BMC Genomics. 2011 Oct 20;12:515. doi: 10.1186/1471-2164-12-515 (PMC3265564; doi:10.1186/1471-2164-12-515)
Supplement: Additional file 14 — Predicted target genes. This table lists predicted target genes. [file 1471-2164-12-515-S14.XLS]

## Sheet: Number of target genes
	Uniformly high	Oct4	Myc	Oct4-moderate
ES-up	252	168	195	95
ES-down	-	54	131	-

## Sheet: UH_cluster_ES_up_targets
Feature	Target Locuslink	Change_in_probability_ratio
E2f1.M00233_MEF2_04	71971	2.5867
E2f1.M00233_MEF2_04	19712	2.44884
E2f1.M00233_MEF2_04	80287	2.44881
E2f1.M00233_MEF2_04	60406	2.4488
E2f1.M00233_MEF2_04	72611	2.44878
E2f1.M00233_MEF2_04	80876	2.44874
E2f1.M00233_MEF2_04	27998	2.44823
E2f1.M00233_MEF2_04	12039	2.448
E2f1.M00233_MEF2_04	276919	2.44787
E2f1.M00233_MEF2_04	66234	2.44774
E2f1.M00233_MEF2_04	76787	2.44755
E2f1.M00233_MEF2_04	66117	2.44609
E2f1.M00233_MEF2_04	83397	2.44582
E2f1.M00233_MEF2_04	21815	2.445
E2f1.M00233_MEF2_04	21401	2.44491
E2f1.M00233_MEF2_04	108645	2.44478
E2f1.M00233_MEF2_04	19193	2.44357
E2f1.M00233_MEF2_04	13017	2.44333
E2f1.M00233_MEF2_04	104383	2.44323
E2f1.M00233_MEF2_04	114663	2.44282
E2f1.M00233_MEF2_04	27395	2.44277
E2f1.M00233_MEF2_04	17750	2.44257
E2f1.M00233_MEF2_04	14175	2.44249
E2f1.M00233_MEF2_04	11898	2.44244
E2f1.M00233_MEF2_04	232969	2.4422
E2f1.M00233_MEF2_04	18424	2.44091
E2f1.M00233_MEF2_04	12396	2.44083
E2f1.M00233_MEF2_04	69354	2.4397
E2f1.M00233_MEF2_04	68713	2.43946
E2f1.M00233_MEF2_04	66667	2.43924
E2f1.M00233_MEF2_04	69051	2.43897
E2f1.M00233_MEF2_04	66422	2.43676
E2f1.M00233_MEF2_04	59290	2.4363
E2f1.M00233_MEF2_04	72017	2.43618
E2f1.M00233_MEF2_04	170833	2.43223
E2f1.M00233_MEF2_04	67036	2.43101
E2f1.M00233_MEF2_04	12036	2.43097
E2f1.M00233_MEF2_04	78912	2.42945
E2f1.M00233_MEF2_04	30953	2.4292
E2f1.M00233_MEF2_04	66427	2.42859
E2f1.M00233_MEF2_04	235041	2.42716
E2f1.M00233_MEF2_04	16598	2.4266
E2f1.M00233_MEF2_04	69106	2.42649
E2f1.M00233_MEF2_04	20750	2.42146
E2f1.M00233_MEF2_04	11636	2.42011
E2f1.M00233_MEF2_04	107435	2.41974
E2f1.M00233_MEF2_04	71973	2.41818
E2f1.M00233_MEF2_04	69863	2.41652
E2f1.M00233_MEF2_04	104174	2.40422
E2f1.M00233_MEF2_04	12447	2.40344
E2f1.M00233_MEF2_04	21667	2.40302
E2f1.M00233_MEF2_04	17873	2.39956
E2f1.M00233_MEF2_04	54563	2.3968
E2f1.M00233_MEF2_04	74249	2.39646
E2f1.M00233_MEF2_04	80880	2.39025
E2f1.M00233_MEF2_04	17748	2.39009
E2f1.M00233_MEF2_04	68458	2.38975
E2f1.M00233_MEF2_04	81879	2.38776
E2f1.M00233_MEF2_04	12808	2.38738
E2f1.M00233_MEF2_04	11610	2.38605
E2f1.M00233_MEF2_04	19290	2.38579
E2f1.M00233_MEF2_04	109857	2.38565
E2f1.M00233_MEF2_04	225745	2.38514
E2f1.M00233_MEF2_04	59095	2.38255
E2f1.M00233_MEF2_04	102060	2.3821
E2f1.M00233_MEF2_04	69724	2.37316
E2f1.M00233_MEF2_04	117599	2.37165
E2f1.M00233_MEF2_04	67378	2.37083
E2f1.M00233_MEF2_04	70757	2.36976
E2f1.M00233_MEF2_04	18712	2.36635
E2f1.M00233_MEF2_04	114714	2.36149
E2f1.M00233_MEF2_04	227327	2.35738
E2f1.M00233_MEF2_04	68758	2.35478
E2f1.M00233_MEF2_04	12301	2.3545
E2f1.M00233_MEF2_04	17075	2.35102
E2f1.M00233_MEF2_04	14229	2.35045
E2f1.M00233_MEF2_04	20656	2.34978
E2f1.M00233_MEF2_04	108075	2.34949
E2f1.M00233_MEF2_04	54204	2.34823
E2f1.M00233_MEF2_04	67629	2.34671
E2f1.M00233_MEF2_04	110911	2.34582
E2f1.M00233_MEF2_04	21847	2.34177
E2f1.M00233_MEF2_04	20670	2.34051
E2f1.M00233_MEF2_04	20352	2.32882
E2f1.M00233_MEF2_04	71911	2.32514
E2f1.M00233_MEF2_04	56505	2.32403
E2f1.M00233_MEF2_04	15894	2.31299
E2f1.M00233_MEF2_04	16832	2.31003
E2f1.M00233_MEF2_04	13590	2.3062
E2f1.M00233_MEF2_04	20516	2.30255
E2f1.M00233_MEF2_04	320202	2.30218
E2f1.M00233_MEF2_04	74400	2.29288
E2f1.M00233_MEF2_04	64291	2.2849
E2f1.M00233_MEF2_04	68241	2.28252
E2f1.M00233_MEF2_04	17688	2.25347
E2f1.M00233_MEF2_04	319653	2.2528
E2f1.M00233_MEF2_04	93739	2.25029
E2f1.M00233_MEF2_04	14063	2.24705
E2f1.M00233_MEF2_04	100340	2.243
E2f1.M00233_MEF2_04	53357	2.23689
E2f1.M00233_MEF2_04	18778	2.22827
E2f1.M00233_MEF2_04	212706	2.22406
E2f1.M00233_MEF2_04	53895	2.2209
E2f1.M00233_MEF2_04	17907	2.21585
E2f1.M00233_MEF2_04	12709	2.21528
E2f1.M00233_MEF2_04	69134	2.20451
E2f1.M00233_MEF2_04	57875	2.20076
E2f1.M00233_MEF2_04	11640	2.17749
E2f1.M00233_MEF2_04	74528	2.17382
E2f1.M00233_MEF2_04	68550	2.14817
E2f1.M00233_MEF2_04	76425	2.13821
E2f1.M00233_MEF2_04	104156	2.13708
E2f1.M00233_MEF2_04	18999	2.13473
E2f1.M00233_MEF2_04	67966	2.12843
E2f1.M00233_MEF2_04	17216	2.1153
E2f1.M00233_MEF2_04	217837	2.11451
E2f1.M00233_MEF2_04	223669	2.07751
E2f1.M00233_MEF2_04	23886	2.06836
E2f1.M00233_MEF2_04	260409	2.064
E2f1.M00233_MEF2_04	71805	2.04395
E2f1.M00233_MEF2_04	11838	2.04359
E2f1.M00233_MEF2_04	13990	2.04047
E2f1.M00233_MEF2_04	19252	2.01981
E2f1.M00233_MEF2_04	235132	1.98845
E2f1.M00233_MEF2_04	12905	1.96016
E2f1.M00233_MEF2_04	18120	1.94164
E2f1.M00233_MEF2_04	71846	1.94157
E2f1.M00233_MEF2_04	14367	1.93878
E2f1.M00233_MEF2_04	66929	1.92211
E2f1.M00233_MEF2_04	20515	1.90697
E2f1.M00233_MEF2_04	223773	1.90065
E2f1.M00233_MEF2_04	67493	1.88813
E2f1.M00233_MEF2_04	65967	1.88684
E2f1.M00233_MEF2_04	109801	1.88106
E2f1.M00233_MEF2_04	74666	1.85318
E2f1.M00233_MEF2_04	230738	1.84112
E2f1.M00233_MEF2_04	66276	1.83889
E2f1.M00233_MEF2_04	327942	1.83146
E2f1.M00233_MEF2_04	27375	1.81775
E2f1.M00233_MEF2_04	69893	1.81264
E2f1.M00233_MEF2_04	66011	1.8108
E2f1.M00233_MEF2_04	17069	1.79874
E2f1.M00233_MEF2_04	212528	1.74339
E2f1.M00233_MEF2_04	106766	1.72208
E2f1.M00233_MEF2_04	13836	1.71966
E2f1.M00233_MEF2_04	13626	1.6925
E2f1.M00233_MEF2_04	67374	1.67611
E2f1.M00233_MEF2_04	74747	1.56465
E2f1.M00233_MEF2_04	21407	1.54115
E2f1.M00233_MEF2_04	80886	1.53601
E2f1.M00233_MEF2_04	75273	1.52977
E2f1.M00233_MEF2_04	19171	1.52467
E2f1.M00233_MEF2_04	226180	1.51144
E2f1.M00233_MEF2_04	66971	1.49393
E2f1.M00233_MEF2_04	217216	1.49381
E2f1.M00233_MEF2_04	18128	1.48961
E2f1.M00233_MEF2_04	66141	1.48526
E2f1.M00233_MEF2_04	17865	1.46662
E2f1.M00233_MEF2_04	17685	1.45415
E2f1.M00233_MEF2_04	74741	1.44325
E2f1.M00233_MEF2_04	70556	1.43172
E2f1.M00233_MEF2_04	12795	1.42897
E2f1.M00233_MEF2_04	14872	1.40719
E2f1.M00233_MEF2_04	17385	1.37945
E2f1.M00233_MEF2_04	67080	1.35797
E2f1.M00233_MEF2_04	14584	1.33782
E2f1.M00233_MEF2_04	22286	1.32737
E2f1.M00233_MEF2_04	56354	1.32262
E2f1.M00233_MEF2_04	56306	1.31058
E2f1.M00233_MEF2_04	103172	1.3105
E2f1.M00233_MEF2_04	79565	1.30236
E2f1.M00233_MEF2_04	17766	1.30025
E2f1.M00233_MEF2_04	66367	1.29104
E2f1.M00233_MEF2_04	66044	1.29026
E2f1.M00233_MEF2_04	83560	1.28897
E2f1.M00233_MEF2_04	57773	1.28262
E2f1.M00233_MEF2_04	69101	1.28115
E2f1.M00233_MEF2_04	71780	1.24683
E2f1.M00233_MEF2_04	54342	1.24604
E2f1.M00233_MEF2_04	231326	1.21303
E2f1.M00233_MEF2_04	66894	1.20702
E2f1.M00233_MEF2_04	216233	1.17241
E2f1.M00233_MEF2_04	14562	1.16381
E2f1.M00233_MEF2_04	212442	1.15315
E2f1.M00233_MEF2_04	22059	1.13643
E2f1.M00233_MEF2_04	22044	1.10015
E2f1.M00233_MEF2_04	12740	1.09943
E2f1.M00233_MEF2_04	18181	1.08361
E2f1.M00233_MEF2_04	108911	1.08186
E2f1.M00233_MEF2_04	16008	1.08001
E2f1.M00233_MEF2_04	11647	1.07971
E2f1.M00233_MEF2_04	20174	1.06696
E2f1.M00233_MEF2_04	330671	1.05249
E2f1.M00233_MEF2_04	66659	1.05145
E2f1.M00233_MEF2_04	67664	1.02838
E2f1.M00233_MEF2_04	13972	1.01174
E2f1.M00233_MEF2_04	14287	1.0113
E2f1.M00233_MEF2_04	53868	1.00952
Sox2.M00974_SMAD_Q6_01	80876	2.94092
Sox2.M00974_SMAD_Q6_01	19193	2.93957
Sox2.M00974_SMAD_Q6_01	68713	2.90939
Sox2.M00974_SMAD_Q6_01	13824	2.89142
Sox2.M00974_SMAD_Q6_01	13197	2.88815
Sox2.M00974_SMAD_Q6_01	17069	2.87395
Sox2.M00974_SMAD_Q6_01	117599	2.86975
Sox2.M00974_SMAD_Q6_01	18424	2.86471
Sox2.M00974_SMAD_Q6_01	17873	2.86407
Sox2.M00974_SMAD_Q6_01	320202	2.8572
Sox2.M00974_SMAD_Q6_01	18208	2.85586
Sox2.M00974_SMAD_Q6_01	277978	2.85504
Sox2.M00974_SMAD_Q6_01	17688	2.8549
Sox2.M00974_SMAD_Q6_01	76425	2.85171
Sox2.M00974_SMAD_Q6_01	13829	2.8502
Sox2.M00974_SMAD_Q6_01	226180	2.84836
Sox2.M00974_SMAD_Q6_01	19712	2.8481
Sox2.M00974_SMAD_Q6_01	74400	2.84627
Sox2.M00974_SMAD_Q6_01	14175	2.84431
Sox2.M00974_SMAD_Q6_01	74781	2.84356
Sox2.M00974_SMAD_Q6_01	17865	2.84076
Sox2.M00974_SMAD_Q6_01	74741	2.83859
Sox2.M00974_SMAD_Q6_01	22059	2.83017
Sox2.M00974_SMAD_Q6_01	67374	2.82719
Sox2.M00974_SMAD_Q6_01	12740	2.82505
Sox2.M00974_SMAD_Q6_01	13990	2.80543
Sox2.M00974_SMAD_Q6_01	17450	2.79623
Sox2.M00974_SMAD_Q6_01	74747	2.79477
Sox2.M00974_SMAD_Q6_01	170833	2.79351
Sox2.M00974_SMAD_Q6_01	79565	2.78733
Sox2.M00974_SMAD_Q6_01	14562	2.78243
Sox2.M00974_SMAD_Q6_01	69051	2.77183
Sox2.M00974_SMAD_Q6_01	69724	2.76231
Sox2.M00974_SMAD_Q6_01	260409	2.74145
Sox2.M00974_SMAD_Q6_01	11647	2.73738
Sox2.M00974_SMAD_Q6_01	11640	2.72321
Sox2.M00974_SMAD_Q6_01	14872	2.71157
Sox2.M00974_SMAD_Q6_01	13836	2.7111
Sox2.M00974_SMAD_Q6_01	68236	2.68933
Sox2.M00974_SMAD_Q6_01	67664	2.66278
Sox2.M00974_SMAD_Q6_01	76572	2.65997
Sox2.M00974_SMAD_Q6_01	18712	2.64051
Sox2.M00974_SMAD_Q6_01	104156	2.60243
Sox2.M00974_SMAD_Q6_01	66141	2.56344
Sox2.M00974_SMAD_Q6_01	98956	2.55213
Sox2.M00974_SMAD_Q6_01	13590	2.51382
Sox2.M00974_SMAD_Q6_01	21407	2.4701
Sox2.M00974_SMAD_Q6_01	212706	2.46721
Sox2.M00974_SMAD_Q6_01	18120	2.44971
Sox2.M00974_SMAD_Q6_01	12795	2.40203
Sox2.M00974_SMAD_Q6_01	68758	2.29144
Sox2.M00974_SMAD_Q6_01	20670	2.21351
Sox2.M00974_SMAD_Q6_01	12550	2.18481
Sox2.M00974_SMAD_Q6_01	14450	2.16912
Sox2.M00974_SMAD_Q6_01	17385	2.15624
Sox2.M00974_SMAD_Q6_01	73680	2.12852
Sox2.M00974_SMAD_Q6_01	103172	2.12809
Sox2.M00974_SMAD_Q6_01	330671	2.10896
Sox2.M00974_SMAD_Q6_01	12905	2.0834
Sox2.M00974_SMAD_Q6_01	327942	2.07004
Sox2.M00974_SMAD_Q6_01	12301	2.05354
Sox2.M00974_SMAD_Q6_01	14229	2.05338
Sox2.M00974_SMAD_Q6_01	80886	1.97565
Sox2.M00974_SMAD_Q6_01	66117	1.97303
Sox2.M00974_SMAD_Q6_01	69893	1.94061
Sox2.M00974_SMAD_Q6_01	71846	1.93567
Sox2.M00974_SMAD_Q6_01	20674	1.88734
Sox2.M00974_SMAD_Q6_01	74136	1.87552
Sox2.M00974_SMAD_Q6_01	71911	1.84286
Sox2.M00974_SMAD_Q6_01	71981	1.78928
Sox2.M00974_SMAD_Q6_01	21432	1.74859
Sox2.M00974_SMAD_Q6_01	19290	1.72163
Sox2.M00974_SMAD_Q6_01	14063	1.71459
Sox2.M00974_SMAD_Q6_01	65100	1.68851
Sox2.M00974_SMAD_Q6_01	102060	1.61013
Sox2.M00974_SMAD_Q6_01	12036	1.60316
Sox2.M00974_SMAD_Q6_01	69550	1.582
Sox2.M00974_SMAD_Q6_01	17075	1.49869
Sox2.M00974_SMAD_Q6_01	18778	1.47703
Sox2.M00974_SMAD_Q6_01	20516	1.38219
Sox2.M00974_SMAD_Q6_01	216233	1.36319
Sox2.M00974_SMAD_Q6_01	18999	1.30588
Sox2.M00974_SMAD_Q6_01	66276	1.27697
Sox2.M00974_SMAD_Q6_01	17685	1.27245
Sox2.M00974_SMAD_Q6_01	276829	1.26205
Sox2.M00974_SMAD_Q6_01	114663	1.22888
Sox2.M00974_SMAD_Q6_01	242642	1.11961
Sox2.M00974_SMAD_Q6_01	14705	1.05086
Sox2.M00974_SMAD_Q6_01	14704	1.04989
Sox2.M00974_SMAD_Q6_01	20732	1.049
Sox2.M00974_SMAD_Q6_01	67080	1.02124
Sox2.M00974_SMAD_Q6_01	223669	1.01553
Esrrb.M00971_ETS_Q6	109801	2.08205
Esrrb.M00971_ETS_Q6	230738	2.08196
Esrrb.M00971_ETS_Q6	20674	2.08195
Esrrb.M00971_ETS_Q6	68458	2.08189
Esrrb.M00971_ETS_Q6	17748	2.08188
Esrrb.M00971_ETS_Q6	66971	2.0818
Esrrb.M00971_ETS_Q6	76416	2.08168
Esrrb.M00971_ETS_Q6	103172	2.08156
Esrrb.M00971_ETS_Q6	68550	2.08155
Esrrb.M00971_ETS_Q6	16598	2.08153
Esrrb.M00971_ETS_Q6	212706	2.0812
Esrrb.M00971_ETS_Q6	66427	2.0811
Esrrb.M00971_ETS_Q6	27375	2.08106
Esrrb.M00971_ETS_Q6	227327	2.08084
Esrrb.M00971_ETS_Q6	12795	2.08081
Esrrb.M00971_ETS_Q6	69134	2.08029
Esrrb.M00971_ETS_Q6	108911	2.08012
Esrrb.M00971_ETS_Q6	114663	2.07993
Esrrb.M00971_ETS_Q6	11647	2.07949
Esrrb.M00971_ETS_Q6	18999	2.07911
Esrrb.M00971_ETS_Q6	26411	2.07907
Esrrb.M00971_ETS_Q6	17385	2.07903
Esrrb.M00971_ETS_Q6	22241	2.07857
Esrrb.M00971_ETS_Q6	71911	2.07851
Esrrb.M00971_ETS_Q6	17750	2.07835
Esrrb.M00971_ETS_Q6	330671	2.07811
Esrrb.M00971_ETS_Q6	73754	2.07809
Esrrb.M00971_ETS_Q6	81879	2.07787
Esrrb.M00971_ETS_Q6	17907	2.07758
Esrrb.M00971_ETS_Q6	20516	2.07757
Esrrb.M00971_ETS_Q6	14622	2.07747
Esrrb.M00971_ETS_Q6	209225	2.07734
Esrrb.M00971_ETS_Q6	102614	2.07697
Esrrb.M00971_ETS_Q6	109857	2.07671
Esrrb.M00971_ETS_Q6	22059	2.07657
Esrrb.M00971_ETS_Q6	320202	2.07646
Esrrb.M00971_ETS_Q6	217837	2.07619
Esrrb.M00971_ETS_Q6	235132	2.07588
Esrrb.M00971_ETS_Q6	104383	2.0755
Esrrb.M00971_ETS_Q6	69724	2.07524
Esrrb.M00971_ETS_Q6	12905	2.07404
Esrrb.M00971_ETS_Q6	13619	2.07347
Esrrb.M00971_ETS_Q6	69051	2.07341
Esrrb.M00971_ETS_Q6	17069	2.07325
Esrrb.M00971_ETS_Q6	53868	2.07317
Esrrb.M00971_ETS_Q6	53625	2.07291
Esrrb.M00971_ETS_Q6	13836	2.07116
Esrrb.M00971_ETS_Q6	108075	2.07115
Esrrb.M00971_ETS_Q6	12447	2.07037
Esrrb.M00971_ETS_Q6	23886	2.07035
Esrrb.M00971_ETS_Q6	70296	2.07002
Esrrb.M00971_ETS_Q6	56354	2.06956
Esrrb.M00971_ETS_Q6	16832	2.06934
Esrrb.M00971_ETS_Q6	260409	2.0691
Esrrb.M00971_ETS_Q6	69890	2.06839
Esrrb.M00971_ETS_Q6	56505	2.06591
Esrrb.M00971_ETS_Q6	20515	2.06402
Esrrb.M00971_ETS_Q6	18181	2.06099
Esrrb.M00971_ETS_Q6	14872	2.06082
Esrrb.M00971_ETS_Q6	170833	2.05955
Esrrb.M00971_ETS_Q6	19290	2.05848
Esrrb.M00971_ETS_Q6	54204	2.05639
Esrrb.M00971_ETS_Q6	22286	2.05603
Esrrb.M00971_ETS_Q6	223669	2.05203
Esrrb.M00971_ETS_Q6	66367	2.05133
Esrrb.M00971_ETS_Q6	12709	2.05102
Esrrb.M00971_ETS_Q6	12550	2.04839
Esrrb.M00971_ETS_Q6	102060	2.04707
Esrrb.M00971_ETS_Q6	71971	2.04247
Esrrb.M00971_ETS_Q6	71820	2.04218
Esrrb.M00971_ETS_Q6	232969	2.0397
Esrrb.M00971_ETS_Q6	56075	2.03134
Esrrb.M00971_ETS_Q6	76425	2.02348
Esrrb.M00971_ETS_Q6	18132	2.02154
Esrrb.M00971_ETS_Q6	68241	2.01927
Esrrb.M00971_ETS_Q6	20650	2.01902
Esrrb.M00971_ETS_Q6	11636	2.01508
Esrrb.M00971_ETS_Q6	14175	2.01405
Esrrb.M00971_ETS_Q6	67618	2.00902
Esrrb.M00971_ETS_Q6	76787	2.00621
Esrrb.M00971_ETS_Q6	71805	2.00437
Esrrb.M00971_ETS_Q6	71780	2.0039
Esrrb.M00971_ETS_Q6	68014	1.99538
Esrrb.M00971_ETS_Q6	12740	1.98304
Esrrb.M00971_ETS_Q6	74666	1.97413
Esrrb.M00971_ETS_Q6	15894	1.96995
Esrrb.M00971_ETS_Q6	104156	1.96792
Esrrb.M00971_ETS_Q6	71846	1.96583
Esrrb.M00971_ETS_Q6	19171	1.94714
Esrrb.M00971_ETS_Q6	17873	1.94516
Esrrb.M00971_ETS_Q6	66011	1.9433
Esrrb.M00971_ETS_Q6	65967	1.92509
Esrrb.M00971_ETS_Q6	20174	1.91563
Esrrb.M00971_ETS_Q6	71973	1.91309
Esrrb.M00971_ETS_Q6	21407	1.9126
Esrrb.M00971_ETS_Q6	14287	1.88986
Esrrb.M00971_ETS_Q6	68758	1.88983
Esrrb.M00971_ETS_Q6	20732	1.88969
Esrrb.M00971_ETS_Q6	66422	1.87492
Esrrb.M00971_ETS_Q6	59095	1.87289
Esrrb.M00971_ETS_Q6	83383	1.87184
Esrrb.M00971_ETS_Q6	54563	1.86982
Esrrb.M00971_ETS_Q6	18712	1.85918
Esrrb.M00971_ETS_Q6	14620	1.85554
Esrrb.M00971_ETS_Q6	67036	1.85077
Esrrb.M00971_ETS_Q6	21815	1.82563
Esrrb.M00971_ETS_Q6	79565	1.82558
Esrrb.M00971_ETS_Q6	13590	1.81313
Esrrb.M00971_ETS_Q6	108645	1.76225
Esrrb.M00971_ETS_Q6	20656	1.75807
Esrrb.M00971_ETS_Q6	18778	1.74379
Esrrb.M00971_ETS_Q6	20670	1.71673
Esrrb.M00971_ETS_Q6	67374	1.71
Esrrb.M00971_ETS_Q6	14562	1.70572
Esrrb.M00971_ETS_Q6	12396	1.66078
Esrrb.M00971_ETS_Q6	233876	1.63395
Esrrb.M00971_ETS_Q6	117599	1.63335
Esrrb.M00971_ETS_Q6	56095	1.58173
Esrrb.M00971_ETS_Q6	66141	1.56993
Esrrb.M00971_ETS_Q6	67493	1.54152
Esrrb.M00971_ETS_Q6	21847	1.49881
Esrrb.M00971_ETS_Q6	69101	1.49877
Esrrb.M00971_ETS_Q6	66929	1.48909
Esrrb.M00971_ETS_Q6	14228	1.45577
Esrrb.M00971_ETS_Q6	23853	1.40117
Esrrb.M00971_ETS_Q6	67378	1.36349
Esrrb.M00971_ETS_Q6	22152	1.35956
Esrrb.M00971_ETS_Q6	57773	1.35138
Esrrb.M00971_ETS_Q6	80886	1.35076
Esrrb.M00971_ETS_Q6	103268	1.29031
Esrrb.M00971_ETS_Q6	269378	1.2842
Esrrb.M00971_ETS_Q6	217216	1.26404
Esrrb.M00971_ETS_Q6	19712	1.241
Esrrb.M00971_ETS_Q6	73680	1.23784
Esrrb.M00971_ETS_Q6	70556	1.21864
Esrrb.M00971_ETS_Q6	53357	1.20717
Esrrb.M00971_ETS_Q6	69893	1.20663
Esrrb.M00971_ETS_Q6	13972	1.1832
Esrrb.M00971_ETS_Q6	80287	1.14386
Esrrb.M00971_ETS_Q6	13358	1.13762
Esrrb.M00971_ETS_Q6	14718	1.11702
Esrrb.M00971_ETS_Q6	18128	1.11328
Esrrb.M00971_ETS_Q6	18188	1.10016
Esrrb.M00971_ETS_Q6	11610	1.10002
Esrrb.M00971_ETS_Q6	72556	1.09188
Esrrb.M00971_ETS_Q6	18208	1.0893
Esrrb.M00971_ETS_Q6	68713	1.05257
Esrrb.M00971_ETS_Q6	216233	1.04887
Esrrb.M00971_ETS_Q6	12036	1.03456
Esrrb.M00971_ETS_Q6	100340	1.02456

## Sheet: Oct4_cluster_ES_down_targets
Feature	Target Locuslink	Change_in_probability_ratio
Smad1.STAT3.M00052_NFKAPPAB65_01	230861	5.86535
Smad1.STAT3.M00052_NFKAPPAB65_01	13819	5.86535
Smad1.STAT3.M00052_NFKAPPAB65_01	17000	5.86535
Smad1.STAT3.M00052_NFKAPPAB65_01	58859	5.86535
Smad1.STAT3.M00052_NFKAPPAB65_01	65960	5.86535
Smad1.STAT3.M00052_NFKAPPAB65_01	70445	5.86535
Smad1.STAT3.M00052_NFKAPPAB65_01	78891	5.86535
Smad1.STAT3.M00052_NFKAPPAB65_01	108902	5.86535
Smad1.STAT3.M00052_NFKAPPAB65_01	109270	5.86535
Smad1.STAT3.M00052_NFKAPPAB65_01	12876	5.86535
Smad1.STAT3.M00052_NFKAPPAB65_01	16402	5.86535
Smad1.STAT3.M00052_NFKAPPAB65_01	17304	5.86535
Smad1.STAT3.M00052_NFKAPPAB65_01	21937	5.86535
Smad1.STAT3.M00052_NFKAPPAB65_01	24059	5.86535
Smad1.STAT3.M00052_NFKAPPAB65_01	56464	5.86535
Smad1.STAT3.M00052_NFKAPPAB65_01	70420	5.86535
Smad1.STAT3.M00052_NFKAPPAB65_01	114601	5.86535
Smad1.STAT3.M00052_NFKAPPAB65_01	12654	5.86535
Smad1.STAT3.M00052_NFKAPPAB65_01	17355	5.86535
Smad1.STAT3.M00052_NFKAPPAB65_01	18550	5.86535
Smad1.STAT3.M00052_NFKAPPAB65_01	18574	5.86535
Smad1.STAT3.M00052_NFKAPPAB65_01	18822	5.86535
Smad1.STAT3.M00052_NFKAPPAB65_01	19328	5.86535
Smad1.STAT3.M00052_NFKAPPAB65_01	77034	5.86535
Smad1.STAT3.M00052_NFKAPPAB65_01	93702	5.86535
Smad1.STAT3.M00052_NFKAPPAB65_01	93703	5.86535
Smad1.STAT3.M00052_NFKAPPAB65_01	93704	5.86535
Smad1.STAT3.M00052_NFKAPPAB65_01	93705	5.86535
Smad1.STAT3.M00052_NFKAPPAB65_01	93706	5.86535
Smad1.STAT3.M00052_NFKAPPAB65_01	93709	5.86535
Smad1.STAT3.M00052_NFKAPPAB65_01	93716	5.86535
Smad1.STAT3.M00052_NFKAPPAB65_01	93717	5.86535
Smad1.STAT3.M00052_NFKAPPAB65_01	93722	5.86535
Smad1.STAT3.M00052_NFKAPPAB65_01	93723	5.86535
Smad1.STAT3.M00052_NFKAPPAB65_01	93724	5.86535
Smad1.STAT3.M00052_NFKAPPAB65_01	140481	5.86535
Smad1.STAT3.M00052_NFKAPPAB65_01	230904	5.86535
Smad1.STAT3.M00052_NFKAPPAB65_01	93707	5.86535
Smad1.STAT3.M00052_NFKAPPAB65_01	93708	5.86535
Smad1.STAT3.M00415_AREB6_04	19228	5.41417
Smad1.STAT3.M00415_AREB6_04	72778	5.41417
Smad1.STAT3.M00415_AREB6_04	12581	5.41417
Smad1.STAT3.M00415_AREB6_04	12654	5.41417
Smad1.STAT3.M00415_AREB6_04	13363	5.41417
Smad1.STAT3.M00415_AREB6_04	15904	5.41417
Smad1.STAT3.M00415_AREB6_04	17000	5.41417
Smad1.STAT3.M00415_AREB6_04	17304	5.41417
Smad1.STAT3.M00415_AREB6_04	17869	5.41417
Smad1.STAT3.M00415_AREB6_04	18010	5.41417
Smad1.STAT3.M00415_AREB6_04	18550	5.41417
Smad1.STAT3.M00415_AREB6_04	20392	5.41417
Smad1.STAT3.M00415_AREB6_04	20719	5.41417
Smad1.STAT3.M00415_AREB6_04	21937	5.41417
Smad1.STAT3.M00415_AREB6_04	22379	5.41417
Smad1.STAT3.M00415_AREB6_04	23986	5.41417
Smad1.STAT3.M00415_AREB6_04	50868	5.41417
Smad1.STAT3.M00415_AREB6_04	70420	5.41417
Smad1.STAT3.M00415_AREB6_04	93702	5.41417
Smad1.STAT3.M00415_AREB6_04	93703	5.41417
Smad1.STAT3.M00415_AREB6_04	93704	5.41417
Smad1.STAT3.M00415_AREB6_04	93705	5.41417
Smad1.STAT3.M00415_AREB6_04	93706	5.41417
Smad1.STAT3.M00415_AREB6_04	93709	5.41417
Smad1.STAT3.M00415_AREB6_04	93716	5.41417
Smad1.STAT3.M00415_AREB6_04	93717	5.41417
Smad1.STAT3.M00415_AREB6_04	93722	5.41417
Smad1.STAT3.M00415_AREB6_04	93723	5.41417
Smad1.STAT3.M00415_AREB6_04	93724	5.41417
Smad1.STAT3.M00415_AREB6_04	97848	5.41417
Smad1.STAT3.M00415_AREB6_04	140481	5.41417
Smad1.STAT3.M00415_AREB6_04	193742	5.41417
Smad1.STAT3.M00415_AREB6_04	230861	5.41417
Smad1.STAT3.M00415_AREB6_04	22038	5.41417
Smad1.STAT3.M00415_AREB6_04	93707	5.41417
Smad1.STAT3.M00415_AREB6_04	93708	5.41417

## Sheet: Oct4_cluster_ES_up_targets
Feature	Target Locuslink	Change_in_probability_ratio
Tcfcp2l1.M00771_ETS_Q4	54631	1.78083
Tcfcp2l1.M00771_ETS_Q4	67211	1.78072
Tcfcp2l1.M00771_ETS_Q4	22788	1.78059
Tcfcp2l1.M00771_ETS_Q4	14760	1.78023
Tcfcp2l1.M00771_ETS_Q4	29857	1.78023
Tcfcp2l1.M00771_ETS_Q4	50492	1.77955
Tcfcp2l1.M00771_ETS_Q4	66361	1.77846
Tcfcp2l1.M00771_ETS_Q4	230661	1.77802
Tcfcp2l1.M00771_ETS_Q4	57028	1.77593
Tcfcp2l1.M00771_ETS_Q4	209558	1.77577
Tcfcp2l1.M00771_ETS_Q4	60510	1.77491
Tcfcp2l1.M00771_ETS_Q4	17207	1.77187
Tcfcp2l1.M00771_ETS_Q4	14357	1.76955
Tcfcp2l1.M00771_ETS_Q4	11876	1.7682
Tcfcp2l1.M00771_ETS_Q4	18117	1.76715
Tcfcp2l1.M00771_ETS_Q4	13867	1.76624
Tcfcp2l1.M00771_ETS_Q4	12683	1.76507
Tcfcp2l1.M00771_ETS_Q4	80888	1.75747
Tcfcp2l1.M00771_ETS_Q4	27276	1.75647
Tcfcp2l1.M00771_ETS_Q4	68925	1.75267
Tcfcp2l1.M00771_ETS_Q4	238257	1.75254
Tcfcp2l1.M00771_ETS_Q4	71345	1.75221
Tcfcp2l1.M00771_ETS_Q4	233186	1.75133
Tcfcp2l1.M00771_ETS_Q4	116871	1.75129
Tcfcp2l1.M00771_ETS_Q4	67701	1.74896
Tcfcp2l1.M00771_ETS_Q4	76467	1.74724
Tcfcp2l1.M00771_ETS_Q4	11364	1.74313
Tcfcp2l1.M00771_ETS_Q4	29867	1.74273
Tcfcp2l1.M00771_ETS_Q4	226422	1.74104
Tcfcp2l1.M00771_ETS_Q4	68918	1.73941
Tcfcp2l1.M00771_ETS_Q4	12142	1.73029
Tcfcp2l1.M00771_ETS_Q4	20852	1.72929
Tcfcp2l1.M00771_ETS_Q4	14797	1.72805
Tcfcp2l1.M00771_ETS_Q4	66599	1.72659
Tcfcp2l1.M00771_ETS_Q4	22092	1.72563
Tcfcp2l1.M00771_ETS_Q4	353170	1.72315
Tcfcp2l1.M00771_ETS_Q4	208666	1.72254
Tcfcp2l1.M00771_ETS_Q4	239157	1.70598
Tcfcp2l1.M00771_ETS_Q4	18039	1.67767
Tcfcp2l1.M00771_ETS_Q4	17060	1.67597
Tcfcp2l1.M00771_ETS_Q4	16854	1.66803
Tcfcp2l1.M00771_ETS_Q4	227960	1.65921
Tcfcp2l1.M00771_ETS_Q4	94088	1.65383
Tcfcp2l1.M00771_ETS_Q4	54366	1.63788
Tcfcp2l1.M00771_ETS_Q4	73708	1.6151
Tcfcp2l1.M00771_ETS_Q4	18146	1.60396
Tcfcp2l1.M00771_ETS_Q4	239759	1.60277
Tcfcp2l1.M00771_ETS_Q4	110196	1.58949
Tcfcp2l1.M00771_ETS_Q4	223666	1.57774
Tcfcp2l1.M00771_ETS_Q4	69903	1.55581
Tcfcp2l1.M00771_ETS_Q4	14676	1.55035
Tcfcp2l1.M00771_ETS_Q4	28169	1.51962
Tcfcp2l1.M00771_ETS_Q4	226652	1.49039
Tcfcp2l1.M00771_ETS_Q4	230073	1.49011
Tcfcp2l1.M00771_ETS_Q4	64384	1.48666
Tcfcp2l1.M00771_ETS_Q4	252870	1.48503
Tcfcp2l1.M00771_ETS_Q4	232210	1.4821
Tcfcp2l1.M00771_ETS_Q4	72685	1.46934
Tcfcp2l1.M00771_ETS_Q4	15162	1.44109
Tcfcp2l1.M00771_ETS_Q4	14786	1.42888
Tcfcp2l1.M00771_ETS_Q4	234779	1.42473
Tcfcp2l1.M00771_ETS_Q4	106564	1.42111
Tcfcp2l1.M00771_ETS_Q4	18585	1.41525
Tcfcp2l1.M00771_ETS_Q4	76886	1.38737
Tcfcp2l1.M00771_ETS_Q4	75146	1.37912
Tcfcp2l1.M00771_ETS_Q4	231858	1.37028
Tcfcp2l1.M00771_ETS_Q4	15209	1.33448
Tcfcp2l1.M00771_ETS_Q4	85031	1.29453
Tcfcp2l1.M00771_ETS_Q4	84004	1.29067
Tcfcp2l1.M00771_ETS_Q4	20190	1.27542
Tcfcp2l1.M00771_ETS_Q4	269344	1.23856
Tcfcp2l1.M00771_ETS_Q4	233046	1.22997
Tcfcp2l1.M00771_ETS_Q4	226518	1.21541
Tcfcp2l1.M00771_ETS_Q4	21816	1.20411
Tcfcp2l1.M00771_ETS_Q4	67473	1.20262
Tcfcp2l1.M00771_ETS_Q4	19771	1.19248
Tcfcp2l1.M00771_ETS_Q4	407812	1.1842
Tcfcp2l1.M00771_ETS_Q4	277353	1.16052
Tcfcp2l1.M00771_ETS_Q4	11474	1.12871
Tcfcp2l1.M00771_ETS_Q4	21420	1.12096
Tcfcp2l1.M00771_ETS_Q4	320435	1.10708
Tcfcp2l1.M00771_ETS_Q4	16612	1.10558
Tcfcp2l1.M00771_ETS_Q4	68114	1.09376
Tcfcp2l1.M00771_ETS_Q4	218978	1.08022
Tcfcp2l1.M00771_ETS_Q4	192120	1.07537
Tcfcp2l1.M00771_ETS_Q4	20471	1.06835
Tcfcp2l1.M00771_ETS_Q4	57785	1.04721
Tcfcp2l1.M00771_ETS_Q4	64297	1.0451
Tcfcp2l1.M00771_ETS_Q4	243963	1.03633
Tcfcp2l1.M00771_ETS_Q4	216134	1.02366
STAT3.M00251_XBP1_01	14348	1.72195
STAT3.M00251_XBP1_01	67701	1.68899
STAT3.M00251_XBP1_01	17117	1.68184
STAT3.M00251_XBP1_01	16854	1.66986
STAT3.M00251_XBP1_01	72535	1.66292
STAT3.M00251_XBP1_01	233107	1.65792
STAT3.M00251_XBP1_01	80888	1.64471
STAT3.M00251_XBP1_01	26424	1.64066
STAT3.M00251_XBP1_01	67574	1.63181
STAT3.M00251_XBP1_01	54631	1.60612
STAT3.M00251_XBP1_01	58804	1.60154
STAT3.M00251_XBP1_01	66599	1.5982
STAT3.M00251_XBP1_01	226518	1.58207
STAT3.M00251_XBP1_01	14615	1.57575
STAT3.M00251_XBP1_01	230073	1.56935
STAT3.M00251_XBP1_01	230661	1.55685
STAT3.M00251_XBP1_01	14275	1.52531
STAT3.M00251_XBP1_01	68678	1.5088
STAT3.M00251_XBP1_01	73708	1.43617
STAT3.M00251_XBP1_01	231858	1.25201
STAT3.M00251_XBP1_01	12323	1.23326
STAT3.M00251_XBP1_01	106393	1.12122
STAT3.M00251_XBP1_01	218978	1.03492
Nanog.M00462_GATA6_01	353170	1.35874
Nanog.M00462_GATA6_01	12683	1.35824
Nanog.M00462_GATA6_01	227394	1.34372
Nanog.M00462_GATA6_01	11614	1.34063
Nanog.M00462_GATA6_01	17760	1.33964
Nanog.M00462_GATA6_01	66361	1.33896
Nanog.M00462_GATA6_01	79455	1.33393
Nanog.M00462_GATA6_01	12918	1.33355
Nanog.M00462_GATA6_01	26424	1.32602
Nanog.M00462_GATA6_01	107747	1.31727
Nanog.M00462_GATA6_01	74096	1.31043
Nanog.M00462_GATA6_01	66991	1.30432
Nanog.M00462_GATA6_01	226518	1.29653
Nanog.M00462_GATA6_01	209815	1.2908
Nanog.M00462_GATA6_01	85031	1.28343
Nanog.M00462_GATA6_01	66599	1.28276
Nanog.M00462_GATA6_01	60510	1.28221
Nanog.M00462_GATA6_01	11891	1.27327
Nanog.M00462_GATA6_01	73708	1.24983
Nanog.M00462_GATA6_01	58804	1.23939
Nanog.M00462_GATA6_01	15162	1.21963
Nanog.M00462_GATA6_01	17060	1.20132
Nanog.M00462_GATA6_01	228071	1.19695
Nanog.M00462_GATA6_01	226652	1.19168
Nanog.M00462_GATA6_01	239759	1.16167
Nanog.M00462_GATA6_01	68925	1.15627
Nanog.M00462_GATA6_01	75146	1.1542
Nanog.M00462_GATA6_01	106393	1.14187
Nanog.M00462_GATA6_01	434204	1.13612
Nanog.M00462_GATA6_01	22788	1.11444
Nanog.M00462_GATA6_01	270160	1.10111
Nanog.M00462_GATA6_01	78830	1.06841
Nanog.M00462_GATA6_01	20354	1.06789
Nanog.M00462_GATA6_01	14786	1.03847
Nanog.M00462_GATA6_01	233046	1.03403
Nanog.M00462_GATA6_01	20190	1.02838
Nanog.M00462_GATA6_01	84004	1.02404
Nanog.M00462_GATA6_01	11474	1.02293
Nanog.M00462_GATA6_01	69824	1.02219
Nanog.M00462_GATA6_01	14760	1.02043
Nanog.M00462_GATA6_01	57785	1.0196
Nanog.M00462_GATA6_01	64297	1.01957
Nanog.M00462_GATA6_01	67701	1.01742
Nanog.M00462_GATA6_01	57746	1.01727
Nanog.M00462_GATA6_01	11981	1.01625
Nanog.M00462_GATA6_01	23792	1.01372
Nanog.M00462_GATA6_01	21955	1.01303
Nanog.M00462_GATA6_01	22717	1.01247
Nanog.M00462_GATA6_01	67196	1.01218
Nanog.M00462_GATA6_01	21414	1.01207
Nanog.M00462_GATA6_01	52004	1.00238
Nanog.M00134_HNF4_01	66361	1.88358
Nanog.M00134_HNF4_01	227394	1.88352
Nanog.M00134_HNF4_01	353283	1.88338
Nanog.M00134_HNF4_01	73708	1.88284
Nanog.M00134_HNF4_01	67458	1.88112
Nanog.M00134_HNF4_01	17207	1.87902
Nanog.M00134_HNF4_01	19143	1.87835
Nanog.M00134_HNF4_01	353170	1.87814
Nanog.M00134_HNF4_01	11981	1.87779
Nanog.M00134_HNF4_01	74096	1.87568
Nanog.M00134_HNF4_01	209815	1.86716
Nanog.M00134_HNF4_01	21420	1.86533
Nanog.M00134_HNF4_01	60510	1.8635
Nanog.M00134_HNF4_01	27276	1.86165
Nanog.M00134_HNF4_01	28169	1.85553
Nanog.M00134_HNF4_01	12142	1.85414
Nanog.M00134_HNF4_01	26565	1.83715
Nanog.M00134_HNF4_01	15209	1.83392
Nanog.M00134_HNF4_01	232975	1.80657
Nanog.M00134_HNF4_01	226652	1.80569
Nanog.M00134_HNF4_01	66599	1.79654
Nanog.M00134_HNF4_01	216134	1.75616
Nanog.M00134_HNF4_01	69903	1.74861
Nanog.M00134_HNF4_01	57746	1.73555
Nanog.M00134_HNF4_01	106393	1.71141
Nanog.M00134_HNF4_01	233046	1.70623
Nanog.M00134_HNF4_01	233186	1.70604
Nanog.M00134_HNF4_01	20190	1.66149
Nanog.M00134_HNF4_01	69824	1.65451
Nanog.M00134_HNF4_01	64384	1.6531
Nanog.M00134_HNF4_01	71876	1.63114
Nanog.M00134_HNF4_01	14357	1.62062
Nanog.M00134_HNF4_01	73828	1.55689
Nanog.M00134_HNF4_01	64705	1.51263
Nanog.M00134_HNF4_01	20354	1.46706
Nanog.M00134_HNF4_01	12323	1.42881
Nanog.M00134_HNF4_01	71345	1.42314
Nanog.M00134_HNF4_01	67701	1.4067
Nanog.M00134_HNF4_01	94244	1.37978
Nanog.M00134_HNF4_01	54366	1.36428
Nanog.M00134_HNF4_01	239759	1.36362
Nanog.M00134_HNF4_01	16612	1.36344
Nanog.M00134_HNF4_01	277353	1.35559
Nanog.M00134_HNF4_01	57028	1.35534
Nanog.M00134_HNF4_01	21351	1.3527
Nanog.M00134_HNF4_01	223666	1.35102
Nanog.M00134_HNF4_01	12683	1.35001
Nanog.M00134_HNF4_01	64297	1.34533
Nanog.M00134_HNF4_01	101602	1.34512
Nanog.M00134_HNF4_01	226422	1.34439
Nanog.M00134_HNF4_01	320435	1.34349
Nanog.M00134_HNF4_01	243963	1.339
Nanog.M00134_HNF4_01	407812	1.33617
Nanog.M00134_HNF4_01	12933	1.33269
Nanog.M00134_HNF4_01	230661	1.32972
Nanog.M00134_HNF4_01	68925	1.32624
Nanog.M00134_HNF4_01	171210	1.32175
Nanog.M00134_HNF4_01	216156	1.31727
Nanog.M00134_HNF4_01	11754	1.30592
Nanog.M00134_HNF4_01	207920	1.30462
Nanog.M00134_HNF4_01	94219	1.27798
Nanog.M00134_HNF4_01	213236	1.27462
Nanog.M00134_HNF4_01	192120	1.27304
Nanog.M00134_HNF4_01	11474	1.26942
Nanog.M00134_HNF4_01	67574	1.26857
Nanog.M00134_HNF4_01	106564	1.26635
Nanog.M00134_HNF4_01	68114	1.22794
Nanog.M00134_HNF4_01	76886	1.21821
Nanog.M00134_HNF4_01	14786	1.20479
Nanog.M00134_HNF4_01	208518	1.17757
Nanog.M00134_HNF4_01	233107	1.174
Nanog.M00134_HNF4_01	72535	1.16546
Nanog.M00134_HNF4_01	22788	1.15962
Nanog.M00134_HNF4_01	21955	1.15759
Nanog.M00134_HNF4_01	78830	1.15309
Nanog.M00134_HNF4_01	29857	1.15175
Nanog.M00134_HNF4_01	66597	1.13444
Nanog.M00134_HNF4_01	11811	1.1155
Nanog.M00134_HNF4_01	78755	1.10237
Nanog.M00134_HNF4_01	217333	1.08652
Nanog.M00134_HNF4_01	66824	1.0834
Nanog.M00134_HNF4_01	67196	1.06734
Nanog.M00134_HNF4_01	52004	1.05937
Nanog.M00134_HNF4_01	53324	1.05667
Nanog.M00134_HNF4_01	75146	1.05343
Nanog.M00134_HNF4_01	19771	1.05298
Esrrb.N00007_SoxOctComp	21420	1.60145
Esrrb.N00007_SoxOctComp	80888	1.60143
Esrrb.N00007_SoxOctComp	22092	1.60131
Esrrb.N00007_SoxOctComp	15162	1.60117
Esrrb.N00007_SoxOctComp	20471	1.60068
Esrrb.N00007_SoxOctComp	14357	1.60041
Esrrb.N00007_SoxOctComp	64384	1.60035
Esrrb.N00007_SoxOctComp	64297	1.60024
Esrrb.N00007_SoxOctComp	56456	1.59974
Esrrb.N00007_SoxOctComp	11981	1.59929
Esrrb.N00007_SoxOctComp	67574	1.59923
Esrrb.N00007_SoxOctComp	20354	1.59901
Esrrb.N00007_SoxOctComp	85031	1.59875
Esrrb.N00007_SoxOctComp	18117	1.59871
Esrrb.N00007_SoxOctComp	14676	1.59861
Esrrb.N00007_SoxOctComp	243963	1.5979
Esrrb.N00007_SoxOctComp	14797	1.59733
Esrrb.N00007_SoxOctComp	17173	1.59709
Esrrb.N00007_SoxOctComp	15209	1.59702
Esrrb.N00007_SoxOctComp	11815	1.59664
Esrrb.N00007_SoxOctComp	67473	1.59663
Esrrb.N00007_SoxOctComp	26424	1.59611
Esrrb.N00007_SoxOctComp	73828	1.59599
Esrrb.N00007_SoxOctComp	58804	1.59582
Esrrb.N00007_SoxOctComp	26565	1.59558
Esrrb.N00007_SoxOctComp	353170	1.59469
Esrrb.N00007_SoxOctComp	20474	1.59297
Esrrb.N00007_SoxOctComp	76886	1.59192
Esrrb.N00007_SoxOctComp	226518	1.59072
Esrrb.N00007_SoxOctComp	68925	1.59044
Esrrb.N00007_SoxOctComp	233186	1.58973
Esrrb.N00007_SoxOctComp	52004	1.58912
Esrrb.N00007_SoxOctComp	94219	1.58906
Esrrb.N00007_SoxOctComp	68918	1.5889
Esrrb.N00007_SoxOctComp	11891	1.58843
Esrrb.N00007_SoxOctComp	353283	1.58824
Esrrb.N00007_SoxOctComp	19143	1.58799
Esrrb.N00007_SoxOctComp	18039	1.5878
Esrrb.N00007_SoxOctComp	277353	1.58573
Esrrb.N00007_SoxOctComp	57746	1.58329
Esrrb.N00007_SoxOctComp	12683	1.58223
Esrrb.N00007_SoxOctComp	231858	1.58203
Esrrb.N00007_SoxOctComp	14348	1.58083
Esrrb.N00007_SoxOctComp	66824	1.5808
Esrrb.N00007_SoxOctComp	28169	1.5799
Esrrb.N00007_SoxOctComp	76894	1.5785
Esrrb.N00007_SoxOctComp	74096	1.5783
Esrrb.N00007_SoxOctComp	94088	1.57806
Esrrb.N00007_SoxOctComp	57028	1.57763
Esrrb.N00007_SoxOctComp	209558	1.57631
Esrrb.N00007_SoxOctComp	50492	1.57512
Esrrb.N00007_SoxOctComp	19771	1.57485
Esrrb.N00007_SoxOctComp	228421	1.57459
Esrrb.N00007_SoxOctComp	232975	1.56857
Esrrb.N00007_SoxOctComp	73708	1.56765
Esrrb.N00007_SoxOctComp	17060	1.5667
Esrrb.N00007_SoxOctComp	72535	1.56647
Esrrb.N00007_SoxOctComp	69903	1.55886
Esrrb.N00007_SoxOctComp	64705	1.55653
Esrrb.N00007_SoxOctComp	11474	1.55638
Esrrb.N00007_SoxOctComp	18585	1.55481
Esrrb.N00007_SoxOctComp	239759	1.54866
Esrrb.N00007_SoxOctComp	216134	1.54843
Esrrb.N00007_SoxOctComp	71876	1.54652
Esrrb.N00007_SoxOctComp	407812	1.53251
Esrrb.N00007_SoxOctComp	230073	1.52888
Esrrb.N00007_SoxOctComp	107747	1.52774
Esrrb.N00007_SoxOctComp	106393	1.52465
Esrrb.N00007_SoxOctComp	232533	1.52388
Esrrb.N00007_SoxOctComp	434204	1.51986
Esrrb.N00007_SoxOctComp	242297	1.50983
Esrrb.N00007_SoxOctComp	12142	1.50645
Esrrb.N00007_SoxOctComp	320435	1.50372
Esrrb.N00007_SoxOctComp	216156	1.5022
Esrrb.N00007_SoxOctComp	21816	1.49829
Esrrb.N00007_SoxOctComp	69824	1.49516
Esrrb.N00007_SoxOctComp	66599	1.48287
Esrrb.N00007_SoxOctComp	208666	1.46166
Esrrb.N00007_SoxOctComp	232210	1.46042
Esrrb.N00007_SoxOctComp	213236	1.45827
Esrrb.N00007_SoxOctComp	66991	1.45128
Esrrb.N00007_SoxOctComp	252870	1.4494
Esrrb.N00007_SoxOctComp	14786	1.44241
Esrrb.N00007_SoxOctComp	18020	1.43976
Esrrb.N00007_SoxOctComp	12323	1.37935
Esrrb.N00007_SoxOctComp	20852	1.36553
Esrrb.N00007_SoxOctComp	226422	1.36349
Esrrb.N00007_SoxOctComp	228071	1.34972
Esrrb.N00007_SoxOctComp	17207	1.34596
Esrrb.N00007_SoxOctComp	53324	1.31512
Esrrb.N00007_SoxOctComp	13867	1.31234
Esrrb.N00007_SoxOctComp	18146	1.31165
Esrrb.N00007_SoxOctComp	223666	1.29348
Esrrb.N00007_SoxOctComp	193452	1.29164
Esrrb.N00007_SoxOctComp	99512	1.28152
Esrrb.N00007_SoxOctComp	75146	1.27018
Esrrb.N00007_SoxOctComp	252973	1.23155
Esrrb.N00007_SoxOctComp	20190	1.22443
Esrrb.N00007_SoxOctComp	233046	1.17752
Esrrb.N00007_SoxOctComp	68114	1.17651
Esrrb.N00007_SoxOctComp	22788	1.16393
Esrrb.N00007_SoxOctComp	21955	1.12222
Esrrb.N00007_SoxOctComp	69192	1.11471
Esrrb.N00007_SoxOctComp	57312	1.1029
Esrrb.N00007_SoxOctComp	57785	1.09572
Esrrb.N00007_SoxOctComp	84004	1.08851
Esrrb.N00007_SoxOctComp	12933	1.07221
Esrrb.N00007_SoxOctComp	71345	1.02064
Oct4.M00801_CREB_Q3	57785	1.90723
Oct4.M00801_CREB_Q3	216134	1.90692
Oct4.M00801_CREB_Q3	192120	1.90612
Oct4.M00801_CREB_Q3	64384	1.89658
Oct4.M00801_CREB_Q3	83813	1.89385
Oct4.M00801_CREB_Q3	14357	1.8894
Oct4.M00801_CREB_Q3	232975	1.87959
Oct4.M00801_CREB_Q3	29867	1.8654
Oct4.M00801_CREB_Q3	407812	1.86071
Oct4.M00801_CREB_Q3	73828	1.85081
Oct4.M00801_CREB_Q3	71345	1.83294
Oct4.M00801_CREB_Q3	17207	1.81849
Oct4.M00801_CREB_Q3	21816	1.81551
Oct4.M00801_CREB_Q3	11754	1.80099
Oct4.M00801_CREB_Q3	80888	1.78573
Oct4.M00801_CREB_Q3	11811	1.7628
Oct4.M00801_CREB_Q3	225845	1.75842
Oct4.M00801_CREB_Q3	67458	1.73658
Oct4.M00801_CREB_Q3	53624	1.73533
Oct4.M00801_CREB_Q3	209558	1.71036
Oct4.M00801_CREB_Q3	54631	1.69989
Oct4.M00801_CREB_Q3	28169	1.6937
Oct4.M00801_CREB_Q3	74096	1.69127
Oct4.M00801_CREB_Q3	18585	1.68824
Oct4.M00801_CREB_Q3	243963	1.66618
Oct4.M00801_CREB_Q3	58804	1.66514
Oct4.M00801_CREB_Q3	277353	1.62545
Oct4.M00801_CREB_Q3	231858	1.52787
Oct4.M00801_CREB_Q3	16612	1.51635
Oct4.M00801_CREB_Q3	73708	1.50451
Oct4.M00801_CREB_Q3	110196	1.49833
Oct4.M00801_CREB_Q3	116871	1.49525
Oct4.M00801_CREB_Q3	22092	1.49096
Oct4.M00801_CREB_Q3	72535	1.49012
Oct4.M00801_CREB_Q3	29857	1.48503
Oct4.M00801_CREB_Q3	226422	1.46788
Oct4.M00801_CREB_Q3	11876	1.43873
Oct4.M00801_CREB_Q3	14786	1.42171
Oct4.M00801_CREB_Q3	21955	1.42168
Oct4.M00801_CREB_Q3	226518	1.36431
Oct4.M00801_CREB_Q3	434204	1.35123
Oct4.M00801_CREB_Q3	84004	1.27289
Oct4.M00801_CREB_Q3	171210	1.24962
Oct4.M00801_CREB_Q3	22788	1.23445
Oct4.M00801_CREB_Q3	21351	1.13479

## Sheet: Myc_cluster_ES_down_targets
Feature	Target Locuslink	Change_in_probability_ratio
M00233_MEF2_04	17126	1.226
M00233_MEF2_04	29856	1.226
M00233_MEF2_04	56228	1.226
M00233_MEF2_04	66922	1.226
M00233_MEF2_04	69225	1.226
M00233_MEF2_04	192193	1.226
M00233_MEF2_04	230648	1.226
M00233_MEF2_04	11487	1.226
M00233_MEF2_04	14679	1.226
M00233_MEF2_04	15372	1.226
M00233_MEF2_04	16562	1.226
M00233_MEF2_04	17122	1.226
M00233_MEF2_04	17156	1.226
M00233_MEF2_04	17191	1.226
M00233_MEF2_04	18453	1.226
M00233_MEF2_04	18676	1.226
M00233_MEF2_04	19089	1.226
M00233_MEF2_04	19262	1.226
M00233_MEF2_04	19729	1.226
M00233_MEF2_04	21664	1.226
M00233_MEF2_04	21769	1.226
M00233_MEF2_04	22057	1.226
M00233_MEF2_04	22704	1.226
M00233_MEF2_04	26611	1.226
M00233_MEF2_04	27419	1.226
M00233_MEF2_04	27999	1.226
M00233_MEF2_04	28064	1.226
M00233_MEF2_04	29869	1.226
M00233_MEF2_04	52538	1.226
M00233_MEF2_04	53892	1.226
M00233_MEF2_04	54135	1.226
M00233_MEF2_04	55978	1.226
M00233_MEF2_04	56494	1.226
M00233_MEF2_04	59126	1.226
M00233_MEF2_04	64075	1.226
M00233_MEF2_04	66087	1.226
M00233_MEF2_04	66120	1.226
M00233_MEF2_04	66626	1.226
M00233_MEF2_04	66881	1.226
M00233_MEF2_04	67399	1.226
M00233_MEF2_04	67819	1.226
M00233_MEF2_04	68427	1.226
M00233_MEF2_04	68539	1.226
M00233_MEF2_04	68755	1.226
M00233_MEF2_04	68796	1.226
M00233_MEF2_04	69672	1.226
M00233_MEF2_04	71665	1.226
M00233_MEF2_04	74155	1.226
M00233_MEF2_04	74761	1.226
M00233_MEF2_04	75612	1.226
M00233_MEF2_04	77781	1.226
M00233_MEF2_04	83431	1.226
M00233_MEF2_04	98238	1.226
M00233_MEF2_04	101685	1.226
M00233_MEF2_04	103806	1.226
M00233_MEF2_04	106572	1.226
M00233_MEF2_04	110379	1.226
M00233_MEF2_04	208263	1.226
M00233_MEF2_04	213539	1.226
M00233_MEF2_04	216190	1.226
M00233_MEF2_04	217370	1.226
M00233_MEF2_04	217718	1.226
M00233_MEF2_04	230709	1.226
M00233_MEF2_04	232086	1.226
M00233_MEF2_04	233315	1.226
M00233_MEF2_04	320487	1.226
M00233_MEF2_04	13418	1.226
M00233_MEF2_04	74840	1.226
M00233_MEF2_04	76281	1.226
M00233_MEF2_04	14231	1.226
M00233_MEF2_04	20320	1.226
M00233_MEF2_04	57357	1.226
M00233_MEF2_04	66073	1.226
M00233_MEF2_04	73122	1.226
M00233_MEF2_04	215436	1.226
M00233_MEF2_04	19038	1.226
M00233_MEF2_04	20501	1.226
M00233_MEF2_04	56374	1.226
M00233_MEF2_04	58911	1.226
M00233_MEF2_04	66455	1.226
M00233_MEF2_04	66890	1.226
M00233_MEF2_04	67397	1.226
M00233_MEF2_04	68721	1.226
M00233_MEF2_04	70349	1.226
M00233_MEF2_04	70369	1.226
M00233_MEF2_04	74140	1.226
M00233_MEF2_04	114713	1.226
M00233_MEF2_04	217684	1.226
M00233_MEF2_04	218811	1.226
M00233_MEF2_04	245860	1.226
M00233_MEF2_04	326618	1.226
M00233_MEF2_04	17308	1.226
M00233_MEF2_04	19157	1.226
M00233_MEF2_04	19299	1.226
M00233_MEF2_04	20014	1.226
M00233_MEF2_04	20619	1.226
M00233_MEF2_04	20937	1.226
M00233_MEF2_04	23938	1.226
M00233_MEF2_04	56334	1.226
M00233_MEF2_04	66500	1.226
M00233_MEF2_04	67067	1.226
M00233_MEF2_04	67464	1.226
M00233_MEF2_04	68948	1.226
M00233_MEF2_04	72572	1.226
M00233_MEF2_04	76485	1.226
M00233_MEF2_04	101095	1.226
M00233_MEF2_04	108687	1.226
M00233_MEF2_04	109674	1.226
M00233_MEF2_04	116891	1.226
M00233_MEF2_04	192169	1.226
M00233_MEF2_04	226351	1.226
M00233_MEF2_04	227298	1.226
M00233_MEF2_04	231855	1.226
M00233_MEF2_04	338337	1.226
M00233_MEF2_04	21982	1.226
M00233_MEF2_04	12946	1.226
M00233_MEF2_04	13016	1.226
M00233_MEF2_04	13852	1.226
M00233_MEF2_04	14061	1.226
M00233_MEF2_04	16202	1.226
M00233_MEF2_04	19084	1.226
M00233_MEF2_04	19159	1.226
M00233_MEF2_04	19164	1.226
M00233_MEF2_04	19353	1.226
M00233_MEF2_04	21417	1.226
M00233_MEF2_04	22129	1.226
M00233_MEF2_04	22235	1.226
M00233_MEF2_04	22375	1.226
M00233_MEF2_04	23802	1.226
M00233_MEF2_04	30944	1.226
M00233_MEF2_04	53618	1.226
M00233_MEF2_04	58248	1.226
M00233_MEF2_04	59044	1.226
M00233_MEF2_04	66248	1.226
M00233_MEF2_04	67006	1.226
M00233_MEF2_04	67830	1.226
M00233_MEF2_04	68137	1.226
M00233_MEF2_04	68304	1.226
M00233_MEF2_04	68514	1.226
M00233_MEF2_04	69470	1.226
M00233_MEF2_04	69573	1.226
M00233_MEF2_04	71853	1.226
M00233_MEF2_04	72727	1.226
M00233_MEF2_04	72736	1.226
M00233_MEF2_04	73024	1.226
M00233_MEF2_04	73124	1.226
M00233_MEF2_04	75909	1.226
M00233_MEF2_04	77371	1.226
M00233_MEF2_04	98711	1.226
M00233_MEF2_04	108657	1.226
M00233_MEF2_04	218335	1.226
M00233_MEF2_04	228998	1.226
M00233_MEF2_04	246154	1.226
M00233_MEF2_04	330171	1.226
M00233_MEF2_04	384009	1.226
M00233_MEF2_04	14673	1.226
M00233_MEF2_04	18087	1.226
M00233_MEF2_04	28042	1.226
M00233_MEF2_04	57377	1.226
M00233_MEF2_04	66964	1.226
M00233_MEF2_04	78308	1.226
M00233_MEF2_04	208292	1.226
M00233_MEF2_04	240614	1.226
M00233_MEF2_04	242418	1.226
M00233_MEF2_04	338367	1.226
M00233_MEF2_04	58887	1.226
M00233_MEF2_04	68421	1.226
M00233_MEF2_04	102193	1.226
M00233_MEF2_04	108652	1.226
M00233_MEF2_04	229681	1.226
M00971_ETS_Q6	58887	1.20416
M00971_ETS_Q6	108652	1.20416
M00971_ETS_Q6	14673	1.20416
M00971_ETS_Q6	20442	1.20416
M00971_ETS_Q6	28042	1.20416
M00971_ETS_Q6	29856	1.20416
M00971_ETS_Q6	66154	1.20416
M00971_ETS_Q6	68421	1.20416
M00971_ETS_Q6	69225	1.20416
M00971_ETS_Q6	74150	1.20416
M00971_ETS_Q6	102193	1.20416
M00971_ETS_Q6	242418	1.20416
M00971_ETS_Q6	11416	1.20416
M00971_ETS_Q6	11487	1.20416
M00971_ETS_Q6	12946	1.20416
M00971_ETS_Q6	14061	1.20416
M00971_ETS_Q6	14679	1.20416
M00971_ETS_Q6	15372	1.20416
M00971_ETS_Q6	16562	1.20416
M00971_ETS_Q6	17122	1.20416
M00971_ETS_Q6	17126	1.20416
M00971_ETS_Q6	17156	1.20416
M00971_ETS_Q6	18676	1.20416
M00971_ETS_Q6	19262	1.20416
M00971_ETS_Q6	19729	1.20416
M00971_ETS_Q6	21769	1.20416
M00971_ETS_Q6	22704	1.20416
M00971_ETS_Q6	26611	1.20416
M00971_ETS_Q6	27419	1.20416
M00971_ETS_Q6	28064	1.20416
M00971_ETS_Q6	29869	1.20416
M00971_ETS_Q6	30944	1.20416
M00971_ETS_Q6	52538	1.20416
M00971_ETS_Q6	56228	1.20416
M00971_ETS_Q6	56494	1.20416
M00971_ETS_Q6	59044	1.20416
M00971_ETS_Q6	59126	1.20416
M00971_ETS_Q6	64075	1.20416
M00971_ETS_Q6	66087	1.20416
M00971_ETS_Q6	66626	1.20416
M00971_ETS_Q6	66881	1.20416
M00971_ETS_Q6	67399	1.20416
M00971_ETS_Q6	68427	1.20416
M00971_ETS_Q6	68539	1.20416
M00971_ETS_Q6	68796	1.20416
M00971_ETS_Q6	69672	1.20416
M00971_ETS_Q6	71665	1.20416
M00971_ETS_Q6	73124	1.20416
M00971_ETS_Q6	74155	1.20416
M00971_ETS_Q6	74761	1.20416
M00971_ETS_Q6	75454	1.20416
M00971_ETS_Q6	75612	1.20416
M00971_ETS_Q6	77781	1.20416
M00971_ETS_Q6	83431	1.20416
M00971_ETS_Q6	98238	1.20416
M00971_ETS_Q6	103806	1.20416
M00971_ETS_Q6	106572	1.20416
M00971_ETS_Q6	107029	1.20416
M00971_ETS_Q6	110379	1.20416
M00971_ETS_Q6	213539	1.20416
M00971_ETS_Q6	216190	1.20416
M00971_ETS_Q6	217370	1.20416
M00971_ETS_Q6	217718	1.20416
M00971_ETS_Q6	232086	1.20416
M00971_ETS_Q6	233315	1.20416
M00971_ETS_Q6	246154	1.20416
M00971_ETS_Q6	384009	1.20416
M00971_ETS_Q6	66073	1.20416
M00971_ETS_Q6	12632	1.20416
M00971_ETS_Q6	14231	1.20416
M00971_ETS_Q6	17308	1.20416
M00971_ETS_Q6	19038	1.20416
M00971_ETS_Q6	19157	1.20416
M00971_ETS_Q6	19299	1.20416
M00971_ETS_Q6	20014	1.20416
M00971_ETS_Q6	20320	1.20416
M00971_ETS_Q6	20619	1.20416
M00971_ETS_Q6	23938	1.20416
M00971_ETS_Q6	56334	1.20416
M00971_ETS_Q6	58521	1.20416
M00971_ETS_Q6	58911	1.20416
M00971_ETS_Q6	66111	1.20416
M00971_ETS_Q6	66455	1.20416
M00971_ETS_Q6	66890	1.20416
M00971_ETS_Q6	67067	1.20416
M00971_ETS_Q6	67397	1.20416
M00971_ETS_Q6	67464	1.20416
M00971_ETS_Q6	68721	1.20416
M00971_ETS_Q6	68948	1.20416
M00971_ETS_Q6	70349	1.20416
M00971_ETS_Q6	70369	1.20416
M00971_ETS_Q6	72572	1.20416
M00971_ETS_Q6	73122	1.20416
M00971_ETS_Q6	74140	1.20416
M00971_ETS_Q6	74840	1.20416
M00971_ETS_Q6	76281	1.20416
M00971_ETS_Q6	76485	1.20416
M00971_ETS_Q6	101095	1.20416
M00971_ETS_Q6	108687	1.20416
M00971_ETS_Q6	109674	1.20416
M00971_ETS_Q6	112405	1.20416
M00971_ETS_Q6	114713	1.20416
M00971_ETS_Q6	116891	1.20416
M00971_ETS_Q6	192169	1.20416
M00971_ETS_Q6	215436	1.20416
M00971_ETS_Q6	217684	1.20416
M00971_ETS_Q6	218811	1.20416
M00971_ETS_Q6	226351	1.20416
M00971_ETS_Q6	231855	1.20416
M00971_ETS_Q6	245860	1.20416
M00971_ETS_Q6	326618	1.20416
M00971_ETS_Q6	338337	1.20416
M00971_ETS_Q6	57357	1.20416
M00971_ETS_Q6	21982	1.20416
M00971_ETS_Q6	227298	1.20416
M00971_ETS_Q6	13016	1.20416
M00971_ETS_Q6	13852	1.20416
M00971_ETS_Q6	14827	1.20416
M00971_ETS_Q6	16202	1.20416
M00971_ETS_Q6	17330	1.20416
M00971_ETS_Q6	18453	1.20416
M00971_ETS_Q6	19084	1.20416
M00971_ETS_Q6	19089	1.20416
M00971_ETS_Q6	19159	1.20416
M00971_ETS_Q6	19164	1.20416
M00971_ETS_Q6	19353	1.20416
M00971_ETS_Q6	21417	1.20416
M00971_ETS_Q6	22057	1.20416
M00971_ETS_Q6	22129	1.20416
M00971_ETS_Q6	22235	1.20416
M00971_ETS_Q6	22375	1.20416
M00971_ETS_Q6	23802	1.20416
M00971_ETS_Q6	53322	1.20416
M00971_ETS_Q6	53618	1.20416
M00971_ETS_Q6	54135	1.20416
M00971_ETS_Q6	55978	1.20416
M00971_ETS_Q6	58245	1.20416
M00971_ETS_Q6	66120	1.20416
M00971_ETS_Q6	66248	1.20416
M00971_ETS_Q6	66357	1.20416
M00971_ETS_Q6	67006	1.20416
M00971_ETS_Q6	68137	1.20416
M00971_ETS_Q6	68304	1.20416
M00971_ETS_Q6	68514	1.20416
M00971_ETS_Q6	69573	1.20416
M00971_ETS_Q6	71853	1.20416
M00971_ETS_Q6	72727	1.20416
M00971_ETS_Q6	72736	1.20416
M00971_ETS_Q6	75909	1.20416
M00971_ETS_Q6	77371	1.20416
M00971_ETS_Q6	98711	1.20416
M00971_ETS_Q6	101685	1.20416
M00971_ETS_Q6	108657	1.20416
M00971_ETS_Q6	208263	1.20416
M00971_ETS_Q6	218335	1.20416
M00971_ETS_Q6	219135	1.20416
M00971_ETS_Q6	228998	1.20416
M00971_ETS_Q6	319448	1.20416
M00971_ETS_Q6	330171	1.20416
M00971_ETS_Q6	58248	1.20416
M00971_ETS_Q6	59287	1.20416
M00971_ETS_Q6	66922	1.20416
M00971_ETS_Q6	67830	1.20416
M00971_ETS_Q6	69470	1.20416
M00971_ETS_Q6	78308	1.20416
M00971_ETS_Q6	192193	1.20416
M00971_ETS_Q6	230648	1.20416
M00971_ETS_Q6	240614	1.20416
M00971_ETS_Q6	18087	1.20416
M00971_ETS_Q6	57377	1.20416
M00971_ETS_Q6	208292	1.20416
M00971_ETS_Q6	338367	1.20416
M00971_ETS_Q6	67533	1.20416
N00003_Otx2	58887	1.22298
N00003_Otx2	68421	1.22298
N00003_Otx2	102193	1.22298
N00003_Otx2	229681	1.22298
N00003_Otx2	17126	1.22298
N00003_Otx2	56228	1.22298
N00003_Otx2	74185	1.22298
N00003_Otx2	11487	1.22298
N00003_Otx2	14679	1.22298
N00003_Otx2	16562	1.22298
N00003_Otx2	17122	1.22298
N00003_Otx2	17156	1.22298
N00003_Otx2	18676	1.22298
N00003_Otx2	19262	1.22298
N00003_Otx2	19729	1.22298
N00003_Otx2	21769	1.22298
N00003_Otx2	22704	1.22298
N00003_Otx2	26611	1.22298
N00003_Otx2	27419	1.22298
N00003_Otx2	28064	1.22298
N00003_Otx2	29869	1.22298
N00003_Otx2	52538	1.22298
N00003_Otx2	56494	1.22298
N00003_Otx2	59126	1.22298
N00003_Otx2	66087	1.22298
N00003_Otx2	66626	1.22298
N00003_Otx2	66881	1.22298
N00003_Otx2	67399	1.22298
N00003_Otx2	67819	1.22298
N00003_Otx2	68427	1.22298
N00003_Otx2	68539	1.22298
N00003_Otx2	68755	1.22298
N00003_Otx2	68796	1.22298
N00003_Otx2	71665	1.22298
N00003_Otx2	74155	1.22298
N00003_Otx2	75454	1.22298
N00003_Otx2	77781	1.22298
N00003_Otx2	83431	1.22298
N00003_Otx2	93684	1.22298
N00003_Otx2	98238	1.22298
N00003_Otx2	103806	1.22298
N00003_Otx2	106572	1.22298
N00003_Otx2	107029	1.22298
N00003_Otx2	110379	1.22298
N00003_Otx2	217370	1.22298
N00003_Otx2	217718	1.22298
N00003_Otx2	230709	1.22298
N00003_Otx2	232086	1.22298
N00003_Otx2	319448	1.22298
N00003_Otx2	13418	1.22298
N00003_Otx2	64075	1.22298
N00003_Otx2	74761	1.22298
N00003_Otx2	20619	1.22298
N00003_Otx2	23938	1.22298
N00003_Otx2	58521	1.22298
N00003_Otx2	76485	1.22298
N00003_Otx2	116891	1.22298
N00003_Otx2	192169	1.22298
N00003_Otx2	231855	1.22298
N00003_Otx2	338337	1.22298
N00003_Otx2	66073	1.22298
N00003_Otx2	14231	1.22298
N00003_Otx2	17308	1.22298
N00003_Otx2	19038	1.22298
N00003_Otx2	20320	1.22298
N00003_Otx2	20501	1.22298
N00003_Otx2	56334	1.22298
N00003_Otx2	56374	1.22298
N00003_Otx2	57357	1.22298
N00003_Otx2	58911	1.22298
N00003_Otx2	66111	1.22298
N00003_Otx2	66455	1.22298
N00003_Otx2	66890	1.22298
N00003_Otx2	67067	1.22298
N00003_Otx2	67397	1.22298
N00003_Otx2	68948	1.22298
N00003_Otx2	70349	1.22298
N00003_Otx2	70369	1.22298
N00003_Otx2	73122	1.22298
N00003_Otx2	74140	1.22298
N00003_Otx2	101095	1.22298
N00003_Otx2	112405	1.22298
N00003_Otx2	217684	1.22298
N00003_Otx2	218811	1.22298
N00003_Otx2	326618	1.22298
N00003_Otx2	19157	1.22298
N00003_Otx2	19299	1.22298
N00003_Otx2	20014	1.22298
N00003_Otx2	21982	1.22298
N00003_Otx2	66500	1.22298
N00003_Otx2	67464	1.22298
N00003_Otx2	72572	1.22298
N00003_Otx2	108687	1.22298
N00003_Otx2	109674	1.22298
N00003_Otx2	226351	1.22298
N00003_Otx2	13016	1.22298
N00003_Otx2	13852	1.22298
N00003_Otx2	14061	1.22298
N00003_Otx2	14827	1.22298
N00003_Otx2	17191	1.22298
N00003_Otx2	17330	1.22298
N00003_Otx2	18087	1.22298
N00003_Otx2	18453	1.22298
N00003_Otx2	19089	1.22298
N00003_Otx2	19159	1.22298
N00003_Otx2	19164	1.22298
N00003_Otx2	19353	1.22298
N00003_Otx2	20937	1.22298
N00003_Otx2	21417	1.22298
N00003_Otx2	21664	1.22298
N00003_Otx2	22057	1.22298
N00003_Otx2	22235	1.22298
N00003_Otx2	23802	1.22298
N00003_Otx2	23908	1.22298
N00003_Otx2	29856	1.22298
N00003_Otx2	30944	1.22298
N00003_Otx2	53322	1.22298
N00003_Otx2	53618	1.22298
N00003_Otx2	53892	1.22298
N00003_Otx2	54135	1.22298
N00003_Otx2	55978	1.22298
N00003_Otx2	58248	1.22298
N00003_Otx2	59044	1.22298
N00003_Otx2	59287	1.22298
N00003_Otx2	66120	1.22298
N00003_Otx2	66248	1.22298
N00003_Otx2	66357	1.22298
N00003_Otx2	66753	1.22298
N00003_Otx2	66922	1.22298
N00003_Otx2	67830	1.22298
N00003_Otx2	67912	1.22298
N00003_Otx2	68137	1.22298
N00003_Otx2	68304	1.22298
N00003_Otx2	68514	1.22298
N00003_Otx2	69225	1.22298
N00003_Otx2	69470	1.22298
N00003_Otx2	69573	1.22298
N00003_Otx2	69672	1.22298
N00003_Otx2	72727	1.22298
N00003_Otx2	72736	1.22298
N00003_Otx2	75612	1.22298
N00003_Otx2	75909	1.22298
N00003_Otx2	77371	1.22298
N00003_Otx2	78308	1.22298
N00003_Otx2	101685	1.22298
N00003_Otx2	108657	1.22298
N00003_Otx2	192193	1.22298
N00003_Otx2	208263	1.22298
N00003_Otx2	208292	1.22298
N00003_Otx2	213539	1.22298
N00003_Otx2	216190	1.22298
N00003_Otx2	218335	1.22298
N00003_Otx2	219135	1.22298
N00003_Otx2	228998	1.22298
N00003_Otx2	230648	1.22298
N00003_Otx2	240614	1.22298
N00003_Otx2	242418	1.22298
N00003_Otx2	246154	1.22298
N00003_Otx2	320487	1.22298
N00003_Otx2	330171	1.22298
N00003_Otx2	338367	1.22298
N00003_Otx2	384009	1.22298
N00003_Otx2	14673	1.22298
N00003_Otx2	28042	1.22298
N00003_Otx2	66964	1.22298
N00003_Otx2	67533	1.22298
M00034_P53_01	58887	1.21431
M00034_P53_01	67533	1.21431
M00034_P53_01	102193	1.21431
M00034_P53_01	229681	1.21431
M00034_P53_01	29856	1.21431
M00034_P53_01	69225	1.21431
M00034_P53_01	64075	1.21431
M00034_P53_01	74761	1.21431
M00034_P53_01	11487	1.21431
M00034_P53_01	14061	1.21431
M00034_P53_01	14679	1.21431
M00034_P53_01	15372	1.21431
M00034_P53_01	16562	1.21431
M00034_P53_01	17122	1.21431
M00034_P53_01	17126	1.21431
M00034_P53_01	18453	1.21431
M00034_P53_01	18676	1.21431
M00034_P53_01	19084	1.21431
M00034_P53_01	19089	1.21431
M00034_P53_01	19159	1.21431
M00034_P53_01	19262	1.21431
M00034_P53_01	19729	1.21431
M00034_P53_01	21664	1.21431
M00034_P53_01	21769	1.21431
M00034_P53_01	22057	1.21431
M00034_P53_01	22129	1.21431
M00034_P53_01	22704	1.21431
M00034_P53_01	26611	1.21431
M00034_P53_01	27419	1.21431
M00034_P53_01	28064	1.21431
M00034_P53_01	29869	1.21431
M00034_P53_01	30944	1.21431
M00034_P53_01	52538	1.21431
M00034_P53_01	53618	1.21431
M00034_P53_01	53892	1.21431
M00034_P53_01	54135	1.21431
M00034_P53_01	55978	1.21431
M00034_P53_01	56228	1.21431
M00034_P53_01	56494	1.21431
M00034_P53_01	59044	1.21431
M00034_P53_01	59126	1.21431
M00034_P53_01	66087	1.21431
M00034_P53_01	66120	1.21431
M00034_P53_01	66248	1.21431
M00034_P53_01	66357	1.21431
M00034_P53_01	66626	1.21431
M00034_P53_01	66881	1.21431
M00034_P53_01	67006	1.21431
M00034_P53_01	67399	1.21431
M00034_P53_01	68137	1.21431
M00034_P53_01	68427	1.21431
M00034_P53_01	68514	1.21431
M00034_P53_01	68539	1.21431
M00034_P53_01	68755	1.21431
M00034_P53_01	68796	1.21431
M00034_P53_01	69470	1.21431
M00034_P53_01	69672	1.21431
M00034_P53_01	71665	1.21431
M00034_P53_01	73124	1.21431
M00034_P53_01	74155	1.21431
M00034_P53_01	74840	1.21431
M00034_P53_01	75454	1.21431
M00034_P53_01	76281	1.21431
M00034_P53_01	77781	1.21431
M00034_P53_01	83431	1.21431
M00034_P53_01	98238	1.21431
M00034_P53_01	98711	1.21431
M00034_P53_01	101685	1.21431
M00034_P53_01	103806	1.21431
M00034_P53_01	106572	1.21431
M00034_P53_01	107029	1.21431
M00034_P53_01	110379	1.21431
M00034_P53_01	208263	1.21431
M00034_P53_01	216190	1.21431
M00034_P53_01	217370	1.21431
M00034_P53_01	217718	1.21431
M00034_P53_01	230709	1.21431
M00034_P53_01	232086	1.21431
M00034_P53_01	246154	1.21431
M00034_P53_01	384009	1.21431
M00034_P53_01	57357	1.21431
M00034_P53_01	112405	1.21431
M00034_P53_01	66073	1.21431
M00034_P53_01	12632	1.21431
M00034_P53_01	13418	1.21431
M00034_P53_01	14231	1.21431
M00034_P53_01	17308	1.21431
M00034_P53_01	19157	1.21431
M00034_P53_01	19299	1.21431
M00034_P53_01	20014	1.21431
M00034_P53_01	20320	1.21431
M00034_P53_01	20501	1.21431
M00034_P53_01	20619	1.21431
M00034_P53_01	23938	1.21431
M00034_P53_01	56334	1.21431
M00034_P53_01	56374	1.21431
M00034_P53_01	58911	1.21431
M00034_P53_01	66111	1.21431
M00034_P53_01	66455	1.21431
M00034_P53_01	66500	1.21431
M00034_P53_01	66890	1.21431
M00034_P53_01	67067	1.21431
M00034_P53_01	67397	1.21431
M00034_P53_01	68721	1.21431
M00034_P53_01	68948	1.21431
M00034_P53_01	70369	1.21431
M00034_P53_01	72572	1.21431
M00034_P53_01	73122	1.21431
M00034_P53_01	74140	1.21431
M00034_P53_01	101095	1.21431
M00034_P53_01	108687	1.21431
M00034_P53_01	109674	1.21431
M00034_P53_01	114713	1.21431
M00034_P53_01	192169	1.21431
M00034_P53_01	215436	1.21431
M00034_P53_01	217684	1.21431
M00034_P53_01	218811	1.21431
M00034_P53_01	226351	1.21431
M00034_P53_01	227298	1.21431
M00034_P53_01	231855	1.21431
M00034_P53_01	245860	1.21431
M00034_P53_01	326618	1.21431
M00034_P53_01	338337	1.21431
M00034_P53_01	76485	1.21431
M00034_P53_01	14827	1.21431
M00034_P53_01	21982	1.21431
M00034_P53_01	13016	1.21431
M00034_P53_01	13852	1.21431
M00034_P53_01	16202	1.21431
M00034_P53_01	19164	1.21431
M00034_P53_01	19353	1.21431
M00034_P53_01	21417	1.21431
M00034_P53_01	22235	1.21431
M00034_P53_01	23802	1.21431
M00034_P53_01	27999	1.21431
M00034_P53_01	53322	1.21431
M00034_P53_01	58245	1.21431
M00034_P53_01	67912	1.21431
M00034_P53_01	68304	1.21431
M00034_P53_01	69573	1.21431
M00034_P53_01	71853	1.21431
M00034_P53_01	72727	1.21431
M00034_P53_01	72736	1.21431
M00034_P53_01	73024	1.21431
M00034_P53_01	75909	1.21431
M00034_P53_01	77371	1.21431
M00034_P53_01	108657	1.21431
M00034_P53_01	218335	1.21431
M00034_P53_01	219135	1.21431
M00034_P53_01	228998	1.21431
M00034_P53_01	330171	1.21431
M00034_P53_01	18087	1.21431
M00034_P53_01	20112	1.21431
M00034_P53_01	57377	1.21431
M00034_P53_01	58248	1.21431
M00034_P53_01	59287	1.21431
M00034_P53_01	66753	1.21431
M00034_P53_01	67830	1.21431
M00034_P53_01	78308	1.21431
M00034_P53_01	192193	1.21431
M00034_P53_01	208292	1.21431
M00034_P53_01	230648	1.21431
M00034_P53_01	240614	1.21431
M00034_P53_01	242418	1.21431
M00034_P53_01	28042	1.21431
M00034_P53_01	66964	1.21431
M00421_MEIS1BHOXA9_02	58887	1.19151
M00421_MEIS1BHOXA9_02	68421	1.19151
M00421_MEIS1BHOXA9_02	108652	1.19151
M00421_MEIS1BHOXA9_02	28042	1.19151
M00421_MEIS1BHOXA9_02	74150	1.19151
M00421_MEIS1BHOXA9_02	17126	1.19151
M00421_MEIS1BHOXA9_02	56228	1.19151
M00421_MEIS1BHOXA9_02	11487	1.19151
M00421_MEIS1BHOXA9_02	14679	1.19151
M00421_MEIS1BHOXA9_02	15372	1.19151
M00421_MEIS1BHOXA9_02	16562	1.19151
M00421_MEIS1BHOXA9_02	17122	1.19151
M00421_MEIS1BHOXA9_02	17156	1.19151
M00421_MEIS1BHOXA9_02	18676	1.19151
M00421_MEIS1BHOXA9_02	19262	1.19151
M00421_MEIS1BHOXA9_02	19729	1.19151
M00421_MEIS1BHOXA9_02	21769	1.19151
M00421_MEIS1BHOXA9_02	22704	1.19151
M00421_MEIS1BHOXA9_02	26611	1.19151
M00421_MEIS1BHOXA9_02	28064	1.19151
M00421_MEIS1BHOXA9_02	29869	1.19151
M00421_MEIS1BHOXA9_02	52538	1.19151
M00421_MEIS1BHOXA9_02	56494	1.19151
M00421_MEIS1BHOXA9_02	59126	1.19151
M00421_MEIS1BHOXA9_02	66087	1.19151
M00421_MEIS1BHOXA9_02	66626	1.19151
M00421_MEIS1BHOXA9_02	66881	1.19151
M00421_MEIS1BHOXA9_02	67399	1.19151
M00421_MEIS1BHOXA9_02	68427	1.19151
M00421_MEIS1BHOXA9_02	68539	1.19151
M00421_MEIS1BHOXA9_02	68755	1.19151
M00421_MEIS1BHOXA9_02	68796	1.19151
M00421_MEIS1BHOXA9_02	71665	1.19151
M00421_MEIS1BHOXA9_02	74155	1.19151
M00421_MEIS1BHOXA9_02	75454	1.19151
M00421_MEIS1BHOXA9_02	77781	1.19151
M00421_MEIS1BHOXA9_02	83431	1.19151
M00421_MEIS1BHOXA9_02	93684	1.19151
M00421_MEIS1BHOXA9_02	98238	1.19151
M00421_MEIS1BHOXA9_02	103806	1.19151
M00421_MEIS1BHOXA9_02	106572	1.19151
M00421_MEIS1BHOXA9_02	107029	1.19151
M00421_MEIS1BHOXA9_02	110379	1.19151
M00421_MEIS1BHOXA9_02	217370	1.19151
M00421_MEIS1BHOXA9_02	217718	1.19151
M00421_MEIS1BHOXA9_02	232086	1.19151
M00421_MEIS1BHOXA9_02	233315	1.19151
M00421_MEIS1BHOXA9_02	319448	1.19151
M00421_MEIS1BHOXA9_02	13418	1.19151
M00421_MEIS1BHOXA9_02	64075	1.19151
M00421_MEIS1BHOXA9_02	74761	1.19151
M00421_MEIS1BHOXA9_02	58521	1.19151
M00421_MEIS1BHOXA9_02	74840	1.19151
M00421_MEIS1BHOXA9_02	76281	1.19151
M00421_MEIS1BHOXA9_02	76485	1.19151
M00421_MEIS1BHOXA9_02	116891	1.19151
M00421_MEIS1BHOXA9_02	14231	1.19151
M00421_MEIS1BHOXA9_02	20320	1.19151
M00421_MEIS1BHOXA9_02	57357	1.19151
M00421_MEIS1BHOXA9_02	73122	1.19151
M00421_MEIS1BHOXA9_02	215436	1.19151
M00421_MEIS1BHOXA9_02	20501	1.19151
M00421_MEIS1BHOXA9_02	56374	1.19151
M00421_MEIS1BHOXA9_02	66455	1.19151
M00421_MEIS1BHOXA9_02	66890	1.19151
M00421_MEIS1BHOXA9_02	67397	1.19151
M00421_MEIS1BHOXA9_02	68721	1.19151
M00421_MEIS1BHOXA9_02	70349	1.19151
M00421_MEIS1BHOXA9_02	70369	1.19151
M00421_MEIS1BHOXA9_02	74140	1.19151
M00421_MEIS1BHOXA9_02	217684	1.19151
M00421_MEIS1BHOXA9_02	218811	1.19151
M00421_MEIS1BHOXA9_02	245860	1.19151
M00421_MEIS1BHOXA9_02	326618	1.19151
M00421_MEIS1BHOXA9_02	17308	1.19151
M00421_MEIS1BHOXA9_02	19157	1.19151
M00421_MEIS1BHOXA9_02	19299	1.19151
M00421_MEIS1BHOXA9_02	20014	1.19151
M00421_MEIS1BHOXA9_02	20619	1.19151
M00421_MEIS1BHOXA9_02	20937	1.19151
M00421_MEIS1BHOXA9_02	21982	1.19151
M00421_MEIS1BHOXA9_02	23938	1.19151
M00421_MEIS1BHOXA9_02	56334	1.19151
M00421_MEIS1BHOXA9_02	66111	1.19151
M00421_MEIS1BHOXA9_02	67067	1.19151
M00421_MEIS1BHOXA9_02	67464	1.19151
M00421_MEIS1BHOXA9_02	68948	1.19151
M00421_MEIS1BHOXA9_02	72572	1.19151
M00421_MEIS1BHOXA9_02	101095	1.19151
M00421_MEIS1BHOXA9_02	108687	1.19151
M00421_MEIS1BHOXA9_02	109674	1.19151
M00421_MEIS1BHOXA9_02	192169	1.19151
M00421_MEIS1BHOXA9_02	226351	1.19151
M00421_MEIS1BHOXA9_02	227298	1.19151
M00421_MEIS1BHOXA9_02	231855	1.19151
M00421_MEIS1BHOXA9_02	12946	1.19151
M00421_MEIS1BHOXA9_02	13016	1.19151
M00421_MEIS1BHOXA9_02	13852	1.19151
M00421_MEIS1BHOXA9_02	14061	1.19151
M00421_MEIS1BHOXA9_02	17330	1.19151
M00421_MEIS1BHOXA9_02	18453	1.19151
M00421_MEIS1BHOXA9_02	19089	1.19151
M00421_MEIS1BHOXA9_02	19159	1.19151
M00421_MEIS1BHOXA9_02	19164	1.19151
M00421_MEIS1BHOXA9_02	19353	1.19151
M00421_MEIS1BHOXA9_02	21417	1.19151
M00421_MEIS1BHOXA9_02	21664	1.19151
M00421_MEIS1BHOXA9_02	22057	1.19151
M00421_MEIS1BHOXA9_02	22129	1.19151
M00421_MEIS1BHOXA9_02	22235	1.19151
M00421_MEIS1BHOXA9_02	22375	1.19151
M00421_MEIS1BHOXA9_02	23802	1.19151
M00421_MEIS1BHOXA9_02	23908	1.19151
M00421_MEIS1BHOXA9_02	27419	1.19151
M00421_MEIS1BHOXA9_02	29856	1.19151
M00421_MEIS1BHOXA9_02	30944	1.19151
M00421_MEIS1BHOXA9_02	53892	1.19151
M00421_MEIS1BHOXA9_02	54135	1.19151
M00421_MEIS1BHOXA9_02	55978	1.19151
M00421_MEIS1BHOXA9_02	58245	1.19151
M00421_MEIS1BHOXA9_02	58248	1.19151
M00421_MEIS1BHOXA9_02	59044	1.19151
M00421_MEIS1BHOXA9_02	59287	1.19151
M00421_MEIS1BHOXA9_02	66120	1.19151
M00421_MEIS1BHOXA9_02	66248	1.19151
M00421_MEIS1BHOXA9_02	66357	1.19151
M00421_MEIS1BHOXA9_02	66922	1.19151
M00421_MEIS1BHOXA9_02	67006	1.19151
M00421_MEIS1BHOXA9_02	67830	1.19151
M00421_MEIS1BHOXA9_02	67912	1.19151
M00421_MEIS1BHOXA9_02	68137	1.19151
M00421_MEIS1BHOXA9_02	68514	1.19151
M00421_MEIS1BHOXA9_02	69225	1.19151
M00421_MEIS1BHOXA9_02	69470	1.19151
M00421_MEIS1BHOXA9_02	69573	1.19151
M00421_MEIS1BHOXA9_02	69672	1.19151
M00421_MEIS1BHOXA9_02	71853	1.19151
M00421_MEIS1BHOXA9_02	72727	1.19151
M00421_MEIS1BHOXA9_02	72736	1.19151
M00421_MEIS1BHOXA9_02	73024	1.19151
M00421_MEIS1BHOXA9_02	73124	1.19151
M00421_MEIS1BHOXA9_02	74185	1.19151
M00421_MEIS1BHOXA9_02	75612	1.19151
M00421_MEIS1BHOXA9_02	77371	1.19151
M00421_MEIS1BHOXA9_02	78308	1.19151
M00421_MEIS1BHOXA9_02	98711	1.19151
M00421_MEIS1BHOXA9_02	101685	1.19151
M00421_MEIS1BHOXA9_02	108657	1.19151
M00421_MEIS1BHOXA9_02	208263	1.19151
M00421_MEIS1BHOXA9_02	213539	1.19151
M00421_MEIS1BHOXA9_02	216190	1.19151
M00421_MEIS1BHOXA9_02	219135	1.19151
M00421_MEIS1BHOXA9_02	228998	1.19151
M00421_MEIS1BHOXA9_02	230648	1.19151
M00421_MEIS1BHOXA9_02	230709	1.19151
M00421_MEIS1BHOXA9_02	240614	1.19151
M00421_MEIS1BHOXA9_02	246154	1.19151
M00421_MEIS1BHOXA9_02	320487	1.19151
M00421_MEIS1BHOXA9_02	330171	1.19151
M00421_MEIS1BHOXA9_02	384009	1.19151
M00421_MEIS1BHOXA9_02	14827	1.19151
M00421_MEIS1BHOXA9_02	18087	1.19151
M00421_MEIS1BHOXA9_02	57377	1.19151
M00421_MEIS1BHOXA9_02	208292	1.19151
M00421_MEIS1BHOXA9_02	242418	1.19151
M00421_MEIS1BHOXA9_02	338367	1.19151
M00421_MEIS1BHOXA9_02	20442	1.19151
M00421_MEIS1BHOXA9_02	66154	1.19151
M00421_MEIS1BHOXA9_02	66964	1.19151
M00421_MEIS1BHOXA9_02	102193	1.19151
M00421_MEIS1BHOXA9_02	229681	1.19151
M00512_PPARG_01	58887	1.19732
M00512_PPARG_01	66154	1.19732
M00512_PPARG_01	74150	1.19732
M00512_PPARG_01	102193	1.19732
M00512_PPARG_01	229681	1.19732
M00512_PPARG_01	69225	1.19732
M00512_PPARG_01	11416	1.19732
M00512_PPARG_01	14061	1.19732
M00512_PPARG_01	17126	1.19732
M00512_PPARG_01	56228	1.19732
M00512_PPARG_01	64075	1.19732
M00512_PPARG_01	74761	1.19732
M00512_PPARG_01	13852	1.19732
M00512_PPARG_01	14679	1.19732
M00512_PPARG_01	15372	1.19732
M00512_PPARG_01	16562	1.19732
M00512_PPARG_01	17122	1.19732
M00512_PPARG_01	17191	1.19732
M00512_PPARG_01	17330	1.19732
M00512_PPARG_01	18453	1.19732
M00512_PPARG_01	18676	1.19732
M00512_PPARG_01	19084	1.19732
M00512_PPARG_01	19089	1.19732
M00512_PPARG_01	19262	1.19732
M00512_PPARG_01	19729	1.19732
M00512_PPARG_01	21664	1.19732
M00512_PPARG_01	21769	1.19732
M00512_PPARG_01	22057	1.19732
M00512_PPARG_01	22129	1.19732
M00512_PPARG_01	22704	1.19732
M00512_PPARG_01	23802	1.19732
M00512_PPARG_01	26611	1.19732
M00512_PPARG_01	27419	1.19732
M00512_PPARG_01	28064	1.19732
M00512_PPARG_01	29869	1.19732
M00512_PPARG_01	52538	1.19732
M00512_PPARG_01	53322	1.19732
M00512_PPARG_01	53892	1.19732
M00512_PPARG_01	54135	1.19732
M00512_PPARG_01	55978	1.19732
M00512_PPARG_01	56494	1.19732
M00512_PPARG_01	58245	1.19732
M00512_PPARG_01	59126	1.19732
M00512_PPARG_01	66087	1.19732
M00512_PPARG_01	66120	1.19732
M00512_PPARG_01	66357	1.19732
M00512_PPARG_01	66626	1.19732
M00512_PPARG_01	66881	1.19732
M00512_PPARG_01	67006	1.19732
M00512_PPARG_01	67399	1.19732
M00512_PPARG_01	67819	1.19732
M00512_PPARG_01	68427	1.19732
M00512_PPARG_01	68539	1.19732
M00512_PPARG_01	68755	1.19732
M00512_PPARG_01	68796	1.19732
M00512_PPARG_01	69672	1.19732
M00512_PPARG_01	71665	1.19732
M00512_PPARG_01	74155	1.19732
M00512_PPARG_01	74840	1.19732
M00512_PPARG_01	75454	1.19732
M00512_PPARG_01	75612	1.19732
M00512_PPARG_01	76281	1.19732
M00512_PPARG_01	77781	1.19732
M00512_PPARG_01	83431	1.19732
M00512_PPARG_01	98238	1.19732
M00512_PPARG_01	98711	1.19732
M00512_PPARG_01	101685	1.19732
M00512_PPARG_01	103806	1.19732
M00512_PPARG_01	106572	1.19732
M00512_PPARG_01	108657	1.19732
M00512_PPARG_01	110379	1.19732
M00512_PPARG_01	208263	1.19732
M00512_PPARG_01	213539	1.19732
M00512_PPARG_01	217370	1.19732
M00512_PPARG_01	217718	1.19732
M00512_PPARG_01	230709	1.19732
M00512_PPARG_01	232086	1.19732
M00512_PPARG_01	319448	1.19732
M00512_PPARG_01	320487	1.19732
M00512_PPARG_01	330171	1.19732
M00512_PPARG_01	57357	1.19732
M00512_PPARG_01	66073	1.19732
M00512_PPARG_01	12632	1.19732
M00512_PPARG_01	13418	1.19732
M00512_PPARG_01	14231	1.19732
M00512_PPARG_01	17308	1.19732
M00512_PPARG_01	19038	1.19732
M00512_PPARG_01	19157	1.19732
M00512_PPARG_01	19299	1.19732
M00512_PPARG_01	20014	1.19732
M00512_PPARG_01	20320	1.19732
M00512_PPARG_01	20501	1.19732
M00512_PPARG_01	23938	1.19732
M00512_PPARG_01	56334	1.19732
M00512_PPARG_01	56374	1.19732
M00512_PPARG_01	58521	1.19732
M00512_PPARG_01	58911	1.19732
M00512_PPARG_01	66111	1.19732
M00512_PPARG_01	66455	1.19732
M00512_PPARG_01	66500	1.19732
M00512_PPARG_01	66890	1.19732
M00512_PPARG_01	67067	1.19732
M00512_PPARG_01	67397	1.19732
M00512_PPARG_01	67464	1.19732
M00512_PPARG_01	68721	1.19732
M00512_PPARG_01	68948	1.19732
M00512_PPARG_01	70369	1.19732
M00512_PPARG_01	72572	1.19732
M00512_PPARG_01	73122	1.19732
M00512_PPARG_01	74140	1.19732
M00512_PPARG_01	101095	1.19732
M00512_PPARG_01	108687	1.19732
M00512_PPARG_01	109674	1.19732
M00512_PPARG_01	114713	1.19732
M00512_PPARG_01	192169	1.19732
M00512_PPARG_01	215436	1.19732
M00512_PPARG_01	217684	1.19732
M00512_PPARG_01	218811	1.19732
M00512_PPARG_01	226351	1.19732
M00512_PPARG_01	227298	1.19732
M00512_PPARG_01	231855	1.19732
M00512_PPARG_01	245860	1.19732
M00512_PPARG_01	326618	1.19732
M00512_PPARG_01	338337	1.19732
M00512_PPARG_01	76485	1.19732
M00512_PPARG_01	116891	1.19732
M00512_PPARG_01	14827	1.19732
M00512_PPARG_01	21982	1.19732
M00512_PPARG_01	13016	1.19732
M00512_PPARG_01	16202	1.19732
M00512_PPARG_01	18087	1.19732
M00512_PPARG_01	19159	1.19732
M00512_PPARG_01	19164	1.19732
M00512_PPARG_01	19353	1.19732
M00512_PPARG_01	21417	1.19732
M00512_PPARG_01	22235	1.19732
M00512_PPARG_01	22375	1.19732
M00512_PPARG_01	29856	1.19732
M00512_PPARG_01	30944	1.19732
M00512_PPARG_01	58248	1.19732
M00512_PPARG_01	59044	1.19732
M00512_PPARG_01	59287	1.19732
M00512_PPARG_01	66753	1.19732
M00512_PPARG_01	67830	1.19732
M00512_PPARG_01	67912	1.19732
M00512_PPARG_01	68137	1.19732
M00512_PPARG_01	68514	1.19732
M00512_PPARG_01	69470	1.19732
M00512_PPARG_01	69573	1.19732
M00512_PPARG_01	71853	1.19732
M00512_PPARG_01	72727	1.19732
M00512_PPARG_01	73024	1.19732
M00512_PPARG_01	75909	1.19732
M00512_PPARG_01	77371	1.19732
M00512_PPARG_01	78308	1.19732
M00512_PPARG_01	192193	1.19732
M00512_PPARG_01	208292	1.19732
M00512_PPARG_01	218335	1.19732
M00512_PPARG_01	219135	1.19732
M00512_PPARG_01	228998	1.19732
M00512_PPARG_01	242418	1.19732
M00512_PPARG_01	246154	1.19732
M00512_PPARG_01	384009	1.19732
M00512_PPARG_01	14673	1.19732
M00512_PPARG_01	20442	1.19732
M00512_PPARG_01	28042	1.19732
M00512_PPARG_01	66964	1.19732
N00009_Klf4	58887	1.129
N00009_Klf4	67533	1.129
N00009_Klf4	108652	1.129
N00009_Klf4	14673	1.129
N00009_Klf4	28042	1.129
N00009_Klf4	11416	1.129
N00009_Klf4	12946	1.129
N00009_Klf4	14061	1.129
N00009_Klf4	17126	1.129
N00009_Klf4	29856	1.129
N00009_Klf4	56228	1.129
N00009_Klf4	59044	1.129
N00009_Klf4	66753	1.129
N00009_Klf4	66922	1.129
N00009_Klf4	69225	1.129
N00009_Klf4	74185	1.129
N00009_Klf4	192193	1.129
N00009_Klf4	230648	1.129
N00009_Klf4	246154	1.129
N00009_Klf4	74761	1.129
N00009_Klf4	11487	1.129
N00009_Klf4	12632	1.129
N00009_Klf4	13852	1.129
N00009_Klf4	14679	1.129
N00009_Klf4	15372	1.129
N00009_Klf4	16202	1.129
N00009_Klf4	16562	1.129
N00009_Klf4	17122	1.129
N00009_Klf4	17308	1.129
N00009_Klf4	17330	1.129
N00009_Klf4	18453	1.129
N00009_Klf4	18676	1.129
N00009_Klf4	19084	1.129
N00009_Klf4	19089	1.129
N00009_Klf4	19157	1.129
N00009_Klf4	19159	1.129
N00009_Klf4	19164	1.129
N00009_Klf4	19262	1.129
N00009_Klf4	19299	1.129
N00009_Klf4	19353	1.129
N00009_Klf4	19729	1.129
N00009_Klf4	20014	1.129
N00009_Klf4	20619	1.129
N00009_Klf4	20937	1.129
N00009_Klf4	21664	1.129
N00009_Klf4	21769	1.129
N00009_Klf4	22057	1.129
N00009_Klf4	22129	1.129
N00009_Klf4	22235	1.129
N00009_Klf4	22704	1.129
N00009_Klf4	23802	1.129
N00009_Klf4	23908	1.129
N00009_Klf4	23938	1.129
N00009_Klf4	26611	1.129
N00009_Klf4	27419	1.129
N00009_Klf4	27999	1.129
N00009_Klf4	28064	1.129
N00009_Klf4	29869	1.129
N00009_Klf4	52538	1.129
N00009_Klf4	53322	1.129
N00009_Klf4	53618	1.129
N00009_Klf4	53892	1.129
N00009_Klf4	54135	1.129
N00009_Klf4	55978	1.129
N00009_Klf4	56334	1.129
N00009_Klf4	56494	1.129
N00009_Klf4	58521	1.129
N00009_Klf4	59126	1.129
N00009_Klf4	64075	1.129
N00009_Klf4	66073	1.129
N00009_Klf4	66087	1.129
N00009_Klf4	66111	1.129
N00009_Klf4	66120	1.129
N00009_Klf4	66248	1.129
N00009_Klf4	66357	1.129
N00009_Klf4	66500	1.129
N00009_Klf4	66626	1.129
N00009_Klf4	66881	1.129
N00009_Klf4	67006	1.129
N00009_Klf4	67067	1.129
N00009_Klf4	67399	1.129
N00009_Klf4	67464	1.129
N00009_Klf4	68137	1.129
N00009_Klf4	68304	1.129
N00009_Klf4	68427	1.129
N00009_Klf4	68514	1.129
N00009_Klf4	68539	1.129
N00009_Klf4	68755	1.129
N00009_Klf4	68796	1.129
N00009_Klf4	68948	1.129
N00009_Klf4	69672	1.129
N00009_Klf4	71665	1.129
N00009_Klf4	72572	1.129
N00009_Klf4	72727	1.129
N00009_Klf4	72736	1.129
N00009_Klf4	73024	1.129
N00009_Klf4	74140	1.129
N00009_Klf4	74155	1.129
N00009_Klf4	74840	1.129
N00009_Klf4	75454	1.129
N00009_Klf4	75612	1.129
N00009_Klf4	75909	1.129
N00009_Klf4	76281	1.129
N00009_Klf4	76485	1.129
N00009_Klf4	77371	1.129
N00009_Klf4	77781	1.129
N00009_Klf4	83431	1.129
N00009_Klf4	93684	1.129
N00009_Klf4	98238	1.129
N00009_Klf4	98711	1.129
N00009_Klf4	101095	1.129
N00009_Klf4	101685	1.129
N00009_Klf4	103806	1.129
N00009_Klf4	106572	1.129
N00009_Klf4	107029	1.129
N00009_Klf4	108657	1.129
N00009_Klf4	108687	1.129
N00009_Klf4	109674	1.129
N00009_Klf4	110379	1.129
N00009_Klf4	192169	1.129
N00009_Klf4	208263	1.129
N00009_Klf4	213539	1.129
N00009_Klf4	216190	1.129
N00009_Klf4	217370	1.129
N00009_Klf4	217684	1.129
N00009_Klf4	217718	1.129
N00009_Klf4	219135	1.129
N00009_Klf4	226351	1.129
N00009_Klf4	230709	1.129
N00009_Klf4	231855	1.129
N00009_Klf4	232086	1.129
N00009_Klf4	233315	1.129
N00009_Klf4	320487	1.129
N00009_Klf4	330171	1.129
N00009_Klf4	338337	1.129
N00009_Klf4	19038	1.129
N00009_Klf4	20501	1.129
N00009_Klf4	56374	1.129
N00009_Klf4	58911	1.129
N00009_Klf4	66455	1.129
N00009_Klf4	66890	1.129
N00009_Klf4	67397	1.129
N00009_Klf4	68721	1.129
N00009_Klf4	70349	1.129
N00009_Klf4	70369	1.129
N00009_Klf4	114713	1.129
N00009_Klf4	215436	1.129
N00009_Klf4	218811	1.129
N00009_Klf4	245860	1.129
N00009_Klf4	326618	1.129
N00009_Klf4	14231	1.129
N00009_Klf4	20320	1.129
N00009_Klf4	57357	1.129
N00009_Klf4	73122	1.129
N00009_Klf4	112405	1.129
N00009_Klf4	13418	1.129
N00009_Klf4	21982	1.129
N00009_Klf4	227298	1.129
N00009_Klf4	116891	1.129
N00009_Klf4	14827	1.129
N00009_Klf4	13016	1.129
N00009_Klf4	20112	1.129
N00009_Klf4	21417	1.129
N00009_Klf4	30944	1.129
N00009_Klf4	58248	1.129
N00009_Klf4	59287	1.129
N00009_Klf4	67830	1.129
N00009_Klf4	67912	1.129
N00009_Klf4	69470	1.129
N00009_Klf4	69573	1.129
N00009_Klf4	218335	1.129
N00009_Klf4	228998	1.129
N00009_Klf4	384009	1.129
N00009_Klf4	18087	1.129
N00009_Klf4	57377	1.129
N00009_Klf4	78308	1.129
N00009_Klf4	208292	1.129
N00009_Klf4	240614	1.129
N00009_Klf4	242418	1.129
N00009_Klf4	338367	1.129
N00009_Klf4	20442	1.129
N00009_Klf4	66964	1.129
N00009_Klf4	102193	1.129
N00009_Klf4	229681	1.129
M00764_HNF4_DR1_Q3	58887	1.16975
M00764_HNF4_DR1_Q3	67533	1.16975
M00764_HNF4_DR1_Q3	108652	1.16975
M00764_HNF4_DR1_Q3	14673	1.16975
M00764_HNF4_DR1_Q3	28042	1.16975
M00764_HNF4_DR1_Q3	29856	1.16975
M00764_HNF4_DR1_Q3	69225	1.16975
M00764_HNF4_DR1_Q3	242418	1.16975
M00764_HNF4_DR1_Q3	64075	1.16975
M00764_HNF4_DR1_Q3	74761	1.16975
M00764_HNF4_DR1_Q3	11416	1.16975
M00764_HNF4_DR1_Q3	11487	1.16975
M00764_HNF4_DR1_Q3	14061	1.16975
M00764_HNF4_DR1_Q3	14679	1.16975
M00764_HNF4_DR1_Q3	16562	1.16975
M00764_HNF4_DR1_Q3	17122	1.16975
M00764_HNF4_DR1_Q3	17126	1.16975
M00764_HNF4_DR1_Q3	17191	1.16975
M00764_HNF4_DR1_Q3	17330	1.16975
M00764_HNF4_DR1_Q3	18453	1.16975
M00764_HNF4_DR1_Q3	18676	1.16975
M00764_HNF4_DR1_Q3	19084	1.16975
M00764_HNF4_DR1_Q3	19089	1.16975
M00764_HNF4_DR1_Q3	19262	1.16975
M00764_HNF4_DR1_Q3	19729	1.16975
M00764_HNF4_DR1_Q3	21664	1.16975
M00764_HNF4_DR1_Q3	21769	1.16975
M00764_HNF4_DR1_Q3	22057	1.16975
M00764_HNF4_DR1_Q3	22704	1.16975
M00764_HNF4_DR1_Q3	26611	1.16975
M00764_HNF4_DR1_Q3	27419	1.16975
M00764_HNF4_DR1_Q3	27999	1.16975
M00764_HNF4_DR1_Q3	28064	1.16975
M00764_HNF4_DR1_Q3	29869	1.16975
M00764_HNF4_DR1_Q3	30944	1.16975
M00764_HNF4_DR1_Q3	53892	1.16975
M00764_HNF4_DR1_Q3	55978	1.16975
M00764_HNF4_DR1_Q3	56228	1.16975
M00764_HNF4_DR1_Q3	56494	1.16975
M00764_HNF4_DR1_Q3	59044	1.16975
M00764_HNF4_DR1_Q3	59126	1.16975
M00764_HNF4_DR1_Q3	66087	1.16975
M00764_HNF4_DR1_Q3	66120	1.16975
M00764_HNF4_DR1_Q3	66248	1.16975
M00764_HNF4_DR1_Q3	66626	1.16975
M00764_HNF4_DR1_Q3	66881	1.16975
M00764_HNF4_DR1_Q3	67399	1.16975
M00764_HNF4_DR1_Q3	68427	1.16975
M00764_HNF4_DR1_Q3	68539	1.16975
M00764_HNF4_DR1_Q3	68755	1.16975
M00764_HNF4_DR1_Q3	68796	1.16975
M00764_HNF4_DR1_Q3	71665	1.16975
M00764_HNF4_DR1_Q3	74155	1.16975
M00764_HNF4_DR1_Q3	75454	1.16975
M00764_HNF4_DR1_Q3	75612	1.16975
M00764_HNF4_DR1_Q3	77781	1.16975
M00764_HNF4_DR1_Q3	83431	1.16975
M00764_HNF4_DR1_Q3	98238	1.16975
M00764_HNF4_DR1_Q3	98711	1.16975
M00764_HNF4_DR1_Q3	101685	1.16975
M00764_HNF4_DR1_Q3	103806	1.16975
M00764_HNF4_DR1_Q3	106572	1.16975
M00764_HNF4_DR1_Q3	110379	1.16975
M00764_HNF4_DR1_Q3	208263	1.16975
M00764_HNF4_DR1_Q3	213539	1.16975
M00764_HNF4_DR1_Q3	216190	1.16975
M00764_HNF4_DR1_Q3	217370	1.16975
M00764_HNF4_DR1_Q3	217718	1.16975
M00764_HNF4_DR1_Q3	232086	1.16975
M00764_HNF4_DR1_Q3	233315	1.16975
M00764_HNF4_DR1_Q3	246154	1.16975
M00764_HNF4_DR1_Q3	320487	1.16975
M00764_HNF4_DR1_Q3	384009	1.16975
M00764_HNF4_DR1_Q3	13418	1.16975
M00764_HNF4_DR1_Q3	19157	1.16975
M00764_HNF4_DR1_Q3	19299	1.16975
M00764_HNF4_DR1_Q3	20014	1.16975
M00764_HNF4_DR1_Q3	20937	1.16975
M00764_HNF4_DR1_Q3	56334	1.16975
M00764_HNF4_DR1_Q3	58521	1.16975
M00764_HNF4_DR1_Q3	67464	1.16975
M00764_HNF4_DR1_Q3	72572	1.16975
M00764_HNF4_DR1_Q3	74840	1.16975
M00764_HNF4_DR1_Q3	76281	1.16975
M00764_HNF4_DR1_Q3	108687	1.16975
M00764_HNF4_DR1_Q3	226351	1.16975
M00764_HNF4_DR1_Q3	338337	1.16975
M00764_HNF4_DR1_Q3	66073	1.16975
M00764_HNF4_DR1_Q3	14231	1.16975
M00764_HNF4_DR1_Q3	17308	1.16975
M00764_HNF4_DR1_Q3	19038	1.16975
M00764_HNF4_DR1_Q3	20320	1.16975
M00764_HNF4_DR1_Q3	20501	1.16975
M00764_HNF4_DR1_Q3	56374	1.16975
M00764_HNF4_DR1_Q3	58911	1.16975
M00764_HNF4_DR1_Q3	66455	1.16975
M00764_HNF4_DR1_Q3	66890	1.16975
M00764_HNF4_DR1_Q3	67067	1.16975
M00764_HNF4_DR1_Q3	67397	1.16975
M00764_HNF4_DR1_Q3	68721	1.16975
M00764_HNF4_DR1_Q3	68948	1.16975
M00764_HNF4_DR1_Q3	70369	1.16975
M00764_HNF4_DR1_Q3	74140	1.16975
M00764_HNF4_DR1_Q3	101095	1.16975
M00764_HNF4_DR1_Q3	114713	1.16975
M00764_HNF4_DR1_Q3	215436	1.16975
M00764_HNF4_DR1_Q3	217684	1.16975
M00764_HNF4_DR1_Q3	218811	1.16975
M00764_HNF4_DR1_Q3	245860	1.16975
M00764_HNF4_DR1_Q3	326618	1.16975
M00764_HNF4_DR1_Q3	12632	1.16975
M00764_HNF4_DR1_Q3	20619	1.16975
M00764_HNF4_DR1_Q3	23938	1.16975
M00764_HNF4_DR1_Q3	66500	1.16975
M00764_HNF4_DR1_Q3	76485	1.16975
M00764_HNF4_DR1_Q3	109674	1.16975
M00764_HNF4_DR1_Q3	116891	1.16975
M00764_HNF4_DR1_Q3	192169	1.16975
M00764_HNF4_DR1_Q3	227298	1.16975
M00764_HNF4_DR1_Q3	231855	1.16975
M00764_HNF4_DR1_Q3	14827	1.16975
M00764_HNF4_DR1_Q3	13016	1.16975
M00764_HNF4_DR1_Q3	13852	1.16975
M00764_HNF4_DR1_Q3	16202	1.16975
M00764_HNF4_DR1_Q3	19159	1.16975
M00764_HNF4_DR1_Q3	19164	1.16975
M00764_HNF4_DR1_Q3	19353	1.16975
M00764_HNF4_DR1_Q3	21417	1.16975
M00764_HNF4_DR1_Q3	22129	1.16975
M00764_HNF4_DR1_Q3	22235	1.16975
M00764_HNF4_DR1_Q3	22375	1.16975
M00764_HNF4_DR1_Q3	23802	1.16975
M00764_HNF4_DR1_Q3	53322	1.16975
M00764_HNF4_DR1_Q3	54135	1.16975
M00764_HNF4_DR1_Q3	58245	1.16975
M00764_HNF4_DR1_Q3	66357	1.16975
M00764_HNF4_DR1_Q3	67006	1.16975
M00764_HNF4_DR1_Q3	67912	1.16975
M00764_HNF4_DR1_Q3	68137	1.16975
M00764_HNF4_DR1_Q3	68304	1.16975
M00764_HNF4_DR1_Q3	68514	1.16975
M00764_HNF4_DR1_Q3	69573	1.16975
M00764_HNF4_DR1_Q3	71853	1.16975
M00764_HNF4_DR1_Q3	72727	1.16975
M00764_HNF4_DR1_Q3	72736	1.16975
M00764_HNF4_DR1_Q3	73024	1.16975
M00764_HNF4_DR1_Q3	75909	1.16975
M00764_HNF4_DR1_Q3	77371	1.16975
M00764_HNF4_DR1_Q3	108657	1.16975
M00764_HNF4_DR1_Q3	218335	1.16975
M00764_HNF4_DR1_Q3	219135	1.16975
M00764_HNF4_DR1_Q3	228998	1.16975
M00764_HNF4_DR1_Q3	319448	1.16975
M00764_HNF4_DR1_Q3	330171	1.16975
M00764_HNF4_DR1_Q3	20112	1.16975
M00764_HNF4_DR1_Q3	58248	1.16975
M00764_HNF4_DR1_Q3	59287	1.16975
M00764_HNF4_DR1_Q3	66753	1.16975
M00764_HNF4_DR1_Q3	67830	1.16975
M00764_HNF4_DR1_Q3	69470	1.16975
M00764_HNF4_DR1_Q3	78308	1.16975
M00764_HNF4_DR1_Q3	192193	1.16975
M00764_HNF4_DR1_Q3	240614	1.16975
M00764_HNF4_DR1_Q3	57377	1.16975
M00764_HNF4_DR1_Q3	208292	1.16975
M00764_HNF4_DR1_Q3	338367	1.16975
M00764_HNF4_DR1_Q3	66964	1.16975
M00764_HNF4_DR1_Q3	102193	1.16975
M00764_HNF4_DR1_Q3	229681	1.16975
M00422_FOXJ2_01	58887	1.17073
M00422_FOXJ2_01	108652	1.17073
M00422_FOXJ2_01	66154	1.17073
M00422_FOXJ2_01	29856	1.17073
M00422_FOXJ2_01	69225	1.17073
M00422_FOXJ2_01	242418	1.17073
M00422_FOXJ2_01	11487	1.17073
M00422_FOXJ2_01	14061	1.17073
M00422_FOXJ2_01	14679	1.17073
M00422_FOXJ2_01	15372	1.17073
M00422_FOXJ2_01	16562	1.17073
M00422_FOXJ2_01	17122	1.17073
M00422_FOXJ2_01	17126	1.17073
M00422_FOXJ2_01	18676	1.17073
M00422_FOXJ2_01	19262	1.17073
M00422_FOXJ2_01	19729	1.17073
M00422_FOXJ2_01	21769	1.17073
M00422_FOXJ2_01	22704	1.17073
M00422_FOXJ2_01	26611	1.17073
M00422_FOXJ2_01	28064	1.17073
M00422_FOXJ2_01	29869	1.17073
M00422_FOXJ2_01	30944	1.17073
M00422_FOXJ2_01	52538	1.17073
M00422_FOXJ2_01	56228	1.17073
M00422_FOXJ2_01	56494	1.17073
M00422_FOXJ2_01	59044	1.17073
M00422_FOXJ2_01	59126	1.17073
M00422_FOXJ2_01	66087	1.17073
M00422_FOXJ2_01	66626	1.17073
M00422_FOXJ2_01	66881	1.17073
M00422_FOXJ2_01	67399	1.17073
M00422_FOXJ2_01	67819	1.17073
M00422_FOXJ2_01	68427	1.17073
M00422_FOXJ2_01	68539	1.17073
M00422_FOXJ2_01	68755	1.17073
M00422_FOXJ2_01	68796	1.17073
M00422_FOXJ2_01	71665	1.17073
M00422_FOXJ2_01	74155	1.17073
M00422_FOXJ2_01	75454	1.17073
M00422_FOXJ2_01	83431	1.17073
M00422_FOXJ2_01	98238	1.17073
M00422_FOXJ2_01	103806	1.17073
M00422_FOXJ2_01	106572	1.17073
M00422_FOXJ2_01	107029	1.17073
M00422_FOXJ2_01	110379	1.17073
M00422_FOXJ2_01	217370	1.17073
M00422_FOXJ2_01	217718	1.17073
M00422_FOXJ2_01	230709	1.17073
M00422_FOXJ2_01	232086	1.17073
M00422_FOXJ2_01	233315	1.17073
M00422_FOXJ2_01	246154	1.17073
M00422_FOXJ2_01	384009	1.17073
M00422_FOXJ2_01	13418	1.17073
M00422_FOXJ2_01	64075	1.17073
M00422_FOXJ2_01	74761	1.17073
M00422_FOXJ2_01	12632	1.17073
M00422_FOXJ2_01	20619	1.17073
M00422_FOXJ2_01	23938	1.17073
M00422_FOXJ2_01	58521	1.17073
M00422_FOXJ2_01	74840	1.17073
M00422_FOXJ2_01	76281	1.17073
M00422_FOXJ2_01	76485	1.17073
M00422_FOXJ2_01	109674	1.17073
M00422_FOXJ2_01	116891	1.17073
M00422_FOXJ2_01	192169	1.17073
M00422_FOXJ2_01	231855	1.17073
M00422_FOXJ2_01	338337	1.17073
M00422_FOXJ2_01	66073	1.17073
M00422_FOXJ2_01	17308	1.17073
M00422_FOXJ2_01	19038	1.17073
M00422_FOXJ2_01	20501	1.17073
M00422_FOXJ2_01	57357	1.17073
M00422_FOXJ2_01	58911	1.17073
M00422_FOXJ2_01	66111	1.17073
M00422_FOXJ2_01	66455	1.17073
M00422_FOXJ2_01	66890	1.17073
M00422_FOXJ2_01	67067	1.17073
M00422_FOXJ2_01	67397	1.17073
M00422_FOXJ2_01	68721	1.17073
M00422_FOXJ2_01	68948	1.17073
M00422_FOXJ2_01	70349	1.17073
M00422_FOXJ2_01	70369	1.17073
M00422_FOXJ2_01	73122	1.17073
M00422_FOXJ2_01	74140	1.17073
M00422_FOXJ2_01	101095	1.17073
M00422_FOXJ2_01	114713	1.17073
M00422_FOXJ2_01	215436	1.17073
M00422_FOXJ2_01	217684	1.17073
M00422_FOXJ2_01	218811	1.17073
M00422_FOXJ2_01	245860	1.17073
M00422_FOXJ2_01	326618	1.17073
M00422_FOXJ2_01	19157	1.17073
M00422_FOXJ2_01	19299	1.17073
M00422_FOXJ2_01	20014	1.17073
M00422_FOXJ2_01	20937	1.17073
M00422_FOXJ2_01	21982	1.17073
M00422_FOXJ2_01	56334	1.17073
M00422_FOXJ2_01	67464	1.17073
M00422_FOXJ2_01	72572	1.17073
M00422_FOXJ2_01	108687	1.17073
M00422_FOXJ2_01	226351	1.17073
M00422_FOXJ2_01	227298	1.17073
M00422_FOXJ2_01	13016	1.17073
M00422_FOXJ2_01	13852	1.17073
M00422_FOXJ2_01	14827	1.17073
M00422_FOXJ2_01	16202	1.17073
M00422_FOXJ2_01	17191	1.17073
M00422_FOXJ2_01	18453	1.17073
M00422_FOXJ2_01	19084	1.17073
M00422_FOXJ2_01	19089	1.17073
M00422_FOXJ2_01	19159	1.17073
M00422_FOXJ2_01	19164	1.17073
M00422_FOXJ2_01	19353	1.17073
M00422_FOXJ2_01	21417	1.17073
M00422_FOXJ2_01	21664	1.17073
M00422_FOXJ2_01	22057	1.17073
M00422_FOXJ2_01	22129	1.17073
M00422_FOXJ2_01	22235	1.17073
M00422_FOXJ2_01	23802	1.17073
M00422_FOXJ2_01	53618	1.17073
M00422_FOXJ2_01	53892	1.17073
M00422_FOXJ2_01	54135	1.17073
M00422_FOXJ2_01	55978	1.17073
M00422_FOXJ2_01	66120	1.17073
M00422_FOXJ2_01	66357	1.17073
M00422_FOXJ2_01	67006	1.17073
M00422_FOXJ2_01	67912	1.17073
M00422_FOXJ2_01	68137	1.17073
M00422_FOXJ2_01	68304	1.17073
M00422_FOXJ2_01	68514	1.17073
M00422_FOXJ2_01	69573	1.17073
M00422_FOXJ2_01	69672	1.17073
M00422_FOXJ2_01	72727	1.17073
M00422_FOXJ2_01	72736	1.17073
M00422_FOXJ2_01	73024	1.17073
M00422_FOXJ2_01	75612	1.17073
M00422_FOXJ2_01	75909	1.17073
M00422_FOXJ2_01	77371	1.17073
M00422_FOXJ2_01	98711	1.17073
M00422_FOXJ2_01	108657	1.17073
M00422_FOXJ2_01	208263	1.17073
M00422_FOXJ2_01	213539	1.17073
M00422_FOXJ2_01	216190	1.17073
M00422_FOXJ2_01	218335	1.17073
M00422_FOXJ2_01	228998	1.17073
M00422_FOXJ2_01	319448	1.17073
M00422_FOXJ2_01	320487	1.17073
M00422_FOXJ2_01	330171	1.17073
M00422_FOXJ2_01	20112	1.17073
M00422_FOXJ2_01	58248	1.17073
M00422_FOXJ2_01	59287	1.17073
M00422_FOXJ2_01	66753	1.17073
M00422_FOXJ2_01	66922	1.17073
M00422_FOXJ2_01	67830	1.17073
M00422_FOXJ2_01	69470	1.17073
M00422_FOXJ2_01	78308	1.17073
M00422_FOXJ2_01	192193	1.17073
M00422_FOXJ2_01	230648	1.17073
M00422_FOXJ2_01	240614	1.17073
M00422_FOXJ2_01	14673	1.17073
M00422_FOXJ2_01	18087	1.17073
M00422_FOXJ2_01	20442	1.17073
M00422_FOXJ2_01	28042	1.17073
M00422_FOXJ2_01	102193	1.17073
M00422_FOXJ2_01	208292	1.17073
M00422_FOXJ2_01	229681	1.17073
M00422_FOXJ2_01	338367	1.17073
M00422_FOXJ2_01	67533	1.17073
M00724_HNF3ALPHA_Q6	58887	1.14059
M00724_HNF3ALPHA_Q6	66154	1.14059
M00724_HNF3ALPHA_Q6	67533	1.14059
M00724_HNF3ALPHA_Q6	108652	1.14059
M00724_HNF3ALPHA_Q6	14673	1.14059
M00724_HNF3ALPHA_Q6	28042	1.14059
M00724_HNF3ALPHA_Q6	74150	1.14059
M00724_HNF3ALPHA_Q6	102193	1.14059
M00724_HNF3ALPHA_Q6	229681	1.14059
M00724_HNF3ALPHA_Q6	74761	1.14059
M00724_HNF3ALPHA_Q6	11487	1.14059
M00724_HNF3ALPHA_Q6	14061	1.14059
M00724_HNF3ALPHA_Q6	14679	1.14059
M00724_HNF3ALPHA_Q6	15372	1.14059
M00724_HNF3ALPHA_Q6	16562	1.14059
M00724_HNF3ALPHA_Q6	17122	1.14059
M00724_HNF3ALPHA_Q6	17126	1.14059
M00724_HNF3ALPHA_Q6	17156	1.14059
M00724_HNF3ALPHA_Q6	17191	1.14059
M00724_HNF3ALPHA_Q6	18453	1.14059
M00724_HNF3ALPHA_Q6	18676	1.14059
M00724_HNF3ALPHA_Q6	19084	1.14059
M00724_HNF3ALPHA_Q6	19089	1.14059
M00724_HNF3ALPHA_Q6	19159	1.14059
M00724_HNF3ALPHA_Q6	19262	1.14059
M00724_HNF3ALPHA_Q6	19729	1.14059
M00724_HNF3ALPHA_Q6	20112	1.14059
M00724_HNF3ALPHA_Q6	21664	1.14059
M00724_HNF3ALPHA_Q6	21769	1.14059
M00724_HNF3ALPHA_Q6	22057	1.14059
M00724_HNF3ALPHA_Q6	22129	1.14059
M00724_HNF3ALPHA_Q6	22704	1.14059
M00724_HNF3ALPHA_Q6	23908	1.14059
M00724_HNF3ALPHA_Q6	26611	1.14059
M00724_HNF3ALPHA_Q6	27419	1.14059
M00724_HNF3ALPHA_Q6	27999	1.14059
M00724_HNF3ALPHA_Q6	28064	1.14059
M00724_HNF3ALPHA_Q6	29856	1.14059
M00724_HNF3ALPHA_Q6	29869	1.14059
M00724_HNF3ALPHA_Q6	30944	1.14059
M00724_HNF3ALPHA_Q6	52538	1.14059
M00724_HNF3ALPHA_Q6	53618	1.14059
M00724_HNF3ALPHA_Q6	53892	1.14059
M00724_HNF3ALPHA_Q6	55978	1.14059
M00724_HNF3ALPHA_Q6	56228	1.14059
M00724_HNF3ALPHA_Q6	56494	1.14059
M00724_HNF3ALPHA_Q6	58248	1.14059
M00724_HNF3ALPHA_Q6	59044	1.14059
M00724_HNF3ALPHA_Q6	59126	1.14059
M00724_HNF3ALPHA_Q6	64075	1.14059
M00724_HNF3ALPHA_Q6	66087	1.14059
M00724_HNF3ALPHA_Q6	66120	1.14059
M00724_HNF3ALPHA_Q6	66248	1.14059
M00724_HNF3ALPHA_Q6	66357	1.14059
M00724_HNF3ALPHA_Q6	66626	1.14059
M00724_HNF3ALPHA_Q6	66881	1.14059
M00724_HNF3ALPHA_Q6	66922	1.14059
M00724_HNF3ALPHA_Q6	67006	1.14059
M00724_HNF3ALPHA_Q6	67399	1.14059
M00724_HNF3ALPHA_Q6	67819	1.14059
M00724_HNF3ALPHA_Q6	67830	1.14059
M00724_HNF3ALPHA_Q6	68137	1.14059
M00724_HNF3ALPHA_Q6	68427	1.14059
M00724_HNF3ALPHA_Q6	68514	1.14059
M00724_HNF3ALPHA_Q6	68539	1.14059
M00724_HNF3ALPHA_Q6	68755	1.14059
M00724_HNF3ALPHA_Q6	68796	1.14059
M00724_HNF3ALPHA_Q6	69672	1.14059
M00724_HNF3ALPHA_Q6	71665	1.14059
M00724_HNF3ALPHA_Q6	74155	1.14059
M00724_HNF3ALPHA_Q6	74185	1.14059
M00724_HNF3ALPHA_Q6	74840	1.14059
M00724_HNF3ALPHA_Q6	75454	1.14059
M00724_HNF3ALPHA_Q6	75612	1.14059
M00724_HNF3ALPHA_Q6	75909	1.14059
M00724_HNF3ALPHA_Q6	76281	1.14059
M00724_HNF3ALPHA_Q6	77781	1.14059
M00724_HNF3ALPHA_Q6	78308	1.14059
M00724_HNF3ALPHA_Q6	83431	1.14059
M00724_HNF3ALPHA_Q6	93684	1.14059
M00724_HNF3ALPHA_Q6	98238	1.14059
M00724_HNF3ALPHA_Q6	98711	1.14059
M00724_HNF3ALPHA_Q6	101685	1.14059
M00724_HNF3ALPHA_Q6	103806	1.14059
M00724_HNF3ALPHA_Q6	106572	1.14059
M00724_HNF3ALPHA_Q6	107029	1.14059
M00724_HNF3ALPHA_Q6	110379	1.14059
M00724_HNF3ALPHA_Q6	192193	1.14059
M00724_HNF3ALPHA_Q6	208263	1.14059
M00724_HNF3ALPHA_Q6	213539	1.14059
M00724_HNF3ALPHA_Q6	216190	1.14059
M00724_HNF3ALPHA_Q6	217370	1.14059
M00724_HNF3ALPHA_Q6	217718	1.14059
M00724_HNF3ALPHA_Q6	230648	1.14059
M00724_HNF3ALPHA_Q6	232086	1.14059
M00724_HNF3ALPHA_Q6	246154	1.14059
M00724_HNF3ALPHA_Q6	320487	1.14059
M00724_HNF3ALPHA_Q6	384009	1.14059
M00724_HNF3ALPHA_Q6	57357	1.14059
M00724_HNF3ALPHA_Q6	66073	1.14059
M00724_HNF3ALPHA_Q6	12632	1.14059
M00724_HNF3ALPHA_Q6	13418	1.14059
M00724_HNF3ALPHA_Q6	17308	1.14059
M00724_HNF3ALPHA_Q6	19038	1.14059
M00724_HNF3ALPHA_Q6	19157	1.14059
M00724_HNF3ALPHA_Q6	19299	1.14059
M00724_HNF3ALPHA_Q6	20014	1.14059
M00724_HNF3ALPHA_Q6	20320	1.14059
M00724_HNF3ALPHA_Q6	20501	1.14059
M00724_HNF3ALPHA_Q6	20619	1.14059
M00724_HNF3ALPHA_Q6	20937	1.14059
M00724_HNF3ALPHA_Q6	23938	1.14059
M00724_HNF3ALPHA_Q6	56334	1.14059
M00724_HNF3ALPHA_Q6	56374	1.14059
M00724_HNF3ALPHA_Q6	58521	1.14059
M00724_HNF3ALPHA_Q6	58911	1.14059
M00724_HNF3ALPHA_Q6	66111	1.14059
M00724_HNF3ALPHA_Q6	66455	1.14059
M00724_HNF3ALPHA_Q6	66500	1.14059
M00724_HNF3ALPHA_Q6	66890	1.14059
M00724_HNF3ALPHA_Q6	67067	1.14059
M00724_HNF3ALPHA_Q6	67397	1.14059
M00724_HNF3ALPHA_Q6	68721	1.14059
M00724_HNF3ALPHA_Q6	68948	1.14059
M00724_HNF3ALPHA_Q6	70349	1.14059
M00724_HNF3ALPHA_Q6	70369	1.14059
M00724_HNF3ALPHA_Q6	72572	1.14059
M00724_HNF3ALPHA_Q6	73122	1.14059
M00724_HNF3ALPHA_Q6	74140	1.14059
M00724_HNF3ALPHA_Q6	101095	1.14059
M00724_HNF3ALPHA_Q6	108687	1.14059
M00724_HNF3ALPHA_Q6	109674	1.14059
M00724_HNF3ALPHA_Q6	112405	1.14059
M00724_HNF3ALPHA_Q6	114713	1.14059
M00724_HNF3ALPHA_Q6	215436	1.14059
M00724_HNF3ALPHA_Q6	217684	1.14059
M00724_HNF3ALPHA_Q6	218811	1.14059
M00724_HNF3ALPHA_Q6	226351	1.14059
M00724_HNF3ALPHA_Q6	227298	1.14059
M00724_HNF3ALPHA_Q6	231855	1.14059
M00724_HNF3ALPHA_Q6	245860	1.14059
M00724_HNF3ALPHA_Q6	326618	1.14059
M00724_HNF3ALPHA_Q6	338337	1.14059
M00724_HNF3ALPHA_Q6	76485	1.14059
M00724_HNF3ALPHA_Q6	116891	1.14059
M00724_HNF3ALPHA_Q6	14827	1.14059
M00724_HNF3ALPHA_Q6	21982	1.14059
M00724_HNF3ALPHA_Q6	13016	1.14059
M00724_HNF3ALPHA_Q6	13852	1.14059
M00724_HNF3ALPHA_Q6	19164	1.14059
M00724_HNF3ALPHA_Q6	19353	1.14059
M00724_HNF3ALPHA_Q6	22235	1.14059
M00724_HNF3ALPHA_Q6	22375	1.14059
M00724_HNF3ALPHA_Q6	23802	1.14059
M00724_HNF3ALPHA_Q6	54135	1.14059
M00724_HNF3ALPHA_Q6	58245	1.14059
M00724_HNF3ALPHA_Q6	67912	1.14059
M00724_HNF3ALPHA_Q6	68304	1.14059
M00724_HNF3ALPHA_Q6	69573	1.14059
M00724_HNF3ALPHA_Q6	71853	1.14059
M00724_HNF3ALPHA_Q6	72727	1.14059
M00724_HNF3ALPHA_Q6	73024	1.14059
M00724_HNF3ALPHA_Q6	77371	1.14059
M00724_HNF3ALPHA_Q6	108657	1.14059
M00724_HNF3ALPHA_Q6	218335	1.14059
M00724_HNF3ALPHA_Q6	219135	1.14059
M00724_HNF3ALPHA_Q6	228998	1.14059
M00724_HNF3ALPHA_Q6	319448	1.14059
M00724_HNF3ALPHA_Q6	330171	1.14059
M00724_HNF3ALPHA_Q6	59287	1.14059
M00724_HNF3ALPHA_Q6	69470	1.14059
M00724_HNF3ALPHA_Q6	18087	1.14059
M00724_HNF3ALPHA_Q6	208292	1.14059
M00724_HNF3ALPHA_Q6	240614	1.14059
M00724_HNF3ALPHA_Q6	242418	1.14059
M00724_HNF3ALPHA_Q6	338367	1.14059
M00724_HNF3ALPHA_Q6	20442	1.14059
M01011_HNF1_Q6_01	58887	1.12407
M01011_HNF1_Q6_01	67533	1.12407
M01011_HNF1_Q6_01	68421	1.12407
M01011_HNF1_Q6_01	74150	1.12407
M01011_HNF1_Q6_01	108652	1.12407
M01011_HNF1_Q6_01	29856	1.12407
M01011_HNF1_Q6_01	69225	1.12407
M01011_HNF1_Q6_01	74761	1.12407
M01011_HNF1_Q6_01	11416	1.12407
M01011_HNF1_Q6_01	11487	1.12407
M01011_HNF1_Q6_01	13852	1.12407
M01011_HNF1_Q6_01	14061	1.12407
M01011_HNF1_Q6_01	14679	1.12407
M01011_HNF1_Q6_01	15372	1.12407
M01011_HNF1_Q6_01	16562	1.12407
M01011_HNF1_Q6_01	17122	1.12407
M01011_HNF1_Q6_01	17126	1.12407
M01011_HNF1_Q6_01	17156	1.12407
M01011_HNF1_Q6_01	17191	1.12407
M01011_HNF1_Q6_01	17330	1.12407
M01011_HNF1_Q6_01	18453	1.12407
M01011_HNF1_Q6_01	18676	1.12407
M01011_HNF1_Q6_01	19084	1.12407
M01011_HNF1_Q6_01	19089	1.12407
M01011_HNF1_Q6_01	19159	1.12407
M01011_HNF1_Q6_01	19164	1.12407
M01011_HNF1_Q6_01	19262	1.12407
M01011_HNF1_Q6_01	19353	1.12407
M01011_HNF1_Q6_01	19729	1.12407
M01011_HNF1_Q6_01	20112	1.12407
M01011_HNF1_Q6_01	21664	1.12407
M01011_HNF1_Q6_01	21769	1.12407
M01011_HNF1_Q6_01	22057	1.12407
M01011_HNF1_Q6_01	22129	1.12407
M01011_HNF1_Q6_01	22235	1.12407
M01011_HNF1_Q6_01	22704	1.12407
M01011_HNF1_Q6_01	23802	1.12407
M01011_HNF1_Q6_01	23908	1.12407
M01011_HNF1_Q6_01	26611	1.12407
M01011_HNF1_Q6_01	27419	1.12407
M01011_HNF1_Q6_01	27999	1.12407
M01011_HNF1_Q6_01	28064	1.12407
M01011_HNF1_Q6_01	29869	1.12407
M01011_HNF1_Q6_01	30944	1.12407
M01011_HNF1_Q6_01	52538	1.12407
M01011_HNF1_Q6_01	53322	1.12407
M01011_HNF1_Q6_01	53618	1.12407
M01011_HNF1_Q6_01	53892	1.12407
M01011_HNF1_Q6_01	54135	1.12407
M01011_HNF1_Q6_01	55978	1.12407
M01011_HNF1_Q6_01	56228	1.12407
M01011_HNF1_Q6_01	56494	1.12407
M01011_HNF1_Q6_01	58245	1.12407
M01011_HNF1_Q6_01	58248	1.12407
M01011_HNF1_Q6_01	58521	1.12407
M01011_HNF1_Q6_01	59044	1.12407
M01011_HNF1_Q6_01	59126	1.12407
M01011_HNF1_Q6_01	64075	1.12407
M01011_HNF1_Q6_01	66087	1.12407
M01011_HNF1_Q6_01	66120	1.12407
M01011_HNF1_Q6_01	66357	1.12407
M01011_HNF1_Q6_01	66626	1.12407
M01011_HNF1_Q6_01	66881	1.12407
M01011_HNF1_Q6_01	67006	1.12407
M01011_HNF1_Q6_01	67399	1.12407
M01011_HNF1_Q6_01	67819	1.12407
M01011_HNF1_Q6_01	67830	1.12407
M01011_HNF1_Q6_01	68137	1.12407
M01011_HNF1_Q6_01	68427	1.12407
M01011_HNF1_Q6_01	68514	1.12407
M01011_HNF1_Q6_01	68539	1.12407
M01011_HNF1_Q6_01	68755	1.12407
M01011_HNF1_Q6_01	68796	1.12407
M01011_HNF1_Q6_01	69470	1.12407
M01011_HNF1_Q6_01	69672	1.12407
M01011_HNF1_Q6_01	71665	1.12407
M01011_HNF1_Q6_01	72727	1.12407
M01011_HNF1_Q6_01	72736	1.12407
M01011_HNF1_Q6_01	74155	1.12407
M01011_HNF1_Q6_01	74840	1.12407
M01011_HNF1_Q6_01	75454	1.12407
M01011_HNF1_Q6_01	75612	1.12407
M01011_HNF1_Q6_01	75909	1.12407
M01011_HNF1_Q6_01	76281	1.12407
M01011_HNF1_Q6_01	77371	1.12407
M01011_HNF1_Q6_01	77781	1.12407
M01011_HNF1_Q6_01	83431	1.12407
M01011_HNF1_Q6_01	93684	1.12407
M01011_HNF1_Q6_01	98238	1.12407
M01011_HNF1_Q6_01	103806	1.12407
M01011_HNF1_Q6_01	106572	1.12407
M01011_HNF1_Q6_01	107029	1.12407
M01011_HNF1_Q6_01	108657	1.12407
M01011_HNF1_Q6_01	110379	1.12407
M01011_HNF1_Q6_01	208263	1.12407
M01011_HNF1_Q6_01	213539	1.12407
M01011_HNF1_Q6_01	216190	1.12407
M01011_HNF1_Q6_01	217370	1.12407
M01011_HNF1_Q6_01	217718	1.12407
M01011_HNF1_Q6_01	230709	1.12407
M01011_HNF1_Q6_01	232086	1.12407
M01011_HNF1_Q6_01	233315	1.12407
M01011_HNF1_Q6_01	246154	1.12407
M01011_HNF1_Q6_01	319448	1.12407
M01011_HNF1_Q6_01	330171	1.12407
M01011_HNF1_Q6_01	338337	1.12407
M01011_HNF1_Q6_01	384009	1.12407
M01011_HNF1_Q6_01	14231	1.12407
M01011_HNF1_Q6_01	20320	1.12407
M01011_HNF1_Q6_01	57357	1.12407
M01011_HNF1_Q6_01	66073	1.12407
M01011_HNF1_Q6_01	73122	1.12407
M01011_HNF1_Q6_01	112405	1.12407
M01011_HNF1_Q6_01	19038	1.12407
M01011_HNF1_Q6_01	20501	1.12407
M01011_HNF1_Q6_01	56374	1.12407
M01011_HNF1_Q6_01	58911	1.12407
M01011_HNF1_Q6_01	66455	1.12407
M01011_HNF1_Q6_01	66890	1.12407
M01011_HNF1_Q6_01	67397	1.12407
M01011_HNF1_Q6_01	68721	1.12407
M01011_HNF1_Q6_01	70349	1.12407
M01011_HNF1_Q6_01	70369	1.12407
M01011_HNF1_Q6_01	114713	1.12407
M01011_HNF1_Q6_01	215436	1.12407
M01011_HNF1_Q6_01	218811	1.12407
M01011_HNF1_Q6_01	245860	1.12407
M01011_HNF1_Q6_01	326618	1.12407
M01011_HNF1_Q6_01	12632	1.12407
M01011_HNF1_Q6_01	13418	1.12407
M01011_HNF1_Q6_01	17308	1.12407
M01011_HNF1_Q6_01	19157	1.12407
M01011_HNF1_Q6_01	19299	1.12407
M01011_HNF1_Q6_01	20014	1.12407
M01011_HNF1_Q6_01	20619	1.12407
M01011_HNF1_Q6_01	20937	1.12407
M01011_HNF1_Q6_01	21982	1.12407
M01011_HNF1_Q6_01	23938	1.12407
M01011_HNF1_Q6_01	56334	1.12407
M01011_HNF1_Q6_01	66500	1.12407
M01011_HNF1_Q6_01	67067	1.12407
M01011_HNF1_Q6_01	67464	1.12407
M01011_HNF1_Q6_01	68948	1.12407
M01011_HNF1_Q6_01	72572	1.12407
M01011_HNF1_Q6_01	74140	1.12407
M01011_HNF1_Q6_01	101095	1.12407
M01011_HNF1_Q6_01	108687	1.12407
M01011_HNF1_Q6_01	109674	1.12407
M01011_HNF1_Q6_01	192169	1.12407
M01011_HNF1_Q6_01	217684	1.12407
M01011_HNF1_Q6_01	226351	1.12407
M01011_HNF1_Q6_01	227298	1.12407
M01011_HNF1_Q6_01	231855	1.12407
M01011_HNF1_Q6_01	76485	1.12407
M01011_HNF1_Q6_01	116891	1.12407
M01011_HNF1_Q6_01	14827	1.12407
M01011_HNF1_Q6_01	13016	1.12407
M01011_HNF1_Q6_01	16202	1.12407
M01011_HNF1_Q6_01	67912	1.12407
M01011_HNF1_Q6_01	68304	1.12407
M01011_HNF1_Q6_01	69573	1.12407
M01011_HNF1_Q6_01	71853	1.12407
M01011_HNF1_Q6_01	218335	1.12407
M01011_HNF1_Q6_01	228998	1.12407
M01011_HNF1_Q6_01	14673	1.12407
M01011_HNF1_Q6_01	18087	1.12407
M01011_HNF1_Q6_01	28042	1.12407
M01011_HNF1_Q6_01	57377	1.12407
M01011_HNF1_Q6_01	59287	1.12407
M01011_HNF1_Q6_01	66753	1.12407
M01011_HNF1_Q6_01	66922	1.12407
M01011_HNF1_Q6_01	78308	1.12407
M01011_HNF1_Q6_01	192193	1.12407
M01011_HNF1_Q6_01	208292	1.12407
M01011_HNF1_Q6_01	230648	1.12407
M01011_HNF1_Q6_01	240614	1.12407
M01011_HNF1_Q6_01	242418	1.12407
M01011_HNF1_Q6_01	338367	1.12407
M01011_HNF1_Q6_01	102193	1.12407
M01011_HNF1_Q6_01	229681	1.12407

## Sheet: Myc_cluster_ES_up_targets
Feature	Target Locuslink	Change_in_probability_ratio
Myc.M00480_LUN1_01	234825	2.18947
Myc.M00480_LUN1_01	225348	2.16639
Myc.M00480_LUN1_01	68339	2.13386
Myc.M00480_LUN1_01	59028	2.05832
Myc.M00480_LUN1_01	237107	2.05099
Myc.M00480_LUN1_01	192156	2.0304
Myc.M00480_LUN1_01	67981	2.01838
Myc.M00480_LUN1_01	72322	1.98635
Myc.M00480_LUN1_01	57815	1.98303
Myc.M00480_LUN1_01	13057	1.97626
Myc.M00480_LUN1_01	234776	1.96417
Myc.M00480_LUN1_01	217995	1.93389
Myc.M00480_LUN1_01	67242	1.88793
Myc.M00480_LUN1_01	381101	1.88131
Myc.M00480_LUN1_01	18082	1.86615
Myc.M00480_LUN1_01	66296	1.86372
Myc.M00480_LUN1_01	59032	1.85038
Myc.M00480_LUN1_01	19245	1.82505
Myc.M00480_LUN1_01	106248	1.81369
Myc.M00480_LUN1_01	228491	1.80811
Myc.M00480_LUN1_01	20019	1.80777
Myc.M00480_LUN1_01	69956	1.8065
Myc.M00480_LUN1_01	14632	1.79713
Myc.M00480_LUN1_01	56321	1.79414
Myc.M00480_LUN1_01	66611	1.79385
Myc.M00480_LUN1_01	69156	1.78872
Myc.M00480_LUN1_01	27966	1.78682
Myc.M00480_LUN1_01	30054	1.78049
Myc.M00480_LUN1_01	23808	1.77245
Myc.M00480_LUN1_01	13849	1.67566
Myc.M00480_LUN1_01	69499	1.66925
Myc.M00480_LUN1_01	319822	1.64945
Myc.M00480_LUN1_01	18971	1.6447
Myc.M00480_LUN1_01	29870	1.6321
Myc.M00480_LUN1_01	19891	1.62986
Myc.M00480_LUN1_01	68310	1.57481
Myc.M00480_LUN1_01	380684	1.55025
Myc.M00480_LUN1_01	67384	1.54447
Myc.M00480_LUN1_01	56292	1.51796
Myc.M00480_LUN1_01	107094	1.51046
Myc.M00480_LUN1_01	110695	1.48692
Myc.M00480_LUN1_01	16210	1.477
Myc.M00480_LUN1_01	236266	1.46122
Myc.M00480_LUN1_01	74254	1.43274
Myc.M00480_LUN1_01	74197	1.4214
Myc.M00480_LUN1_01	56520	1.40949
Myc.M00480_LUN1_01	214669	1.39463
Myc.M00480_LUN1_01	50878	1.39052
Myc.M00480_LUN1_01	78070	1.3762
Myc.M00480_LUN1_01	57432	1.37569
Myc.M00480_LUN1_01	14375	1.36996
Myc.M00480_LUN1_01	75801	1.36026
Myc.M00480_LUN1_01	214901	1.33591
Myc.M00480_LUN1_01	68252	1.33375
Myc.M00480_LUN1_01	67030	1.29784
Myc.M00480_LUN1_01	22646	1.29776
Myc.M00480_LUN1_01	77485	1.29481
Myc.M00480_LUN1_01	69707	1.26979
Myc.M00480_LUN1_01	78751	1.26559
Myc.M00480_LUN1_01	12122	1.25934
Myc.M00480_LUN1_01	216869	1.25246
Myc.M00480_LUN1_01	67834	1.22101
Myc.M00480_LUN1_01	12144	1.22089
Myc.M00480_LUN1_01	76477	1.2132
Myc.M00480_LUN1_01	72658	1.20221
Myc.M00480_LUN1_01	241274	1.20099
Myc.M00480_LUN1_01	66514	1.1725
Myc.M00480_LUN1_01	22698	1.1406
Myc.M00480_LUN1_01	71755	1.11942
Myc.M00480_LUN1_01	67106	1.05768
Myc.M00480_LUN1_01	211896	1.04162
Myc.M00480_LUN1_01	229588	1.03818
Myc.M00480_LUN1_01	328092	1.01598
Mycn.M00931_SP1_Q6_01	110606	1.55953
Mycn.M00931_SP1_Q6_01	66611	1.55197
Mycn.M00931_SP1_Q6_01	67030	1.54913
Mycn.M00931_SP1_Q6_01	20019	1.54371
Mycn.M00931_SP1_Q6_01	69956	1.54358
Mycn.M00931_SP1_Q6_01	12181	1.5418
Mycn.M00931_SP1_Q6_01	77721	1.53968
Mycn.M00931_SP1_Q6_01	72649	1.53906
Mycn.M00931_SP1_Q6_01	22223	1.5387
Mycn.M00931_SP1_Q6_01	12144	1.53749
Mycn.M00931_SP1_Q6_01	50878	1.53533
Mycn.M00931_SP1_Q6_01	68145	1.534
Mycn.M00931_SP1_Q6_01	80986	1.53131
Mycn.M00931_SP1_Q6_01	66953	1.52919
Mycn.M00931_SP1_Q6_01	75801	1.52776
Mycn.M00931_SP1_Q6_01	68549	1.52682
Mycn.M00931_SP1_Q6_01	19360	1.5265
Mycn.M00931_SP1_Q6_01	69726	1.52581
Mycn.M00931_SP1_Q6_01	83922	1.52491
Mycn.M00931_SP1_Q6_01	69072	1.52449
Mycn.M00931_SP1_Q6_01	71446	1.52426
Mycn.M00931_SP1_Q6_01	108098	1.52397
Mycn.M00931_SP1_Q6_01	14148	1.52362
Mycn.M00931_SP1_Q6_01	56520	1.5228
Mycn.M00931_SP1_Q6_01	69707	1.52253
Mycn.M00931_SP1_Q6_01	68041	1.52237
Mycn.M00931_SP1_Q6_01	22117	1.5215
Mycn.M00931_SP1_Q6_01	216766	1.52149
Mycn.M00931_SP1_Q6_01	239133	1.52126
Mycn.M00931_SP1_Q6_01	224481	1.52085
Mycn.M00931_SP1_Q6_01	66497	1.52067
Mycn.M00931_SP1_Q6_01	328092	1.51978
Mycn.M00931_SP1_Q6_01	217666	1.51927
Mycn.M00931_SP1_Q6_01	68815	1.51884
Mycn.M00931_SP1_Q6_01	14375	1.51866
Mycn.M00931_SP1_Q6_01	18968	1.51838
Mycn.M00931_SP1_Q6_01	243983	1.51808
Mycn.M00931_SP1_Q6_01	12952	1.51778
Mycn.M00931_SP1_Q6_01	237107	1.51497
Mycn.M00931_SP1_Q6_01	66603	1.51435
Mycn.M00931_SP1_Q6_01	74011	1.51124
Mycn.M00931_SP1_Q6_01	54394	1.51081
Mycn.M00931_SP1_Q6_01	14339	1.50968
Mycn.M00931_SP1_Q6_01	78070	1.50046
Mycn.M00931_SP1_Q6_01	70779	1.48045
Mycn.M00931_SP1_Q6_01	192156	1.47635
Mycn.M00931_SP1_Q6_01	57432	1.47167
Mycn.M00931_SP1_Q6_01	69156	1.46215
Mycn.M00931_SP1_Q6_01	216869	1.4585
Mycn.M00931_SP1_Q6_01	18082	1.43448
Mycn.M00931_SP1_Q6_01	13057	1.43353
Mycn.M00931_SP1_Q6_01	234776	1.4304
Mycn.M00931_SP1_Q6_01	59028	1.42935
Mycn.M00931_SP1_Q6_01	78751	1.42708
Mycn.M00931_SP1_Q6_01	16210	1.39732
Mycn.M00931_SP1_Q6_01	19891	1.39195
Mycn.M00931_SP1_Q6_01	50883	1.36049
Mycn.M00931_SP1_Q6_01	18971	1.358
Mycn.M00931_SP1_Q6_01	56292	1.35627
Mycn.M00931_SP1_Q6_01	71354	1.33345
Mycn.M00931_SP1_Q6_01	66979	1.32388
Mycn.M00931_SP1_Q6_01	71755	1.32178
Mycn.M00931_SP1_Q6_01	14632	1.31599
Mycn.M00931_SP1_Q6_01	72322	1.31444
Mycn.M00931_SP1_Q6_01	241274	1.27874
Mycn.M00931_SP1_Q6_01	73254	1.2696
Mycn.M00931_SP1_Q6_01	23808	1.21857
Mycn.M00931_SP1_Q6_01	234825	1.2069
Mycn.M00931_SP1_Q6_01	69499	1.18002
Mycn.M00931_SP1_Q6_01	73679	1.13578
Mycn.M00931_SP1_Q6_01	108961	1.1296
Mycn.M00931_SP1_Q6_01	380684	1.11712
Mycn.M00931_SP1_Q6_01	78177	1.10248
Mycn.M00931_SP1_Q6_01	74197	1.07548
Mycn.M00931_SP1_Q6_01	57815	1.06788
Mycn.M00931_SP1_Q6_01	76915	1.04468
Mycn.M00931_SP1_Q6_01	68021	1.02279
Mycn.M00931_SP1_Q6_01	76477	1.0188
Mycn.M00931_SP1_Q6_01	67384	1.01097
Mycn.M00931_SP1_Q6_01	64934	1.00446
Mycn.N00017_hB_Sall4	75801	1.66343
Mycn.N00017_hB_Sall4	66611	1.66322
Mycn.N00017_hB_Sall4	72649	1.66306
Mycn.N00017_hB_Sall4	69072	1.66284
Mycn.N00017_hB_Sall4	110606	1.66271
Mycn.N00017_hB_Sall4	69726	1.66246
Mycn.N00017_hB_Sall4	68145	1.66225
Mycn.N00017_hB_Sall4	22223	1.66213
Mycn.N00017_hB_Sall4	19360	1.66185
Mycn.N00017_hB_Sall4	216766	1.6616
Mycn.N00017_hB_Sall4	328092	1.66154
Mycn.N00017_hB_Sall4	12144	1.66147
Mycn.N00017_hB_Sall4	27966	1.66125
Mycn.N00017_hB_Sall4	71446	1.66121
Mycn.N00017_hB_Sall4	54394	1.66119
Mycn.N00017_hB_Sall4	12181	1.66115
Mycn.N00017_hB_Sall4	50878	1.66101
Mycn.N00017_hB_Sall4	80986	1.66099
Mycn.N00017_hB_Sall4	20019	1.6608
Mycn.N00017_hB_Sall4	77721	1.66076
Mycn.N00017_hB_Sall4	69956	1.66071
Mycn.N00017_hB_Sall4	56088	1.66002
Mycn.N00017_hB_Sall4	19355	1.65954
Mycn.N00017_hB_Sall4	224481	1.65917
Mycn.N00017_hB_Sall4	14148	1.65916
Mycn.N00017_hB_Sall4	108098	1.65903
Mycn.N00017_hB_Sall4	80877	1.65898
Mycn.N00017_hB_Sall4	217666	1.65859
Mycn.N00017_hB_Sall4	68041	1.65784
Mycn.N00017_hB_Sall4	239133	1.65783
Mycn.N00017_hB_Sall4	68815	1.65771
Mycn.N00017_hB_Sall4	67106	1.65754
Mycn.N00017_hB_Sall4	22117	1.65749
Mycn.N00017_hB_Sall4	12952	1.65743
Mycn.N00017_hB_Sall4	380967	1.65737
Mycn.N00017_hB_Sall4	56520	1.65733
Mycn.N00017_hB_Sall4	74011	1.65496
Mycn.N00017_hB_Sall4	13057	1.65488
Mycn.N00017_hB_Sall4	66603	1.65437
Mycn.N00017_hB_Sall4	70779	1.65215
Mycn.N00017_hB_Sall4	78070	1.65105
Mycn.N00017_hB_Sall4	192156	1.64424
Mycn.N00017_hB_Sall4	67242	1.64158
Mycn.N00017_hB_Sall4	57432	1.6356
Mycn.N00017_hB_Sall4	236733	1.62614
Mycn.N00017_hB_Sall4	69156	1.62611
Mycn.N00017_hB_Sall4	66423	1.61703
Mycn.N00017_hB_Sall4	234776	1.61518
Mycn.N00017_hB_Sall4	18082	1.61067
Mycn.N00017_hB_Sall4	59028	1.60826
Mycn.N00017_hB_Sall4	78751	1.60605
Mycn.N00017_hB_Sall4	19891	1.59836
Mycn.N00017_hB_Sall4	16210	1.58556
Mycn.N00017_hB_Sall4	50883	1.55952
Mycn.N00017_hB_Sall4	68252	1.55817
Mycn.N00017_hB_Sall4	56292	1.55364
Mycn.N00017_hB_Sall4	71755	1.53151
Mycn.N00017_hB_Sall4	14632	1.52422
Mycn.N00017_hB_Sall4	71354	1.51987
Mycn.N00017_hB_Sall4	72322	1.50339
Mycn.N00017_hB_Sall4	19335	1.49801
Mycn.N00017_hB_Sall4	68310	1.49698
Mycn.N00017_hB_Sall4	241274	1.46941
Mycn.N00017_hB_Sall4	110173	1.45608
Mycn.N00017_hB_Sall4	73254	1.45026
Mycn.N00017_hB_Sall4	14339	1.44071
Mycn.N00017_hB_Sall4	23808	1.41548
Mycn.N00017_hB_Sall4	234825	1.36651
Mycn.N00017_hB_Sall4	26940	1.33088
Mycn.N00017_hB_Sall4	66844	1.32912
Mycn.N00017_hB_Sall4	217431	1.31858
Mycn.N00017_hB_Sall4	57750	1.31289
Mycn.N00017_hB_Sall4	381045	1.30031
Mycn.N00017_hB_Sall4	242894	1.29319
Mycn.N00017_hB_Sall4	14375	1.29176
Mycn.N00017_hB_Sall4	73679	1.27414
Mycn.N00017_hB_Sall4	380684	1.23686
Mycn.N00017_hB_Sall4	229588	1.23126
Mycn.N00017_hB_Sall4	78177	1.2241
Mycn.N00017_hB_Sall4	74197	1.21534
Mycn.N00017_hB_Sall4	76915	1.1286
Mycn.N00017_hB_Sall4	68021	1.09908
Mycn.N00017_hB_Sall4	67384	1.0936
Mycn.N00017_hB_Sall4	112415	1.08858
Mycn.N00017_hB_Sall4	64934	1.04963
Mycn.N00017_hB_Sall4	13849	1.04087
Mycn.N00017_hB_Sall4	71599	1.03678

## Sheet: Oct4_M_cluster_ES_up_targets
Feature	Target Locuslink	Change_in_probability_ratio
M01111_RBPJK_Q4	13360	2.19072
M01111_RBPJK_Q4	73703	2.1671
M01111_RBPJK_Q4	109904	2.16672
M01111_RBPJK_Q4	319535	2.16093
M01111_RBPJK_Q4	19378	2.15597
M01111_RBPJK_Q4	50913	2.14112
M01111_RBPJK_Q4	19889	2.13756
M01111_RBPJK_Q4	269224	2.13336
M01111_RBPJK_Q4	53310	2.12604
M01111_RBPJK_Q4	208098	2.10082
M01111_RBPJK_Q4	272396	2.08558
M01111_RBPJK_Q4	75568	2.07042
M01111_RBPJK_Q4	12966	2.06327
M01111_RBPJK_Q4	240121	2.05527
M01111_RBPJK_Q4	235180	2.04055
M01111_RBPJK_Q4	18798	2.03284
M01111_RBPJK_Q4	171388	2.01421
M01111_RBPJK_Q4	64685	2.01257
M01111_RBPJK_Q4	75600	2.01077
M01111_RBPJK_Q4	12965	2.00975
M01111_RBPJK_Q4	270151	1.98505
M01111_RBPJK_Q4	102857	1.96574
M01111_RBPJK_Q4	72554	1.95708
M01111_RBPJK_Q4	20743	1.9069
M01111_RBPJK_Q4	14767	1.90391
M01111_RBPJK_Q4	50914	1.86788
M01111_RBPJK_Q4	16331	1.83646
M01111_RBPJK_Q4	59083	1.80549
M01111_RBPJK_Q4	23954	1.77674
M01111_RBPJK_Q4	52633	1.68964
M01111_RBPJK_Q4	246730	1.68898
M01111_RBPJK_Q4	215814	1.62145
M01111_RBPJK_Q4	22294	1.61091
M01111_RBPJK_Q4	107373	1.61024
M01111_RBPJK_Q4	241230	1.55819
M01111_RBPJK_Q4	239188	1.55009
M01111_RBPJK_Q4	327762	1.54639
M01111_RBPJK_Q4	20849	1.49278
M01111_RBPJK_Q4	50530	1.45069
M01111_RBPJK_Q4	19300	1.44172
M01111_RBPJK_Q4	242509	1.43942
M01111_RBPJK_Q4	14181	1.43394
M01111_RBPJK_Q4	66346	1.41161
M01111_RBPJK_Q4	17288	1.37765
M01111_RBPJK_Q4	69938	1.36778
M01111_RBPJK_Q4	16186	1.35186
M01111_RBPJK_Q4	21838	1.32979
M01111_RBPJK_Q4	76071	1.21789
M01111_RBPJK_Q4	75796	1.1972
M01111_RBPJK_Q4	12332	1.1522
M01111_RBPJK_Q4	94214	1.1201
M01111_RBPJK_Q4	215627	1.11965
M01111_RBPJK_Q4	74446	1.10291
M01111_RBPJK_Q4	69934	1.10148
M01111_RBPJK_Q4	26380	1.07102
M01111_RBPJK_Q4	12877	1.0472
M01111_RBPJK_Q4	69894	1.04545
M01111_RBPJK_Q4	20957	1.04341
M01111_RBPJK_Q4	231510	1.04216
M01111_RBPJK_Q4	56532	1.02655
M01111_RBPJK_Q4	26897	1.02077
M01111_RBPJK_Q4	72413	1.01904
M00450_ZIC3_01	109904	2.06634
M00450_ZIC3_01	20743	2.05021
M00450_ZIC3_01	67383	2.02094
M00450_ZIC3_01	272396	1.9667
M00450_ZIC3_01	75568	1.95981
M00450_ZIC3_01	69938	1.95658
M00450_ZIC3_01	50530	1.90449
M00450_ZIC3_01	19300	1.87649
M00450_ZIC3_01	72554	1.83418
M00450_ZIC3_01	214531	1.83388
M00450_ZIC3_01	12966	1.80312
M00450_ZIC3_01	270151	1.80209
M00450_ZIC3_01	16331	1.79751
M00450_ZIC3_01	22144	1.79335
M00450_ZIC3_01	75600	1.78779
M00450_ZIC3_01	215814	1.77852
M00450_ZIC3_01	67305	1.76897
M00450_ZIC3_01	12877	1.75356
M00450_ZIC3_01	76484	1.74345
M00450_ZIC3_01	12965	1.74263
M00450_ZIC3_01	98558	1.72358
M00450_ZIC3_01	20408	1.69797
M00450_ZIC3_01	239188	1.67262
M00450_ZIC3_01	56739	1.66986
M00450_ZIC3_01	269224	1.6168
M00450_ZIC3_01	23954	1.60985
M00450_ZIC3_01	22209	1.60137
M00450_ZIC3_01	50914	1.59842
M00450_ZIC3_01	66346	1.59495
M00450_ZIC3_01	66654	1.58819
M00450_ZIC3_01	12332	1.52255
M00450_ZIC3_01	83433	1.46484
M00450_ZIC3_01	50913	1.31714
M00450_ZIC3_01	19378	1.31648
M00450_ZIC3_01	242509	1.30704
M00450_ZIC3_01	227095	1.30682
M00450_ZIC3_01	54137	1.30399
M00450_ZIC3_01	17288	1.11788
M00450_ZIC3_01	67578	1.10231
M00450_ZIC3_01	238323	1.0858
M00450_ZIC3_01	107373	1.06335
M00450_ZIC3_01	73703	1.04945
M00450_ZIC3_01	14181	1.03348
N00001_Sox2	269224	1.65374
N00001_Sox2	98558	1.65312
N00001_Sox2	170677	1.65018
N00001_Sox2	78248	1.64913
N00001_Sox2	50913	1.6475
N00001_Sox2	73703	1.64232
N00001_Sox2	53310	1.63985
N00001_Sox2	16186	1.63883
N00001_Sox2	14859	1.62723
N00001_Sox2	238323	1.62607
N00001_Sox2	56739	1.62373
N00001_Sox2	14867	1.61536
N00001_Sox2	171388	1.61517
N00001_Sox2	69938	1.60542
N00001_Sox2	94214	1.59828
N00001_Sox2	240121	1.5981
N00001_Sox2	214531	1.58352
N00001_Sox2	12877	1.58128
N00001_Sox2	241230	1.57632
N00001_Sox2	235330	1.5561
N00001_Sox2	19224	1.54855
N00001_Sox2	12966	1.53523
N00001_Sox2	67305	1.50551
N00001_Sox2	12965	1.48769
N00001_Sox2	20743	1.48579
N00001_Sox2	66654	1.48556
N00001_Sox2	14767	1.48098
N00001_Sox2	108101	1.46961
N00001_Sox2	50914	1.46844
N00001_Sox2	50530	1.46145
N00001_Sox2	327762	1.45112
N00001_Sox2	215627	1.44874
N00001_Sox2	76484	1.44356
N00001_Sox2	69894	1.44123
N00001_Sox2	21838	1.4098
N00001_Sox2	75796	1.3866
N00001_Sox2	20408	1.35818
N00001_Sox2	23954	1.35188
N00001_Sox2	17843	1.34184
N00001_Sox2	52633	1.2905
N00001_Sox2	22144	1.28288
N00001_Sox2	12332	1.24788
N00001_Sox2	66469	1.21374
N00001_Sox2	107373	1.21281
N00001_Sox2	270151	1.18218
N00001_Sox2	77632	1.14851
N00001_Sox2	54137	1.06926
N00001_Sox2	27390	1.05756
N00001_Sox2	59083	1.03054
M00225_STAT3_01	13360	1.73275
M00225_STAT3_01	50913	1.72876
M00225_STAT3_01	215627	1.71448
M00225_STAT3_01	50530	1.71419
M00225_STAT3_01	56739	1.71043
M00225_STAT3_01	20743	1.70511
M00225_STAT3_01	269224	1.6957
M00225_STAT3_01	75600	1.69474
M00225_STAT3_01	66310	1.69282
M00225_STAT3_01	171388	1.63726
M00225_STAT3_01	327762	1.63713
M00225_STAT3_01	320696	1.63496
M00225_STAT3_01	76484	1.59806
M00225_STAT3_01	102857	1.59572
M00225_STAT3_01	270151	1.59362
M00225_STAT3_01	21838	1.58993
M00225_STAT3_01	56532	1.58777
M00225_STAT3_01	98558	1.57731
M00225_STAT3_01	50914	1.5745
M00225_STAT3_01	66469	1.54281
M00225_STAT3_01	70918	1.53311
M00225_STAT3_01	11472	1.50709
M00225_STAT3_01	20408	1.4739
M00225_STAT3_01	239188	1.46426
M00225_STAT3_01	22209	1.46387
M00225_STAT3_01	101861	1.44376
M00225_STAT3_01	75796	1.43366
M00225_STAT3_01	23954	1.43315
M00225_STAT3_01	27390	1.41758
M00225_STAT3_01	108101	1.41498
M00225_STAT3_01	66654	1.40339
M00225_STAT3_01	54137	1.29358
M00225_STAT3_01	26380	1.29102
M00225_STAT3_01	20899	1.28981
M00225_STAT3_01	22144	1.28206
M00225_STAT3_01	19224	1.26565
M00225_STAT3_01	17288	1.25418
M00225_STAT3_01	14767	1.23861
M00225_STAT3_01	52633	1.23252
M00225_STAT3_01	19300	1.21038
M00225_STAT3_01	17119	1.10638
M00225_STAT3_01	12966	1.05969
M00225_STAT3_01	12965	1.02579
M00225_STAT3_01	67578	1.02511
