# Supplementary material for: Searching ChIP-seq genomic islands for combinatorial regulatory codes in mouse embryonic stem cells
Source: BMC Genomics. 2011 Oct 20;12:515. doi: 10.1186/1471-2164-12-515 (PMC3265564; doi:10.1186/1471-2164-12-515)
Supplement: Additional file 15 — Enriched GO terms for predicted targets. This table lists enriched GO terms for predicted targets. [file 1471-2164-12-515-S15.XLS]

## Sheet: UH_cluster_ES_up_targets
Term	Count	%	P-Value	Fold Enrichment
negative regulation of biological process	30	11.5	4.1e-05	2.3
negative regulation of cellular process	28	10.7	8.4e-05	2.3
DNA-dependent DNA replication	7	2.7	0.00016	8.6
metabolic process	127	48.5	0.00025	1.2
regulation of developmental process	13	5	0.00046	3.4
negative regulation of nucleobase, nucleoside, nucleotide and nucleic acid metabolic process	13	5	0.00047	3.4
regulation of cell differentiation	10	3.8	0.00051	4.3
primary metabolic process	115	43.9	0.00061	1.3
cellular metabolic process	115	43.9	0.00061	1.3
growth	12	4.6	0.00099	3.3
anatomical structure morphogenesis	29	11.1	0.0011	1.9
regulation of DNA recombination	3	1.1	0.0016	47
regulation of cellular process	68	26	0.0016	1.4
cell differentiation	39	14.9	0.0017	1.7
cellular developmental process	39	14.9	0.0017	1.7
amino acid metabolic process	11	4.2	0.0017	3.3
negative regulation of metabolic process	14	5.3	0.0017	2.8
negative regulation of cellular metabolic process	13	5	0.0018	2.9
negative regulation of apoptosis	9	3.4	0.0029	3.7
negative regulation of programmed cell death	9	3.4	0.0031	3.7
determination of adult life span	3	1.1	0.0032	33.6
anatomical structure development	41	15.6	0.0035	1.6
cell development	28	10.7	0.0037	1.8
positive regulation of transcription	12	4.6	0.0039	2.8
amino acid catabolic process	5	1.9	0.0039	7.7
biological regulation	77	29.4	0.0041	1.3
DNA recombination	6	2.3	0.0045	5.5
positive regulation of nucleobase, nucleoside, nucleotide and nucleic acid metabolic process	12	4.6	0.0046	2.7
macromolecule metabolic process	99	37.8	0.0049	1.2
Note: P-Value and Fold Enrichment are computed by DAVID software.

## Sheet: Oct4_cluster_ES_down_targets
Term	Count	%	P-Value	Fold Enrichment
cell adhesion	16	29.6	5.8e-10	7.7
biological adhesion	16	29.6	5.8e-10	7.7
homophilic cell adhesion	6	11.1	3e-05	16.1
cell-cell adhesion	7	13	0.00013	8.7
positive regulation of cellular process	10	18.5	0.0012	3.6
positive regulation of biological process	10	18.5	0.003	3.2
organ development	10	18.5	0.023	2.3
protein processing	3	5.6	0.029	11
calcium-dependent cell-cell adhesion	2	3.7	0.038	50.1
hemopoietic or lymphoid organ development	4	7.4	0.045	4.9

## Sheet: Oct4_cluster_ES_up_targets
Term	Count	%	P-Value	Fold Enrichment
water-soluble vitamin metabolic process	5	2.9	0.00044	13.8
small GTPase mediated signal transduction	11	6.4	0.0025	3.1
vitamin metabolic process	5	2.9	0.0027	8.5
intracellular signaling cascade	21	12.3	0.0032	2
lipid metabolic process	13	7.6	0.01	2.3
lipid catabolic process	5	2.9	0.014	5.4
myoblast migration	2	1.2	0.017	116.1
muscle cell migration	2	1.2	0.017	116.1
Ras protein signal transduction	6	3.5	0.026	3.6
regulation of developmental process	7	4.1	0.044	2.7
muscle contraction	4	2.3	0.044	5
muscle system process	4	2.3	0.044	5

## Sheet: Myc_cluster_ES_down_targets
Term	Count	%	P-Value	Fold Enrichment
establishment of protein localization	25	12.8	7.2e-08	3.6
protein localization	25	12.8	3.1e-07	3.3
protein transport	23	11.7	4.5e-07	3.5
macromolecule localization	25	12.8	6.1e-07	3.2
glycoprotein metabolic process	10	5.1	1.1e-06	9.4
protein metabolic process	54	27.6	5.3e-06	1.8
cellular macromolecule metabolic process	52	26.5	1.1e-05	1.8
cellular protein metabolic process	51	26	1.7e-05	1.8
protein amino acid N-linked glycosylation	5	2.6	6.2e-05	22.6
cellular localization	22	11.2	8.2e-05	2.6
intracellular transport	19	9.7	0.00011	2.8
ER-associated protein catabolic process	4	2	0.00012	39.5
cell redox homeostasis	6	3.1	0.00014	11.8
misfolded or incompletely synthesized protein catabolic process	4	2	0.00016	36.2
establishment of cellular localization	21	10.7	0.00018	2.5
glycoprotein biosynthetic process	7	3.6	0.00023	8
intracellular protein transport	14	7.1	0.0003	3.3
biopolymer modification	30	15.3	0.00075	1.9
protein modification process	29	14.8	0.00086	1.9
vesicle-mediated transport	13	6.6	0.00093	3.1
protein amino acid glycosylation	6	3.1	0.0011	7.7
biopolymer glycosylation	6	3.1	0.0013	7.4
Golgi vesicle transport	6	3.1	0.0014	7.2
proteasomal ubiquitin-dependent protein catabolic process	4	2	0.0015	17.4
Notch receptor processing	3	1.5	0.0017	46.5
macromolecule metabolic process	76	38.8	0.0018	1.3
protein folding	8	4.1	0.0033	4.1

## Sheet: Myc_cluster_ES_up_targets
Term	Count	%	P-Value	Fold Enrichment
ribonucleoprotein complex biogenesis and assembly	13	9.9	7.1e-09	9.8
ribosome biogenesis and assembly	10	7.6	9.4e-08	12.5
cellular metabolic process	67	51.1	9.4e-07	1.5
rRNA processing	7	5.3	1.4e-06	19.5
rRNA metabolic process	7	5.3	1.5e-06	19.2
metabolic process	71	54.2	1.7e-06	1.5
primary metabolic process	65	49.6	7.6e-06	1.5
nucleobase, nucleoside, nucleotide and nucleic acid metabolic process	39	29.8	5.6e-05	1.8
RNA processing	11	8.4	0.00011	4.6
response to DNA damage stimulus	9	6.9	0.00019	5.6
macromolecule metabolic process	56	42.7	0.0002	1.5
biopolymer metabolic process	46	35.1	0.00022	1.6
DNA repair	8	6.1	0.00028	6.2
organelle organization and biogenesis	19	14.5	0.00036	2.5
response to endogenous stimulus	9	6.9	0.0004	5
DNA metabolic process	12	9.2	0.0025	2.9
cell proliferation	10	7.6	0.005	3.1
regulation of protein amino acid phosphorylation	4	3.1	0.0056	11
regulation of amino acid metabolic process	4	3.1	0.0059	10.8
regulation of amine metabolic process	4	3.1	0.0059	10.8
cellular component organization and biogenesis	27	20.6	0.0071	1.7
regulation of phosphorylation	4	3.1	0.0079	9.7
regulation of phosphate metabolic process	4	3.1	0.0093	9.1
regulation of phosphorus metabolic process	4	3.1	0.0093	9.1
gene expression	30	22.9	0.011	1.5
cell cycle	11	8.4	0.013	2.4
DNA synthesis during DNA repair	2	1.5	0.024	82.3
RNA metabolic process	25	19.1	0.025	1.5
response to stress	11	8.4	0.029	2.2
cellular process	83	63.4	0.031	1.1
cell cycle phase	6	4.6	0.037	3.2
double-strand break repair via nonhomologous end joining	2	1.5	0.041	47
regulation of metabolic process	24	18.3	0.042	1.5
non-recombinational repair	2	1.5	0.047	41.1
chromosome segregation	3	2.3	0.048	8.5
regulation of cellular metabolic process	23	17.6	0.049	1.5

## Sheet: Oct4_M_cluster_ES_up_targets
Term	Count	%	P-Value	Fold Enrichment
synapsis	3	3.2	0.002	44.1
M phase of meiotic cell cycle	4	4.2	0.0057	10.9
meiosis	4	4.2	0.0057	10.9
meiotic cell cycle	4	4.2	0.0059	10.7
meiosis I	3	3.2	0.0084	21.3
metabolic process	47	49.5	0.0088	1.3
eye development	4	4.2	0.012	8.3
regulation of biological quality	9	9.5	0.015	2.7
primary metabolic process	42	44.2	0.021	1.3
M phase	5	5.3	0.028	4.3
synaptonemal complex assembly	2	2.1	0.031	62.9
biological regulation	29	30.5	0.036	1.4
cellular metabolic process	41	43.2	0.037	1.3
positive regulation of lymphocyte activation	3	3.2	0.038	9.6
regulation of protein metabolic process	5	5.3	0.039	3.9
camera-type eye development	3	3.2	0.044	8.8
neuron differentiation	5	5.3	0.047	3.6
cell cycle phase	5	5.3	0.048	3.6
organelle organization and biogenesis	11	11.6	0.048	2
